# Supplementary material for: Wnt Signaling Induces Asymmetric Dynamics in the Actomyosin Cortex of the C. elegans Endomesodermal Precursor Cell
Source: Front Cell Dev Biol. 2021 Sep 17;9:702741. doi: 10.3389/fcell.2021.702741 (PMC8484649; doi:10.3389/fcell.2021.702741)
Supplement: Supplementary file 2 [file Data_Sheet_1.ZIP]

Archive with 37 entries (31 files):
- supplementary_material/
- supplementary_material/AblationCutAnalysis.tsv
- __MACOSX/supplementary_material/._AblationCutAnalysis.tsv
- supplementary_material/.DS_Store
- __MACOSX/supplementary_material/._.DS_Store
- supplementary_material/lineages/
- supplementary_material/lineages/WT_uncompressed/
- supplementary_material/lineages/WT_compressed/
- supplementary_material/lineages/.DS_Store
- __MACOSX/supplementary_material/lineages/._.DS_Store
- supplementary_material/lineages/mom2UnScaledLineages/
- supplementary_material/lineages/dshUnScaledLineages/
- supplementary_material/lineages/WT_uncompressed/u080812-aligned.gr
- supplementary_material/lineages/WT_uncompressed/u150812-aligned.gr
- supplementary_material/lineages/WT_uncompressed/u090812-aligned.gr
- supplementary_material/lineages/WT_uncompressed/LIST.txt
- supplementary_material/lineages/WT_uncompressed/u090709-aligned.gr
- supplementary_material/lineages/WT_uncompressed/u240412-aligned.gr
- supplementary_material/lineages/WT_compressed/LIST.txt
- supplementary_material/lineages/WT_compressed/c100809-tree.tsv
- supplementary_material/lineages/WT_compressed/c100809-aligned.gr
- supplementary_material/lineages/WT_compressed/c051211-aligned.gr
- supplementary_material/lineages/WT_compressed/c030809-aligned.gr
- supplementary_material/lineages/WT_compressed/c081505-aligned.gr
- supplementary_material/lineages/WT_compressed/c060809-aligned.gr
- supplementary_material/lineages/mom2UnScaledLineages/E4-280519-mom2LineageNaligned.gr
- supplementary_material/lineages/mom2UnScaledLineages/E1-270519-mom2LineageNaligned.gr
- supplementary_material/lineages/mom2UnScaledLineages/E8-290519-mom2LineageNaligned.gr
- supplementary_material/lineages/dshUnScaledLineages/E5-210619LineageNaligned.gr
- supplementary_material/lineages/dshUnScaledLineages/190403_mig5dsh2_2aligned.gr
- __MACOSX/supplementary_material/lineages/dshUnScaledLineages/._190403_mig5dsh2_2aligned.gr
- supplementary_material/lineages/dshUnScaledLineages/190403_mig5dsh2aligned.gr
- supplementary_material/lineages/dshUnScaledLineages/E2-130619lineageNaligned.gr
- supplementary_material/lineages/dshUnScaledLineages/190404_mig5dsh2_4aligned.gr
- supplementary_material/lineages/dshUnScaledLineages/E6-210619LineageNaligned.gr
- supplementary_material/lineages/dshUnScaledLineages/190404_mig5dsh2_3aligned.gr
- supplementary_material/lineages/dshUnScaledLineages/E4-200619LineageNaligned.gr
