# Supplementary material for: Wnt Signaling Induces Asymmetric Dynamics in the Actomyosin Cortex of the C. elegans Endomesodermal Precursor Cell
Source: Front Cell Dev Biol. 2021 Sep 17;9:702741. doi: 10.3389/fcell.2021.702741 (PMC8484649; doi:10.3389/fcell.2021.702741)
Supplement: Supplementary file 2 [file Data_Sheet_1.ZIP › supplementary_material/AblationCutAnalysis.tsv]

Embryo_ID	RelTimepoint	cell	cutSize
RJ012_2020-06-12_E2_E_ABpl	1	ABpl	0.87
RJ012_2020-06-12_E2_E_ABpl	2	ABpl	1.25
RJ012_2020-06-12_E2_E_ABpl	3	ABpl	1.04
RJ012_2020-06-12_E2_E_ABpl	4	ABpl	1.04
RJ012_2020-07-27_E1_E-MS	1	E	2.42
RJ012_2020-07-27_E3_E-MS	1	E	4.06
RJ012_2020-07-27_E4_E-MS	1	E	2.49
RJ012_2020-07-27_E5_E-MS	1	E	2.29
RJ012_2020-07-27_E1_E-MS	1	MS	2.21
RJ012_2020-07-27_E3_E-MS	1	MS	1.23
RJ012_2020-07-27_E4_E-MS	1	MS	1.67
RJ012_2020-07-27_E5_E-MS	1	MS	1.18
RJ012_2020-07-27_E2_E-ABpl	1	ABpl	1.61
RJ012_2020-07-27_E6_ABpl	1	ABpl	1.43
RJ012_2020-07-27_E1_E-MS	2	E	3.61
RJ012_2020-07-27_E3_E-MS	2	E	3.83
RJ012_2020-07-27_E4_E-MS	2	E	3.61
RJ012_2020-07-27_E5_E-MS	2	E	3.41
RJ012_2020-07-27_E1_E-MS	2	MS	2.01
RJ012_2020-07-27_E3_E-MS	2	MS	2.37
RJ012_2020-07-27_E4_E-MS	2	MS	2.15
RJ012_2020-07-27_E5_E-MS	2	MS	2.03
RJ012_2020-07-27_E2_E-ABpl	2	ABpl	1.69
RJ012_2020-07-27_E6_ABpl	2	ABpl	1.76
RJ012_2020-07-27_E1_E-MS	3	E	2.44
RJ012_2020-07-27_E3_E-MS	3	E	4.29
RJ012_2020-07-27_E4_E-MS	3	E	3.13
RJ012_2020-07-27_E5_E-MS	3	E	3.39
RJ012_2020-07-27_E1_E-MS	3	MS	2.17
RJ012_2020-07-27_E3_E-MS	3	MS	2.91
RJ012_2020-07-27_E4_E-MS	3	MS	2.2
RJ012_2020-07-27_E5_E-MS	3	MS	2.52
RJ012_2020-07-27_E2_E-ABpl	3	ABpl	1.89
RJ012_2020-07-27_E6_ABpl	3	ABpl	1.8
RJ012_2020-07-27_E1_E-MS	4	E	2.73
RJ012_2020-07-27_E3_E-MS	4	E	3.91
RJ012_2020-07-27_E4_E-MS	4	E	3.64
RJ012_2020-07-27_E5_E-MS	4	E	3.55
RJ012_2020-07-27_E1_E-MS	4	MS	2.48
RJ012_2020-07-27_E3_E-MS	4	MS	2.58
RJ012_2020-07-27_E4_E-MS	4	MS	2.03
RJ012_2020-07-27_E5_E-MS	4	MS	2.5
RJ012_2020-07-27_E2_E-ABpl	4	ABpl	1.51
RJ012_2020-07-27_E6_ABpl	4	ABpl	1.67
RJ012_2020-08-11_E1_E-MS	1	E	2.1
RJ012_2020-08-11_E1_E-MS	2	E	2.78
RJ012_2020-08-11_E1_E-MS	3	E	3.04
RJ012_2020-08-11_E1_E-MS	4	E	2.7
RJ012_2020-08-11_E1_E-MS	1	MS	1.13
RJ012_2020-08-11_E1_E-MS	2	MS	2.1
RJ012_2020-08-11_E1_E-MS	3	MS	2.93
RJ012_2020-08-11_E1_E-MS	4	MS	2.23
RJ012_2020-08-11_E2_ABpl	1	ABpl	1.48
RJ012_2020-08-11_E2_ABpl	2	ABpl	2.2
RJ012_2020-08-11_E2_ABpl	3	ABpl	2
RJ012_2020-08-11_E2_ABpl	4	ABpl	2.16
RJ012_2020-07-15_E1_E-ABpl	1	ABpl	1
RJ012_2020-07-15_E1_E-ABpl	2	ABpl	1.61
RJ012_2020-07-15_E1_E-ABpl	3	ABpl	1.29
RJ012_2020-07-15_E1_E-ABpl	4	ABpl	1.65
RJ012_2020-07-15_E4_E-ABpl	1	ABpl	1.37
RJ012_2020-07-15_E4_E-ABpl	2	ABpl	1.77
RJ012_2020-07-15_E4_E-ABpl	3	ABpl	1.95
RJ012_2020-07-15_E4_E-ABpl	4	ABpl	1.82
RJ012_2020-09-09_E4_E-MS	1	E	1.64
RJ012_2020-09-09_E4_E-MS	2	E	2.68
RJ012_2020-09-09_E4_E-MS	3	E	1.75
RJ012_2020-09-09_E4_E-MS	4	E	2.62
RJ012_2020-09-09_E6_E-MS	1	E	2.61
RJ012_2020-09-09_E6_E-MS	2	E	3.2
RJ012_2020-09-09_E6_E-MS	3	E	2.44
RJ012_2020-09-09_E6_E-MS	4	E	2.07
RJ012_2020-09-09_E7_E-MS	1	E	2.05
RJ012_2020-09-09_E7_E-MS	2	E	2.67
RJ012_2020-09-09_E7_E-MS	3	E	2.98
RJ012_2020-09-09_E7_E-MS	4	E	2.69
RJ012_2020-09-09_E4_E-MS	1	MS	2.06
RJ012_2020-09-09_E4_E-MS	2	MS	2.46
RJ012_2020-09-09_E4_E-MS	3	MS	2.66
RJ012_2020-09-09_E4_E-MS	4	MS	2.5
RJ012_2020-09-09_E6_E-MS	1	MS	2.29
RJ012_2020-09-09_E6_E-MS	2	MS	3.07
RJ012_2020-09-09_E6_E-MS	3	MS	2.82
RJ012_2020-09-09_E6_E-MS	4	MS	2.54
RJ012_2020-09-09_E7_E-MS	1	MS	1.61
RJ012_2020-09-09_E7_E-MS	2	MS	2.06
RJ012_2020-09-09_E7_E-MS	3	MS	2.27
RJ012_2020-09-09_E7_E-MS	4	MS	2.17
RJ012_2020-09-09_E1_ABpl	1	ABpl	2.13
RJ012_2020-09-09_E1_ABpl	2	ABpl	2.25
RJ012_2020-09-09_E1_ABpl	3	ABpl	2.47
RJ012_2020-09-09_E1_ABpl	4	ABpl	1.97
RJ012_2020-09-09_E2_ABpl	1	ABpl	0.92
RJ012_2020-09-09_E2_ABpl	2	ABpl	1.85
RJ012_2020-09-09_E2_ABpl	3	ABpl	2.14
RJ012_2020-09-09_E2_ABpl	4	ABpl	1.77
RJ012_2020-09-09_E3_ABpl	1	ABpl	1.27
RJ012_2020-09-09_E3_ABpl	2	ABpl	1.39
RJ012_2020-09-09_E3_ABpl	3	ABpl	1.42
RJ012_2020-09-09_E3_ABpl	4	ABpl	1.38
RJ012_2020-09-09_E5_ABpl	1	ABpl	1.1
RJ012_2020-09-09_E5_ABpl	2	ABpl	1.74
RJ012_2020-09-09_E5_ABpl	3	ABpl	1.55
RJ012_2020-09-09_E5_ABpl	4	ABpl	1.01
