# Supplementary material for: Wnt Signaling Induces Asymmetric Dynamics in the Actomyosin Cortex of the C. elegans Endomesodermal Precursor Cell
Source: Front Cell Dev Biol. 2021 Sep 17;9:702741. doi: 10.3389/fcell.2021.702741 (PMC8484649; doi:10.3389/fcell.2021.702741)
Supplement: Supplementary file 2 [file Data_Sheet_1.ZIP › supplementary_material/lineages/WT_uncompressed/u080812-aligned.gr]

cell	time	x	y	z	radius	self	parent	child1	child2
P2	1	17.2014	-4.16356	0.386501	3.55	0	-1	-1	-1
EMS	1	3.22596	7.00124	-6.87127	3.25	1	-1	-1	-1
ABp	1	-0.000707431	-1.48237	6.14322	2.65	2	-1	3	4
ABa	1	-16.9574	-1.90108	-1.40421	2.65	5	-1	6	7
P2	2	17.2369	-3.54798	1.25962	3.6	0	-1	-1	-1
EMS	2	3.22762	7.00584	-6.86738	3.25	1	-1	-1	-1
ABpl	2	0.692306	-4.71216	4.05648	1.9	4	2	-1	-1
ABal	2	-16.677	-3.11894	-1.67933	1.7	7	5	-1	-1
ABpr	2	0.272265	1.4169	7.42667	1.85	3	2	-1	-1
ABar	2	-17.1362	2.63868	1.34373	1.9	6	5	-1	-1
P2	3	17.1924	-3.67973	1.43472	3.65	0	-1	-1	-1
EMS	3	2.89369	7.39047	-6.37671	3.25	1	-1	-1	-1
ABpl	3	0.95635	-6.3735	3.50003	1.5	4	2	-1	-1
ABal	3	-17.6944	-2.05476	-3.30788	2.4	7	5	-1	-1
ABpr	3	1.35453	0.684399	8.63594	2.15	3	2	-1	-1
ABar	3	-17.0909	2.42111	3.99159	2.2	6	5	-1	-1
P2	4	18.6739	-2.27458	0.699433	3.65	0	-1	-1	-1
EMS	4	4.38136	7.0213	-5.81904	2.95	1	-1	-1	-1
ABpl	4	1.58428	-8.09798	3.61726	2.35	4	2	-1	-1
ABal	4	-17.6705	-1.14413	-4.44414	2.7	7	5	-1	-1
ABpr	4	3.44	0.639592	10.1618	2.45	3	2	-1	-1
ABar	4	-16.6824	2.49002	4.49044	2.55	6	5	-1	-1
P2	5	17.4018	-3.39826	-1.6716	3.8	0	-1	-1	-1
ABpl	5	0.37465	-8.94532	2.49912	2.8	4	2	-1	-1
ABal	5	-18.2728	-2.1737	-4.80208	3	7	5	-1	-1
ABpr	5	4.4057	1.7805	9.78181	2.7	3	2	-1	-1
ABar	5	-15.2834	2.65402	5.88466	2.7	6	5	-1	-1
EMS	5	4.38526	5.78197	-4.58057	2.95	1	-1	8	9
MS	6	0.696606	7.06843	-6.2073	1.6	8	1	-1	-1
ABpl	6	-0.643827	-9.95418	2.45087	3.15	4	2	-1	-1
ABal	6	-18.6996	-1.08387	-5.17508	3.2	7	5	-1	-1
ABpr	6	4.81512	1.57327	10.5871	2.9	3	2	-1	-1
ABar	6	-15.861	2.85409	7.43144	2.75	6	5	-1	-1
P2	6	16.5753	-4.65319	-2.31366	2.8	0	-1	-1	-1
E	6	3.58115	5.96673	-6.13192	1.7	9	1	-1	-1
MS	7	-0.0546262	6.38821	-5.31113	1.75	8	1	-1	-1
ABpl	7	-1.34399	-10.7145	1.81375	3.2	4	2	-1	-1
ABal	7	-18.4403	-0.704195	-6.76593	3.3	7	5	-1	-1
ABpr	7	4.08513	2.3052	11.4102	3.1	3	2	-1	-1
ABar	7	-16.1351	2.86365	8.1118	3	6	5	-1	-1
P2	7	16.6922	-4.51222	-0.348847	3.7	0	-1	-1	-1
E	7	7.36938	4.19371	-5.8753	1.75	9	1	-1	-1
MS	8	0.122781	7.43056	-5.22317	1.85	8	1	-1	-1
ABpl	8	-2.28906	-10.5236	0.173985	3.2	4	2	-1	-1
ABal	8	-18.4867	-1.53402	-5.97453	3.5	7	5	-1	-1
ABpr	8	3.54288	3.36109	10.1821	3.2	3	2	-1	-1
ABar	8	-15.4055	2.88579	9.17149	3.35	6	5	-1	-1
P2	8	16.3671	-5.30475	-0.286096	3.75	0	-1	-1	-1
E	8	8.37358	3.26045	-5.40874	2.05	9	1	-1	-1
MS	9	-2.70259	8.43418	-5.41457	2.45	8	1	-1	-1
ABpl	9	-1.66477	-10.8808	-0.679266	2.85	4	2	-1	-1
ABal	9	-18.6449	-2.53117	-5.73778	3.55	7	5	-1	-1
ABpr	9	3.26923	3.675	9.72041	3.3	3	2	-1	-1
ABar	9	-14.1625	1.51767	10.857	3.4	6	5	-1	-1
P2	9	16.2514	-3.47756	-0.195503	2.25	0	-1	-1	-1
E	9	8.07975	3.37488	-5.62589	2.3	9	1	-1	-1
MS	10	-4.99442	10.2682	-5.12991	2.65	8	1	-1	-1
ABpl	10	-1.29972	-10.1913	-2.58116	3.1	4	2	-1	-1
ABal	10	-19.2383	-1.76897	-6.51446	3.6	7	5	-1	-1
ABpr	10	2.19558	5.22712	9.01686	3.4	3	2	-1	-1
ABar	10	-13.8264	0.979511	11.2227	3	6	5	-1	-1
P2	10	16.1613	-2.41529	0.868052	2.3	0	-1	10	11
E	10	8.94707	3.1518	-5.85897	2.55	9	1	-1	-1
MS	11	-7.36981	9.43446	-4.82013	2.85	8	1	-1	-1
ABpl	11	-2.11356	-9.82775	-1.9428	3.5	4	2	-1	-1
ABal	11	-20.6564	-2.70289	-6.49364	3.75	7	5	-1	-1
ABpr	11	2.13453	6.5378	9.01777	3.6	3	2	-1	-1
ABar	11	-14.3698	0.654753	10.9538	3	6	5	-1	-1
C	11	14.1027	-4.12758	2.08215	1.75	11	0	-1	-1
E	11	8.73647	2.41505	-5.78216	2.75	9	1	-1	-1
P3	11	16.7675	-1.52399	-2.93486	1.4	10	0	-1	-1
MS	12	-7.80292	9.41627	-4.82982	3.05	8	1	-1	-1
ABpl	12	-3.6746	-9.27271	-2.15044	3.6	4	2	-1	-1
ABal	12	-21.0282	-2.47227	-4.41424	3.8	7	5	-1	-1
ABpr	12	3.61293	7.79899	8.28748	3.6	3	2	-1	-1
ABar	12	-13.1237	1.76305	11.3064	3	6	5	-1	-1
C	12	13.0314	-3.68393	2.601	1.8	11	0	-1	-1
E	12	9.8383	2.42156	-4.86808	2.8	9	1	-1	-1
P3	12	17.9851	-1.26621	-3.97359	1.75	10	0	-1	-1
MS	13	-6.573	8.21979	-5.70434	3.2	8	1	-1	-1
ABpl	13	-4.82587	-9.06737	-1.26008	3.75	4	2	-1	-1
ABal	13	-21.5782	-1.86003	-5.0643	3.6	7	5	-1	-1
ABpr	13	3.55913	8.08781	7.0056	3.7	3	2	-1	-1
ABar	13	-13.9525	3.59777	10.9354	3	6	5	-1	-1
C	13	12.267	-4.2653	3.45406	1.9	11	0	-1	-1
E	13	10.9388	0.562324	-4.90356	2.9	9	1	-1	-1
P3	13	19.4978	-1.58188	-2.7977	2.25	10	0	-1	-1
MS	14	-5.73111	7.52821	-6.23991	3.4	8	1	-1	-1
ABpl	14	-5.41313	-9.40294	-0.805298	3.6	4	2	-1	-1
ABal	14	-21.5346	-0.910632	-5.59482	3.2	7	5	-1	-1
ABpr	14	5.01176	8.48171	5.72927	3.8	3	2	-1	-1
ABar	14	-13.3746	4.56768	10.9564	3	6	5	-1	-1
C	14	11.8694	-4.90196	4.98744	2.3	11	0	-1	-1
E	14	11.2495	-0.444337	-4.84034	3	9	1	-1	-1
P3	14	20.4246	-1.7426	-3.99733	2.35	10	0	-1	-1
MS	15	-4.84383	6.29433	-6.88697	3.45	8	1	-1	-1
ABpl	15	-5.77689	-8.56804	-0.15426	2.6	4	2	-1	-1
ABal	15	-20.8435	-0.446229	-4.95451	2.7	7	5	12	13
ABpr	15	6.32088	8.28479	6.08558	2.95	3	2	-1	-1
ABar	15	-10.8027	4.22075	10.1495	3	6	5	-1	-1
C	15	10.5611	-7.1384	4.85444	2.75	11	0	-1	-1
E	15	11.984	-1.06072	-4.54646	3.15	9	1	-1	-1
P3	15	22.0168	-3.42904	-3.60593	2.65	10	0	-1	-1
MS	16	-3.92232	5.95124	-6.96812	3.6	8	1	-1	-1
ABpl	16	-7.69769	-7.73256	1.18664	2.7	4	2	14	15
ABala	16	-21.2156	-0.359696	-2.58373	1.75	12	7	-1	-1
ABpr	16	6.65718	6.81614	5.97852	2.7	3	2	16	17
ABar	16	-8.94907	5.37985	7.89476	2.65	6	5	18	19
C	16	10.5729	-7.54399	6.0376	3.05	11	0	-1	-1
E	16	12.2174	-2.01949	-4.40966	3.45	9	1	-1	-1
P3	16	22.265	-3.94879	-3.19157	2.6	10	0	-1	-1
ABalp	16	-19.6898	0.54875	-5.11089	2.2	13	7	-1	-1
MS	17	-3.12696	5.95843	-8.2461	3.55	8	1	-1	-1
ABala	17	-23.2065	-1.05591	-1.84377	1.9	12	7	-1	-1
ABprp	17	8.90722	6.42727	2.94357	1.95	17	3	-1	-1
ABara	17	-9.79578	7.3244	6.63042	2.1	18	6	-1	-1
C	17	9.56053	-6.92821	6.41549	3.05	11	0	-1	-1
E	17	12.3883	-2.32413	-5.05299	3.1	9	1	-1	-1
P3	17	21.9523	-4.73118	-2.26078	2.55	10	0	-1	-1
ABalp	17	-18.6039	1.25224	-6.53298	2	13	7	-1	-1
ABpra	17	6.32641	8.25967	7.4968	1.85	16	3	-1	-1
ABarp	17	-8.04399	2.75323	10.4886	2	19	6	-1	-1
ABplp	17	-5.00331	-6.82997	-2.76191	1.65	14	4	-1	-1
ABpla	17	-9.67911	-7.75021	2.72626	1.7	15	4	-1	-1
MS	18	-2.30238	6.42036	-8.37375	3.75	8	1	-1	-1
ABala	18	-23.7051	-2.22757	-1.08228	2.25	12	7	-1	-1
ABprp	18	9.04499	5.11587	1.19001	2.05	17	3	-1	-1
ABara	18	-9.96119	7.30304	5.08631	2.1	18	6	-1	-1
C	18	9.15202	-5.43822	8.00614	3.3	11	0	-1	-1
E	18	13.3485	-2.97376	-4.72673	3.3	9	1	-1	-1
P3	18	21.7537	-5.71315	-1.85139	2.8	10	0	-1	-1
ABalp	18	-18.3063	-0.0531426	-6.7554	2.15	13	7	-1	-1
ABpra	18	5.00859	10.0642	6.69278	2.1	16	3	-1	-1
ABarp	18	-7.25021	2.3096	10.642	2.15	19	6	-1	-1
ABplp	18	-4.63681	-6.88586	-2.08209	2.05	14	4	-1	-1
ABpla	18	-10.8509	-9.09853	3.98327	2	15	4	-1	-1
MS	19	-1.72311	4.78267	-6.71759	3.7	8	1	-1	-1
ABala	19	-23.381	-2.36076	-1.90026	2.6	12	7	-1	-1
ABprp	19	10.2818	5.93577	1.26569	2.3	17	3	-1	-1
ABara	19	-10.3134	8.47293	4.62121	2.3	18	6	-1	-1
C	19	9.57362	-5.84174	7.46641	3.15	11	0	-1	-1
E	19	13.9121	-2.33052	-4.15552	3.3	9	1	-1	-1
P3	19	22.1147	-5.52993	-0.649834	2.8	10	0	-1	-1
ABalp	19	-16.0698	-0.441721	-6.47892	2.55	13	7	-1	-1
ABpra	19	5.16737	11.3497	5.87344	2.35	16	3	-1	-1
ABarp	19	-6.47445	1.72109	9.36724	2.4	19	6	-1	-1
ABplp	19	-3.97577	-6.51295	-1.23264	2.1	14	4	-1	-1
ABpla	19	-11.9274	-9.21035	4.53931	2.3	15	4	-1	-1
MS	20	-1.20488	2.87245	-6.31108	4	8	1	-1	-1
ABala	20	-24.4104	-2.30934	-2.35218	2.8	12	7	-1	-1
ABprp	20	10.5352	7.22182	0.413711	2.55	17	3	-1	-1
ABara	20	-11.6619	8.16269	3.92973	2.55	18	6	-1	-1
C	20	10.2266	-6.14356	7.51943	3.25	11	0	-1	-1
E	20	13.5559	-2.10244	-5.10296	3.45	9	1	-1	-1
P3	20	21.963	-5.16392	-0.241106	2.85	10	0	-1	-1
ABalp	20	-14.4881	-0.509084	-7.09854	2.75	13	7	-1	-1
ABpra	20	3.86231	11.1439	5.84321	2.75	16	3	-1	-1
ABarp	20	-5.8797	0.875855	8.48147	2.6	19	6	-1	-1
ABplp	20	-2.77787	-7.27335	-1.6723	2.8	14	4	-1	-1
ABpla	20	-13.2177	-8.97719	4.78662	2.75	15	4	-1	-1
MS	21	-0.624379	5.44903	-5.59264	3.75	8	1	-1	-1
ABala	21	-23.6538	-1.63053	-2.67656	2.9	12	7	-1	-1
ABprp	21	12.0252	7.11344	1.51145	2.85	17	3	-1	-1
ABara	21	-12.0587	8.26963	3.16637	2.8	18	6	-1	-1
C	21	9.97064	-6.20256	7.69555	3.45	11	0	-1	-1
E	21	13.3997	-1.19156	-5.31335	3.3	9	1	-1	-1
P3	21	21.9318	-6.07068	0.0389703	2.85	10	0	-1	-1
ABalp	21	-13.4581	-0.813191	-7.17984	2.8	13	7	-1	-1
ABpra	21	3.39425	11.1315	6.85769	2.85	16	3	-1	-1
ABarp	21	-6.87352	-0.876349	8.56496	2.75	19	6	-1	-1
ABplp	21	-2.33736	-7.25078	-1.08593	2.8	14	4	-1	-1
ABpla	21	-14.3311	-9.15129	3.85755	2.75	15	4	-1	-1
MS	22	-1.82295	6.07226	-5.14226	2.65	8	1	-1	-1
ABala	22	-23.4827	-0.749073	-2.31145	3	12	7	-1	-1
ABprp	22	11.6217	7.57543	1.81413	2.95	17	3	-1	-1
ABara	22	-12.8704	8.10615	3.57944	2.85	18	6	-1	-1
C	22	9.68376	-7.02409	7.86048	3.35	11	0	-1	-1
E	22	13.3047	-1.07398	-4.73456	3.4	9	1	-1	-1
P3	22	21.9556	-5.99643	-0.184747	2.9	10	0	-1	-1
ABalp	22	-12.846	-1.09314	-7.23501	2.9	13	7	-1	-1
ABpra	22	1.68662	10.1319	8.64117	2.95	16	3	-1	-1
ABarp	22	-7.39457	-1.52869	7.82627	2.95	19	6	-1	-1
ABplp	22	-1.23437	-7.61461	-1.25082	2.9	14	4	-1	-1
ABpla	22	-13.9787	-9.22198	3.6654	3	15	4	-1	-1
MS	23	-1.9285	5.61934	-4.539	2.45	8	1	20	21
ABala	23	-22.949	-0.451148	-2.06527	3.05	12	7	-1	-1
ABprp	23	11.9178	7.96003	3.66532	2.95	17	3	-1	-1
ABara	23	-12.9006	8.6907	3.72664	2.95	18	6	-1	-1
C	23	10.031	-7.90481	7.1707	3.35	11	0	-1	-1
E	23	12.3468	0.488779	-3.74327	2.5	9	1	-1	-1
P3	23	22.1269	-6.16455	-0.839359	3	10	0	-1	-1
ABalp	23	-12.7489	-2.27117	-8.26975	3.1	13	7	-1	-1
ABpra	23	0.152017	8.84981	9.22713	3.05	16	3	-1	-1
ABarp	23	-7.12391	-2.28922	9.43642	3.1	19	6	-1	-1
ABplp	23	-0.159854	-7.5082	-1.81143	2.9	14	4	-1	-1
ABpla	23	-14.2145	-8.80288	3.29263	3.05	15	4	-1	-1
MSa	24	-3.83697	3.86384	-5.71956	1.75	20	8	-1	-1
ABala	24	-22.9833	-0.435629	-1.31938	3.15	12	7	-1	-1
ABprp	24	12.1092	8.34042	4.68659	2.95	17	3	-1	-1
ABara	24	-14.0278	8.73279	3.29993	3.05	18	6	-1	-1
C	24	9.95024	-7.6991	6.10506	3.4	11	0	-1	-1
E	24	11.5706	1.82561	-5.04771	1.9	9	1	22	23
P3	24	21.6314	-6.37227	-0.436299	2.9	10	0	-1	-1
ABalp	24	-14.0691	-3.19576	-8.27414	3.25	13	7	-1	-1
ABpra	24	-0.412405	8.57771	9.73557	3.15	16	3	-1	-1
ABarp	24	-6.93776	-2.8544	9.97217	3.2	19	6	-1	-1
ABplp	24	0.440988	-7.65994	-2.74439	2.85	14	4	-1	-1
ABpla	24	-13.3837	-8.85676	2.9492	3.2	15	4	-1	-1
MSp	24	-0.638978	6.91883	-1.85953	1.75	21	8	-1	-1
MSa	25	-4.81056	3.54525	-6.55048	2.05	20	8	-1	-1
ABala	25	-23.8957	-0.505385	-0.0612019	3.2	12	7	-1	-1
ABprp	25	12.7247	7.67188	4.39649	3	17	3	-1	-1
ABara	25	-13.8765	9.32071	2.52432	3.1	18	6	-1	-1
C	25	10.694	-7.73243	5.81209	3.45	11	0	-1	-1
Ea	25	8.6942	2.44098	-6.17343	1.7	22	9	-1	-1
P3	25	21.438	-6.10595	-0.684826	2.9	10	0	-1	-1
ABalp	25	-16.0606	-2.8274	-7.07477	3.3	13	7	-1	-1
ABpra	25	-1.22189	7.99813	10.7499	3.2	16	3	-1	-1
ABarp	25	-6.04662	-3.26569	9.26038	3.2	19	6	-1	-1
ABplp	25	0.216791	-8.29918	-2.71183	3.05	14	4	-1	-1
ABpla	25	-13.7214	-8.50705	4.26981	3.25	15	4	-1	-1
MSp	25	0.878531	6.49727	-1.21945	1.95	21	8	-1	-1
Ep	25	13.6902	0.27619	-4.13298	1.5	23	9	-1	-1
MSa	26	-6.19267	3.53121	-6.79865	2.2	20	8	-1	-1
ABala	26	-23.8498	-0.902958	-0.463515	3.25	12	7	-1	-1
ABprp	26	13.2191	8.2987	3.39467	3.1	17	3	-1	-1
ABara	26	-13.694	9.02426	2.74738	3.15	18	6	-1	-1
C	26	11.0113	-6.42049	5.68167	3.25	11	0	-1	-1
Ea	26	7.73633	2.33378	-8.0983	1.9	22	9	-1	-1
P3	26	21.6937	-6.60514	-0.253079	2.85	10	0	-1	-1
ABalp	26	-16.4367	-3.07681	-7.47282	3.2	13	7	-1	-1
ABpra	26	-1.22477	7.73568	10.2085	3.2	16	3	-1	-1
ABarp	26	-5.77077	-3.5654	9.44758	3.35	19	6	-1	-1
ABplp	26	0.951883	-8.05355	-4.16831	2.95	14	4	-1	-1
ABpla	26	-12.6885	-9.31192	3.12598	3.25	15	4	-1	-1
MSp	26	1.38659	7.53563	-1.10748	2.1	21	8	-1	-1
Ep	26	14.7072	-0.995219	-4.71817	1.3	23	9	-1	-1
MSa	27	-6.88968	4.37909	-6.73701	2.55	20	8	-1	-1
ABala	27	-24.4123	-2.37932	-0.119419	3.2	12	7	-1	-1
ABprp	27	12.6619	7.76801	4.22437	3.05	17	3	-1	-1
ABara	27	-15.2953	8.38493	2.54355	3.15	18	6	-1	-1
C	27	9.13232	-5.80984	4.92066	2.25	11	0	-1	-1
Ea	27	7.58838	3.64118	-7.20759	2.1	22	9	-1	-1
P3	27	21.3231	-7.1424	0.504869	2.9	10	0	-1	-1
ABalp	27	-16.647	-2.04569	-7.83495	3.3	13	7	-1	-1
ABpra	27	-1.54965	7.35789	9.95527	3.25	16	3	-1	-1
ABarp	27	-5.41296	-3.08802	9.49849	3.25	19	6	-1	-1
ABplp	27	0.343979	-6.94187	-4.45663	3.05	14	4	-1	-1
ABpla	27	-12.2438	-9.81094	3.49168	3.35	15	4	-1	-1
MSp	27	1.51326	7.88763	-0.809885	2.4	21	8	-1	-1
Ep	27	15.1952	-1.38985	-3.69124	1.8	23	9	-1	-1
MSa	28	-7.51923	4.49152	-7.26974	2.65	20	8	-1	-1
ABala	28	-24.955	-2.05813	0.670306	3.15	12	7	-1	-1
ABprp	28	13.4794	7.66885	4.12914	3.05	17	3	-1	-1
ABara	28	-15.2813	8.98115	1.96785	3.15	18	6	-1	-1
C	28	8.07968	-5.57673	5.22843	2.25	11	0	24	25
Ea	28	7.02775	3.81794	-7.84573	2.3	22	9	-1	-1
P3	28	21.2765	-7.14462	0.662784	3.05	10	0	-1	-1
ABalp	28	-16.2271	-2.06424	-7.85632	3.05	13	7	-1	-1
ABpra	28	-0.864701	6.89055	9.54877	3.2	16	3	-1	-1
ABarp	28	-5.69068	-3.21562	9.90309	3.4	19	6	-1	-1
ABplp	28	0.171432	-7.5243	-5.9683	2.65	14	4	-1	-1
ABpla	28	-11.5939	-9.73159	4.05985	3.15	15	4	-1	-1
MSp	28	2.71335	8.45402	-0.248846	2.6	21	8	-1	-1
Ep	28	15.9236	-1.75279	-3.43649	2.3	23	9	-1	-1
MSa	29	-7.48638	3.89007	-6.57177	2.75	20	8	-1	-1
ABala	29	-24.567	-1.6319	0.804656	3.2	12	7	-1	-1
ABprp	29	13.1264	7.88159	4.02821	3.15	17	3	-1	-1
ABara	29	-15.2729	8.44727	2.59626	3.25	18	6	-1	-1
Ca	29	6.02309	-5.23772	5.70332	1.55	24	11	-1	-1
Ea	29	6.68965	4.46972	-7.66909	2.5	22	9	-1	-1
P3	29	21.0698	-7.33734	0.979238	2.95	10	0	-1	-1
ABalp	29	-16.2674	-2.46298	-7.36705	3.2	13	7	-1	-1
ABpra	29	0.425432	7.56377	10.6133	3.3	16	3	-1	-1
ABarp	29	-5.30679	-2.52233	9.72334	3.35	19	6	-1	-1
ABplp	29	-0.551625	-7.59307	-4.77549	2.95	14	4	-1	-1
ABpla	29	-12.8988	-9.6582	3.7258	3.2	15	4	-1	-1
MSp	29	3.35159	9.17759	0.230482	2.85	21	8	-1	-1
Ep	29	16.3391	-2.87389	-3.08993	2.4	23	9	-1	-1
Cp	29	10.6018	-5.95907	5.41089	1.55	25	11	-1	-1
MSa	30	-7.04978	5.41449	-6.96883	2.95	20	8	-1	-1
ABala	30	-24.176	-1.45206	0.411114	3.35	12	7	-1	-1
ABprp	30	12.4063	7.5664	4.6931	3.15	17	3	-1	-1
ABara	30	-14.987	7.89677	3.11132	3.3	18	6	-1	-1
Ca	30	5.9084	-5.41303	5.14192	1.95	24	11	-1	-1
Ea	30	6.61416	4.66585	-7.88336	2.75	22	9	-1	-1
P3	30	21.251	-7.05588	-0.248364	2.9	10	0	-1	-1
ABalp	30	-16.0375	-2.3167	-8.45555	3.1	13	7	-1	-1
ABpra	30	1.29127	7.19316	10.6687	3.3	16	3	-1	-1
ABarp	30	-6.34496	-1.98648	10.3201	3.4	19	6	-1	-1
ABplp	30	-0.44053	-7.40346	-5.06147	3.1	14	4	-1	-1
ABpla	30	-13.1757	-9.89457	3.30568	3.05	15	4	-1	-1
MSp	30	3.86862	8.75247	0.498857	2.85	21	8	-1	-1
Ep	30	17.1181	-2.26807	-3.34933	2.45	23	9	-1	-1
Cp	30	13.1415	-6.14878	5.34301	1.4	25	11	-1	-1
MSa	31	-5.83406	5.07713	-6.28497	2.75	20	8	-1	-1
ABala	31	-24.3224	-1.047	-0.00660949	2.75	12	7	-1	-1
ABprp	31	13.0284	6.63765	4.7229	3.15	17	3	-1	-1
ABara	31	-14.6288	8.62946	3.69766	3.3	18	6	-1	-1
Ca	31	5.44178	-5.39714	5.32084	1.95	24	11	-1	-1
Ea	31	6.62356	4.15884	-8.09171	2.7	22	9	-1	-1
P3	31	21.2859	-6.4178	-0.215697	2.75	10	0	-1	-1
ABalp	31	-15.8267	-2.39117	-8.45801	2.4	13	7	-1	-1
ABpra	31	1.83188	7.00128	9.86159	3.4	16	3	-1	-1
ABarp	31	-7.84085	-1.64017	9.74315	3.2	19	6	-1	-1
ABplp	31	-0.797875	-6.92429	-5.47705	2.8	14	4	-1	-1
ABpla	31	-13.4302	-9.92526	2.64625	2.4	15	4	-1	-1
MSp	31	3.9332	9.08344	0.0789875	2.95	21	8	-1	-1
Ep	31	17.3682	-3.1563	-4.01236	2.65	23	9	-1	-1
Cp	31	13.5835	-6.09791	5.09383	1.8	25	11	-1	-1
MSa	32	-4.98834	4.50722	-5.98491	2.9	20	8	-1	-1
ABala	32	-22.5183	-0.504393	0.175936	2.8	12	7	26	27
ABprp	32	12.9637	5.16968	2.45688	2.55	17	3	-1	-1
ABara	32	-13.2116	8.7736	2.90985	2.8	18	6	-1	-1
Ca	32	5.07164	-5.63009	4.93671	2.25	24	11	-1	-1
Ea	32	7.2785	3.86252	-8.03404	2.95	22	9	-1	-1
P3	32	21.5836	-6.23454	-0.573249	3.1	10	0	-1	-1
ABalp	32	-14.5028	-1.05862	-8.20231	2.65	13	7	28	29
ABpra	32	2.42441	6.42857	8.66634	2.6	16	3	-1	-1
ABarp	32	-7.70845	-0.0382324	9.38422	2.7	19	6	30	31
ABplp	32	-0.263729	-5.67004	-5.59573	2.6	14	4	-1	-1
ABpla	32	-12.9829	-7.69461	2.21277	2.25	15	4	32	33
MSp	32	4.34334	8.25022	-0.73042	3.15	21	8	-1	-1
Ep	32	17.2387	-2.58531	-3.84352	2.65	23	9	-1	-1
Cp	32	14.2396	-6.36672	4.3153	2.15	25	11	-1	-1
MSa	33	-5.26028	4.96123	-6.45485	2.85	20	8	-1	-1
ABalap	33	-22.0388	-1.8783	1.54832	2.1	27	12	-1	-1
ABprp	33	13.9618	4.91203	2.28816	2.6	17	3	34	35
ABara	33	-11.9348	8.47866	3.46978	2.4	18	6	36	37
Ca	33	4.01719	-5.81603	5.55678	2.7	24	11	-1	-1
Ea	33	6.81882	4.29552	-7.59607	3.15	22	9	-1	-1
P3	33	22.0782	-5.60713	-1.57457	2.85	10	0	-1	-1
ABalpp	33	-13.1136	-2.37004	-8.09424	1.95	29	13	-1	-1
ABpra	33	2.12703	5.73749	7.95539	2.35	16	3	38	39
ABarpa	33	-6.94575	-0.1542	9.14808	2	30	19	-1	-1
ABplp	33	-0.935444	-6.37561	-5.32708	2.45	14	4	40	41
ABplaa	33	-15.9581	-7.09104	1.11017	1.75	32	15	-1	-1
MSp	33	4.65974	8.35003	-1.03182	3.05	21	8	-1	-1
Ep	33	16.4748	-3.26011	-4.37522	2.7	23	9	-1	-1
Cp	33	15.7136	-7.14727	3.75931	2.4	25	11	-1	-1
ABalaa	33	-23.7252	2.67464	0.0933362	2.1	26	12	-1	-1
ABalpa	33	-15.3525	1.64083	-7.86968	1.9	28	13	-1	-1
ABarpp	33	-4.20325	-1.11749	9.12019	1.95	31	19	-1	-1
ABplap	33	-11.2545	-8.44487	2.31587	1.5	33	15	-1	-1
MSa	34	-7.42561	4.35387	-7.29252	3.25	20	8	-1	-1
ABalap	34	-22.8348	-3.78973	3.27665	2.05	27	12	-1	-1
ABprpp	34	14.8811	4.79312	3.57559	2.1	35	17	-1	-1
ABaraa	34	-15.5364	7.60379	1.15038	1.9	37	18	-1	-1
Ca	34	5.01316	-6.05513	4.54427	2.7	24	11	-1	-1
Ea	34	5.39029	4.16869	-8.51257	2.95	22	9	-1	-1
P3	34	22.5345	-4.44203	-1.60883	2.9	10	0	-1	-1
ABalpp	34	-12.9683	-4.8482	-6.09626	1.45	29	13	-1	-1
ABarpa	34	-9.03698	1.43355	9.69821	2.1	30	19	-1	-1
ABplpa	34	-2.65225	-5.95855	-6.76423	1.8	41	14	-1	-1
ABplaa	34	-15.4427	-8.10247	2.8221	1.75	32	15	-1	-1
MSp	34	2.92999	8.00598	-0.760021	3.1	21	8	-1	-1
Ep	34	16.9715	-1.69604	-4.89856	2.9	23	9	-1	-1
Cp	34	16.9438	-7.55556	3.65043	2.65	25	11	-1	-1
ABalaa	34	-25.3277	1.75314	0.19085	2	26	12	-1	-1
ABalpa	34	-17.9569	0.687609	-7.30821	2	28	13	-1	-1
ABarpp	34	-2.19819	-1.88649	9.10814	2	31	19	-1	-1
ABplap	34	-7.71453	-9.18917	3.22759	1.9	33	15	-1	-1
ABprpa	34	12.0753	9.38514	2.55082	1.95	34	17	-1	-1
ABarap	34	-10.1069	8.39473	4.32911	1.75	36	18	-1	-1
ABpraa	34	0.111145	8.36268	8.04943	1.65	39	16	-1	-1
ABprap	34	5.82281	4.08108	9.07646	1.3	38	16	-1	-1
ABplpp	34	3.74838	-6.04144	-3.76838	1.7	40	14	-1	-1
MSa	35	-7.95516	3.78893	-7.22456	3.25	20	8	-1	-1
ABalap	35	-21.3174	-3.00167	4.08559	2.1	27	12	-1	-1
ABprpp	35	16.3255	5.7839	4.17582	2	35	17	-1	-1
ABaraa	35	-16.6829	7.72768	0.666139	2.3	37	18	-1	-1
Ca	35	6.99488	-6.52357	5.8387	2.55	24	11	-1	-1
Ea	35	5.21793	3.12417	-8.02938	3.1	22	9	-1	-1
P3	35	21.8503	-4.06737	-2.58645	2.1	10	0	-1	-1
ABalpp	35	-12.6053	-5.84469	-5.89775	2.05	29	13	-1	-1
ABarpa	35	-9.12444	0.919893	9.51735	2.3	30	19	-1	-1
ABplpa	35	-1.74855	-5.9614	-6.36485	1.9	41	14	-1	-1
ABplaa	35	-14.6335	-8.12958	4.09355	2.2	32	15	-1	-1
MSp	35	2.00173	7.49414	0.218006	3.15	21	8	-1	-1
Ep	35	16.3401	-0.538441	-4.41529	2.8	23	9	-1	-1
Cp	35	17.2633	-7.47127	4.19538	2.85	25	11	-1	-1
ABalaa	35	-25.5838	0.205282	0.501902	2.5	26	12	-1	-1
ABalpa	35	-18.6688	-1.32306	-7.86211	2.05	28	13	-1	-1
ABarpp	35	-1.05799	-2.00351	8.73874	2.1	31	19	-1	-1
ABplap	35	-5.7454	-8.85643	3.5797	2.2	33	15	-1	-1
ABprpa	35	11.0125	10.0124	2.23873	2.05	34	17	-1	-1
ABarap	35	-10.9247	8.37369	3.87643	2.05	36	18	-1	-1
ABpraa	35	-0.197982	8.40221	8.91492	2.25	39	16	-1	-1
ABprap	35	6.34808	3.14568	9.13373	1.75	38	16	-1	-1
ABplpp	35	5.64439	-5.50596	-3.62495	1.55	40	14	-1	-1
MSa	36	-8.56716	2.72427	-7.32567	3.05	20	8	-1	-1
ABalap	36	-20.6857	-3.20314	3.23729	2.2	27	12	-1	-1
ABprpp	36	15.8334	5.88859	3.44366	2.5	35	17	-1	-1
ABaraa	36	-16.4393	8.28539	0.691354	2	37	18	-1	-1
Ca	36	6.88543	-5.75334	5.76279	2.5	24	11	-1	-1
Ea	36	4.72887	2.93429	-7.61123	2.9	22	9	-1	-1
P3	36	21.6625	-4.04003	-3.35661	2.05	10	0	-1	-1
ABalpp	36	-11.7946	-7.05335	-5.63091	2.5	29	13	-1	-1
ABarpa	36	-10.0193	0.159588	8.37349	2.3	30	19	-1	-1
ABplpa	36	-1.15727	-6.56183	-6.72406	2.05	41	14	-1	-1
ABplaa	36	-14.1069	-9.06139	4.15385	2.55	32	15	-1	-1
MSp	36	1.39723	8.6153	-0.0623012	3.15	21	8	-1	-1
Ep	36	16.0027	-1.37334	-4.10187	2.8	23	9	-1	-1
Cp	36	16.5442	-6.57385	5.03167	2.8	25	11	-1	-1
ABalaa	36	-25.4134	0.965731	0.318429	2.5	26	12	-1	-1
ABalpa	36	-18.1994	-1.5856	-8.56915	2.35	28	13	-1	-1
ABarpp	36	-0.284405	-1.15823	9.00137	2.3	31	19	-1	-1
ABplap	36	-5.36097	-8.46465	4.54439	1.95	33	15	-1	-1
ABprpa	36	10.9827	10.3678	1.01319	2.45	34	17	-1	-1
ABarap	36	-10.9123	8.80602	4.14833	2.05	36	18	-1	-1
ABpraa	36	-0.465456	8.84431	9.29438	2.25	39	16	-1	-1
ABprap	36	6.52073	5.1463	8.28548	2.35	38	16	-1	-1
ABplpp	36	5.86678	-7.54558	-4.53431	2.15	40	14	-1	-1
MSa	37	-8.36377	1.69812	-7.81881	3.25	20	8	-1	-1
ABalap	37	-19.5845	-3.71522	3.36026	2.45	27	12	-1	-1
ABprpp	37	16.8234	6.42051	3.18229	2.55	35	17	-1	-1
ABaraa	37	-15.8469	8.89791	0.50382	2.4	37	18	-1	-1
Ca	37	7.09827	-6.10092	6.06932	2.8	24	11	-1	-1
Ea	37	4.38311	2.63379	-7.92578	3.05	22	9	-1	-1
P3	37	22.1606	-4.63692	-3.67974	2.1	10	0	42	43
ABalpp	37	-10.7889	-8.80235	-4.80732	2.7	29	13	-1	-1
ABarpa	37	-10.7734	0.418785	9.17699	2.5	30	19	-1	-1
ABplpa	37	-1.4733	-7.16947	-7.49117	2.5	41	14	-1	-1
ABplaa	37	-14.5555	-8.85204	4.08315	2.55	32	15	-1	-1
MSp	37	1.00809	8.21042	-1.03808	3.2	21	8	-1	-1
Ep	37	15.1066	-0.975722	-3.40163	3	23	9	-1	-1
Cp	37	16.4041	-6.70891	5.23707	2.85	25	11	-1	-1
ABalaa	37	-25.7728	0.253722	-1.10989	2.5	26	12	-1	-1
ABalpa	37	-17.9408	-1.77375	-9.27379	2.5	28	13	-1	-1
ABarpp	37	0.907009	-0.193821	8.94583	2.35	31	19	-1	-1
ABplap	37	-4.20563	-9.35143	4.28438	2.5	33	15	-1	-1
ABprpa	37	10.9477	10.9631	0.310007	2.5	34	17	-1	-1
ABarap	37	-10.8742	9.19856	3.65382	2.35	36	18	-1	-1
ABpraa	37	-1.33062	8.96233	8.70588	2.45	39	16	-1	-1
ABprap	37	7.66876	6.00634	7.56873	2.5	38	16	-1	-1
ABplpp	37	7.28603	-8.90868	-4.34324	2.4	40	14	-1	-1
MSa	38	-8.32546	2.34583	-7.77801	3.35	20	8	-1	-1
ABalap	38	-19.4943	-4.68241	3.68283	2.55	27	12	-1	-1
ABprpp	38	17.1162	5.91334	2.87451	2.45	35	17	-1	-1
ABaraa	38	-16.5899	8.93319	0.798434	2.4	37	18	-1	-1
Ca	38	7.15257	-4.98668	5.55147	2.85	24	11	-1	-1
Ea	38	4.166	2.03853	-8.71552	3	22	9	-1	-1
P4	38	21.7262	-2.1986	-4.75263	1.45	43	10	-1	-1
ABalpp	38	-9.48064	-8.8663	-4.46529	2.55	29	13	-1	-1
ABarpa	38	-11.5164	0.454066	9.47161	2.55	30	19	-1	-1
ABplpa	38	-1.13073	-6.59911	-7.48836	2.35	41	14	-1	-1
ABplaa	38	-14.7875	-8.70115	4.02351	2.75	32	15	-1	-1
MSp	38	0.616083	9.54044	-1.6212	3.1	21	8	-1	-1
Ep	38	15.3547	-0.429632	-2.52677	3	23	9	-1	-1
Cp	38	16.9438	-5.439	5.13162	2.7	25	11	-1	-1
ABalaa	38	-25.6857	-0.418897	-1.93763	2.65	26	12	-1	-1
ABalpa	38	-18.0064	-1.82886	-9.16059	2.45	28	13	-1	-1
ABarpp	38	1.36724	0.305688	8.98234	2.45	31	19	-1	-1
ABplap	38	-2.857	-9.01642	4.13733	2.45	33	15	-1	-1
ABprpa	38	10.9829	11.9054	-0.799503	2.6	34	17	-1	-1
ABarap	38	-10.2072	9.89103	3.37408	2.45	36	18	-1	-1
ABpraa	38	-1.54247	9.3127	8.40171	2.45	39	16	-1	-1
ABprap	38	9.15524	6.47	7.21085	2.5	38	16	-1	-1
ABplpp	38	8.60493	-8.26654	-4.03775	2.6	40	14	-1	-1
D	38	24.3324	-5.17492	0.068098	1.6	42	10	-1	-1
MSa	39	-7.92192	1.86783	-7.52123	3.3	20	8	-1	-1
ABalap	39	-19.6399	-4.43477	4.11819	2.55	27	12	-1	-1
ABprpp	39	17.1221	6.70112	4.2128	2.35	35	17	-1	-1
ABaraa	39	-16.8086	8.19841	0.0174388	2.4	37	18	-1	-1
Ca	39	7.22328	-5.05268	5.46258	2.85	24	11	-1	-1
Ea	39	3.86773	1.71851	-8.34689	2.85	22	9	-1	-1
P4	39	20.7943	-0.761545	-6.19263	1.25	43	10	-1	-1
ABalpp	39	-10.1669	-9.6123	-4.23081	2.8	29	13	-1	-1
ABarpa	39	-12.2556	0.110282	9.25286	2.65	30	19	-1	-1
ABplpa	39	-1.89128	-7.16991	-6.62637	2.65	41	14	-1	-1
ABplaa	39	-15.1833	-8.75085	4.11389	2.75	32	15	-1	-1
MSp	39	0.647608	9.103	-2.05721	3.1	21	8	-1	-1
Ep	39	14.2773	-0.121877	-2.56908	3	23	9	-1	-1
Cp	39	16.9319	-4.79565	5.04204	2.75	25	11	-1	-1
ABalaa	39	-25.3839	0.825652	-1.26555	2.65	26	12	-1	-1
ABalpa	39	-18.7064	-1.80121	-9.03222	2.65	28	13	-1	-1
ABarpp	39	1.48554	0.0770121	9.86878	2.55	31	19	-1	-1
ABplap	39	-3.08215	-9.53918	4.71465	2.4	33	15	-1	-1
ABprpa	39	10.5183	11.7914	-0.60371	2.6	34	17	-1	-1
ABarap	39	-9.99029	9.41955	3.70256	2.6	36	18	-1	-1
ABpraa	39	-2.6644	9.48855	8.53437	2.6	39	16	-1	-1
ABprap	39	9.40603	6.6095	8.40855	2.5	38	16	-1	-1
ABplpp	39	7.89429	-8.94497	-3.87283	2.6	40	14	-1	-1
D	39	23.6431	-5.62635	-0.847732	1.5	42	10	-1	-1
MSa	40	-7.6397	1.61012	-8.15799	3.2	20	8	-1	-1
ABalap	40	-20.5408	-4.95724	3.49499	2.65	27	12	-1	-1
ABprpp	40	16.9408	6.16513	4.90561	2.55	35	17	-1	-1
ABaraa	40	-16.6737	8.31866	-0.200491	2.5	37	18	-1	-1
Ca	40	6.89583	-5.18319	5.73802	2.95	24	11	-1	-1
Ea	40	4.39475	1.99768	-8.11657	3	22	9	-1	-1
P4	40	20.4436	-0.796964	-6.82295	1.75	43	10	-1	-1
ABalpp	40	-10.3523	-9.88124	-3.85209	2.85	29	13	-1	-1
ABarpa	40	-11.5325	1.0615	10.2111	2.7	30	19	-1	-1
ABplpa	40	-2.69583	-7.99021	-6.13511	2.75	41	14	-1	-1
ABplaa	40	-15.7948	-8.60453	4.18279	2.8	32	15	-1	-1
MSp	40	0.222665	9.24281	-2.06002	3.25	21	8	-1	-1
Ep	40	14.8828	-0.284988	-2.65218	3.05	23	9	-1	-1
Cp	40	17.8469	-4.0905	5.4065	2.9	25	11	-1	-1
ABalaa	40	-25.1314	0.875059	-1.44977	2.65	26	12	-1	-1
ABalpa	40	-19.3583	-2.05384	-8.47423	2.5	28	13	-1	-1
ABarpp	40	1.62876	-0.336862	10.2791	2.65	31	19	-1	-1
ABplap	40	-2.93366	-9.00743	5.61048	2.45	33	15	-1	-1
ABprpa	40	10.7993	11.5062	-0.404265	2.65	34	17	-1	-1
ABarap	40	-9.78235	9.33705	3.69331	2.55	36	18	-1	-1
ABpraa	40	-2.59011	9.01036	9.05007	2.65	39	16	-1	-1
ABprap	40	9.0584	6.27951	8.92854	2.75	38	16	-1	-1
ABplpp	40	7.7778	-9.14958	-3.59953	2.6	40	14	-1	-1
D	40	23.2034	-5.92557	-1.1281	2	42	10	-1	-1
MSa	41	-8.17972	2.10668	-8.49267	3.2	20	8	-1	-1
ABalap	41	-20.5858	-4.81161	3.36471	2.65	27	12	-1	-1
ABprpp	41	16.4114	7.36776	4.53439	2.75	35	17	-1	-1
ABaraa	41	-17.2	8.04156	-0.429059	2.6	37	18	-1	-1
Ca	41	6.98334	-4.66939	5.91901	2.9	24	11	-1	-1
Ea	41	3.45495	1.33465	-7.71264	2.95	22	9	-1	-1
P4	41	20.3743	-0.583758	-7.02279	1.95	43	10	-1	-1
ABalpp	41	-10.5298	-10.1038	-4.29365	2.85	29	13	-1	-1
ABarpa	41	-11.4153	1.26818	9.93958	2.7	30	19	-1	-1
ABplpa	41	-2.42281	-8.69561	-6.19729	2.6	41	14	-1	-1
ABplaa	41	-15.6627	-9.14399	3.18114	2.55	32	15	-1	-1
MSp	41	-0.0831827	9.57017	-1.49107	3.25	21	8	-1	-1
Ep	41	14.3279	0.957717	-2.25675	2.95	23	9	-1	-1
Cp	41	17.9482	-4.35035	5.6936	2.85	25	11	-1	-1
ABalaa	41	-25.3142	0.892042	-1.36921	2.8	26	12	-1	-1
ABalpa	41	-19.3503	-2.31045	-8.15129	2.35	28	13	-1	-1
ABarpp	41	1.32291	-0.00949757	10.848	2.75	31	19	-1	-1
ABplap	41	-3.53841	-8.84225	5.69533	2.6	33	15	-1	-1
ABprpa	41	9.73764	11.181	-0.348154	2.65	34	17	-1	-1
ABarap	41	-10.2492	9.63088	3.56733	2.6	36	18	-1	-1
ABpraa	41	-3.04862	8.77005	9.55228	2.7	39	16	-1	-1
ABprap	41	8.65925	6.61012	9.53333	2.65	38	16	-1	-1
ABplpp	41	7.38937	-9.29804	-4.03893	2.75	40	14	-1	-1
D	41	23.3979	-6.18868	-0.876854	2.3	42	10	-1	-1
MSa	42	-8.16196	1.06546	-8.07288	2.05	20	8	-1	-1
ABalap	42	-21.1701	-4.72498	3.50985	2.8	27	12	-1	-1
ABprpp	42	16.4832	7.13699	5.57885	2.6	35	17	-1	-1
ABaraa	42	-17.426	7.67613	-0.7049	2.55	37	18	-1	-1
Ca	42	6.78175	-5.10239	5.71274	2.95	24	11	-1	-1
Ea	42	3.1981	1.24883	-6.69973	2.9	22	9	-1	-1
P4	42	19.6502	0.881496	-7.64568	1.8	43	10	-1	-1
ABalpp	42	-11.5265	-10.3756	-4.35223	2.9	29	13	-1	-1
ABarpa	42	-12.04	0.955857	10.5738	2.7	30	19	-1	-1
ABplpa	42	-2.39023	-9.29783	-5.49995	2.6	41	14	-1	-1
ABplaa	42	-16.1389	-8.62159	3.56798	2.8	32	15	-1	-1
MSp	42	-0.58376	10.1601	-1.17379	2.7	21	8	-1	-1
Ep	42	14.5281	0.177035	-2.22278	3	23	9	-1	-1
Cp	42	17.56	-4.77684	5.55903	2.85	25	11	-1	-1
ABalaa	42	-25.1076	1.0845	-1.68589	2.85	26	12	-1	-1
ABalpa	42	-19.9929	-2.76723	-8.94495	2.55	28	13	-1	-1
ABarpp	42	1.29836	0.0575816	10.778	2.75	31	19	-1	-1
ABplap	42	-3.2355	-8.94762	6.49311	2.55	33	15	-1	-1
ABprpa	42	10.135	11.0999	-0.422444	2.7	34	17	-1	-1
ABarap	42	-11.3488	9.86897	3.75261	2.65	36	18	-1	-1
ABpraa	42	-3.35306	8.8469	9.58984	2.75	39	16	-1	-1
ABprap	42	8.69299	6.03543	9.39446	2.85	38	16	-1	-1
ABplpp	42	7.5598	-9.7716	-3.55242	2.85	40	14	-1	-1
D	42	23.2017	-6.86123	-1.60524	2.3	42	10	-1	-1
MSa	43	-9.56393	0.828533	-7.23682	1.9	20	8	44	45
ABalap	43	-20.812	-4.22265	2.72237	2.8	27	12	-1	-1
ABprpp	43	16.2697	6.92533	5.87929	2.7	35	17	-1	-1
ABaraa	43	-16.9228	7.74547	-0.238795	2.55	37	18	-1	-1
Ca	43	7.01989	-5.76942	5.5563	2.95	24	11	-1	-1
Ea	43	3.31321	0.892179	-6.36778	3.05	22	9	-1	-1
P4	43	19.3636	-0.312642	-8.56163	2.15	43	10	-1	-1
ABalpp	43	-11.5778	-10.5262	-4.19306	2.85	29	13	-1	-1
ABarpa	43	-11.9565	1.22842	9.37178	2.8	30	19	-1	-1
ABplpa	43	-2.36839	-9.65117	-5.1321	2.6	41	14	-1	-1
ABplaa	43	-16.5687	-8.51967	4.39263	2.85	32	15	-1	-1
MSp	43	0.709185	9.12262	-1.34095	2.2	21	8	46	47
Ep	43	14.4672	0.532982	-1.85565	3.05	23	9	-1	-1
Cp	43	18.4416	-4.96009	5.35962	3	25	11	-1	-1
ABalaa	43	-24.9914	0.755366	-2.19014	2.85	26	12	-1	-1
ABalpa	43	-19.7643	-2.92761	-8.89335	2.55	28	13	-1	-1
ABarpp	43	1.18233	-0.424454	11.3567	2.95	31	19	-1	-1
ABplap	43	-4.06591	-8.4705	6.2413	2.65	33	15	-1	-1
ABprpa	43	10.1081	10.8817	-0.193714	2.75	34	17	-1	-1
ABarap	43	-11.1	9.90802	3.55963	2.65	36	18	-1	-1
ABpraa	43	-3.69369	8.02751	9.05691	2.75	39	16	-1	-1
ABprap	43	8.37674	5.14846	8.93109	2.7	38	16	-1	-1
ABplpp	43	7.1555	-9.70974	-3.49442	2.7	40	14	-1	-1
D	43	23.4261	-6.7546	-1.86777	2.25	42	10	-1	-1
ABalap	44	-20.338	-4.49656	2.86519	2.55	27	12	-1	-1
ABprpp	44	16.5625	6.41837	5.57169	2.6	35	17	-1	-1
ABaraa	44	-17.6181	6.43314	0.0236884	2.65	37	18	-1	-1
Ca	44	6.54842	-5.20956	5.11534	3	24	11	-1	-1
Ea	44	3.2351	1.63849	-7.19669	3.05	22	9	-1	-1
P4	44	20.4747	0.10925	-7.10349	2.35	43	10	-1	-1
ABalpp	44	-10.2588	-9.88383	-3.88739	2.8	29	13	-1	-1
ABarpa	44	-11.5715	0.69071	9.86456	2.8	30	19	-1	-1
ABplpa	44	-1.1819	-9.377	-5.13769	2.75	41	14	-1	-1
ABplaa	44	-15.3886	-9.21862	4.7377	2.85	32	15	-1	-1
MSpp	44	3.15306	9.48634	-1.98761	1.5	47	21	-1	-1
Ep	44	14.0731	0.623047	-1.77381	2.95	23	9	-1	-1
Cp	44	18.8426	-5.03126	5.29375	2.95	25	11	-1	-1
ABalaa	44	-25.7354	-0.421795	-2.06677	2.85	26	12	-1	-1
ABalpa	44	-19.7281	-3.51989	-8.18761	2.75	28	13	-1	-1
ABarpp	44	0.459554	-0.189451	11.4069	2.95	31	19	-1	-1
ABplap	44	-4.75057	-9.07674	6.46724	2.7	33	15	-1	-1
ABprpa	44	10.6647	11.0836	0.957439	2.75	34	17	-1	-1
ABarap	44	-11.4752	10.17	4.23314	2.65	36	18	-1	-1
ABpraa	44	-3.7486	8.67869	9.13375	2.8	39	16	-1	-1
ABprap	44	8.70456	5.28	8.65652	2.85	38	16	-1	-1
ABplpp	44	7.59984	-9.67653	-2.89906	2.7	40	14	-1	-1
D	44	23.4432	-7.51882	-1.75369	2.5	42	10	-1	-1
MSpa	44	-3.67717	9.90194	-2.78466	1.4	46	21	-1	-1
MSaa	44	-11.76	2.84995	-8.67249	1.65	45	20	-1	-1
MSap	44	-5.65922	-0.978142	-8.34752	1.7	44	20	-1	-1
ABalap	45	-20.4138	-5.00221	3.55056	2.55	27	12	-1	-1
ABprpp	45	16.0659	6.08841	5.42513	2.85	35	17	-1	-1
ABaraa	45	-18.4731	6.55526	0.298126	2.75	37	18	-1	-1
Ca	45	7.22002	-4.52861	5.68534	3.05	24	11	-1	-1
Ea	45	4.12489	1.6837	-5.16442	3.05	22	9	-1	-1
P4	45	20.293	0.408038	-7.32457	2.2	43	10	-1	-1
ABalpp	45	-9.3815	-10.2226	-3.80512	2.7	29	13	-1	-1
ABarpa	45	-11.3207	1.54738	9.60264	2.8	30	19	-1	-1
ABplpa	45	-1.28326	-9.84258	-3.68567	2.55	41	14	-1	-1
ABplaa	45	-14.4383	-8.57496	6.03634	2.9	32	15	-1	-1
MSpp	45	3.4188	9.59687	-2.97963	1.7	47	21	-1	-1
Ep	45	14.9747	0.216698	-1.62196	3.15	23	9	-1	-1
Cp	45	19.8333	-5.17381	5.09564	3.1	25	11	-1	-1
ABalaa	45	-25.4095	-1.27513	-1.14115	2.95	26	12	-1	-1
ABalpa	45	-19.5655	-5.64699	-7.29219	2.6	28	13	-1	-1
ABarpp	45	0.350957	-0.0934054	11.3945	3	31	19	-1	-1
ABplap	45	-4.22102	-8.25737	6.93397	2.7	33	15	-1	-1
ABprpa	45	11.0904	11.2001	1.49654	2.7	34	17	-1	-1
ABarap	45	-11.2498	9.88161	3.7302	2.7	36	18	-1	-1
ABpraa	45	-2.63375	9.43843	8.61869	2.85	39	16	-1	-1
ABprap	45	8.71353	6.49035	9.68547	2.7	38	16	-1	-1
ABplpp	45	8.73567	-10.2521	-1.84359	2.75	40	14	-1	-1
D	45	23.7969	-7.17201	-2.25946	2.4	42	10	-1	-1
MSpa	45	-4.26589	9.60277	-3.73155	1.8	46	21	-1	-1
MSaa	45	-12.4443	1.31384	-8.91878	1.9	45	20	-1	-1
MSap	45	-4.87522	-1.31365	-8.22937	1.8	44	20	-1	-1
ABalap	46	-19.9584	-5.19256	3.63733	2.6	27	12	-1	-1
ABprpp	46	15.9563	6.15721	6.24917	2.7	35	17	-1	-1
ABaraa	46	-19.6417	6.0764	-0.188919	2.65	37	18	-1	-1
Ca	46	6.55173	-4.41278	5.88825	2.95	24	11	-1	-1
Ea	46	3.71095	1.82981	-4.30243	3.1	22	9	-1	-1
P4	46	19.9681	0.817945	-6.81254	2.25	43	10	-1	-1
ABalpp	46	-9.56732	-9.65651	-4.34008	2.7	29	13	-1	-1
ABarpa	46	-11.567	1.515	9.80126	2.9	30	19	-1	-1
ABplpa	46	-2.04787	-9.4289	-4.5972	2.5	41	14	-1	-1
ABplaa	46	-14.0548	-8.53505	5.07821	3	32	15	-1	-1
MSpp	46	3.67811	9.91964	-2.61316	1.95	47	21	-1	-1
Ep	46	14.7379	-0.322279	-1.63134	3.2	23	9	-1	-1
Cp	46	19.2043	-5.87171	4.63802	3	25	11	-1	-1
ABalaa	46	-25.2202	-2.22936	-0.840714	2.85	26	12	-1	-1
ABalpa	46	-19.2224	-6.00599	-7.76119	2.65	28	13	-1	-1
ABarpp	46	0.011301	-0.122521	11.629	2.95	31	19	-1	-1
ABplap	46	-3.48033	-8.69704	6.39107	2.8	33	15	-1	-1
ABprpa	46	10.8197	11.2354	1.62564	2.75	34	17	-1	-1
ABarap	46	-12.3982	9.60222	2.99861	2.75	36	18	-1	-1
ABpraa	46	-3.56476	10.0581	7.53435	2.8	39	16	-1	-1
ABprap	46	8.55629	6.72183	9.53418	2.75	38	16	-1	-1
ABplpp	46	8.29209	-10.984	-1.53671	2.75	40	14	-1	-1
D	46	23.875	-7.08226	-2.34338	2.4	42	10	-1	-1
MSpa	46	-4.6234	9.42921	-4.92495	2.05	46	21	-1	-1
MSaa	46	-12.5422	2.11619	-8.96753	2.3	45	20	-1	-1
MSap	46	-3.97241	-0.507096	-7.90588	2.3	44	20	-1	-1
ABalap	47	-19.4315	-5.56597	3.08995	2.75	27	12	-1	-1
ABprpp	47	15.7802	5.91427	6.64986	2.7	35	17	-1	-1
ABaraa	47	-19.7774	6.23241	-0.277316	2.75	37	18	-1	-1
Ca	47	6.41067	-4.01723	6.32196	3	24	11	-1	-1
Ea	47	4.1742	2.33771	-4.25883	3.05	22	9	-1	-1
P4	47	20.2989	0.957659	-7.0802	2.25	43	10	-1	-1
ABalpp	47	-9.2811	-9.64869	-4.43276	2.5	29	13	-1	-1
ABarpa	47	-11.5203	1.93156	9.32705	3	30	19	-1	-1
ABplpa	47	-1.26242	-10.0391	-4.17138	2.6	41	14	-1	-1
ABplaa	47	-13.5683	-9.30742	5.01992	3.05	32	15	-1	-1
MSpp	47	5.26089	10.3884	-2.99981	2.5	47	21	-1	-1
Ep	47	14.7591	0.134335	-1.33891	3.25	23	9	-1	-1
Cp	47	18.8173	-6.04056	5.04085	2.95	25	11	-1	-1
ABalaa	47	-24.8163	-2.29239	-0.899695	2.85	26	12	-1	-1
ABalpa	47	-19.7492	-4.79621	-8.12637	2.7	28	13	-1	-1
ABarpp	47	0.144762	0.502796	12.4773	2.95	31	19	-1	-1
ABplap	47	-3.57801	-8.19711	7.486	2.7	33	15	-1	-1
ABprpa	47	11.1504	11.3751	1.35798	2.65	34	17	-1	-1
ABarap	47	-12.7395	9.59279	2.39026	2.75	36	18	-1	-1
ABpraa	47	-3.98338	10.5185	6.40321	2.85	39	16	-1	-1
ABprap	47	8.27854	7.01627	9.34251	2.8	38	16	-1	-1
ABplpp	47	8.45529	-10.6658	-1.14101	2.8	40	14	-1	-1
D	47	23.9057	-7.13225	-2.25894	2.45	42	10	-1	-1
MSpa	47	-4.9266	8.57854	-5.35764	2.3	46	21	-1	-1
MSaa	47	-12.7426	1.94082	-8.63641	2.2	45	20	-1	-1
MSap	47	-2.77762	-0.464298	-8.42667	2.25	44	20	-1	-1
ABalap	48	-19.0345	-5.39385	3.54936	2.65	27	12	-1	-1
ABprpp	48	16.0245	5.51871	7.04252	2.9	35	17	-1	-1
ABaraa	48	-19.5385	6.07641	0.637463	2.75	37	18	-1	-1
Ca	48	6.21927	-3.49092	6.61282	3.1	24	11	-1	-1
Ea	48	3.85559	3.44146	-3.79368	3.25	22	9	-1	-1
P4	48	20.7404	1.26168	-6.79578	2.3	43	10	-1	-1
ABalpp	48	-9.49151	-9.29435	-4.73358	2.6	29	13	-1	-1
ABarpa	48	-11.859	1.65067	9.02908	2.85	30	19	-1	-1
ABplpa	48	-0.727641	-9.73834	-3.92283	2.65	41	14	-1	-1
ABplaa	48	-13.3621	-8.86172	5.23693	2.95	32	15	-1	-1
MSpp	48	7.28303	10.8766	-2.8028	2.55	47	21	-1	-1
Ep	48	15.0141	-0.740292	-1.99043	3.25	23	9	-1	-1
Cp	48	17.6294	-5.78551	5.27356	3.1	25	11	-1	-1
ABalaa	48	-24.9939	-2.53973	-0.502727	2.9	26	12	-1	-1
ABalpa	48	-19.8727	-5.41827	-8.1124	2.85	28	13	-1	-1
ABarpp	48	-0.463197	0.937768	12.2503	2.9	31	19	-1	-1
ABplap	48	-4.23998	-8.5726	6.63437	2.9	33	15	-1	-1
ABprpa	48	11.3757	10.8076	1.15898	2.9	34	17	-1	-1
ABarap	48	-11.8018	9.57339	2.04287	2.8	36	18	-1	-1
ABpraa	48	-2.9174	11.1343	6.05298	2.85	39	16	-1	-1
ABprap	48	8.30766	6.96187	9.42322	2.9	38	16	-1	-1
ABplpp	48	8.06668	-10.8391	-0.741896	2.75	40	14	-1	-1
D	48	23.5479	-7.5851	-3.14858	2.3	42	10	-1	-1
MSpa	48	-4.90283	8.7637	-4.75482	2.45	46	21	-1	-1
MSaa	48	-13.0463	2.29844	-8.90136	2.4	45	20	-1	-1
MSap	48	-1.02162	-0.740031	-8.01599	2.1	44	20	-1	-1
ABalap	49	-19.2979	-4.26387	3.87688	2.75	27	12	-1	-1
ABprpp	49	16.0186	5.19924	8.17179	2.75	35	17	-1	-1
ABaraa	49	-18.7863	6.46445	0.607137	2.75	37	18	-1	-1
Ca	49	6.11282	-3.2455	6.31352	3.2	24	11	-1	-1
Ea	49	2.90422	2.77059	-4.25585	3.2	22	9	-1	-1
P4	49	19.9809	1.52991	-6.8441	2.15	43	10	-1	-1
ABalpp	49	-10.6538	-9.89111	-5.1936	2.5	29	13	-1	-1
ABarpa	49	-11.0634	2.14309	9.65999	3.05	30	19	-1	-1
ABplpa	49	-0.850074	-9.95947	-3.66349	2.75	41	14	-1	-1
ABplaa	49	-13.7294	-8.43456	5.63685	2.95	32	15	-1	-1
MSpp	49	8.59618	11.2726	-3.88445	2.55	47	21	-1	-1
Ep	49	14.3722	-0.542899	-2.00505	3.3	23	9	-1	-1
Cp	49	17.7137	-5.81367	5.21666	2.85	25	11	-1	-1
ABalaa	49	-24.934	-2.50032	-0.629198	2.85	26	12	-1	-1
ABalpa	49	-19.8371	-5.31126	-8.30842	2.85	28	13	-1	-1
ABarpp	49	-1.03612	1.19948	12.1303	3	31	19	-1	-1
ABplap	49	-4.76416	-8.44604	6.65346	2.95	33	15	-1	-1
ABprpa	49	11.0773	11.2991	1.4535	2.9	34	17	-1	-1
ABarap	49	-11.8542	9.44411	1.36059	2.75	36	18	-1	-1
ABpraa	49	-3.08857	11.0484	6.17321	2.85	39	16	-1	-1
ABprap	49	7.99445	7.01434	9.44018	2.9	38	16	-1	-1
ABplpp	49	8.10227	-10.7321	-0.937929	2.7	40	14	-1	-1
D	49	22.8224	-7.89105	-3.33534	2.4	42	10	-1	-1
MSpa	49	-4.87671	8.19213	-5.75051	2.6	46	21	-1	-1
MSaa	49	-12.5253	2.5611	-8.685	2.45	45	20	-1	-1
MSap	49	-1.9729	-2.59607	-9.48583	2.2	44	20	-1	-1
ABalap	50	-19.2649	-5.09488	3.20173	2.8	27	12	-1	-1
ABprpp	50	15.9636	5.3171	8.01804	2.8	35	17	-1	-1
ABaraa	50	-18.9387	6.85265	0.175147	2.7	37	18	-1	-1
Ca	50	5.92002	-3.25626	6.37061	3.05	24	11	-1	-1
Ea	50	2.87898	2.58134	-4.86213	3.2	22	9	-1	-1
P4	50	19.9545	1.31315	-6.61417	2.2	43	10	-1	-1
ABalpp	50	-10.6369	-10.0035	-4.30246	2.65	29	13	-1	-1
ABarpa	50	-11.447	2.40591	9.47469	2.95	30	19	-1	-1
ABplpa	50	-1.56453	-10.7919	-3.2156	2.5	41	14	-1	-1
ABplaa	50	-14.1534	-8.57071	5.94063	3	32	15	-1	-1
MSpp	50	7.58934	10.0659	-5.27898	2.55	47	21	-1	-1
Ep	50	12.9465	-1.89594	-2.24497	3.15	23	9	-1	-1
Cp	50	16.9813	-5.6054	5.24434	2.9	25	11	-1	-1
ABalaa	50	-25.2327	-1.70664	-1.47856	2.85	26	12	-1	-1
ABalpa	50	-20.1518	-4.98415	-8.59915	2.7	28	13	-1	-1
ABarpp	50	-1.65085	1.33692	12.1917	3	31	19	-1	-1
ABplap	50	-5.13936	-8.71735	7.09637	2.75	33	15	-1	-1
ABprpa	50	10.929	11.4202	1.3356	2.8	34	17	-1	-1
ABarap	50	-12.2621	9.7745	1.10573	2.75	36	18	-1	-1
ABpraa	50	-3.60582	10.9155	6.51283	2.8	39	16	-1	-1
ABprap	50	7.28641	7.15501	9.5374	2.85	38	16	-1	-1
ABplpp	50	7.86491	-10.8747	-0.705853	2.9	40	14	-1	-1
D	50	22.9253	-6.25989	-2.93679	2.35	42	10	-1	-1
MSpa	50	-4.04864	8.38505	-5.56571	2.5	46	21	-1	-1
MSaa	50	-12.9205	0.905148	-9.00521	2.55	45	20	-1	-1
MSap	50	-2.32373	-2.93495	-8.97336	2.25	44	20	-1	-1
ABalap	51	-18.7795	-5.19412	3.07904	2.8	27	12	-1	-1
ABprpp	51	16.1203	5.36277	7.86376	2.9	35	17	-1	-1
ABaraa	51	-19.2729	6.98223	0.130602	2.75	37	18	-1	-1
Ca	51	5.61023	-3.19427	6.39563	2.95	24	11	-1	-1
Ea	51	2.46412	1.913	-3.92851	3.05	22	9	-1	-1
P4	51	19.1146	1.08758	-6.82658	2.25	43	10	-1	-1
ABalpp	51	-10.2544	-9.59291	-4.18132	2.5	29	13	-1	-1
ABarpa	51	-11.7039	2.06569	9.95293	2.95	30	19	-1	-1
ABplpa	51	-1.27	-10.6176	-3.58071	2.55	41	14	-1	-1
ABplaa	51	-13.9628	-9.09919	5.64794	2.85	32	15	-1	-1
MSpp	51	7.11734	10.0669	-5.11269	2.45	47	21	-1	-1
Ep	51	13.7075	-1.73789	-2.78933	3.3	23	9	-1	-1
Cp	51	17.4327	-5.13046	5.26008	2.95	25	11	-1	-1
ABalaa	51	-25.7938	-1.9695	-0.962317	2.85	26	12	-1	-1
ABalpa	51	-19.2648	-4.24593	-7.47396	2.45	28	13	-1	-1
ABarpp	51	-1.66057	1.58861	11.8646	3	31	19	-1	-1
ABplap	51	-5.00285	-8.87113	7.18665	2.85	33	15	-1	-1
ABprpa	51	10.949	11.3648	0.555943	2.7	34	17	-1	-1
ABarap	51	-11.9444	9.85375	1.64641	2.7	36	18	-1	-1
ABpraa	51	-3.91026	10.7379	6.01572	2.8	39	16	-1	-1
ABprap	51	6.60041	7.52459	8.55549	2.8	38	16	-1	-1
ABplpp	51	8.95874	-11.1287	-0.904546	2.8	40	14	-1	-1
D	51	22.4248	-5.92431	-3.15417	2.4	42	10	-1	-1
MSpa	51	-4.43797	7.67665	-5.39873	2.65	46	21	-1	-1
MSaa	51	-12.7967	2.73771	-8.84957	2.65	45	20	-1	-1
MSap	51	-2.89625	-2.36912	-10.2356	2.3	44	20	-1	-1
ABalap	52	-19.105	-5.59789	3.66335	2.65	27	12	-1	-1
ABprpp	52	16.1448	5.04107	7.39889	2.75	35	17	-1	-1
ABaraa	52	-19.716	6.64929	0.681204	2.8	37	18	-1	-1
Ca	52	5.12789	-3.89864	6.59911	2.2	24	11	-1	-1
Ea	52	1.75707	2.05639	-3.82899	3.25	22	9	-1	-1
P4	52	18.6737	1.99485	-6.94072	2.2	43	10	-1	-1
ABalpp	52	-9.98511	-9.37773	-3.77911	2.7	29	13	-1	-1
ABarpa	52	-12.4608	2.31672	10.7495	3	30	19	-1	-1
ABplpa	52	-0.52362	-9.71261	-3.3943	2.6	41	14	-1	-1
ABplaa	52	-13.7327	-9.25546	5.70303	2.85	32	15	-1	-1
MSpp	52	6.7199	9.89334	-5.57327	2.6	47	21	-1	-1
Ep	52	13.2951	-1.16526	-2.51981	3.2	23	9	-1	-1
Cp	52	17.6331	-4.9796	5.7677	2.15	25	11	-1	-1
ABalaa	52	-25.6124	-1.99061	-1.04636	2.85	26	12	-1	-1
ABalpa	52	-18.986	-4.53734	-7.27974	2.6	28	13	-1	-1
ABarpp	52	-1.48343	1.83457	11.4664	3	31	19	-1	-1
ABplap	52	-5.21906	-8.81162	7.17647	3	33	15	-1	-1
ABprpa	52	10.6639	11.36	0.651179	2.85	34	17	-1	-1
ABarap	52	-11.6019	8.68102	1.24964	2.65	36	18	-1	-1
ABpraa	52	-3.87212	10.8277	6.66462	2.9	39	16	-1	-1
ABprap	52	6.99691	7.16234	8.78342	2.8	38	16	-1	-1
ABplpp	52	8.88457	-11.2076	-0.811462	2.8	40	14	-1	-1
D	52	22.9655	-5.18479	-3.48773	2.55	42	10	-1	-1
MSpa	52	-4.95424	7.54646	-5.05682	2.75	46	21	-1	-1
MSaa	52	-13.1264	2.601	-8.57937	2.7	45	20	-1	-1
MSap	52	-3.53555	-2.18893	-9.40533	2.35	44	20	-1	-1
ABalap	53	-18.8283	-5.61645	3.54836	2.75	27	12	-1	-1
ABprpp	53	16.4173	5.28959	6.96982	2.85	35	17	-1	-1
ABaraa	53	-19.6703	5.32019	-0.194759	2.8	37	18	-1	-1
Ca	53	5.63458	-3.81934	7.07364	1.85	24	11	48	49
Ea	53	1.59169	1.98655	-3.69515	3.15	22	9	-1	-1
P4	53	17.9254	2.03966	-7.49752	2.1	43	10	-1	-1
ABalpp	53	-9.9639	-9.45407	-3.71695	2.35	29	13	-1	-1
ABarpa	53	-12.1248	2.86908	10.7371	2.9	30	19	-1	-1
ABplpa	53	-0.21833	-10.0658	-3.12562	2.6	41	14	-1	-1
ABplaa	53	-13.226	-9.17616	6.17756	2.85	32	15	-1	-1
MSpp	53	6.74647	9.57743	-6.03324	2.65	47	21	-1	-1
Ep	53	12.781	-1.28965	-2.17299	3.3	23	9	-1	-1
ABalaa	53	-25.1777	-1.68105	-1.61672	2.85	26	12	-1	-1
ABalpa	53	-18.774	-4.88727	-6.97519	2.65	28	13	-1	-1
ABarpp	53	-2.32089	1.61558	11.2596	2.95	31	19	-1	-1
ABplap	53	-4.70174	-8.02623	7.61445	2.9	33	15	-1	-1
ABprpa	53	11.2449	11.2641	0.498209	2.8	34	17	-1	-1
ABarap	53	-11.551	8.29753	0.859237	2.8	36	18	-1	-1
ABpraa	53	-2.80029	10.6479	6.40194	2.75	39	16	-1	-1
ABprap	53	7.2481	7.18386	9.43509	2.9	38	16	-1	-1
ABplpp	53	8.64607	-11.0747	-0.886305	2.7	40	14	-1	-1
D	53	21.8196	-5.05936	-3.97068	2.45	42	10	-1	-1
MSpa	53	-4.65734	7.72738	-5.41635	2.65	46	21	-1	-1
MSaa	53	-12.8348	3.02146	-8.41679	2.65	45	20	-1	-1
MSap	53	-3.85252	-1.61375	-9.16675	2.35	44	20	-1	-1
Cp	53	17.5961	-5.59937	4.89105	2.15	25	11	50	51
Cpa	54	16.3848	-5.62571	7.87747	1.35	51	25	-1	-1
ABalap	54	-18.6367	-5.60913	3.48835	2.6	27	12	-1	-1
ABprpp	54	16.9523	5.59099	7.21894	2.9	35	17	-1	-1
ABaraa	54	-19.3367	5.18908	-0.151498	2.8	37	18	-1	-1
Ea	54	1.59551	1.97287	-2.84724	3.15	22	9	-1	-1
P4	54	17.8085	2.3914	-7.83364	2.1	43	10	-1	-1
ABalpp	54	-10.0998	-9.27429	-4.64473	2.75	29	13	-1	-1
ABarpa	54	-11.7561	3.37648	10.8134	3	30	19	-1	-1
ABplpa	54	0.184199	-10.1326	-3.18778	2.65	41	14	-1	-1
ABplaa	54	-12.5382	-9.49226	5.48574	2.85	32	15	-1	-1
MSpp	54	7.23809	9.77445	-6.44535	2.65	47	21	-1	-1
Ep	54	12.963	-0.775728	-2.025	3.15	23	9	-1	-1
ABalaa	54	-24.8197	-1.87973	-1.5039	2.85	26	12	-1	-1
ABalpa	54	-18.7393	-5.18054	-7.41603	2.8	28	13	-1	-1
ABarpp	54	-1.90354	1.98782	11.475	2.95	31	19	-1	-1
ABplap	54	-4.23448	-7.76164	7.13278	3.05	33	15	-1	-1
ABprpa	54	10.6413	11.4326	0.585912	2.85	34	17	-1	-1
ABarap	54	-11.0849	8.53461	1.21377	2.75	36	18	-1	-1
ABpraa	54	-2.77093	10.5942	6.48321	2.95	39	16	-1	-1
ABprap	54	6.55244	7.38319	8.72244	3	38	16	-1	-1
ABplpp	54	9.16618	-10.0272	0.0929086	2.7	40	14	-1	-1
D	54	23.2453	-3.68225	-4.56988	2.55	42	10	-1	-1
MSpa	54	-5.07955	6.94379	-5.88592	2.75	46	21	-1	-1
MSaa	54	-12.3996	2.35298	-7.78118	2.9	45	20	-1	-1
MSap	54	-3.469	-1.8525	-9.82058	2.35	44	20	-1	-1
Cap	54	8.89835	-3.70756	7.18875	1.35	48	24	-1	-1
Caa	54	4.18908	-3.67648	9.15643	1.75	49	24	-1	-1
Cpp	54	20.1265	-5.88556	2.57638	1.55	50	25	-1	-1
ABalap	55	-18.2184	-5.48868	3.1713	2.75	27	12	-1	-1
ABprpp	55	17.0028	5.4849	6.52316	2.9	35	17	-1	-1
ABaraa	55	-19.0563	5.1809	-0.257715	2.9	37	18	-1	-1
Ea	55	0.90918	1.38628	-3.46415	3.25	22	9	-1	-1
P4	55	17.0787	2.8856	-8.10411	2.2	43	10	-1	-1
ABalpp	55	-9.75043	-9.2182	-4.8564	2.55	29	13	-1	-1
ABarpa	55	-11.446	3.06117	10.2546	2.95	30	19	-1	-1
ABplpa	55	0.606695	-10.2792	-3.19072	2.7	41	14	-1	-1
ABplaa	55	-11.909	-9.4459	5.16654	2.95	32	15	-1	-1
MSpp	55	6.53159	8.9884	-6.81772	2.55	47	21	-1	-1
Ep	55	13.2094	0.975432	-0.985122	3.25	23	9	-1	-1
ABalaa	55	-24.8054	-2.65181	-1.39645	2.85	26	12	-1	-1
ABalpa	55	-18.8278	-5.4428	-7.06476	2.55	28	13	-1	-1
ABarpp	55	-2.02063	2.06025	11.4426	3	31	19	-1	-1
ABplap	55	-3.82457	-7.10706	6.18752	2.85	33	15	-1	-1
ABprpa	55	10.9759	11.0497	0.0966797	2.95	34	17	-1	-1
ABarap	55	-11.6007	8.66014	2.09146	2.6	36	18	-1	-1
ABpraa	55	-2.01982	10.3026	6.51178	2.95	39	16	-1	-1
ABprap	55	6.14706	7.99948	8.1694	2.9	38	16	-1	-1
ABplpp	55	8.96534	-10.4581	-0.1116	2.8	40	14	-1	-1
D	55	22.6628	-2.38084	-4.25152	2.55	42	10	-1	-1
MSpa	55	-4.36119	7.25394	-6.55507	2.7	46	21	-1	-1
MSaa	55	-12.7032	2.43193	-7.74183	2.9	45	20	-1	-1
MSap	55	-4.15113	-2.70613	-10.1234	2.4	44	20	-1	-1
Cap	55	9.81286	-3.91053	6.23989	1.5	48	24	-1	-1
Caa	55	4.60622	-3.58355	9.67559	1.8	49	24	-1	-1
Cpp	55	21.5023	-7.05045	0.962689	1.45	50	25	-1	-1
Cpa	55	17.6225	-5.73408	7.48227	1.65	51	25	-1	-1
ABalap	56	-18.2203	-4.84154	3.9444	2.8	27	12	-1	-1
ABprpp	56	17.0212	5.14641	6.0441	2.85	35	17	-1	-1
ABaraa	56	-19.0188	5.01431	-0.14516	2.65	37	18	-1	-1
Ea	56	1.28587	1.78085	-3.35657	3.25	22	9	-1	-1
P4	56	16.8564	2.92828	-8.12853	2.25	43	10	-1	-1
ABalpp	56	-9.19784	-8.35102	-3.77628	2.6	29	13	-1	-1
ABarpa	56	-10.7109	3.00366	9.94124	2.9	30	19	-1	-1
ABplpa	56	0.98758	-10.1517	-2.76904	2.45	41	14	-1	-1
ABplaa	56	-12.0433	-9.16695	5.62836	3.05	32	15	-1	-1
MSpp	56	6.86489	9.27857	-7.37137	2.6	47	21	-1	-1
Ep	56	14.3748	0.23561	-0.674607	3.1	23	9	-1	-1
ABalaa	56	-24.7924	-1.56565	-0.345794	2.15	26	12	-1	-1
ABalpa	56	-18.5486	-4.77786	-7.23539	2.3	28	13	52	53
ABarpp	56	-1.3587	2.20548	10.9205	3	31	19	-1	-1
ABplap	56	-3.39494	-7.11473	6.74832	2.8	33	15	-1	-1
ABprpa	56	10.989	10.9507	0.139722	2.85	34	17	-1	-1
ABarap	56	-11.1146	8.33281	0.596877	2.3	36	18	54	55
ABpraa	56	-2.33001	10.1091	6.00116	3.05	39	16	-1	-1
ABprap	56	6.58742	7.51279	7.68604	2.85	38	16	-1	-1
ABplpp	56	8.77271	-9.53735	0.419098	2.75	40	14	-1	-1
D	56	22.3918	-2.20301	-4.41507	2.45	42	10	-1	-1
MSpa	56	-4.89298	6.42835	-7.02706	2.7	46	21	-1	-1
MSaa	56	-12.3764	1.74896	-7.94484	2.8	45	20	-1	-1
MSap	56	-4.13807	-2.80514	-10.0804	2.4	44	20	-1	-1
Cap	56	10.126	-3.81983	5.93078	2.05	48	24	-1	-1
Caa	56	6.16493	-4.13693	9.59815	2.1	49	24	-1	-1
Cpp	56	21.5207	-7.389	0.483582	1.9	50	25	-1	-1
Cpa	56	18.4657	-5.35582	7.41058	1.75	51	25	-1	-1
ABalap	57	-19.1388	-4.62538	4.04494	2.25	27	12	56	57
ABprpp	57	17.4736	5.64825	5.22311	2.9	35	17	-1	-1
ABaraa	57	-18.2486	5.85036	0.109675	2.5	37	18	58	59
Ea	57	1.62243	2.0315	-2.22469	3.3	22	9	-1	-1
P4	57	16.3705	3.70232	-8.06882	2.25	43	10	-1	-1
ABalpp	57	-9.09012	-8.17078	-4.07018	2.45	29	13	-1	-1
ABarpa	57	-10.2437	3.94459	9.39787	2.95	30	19	-1	-1
ABplpa	57	0.54511	-10.4584	-3.05577	2.25	41	14	-1	-1
ABplaa	57	-12.0586	-8.67626	5.82291	2.9	32	15	-1	-1
MSpp	57	6.49135	9.03615	-7.76351	2.85	47	21	-1	-1
Ep	57	13.7203	-1.20971	-1.13064	3.2	23	9	-1	-1
ABalaa	57	-24.8469	-1.4464	-0.498372	2.3	26	12	60	61
ABarpp	57	-0.896794	2.20079	9.89161	3.05	31	19	-1	-1
ABplap	57	-3.3021	-6.18828	7.18457	2.35	33	15	-1	-1
ABprpa	57	11.7148	10.4697	-0.43818	2.35	34	17	-1	-1
ABarapp	57	-8.69245	9.47235	-1.01353	1.7	55	36	-1	-1
ABpraa	57	-1.53004	10.6379	5.8034	2.95	39	16	-1	-1
ABprap	57	7.31204	7.0042	7.94435	2.3	38	16	62	63
ABplpp	57	8.67369	-9.55	0.441499	2.65	40	14	-1	-1
D	57	21.9854	-1.84373	-5.50498	2.45	42	10	-1	-1
MSpa	57	-4.32939	5.88627	-7.46363	2.85	46	21	-1	-1
MSaa	57	-12.6524	1.23623	-8.05873	2.6	45	20	-1	-1
MSap	57	-3.59886	-3.27967	-10.5866	2.55	44	20	-1	-1
Cap	57	12.0379	-4.33067	6.48968	2.15	48	24	-1	-1
Caa	57	6.54078	-4.7	10.0695	2.2	49	24	-1	-1
Cpp	57	22.7829	-6.60931	-0.207499	2.15	50	25	-1	-1
Cpa	57	19.5635	-5.87739	7.52552	1.8	51	25	-1	-1
ABarapa	57	-10.9987	10.3493	2.94656	1.85	54	36	-1	-1
ABalpap	57	-18.0815	-3.837	-7.77881	1.45	52	28	-1	-1
ABalpaa	57	-19.7916	-4.68389	-6.85236	1.3	53	28	-1	-1
ABprpp	58	17.3824	5.68175	4.42506	2.25	35	17	-1	-1
ABaraaa	58	-19.5591	6.13823	1.13601	1.55	58	37	-1	-1
Ea	58	2.31985	2.11575	-1.81217	3	22	9	-1	-1
P4	58	15.8616	3.61692	-8.54851	2.25	43	10	-1	-1
ABalpp	58	-10.1344	-8.30417	-4.26515	2.3	29	13	64	65
ABarpa	58	-10.194	3.81212	9.53927	2.7	30	19	-1	-1
ABplpa	58	0.679637	-8.87489	-2.57077	2.05	41	14	66	67
ABplaa	58	-13.6604	-7.54992	5.17828	2.45	32	15	68	69
MSpp	58	7.16448	8.00282	-8.42821	2.7	47	21	-1	-1
Ep	58	13.9946	-1.00478	0.12238	3.4	23	9	-1	-1
ABalaap	58	-23.5745	0.619615	-2.67468	1.75	60	26	-1	-1
ABarpp	58	-0.144202	3.12303	10.0926	3.15	31	19	-1	-1
ABplap	58	-3.28105	-4.80094	7.94997	2.35	33	15	70	71
ABprpa	58	10.8179	9.95831	-1.05198	2.4	34	17	72	73
ABarapp	58	-8.89173	9.07006	-2.05332	1.75	55	36	-1	-1
ABpraa	58	-1.45245	10.5205	3.50577	2.55	39	16	74	75
ABprapa	58	6.75326	7.02648	8.16178	1.7	63	38	-1	-1
ABplpp	58	7.8784	-9.4136	1.42768	2.35	40	14	-1	-1
D	58	21.7956	-1.56746	-5.7451	2.5	42	10	-1	-1
MSpa	58	-3.79723	6.20405	-8.06015	2.75	46	21	-1	-1
MSaa	58	-12.3621	1.9077	-7.36436	2.8	45	20	-1	-1
MSap	58	-3.85339	-3.33475	-10.4071	2.5	44	20	-1	-1
Cap	58	13.2803	-4.705	6.40952	2.1	48	24	-1	-1
Caa	58	6.74199	-4.29233	11.1138	2.3	49	24	-1	-1
Cpp	58	23.2855	-7.16958	-1.35914	2.25	50	25	-1	-1
Cpa	58	20.0447	-6.66466	7.45463	2.25	51	25	-1	-1
ABalpaa	58	-21.102	-5.58116	-6.83366	1.7	53	28	-1	-1
ABarapa	58	-11.2182	10.9327	3.15898	1.85	54	36	-1	-1
ABaraap	58	-16.2873	5.81212	-1.47719	1.75	59	37	-1	-1
ABalaaa	58	-25.5649	-0.594629	2.01827	1.55	61	26	-1	-1
ABprapp	58	9.73868	6.92217	7.01445	1.65	62	38	-1	-1
ABalpap	58	-16.787	-3.07873	-9.22078	1.55	52	28	-1	-1
ABalapa	58	-20.2456	-3.84998	3.60471	1.5	57	27	-1	-1
ABalapp	58	-18.81	-3.23285	2.26371	1.6	56	27	-1	-1
ABalapp	59	-17.4054	-2.28781	0.533367	1.6	56	27	-1	-1
ABprpp	59	18.4687	4.73038	4.27024	2.35	35	17	76	77
ABaraaa	59	-19.8562	5.70226	0.960322	1.8	58	37	-1	-1
Ea	59	2.6598	1.19042	-1.68019	2.65	22	9	-1	-1
P4	59	15.4468	3.25179	-8.7579	2.35	43	10	-1	-1
ABarpa	59	-11.7504	3.60872	8.01815	2.55	30	19	78	79
ABplpaa	59	-1.703	-11.3849	-1.01183	1.7	67	41	-1	-1
MSpp	59	6.86727	8.75202	-7.59623	2.8	47	21	-1	-1
Ep	59	13.5904	-0.663824	-0.123555	3.1	23	9	-1	-1
ABalaap	59	-21.7979	1.5241	-3.71224	1.85	60	26	-1	-1
ABarpp	59	-1.02966	3.04126	9.74839	2.75	31	19	-1	-1
ABprpap	59	13.7023	8.90492	-2.6547	1.45	72	34	-1	-1
ABarapp	59	-8.10217	10.3818	-2.34936	1.85	55	36	-1	-1
ABpraaa	59	-3.36951	10.7141	4.07804	2.05	74	39	-1	-1
ABprapa	59	6.22072	7.91738	8.92636	1.8	63	38	-1	-1
ABplpp	59	8.27237	-9.52846	2.18435	2.1	40	14	80	81
D	59	21.3405	-2.33155	-5.46541	2.15	42	10	-1	-1
MSpa	59	-2.70564	6.19827	-7.72944	2.7	46	21	-1	-1
MSaa	59	-10.5569	2.47755	-8.01825	2.8	45	20	-1	-1
MSap	59	-3.42666	-4.05131	-8.95268	2.45	44	20	-1	-1
Cap	59	13.8417	-3.81317	7.51048	2.3	48	24	-1	-1
Caa	59	6.57736	-4.36011	11.2494	2.3	49	24	-1	-1
Cpp	59	23.616	-8.77347	-2.02682	2.4	50	25	-1	-1
Cpa	59	20.0709	-7.00602	7.83261	2.5	51	25	-1	-1
ABalpaa	59	-21.5263	-5.43966	-6.83503	1.7	53	28	-1	-1
ABarapa	59	-11.1921	10.5914	3.53696	1.95	54	36	-1	-1
ABaraap	59	-15.4287	6.00306	-2.88631	1.95	59	37	-1	-1
ABalaaa	59	-26.0304	-0.502501	-0.316766	1.75	61	26	-1	-1
ABprapp	59	11.5332	6.78596	6.39712	1.85	62	38	-1	-1
ABalpap	59	-16.9736	-3.02387	-10.8272	1.8	52	28	-1	-1
ABalapa	59	-20.705	-3.16184	4.57796	1.6	57	27	-1	-1
ABplpap	59	2.29938	-8.27101	-3.98916	1.4	66	41	-1	-1
ABplapa	59	-4.91626	-6.12436	9.39353	1.55	70	33	-1	-1
ABprpaa	59	10.3096	11.9668	0.789826	1.95	73	34	-1	-1
ABpraap	59	-1.21722	10.4271	1.89509	1.8	75	39	-1	-1
ABplapp	59	-0.918254	-6.67602	6.73804	1.5	71	33	-1	-1
ABalppp	59	-8.59955	-8.23112	-5.01946	1.7	65	29	-1	-1
ABplaap	59	-12.9587	-7.65959	3.38833	1.55	68	32	-1	-1
ABalppa	59	-10.8112	-8.51505	-2.93909	1.45	64	29	-1	-1
ABplaaa	59	-14.9827	-6.73735	5.56845	1.8	69	32	-1	-1
ABalapp	60	-16.5721	-3.01124	0.257352	2	56	27	-1	-1
ABprppp	60	20.3633	4.60954	3.6328	1.75	77	35	-1	-1
ABaraaa	60	-19.9208	5.64992	1.07587	2.1	58	37	-1	-1
Ea	60	2.92802	0.726086	-1.21898	3	22	9	-1	-1
P4	60	16.1327	2.90632	-8.61508	2.45	43	10	-1	-1
ABalppa	60	-11.7166	-9.75079	-2.67236	1.35	64	29	-1	-1
ABarpaa	60	-13.628	3.21935	9.30401	1.9	78	30	-1	-1
ABplpaa	60	-2.0475	-11.4275	-0.788721	1.9	67	41	-1	-1
MSpp	60	7.69525	8.26813	-7.35014	2.7	47	21	-1	-1
Ep	60	14.2966	-0.809819	-0.225279	3.15	23	9	-1	-1
ABalaap	60	-20.7292	0.658988	-3.92084	2.05	60	26	-1	-1
ABarpp	60	-2.89427	3.413	9.32528	2.45	31	19	82	83
ABprpap	60	14.0066	10.2918	-1.98901	1.8	72	34	-1	-1
ABarapp	60	-6.98895	9.64863	-2.73294	2.05	55	36	-1	-1
ABpraaa	60	-4.2993	10.7311	5.28292	1.55	74	39	-1	-1
ABprapa	60	5.24448	8.12458	8.31965	1.65	63	38	-1	-1
ABplppp	60	10.763	-10.1879	-0.479008	1.5	81	40	-1	-1
D	60	21.4476	-2.82944	-5.69914	2.45	42	10	-1	-1
MSpa	60	-1.99533	5.78522	-7.51706	2.9	46	21	-1	-1
MSaa	60	-10.1699	1.96989	-8.35953	2.9	45	20	-1	-1
MSap	60	-2.37709	-3.90322	-8.74528	2.5	44	20	-1	-1
Cap	60	13.653	-4.76781	7.94296	2.45	48	24	-1	-1
Caa	60	6.54239	-3.53441	11.9201	2.35	49	24	-1	-1
Cpp	60	22.805	-8.79973	-1.62444	2.2	50	25	-1	-1
Cpa	60	20.724	-6.7498	7.27766	2.4	51	25	-1	-1
ABalpaa	60	-21.1141	-7.54973	-5.29174	1.8	53	28	-1	-1
ABarapa	60	-12.5319	10.305	2.86571	2.15	54	36	-1	-1
ABaraap	60	-15.7179	5.61331	-3.88239	2	59	37	-1	-1
ABalaaa	60	-25.2458	-1.09078	-0.731905	2	61	26	-1	-1
ABprapp	60	11.2428	6.36865	6.2372	1.85	62	38	-1	-1
ABalpap	60	-16.3906	-2.85954	-10.4405	1.65	52	28	-1	-1
ABalapa	60	-21.1172	-3.24121	4.07028	1.95	57	27	-1	-1
ABplpap	60	3.18682	-9.36915	-4.64815	1.7	66	41	-1	-1
ABplaap	60	-10.4134	-7.85823	4.17238	1.55	68	32	-1	-1
ABplapa	60	-6.31556	-5.79643	9.62736	1.8	70	33	-1	-1
ABprpaa	60	9.34061	11.6124	1.64753	1.6	73	34	-1	-1
ABpraap	60	-0.711348	9.87612	0.75131	1.85	75	39	-1	-1
ABplapp	60	-1.16517	-8.17406	6.23174	1.55	71	33	-1	-1
ABprppa	60	17.0967	5.88127	6.73156	1.65	76	35	-1	-1
ABarpap	60	-11.0164	3.4777	5.47737	1.75	79	30	-1	-1
ABplppa	60	7.07947	-10.5699	4.75321	1.8	80	40	-1	-1
ABplaaa	60	-15.5054	-7.30751	6.49147	1.8	69	32	-1	-1
ABalppp	60	-7.56142	-7.25438	-6.59062	1.6	65	29	-1	-1
ABalapp	61	-15.5419	-3.31501	0.17634	2.1	56	27	-1	-1
ABprppp	61	21.4232	3.99869	3.09929	2.15	77	35	-1	-1
ABaraaa	61	-20.7726	4.9448	2.27058	2.05	58	37	-1	-1
Ea	61	3.69835	1.81674	-0.429305	2.9	22	9	-1	-1
P4	61	15.8918	2.10152	-9.16878	2.45	43	10	-1	-1
ABalppa	61	-11.7846	-9.7884	-3.40383	1.75	64	29	-1	-1
ABarpaa	61	-13.8244	3.73162	9.58299	1.85	78	30	-1	-1
ABplpaa	61	-2.81853	-11.3347	-0.572173	1.9	67	41	-1	-1
MSpp	61	9.41227	8.55252	-6.81291	2.7	47	21	-1	-1
Ep	61	13.7365	-0.791117	-0.010877	3.15	23	9	-1	-1
ABalaap	61	-20.1145	0.291394	-5.35587	2.45	60	26	-1	-1
ABarppa	61	-4.91742	4.3619	10.6685	1.95	82	31	-1	-1
ABprpap	61	15.2157	8.98082	-0.954876	1.9	72	34	-1	-1
ABarapp	61	-6.04033	10.0817	-3.65084	2.2	55	36	-1	-1
ABpraaa	61	-5.66814	10.4996	4.53126	1.85	74	39	-1	-1
ABprapa	61	4.50846	8.85593	8.56925	2.05	63	38	-1	-1
ABplppp	61	11.3997	-10.6782	-0.172063	1.9	81	40	-1	-1
D	61	21.0985	-2.88483	-5.48688	2.4	42	10	-1	-1
MSpa	61	-1.32356	5.93351	-7.17709	2.9	46	21	-1	-1
MSaa	61	-9.96879	2.40154	-8.1544	2.75	45	20	-1	-1
MSap	61	-1.04163	-3.07166	-8.69284	2.55	44	20	-1	-1
Cap	61	12.8714	-5.38109	8.19605	2.5	48	24	-1	-1
Caa	61	6.02374	-1.90406	11.8168	2.35	49	24	-1	-1
Cpp	61	22.6181	-8.79407	-1.55345	2.25	50	25	-1	-1
Cpa	61	20.7831	-6.17973	7.37952	2.45	51	25	-1	-1
ABalpaa	61	-20.5729	-9.27684	-4.28415	2.1	53	28	-1	-1
ABarapa	61	-14.0641	9.9849	3.09153	2.15	54	36	-1	-1
ABaraap	61	-15.6345	6.1158	-3.71097	2.05	59	37	-1	-1
ABalaaa	61	-25.899	-2.25398	-1.48931	2.2	61	26	-1	-1
ABprapp	61	10.845	6.44846	6.31037	2.1	62	38	-1	-1
ABalpap	61	-14.3894	-2.85193	-9.69671	2	52	28	-1	-1
ABalapa	61	-21.2999	-3.5026	4.45537	2.2	57	27	-1	-1
ABplpap	61	3.34221	-9.09692	-3.43184	1.95	66	41	-1	-1
ABplaap	61	-9.2729	-6.48603	3.66832	1.9	68	32	-1	-1
ABplapa	61	-7.12472	-4.86238	9.66825	1.95	70	33	-1	-1
ABprpaa	61	9.67422	12.4122	2.16397	1.85	73	34	-1	-1
ABpraap	61	-0.230362	10.298	0.848878	1.6	75	39	-1	-1
ABplapp	61	-0.91425	-6.66489	6.74745	1.95	71	33	-1	-1
ABprppa	61	17.4144	5.02944	6.79898	1.4	76	35	-1	-1
ABarpap	61	-10.2109	2.83653	4.28474	1.6	79	30	-1	-1
ABplppa	61	6.1272	-10.7101	4.51936	1.95	80	40	-1	-1
ABplaaa	61	-15.3043	-6.87587	6.69661	2.1	69	32	-1	-1
ABalppp	61	-6.50155	-7.86523	-7.12414	1.85	65	29	-1	-1
ABarppp	61	-0.969321	3.91788	8.71006	1.75	83	31	-1	-1
ABalapp	62	-14.8427	-3.20139	-0.245776	2.2	56	27	-1	-1
ABprppp	62	21.675	3.1154	2.44043	2.05	77	35	-1	-1
ABaraaa	62	-20.9331	4.88828	2.4157	2.15	58	37	-1	-1
Ea	62	3.5134	1.82781	-0.353756	2.85	22	9	-1	-1
P4	62	16.0652	1.66052	-9.51421	2.2	43	10	-1	-1
ABalppa	62	-12.5781	-9.6226	-3.25226	2	64	29	-1	-1
ABarpaa	62	-14.4693	3.54696	8.4795	1.95	78	30	-1	-1
ABplpaa	62	-2.98972	-12.0972	-0.390487	1.85	67	41	-1	-1
MSpp	62	10.2524	8.50021	-6.29555	2.75	47	21	-1	-1
Ep	62	13.5325	-0.952016	-0.526993	3.15	23	9	-1	-1
ABalaap	62	-18.9911	1.49702	-6.44703	2.2	60	26	-1	-1
ABarppa	62	-6.11906	3.90222	10.9304	1.75	82	31	-1	-1
ABprpap	62	15.9721	8.42517	-0.609659	1.95	72	34	-1	-1
ABarapp	62	-6.09583	10.7555	-4.41434	2.2	55	36	-1	-1
ABpraaa	62	-5.76096	10.4799	5.40716	2.1	74	39	-1	-1
ABprapa	62	4.08818	9.00869	8.57741	2.15	63	38	-1	-1
ABplppp	62	12.1827	-10.0612	-0.422035	2.05	81	40	-1	-1
D	62	21.3642	-4.54177	-6.03961	2.3	42	10	-1	-1
MSpa	62	-0.796083	6.49267	-7.24994	2.85	46	21	-1	-1
MSaa	62	-9.05323	2.20152	-9.10077	2.8	45	20	-1	-1
MSap	62	-0.101698	-3.33925	-9.56964	2.65	44	20	-1	-1
Cap	62	13.4126	-5.59559	8.22931	2.35	48	24	-1	-1
Caa	62	5.89289	-2.2677	11.5094	2.35	49	24	-1	-1
Cpp	62	23.9099	-9.30169	-1.49292	2.3	50	25	-1	-1
Cpa	62	20.3374	-7.17209	7.14663	2.45	51	25	-1	-1
ABalpaa	62	-20.7239	-9.83994	-4.34702	2.1	53	28	-1	-1
ABarapa	62	-13.4783	9.90231	2.94981	2.2	54	36	-1	-1
ABaraap	62	-14.7326	5.50429	-5.7711	2.25	59	37	-1	-1
ABalaaa	62	-25.8836	-3.02306	-1.37933	2.35	61	26	-1	-1
ABprapp	62	12.3774	6.74479	6.9239	2.25	62	38	-1	-1
ABalpap	62	-13.8874	-3.43785	-10.0106	2	52	28	-1	-1
ABalapa	62	-21.3714	-3.29532	4.25052	2.15	57	27	-1	-1
ABplpap	62	4.12413	-9.69263	-3.85326	2.05	66	41	-1	-1
ABplaap	62	-8.78042	-6.56537	3.56246	2.05	68	32	-1	-1
ABplapa	62	-7.33824	-4.51668	9.36013	2.25	70	33	-1	-1
ABprpaa	62	9.15118	11.8897	1.40831	2	73	34	-1	-1
ABpraap	62	-0.419512	10.5761	0.610323	1.95	75	39	-1	-1
ABplapp	62	-0.2192	-6.2842	6.01123	1.85	71	33	-1	-1
ABprppa	62	18.579	5.09927	7.03382	1.85	76	35	-1	-1
ABarpap	62	-9.47132	3.34912	3.37354	1.95	79	30	-1	-1
ABplppa	62	5.28499	-10.4091	4.53178	2	80	40	-1	-1
ABplaaa	62	-15.4405	-6.99996	6.91128	2.05	69	32	-1	-1
ABalppp	62	-6.39287	-8.63759	-7.05002	1.95	65	29	-1	-1
ABarppp	62	-0.417471	4.40947	8.70678	1.7	83	31	-1	-1
ABalapp	63	-14.4451	-3.51195	-1.69309	2.2	56	27	-1	-1
ABprppp	63	22.4987	3.57474	2.31059	1.85	77	35	-1	-1
ABaraaa	63	-20.895	5.00226	2.22556	2.25	58	37	-1	-1
Ea	63	3.42633	-0.173202	-0.398403	2.55	22	9	-1	-1
P4	63	15.5923	1.6589	-9.35009	2.2	43	10	-1	-1
ABalppa	63	-12.9927	-10.266	-3.15706	2.1	64	29	-1	-1
ABarpaa	63	-15.6992	2.86533	8.96699	2.2	78	30	-1	-1
ABplpaa	63	-3.96413	-12.7211	-0.0801563	2.1	67	41	-1	-1
MSpp	63	10.5312	8.23297	-6.94036	2.7	47	21	-1	-1
Ep	63	14.1048	-0.817534	-0.165605	3.15	23	9	-1	-1
ABalaap	63	-18.9529	0.425836	-7.64482	2.4	60	26	-1	-1
ABarppa	63	-6.98953	3.98121	11.1684	2.1	82	31	-1	-1
ABprpap	63	16.3686	8.08708	-1.22077	2.15	72	34	-1	-1
ABarapp	63	-5.88177	10.1569	-4.63963	2.05	55	36	-1	-1
ABpraaa	63	-6.61125	10.7583	5.40059	2.15	74	39	-1	-1
ABprapa	63	4.02235	8.4198	8.45963	2.15	63	38	-1	-1
ABplppp	63	12.8389	-10.6085	-0.896164	2.15	81	40	-1	-1
D	63	22.0784	-3.36054	-4.56729	2.55	42	10	-1	-1
MSpa	63	-0.0911739	5.81017	-7.58495	2.85	46	21	-1	-1
MSaa	63	-8.26038	1.75531	-8.94952	2.95	45	20	-1	-1
MSap	63	0.426174	-4.52184	-10.0409	2.45	44	20	-1	-1
Cap	63	12.9599	-5.39773	8.14889	2.35	48	24	-1	-1
Caa	63	5.7094	-2.78571	11.358	2.4	49	24	-1	-1
Cpp	63	24.0847	-9.08659	-1.05768	2	50	25	-1	-1
Cpa	63	20.2472	-7.69336	6.95934	2.5	51	25	-1	-1
ABalpaa	63	-20.7335	-8.37816	-4.50485	2.1	53	28	-1	-1
ABarapa	63	-13.754	9.41508	1.99802	2.2	54	36	-1	-1
ABaraap	63	-13.9725	5.65977	-6.31762	2.3	59	37	-1	-1
ABalaaa	63	-25.6898	-3.82121	-1.36012	2.3	61	26	-1	-1
ABprapp	63	13.2349	6.62991	6.65559	2.15	62	38	-1	-1
ABalpap	63	-13.419	-4.00623	-9.57681	2.15	52	28	-1	-1
ABalapa	63	-21.1128	-3.76204	3.85025	2.25	57	27	-1	-1
ABplpap	63	5.24668	-9.0711	-3.499	2.1	66	41	-1	-1
ABplaap	63	-8.43271	-6.76829	2.81222	2.15	68	32	-1	-1
ABplapa	63	-8.02739	-5.38983	9.04083	2.45	70	33	-1	-1
ABprpaa	63	8.61467	11.5842	1.15571	2.3	73	34	-1	-1
ABpraap	63	-0.213839	10.5116	-0.243181	2.05	75	39	-1	-1
ABplapp	63	0.88326	-7.04732	5.60237	1.95	71	33	-1	-1
ABprppa	63	19.2572	4.42927	8.30163	2.1	76	35	-1	-1
ABarpap	63	-8.41234	3.66678	3.31111	2.25	79	30	-1	-1
ABplppa	63	5.21382	-10.7584	4.93615	2.2	80	40	-1	-1
ABplaaa	63	-15.9134	-7.00159	7.0754	2.15	69	32	-1	-1
ABalppp	63	-4.50916	-7.60316	-6.70507	1.8	65	29	-1	-1
ABarppp	63	-1.12876	4.8441	7.65317	2	83	31	-1	-1
ABalapp	64	-14.8685	-3.3679	-1.69231	2.25	56	27	-1	-1
ABprppp	64	23.2828	2.73079	1.35972	2.1	77	35	-1	-1
ABaraaa	64	-20.5817	5.62684	2.14752	2.2	58	37	-1	-1
Ea	64	3.23513	1.30891	-0.47285	2.3	22	9	84	85
P4	64	15.1308	2.6442	-9.52497	2.25	43	10	-1	-1
ABalppa	64	-13.4225	-11.0951	-2.8056	2.2	64	29	-1	-1
ABarpaa	64	-16.4958	3.02242	9.1112	2.25	78	30	-1	-1
ABplpaa	64	-3.91687	-12.8604	0.0554826	2.1	67	41	-1	-1
MSpp	64	10.3176	8.27541	-6.10552	2.7	47	21	-1	-1
Ep	64	14.0546	-0.68652	-0.308235	3.2	23	9	-1	-1
ABalaap	64	-19.0679	0.22547	-7.36793	2.55	60	26	-1	-1
ABarppa	64	-6.48652	4.30469	12.1689	2.1	82	31	-1	-1
ABprpap	64	16.9119	8.80954	-0.709284	2.35	72	34	-1	-1
ABarapp	64	-6.51614	10.3751	-4.6367	2.15	55	36	-1	-1
ABpraaa	64	-7.3633	11.0473	5.36982	2.15	74	39	-1	-1
ABprapa	64	3.81829	7.95566	9.0865	2.35	63	38	-1	-1
ABplppp	64	13.6337	-10.7464	-1.88358	2.25	81	40	-1	-1
D	64	21.2735	-2.66933	-5.0513	2.3	42	10	-1	-1
MSpa	64	-0.161587	5.74171	-7.48303	2.8	46	21	-1	-1
MSaa	64	-8.40499	0.676895	-9.22775	3.1	45	20	-1	-1
MSap	64	0.428789	-3.60788	-8.72268	2.25	44	20	-1	-1
Cap	64	13.1046	-5.80736	8.56276	2.4	48	24	-1	-1
Caa	64	5.9836	-2.53257	10.9328	2.4	49	24	-1	-1
Cpp	64	23.6381	-10.0326	-2.97033	2.4	50	25	-1	-1
Cpa	64	21.8857	-6.94245	6.971	2.15	51	25	-1	-1
ABalpaa	64	-20.9459	-8.30818	-4.5062	2.2	53	28	-1	-1
ABarapa	64	-13.4999	9.46873	1.81739	2.2	54	36	-1	-1
ABaraap	64	-13.9009	5.45288	-6.11244	2.3	59	37	-1	-1
ABalaaa	64	-25.6105	-3.02741	-2.34178	2.25	61	26	-1	-1
ABprapp	64	12.9524	6.60805	7.59587	2.15	62	38	-1	-1
ABalpap	64	-14.1435	-5.26454	-9.39535	2.15	52	28	-1	-1
ABalapa	64	-21.0591	-2.9282	3.63522	2.25	57	27	-1	-1
ABplpap	64	5.61417	-8.82123	-3.96002	2.1	66	41	-1	-1
ABplaap	64	-7.48643	-6.36601	2.72774	1.95	68	32	-1	-1
ABplapa	64	-8.33849	-5.07707	9.59743	2.2	70	33	-1	-1
ABprpaa	64	7.79256	11.7813	2.06657	2	73	34	-1	-1
ABpraap	64	-0.0287414	10.5009	-0.318394	2.15	75	39	-1	-1
ABplapp	64	1.84739	-6.50059	6.94576	2.1	71	33	-1	-1
ABprppa	64	19.2112	4.29324	8.47312	2.25	76	35	-1	-1
ABarpap	64	-7.92182	3.60628	2.36169	2.25	79	30	-1	-1
ABplppa	64	5.26526	-11.1648	5.38588	2.25	80	40	-1	-1
ABplaaa	64	-16.3867	-6.74989	7.77326	2.45	69	32	-1	-1
ABalppp	64	-4.45654	-7.98198	-7.09153	2	65	29	-1	-1
ABarppp	64	-0.939469	4.56638	7.89206	2.1	83	31	-1	-1
ABalapp	65	-14.9743	-3.12084	-1.99022	2.3	56	27	-1	-1
ABprppp	65	22.4551	1.75118	0.410535	2.15	77	35	-1	-1
ABaraaa	65	-20.7671	5.1035	1.99156	2.25	58	37	-1	-1
Ear	65	4.23255	4.60582	2.38062	2.05	85	22	-1	-1
P4	65	14.4503	2.47179	-9.88532	2.2	43	10	-1	-1
ABalppa	65	-13.6133	-11.3789	-2.43946	2	64	29	-1	-1
ABarpaa	65	-16.9749	3.28251	8.9567	2.3	78	30	-1	-1
ABplpaa	65	-3.86704	-12.3403	0.974592	2.1	67	41	-1	-1
MSpp	65	9.96459	7.93054	-5.5981	2.65	47	21	-1	-1
Ep	65	14.0313	0.0363616	0.4022	3.15	23	9	-1	-1
ABalaap	65	-18.7316	0.52381	-7.91468	2.5	60	26	-1	-1
ABarppa	65	-7.4564	4.64866	12.1242	2.2	82	31	-1	-1
ABprpap	65	17.0159	8.95497	-0.173145	2.3	72	34	-1	-1
ABarapp	65	-6.59763	10.5545	-4.86505	2.2	55	36	-1	-1
ABpraaa	65	-6.97528	10.9159	6.1125	2.2	74	39	-1	-1
ABprapa	65	4.01133	8.36489	9.27268	2.25	63	38	-1	-1
ABplppp	65	13.3888	-10.6555	-1.13446	2.4	81	40	-1	-1
MSpa	65	-0.380919	5.79255	-7.50055	2.95	46	21	-1	-1
MSaa	65	-8.33605	0.183834	-8.72463	2.85	45	20	-1	-1
MSap	65	0.626024	-3.4657	-8.22238	2.3	44	20	-1	-1
Cap	65	13.2341	-5.70198	8.33226	2.5	48	24	-1	-1
Caa	65	5.74516	-1.46853	11.3313	2.45	49	24	-1	-1
Cpp	65	22.7234	-8.85066	-3.22664	2.35	50	25	-1	-1
Cpa	65	21.8773	-6.96571	6.95133	2.25	51	25	-1	-1
ABalpaa	65	-21.056	-7.79407	-5.11822	2.15	53	28	-1	-1
ABarapa	65	-13.8655	9.92505	1.38249	2.2	54	36	-1	-1
ABaraap	65	-13.3252	6.52765	-5.27001	2.15	59	37	-1	-1
ABalaaa	65	-25.7324	-3.2469	-2.08105	2.25	61	26	-1	-1
ABprapp	65	12.9981	6.21008	7.19322	2.35	62	38	-1	-1
ABalpap	65	-14.2505	-6.23018	-9.86473	2.1	52	28	-1	-1
ABalapa	65	-21.1692	-2.41409	3.0232	2.25	57	27	-1	-1
ABplpap	65	5.98737	-9.39165	-3.4949	2.2	66	41	-1	-1
ABplaap	65	-7.95172	-6.87957	2.67934	2.25	68	32	-1	-1
ABplapa	65	-8.99876	-5.05	8.99254	2.35	70	33	-1	-1
ABprpaa	65	7.92738	11.6472	1.31397	2.2	73	34	-1	-1
ABpraap	65	0.664695	10.3197	-0.449914	2.2	75	39	-1	-1
ABplapp	65	0.651811	-7.70671	5.61789	2.1	71	33	-1	-1
ABprppa	65	19.2664	4.57384	8.87014	2.2	76	35	-1	-1
ABarpap	65	-8.11562	3.61705	1.57753	2.45	79	30	-1	-1
ABplppa	65	5.28654	-10.31	5.92133	2.15	80	40	-1	-1
ABplaaa	65	-16.9537	-6.72608	7.13252	2.5	69	32	-1	-1
ABalppp	65	-5.20288	-8.5133	-6.19617	1.95	65	29	-1	-1
ABarppp	65	-0.74643	4.97562	8.07825	2.4	83	31	-1	-1
D	65	20.6779	-2.31088	-6.07571	2.6	42	10	-1	-1
Eal	65	2.92143	0.15033	-0.625969	1.45	84	22	-1	-1
ABalapp	66	-15.2851	-3.06165	-1.96758	2.45	56	27	-1	-1
ABprppp	66	23.0772	1.77778	0.0746358	2.05	77	35	-1	-1
ABaraaa	66	-20.1872	6.23839	1.16589	2.3	58	37	-1	-1
Ear	66	3.88132	5.45121	3.9	2.2	85	22	-1	-1
P4	66	13.9274	2.57756	-9.02433	2.2	43	10	-1	-1
ABalppa	66	-13.5266	-11.4004	-2.4907	2.2	64	29	-1	-1
ABarpaa	66	-16.6166	3.78543	8.16971	2.3	78	30	-1	-1
ABplpaa	66	-3.8451	-11.5079	2.35056	2.05	67	41	-1	-1
MSpp	66	9.26464	7.53623	-4.8734	2.7	47	21	-1	-1
Ep	66	12.7675	-1.2565	0.0202619	2.55	23	9	-1	-1
ABalaap	66	-18.9195	1.45779	-7.37277	2.5	60	26	-1	-1
ABarppa	66	-8.37143	3.41035	11.5292	2.25	82	31	-1	-1
ABprpap	66	17.1038	8.96104	-1.06058	2.05	72	34	-1	-1
ABarapp	66	-6.56498	10.9078	-4.53329	2.25	55	36	-1	-1
ABpraaa	66	-6.78148	10.1176	6.13154	2.3	74	39	-1	-1
ABprapa	66	3.25423	8.63984	9.23003	2.35	63	38	-1	-1
ABplppp	66	13.0853	-12.3431	-0.655064	2.15	81	40	-1	-1
MSpa	66	0.730917	5.70775	-7.10995	2.15	46	21	-1	-1
MSaa	66	-8.40088	0.80743	-8.67111	2.45	45	20	-1	-1
MSap	66	-0.0156318	-4.50177	-7.56655	2.5	44	20	-1	-1
Cap	66	13.6293	-6.06782	8.55715	2.55	48	24	-1	-1
Caa	66	5.66551	-1.28396	11.1072	2.45	49	24	-1	-1
Cpp	66	22.3384	-9.80141	-3.58414	2.4	50	25	-1	-1
Cpa	66	22.0086	-6.85524	6.72514	2.45	51	25	-1	-1
ABalpaa	66	-21.2088	-7.40678	-5.55097	2.3	53	28	-1	-1
ABarapa	66	-13.0769	9.74565	1.21943	2.25	54	36	-1	-1
ABaraap	66	-13.1451	6.50296	-5.35707	2.2	59	37	-1	-1
ABalaaa	66	-25.5322	-3.07213	-2.41268	2.5	61	26	-1	-1
ABprapp	66	13.5757	6.10475	7.03228	2.4	62	38	-1	-1
ABalpap	66	-15.1454	-6.08387	-9.69655	2.3	52	28	-1	-1
ABalapa	66	-21.48	-2.35489	3.04584	2.45	57	27	-1	-1
ABplpap	66	6.31481	-9.79429	-4.0008	2.2	66	41	-1	-1
ABplaap	66	-8.45446	-6.57432	3.2958	2.3	68	32	-1	-1
ABplapa	66	-8.52517	-4.67296	9.91167	2.5	70	33	-1	-1
ABprpaa	66	8.77951	11.7716	1.56757	2.3	73	34	-1	-1
ABpraap	66	1.08535	11.099	0.0159966	2.3	75	39	-1	-1
ABplapp	66	-0.0481412	-8.10102	6.34259	2.05	71	33	-1	-1
ABprppa	66	19.6775	4.67451	8.53637	2.2	76	35	-1	-1
ABarpap	66	-7.9653	3.89949	1.943	2.35	79	30	-1	-1
ABplppa	66	5.45704	-9.82811	6.04226	2.4	80	40	-1	-1
ABplaaa	66	-16.5532	-6.1463	7.84297	2.45	69	32	-1	-1
ABalppp	66	-5.76499	-8.77899	-5.68231	2.1	65	29	-1	-1
ABarppp	66	-1.11659	4.46389	7.99831	2.3	83	31	-1	-1
D	66	20.7159	-2.19714	-6.26605	2.45	42	10	-1	-1
Eal	66	1.82705	-1.64311	0.315236	1.85	84	22	-1	-1
ABalapp	67	-14.3449	-2.42179	-1.53162	2.35	56	27	-1	-1
ABprppp	67	23.1546	2.54207	-0.0724911	2.05	77	35	-1	-1
ABaraaa	67	-20.8911	5.20509	0.264913	2.3	58	37	-1	-1
Ear	67	4.20355	5.56722	3.61229	2.3	85	22	-1	-1
P4	67	13.199	2.797	-8.98721	2.05	43	10	-1	-1
ABalppa	67	-13.9127	-10.9143	-1.30824	2.25	64	29	-1	-1
ABarpaa	67	-16.3347	3.50248	8.37109	2.35	78	30	-1	-1
ABplpaa	67	-3.56741	-11.5238	2.23783	2.2	67	41	-1	-1
MSpp	67	9.19888	7.22626	-5.29525	2.7	47	21	-1	-1
Ep	67	12.6209	-1.17923	1.58424	2.4	23	9	86	87
ABalaap	67	-19.6044	0.596447	-7.68208	2.45	60	26	-1	-1
ABarppa	67	-7.9167	3.89454	11.5528	2.25	82	31	-1	-1
ABprpap	67	17.3179	8.6413	-1.58998	2.05	72	34	-1	-1
ABarapp	67	-6.79831	10.7763	-4.29177	2.25	55	36	-1	-1
ABpraaa	67	-6.03313	9.81834	6.15365	2.3	74	39	-1	-1
ABprapa	67	3.74172	8.52233	9.95137	2.45	63	38	-1	-1
ABplppp	67	12.7705	-11.7377	-1.25044	2.15	81	40	-1	-1
MSpa	67	-0.208425	6.00129	-7.07069	2.1	46	21	88	89
MSaa	67	-8.1232	0.791539	-8.78384	2.15	45	20	-1	-1
MSap	67	-0.857482	-4.47854	-7.24904	2.4	44	20	-1	-1
Cap	67	13.9016	-5.84417	8.96652	2.55	48	24	-1	-1
Caa	67	5.66331	-1.29007	11.1021	2.45	49	24	-1	-1
Cpp	67	22.8906	-9.58753	-3.28233	2.35	50	25	-1	-1
Cpa	67	22.1507	-5.75957	6.15849	2.6	51	25	-1	-1
ABalpaa	67	-21.848	-6.92354	-5.86381	2.15	53	28	-1	-1
ABarapa	67	-13.3103	9.61416	1.46095	2.25	54	36	-1	-1
ABaraap	67	-13.3827	6.63853	-5.42966	2.15	59	37	-1	-1
ABalaaa	67	-25.2515	-3.3826	-1.3751	2.35	61	26	-1	-1
ABprapp	67	13.829	6.15644	6.84999	2.4	62	38	-1	-1
ABalpap	67	-15.8303	-6.94521	-10.0059	2.1	52	28	-1	-1
ABalapa	67	-20.8726	-1.30304	3.13613	2.3	57	27	-1	-1
ABplpap	67	5.89069	-9.65221	-4.00167	2.15	66	41	-1	-1
ABplaap	67	-8.38997	-7.75631	3.84996	2.45	68	32	-1	-1
ABplapa	67	-9.28212	-4.11888	9.56513	2.45	70	33	-1	-1
ABprpaa	67	9.3127	11.8135	1.27771	2.3	73	34	-1	-1
ABpraap	67	1.11815	11.7314	0.0438488	2.3	75	39	-1	-1
ABplapp	67	0.170085	-7.50267	7.13494	2.15	71	33	-1	-1
ABprppa	67	19.7199	4.8003	8.35622	2.05	76	35	-1	-1
ABarpap	67	-8.22301	3.83557	2.11496	2.4	79	30	-1	-1
ABplppa	67	5.83221	-10.1143	6.20779	2.4	80	40	-1	-1
ABplaaa	67	-16.6773	-5.81451	7.48999	2.3	69	32	-1	-1
ABalppp	67	-5.54481	-9.6879	-3.91111	2.25	65	29	-1	-1
ABarppp	67	-0.936399	4.71832	7.60733	2.45	83	31	-1	-1
D	67	18.4325	-3.38706	-7.91582	2.4	42	10	-1	-1
Eal	67	2.37702	-2.66944	1.2818	1.95	84	22	-1	-1
ABalapp	68	-14.5679	-2.12653	-1.02291	2.3	56	27	-1	-1
ABprppp	68	22.3178	2.04642	0.0266583	2.1	77	35	-1	-1
ABaraaa	68	-20.4664	5.71708	1.04474	2.25	58	37	-1	-1
Ear	68	4.04418	6.16635	4.53769	2.2	85	22	-1	-1
P4	68	13.133	2.2077	-9.10533	2.2	43	10	-1	-1
ABalppa	68	-14.4439	-11.4598	-2.08326	2.1	64	29	-1	-1
ABarpaa	68	-15.9152	3.06884	8.66536	2.35	78	30	-1	-1
ABplpaa	68	-3.94185	-11.7687	1.84361	2.25	67	41	-1	-1
MSpp	68	8.41198	7.80814	-4.88552	2.35	47	21	-1	-1
Epl	68	11.126	-3.78285	0.441142	2	86	23	-1	-1
ABalaap	68	-19.8262	0.919226	-8.00958	2.5	60	26	-1	-1
ABarppa	68	-7.84377	4.64656	11.3953	2.4	82	31	-1	-1
ABprpap	68	17.571	8.41367	-1.46854	1.95	72	34	-1	-1
ABarapp	68	-6.62905	11.2305	-3.33481	2.25	55	36	-1	-1
ABpraaa	68	-6.344	9.87731	6.17611	2.3	74	39	-1	-1
ABprapa	68	3.33757	8.58461	10.0097	2.5	63	38	-1	-1
ABplppp	68	13.5334	-11.8773	-0.647042	2.4	81	40	-1	-1
MSpap	68	1.64978	4.70504	-7.97476	1.45	88	46	-1	-1
MSaa	68	-9.40201	0.244611	-8.43586	2.15	45	20	90	91
MSap	68	-1.56063	-3.39332	-6.66716	2.15	44	20	-1	-1
Cap	68	13.911	-5.39601	8.39234	2.55	48	24	-1	-1
Caa	68	5.63652	-1.50793	11.3311	2.5	49	24	-1	-1
Cpp	68	23.5614	-8.51114	-2.47162	2.25	50	25	-1	-1
Cpa	68	21.5344	-5.65075	7.05516	2.35	51	25	-1	-1
ABalpaa	68	-21.3204	-6.92137	-5.32779	2.2	53	28	-1	-1
ABarapa	68	-13.4315	9.37204	2.56201	2.25	54	36	-1	-1
ABaraap	68	-13.8367	6.80841	-4.67426	2.4	59	37	-1	-1
ABalaaa	68	-25.2984	-3.7999	-0.901517	2.2	61	26	-1	-1
ABprapp	68	13.5871	6.27978	6.76707	2.4	62	38	-1	-1
ABalpap	68	-15.9831	-6.55807	-10.4387	2.2	52	28	-1	-1
ABalapa	68	-20.2369	-0.865152	3.91382	2.25	57	27	-1	-1
ABplpap	68	5.33619	-10.1026	-5.6825	2.3	66	41	-1	-1
ABplaap	68	-8.60755	-7.7006	3.83657	2.4	68	32	-1	-1
ABplapa	68	-8.93573	-4.34978	9.65071	2.55	70	33	-1	-1
ABprpaa	68	9.33164	11.7551	0.495568	2.4	73	34	-1	-1
ABpraap	68	1.23983	12.3482	0.0254754	2.4	75	39	-1	-1
ABplapp	68	0.0363403	-8.12877	6.28603	2.15	71	33	-1	-1
ABprppa	68	19.6645	4.91712	8.20159	2.15	76	35	-1	-1
ABarpap	68	-7.66146	3.26352	2.51251	2.4	79	30	-1	-1
ABplppa	68	6.38956	-10.4193	6.29123	2.05	80	40	-1	-1
ABplaaa	68	-16.4931	-6.10647	7.71685	2.4	69	32	-1	-1
ABalppp	68	-5.96797	-9.79758	-4.44442	2.3	65	29	-1	-1
ABarppp	68	-0.370659	3.8792	8.31898	2.35	83	31	-1	-1
D	68	18.2309	-2.8648	-8.48786	2.65	42	10	-1	-1
Eal	68	1.08571	-3.60035	-0.320195	2.5	84	22	-1	-1
Epr	68	13.6914	2.24191	2.664	1.7	87	23	-1	-1
MSpaa	68	-2.73184	8.49628	-5.77526	1.7	89	46	-1	-1
ABalapp	69	-13.9762	-2.0738	-0.603947	2.5	56	27	-1	-1
ABprppp	69	22.2522	2.38903	0.382499	1.95	77	35	-1	-1
ABaraaa	69	-21.5094	4.77521	0.926445	2.35	58	37	-1	-1
Ear	69	4.10156	6.19857	4.40514	2.45	85	22	-1	-1
P4	69	12.1102	1.46531	-9.46817	2.35	43	10	-1	-1
ABalppa	69	-13.8512	-11.3796	-2.50051	2.15	64	29	-1	-1
ABarpaa	69	-16.0848	2.70862	9.0936	2.35	78	30	-1	-1
ABplpaa	69	-3.63012	-11.7062	2.37014	2.2	67	41	-1	-1
MSpp	69	8.54363	7.66514	-5.64559	2.55	47	21	92	93
Epl	69	10.7687	-5.34923	0.769632	2.05	86	23	-1	-1
ABalaap	69	-20.6975	0.716983	-7.46948	2.35	60	26	-1	-1
ABarppa	69	-7.38046	4.06405	11.8171	2.3	82	31	-1	-1
ABprpap	69	17.021	8.62812	-2.3613	2.15	72	34	-1	-1
ABarapp	69	-7.27581	11.3657	-1.6831	2.35	55	36	-1	-1
ABpraaa	69	-6.02272	9.43322	6.49464	2.35	74	39	-1	-1
ABprapa	69	2.87972	8.76828	9.9173	2.5	63	38	-1	-1
ABplppp	69	13.7816	-12.1187	-0.537199	2.45	81	40	-1	-1
MSpap	69	1.60439	4.06195	-8.87112	1.75	88	46	-1	-1
MSap	69	-1.84135	-3.89473	-7.63094	1.75	44	20	94	95
Cap	69	13.5369	-4.70899	8.47208	2.5	48	24	-1	-1
Caa	69	5.12885	-2.40177	10.9281	2.5	49	24	-1	-1
Cpp	69	23.3156	-7.18888	-2.39472	2.4	50	25	-1	-1
Cpa	69	21.4646	-5.04108	7.0969	2.6	51	25	-1	-1
ABalpaa	69	-21.0265	-7.00331	-6.22914	2.3	53	28	-1	-1
ABarapa	69	-14.2933	8.66319	2.8941	2.25	54	36	-1	-1
ABaraap	69	-13.6862	8.02254	-3.83501	2.25	59	37	-1	-1
ABalaaa	69	-25.2231	-4.8084	-0.613866	2.5	61	26	-1	-1
ABprapp	69	13.1673	6.80738	7.85799	2.45	62	38	-1	-1
ABalpap	69	-15.3013	-6.21403	-11.2059	2.15	52	28	-1	-1
ABalapa	69	-20.5792	-3.17768	3.51221	2.4	57	27	-1	-1
ABplpap	69	5.36802	-10.0303	-5.04841	2.15	66	41	-1	-1
ABplaap	69	-9.45455	-7.97042	4.44622	2.35	68	32	-1	-1
ABplapa	69	-9.28957	-4.64844	8.47825	2.5	70	33	-1	-1
ABprpaa	69	8.76451	11.4755	0.997654	2.25	73	34	-1	-1
ABpraap	69	0.918751	11.4479	-0.449221	2.4	75	39	-1	-1
ABplapp	69	-0.563545	-7.80668	6.09035	2.15	71	33	-1	-1
ABprppa	69	19.6084	4.75312	8.34943	2.15	76	35	-1	-1
ABarpap	69	-7.75256	2.46102	2.62733	2.45	79	30	-1	-1
ABplppa	69	5.75994	-9.7901	6.54809	2.35	80	40	-1	-1
ABplaaa	69	-15.9163	-6.49277	7.85825	2.4	69	32	-1	-1
ABalppp	69	-6.3569	-9.54958	-4.64225	2.4	65	29	-1	-1
ABarppp	69	-0.666288	4.12394	8.0853	2.4	83	31	-1	-1
D	69	17.4677	-2.63128	-7.70606	2.45	42	10	-1	-1
Eal	69	0.55671	-4.72119	0.357566	2.25	84	22	-1	-1
Epr	69	13.7932	3.5912	3.36413	1.7	87	23	-1	-1
MSpaa	69	-3.39646	8.487	-5.55141	1.5	89	46	-1	-1
MSaap	69	-6.50018	1.52363	-9.64756	1.35	90	45	-1	-1
MSaaa	69	-12.6713	1.32725	-8.39496	1.75	91	45	-1	-1
ABalapp	70	-14.4342	-1.8905	-0.696673	2.55	56	27	-1	-1
ABprppp	70	22.654	2.74247	-0.277454	2	77	35	-1	-1
ABaraaa	70	-21.4766	4.87464	0.724012	2.35	58	37	-1	-1
Ear	70	4.31681	6.55854	3.81689	2.45	85	22	-1	-1
P4	70	12.566	2.62923	-9.50344	2.3	43	10	-1	-1
ABalppa	70	-14.5403	-11.3216	-2.34654	2	64	29	-1	-1
ABarpaa	70	-16.0721	2.60857	9.13571	2.4	78	30	-1	-1
ABplpaa	70	-4.73581	-11.7396	2.00629	2.25	67	41	-1	-1
MSppp	70	9.51256	6.25222	-6.06392	1.55	93	47	-1	-1
Epl	70	10.649	-5.81747	0.500474	2.2	86	23	-1	-1
ABalaap	70	-20.9647	0.626708	-7.31981	2.35	60	26	-1	-1
ABarppa	70	-7.22993	4.09263	11.6484	2.35	82	31	-1	-1
ABprpap	70	17.2701	9.5991	-2.0803	2.35	72	34	-1	-1
ABarapp	70	-7.38079	11.3365	-1.6747	2.3	55	36	-1	-1
ABpraaa	70	-6.26555	9.27536	6.71387	2.4	74	39	-1	-1
ABprapa	70	2.99525	8.15837	9.71556	2.45	63	38	-1	-1
ABplppp	70	14.1621	-11.9922	-0.116404	2.45	81	40	-1	-1
MSpap	70	2.39424	4.84139	-9.39693	1.95	88	46	-1	-1
MSapa	70	-3.90123	-5.30772	-7.56316	1.4	95	44	-1	-1
Cap	70	13.6375	-4.57276	9.00043	2.5	48	24	-1	-1
Caa	70	5.12136	-2.70131	11.2147	2.5	49	24	-1	-1
Cpp	70	22.5469	-7.90136	-2.0988	2.4	50	25	-1	-1
ABalpaa	70	-20.9323	-7.84023	-5.35013	2.35	53	28	-1	-1
ABarapa	70	-14.4471	8.76914	2.76338	2.25	54	36	-1	-1
ABaraap	70	-13.576	7.65216	-3.51465	2.35	59	37	-1	-1
ABalaaa	70	-25.3524	-4.77004	-0.675029	2.45	61	26	-1	-1
ABprapp	70	12.2672	6.9394	8.01409	2.5	62	38	-1	-1
ABalpap	70	-15.6332	-6.63568	-10.6367	2.2	52	28	-1	-1
ABalapa	70	-20.0015	-2.35167	3.82475	2.35	57	27	-1	-1
ABplpap	70	3.89639	-10.6123	-3.80443	2.3	66	41	-1	-1
ABplaap	70	-9.83406	-8.2294	4.04008	2.35	68	32	-1	-1
ABplapa	70	-9.25251	-4.81607	8.58992	2.5	70	33	-1	-1
ABprpaa	70	8.02665	11.6686	1.01249	2.25	73	34	-1	-1
ABpraap	70	0.769221	11.2867	-0.265842	2.4	75	39	-1	-1
ABplapp	70	-0.766015	-7.56557	5.8205	2.35	71	33	-1	-1
ABprppa	70	19.037	4.7402	8.5371	2.25	76	35	-1	-1
ABarpap	70	-7.32224	3.66499	3.35871	2.45	79	30	-1	-1
ABplppa	70	5.54149	-10.0155	6.83688	2.25	80	40	-1	-1
ABplaaa	70	-15.4086	-6.94376	8.10476	2.45	69	32	-1	-1
ABalppp	70	-6.83086	-9.83282	-4.17633	2.25	65	29	-1	-1
ABarppp	70	-0.0949068	2.79165	7.74083	2.3	83	31	-1	-1
D	70	16.9693	-2.84694	-7.3097	2.2	42	10	-1	-1
Eal	70	0.379774	-4.52015	-0.678929	2.25	84	22	-1	-1
Epr	70	14.6318	4.23547	2.97745	2.2	87	23	-1	-1
MSpaa	70	-3.22271	8.42049	-4.81437	2.05	89	46	-1	-1
MSaap	70	-5.07022	1.51913	-8.71539	1.55	90	45	-1	-1
MSaaa	70	-12.6182	1.62616	-8.84193	1.75	91	45	-1	-1
MSppa	70	7.61373	9.28945	-4.02928	2	92	47	-1	-1
MSapp	70	2.08961	-2.94651	-8.08704	1.3	94	44	-1	-1
Cpa	70	21.4529	-5.07356	7.06944	2.7	51	25	-1	-1
ABalapp	71	-14.8319	-2.34335	-0.853528	2.3	56	27	-1	-1
ABprppp	71	22.7959	3.25576	0.60277	2.05	77	35	-1	-1
ABaraaa	71	-21.0643	4.69958	0.697011	2.35	58	37	-1	-1
Ear	71	4.01253	4.91726	2.61652	2.45	85	22	-1	-1
P4	71	12.0359	1.8082	-9.97156	2.3	43	10	-1	-1
ABalppa	71	-14.7461	-10.8354	-2.08956	2.1	64	29	-1	-1
ABarpaa	71	-15.4691	2.15993	9.35111	2.45	78	30	-1	-1
ABplpaa	71	-3.92609	-10.8101	2.91309	2.25	67	41	-1	-1
MSppp	71	10.51	7.20271	-6.06502	1.5	93	47	-1	-1
Epl	71	10.8735	-7.19869	0.373726	2.15	86	23	-1	-1
ABalaap	71	-21.2097	0.741524	-7.40994	2.4	60	26	-1	-1
ABarppa	71	-7.23424	3.82623	11.1036	2.4	82	31	-1	-1
ABprpap	71	17.4417	9.80524	-1.65263	2.05	72	34	-1	-1
ABarapp	71	-7.59302	10.8496	-1.06705	2.35	55	36	-1	-1
ABpraaa	71	-6.8148	9.46754	6.66175	2.35	74	39	-1	-1
ABprapa	71	2.45135	8.11099	9.14132	2.5	63	38	-1	-1
ABplppp	71	13.7199	-12.5769	-0.0982797	2.45	81	40	-1	-1
MSpap	71	3.39706	5.55233	-9.92014	2.15	88	46	-1	-1
MSapa	71	-4.16105	-5.63192	-7.93085	1.8	95	44	-1	-1
Cap	71	12.5974	-4.29671	9.05801	2.45	48	24	-1	-1
Caa	71	4.88591	-3.09309	10.9166	2.55	49	24	-1	-1
Cpp	71	21.9329	-8.04057	-1.73141	2.25	50	25	-1	-1
ABalpaa	71	-21.1096	-7.68862	-4.70948	2.1	53	28	-1	-1
ABarapa	71	-13.5981	8.8849	3.00965	2.45	54	36	-1	-1
ABaraap	71	-14.332	7.65138	-3.25053	2.35	59	37	-1	-1
ABalaaa	71	-25.3621	-4.79691	-0.697751	2.4	61	26	-1	-1
ABprapp	71	13.0526	6.75129	7.84366	2.45	62	38	-1	-1
ABalpap	71	-15.2008	-6.61128	-10.9083	2.3	52	28	-1	-1
ABalapa	71	-20.0515	-2.77749	4.29113	2.4	57	27	-1	-1
ABplpap	71	3.67576	-10.5651	-3.82499	2.15	66	41	-1	-1
ABplaap	71	-10.2074	-8.74982	3.95279	2.25	68	32	-1	-1
ABplapa	71	-8.79686	-4.88675	9.22414	2.5	70	33	-1	-1
ABprpaa	71	8.17687	11.6477	2.52091	2.25	73	34	-1	-1
ABpraap	71	0.266388	11.2887	1.49357	2.4	75	39	-1	-1
ABplapp	71	-0.406699	-7.33841	5.34027	2.25	71	33	-1	-1
ABprppa	71	19.0071	4.51384	8.75892	2.1	76	35	-1	-1
ABarpap	71	-8.1662	3.42792	3.13658	2.5	79	30	-1	-1
ABplppa	71	5.48844	-10.1468	6.15295	2.15	80	40	-1	-1
ABplaaa	71	-15.9822	-6.684	7.98307	2.5	69	32	-1	-1
ABalppp	71	-7.18514	-10.1813	-3.67197	2.15	65	29	-1	-1
ABarppp	71	-0.315535	2.83888	7.72026	2.45	83	31	-1	-1
D	71	16.6733	-3.83716	-6.8742	1.65	42	10	-1	-1
Eal	71	0.665973	-4.09025	-1.36785	2.15	84	22	-1	-1
Epr	71	14.2459	4.51623	1.94784	2.5	87	23	-1	-1
MSpaa	71	-3.96695	9.1533	-5.423	2.1	89	46	-1	-1
MSaap	71	-4.86892	1.41817	-8.74024	1.75	90	45	-1	-1
MSaaa	71	-12.5834	1.7312	-9.03962	2	91	45	-1	-1
MSppa	71	6.32339	10.4533	-3.30902	2	92	47	-1	-1
MSapp	71	2.62177	-1.95221	-8.74508	1.55	94	44	-1	-1
Cpa	71	20.7509	-4.26388	7.95825	2.65	51	25	-1	-1
ABalapp	72	-14.5729	-1.59924	-1.08392	2.5	56	27	-1	-1
ABprppp	72	23.1554	3.43496	1.80094	2.05	77	35	-1	-1
ABaraaa	72	-20.8956	5.15236	1.65279	2.4	58	37	-1	-1
Ear	72	4.56518	4.87793	2.38468	2.55	85	22	-1	-1
P4	72	12.2396	2.89948	-8.98277	2.15	43	10	-1	-1
ABalppa	72	-15.3034	-11.3422	-2.09918	2.3	64	29	-1	-1
ABarpaa	72	-15.0098	3.30902	10.1628	2.45	78	30	-1	-1
ABplpaa	72	-4.78768	-11.2396	2.9415	2.4	67	41	-1	-1
MSppp	72	10.9747	6.92709	-6.78312	1.45	93	47	-1	-1
Epl	72	10.4137	-7.97583	0.64238	2.4	86	23	-1	-1
ABalaap	72	-20.9773	0.313007	-7.04514	2.45	60	26	-1	-1
ABarppa	72	-7.52124	3.81623	11.1944	2.4	82	31	-1	-1
ABprpap	72	16.756	9.84831	-0.651757	2.4	72	34	-1	-1
ABarapp	72	-7.29589	10.7524	-1.12178	2.25	55	36	-1	-1
ABpraaa	72	-7.00431	9.18722	7.03084	2.35	74	39	-1	-1
ABprapa	72	2.39967	7.95928	9.29955	2.3	63	38	-1	-1
ABplppp	72	13.1233	-12.27	0.552663	2.4	81	40	-1	-1
MSpap	72	4.87087	4.7468	-9.63778	2.25	88	46	-1	-1
MSapa	72	-4.30183	-6.04743	-7.42266	1.9	95	44	-1	-1
Cap	72	11.7126	-4.63108	8.18065	2.45	48	24	-1	-1
Caa	72	4.18235	-3.19444	10.4896	2.6	49	24	-1	-1
Cpp	72	21.6787	-8.65227	-0.942796	2.25	50	25	-1	-1
ABalpaa	72	-20.9439	-6.94129	-4.90404	2.35	53	28	-1	-1
ABarapa	72	-14.115	8.77704	2.51097	2.35	54	36	-1	-1
ABaraap	72	-13.9362	7.31144	-3.8632	2.5	59	37	-1	-1
ABalaaa	72	-25.2177	-4.27656	0.188455	2.45	61	26	-1	-1
ABprapp	72	11.7108	7.11175	7.94521	2.45	62	38	-1	-1
ABalpap	72	-15.5769	-6.88511	-10.4675	2.25	52	28	-1	-1
ABalapa	72	-19.5625	-1.93552	4.65026	2.4	57	27	-1	-1
ABplpap	72	3.92835	-10.7941	-3.70473	2.1	66	41	-1	-1
ABplaap	72	-10.5972	-8.24996	4.28749	2.45	68	32	-1	-1
ABplapa	72	-8.60677	-4.20697	9.09917	2.5	70	33	-1	-1
ABprpaa	72	7.56123	11.7826	2.58016	2.25	73	34	-1	-1
ABpraap	72	0.170172	11.0051	1.82681	2.35	75	39	-1	-1
ABplapp	72	-0.785833	-7.31763	4.63076	2.45	71	33	-1	-1
ABprppa	72	18.3713	4.44927	9.06271	2.15	76	35	-1	-1
ABarpap	72	-8.90485	3.87324	3.68425	2.35	79	30	-1	-1
ABplppa	72	5.54908	-10.1298	6.86701	2.2	80	40	-1	-1
ABplaaa	72	-16.0975	-7.13955	7.72464	2.5	69	32	-1	-1
ABalppp	72	-7.222	-9.89398	-3.23618	2.15	65	29	-1	-1
ABarppp	72	-0.20918	3.01533	7.42315	2.45	83	31	-1	-1
D	72	16.9408	-3.62718	-6.47638	1.7	42	10	-1	-1
Eal	72	0.626092	-3.50833	-2.08234	2.2	84	22	-1	-1
Epr	72	14.5239	5.43229	2.30912	2.35	87	23	-1	-1
MSpaa	72	-4.09173	9.20437	-5.47343	2.3	89	46	-1	-1
MSaap	72	-3.89016	0.963576	-8.66227	1.85	90	45	-1	-1
MSaaa	72	-12.7622	2.15696	-8.70707	2	91	45	-1	-1
MSppa	72	5.94845	10.207	-3.70443	2	92	47	-1	-1
MSapp	72	2.92007	-2.02183	-9.63601	1.95	94	44	-1	-1
Cpa	72	19.8797	-4.18674	8.19465	2.65	51	25	-1	-1
ABalapp	73	-14.3292	-1.32001	-0.754254	2.45	56	27	-1	-1
ABprppp	73	22.374	3.77757	1.68879	2.15	77	35	-1	-1
ABaraaa	73	-21.4671	4.20818	1.36704	2.35	58	37	-1	-1
Ear	73	5.16298	4.97216	1.97926	2.35	85	22	-1	-1
P4	73	12.5915	2.42931	-9.41906	2.2	43	10	-1	-1
ABalppa	73	-15.3587	-11.2252	-2.25362	2.1	64	29	-1	-1
ABarpaa	73	-15.522	2.93576	9.97961	2.4	78	30	-1	-1
ABplpaa	73	-4.76027	-11.8319	2.78775	2.15	67	41	-1	-1
MSppp	73	11.2397	7.43332	-7.5342	1.8	93	47	-1	-1
Epl	73	10.1082	-6.97097	1.15062	2.55	86	23	-1	-1
ABalaap	73	-21.0284	0.162992	-6.88548	2.5	60	26	-1	-1
ABarppa	73	-7.12485	3.47796	10.5831	2.4	82	31	-1	-1
ABprpap	73	16.6847	9.49882	-0.247551	2.4	72	34	-1	-1
ABarapp	73	-6.69809	10.8467	-1.52719	2.35	55	36	-1	-1
ABpraaa	73	-6.73095	9.15932	6.90796	2.4	74	39	-1	-1
ABprapa	73	2.39315	7.94116	9.28424	2.35	63	38	-1	-1
ABplppp	73	12.0418	-12.1171	0.792618	2.55	81	40	-1	-1
MSpap	73	5.69749	4.91138	-8.61747	2.2	88	46	-1	-1
MSapa	73	-4.65296	-6.38714	-6.91089	1.85	95	44	-1	-1
Cap	73	11.7548	-4.78435	8.30446	2.35	48	24	-1	-1
Caa	73	3.52696	-3.45679	11.0394	2.5	49	24	-1	-1
Cpp	73	20.9704	-8.5124	-0.846257	2.3	50	25	-1	-1
ABalpaa	73	-21.2992	-7.01395	-4.70638	2.4	53	28	-1	-1
ABarapa	73	-14.2594	8.63028	2.70649	2.5	54	36	-1	-1
ABaraap	73	-13.9915	7.42849	-4.01764	2.55	59	37	-1	-1
ABalaaa	73	-24.7292	-4.64561	0.377537	2.4	61	26	-1	-1
ABprapp	73	11.822	7.0228	7.9636	2.5	62	38	-1	-1
ABalpap	73	-15.5145	-6.8389	-10.5883	2.25	52	28	-1	-1
ABalapa	73	-19.7354	-1.74764	4.46211	2.4	57	27	-1	-1
ABplpap	73	3.73944	-11.0728	-3.33423	2.25	66	41	-1	-1
ABplaap	73	-10.3037	-8.07837	3.92007	2.45	68	32	-1	-1
ABplapa	73	-8.76595	-4.79274	9.01713	2.45	70	33	-1	-1
ABprpaa	73	7.84299	11.2206	3.08549	2.3	73	34	-1	-1
ABpraap	73	-0.0473084	11.0611	1.81364	2.45	75	39	-1	-1
ABplapp	73	-1.19526	-7.01559	5.2114	2.35	71	33	-1	-1
ABprppa	73	18.0373	4.60361	8.17963	2.25	76	35	-1	-1
ABarpap	73	-9.0618	4.52767	2.93746	2.45	79	30	-1	-1
ABplppa	73	5.08145	-10.3711	6.50887	2.15	80	40	-1	-1
ABplaaa	73	-15.9026	-6.72516	7.91518	2.5	69	32	-1	-1
ABalppp	73	-7.48822	-9.70284	-3.38847	2.2	65	29	-1	-1
ABarppp	73	-0.74038	2.4701	6.64831	2.4	83	31	-1	-1
D	73	17.2533	-3.28363	-6.25213	2.05	42	10	96	97
Eal	73	0.85482	-2.48296	-1.02257	2.1	84	22	-1	-1
Epr	73	14.757	5.00544	2.67532	2.4	87	23	-1	-1
MSpaa	73	-4.02933	9.25057	-5.59416	2.3	89	46	-1	-1
MSaap	73	-3.41422	1.3957	-9.41551	2.1	90	45	-1	-1
MSaaa	73	-13.6518	2.0638	-9.06093	2.4	91	45	-1	-1
MSppa	73	5.73517	9.99596	-3.40349	2	92	47	-1	-1
MSapp	73	4.02354	-1.57246	-9.87358	1.85	94	44	-1	-1
Cpa	73	19.9315	-4.84662	8.11046	2.7	51	25	-1	-1
ABalapp	74	-14.752	-1.45279	-0.447618	2.4	56	27	-1	-1
ABprppp	74	21.8336	3.71563	1.96172	2.2	77	35	-1	-1
ABaraaa	74	-20.5393	5.34684	2.0044	2.3	58	37	-1	-1
Ear	74	4.94282	5.29941	1.65554	2.55	85	22	-1	-1
P4	74	13.5681	2.24765	-9.65023	2.1	43	10	-1	-1
ABalppa	74	-15.5153	-10.5941	-2.16066	1.95	64	29	-1	-1
ABarpaa	74	-15.1942	2.50985	10.3135	2.45	78	30	-1	-1
ABplpaa	74	-5.28996	-12.3729	2.01647	2.15	67	41	-1	-1
MSppp	74	12.4125	6.73853	-8.04508	1.95	93	47	-1	-1
Epl	74	9.61235	-6.901	1.24857	2.4	86	23	-1	-1
ABalaap	74	-21.2021	0.300045	-5.39766	2.6	60	26	-1	-1
ABarppa	74	-7.17021	3.06509	11.0605	2.45	82	31	-1	-1
ABprpap	74	16.3987	9.46716	0.684452	2.4	72	34	-1	-1
ABarapp	74	-6.86111	10.5046	-1.08358	2.3	55	36	-1	-1
ABpraaa	74	-6.59391	9.007	6.99947	2.45	74	39	-1	-1
ABprapa	74	2.59375	8.09269	9.79243	2.35	63	38	-1	-1
ABplppp	74	12.0409	-12.3981	1.09496	2.25	81	40	-1	-1
MSpap	74	6.11976	4.50973	-9.15562	2.25	88	46	-1	-1
MSapa	74	-5.46789	-6.67885	-7.05251	2.05	95	44	-1	-1
Cap	74	11.9204	-5.27132	8.77964	2.4	48	24	-1	-1
Caa	74	3.54213	-3.27122	10.7831	2.5	49	24	-1	-1
Cpp	74	21.2791	-7.92511	-0.096351	2.15	50	25	-1	-1
ABalpaa	74	-21.1622	-7.16628	-4.61487	2.2	53	28	-1	-1
ABarapa	74	-13.4004	8.51946	2.4416	2.35	54	36	-1	-1
ABaraap	74	-13.7909	7.58002	-3.50944	2.4	59	37	-1	-1
ABalaaa	74	-24.7681	-4.08534	0.504213	2.25	61	26	-1	-1
ABprapp	74	11.2043	7.43066	7.71373	2.5	62	38	-1	-1
ABalpap	74	-15.3425	-6.35274	-10.4637	2.05	52	28	-1	-1
ABalapa	74	-20.4784	-2.26959	5.36539	2.55	57	27	-1	-1
ABplpap	74	2.96487	-10.9655	-3.96493	2.2	66	41	-1	-1
ABplaap	74	-10.7508	-8.14357	4.15714	2.4	68	32	-1	-1
ABplapa	74	-9.14413	-4.79361	9.14879	2.5	70	33	-1	-1
ABprpaa	74	6.86048	11.1074	3.60725	2.3	73	34	-1	-1
ABpraap	74	-0.283452	10.9218	2.04856	2.4	75	39	-1	-1
ABplapp	74	-1.63165	-7.55987	4.40427	2.15	71	33	-1	-1
ABprppa	74	18.1001	4.6265	8.89865	2.25	76	35	-1	-1
ABarpap	74	-8.40535	3.95682	3.30293	2.35	79	30	-1	-1
ABplppa	74	4.45311	-10.6693	6.29555	2.2	80	40	-1	-1
ABplaaa	74	-16.197	-6.22269	8.21898	2.5	69	32	-1	-1
ABalppp	74	-7.63527	-9.57834	-3.50351	2.2	65	29	-1	-1
ABarppp	74	-1.15776	2.09779	6.43285	2.45	83	31	-1	-1
Da	74	15.6327	-4.12017	-6.2095	1.5	97	42	-1	-1
Eal	74	1.44458	-1.87792	-1.21644	2.45	84	22	-1	-1
Epr	74	14.3438	4.36607	2.77396	2.65	87	23	-1	-1
MSpaa	74	-4.05871	9.30424	-5.67548	2.4	89	46	-1	-1
MSaap	74	-3.16371	1.43959	-9.60439	1.95	90	45	-1	-1
MSaaa	74	-13.8148	1.72177	-8.61732	2.3	91	45	-1	-1
MSppa	74	5.82872	10.9244	-2.96555	2.05	92	47	-1	-1
MSapp	74	4.8921	-2.18988	-10.3465	2.1	94	44	-1	-1
Cpa	74	19.5088	-4.97939	8.4171	2.65	51	25	-1	-1
Dp	74	20.6164	-2.73631	-6.75497	1.55	96	42	-1	-1
ABalapp	75	-14.4609	-1.31238	0.0180701	2.45	56	27	-1	-1
ABprppp	75	21.5459	3.70363	2.05087	2.15	77	35	-1	-1
ABaraaa	75	-20.1537	5.51151	1.59803	2.35	58	37	-1	-1
Ear	75	4.775	6.45677	1.11364	2.5	85	22	-1	-1
P4	75	13.5391	0.8137	-9.59556	2	43	10	-1	-1
ABalppa	75	-15.7002	-11.1159	-2.31531	2.1	64	29	-1	-1
ABarpaa	75	-14.8616	3.07673	9.45391	2.45	78	30	-1	-1
ABplpaa	75	-5.68999	-12.5536	1.54981	2.2	67	41	-1	-1
MSppp	75	13.028	7.00106	-7.86194	1.85	93	47	-1	-1
Epl	75	9.98939	-5.01705	1.22166	2.4	86	23	-1	-1
ABalaap	75	-21.5386	0.423202	-5.44763	2.55	60	26	-1	-1
ABarppa	75	-7.12511	2.64108	11.4953	2.45	82	31	-1	-1
ABprpap	75	15.512	9.10333	0.641649	2.45	72	34	-1	-1
ABarapp	75	-6.8827	11.2565	-1.2081	2.4	55	36	-1	-1
ABpraaa	75	-5.9202	9.81295	8.12143	2.4	74	39	-1	-1
ABprapa	75	3.10954	7.38539	10.3621	2.35	63	38	-1	-1
ABplppp	75	11.166	-12.0284	0.17936	2.25	81	40	-1	-1
MSpap	75	6.69187	4.66787	-9.6337	2.4	88	46	-1	-1
MSapa	75	-5.26474	-6.77467	-7.07302	1.95	95	44	-1	-1
Cap	75	11.4621	-4.81026	8.38185	2.65	48	24	-1	-1
Caa	75	4.36439	-2.81574	10.65	2.5	49	24	-1	-1
Cpp	75	21.1165	-5.82213	-0.152689	2.4	50	25	-1	-1
ABalpaa	75	-21.5474	-6.90791	-4.80393	2.15	53	28	-1	-1
ABarapa	75	-13.2418	8.29168	2.59602	2.35	54	36	-1	-1
ABaraap	75	-14.0001	7.12574	-3.73371	2.45	59	37	-1	-1
ABalaaa	75	-24.9276	-3.4621	0.590526	2.4	61	26	-1	-1
ABprapp	75	11.1073	7.14514	8.04532	2.55	62	38	-1	-1
ABalpap	75	-15.9165	-7.32804	-9.91633	2.2	52	28	-1	-1
ABalapa	75	-19.917	-1.63236	5.93151	2.5	57	27	-1	-1
ABplpap	75	3.56438	-11.1695	-3.22314	2.25	66	41	-1	-1
ABplaap	75	-11.1222	-8.65891	4.07414	2.45	68	32	-1	-1
ABplapa	75	-8.99511	-4.51479	9.51121	2.5	70	33	-1	-1
ABprpaa	75	6.59716	11.0279	3.76601	2.4	73	34	-1	-1
ABpraap	75	-0.207548	11.4034	2.20229	2.4	75	39	-1	-1
ABplapp	75	-0.584681	-7.95214	4.37513	2.25	71	33	-1	-1
ABprppa	75	17.3109	3.99235	9.1341	2.3	76	35	-1	-1
ABarpap	75	-7.9901	3.81436	2.44401	2.55	79	30	-1	-1
ABplppa	75	4.72935	-10.9679	6.48367	2.2	80	40	-1	-1
ABplaaa	75	-15.8179	-7.03117	8.16325	2.45	69	32	-1	-1
ABalppp	75	-7.98654	-9.89415	-3.831	2.2	65	29	-1	-1
ABarppp	75	-0.788309	2.98108	7.59278	2.45	83	31	-1	-1
Da	75	15.7764	-4.78697	-6.33264	1.5	97	42	-1	-1
Eal	75	1.85866	-2.0479	-1.23914	2.55	84	22	-1	-1
Epr	75	14.1695	4.55028	2.58271	2.45	87	23	-1	-1
MSpaa	75	-4.022	9.41436	-5.86887	2.35	89	46	-1	-1
MSaap	75	-3.47884	1.78975	-10.7351	2.2	90	45	-1	-1
MSaaa	75	-14.1417	1.33832	-8.87529	2.3	91	45	-1	-1
MSppa	75	5.17729	11.604	-1.93332	2	92	47	-1	-1
MSapp	75	4.78562	-1.96887	-9.80692	2.1	94	44	-1	-1
Cpa	75	19.2455	-6.24414	7.56815	2.6	51	25	-1	-1
Dp	75	21.4385	-1.09566	-5.88042	1.35	96	42	-1	-1
ABalapp	76	-14.2264	-0.525286	0.556803	2.5	56	27	-1	-1
ABprppp	76	21.7602	4.29126	2.83415	2.1	77	35	-1	-1
ABaraaa	76	-20.6994	5.71369	1.55436	2.3	58	37	-1	-1
Ear	76	4.89499	5.83496	1.76132	2.55	85	22	-1	-1
P4	76	13.9496	0.888196	-9.092	2.05	43	10	-1	-1
ABalppa	76	-15.4793	-10.7403	-2.89036	2.05	64	29	-1	-1
ABarpaa	76	-15.3554	1.66402	9.69203	2.5	78	30	-1	-1
ABplpaa	76	-6.37768	-12.213	1.40287	2.25	67	41	-1	-1
MSppp	76	12.0742	6.57778	-7.7952	2	93	47	-1	-1
Epl	76	9.37481	-4.87919	1.28341	2.5	86	23	-1	-1
ABalaap	76	-20.7306	0.41708	-5.01792	2.55	60	26	-1	-1
ABarppa	76	-6.6563	2.07382	11.93	2.4	82	31	-1	-1
ABprpap	76	16.2755	8.96529	1.24633	2.35	72	34	-1	-1
ABarapp	76	-6.56433	11.3618	-1.50488	2.4	55	36	-1	-1
ABpraaa	76	-6.23052	9.87345	8.14517	2.4	74	39	-1	-1
ABprapa	76	3.56995	7.35223	10.1686	2.35	63	38	-1	-1
ABplppp	76	11.7589	-11.6934	0.297116	2.25	81	40	-1	-1
MSpap	76	6.10702	4.49861	-10.0245	2.2	88	46	-1	-1
MSapa	76	-4.67069	-6.41213	-7.79148	2.1	95	44	-1	-1
Cap	76	11.4401	-5.29365	8.92625	2.5	48	24	-1	-1
Caa	76	4.64241	-3.10943	10.8423	2.55	49	24	-1	-1
Cpp	76	19.9487	-5.87673	-1.23412	2.35	50	25	-1	-1
ABalpaa	76	-21.3181	-7.06645	-4.75077	2.3	53	28	-1	-1
ABarapa	76	-13.5373	8.79121	2.89734	2.3	54	36	-1	-1
ABaraap	76	-14.3105	7.18624	-3.70996	2.55	59	37	-1	-1
ABalaaa	76	-25.0852	-2.83392	0.68101	2.35	61	26	-1	-1
ABprapp	76	11.1458	7.26017	7.85609	2.5	62	38	-1	-1
ABalpap	76	-14.7977	-6.4384	-9.87527	2.2	52	28	-1	-1
ABalapa	76	-20.4032	-2.04442	4.98277	2.45	57	27	-1	-1
ABplpap	76	2.93918	-11.7378	-3.12484	2.3	66	41	-1	-1
ABplaap	76	-10.8134	-8.04704	3.98536	2.35	68	32	-1	-1
ABplapa	76	-8.38731	-4.9259	8.89886	2.6	70	33	-1	-1
ABprpaa	76	6.16917	11.1592	3.75604	2.3	73	34	-1	-1
ABpraap	76	0.331336	10.928	1.69537	2.4	75	39	-1	-1
ABplapp	76	-0.943745	-7.75647	4.25976	2.15	71	33	-1	-1
ABprppa	76	17.8836	4.12789	9.49639	2.3	76	35	-1	-1
ABarpap	76	-7.39301	3.88234	2.87587	2.5	79	30	-1	-1
ABplppa	76	4.76248	-10.6134	6.81655	2.15	80	40	-1	-1
ABplaaa	76	-16.1282	-6.97066	8.18701	2.5	69	32	-1	-1
ABalppp	76	-7.48158	-9.79541	-4.1995	2.3	65	29	-1	-1
ABarppp	76	-0.676705	2.89339	7.61225	2.5	83	31	-1	-1
Da	76	16.717	-5.61008	-6.59932	1.7	97	42	-1	-1
Eal	76	2.16748	-1.43603	-1.32793	2.3	84	22	-1	-1
Epr	76	14.5408	4.25334	2.73916	2.35	87	23	-1	-1
MSpaa	76	-3.63051	9.31689	-5.95697	2.25	89	46	-1	-1
MSaap	76	-2.78542	1.55989	-9.1888	2.3	90	45	-1	-1
MSaaa	76	-13.5785	0.795317	-9.31266	2.5	91	45	-1	-1
MSppa	76	4.70065	10.6854	-3.09006	2.15	92	47	-1	-1
MSapp	76	5.09532	-4.07693	-9.0883	1.85	94	44	-1	-1
Cpa	76	19.5288	-5.5922	8.24601	2.55	51	25	-1	-1
Dp	76	21.7432	-0.216729	-6.28331	1.6	96	42	-1	-1
ABalapp	77	-14.2519	-0.739611	0.788794	2.4	56	27	-1	-1
ABprppp	77	21.264	4.36026	2.93129	2.1	77	35	-1	-1
ABaraaa	77	-20.5573	5.32088	1.12298	2.3	58	37	-1	-1
Ear	77	4.86956	4.43547	0.985647	2.55	85	22	-1	-1
P4	77	14.028	1.37669	-8.9324	2.15	43	10	-1	-1
ABalppa	77	-15.8376	-10.5427	-3.00406	2.25	64	29	-1	-1
ABarpaa	77	-15.0756	2.58502	10.0575	2.35	78	30	-1	-1
ABplpaa	77	-5.99083	-12.0689	1.83857	2.15	67	41	-1	-1
MSppp	77	12.4812	6.92134	-7.60404	1.8	93	47	-1	-1
Epl	77	8.87443	-4.54309	1.06646	2.5	86	23	-1	-1
ABalaap	77	-20.595	0.236298	-4.09099	2.5	60	26	-1	-1
ABarppa	77	-7.03902	2.33907	11.7467	2.6	82	31	-1	-1
ABprpap	77	15.5885	9.30788	1.10107	2.25	72	34	-1	-1
ABarapp	77	-7.29165	11.3054	-1.16104	2.4	55	36	-1	-1
ABpraaa	77	-6.67262	9.56775	7.85933	2.4	74	39	-1	-1
ABprapa	77	3.29007	7.10759	9.74148	2.35	63	38	-1	-1
ABplppp	77	11.3762	-11.4281	0.113878	2.25	81	40	-1	-1
MSpap	77	5.35532	4.50984	-9.7502	2.25	88	46	-1	-1
MSapa	77	-4.783	-6.83525	-8.88197	2.2	95	44	-1	-1
Cap	77	11.8407	-5.92324	9.46805	2.55	48	24	-1	-1
Caa	77	4.20559	-2.46947	11.042	2.55	49	24	-1	-1
Cpp	77	20.4882	-5.16498	-0.731692	2.45	50	25	-1	-1
ABalpaa	77	-21.1178	-6.91588	-4.24338	2.05	53	28	-1	-1
ABarapa	77	-14.1904	8.55964	2.61366	2.3	54	36	-1	-1
ABaraap	77	-15.1257	6.89361	-3.85236	2.4	59	37	-1	-1
ABalaaa	77	-24.7619	-4.17887	-0.307639	2.4	61	26	-1	-1
ABprapp	77	11.1161	7.31288	7.77395	2.5	62	38	-1	-1
ABalpap	77	-14.3716	-7.10807	-10.1001	2	52	28	-1	-1
ABalapa	77	-20.3598	-2.19442	5.10935	2.35	57	27	-1	-1
ABplpap	77	2.61583	-10.9016	-3.2055	2.2	66	41	-1	-1
ABplaap	77	-10.8229	-7.79482	3.6587	2.35	68	32	-1	-1
ABplapa	77	-8.31953	-5.14349	9.095	2.6	70	33	-1	-1
ABprpaa	77	6.11926	11.0124	3.91845	2.4	73	34	-1	-1
ABpraap	77	-0.0228112	10.8586	1.89579	2.45	75	39	-1	-1
ABplapp	77	-0.506986	-7.72003	3.99837	2.3	71	33	-1	-1
ABprppa	77	17.1129	3.96713	9.17898	2.3	76	35	-1	-1
ABarpap	77	-7.98249	3.95463	3.00889	2.35	79	30	-1	-1
ABplppa	77	4.89918	-10.7666	6.90727	2.2	80	40	-1	-1
ABplaaa	77	-15.7901	-6.69142	8.48358	2.5	69	32	-1	-1
ABalppp	77	-7.29927	-8.60412	-4.11233	2.3	65	29	-1	-1
ABarppp	77	-0.450908	3.00392	7.35301	2.55	83	31	-1	-1
Da	77	15.8276	-6.91265	-7.12186	1.9	97	42	-1	-1
Eal	77	2.27561	-1.25465	-1.62088	2.2	84	22	-1	-1
Epr	77	14.031	3.91087	1.72255	2.6	87	23	-1	-1
MSpaa	77	-3.89136	9.24425	-5.7924	2.5	89	46	-1	-1
MSaap	77	-3.28045	1.65644	-9.92785	2.4	90	45	-1	-1
MSaaa	77	-13.8489	1.22927	-8.94009	2.4	91	45	-1	-1
MSppa	77	4.31793	10.9506	-3.2733	2.05	92	47	-1	-1
MSapp	77	4.79947	-4.78808	-8.95675	2	94	44	-1	-1
Cpa	77	19.4016	-5.26915	7.88564	2.6	51	25	-1	-1
Dp	77	22.8329	0.982057	-5.78801	1.9	96	42	-1	-1
ABalapp	78	-14.1101	0.0522694	1.36467	2.35	56	27	-1	-1
ABprppp	78	21.3453	4.55371	4.24079	2.2	77	35	-1	-1
ABaraaa	78	-20.5385	5.23798	1.17959	2.5	58	37	-1	-1
Ear	78	4.74745	5.70367	1.11044	2.4	85	22	-1	-1
P4	78	14.5769	1.58136	-8.63838	2.15	43	10	-1	-1
ABalppa	78	-15.6917	-10.0178	-2.11408	2.15	64	29	-1	-1
ABarpaa	78	-14.834	3.16161	9.23919	2.45	78	30	-1	-1
ABplpaa	78	-5.82458	-12.5298	1.47635	2.2	67	41	-1	-1
MSppp	78	12.6528	7.4061	-7.48071	1.95	93	47	-1	-1
Epl	78	8.77562	-4.55515	1.08936	2.6	86	23	-1	-1
ABalaap	78	-19.9582	0.677242	-3.31072	2.55	60	26	-1	-1
ABarppa	78	-6.97561	2.38807	11.6284	2.55	82	31	-1	-1
ABprpap	78	14.9109	9.14341	0.747431	2.35	72	34	-1	-1
ABarapp	78	-6.59001	10.8926	-1.80795	2.25	55	36	-1	-1
ABpraaa	78	-6.67813	9.55243	7.84638	2.45	74	39	-1	-1
ABprapa	78	2.65167	7.31457	9.73497	2.3	63	38	-1	-1
ABplppp	78	11.9073	-11.3679	-1.01997	2.5	81	40	-1	-1
MSpap	78	5.32963	4.29504	-9.51862	2.2	88	46	-1	-1
MSapa	78	-4.57344	-6.00656	-7.5753	1.85	95	44	-1	-1
Cap	78	11.4821	-5.72604	9.35397	2.5	48	24	-1	-1
Caa	78	4.82234	-3.41317	11.0592	2.6	49	24	-1	-1
Cpp	78	20.2866	-5.85235	-1.4726	2.35	50	25	-1	-1
ABalpaa	78	-21.2452	-6.5933	-4.60415	2.2	53	28	-1	-1
ABarapa	78	-13.5132	9.39954	2.90485	2.35	54	36	-1	-1
ABaraap	78	-14.7622	7.13231	-4.32284	2.5	59	37	-1	-1
ABalaaa	78	-24.1144	-3.03185	0.436089	2.5	61	26	-1	-1
ABprapp	78	11.1106	7.29756	7.761	2.4	62	38	-1	-1
ABalpap	78	-15.0854	-7.93855	-9.65059	2.1	52	28	-1	-1
ABalapa	78	-20.4426	-1.73995	4.5736	2.4	57	27	-1	-1
ABplpap	78	1.96145	-11.1611	-2.65337	2.25	66	41	-1	-1
ABplaap	78	-11.3745	-8.56425	3.96698	2.4	68	32	-1	-1
ABplapa	78	-8.89543	-5.84533	9.33371	2.6	70	33	-1	-1
ABprpaa	78	6.06501	11.1323	3.76637	2.35	73	34	-1	-1
ABpraap	78	-0.0283253	10.8433	1.88284	2.45	75	39	-1	-1
ABplapp	78	-1.42107	-7.77034	4.41352	2.3	71	33	-1	-1
ABprppa	78	16.6208	3.76863	9.58984	2.25	76	35	-1	-1
ABarpap	78	-7.95408	3.36512	2.85749	2.25	79	30	-1	-1
ABplppa	78	4.93821	-10.65	6.71934	2.15	80	40	-1	-1
ABplaaa	78	-16.1932	-6.62612	8.54448	2.5	69	32	-1	-1
ABalppp	78	-8.27049	-7.98514	-4.46451	2.3	65	29	-1	-1
ABarppp	78	-0.407677	2.85344	7.47918	2.45	83	31	-1	-1
Da	78	15.2147	-6.74574	-7.89503	2	97	42	-1	-1
Eal	78	1.31171	-2.38248	-1.51631	2.4	84	22	-1	-1
Epr	78	13.1965	3.44579	0.988074	2.7	87	23	-1	-1
MSpaa	78	-3.99963	8.55362	-6.56916	2.5	89	46	-1	-1
MSaap	78	-3.13856	1.26315	-10.3596	2.1	90	45	-1	-1
MSaaa	78	-14.041	1.22047	-8.88133	2.15	91	45	-1	-1
MSppa	78	4.61667	10.8579	-3.32425	2.15	92	47	-1	-1
MSapp	78	4.89145	-5.07373	-8.69145	2	94	44	-1	-1
Cpa	78	18.8089	-4.90276	6.86794	2.55	51	25	-1	-1
Dp	78	22.9747	1.77394	-5.21213	1.75	96	42	-1	-1
ABalapp	79	-14.4836	-0.214455	1.81145	2.45	56	27	-1	-1
ABprppp	79	20.904	4.25022	3.95681	2.3	77	35	-1	-1
ABaraaa	79	-20.0968	5.0095	1.23412	2.3	58	37	-1	-1
Ear	79	5.20516	5.94173	0.606325	2.5	85	22	-1	-1
P4	79	14.6507	2.31154	-7.95487	2.2	43	10	-1	-1
ABalppa	79	-15.6029	-10.0338	-2.16064	2.05	64	29	-1	-1
ABarpaa	79	-14.3679	2.86555	9.36328	2.45	78	30	-1	-1
ABplpaa	79	-5.67229	-12.2419	1.84644	2.2	67	41	-1	-1
MSppp	79	13.3043	7.076	-6.59212	1.95	93	47	-1	-1
Epl	79	8.56428	-4.76082	1.39487	2.55	86	23	-1	-1
ABalaap	79	-19.4529	0.752624	-2.8395	2.5	60	26	-1	-1
ABarppa	79	-6.51907	2.59861	11.9604	2.45	82	31	-1	-1
ABprpap	79	15.5986	9.47937	0.832868	2.25	72	34	-1	-1
ABarapp	79	-6.29987	11.3091	-1.64869	2.35	55	36	-1	-1
ABpraaa	79	-6.73143	9.67493	7.69655	2.4	74	39	-1	-1
ABprapa	79	2.66613	7.47387	10.3159	2.4	63	38	-1	-1
ABplppp	79	11.0037	-11.9222	-0.810605	2.35	81	40	-1	-1
MSpap	79	5.73333	3.72264	-10.6474	2.25	88	46	-1	-1
MSapa	79	-4.92984	-5.77918	-8.52334	2.15	95	44	-1	-1
Cap	79	11.3747	-5.22888	9.58709	2.5	48	24	-1	-1
Caa	79	3.96857	-2.88994	11.5791	2.65	49	24	-1	-1
Cpp	79	20.0817	-5.08487	-1.51774	2.5	50	25	-1	-1
ABalpaa	79	-21.3526	-6.0961	-4.371	2.15	53	28	-1	-1
ABarapa	79	-13.3555	9.4479	2.75284	2.35	54	36	-1	-1
ABaraap	79	-14.3491	7.23847	-4.65197	2.45	59	37	-1	-1
ABalaaa	79	-24.807	-3.66023	0.643309	2.45	61	26	-1	-1
ABprapp	79	11.194	6.33601	7.22888	2.5	62	38	-1	-1
ABalpap	79	-14.6829	-7.35327	-8.93548	2.05	52	28	-1	-1
ABalapa	79	-20.1632	-0.844323	5.77706	2.35	57	27	-1	-1
ABplpap	79	1.677	-11.1641	-2.55655	2.3	66	41	-1	-1
ABplaap	79	-12.0077	-8.62172	4.27678	2.5	68	32	-1	-1
ABplapa	79	-9.0474	-5.48008	9.7418	2.55	70	33	-1	-1
ABprpaa	79	6.38069	11.5088	3.15902	2.45	73	34	-1	-1
ABpraap	79	-0.542757	10.7425	1.39014	2.45	75	39	-1	-1
ABplapp	79	-1.63241	-7.97601	4.71903	2.25	71	33	-1	-1
ABprppa	79	16.9121	4.21273	8.91293	2.35	76	35	-1	-1
ABarpap	79	-8.25871	3.16272	3.19886	2.35	79	30	-1	-1
ABplppa	79	4.69831	-10.5211	6.64118	2.2	80	40	-1	-1
ABplaaa	79	-16.4533	-6.69663	8.71087	2.6	69	32	-1	-1
ABalppp	79	-8.09382	-7.76478	-4.02482	2.45	65	29	-1	-1
ABarppp	79	-0.726056	3.4247	7.71444	2.55	83	31	-1	-1
Da	79	13.3253	-8.05038	-8.78801	2.1	97	42	-1	-1
Eal	79	1.22339	-2.89853	-1.69919	2.4	84	22	-1	-1
Epr	79	13.1676	3.50067	0.907773	2.45	87	23	-1	-1
MSpaa	79	-3.7445	8.33166	-6.44292	2.4	89	46	-1	-1
MSaap	79	-3.13894	0.983392	-10.0563	2.15	90	45	-1	-1
MSaaa	79	-14.1495	0.504943	-8.81967	2.4	91	45	-1	-1
MSppa	79	4.97573	11.3388	-3.27041	2.3	92	47	-1	-1
MSapp	79	5.18997	-5.19131	-7.90398	1.85	94	44	-1	-1
Cpa	79	18.1958	-4.76074	6.9332	2.55	51	25	-1	-1
Dp	79	23.3867	1.85258	-4.70506	1.85	96	42	-1	-1
ABalapp	80	-14.1038	0.188798	1.92638	2.35	56	27	-1	-1
ABprppp	80	20.793	3.55216	3.17377	1.95	77	35	-1	-1
ABaraaa	80	-20.8067	5.14475	1.32676	2.3	58	37	-1	-1
Ear	80	4.35313	6.21539	0.59569	2.5	85	22	-1	-1
P4	80	13.7149	2.08186	-8.13765	2.55	43	10	-1	-1
ABalppa	80	-16.6914	-10.8311	-2.41017	2.1	64	29	-1	-1
ABarpaa	80	-14.4195	3.92361	9.6905	2.45	78	30	-1	-1
ABplpaa	80	-6.7459	-12.6002	1.8745	2.3	67	41	-1	-1
MSppp	80	13.046	6.75593	-6.95631	2.05	93	47	-1	-1
Epl	80	7.761	-4.62231	1.52336	2.6	86	23	-1	-1
ABalaap	80	-19.2024	-0.69205	-2.8932	2.5	60	26	-1	-1
ABarppa	80	-6.03105	2.25246	11.3094	2.5	82	31	-1	-1
ABprpap	80	15.124	9.47292	0.992902	2.3	72	34	-1	-1
ABarapp	80	-5.74712	11.2944	-2.71924	2.3	55	36	-1	-1
ABpraaa	80	-7.00888	10.368	7.74833	2.4	74	39	-1	-1
ABprapa	80	2.3994	7.68789	9.32351	2.4	63	38	-1	-1
[truncated: 30,249 more rows]
