# Supplementary material for: Wnt Signaling Induces Asymmetric Dynamics in the Actomyosin Cortex of the C. elegans Endomesodermal Precursor Cell
Source: Front Cell Dev Biol. 2021 Sep 17;9:702741. doi: 10.3389/fcell.2021.702741 (PMC8484649; doi:10.3389/fcell.2021.702741)
Supplement: Supplementary file 2 [file Data_Sheet_1.ZIP › supplementary_material/lineages/WT_uncompressed/u150812-aligned.gr]

cell	time	x	y	z	radius	self	parent	child1	child2
EMS	1	-0.583781	-8.70238	-4.78179	3.35	0	-1	-1	-1
ABa	1	-19.6502	1.97576	-0.70046	2.35	1	-1	-1	-1
ABp	1	-0.923152	7.86371	2.09202	2.55	2	-1	-1	-1
P2	1	16.0051	-2.32494	1.52044	3.6	3	-1	-1	-1
P2	2	15.9288	-0.915599	1.43125	3.5	3	-1	-1	-1
ABp	2	-1.07306	6.92705	0.64974	2.55	2	-1	4	5
EMS	2	-1.19155	-9.12531	-3.99328	3.55	0	-1	-1	-1
ABa	2	-18.9636	1.75179	-0.342098	2.35	1	-1	6	7
P2	3	15.0747	-1.01799	1.44092	3.55	3	-1	-1	-1
ABpl	3	-0.733802	5.92664	4.50903	1.9	4	2	-1	-1
EMS	3	-0.448669	-8.06906	-4.75646	3.75	0	-1	-1	-1
ABal	3	-18.1245	0.968038	1.35543	1.75	7	1	-1	-1
ABpr	3	0.216827	8.19633	-1.2516	1.85	5	2	-1	-1
ABar	3	-17.3698	4.65339	-3.61937	1.9	6	1	-1	-1
P2	4	14.8044	-0.0257639	2.55106	3.6	3	-1	-1	-1
ABpl	4	-1.25888	6.29186	6.46885	2.05	4	2	-1	-1
EMS	4	2.42189	-7.19988	-4.69022	3.55	0	-1	-1	-1
ABal	4	-18.3307	-1.24885	1.03468	2.1	7	1	-1	-1
ABpr	4	1.80664	9.08007	-1.42916	1.8	5	2	-1	-1
ABar	4	-16.4019	5.14717	-4.94199	2.3	6	1	-1	-1
P2	5	13.5482	-0.929397	3.02581	3.8	3	-1	-1	-1
ABpl	5	-0.59683	6.9861	6.10865	2.6	4	2	-1	-1
EMS	5	2.01647	-6.84097	-3.60541	2.65	0	-1	-1	-1
ABal	5	-18.4277	-2.58685	1.05395	2.6	7	1	-1	-1
ABpr	5	3.72751	9.18148	-2.36721	2.4	5	2	-1	-1
ABar	5	-16.1349	5.31508	-5.4324	2.7	6	1	-1	-1
P2	6	13.1112	-2.1861	2.82655	3.7	3	-1	-1	-1
ABpl	6	-0.98932	7.22221	7.03612	2.85	4	2	-1	-1
EMS	6	0.832001	-5.82474	-3.35186	2.45	0	-1	8	9
ABal	6	-18.2084	-2.75163	0.056558	3.15	7	1	-1	-1
ABpr	6	5.35294	8.59812	-3.55787	2.8	5	2	-1	-1
ABar	6	-14.5393	5.80111	-5.17201	2.75	6	1	-1	-1
P2	7	13.5418	-3.12688	1.94368	3.85	3	-1	-1	-1
ABpl	7	-2.00637	5.72313	8.885	3.1	4	2	-1	-1
MS	7	-1.12427	-6.13512	-5.68567	1.9	8	0	-1	-1
ABal	7	-18.4166	-3.13576	-0.677689	3.15	7	1	-1	-1
ABpr	7	5.87593	9.48284	-2.80704	3.15	5	2	-1	-1
ABar	7	-14.0254	8.24368	-4.23941	3.25	6	1	-1	-1
E	7	3.47049	-6.92688	-3.29167	1.85	9	0	-1	-1
P2	8	14.8717	-2.13614	1.66123	4.1	3	-1	-1	-1
ABpl	8	-1.60745	2.58392	9.84222	3.15	4	2	-1	-1
MS	8	-1.76173	-4.90583	-6.57027	1.6	8	0	-1	-1
ABal	8	-17.9305	-3.71543	0.95867	3.1	7	1	-1	-1
ABpr	8	5.39168	10.4886	-2.8691	3.25	5	2	-1	-1
ABar	8	-12.9446	10.4686	-2.07342	2.9	6	1	-1	-1
E	8	5.47153	-6.79975	-4.1161	1.95	9	0	-1	-1
P2	9	14.9402	-1.31501	0.898969	3	3	-1	-1	-1
ABpl	9	-0.443641	-1.17966	9.69713	3.25	4	2	-1	-1
MS	9	-2.64934	-4.79108	-8.25816	2.05	8	0	-1	-1
ABal	9	-17.4999	-2.39734	1.23658	3.35	7	1	-1	-1
ABpr	9	5.64577	10.7793	-3.20216	3.35	5	2	-1	-1
ABar	9	-11.5947	11.0287	0.0156522	3.35	6	1	-1	-1
E	9	6.57389	-6.00895	-4.89678	2.15	9	0	-1	-1
P2	10	15.5701	-2.5727	-0.228664	2.8	3	-1	10	11
ABpl	10	-0.424139	-3.62272	8.30032	3.25	4	2	-1	-1
MS	10	-4.36774	-3.52784	-10.148	2.35	8	0	-1	-1
ABal	10	-17.3259	-2.13237	0.789882	3.4	7	1	-1	-1
ABpr	10	5.27017	10.0688	-3.56838	3.5	5	2	-1	-1
ABar	10	-9.69916	11.1292	1.99982	3.45	6	1	-1	-1
E	10	6.40129	-5.60131	-5.48333	2.8	9	0	-1	-1
C	11	14.7081	-1.02745	2.05371	2.15	11	3	-1	-1
ABpl	11	-2.19226	-5.95998	6.29259	3.4	4	2	-1	-1
MS	11	-5.6259	-2.59871	-10.0867	2.35	8	0	-1	-1
ABal	11	-18.1625	-2.84506	-1.01075	3.45	7	1	-1	-1
ABpr	11	5.30571	10.8606	-3.42068	3.6	5	2	-1	-1
ABar	11	-9.31909	10.7693	3.83722	3.55	6	1	-1	-1
E	11	8.17082	-4.8503	-5.66964	2.9	9	0	-1	-1
P3	11	15.9528	-3.84618	-1.61853	2	10	3	-1	-1
C	12	13.905	0.30159	3.11142	2.15	11	3	-1	-1
ABpl	12	-2.15597	-7.09077	4.76289	3.05	4	2	-1	-1
MS	12	-5.12418	-1.95592	-10.6742	2.65	8	0	-1	-1
ABal	12	-19.2854	-3.54149	-2.08498	3.5	7	1	-1	-1
ABpr	12	6.29169	10.4976	-3.94608	3.6	5	2	-1	-1
ABar	12	-9.47942	10.7179	3.60995	3.7	6	1	-1	-1
E	12	8.98607	-4.37955	-5.20728	2.95	9	0	-1	-1
P3	12	16.463	-5.09755	-1.87115	2	10	3	-1	-1
C	13	13.2345	-1.34018	5.10015	2.3	11	3	-1	-1
ABpl	13	-2.88062	-8.42102	3.19915	3.5	4	2	-1	-1
MS	13	-5.07831	0.209508	-10.5807	2.6	8	0	-1	-1
ABal	13	-19.5641	-2.91399	-2.47047	3.5	7	1	-1	-1
ABpr	13	7.1192	10.5093	-3.12445	3.75	5	2	-1	-1
ABar	13	-8.97902	10.688	4.05573	3.8	6	1	-1	-1
E	13	9.82786	-3.81805	-5.57622	3.25	9	0	-1	-1
P3	13	16.9292	-5.24656	-2.60632	2.45	10	3	-1	-1
C	14	12.813	-1.95723	5.80123	2.6	11	3	-1	-1
ABpl	14	-3.08877	-8.80515	2.4649	3.35	4	2	-1	-1
MS	14	-4.8469	1.84451	-10.058	3.15	8	0	-1	-1
ABal	14	-19.2349	-1.86356	-3.64447	3.65	7	1	-1	-1
ABpr	14	7.86917	8.99874	-2.51956	3.9	5	2	-1	-1
ABar	14	-7.86507	10.6835	4.15095	3.75	6	1	-1	-1
E	14	10.7007	-4.23615	-5.30529	3.1	9	0	-1	-1
P3	14	17.6624	-5.22765	-3.83189	2.55	10	3	-1	-1
C	15	11.7771	-2.93583	7.3695	2.7	11	3	-1	-1
ABpl	15	-4.79303	-7.57488	2.50868	2.65	4	2	-1	-1
MS	15	-2.96552	1.97797	-10.0074	3.15	8	0	-1	-1
ABal	15	-19.6248	-0.282196	-4.78346	3.05	7	1	-1	-1
ABpr	15	8.48855	8.62626	-2.43218	3.3	5	2	-1	-1
ABar	15	-7.47971	10.1724	3.81877	3.2	6	1	-1	-1
E	15	10.7123	-5.03156	-4.42939	3.2	9	0	-1	-1
P3	15	18.9019	-5.63628	-4.17375	2.85	10	3	-1	-1
C	16	10.623	-3.23548	8.77955	2.8	11	3	-1	-1
ABpl	16	-5.32312	-5.89284	0.389782	2.85	4	2	12	13
MS	16	-1.68475	1.96341	-9.76363	3.35	8	0	-1	-1
ABal	16	-17.0729	1.49302	-6.72161	2.9	7	1	14	15
ABpr	16	8.773	7.60106	-1.60873	2.9	5	2	16	17
ABar	16	-5.37648	8.6446	2.76885	2.7	6	1	18	19
E	16	10.0509	-5.38947	-4.58581	3.35	9	0	-1	-1
P3	16	19.5277	-6.07015	-4.16503	2.85	10	3	-1	-1
C	17	10.623	-3.23548	8.77955	2.9	11	3	-1	-1
ABplp	17	-4.533	-7.09909	-0.510593	2	12	4	-1	-1
MS	17	-1.29293	1.39099	-10.1745	3.35	8	0	-1	-1
ABala	17	-18.0481	2.9832	-3.64289	1.95	15	7	-1	-1
ABprp	17	10.4212	5.67339	-3.65513	1.85	16	5	-1	-1
ABarp	17	-4.01108	7.58544	4.59747	1.95	18	6	-1	-1
E	17	9.77805	-5.15967	-4.53335	3.4	9	0	-1	-1
P3	17	19.7546	-6.20651	-3.15018	3	10	3	-1	-1
ABalp	17	-15.4992	1.4008	-7.28288	2.35	14	7	-1	-1
ABpra	17	9.33482	8.11743	-1.32994	1.95	17	5	-1	-1
ABara	17	-5.04089	9.63365	1.51618	2.2	19	6	-1	-1
ABpla	17	-7.73934	-4.43953	2.99743	2.2	13	4	-1	-1
C	18	10.3728	-2.09112	9.13706	3.15	11	3	-1	-1
ABplp	18	-3.29425	-7.84404	-0.335819	2	12	4	-1	-1
MS	18	-1.57158	2.01849	-10.56	3.25	8	0	-1	-1
ABala	18	-19.6017	2.64475	-0.710091	1.85	15	7	-1	-1
ABprp	18	10.8324	4.91678	-4.302	2	16	5	-1	-1
ABarp	18	-2.95734	7.12442	6.95058	1.8	18	6	-1	-1
E	18	10.6211	-6.76726	-3.97218	3.25	9	0	-1	-1
P3	18	20.2575	-5.47391	-1.64672	3.05	10	3	-1	-1
ABalp	18	-16.3959	0.231696	-6.82564	1.95	14	7	-1	-1
ABpra	18	7.85296	10.2817	-1.74249	2.1	17	5	-1	-1
ABara	18	-6.30804	9.86173	0.598416	2.05	19	6	-1	-1
ABpla	18	-9.22124	-5.11699	4.54824	1.9	13	4	-1	-1
C	19	9.51941	-1.85721	8.63011	3.1	11	3	-1	-1
ABplp	19	-2.27853	-7.01757	-1.15146	2.35	12	4	-1	-1
MS	19	-0.336107	2.43367	-9.76545	3.3	8	0	-1	-1
ABala	19	-19.9671	3.30793	-1.13054	2.25	15	7	-1	-1
ABprp	19	10.8634	3.9372	-3.66211	2.15	16	5	-1	-1
ABarp	19	-3.33361	6.07762	7.10097	2.25	18	6	-1	-1
E	19	12.0604	-7.1565	-5.07541	3.4	9	0	-1	-1
P3	19	20.6137	-4.57925	-1.04448	3.05	10	3	-1	-1
ABalp	19	-15.6091	0.185587	-7.10628	2.4	14	7	-1	-1
ABpra	19	7.82774	10.8636	-1.94441	2.5	17	5	-1	-1
ABara	19	-6.91448	10.1114	0.353687	2.35	19	6	-1	-1
ABpla	19	-9.54257	-5.55619	4.61032	2.05	13	4	-1	-1
C	20	10.3094	-0.804572	8.89053	3.2	11	3	-1	-1
ABplp	20	-1.43094	-6.85379	-1.08246	2.6	12	4	-1	-1
MS	20	-0.135767	2.20657	-7.91931	3.5	8	0	-1	-1
ABala	20	-20.3937	3.42488	-1.38402	2.45	15	7	-1	-1
ABprp	20	10.8317	4.58047	-3.78538	2.55	16	5	-1	-1
ABarp	20	-3.8282	5.70976	7.09314	2.5	18	6	-1	-1
E	20	12.1702	-5.94128	-5.25201	3.4	9	0	-1	-1
P3	20	20.5548	-4.36302	0.180177	3.15	10	3	-1	-1
ABalp	20	-14.1777	-0.814882	-7.0976	2.5	14	7	-1	-1
ABpra	20	7.16822	10.9318	-0.526534	2.75	17	5	-1	-1
ABara	20	-8.42412	9.2534	0.644877	2.45	19	6	-1	-1
ABpla	20	-9.476	-5.744	5.39792	2.65	13	4	-1	-1
C	21	10.2034	-0.584727	9.09158	3.35	11	3	-1	-1
ABplp	21	0.0199015	-8.03843	-1.3098	2.75	12	4	-1	-1
MS	21	1.01374	2.99374	-7.67638	3.5	8	0	-1	-1
ABala	21	-21.1831	2.70855	-2.16106	2.6	15	7	-1	-1
ABprp	21	10.9791	4.75469	-3.40077	2.6	16	5	-1	-1
ABarp	21	-4.1696	5.11842	7.90787	2.75	18	6	-1	-1
E	21	12.2801	-4.72608	-5.42862	3.35	9	0	-1	-1
P3	21	20.5095	-3.93328	0.730861	3.2	10	3	-1	-1
ABalp	21	-12.0396	-1.88719	-7.48319	2.7	14	7	-1	-1
ABpra	21	5.59706	11.7864	1.09243	2.65	17	5	-1	-1
ABara	21	-9.16433	9.54239	-0.658408	2.7	19	6	-1	-1
ABpla	21	-11.2417	-5.05994	5.60867	2.65	13	4	-1	-1
C	22	9.13986	-1.74387	9.40024	3.3	11	3	-1	-1
ABplp	22	1.39705	-9.3102	-1.72943	2.8	12	4	-1	-1
MS	22	-0.620694	2.87606	-7.46475	2.7	8	0	-1	-1
ABala	22	-20.9116	1.80614	-1.18028	2.65	15	7	-1	-1
ABprp	22	11.4283	5.55231	-2.84225	2.75	16	5	-1	-1
ABarp	22	-4.67846	4.20073	9.09061	2.9	18	6	-1	-1
E	22	12.0486	-4.1022	-4.79051	3.45	9	0	-1	-1
P3	22	20.4125	-3.01239	1.91093	3.1	10	3	-1	-1
ABalp	22	-12.0151	-2.80538	-6.76464	2.75	14	7	-1	-1
ABpra	22	4.13909	12.6961	1.91503	2.9	17	5	-1	-1
ABara	22	-9.34988	10.0728	-1.08761	2.8	19	6	-1	-1
ABpla	22	-12.3078	-4.72265	6.02044	2.8	13	4	-1	-1
C	23	8.84576	-1.75602	8.11442	3.2	11	3	-1	-1
ABplp	23	1.7177	-9.20731	-1.27491	2.9	12	4	-1	-1
MS	23	-1.48256	2.16244	-6.34317	2.35	8	0	20	21
ABala	23	-19.7369	2.01143	-0.735412	3.05	15	7	-1	-1
ABprp	23	11.9578	6.37563	-2.17009	2.85	16	5	-1	-1
ABarp	23	-4.0106	4.49724	9.16836	3	18	6	-1	-1
E	23	11.6309	-3.2842	-4.06497	2.5	9	0	-1	-1
P3	23	19.786	-2.91483	2.41883	3.05	10	3	-1	-1
ABalp	23	-12.0454	-4.33118	-5.95778	2.75	14	7	-1	-1
ABpra	23	3.08522	12.5744	2.68609	3	17	5	-1	-1
ABara	23	-9.90203	10.5938	-0.904012	2.95	19	6	-1	-1
ABpla	23	-12.4869	-4.2536	5.51257	2.85	13	4	-1	-1
C	24	8.68029	-1.07345	6.93259	3.15	11	3	-1	-1
ABplp	24	3.03794	-9.25391	-2.01974	2.9	12	4	-1	-1
ABala	24	-20.0097	2.24122	-0.682958	3	15	7	-1	-1
ABprp	24	12.4337	7.26399	-2.44287	3.1	16	5	-1	-1
ABarp	24	-3.76364	4.51302	9.43058	2.95	18	6	-1	-1
E	24	12.4255	-2.71908	-5.45752	3	9	0	22	23
P3	24	20.181	-2.38851	2.54904	3.05	10	3	-1	-1
ABalp	24	-12.2187	-4.25984	-6.02771	2.8	14	7	-1	-1
ABpra	24	2.31198	12.834	2.29278	3	17	5	-1	-1
ABara	24	-11.6062	9.56519	-2.02104	3	19	6	-1	-1
ABpla	24	-12.4332	-4.31862	6.4575	2.65	13	4	-1	-1
MSp	24	1.02787	2.96077	-5.74281	1.6	21	8	-1	-1
MSa	24	-3.6846	1.9261	-6.84829	1.65	20	8	-1	-1
C	25	9.23311	-1.25813	6.23238	3.3	11	3	-1	-1
ABplp	25	2.81039	-9.45386	-2.51798	3	12	4	-1	-1
ABala	25	-20.8742	3.02404	0.541731	3	15	7	-1	-1
ABprp	25	13.1565	8.16811	-2.45342	3	16	5	-1	-1
ABarp	25	-3.84961	4.885	8.879	3	18	6	-1	-1
Ep	25	13.7916	-3.44194	-4.14552	1.7	23	9	-1	-1
P3	25	20.2359	-1.78091	2.46074	3	10	3	-1	-1
ABalp	25	-13.2086	-5.33187	-5.52675	2.8	14	7	-1	-1
ABpra	25	0.883835	12.6743	1.66435	3.05	17	5	-1	-1
ABara	25	-11.6527	9.90513	-3.56125	2.95	19	6	-1	-1
ABpla	25	-11.4765	-3.27593	6.86651	2.7	13	4	-1	-1
MSp	25	1.55799	4.12041	-5.58727	1.85	21	8	-1	-1
MSa	25	-4.51859	1.97583	-7.59125	1.5	20	8	-1	-1
Ea	25	10.6192	-2.0928	-6.34904	1.65	22	9	-1	-1
C	26	9.14066	-0.824753	5.75947	3.1	11	3	-1	-1
ABplp	26	3.05736	-9.43809	-2.25575	2.9	12	4	-1	-1
ABala	26	-21.2821	2.62052	0.568863	2.9	15	7	-1	-1
ABprp	26	13.7693	7.85703	-2.28736	2.95	16	5	-1	-1
ABarp	26	-3.62525	3.98621	8.83619	3.1	18	6	-1	-1
Ep	26	15.1338	-2.91029	-4.06869	1.75	23	9	-1	-1
P3	26	20.3089	-2.03011	3.16966	3	10	3	-1	-1
ABalp	26	-13.036	-5.73952	-4.94021	2.8	14	7	-1	-1
ABpra	26	0.423456	12.4256	2.83747	3.05	17	5	-1	-1
ABara	26	-12.2462	10.032	-3.96333	3	19	6	-1	-1
ABpla	26	-11.0175	-3.69986	6.72664	2.9	13	4	-1	-1
MSp	26	1.38078	5.01557	-4.52084	2.1	21	8	-1	-1
MSa	26	-4.81337	1.62737	-8.36045	1.85	20	8	-1	-1
Ea	26	9.98574	-1.68735	-8.37	1.75	22	9	-1	-1
C	27	8.00729	-0.63596	5.90026	2.6	11	3	-1	-1
ABplp	27	2.95132	-9.21824	-2.0547	3.05	12	4	-1	-1
ABala	27	-21.63	2.09057	1.46226	3.05	15	7	-1	-1
ABprp	27	14.0163	7.87281	-2.02514	3.1	16	5	-1	-1
ABarp	27	-3.91683	4.73649	8.60803	3.15	18	6	-1	-1
Ep	27	15.8068	-3.34779	-3.03636	2.05	23	9	-1	-1
P3	27	19.9552	-2.16234	3.62511	2.95	10	3	-1	-1
ABalp	27	-12.9299	-5.95937	-5.14126	2.8	14	7	-1	-1
ABpra	27	1.11719	12.4765	2.60054	3.1	17	5	-1	-1
ABara	27	-12.9147	9.39921	-3.52446	3.05	19	6	-1	-1
ABpla	27	-10.4175	-3.88815	7.05004	2.95	13	4	-1	-1
MSp	27	1.91419	5.01509	-4.98504	2.4	21	8	-1	-1
MSa	27	-5.32022	1.71861	-8.72756	2.1	20	8	-1	-1
Ea	27	9.87647	-2.56625	-8.71001	2	22	9	-1	-1
C	28	7.89226	-1.11715	5.12231	2.35	11	3	24	25
ABplp	28	2.49041	-9.22045	-3.48913	3.05	12	4	-1	-1
ABala	28	-21.5498	2.1163	1.57589	3.15	15	7	-1	-1
ABprp	28	13.4545	7.35644	-2.30395	3.15	16	5	-1	-1
ABarp	28	-4.44311	5.01191	8.47694	3.1	18	6	-1	-1
Ep	28	16.4067	-3.53608	-2.71297	2.25	23	9	-1	-1
P3	28	19.3481	-2.24896	3.897	2.95	10	3	-1	-1
ABalp	28	-13.6701	-5.67039	-6.44455	3.1	14	7	-1	-1
ABpra	28	2.13805	12.569	2.73946	3.1	17	5	-1	-1
ABara	28	-13.0815	9.40915	-3.67305	3.1	19	6	-1	-1
ABpla	28	-10.1996	-4.72555	7.08588	2.95	13	4	-1	-1
MSp	28	3.41089	5.99588	-5.11889	2.65	21	8	-1	-1
MSa	28	-7.48159	1.54003	-8.1304	2.35	20	8	-1	-1
Ea	28	9.86353	-2.44346	-8.55267	2.25	22	9	-1	-1
Ca	29	5.4019	-1.76335	3.76932	1.55	24	11	-1	-1
ABplp	29	1.96347	-9.28134	-3.1036	3.2	12	4	-1	-1
ABala	29	-21.0546	2.82047	1.0671	3	15	7	-1	-1
ABprp	29	14.5944	7.10625	-2.52341	3.05	16	5	-1	-1
ABarp	29	-3.80365	4.79157	7.81169	3.4	18	6	-1	-1
Ep	29	17.7361	-2.88165	-2.4788	2.65	23	9	-1	-1
P3	29	19.0592	-2.99513	3.56573	3	10	3	-1	-1
ABalp	29	-13.7018	-5.0271	-6.56781	3	14	7	-1	-1
ABpra	29	2.93136	12.4615	2.38015	3.1	17	5	-1	-1
ABara	29	-12.5132	9.86413	-3.47292	3.05	19	6	-1	-1
ABpla	29	-9.31962	-4.86873	6.76153	2.9	13	4	-1	-1
MSp	29	5.31236	6.28147	-5.82094	2.7	21	8	-1	-1
MSa	29	-8.05568	1.48276	-8.76848	2.45	20	8	-1	-1
Ea	29	9.19701	-2.06736	-9.66365	2.45	22	9	-1	-1
Cp	29	10.4111	-2.21298	6.0575	1.9	25	11	-1	-1
Ca	30	5.24804	-1.87619	3.46338	1.75	24	11	-1	-1
ABplp	30	0.916728	-9.12822	-2.92784	2.45	12	4	-1	-1
ABala	30	-20.1559	2.15681	1.02335	3.1	15	7	-1	-1
ABprp	30	15.0955	7.41272	-2.59425	3	16	5	-1	-1
ABarp	30	-3.56183	5.54135	7.11935	3.35	18	6	-1	-1
Ep	30	17.6346	-3.14931	-3.93072	2.45	23	9	-1	-1
P3	30	19.6993	-2.87916	2.38387	2.95	10	3	-1	-1
ABalp	30	-13.7471	-4.59736	-6.01712	2.75	14	7	-1	-1
ABpra	30	3.22361	12.0475	2.09168	3.3	17	5	-1	-1
ABara	30	-11.8719	10.0699	-2.56387	3.1	19	6	-1	-1
ABpla	30	-9.93899	-4.49625	6.67415	2.9	13	4	-1	-1
MSp	30	5.9518	6.06112	-6.48618	2.9	21	8	-1	-1
MSa	30	-8.58129	2.09448	-9.41619	2.85	20	8	-1	-1
Ea	30	7.93567	-2.23698	-10.1435	2.55	22	9	-1	-1
Cp	30	11.4249	-2.39545	6.79171	2.1	25	11	-1	-1
Ca	31	5.05471	-1.95698	4.14609	2.05	24	11	-1	-1
ABplp	31	0.502306	-9.47036	-2.82204	2.9	12	4	-1	-1
ABala	31	-19.7738	2.80591	1.31091	3	15	7	-1	-1
ABprp	31	14.608	7.31978	-3.19737	3.05	16	5	-1	-1
ABarp	31	-4.26784	5.9495	6.997	3.25	18	6	-1	-1
Ep	31	16.6713	-4.13061	-4.26106	2.55	23	9	-1	-1
P3	31	19.6385	-3.08906	2.03423	2.95	10	3	-1	-1
ABalp	31	-13.6915	-3.65344	-6.62204	2.95	14	7	-1	-1
ABpra	31	4.02986	11.8173	1.57504	3.2	17	5	-1	-1
ABara	31	-11.0592	9.77823	-3.15919	3.1	19	6	-1	-1
ABpla	31	-10.3139	-4.87044	5.7913	2.9	13	4	-1	-1
MSp	31	6.07079	5.71849	-6.84457	2.95	21	8	-1	-1
MSa	31	-7.10071	2.09931	-9.93372	2.85	20	8	-1	-1
Ea	31	7.70745	-2.77324	-10.1251	2.55	22	9	-1	-1
Cp	31	11.1836	-2.80893	6.96744	2.3	25	11	-1	-1
Ca	32	5.26284	-1.57285	4.88034	2.25	24	11	-1	-1
ABplp	32	-0.470075	-8.89381	-2.9706	2.6	12	4	-1	-1
ABala	32	-19.2851	3.57147	0.880788	2.45	15	7	-1	-1
ABprp	32	15.327	6.78885	-3.23237	3.15	16	5	-1	-1
ABarp	32	-4.28144	5.73598	7.67097	2.65	18	6	-1	-1
Ep	32	16.1217	-5.10608	-4.18058	2.65	23	9	-1	-1
P3	32	19.7091	-4.10069	1.68547	2.95	10	3	-1	-1
ABalp	32	-13.4315	-3.76045	-6.51716	2.6	14	7	-1	-1
ABpra	32	4.66218	11.322	1.50507	3.1	17	5	-1	-1
ABara	32	-9.59157	9.90585	-3.51942	3	19	6	-1	-1
ABpla	32	-10.6727	-4.26865	5.29218	2.85	13	4	-1	-1
MSp	32	6.8641	5.61098	-7.20388	2.85	21	8	-1	-1
MSa	32	-5.83223	2.54385	-10.0492	2.65	20	8	-1	-1
Ea	32	8.01516	-2.54757	-9.51322	2.8	22	9	-1	-1
Cp	32	12.9557	-1.29549	7.83881	2.5	25	11	-1	-1
Ca	33	4.67449	-2.17995	5.43284	2.5	24	11	-1	-1
ABplp	33	-0.39505	-8.13407	-3.81153	2.9	12	4	26	27
ABala	33	-19.3659	3.20944	1.28378	2.7	15	7	28	29
ABprp	33	14.9312	5.92622	-2.84596	3.25	16	5	-1	-1
ABarp	33	-4.12945	5.42269	6.4026	2.35	18	6	30	31
Ep	33	14.7815	-7.47049	-3.84392	2.7	23	9	-1	-1
P3	33	19.5811	-4.45909	1.06486	2.75	10	3	-1	-1
ABalp	33	-13.1904	-3.34698	-6.69288	2.6	14	7	32	33
ABpra	33	5.51371	10.662	0.437732	2.8	17	5	34	35
ABara	33	-8.89269	9.22279	-2.80179	2.5	19	6	36	37
ABpla	33	-11.0528	-3.90883	3.45478	2.5	13	4	38	39
MSp	33	6.7846	5.92157	-7.83413	2.95	21	8	-1	-1
MSa	33	-4.89153	2.61059	-10.024	2.75	20	8	-1	-1
Ea	33	7.9634	-2.05643	-8.88387	2.8	22	9	-1	-1
Cp	33	13.0539	-2.12657	8.74967	2.55	25	11	-1	-1
Ca	34	4.36283	-1.58181	5.95732	2.45	24	11	-1	-1
ABplpp	34	1.43325	-8.1821	-2.09834	2.2	26	12	-1	-1
ABalap	34	-18.5203	2.36429	2.90263	1.95	29	15	-1	-1
ABprp	34	14.4691	5.25139	-3.24715	2.6	16	5	40	41
ABarpa	34	-5.70246	5.85122	6.44727	2	31	18	-1	-1
Ep	34	13.7542	-7.50154	-3.90417	2.95	23	9	-1	-1
P3	34	19.6594	-4.8595	-0.395816	2.55	10	3	-1	-1
ABalpp	34	-11.3394	-4.73932	-5.83545	2.15	32	14	-1	-1
ABprap	34	5.92481	9.32254	2.91502	1.75	34	17	-1	-1
ABaraa	34	-10.8672	9.1864	-2.80866	1.9	37	19	-1	-1
ABplaa	34	-13.6358	-4.70446	4.75303	1.9	39	13	-1	-1
MSp	34	6.44321	5.33024	-7.01941	2.95	21	8	-1	-1
MSa	34	-5.69064	3.11579	-10.1026	2.85	20	8	-1	-1
Ea	34	7.30201	-2.41434	-9.04028	2.8	22	9	-1	-1
Cp	34	13.7147	-2.10496	9.4227	2.75	25	11	-1	-1
ABplpa	34	-1.65574	-7.96738	-4.80797	1.75	27	12	-1	-1
ABalaa	34	-20.4649	4.1002	-0.518632	2.2	28	15	-1	-1
ABarpp	34	-1.8136	3.20872	7.55811	1.9	30	18	-1	-1
ABalpa	34	-14.7207	-1.85174	-7.0958	1.75	33	14	-1	-1
ABpraa	34	3.02327	12.2747	0.245537	2.05	35	17	-1	-1
ABarap	34	-7.52344	9.59868	-0.948725	2.2	36	19	-1	-1
ABplap	34	-7.04246	-6.13153	5.26491	2	38	13	-1	-1
Ca	35	5.19363	-2.73029	6.15922	2.65	24	11	-1	-1
ABplpp	35	4.38659	-8.78365	-2.02158	2.1	26	12	-1	-1
ABalap	35	-17.7439	3.2034	3.83702	1.8	29	15	-1	-1
ABprpp	35	15.4627	4.91679	-1.7603	2.2	41	16	-1	-1
ABarpa	35	-7.07446	6.38897	7.82147	2.05	31	18	-1	-1
Ep	35	13.7788	-5.57804	-5.14897	2.85	23	9	-1	-1
P3	35	19.8391	-4.99223	-0.404564	2.15	10	3	42	43
ABalpp	35	-10.7104	-6.91614	-3.3223	1.55	32	14	-1	-1
ABprap	35	6.97987	9.53409	4.23487	1.85	34	17	-1	-1
ABaraa	35	-12.711	8.59478	-5.42219	1.9	37	19	-1	-1
ABplaa	35	-12.5135	-4.34435	6.34387	2	39	13	-1	-1
MSp	35	4.8986	6.27564	-6.23175	2.95	21	8	-1	-1
MSa	35	-7.2559	1.31386	-9.20646	2.8	20	8	-1	-1
Ea	35	5.88999	-1.59805	-9.28498	2.85	22	9	-1	-1
Cp	35	15.0705	-1.35979	8.82558	2.8	25	11	-1	-1
ABplpa	35	-1.29232	-9.05671	-5.96182	2	27	12	-1	-1
ABalaa	35	-21.7263	3.93058	-0.998451	2.3	28	15	-1	-1
ABarpp	35	-0.658961	3.26187	8.7556	1.8	30	18	-1	-1
ABalpa	35	-16.2731	-3.77646	-6.35703	1.55	33	14	-1	-1
ABpraa	35	1.84394	12.5569	1.45365	1.9	35	17	-1	-1
ABarap	35	-7.99796	9.38295	-1.70918	1.75	36	19	-1	-1
ABplap	35	-5.3292	-6.66076	6.20014	1.85	38	13	-1	-1
ABprpa	35	12.5288	8.17586	-4.03643	2.05	40	16	-1	-1
Ca	36	5.87056	-3.99161	6.05519	2.55	24	11	-1	-1
ABplpp	36	4.5728	-8.97778	-2.109	2.4	26	12	-1	-1
ABalap	36	-16.7708	2.96317	3.46895	2.05	29	15	-1	-1
ABprpp	36	16.2902	4.92845	-0.938668	2	41	16	-1	-1
ABarpa	36	-7.15596	5.69062	8.74107	2.3	31	18	-1	-1
Ep	36	12.6041	-5.78332	-5.59383	2.8	23	9	-1	-1
D	36	20.8391	-3.12934	2.1644	1.85	42	10	-1	-1
ABalpp	36	-10.7292	-6.39565	-3.60291	2.15	32	14	-1	-1
ABprap	36	6.79561	7.8955	4.7358	2.05	34	17	-1	-1
ABaraa	36	-13.3853	8.35965	-5.42127	2.1	37	19	-1	-1
ABplaa	36	-12.1029	-5.43726	6.21362	2.2	39	13	-1	-1
MSp	36	3.30552	6.55204	-5.43446	3.15	21	8	-1	-1
MSa	36	-8.0887	1.45341	-7.8585	3	20	8	-1	-1
Ea	36	6.29861	-0.858207	-9.82873	2.85	22	9	-1	-1
Cp	36	14.5953	-1.91183	8.58173	2.95	25	11	-1	-1
ABplpa	36	-1.63951	-9.25026	-5.58503	1.7	27	12	-1	-1
ABalaa	36	-22.623	2.76148	-0.541203	2.15	28	15	-1	-1
ABarpp	36	-0.0389203	3.22571	8.32637	2.2	30	18	-1	-1
ABalpa	36	-16.9668	-3.82741	-6.12009	1.65	33	14	-1	-1
ABpraa	36	1.58271	11.9913	2.38201	2.4	35	17	-1	-1
ABarap	36	-8.27793	9.33782	-1.06143	1.9	36	19	-1	-1
ABplap	36	-4.85402	-6.10872	6.44398	2.05	38	13	-1	-1
ABprpa	36	11.6308	9.17583	-4.5093	1.9	40	16	-1	-1
P4	36	19.1029	-5.52707	-2.8442	1.75	43	10	-1	-1
Ca	37	6.19188	-3.55241	5.99309	2.6	24	11	-1	-1
ABplpp	37	4.55339	-8.79361	-1.87299	2.5	26	12	-1	-1
ABalap	37	-16.6519	2.62054	3.11055	2.3	29	15	-1	-1
ABprpp	37	15.8279	4.25362	-1.33985	2.2	41	16	-1	-1
ABarpa	37	-6.88059	6.22326	9.74629	2.4	31	18	-1	-1
Ep	37	11.9847	-5.41085	-5.68122	2.9	23	9	-1	-1
D	37	20.9671	-2.77094	2.78502	1.9	42	10	-1	-1
ABalpp	37	-10.1486	-6.39976	-3.0435	2.1	32	14	-1	-1
ABprap	37	7.6885	7.62954	4.25412	2.25	34	17	-1	-1
ABaraa	37	-13.671	8.71223	-5.21147	2.25	37	19	-1	-1
ABplaa	37	-12.902	-4.93206	6.13499	2.45	39	13	-1	-1
MSp	37	3.08182	7.78714	-5.90824	2.95	21	8	-1	-1
MSa	37	-7.75444	1.76983	-8.07794	3.05	20	8	-1	-1
Ea	37	4.97903	-0.475291	-9.60051	2.85	22	9	-1	-1
Cp	37	13.7743	-1.98487	7.68143	2.85	25	11	-1	-1
ABplpa	37	-1.45397	-9.78076	-5.15585	2	27	12	-1	-1
ABalaa	37	-22.444	2.29245	-0.033335	2.55	28	15	-1	-1
ABarpp	37	0.786071	2.47493	8.09032	2.2	30	18	-1	-1
ABalpa	37	-17.3774	-2.73449	-5.98985	2.25	33	14	-1	-1
ABpraa	37	1.04217	11.7168	3.44147	2.5	35	17	-1	-1
ABarap	37	-7.9146	10.5074	-1.05449	2.25	36	19	-1	-1
ABplap	37	-3.36764	-6.50158	6.36435	2.55	38	13	-1	-1
ABprpa	37	12.0103	9.0625	-5.27944	2.1	40	16	-1	-1
P4	37	19.4967	-5.09057	-4.80492	2.05	43	10	-1	-1
Ca	38	6.61211	-3.60798	6.32524	2.7	24	11	-1	-1
ABplpp	38	6.13287	-9.28353	-1.99632	2.45	26	12	-1	-1
ABalap	38	-16.0015	1.26846	3.83783	2.55	29	15	-1	-1
ABprpp	38	16.0936	3.74891	-0.797015	2.25	41	16	-1	-1
ABarpa	38	-7.70231	5.81391	9.36261	2.6	31	18	-1	-1
Ep	38	13.0113	-5.71611	-5.10434	2.85	23	9	-1	-1
D	38	22.0954	-2.22571	1.68966	2.1	42	10	-1	-1
ABalpp	38	-8.90474	-7.87874	-1.91417	2.2	32	14	-1	-1
ABprap	38	8.91498	7.34369	4.0696	2.45	34	17	-1	-1
ABaraa	38	-13.243	9.26789	-5.99123	2.35	37	19	-1	-1
ABplaa	38	-13.0623	-4.98349	5.90773	2.55	39	13	-1	-1
MSp	38	2.57363	7.20576	-5.24212	3.05	21	8	-1	-1
MSa	38	-7.9277	1.84117	-8.14786	2.9	20	8	-1	-1
Ea	38	5.39927	-0.530854	-9.26836	2.85	22	9	-1	-1
Cp	38	13.9475	-2.05622	7.75135	2.9	25	11	-1	-1
ABplpa	38	-1.59423	-9.68006	-6.13574	2.2	27	12	-1	-1
ABalaa	38	-23.0245	2.29656	-0.592742	2.4	28	15	-1	-1
ABarpp	38	1.90004	2.47031	8.18553	2.35	30	18	-1	-1
ABalpa	38	-17.6114	-2.87305	-6.40941	2.45	33	14	-1	-1
ABpraa	38	-0.0233177	12.3904	3.33662	2.5	35	17	-1	-1
ABarap	38	-7.94695	10.8144	-0.661126	2.35	36	19	-1	-1
ABplap	38	-2.19611	-7.39503	6.26816	2.55	38	13	-1	-1
ABprpa	38	12.6368	8.96494	-5.78734	2.3	40	16	-1	-1
P4	38	19.7146	-5.92797	-4.76907	2.2	43	10	-1	-1
Ca	39	5.78065	-2.79581	6.63996	2.8	24	11	-1	-1
ABplpp	39	6.87771	-10.06	-2.34599	2.5	26	12	-1	-1
ABalap	39	-15.5941	1.33569	4.32731	2.55	29	15	-1	-1
ABprpp	39	16.1124	3.22842	-0.516417	2.35	41	16	-1	-1
ABarpa	39	-8.70442	5.20097	9.50429	2.55	31	18	-1	-1
Ep	39	12.9416	-4.36816	-5.2722	2.8	23	9	-1	-1
D	39	22.2622	-2.23566	1.83825	2.45	42	10	-1	-1
ABalpp	39	-8.76768	-9.07816	-1.47534	2.45	32	14	-1	-1
ABprap	39	9.89054	7.86589	4.75922	2.55	34	17	-1	-1
ABaraa	39	-13.9975	9.00704	-6.10395	2.5	37	19	-1	-1
ABplaa	39	-14.25	-5.066	5.62021	2.8	39	13	-1	-1
MSp	39	2.05382	7.41978	-5.45188	3.05	21	8	-1	-1
MSa	39	-7.42017	2.08624	-8.29737	3	20	8	-1	-1
Ea	39	5.79361	-0.340851	-8.62153	2.8	22	9	-1	-1
Cp	39	14.307	-2.32168	7.73385	2.95	25	11	-1	-1
ABplpa	39	-2.13344	-9.28187	-6.10949	2.15	27	12	-1	-1
ABalaa	39	-23.4511	2.41352	-0.846217	2.55	28	15	-1	-1
ABarpp	39	2.46831	2.9253	8.38567	2.55	30	18	-1	-1
ABalpa	39	-18	-3.46076	-6.6183	2.7	33	14	-1	-1
ABpraa	39	-0.716387	12.6758	3.05695	2.6	35	17	-1	-1
ABarap	39	-7.97997	10.785	0.248839	2.55	36	19	-1	-1
ABplap	39	-0.753697	-6.68553	5.70598	2.55	38	13	-1	-1
ABprpa	39	12.2327	9.99647	-5.73576	2.4	40	16	-1	-1
P4	39	19.308	-5.65888	-5.77517	2.3	43	10	-1	-1
Ca	40	5.84469	-3.74604	6.36987	2.75	24	11	-1	-1
ABplpp	40	6.62361	-10.3508	-2.01295	2.55	26	12	-1	-1
ABalap	40	-16.5743	1.30101	5.29066	2.45	29	15	-1	-1
ABprpp	40	16.7155	4.13887	0.348046	2.5	41	16	-1	-1
ABarpa	40	-9.35287	4.72027	9.19053	2.75	31	18	-1	-1
Ep	40	13.0404	-4.86293	-4.87796	2.7	23	9	-1	-1
D	40	22.5156	-2.28128	2.0218	2.4	42	10	-1	-1
ABalpp	40	-8.95322	-8.54773	-1.90453	2.5	32	14	-1	-1
ABprap	40	9.70367	7.7237	5.36327	2.6	34	17	-1	-1
ABaraa	40	-14.9931	8.33271	-6.04093	2.5	37	19	-1	-1
ABplaa	40	-13.842	-4.66247	5.59308	2.6	39	13	-1	-1
MSp	40	1.68788	7.74663	-5.35571	3.05	21	8	-1	-1
MSa	40	-7.57403	1.9734	-8.6033	3.05	20	8	-1	-1
Ea	40	5.34104	0.021676	-8.56033	2.85	22	9	-1	-1
Cp	40	14.5993	-2.73566	7.44538	3	25	11	-1	-1
ABplpa	40	-3.09354	-9.16439	-5.89876	2.45	27	12	-1	-1
ABalaa	40	-23.2262	1.85104	-1.40566	2.7	28	15	-1	-1
ABarpp	40	2.56075	2.49192	8.85858	2.65	30	18	-1	-1
ABalpa	40	-18.0678	-3.94558	-6.37265	2.7	33	14	-1	-1
ABpraa	40	-0.662768	12.6108	4.00188	2.65	35	17	-1	-1
ABarap	40	-8.17911	11.1019	0.493593	2.5	36	19	-1	-1
ABplap	40	-1.10156	-7.21547	6.59938	2.65	38	13	-1	-1
ABprpa	40	11.5008	10.6502	-5.54343	2.5	40	16	-1	-1
P4	40	19.2155	-5.22551	-6.24808	2.4	43	10	-1	-1
Ca	41	6.30692	-3.07122	6.77106	2.7	24	11	-1	-1
ABplpp	41	5.94995	-10.2496	-2.52864	2.65	26	12	-1	-1
ABalap	41	-16.6739	1.45946	5.41304	2.6	29	15	-1	-1
ABprpp	41	16.6303	4.84716	-0.720155	2.45	41	16	-1	-1
ABarpa	41	-9.14144	3.94427	9.30505	2.8	31	18	-1	-1
Ep	41	12.1515	-5.4208	-5.53262	2.8	23	9	-1	-1
D	41	23.1769	-1.92337	2.17822	2.55	42	10	-1	-1
ABalpp	41	-9.03338	-8.57346	-2.01817	2.6	32	14	-1	-1
ABprap	41	10.2041	7.69386	5.80904	2.75	34	17	-1	-1
ABaraa	41	-15.6527	8.40092	-4.62305	2.4	37	19	-1	-1
ABplaa	41	-14.0825	-4.73963	5.25219	2.55	39	13	-1	-1
MSp	41	0.647609	7.83836	-5.25863	3.05	21	8	-1	-1
MSa	41	-7.46152	1.69216	-8.88303	3.05	20	8	-1	-1
Ea	41	4.63236	-0.915414	-6.6162	2.75	22	9	-1	-1
Cp	41	14.6517	-2.89049	6.2994	3.05	25	11	-1	-1
ABplpa	41	-3.1453	-8.67326	-5.26941	2.5	27	12	-1	-1
ABalaa	41	-23.2804	1.57975	-1.83397	2.65	28	15	-1	-1
ABarpp	41	3.16072	2.30362	9.18197	2.6	30	18	-1	-1
ABalpa	41	-18.3407	-3.71578	-6.32019	2.65	33	14	-1	-1
ABpraa	41	-1.01577	12.8148	3.9407	2.6	35	17	-1	-1
ABarap	41	-8.68663	10.8568	0.643102	2.55	36	19	-1	-1
ABplap	41	-1.1203	-6.69499	6.31878	2.55	38	13	-1	-1
ABprpa	41	9.77977	10.5682	-5.36674	2.55	40	16	-1	-1
P4	41	18.8147	-5.35411	-6.81624	2.4	43	10	-1	-1
Ca	42	5.37731	-3.68685	5.01412	2.65	24	11	-1	-1
ABplpp	42	6.32369	-9.96517	-3.73671	2.6	26	12	-1	-1
ABalap	42	-17.0592	1.9705	5.74523	2.65	29	15	-1	-1
ABprpp	42	16.9128	5.65471	-0.310218	2.5	41	16	-1	-1
ABarpa	42	-9.61923	4.88868	9.16431	2.8	31	18	-1	-1
Ep	42	12.8549	-4.33249	-5.30716	2.8	23	9	-1	-1
D	42	22.8976	-1.63217	2.30935	2.55	42	10	-1	-1
ABalpp	42	-8.69979	-8.59335	-1.72098	2.6	32	14	-1	-1
ABprap	42	9.94997	7.40316	6.14211	2.8	34	17	-1	-1
ABaraa	42	-15.8738	8.13958	-5.19996	2.5	37	19	-1	-1
ABplaa	42	-14.5229	-4.8362	5.67267	2.5	39	13	-1	-1
MSp	42	0.968925	8.27757	-5.32072	2.85	21	8	-1	-1
MSa	42	-7.98845	1.63127	-8.49751	2.55	20	8	-1	-1
Ea	42	5.33904	-0.987252	-7.01047	2.9	22	9	-1	-1
Cp	42	15.0971	-3.52793	6.83348	3.15	25	11	-1	-1
ABplpa	42	-3.13236	-8.79604	-5.42674	2.5	27	12	-1	-1
ABalaa	42	-23.1809	1.42129	-1.95636	2.65	28	15	-1	-1
ABarpp	42	2.71975	1.87074	10.1191	2.7	30	18	-1	-1
ABalpa	42	-18.223	-4.73104	-5.64535	2.75	33	14	-1	-1
ABpraa	42	-0.149437	12.4581	4.29031	2.85	35	17	-1	-1
ABarap	42	-8.45842	11.3931	0.624721	2.6	36	19	-1	-1
ABplap	42	-0.667063	-6.7212	5.74095	2.45	38	13	-1	-1
ABprpa	42	10.6209	10.7934	-5.21907	2.6	40	16	-1	-1
P4	42	19.0494	-4.87925	-6.91329	2.5	43	10	-1	-1
Ca	43	5.89711	-3.90087	5.22388	2.7	24	11	-1	-1
ABplpp	43	6.06892	-10.5922	-2.88703	2.55	26	12	-1	-1
ABalap	43	-16.738	2.4097	5.68313	2.65	29	15	-1	-1
ABprpp	43	16.8391	5.56761	-0.502524	2.55	41	16	-1	-1
ABarpa	43	-9.68066	4.34246	9.33129	2.85	31	18	-1	-1
Ep	43	12.5982	-3.12674	-4.87098	2.9	23	9	-1	-1
D	43	22.824	-1.71929	2.11705	2.5	42	10	-1	-1
ABalpp	43	-8.06101	-9.15	-1.86961	2.9	32	14	-1	-1
ABprap	43	10.1976	7.75525	5.88771	2.75	34	17	-1	-1
ABaraa	43	-15.6455	8.67584	-5.21834	2.45	37	19	-1	-1
ABplaa	43	-14.87	-5.02983	6.04945	2.65	39	13	-1	-1
MSp	43	0.573249	7.41494	-4.93431	2.7	21	8	-1	-1
MSa	43	-7.69753	0.544674	-7.75274	2.1	20	8	44	45
Ea	43	5.05074	-1.39711	-7.85835	2.9	22	9	-1	-1
Cp	43	15.5438	-3.49275	6.33432	3	25	11	-1	-1
ABplpa	43	-2.61903	-8.94867	-5.13831	2.5	27	12	-1	-1
ABalaa	43	-23.0263	1.87044	-2.16704	2.65	28	15	-1	-1
ABarpp	43	3.41415	2.25801	9.36553	2.7	30	18	-1	-1
ABalpa	43	-18.3963	-4.6597	-5.71526	2.65	33	14	-1	-1
ABpraa	43	-0.750733	11.9738	5.00015	2.65	35	17	-1	-1
ABarap	43	-8.36532	11.2961	0.581019	2.6	36	19	-1	-1
ABplap	43	-0.561685	-7.27736	6.05652	2.45	38	13	-1	-1
ABprpa	43	10.4477	10.8647	-5.289	2.6	40	16	-1	-1
P4	43	18.5483	-5.18571	-6.84245	2.55	43	10	-1	-1
Ca	44	6.31867	-3.28382	4.5228	2.8	24	11	-1	-1
ABplpp	44	6.75039	-10.0821	-3.48324	2.6	26	12	-1	-1
ABalap	44	-16.4903	2.76179	5.42874	2.6	29	15	-1	-1
ABprpp	44	16.8998	5.7775	-0.152883	2.55	41	16	-1	-1
ABarpa	44	-9.41428	4.17405	9.3575	2.8	31	18	-1	-1
Ep	44	12.6272	-2.27356	-4.6446	2.9	23	9	-1	-1
D	44	22.9106	-1.75496	2.15201	2.6	42	10	-1	-1
ABalpp	44	-8.60274	-9.51424	-2.90104	2.8	32	14	-1	-1
ABprap	44	10.1226	6.99551	6.72865	2.75	34	17	-1	-1
ABaraa	44	-15.5467	8.18107	-4.82411	2.5	37	19	-1	-1
ABplaa	44	-14.323	-4.8168	4.91129	2.55	39	13	-1	-1
MSp	44	0.97473	7.87986	-4.88277	2.5	21	8	46	47
MSap	44	-6.17234	-0.216555	-8.30439	2	44	20	-1	-1
Ea	44	4.62655	-0.517716	-7.05414	2.95	22	9	-1	-1
Cp	44	15.3583	-2.96232	5.90512	3.1	25	11	-1	-1
ABplpa	44	-2.58021	-9.31706	-5.61034	2.5	27	12	-1	-1
ABalaa	44	-23.1938	1.54408	-1.79902	2.7	28	15	-1	-1
ABarpp	44	2.80639	1.83507	10.154	2.9	30	18	-1	-1
ABalpa	44	-18.6626	-4.4913	-5.74148	2.85	33	14	-1	-1
ABpraa	44	-1.15935	11.234	5.5439	2.7	35	17	-1	-1
ABarap	44	-8.02458	11.5511	0.282907	2.65	36	19	-1	-1
ABplap	44	-1.31617	-7.53821	5.9438	2.3	38	13	-1	-1
ABprpa	44	10.1004	10.6711	-4.91222	2.55	40	16	-1	-1
P4	44	18.0537	-5.55358	-6.85028	2.55	43	10	-1	-1
MSaa	44	-10.4343	2.47789	-8.72377	1.85	45	20	-1	-1
Ca	45	6.65227	-3.30371	4.81998	2.55	24	11	-1	-1
ABplpp	45	7.01029	-10.1891	-3.37836	2.6	26	12	-1	-1
ABalap	45	-16.2052	2.07289	5.73555	2.75	29	15	-1	-1
ABprpp	45	17.3013	6.24242	-0.101334	2.6	41	16	-1	-1
ABarpa	45	-8.94877	3.68874	9.13895	2.9	31	18	-1	-1
Ep	45	12.7546	-2.25146	-3.50737	2.95	23	9	-1	-1
D	45	22.8117	-1.26019	1.75778	2.7	42	10	-1	-1
ABalpp	45	-8.7476	-8.92603	-2.22797	2.75	32	14	-1	-1
ABprap	45	9.76309	7.26098	6.74614	2.85	34	17	-1	-1
ABaraa	45	-16.4272	7.98793	-3.98314	2.65	37	19	-1	-1
ABplaa	45	-14.0573	-5.32152	5.45412	2.75	39	13	-1	-1
MSpa	45	-2.2475	7.88738	-6.04342	1.8	46	21	-1	-1
MSap	45	-4.58705	-1.10418	-7.98978	1.9	44	20	-1	-1
Ea	45	5.36416	0.689748	-5.64774	3.05	22	9	-1	-1
Cp	45	15.7132	-2.74027	7.5406	3.15	25	11	-1	-1
ABplpa	45	-2.17359	-9.5861	-4.60422	2.65	27	12	-1	-1
ABalaa	45	-23.6535	1.63168	-1.14252	2.75	28	15	-1	-1
ABarpp	45	2.54001	2.00348	10.1278	2.7	30	18	-1	-1
ABalpa	45	-18.4641	-5.14451	-5.46962	2.8	33	14	-1	-1
ABpraa	45	-1.05912	11.4119	4.90491	2.75	35	17	-1	-1
ABarap	45	-8.18558	11.1634	0.572273	2.7	36	19	-1	-1
ABplap	45	-1.09443	-6.94056	6.00409	2.3	38	13	-1	-1
ABprpa	45	11.0883	10.7342	-3.86332	2.6	40	16	-1	-1
P4	45	17.8927	-5.94133	-6.56092	2.65	43	10	-1	-1
MSaa	45	-10.9709	1.37964	-8.80064	1.75	45	20	-1	-1
MSpp	45	4.10587	8.97833	-5.22827	2.15	47	21	-1	-1
Ca	46	4.778	-3.16225	4.17411	2.85	24	11	-1	-1
ABplpp	46	7.17061	-10.1377	-3.15109	2.7	26	12	-1	-1
ABalap	46	-16.2117	2.13429	5.81423	2.7	29	15	-1	-1
ABprpp	46	18.476	6.44772	0.343521	2.7	41	16	-1	-1
ABarpa	46	-8.89962	4.69405	8.6127	2.9	31	18	-1	-1
Ep	46	13.0022	-1.89938	-3.76176	2.95	23	9	-1	-1
D	46	23.0619	-2.40456	1.40027	2.75	42	10	-1	-1
ABalpp	46	-8.85298	-8.36988	-2.54353	2.65	32	14	-1	-1
ABprap	46	9.76309	7.26098	6.74614	2.95	34	17	-1	-1
ABaraa	46	-16.9484	7.52933	-3.15967	2.65	37	19	-1	-1
ABplaa	46	-13.4444	-5.6326	5.62018	2.5	39	13	-1	-1
MSpa	46	-2.5811	7.90727	-6.34061	2	46	21	-1	-1
MSap	46	-4.41698	-2.27427	-8.46092	2	44	20	-1	-1
Ea	46	4.47195	1.29202	-5.68267	3	22	9	-1	-1
Cp	46	15.5471	-2.39401	6.87539	3.1	25	11	-1	-1
ABplpa	46	-2.32744	-9.69898	-4.91017	2.65	27	12	-1	-1
ABalaa	46	-23.4356	0.794285	-1.10667	2.7	28	15	-1	-1
ABarpp	46	2.38287	3.05077	10.4416	2.9	30	18	-1	-1
ABalpa	46	-17.7284	-4.36317	-5.63752	2.9	33	14	-1	-1
ABpraa	46	-1.23818	11.8809	4.39703	2.85	35	17	-1	-1
ABarap	46	-8.54824	10.3301	0.0487138	2.7	36	19	-1	-1
ABplap	46	-1.71447	-6.90439	6.43333	2.55	38	13	-1	-1
ABprpa	46	11.8356	10.7201	-3.15533	2.75	40	16	-1	-1
P4	46	17.9729	-5.9156	-6.44729	2.45	43	10	-1	-1
MSaa	46	-10.8106	1.43109	-8.57338	2.3	45	20	-1	-1
MSpp	46	4.68061	9.37193	-5.1068	2	47	21	-1	-1
Ca	47	4.69138	-3.12658	4.13915	2.75	24	11	-1	-1
ABplpp	47	7.21196	-9.74358	-2.56543	2.6	26	12	-1	-1
ABalap	47	-15.8037	2.53782	5.78709	2.75	29	15	-1	-1
ABprpp	47	18.3751	5.93355	1.49914	2.75	41	16	-1	-1
ABarpa	47	-8.91903	4.87823	8.84871	2.95	31	18	-1	-1
Ep	47	12.9691	-1.92873	-2.85179	2.95	23	9	-1	-1
D	47	22.6734	-2.99227	1.19139	2.75	42	10	-1	-1
ABalpp	47	-7.94069	-8.82002	-3.26124	2.9	32	14	-1	-1
ABprap	47	9.24329	7.475	6.53638	2.85	34	17	-1	-1
ABaraa	47	-17.0958	7.35511	-3.54427	2.75	37	19	-1	-1
ABplaa	47	-13.1644	-5.58748	4.97242	2.75	39	13	-1	-1
MSpa	47	-3.03687	7.17106	-6.82047	2.05	46	21	-1	-1
MSap	47	-3.27133	-2.92216	-8.24244	2.2	44	20	-1	-1
Ea	47	4.51396	2.02241	-5.61362	3	22	9	-1	-1
Cp	47	15.3066	-2.47118	6.53449	3	25	11	-1	-1
ABplpa	47	-1.75916	-9.24396	-4.71003	2.7	27	12	-1	-1
ABalaa	47	-23.128	1.01996	-0.494808	2.95	28	15	-1	-1
ABarpp	47	1.10212	3.06533	10.1978	2.95	30	18	-1	-1
ABalpa	47	-17.6159	-4.64442	-5.91724	2.75	33	14	-1	-1
ABpraa	47	-1.15735	12.2429	3.99405	2.95	35	17	-1	-1
ABarap	47	-8.89411	10.809	-0.607752	2.7	36	19	-1	-1
ABplap	47	-2.82263	-7.29748	6.77606	2.5	38	13	-1	-1
ABprpa	47	12.0089	10.6488	-3.0854	2.75	40	16	-1	-1
P4	47	18.0602	-5.61497	-6.92895	2.55	43	10	-1	-1
MSaa	47	-11.5838	1.69073	-8.9667	2.3	45	20	-1	-1
MSpp	47	5.21403	9.37143	-5.57099	2.25	47	21	-1	-1
Ca	48	5.12454	-3.30492	4.31395	2.7	24	11	-1	-1
ABplpp	48	7.59598	-10.9273	-1.86438	2.45	26	12	-1	-1
ABalap	48	-16.1115	2.31214	5.17523	2.85	29	15	-1	-1
ABprpp	48	18.5361	6.3213	1.20978	2.7	41	16	-1	-1
ABarpa	48	-9.83318	4.90224	7.99212	2.85	31	18	-1	-1
Ep	48	13.0138	-2.69479	-2.88586	2.85	23	9	-1	-1
D	48	22.2784	-3.51858	1.06118	2.75	42	10	-1	-1
ABalpp	48	-8.34284	-9.62124	-2.79616	2.75	32	14	-1	-1
ABprap	48	9.79283	8.45047	6.4559	2.85	34	17	-1	-1
ABaraa	48	-16.6742	7.97216	-4.24536	2.8	37	19	-1	-1
ABplaa	48	-13.7043	-5.52559	5.51529	2.5	39	13	-1	-1
MSpa	48	-3.8043	7.03299	-6.77583	2.25	46	21	-1	-1
MSap	48	-2.79868	-3.13255	-9.05627	2.35	44	20	-1	-1
Ea	48	4.42346	0.623022	-5.67303	3.2	22	9	-1	-1
Cp	48	15.8244	-0.852437	6.33075	3.15	25	11	-1	-1
ABplpa	48	-1.90722	-9.75453	-4.57801	2.6	27	12	-1	-1
ABalaa	48	-23.424	-0.00112213	-0.230781	2.85	28	15	-1	-1
ABarpp	48	0.595253	3.15657	9.83071	2.9	30	18	-1	-1
ABalpa	48	-16.383	-4.99166	-6.18042	2.7	33	14	-1	-1
ABpraa	48	-1.1114	12.1495	2.92673	2.95	35	17	-1	-1
ABarap	48	-8.84815	10.7156	-1.67508	2.65	36	19	-1	-1
ABplap	48	-3.65409	-6.48531	7.09077	2.5	38	13	-1	-1
ABprpa	48	12.841	10.1729	-3.91674	2.65	40	16	-1	-1
P4	48	17.713	-5.8086	-6.55217	2.55	43	10	-1	-1
MSaa	48	-12.3829	2.19594	-9.04534	2.5	45	20	-1	-1
MSpp	48	6.70754	9.25348	-6.24591	2.3	47	21	-1	-1
Ca	49	4.93186	-3.04941	4.48004	2.75	24	11	-1	-1
ABplpp	49	6.6973	-10.2636	-1.82064	2.35	26	12	-1	-1
ABalap	49	-16.198	2.34781	5.14026	2.7	29	15	-1	-1
ABprpp	49	18.2697	6.4897	1.18357	2.65	41	16	-1	-1
ABarpa	49	-9.54421	5.64841	8.32338	3	31	18	-1	-1
Ep	49	12.975	-2.32643	-2.41384	2.9	23	9	-1	-1
D	49	22.365	-3.55425	1.09614	2.85	42	10	-1	-1
ABalpp	49	-8.2937	-8.61594	-3.32241	2.8	32	14	-1	-1
ABprap	49	9.17926	8.42524	6.80647	2.95	34	17	-1	-1
ABaraa	49	-16.8888	7.64942	-4.90094	2.65	37	19	-1	-1
ABplaa	49	-13.4088	-4.84081	5.76788	2.55	39	13	-1	-1
MSpa	49	-4.45208	6.88861	-7.60622	2.3	46	21	-1	-1
MSap	49	-2.07259	-3.38856	-9.68656	2.35	44	20	-1	-1
Ea	49	4.03164	1.19545	-5.26218	3.05	22	9	-1	-1
Cp	49	15.0757	-1.51099	6.65599	3.1	25	11	-1	-1
ABplpa	49	-1.38675	-9.63228	-4.88488	2.8	27	12	-1	-1
ABalaa	49	-23.4363	0.457974	-0.590057	2.9	28	15	-1	-1
ABarpp	49	0.390302	3.87119	9.63753	2.85	30	18	-1	-1
ABalpa	49	-16.4243	-5.38574	-6.76607	2.75	33	14	-1	-1
ABpraa	49	-0.936803	12.7508	1.96342	2.95	35	17	-1	-1
ABarap	49	-8.58112	10.8835	-2.16548	2.7	36	19	-1	-1
ABplap	49	-3.66703	-6.36252	7.24812	2.35	38	13	-1	-1
ABprpa	49	13.2554	10.515	-4.02254	2.65	40	16	-1	-1
P4	49	18.1274	-5.46646	-6.65798	2.5	43	10	-1	-1
MSaa	49	-12.9098	2.13503	-8.65981	2.45	45	20	-1	-1
MSpp	49	7.69671	9.9892	-6.23025	2.35	47	21	-1	-1
Ca	50	4.8439	-3.68636	5.47831	2.5	24	11	-1	-1
ABplpp	50	6.91453	-11.4373	-1.26817	2.3	26	12	-1	-1
ABalap	50	-16.7922	2.13841	5.25482	2.75	29	15	-1	-1
ABprpp	50	18.5491	6.19852	1.05244	2.7	41	16	-1	-1
ABarpa	50	-9.36381	5.85199	7.79801	2.8	31	18	-1	-1
Ep	50	12.6284	-2.18375	-2.55368	3	23	9	-1	-1
D	50	22.2118	-3.33078	0.27358	2.7	42	10	-1	-1
ABalpp	50	-8.30016	-8.55455	-3.24374	2.65	32	14	-1	-1
ABprap	50	9.51352	8.74165	6.58703	2.9	34	17	-1	-1
ABaraa	50	-16.5294	7.38396	-4.91844	2.7	37	19	-1	-1
ABplaa	50	-13.1554	-4.88644	5.95143	2.6	39	13	-1	-1
MSpa	50	-4.88011	6.33294	-6.82645	2.4	46	21	-1	-1
MSap	50	-2.21998	-3.5628	-10.0712	2.3	44	20	-1	-1
Ea	50	3.49824	1.19595	-4.79799	3.15	22	9	-1	-1
Cp	50	15.205	-0.479961	6.24337	3.05	25	11	-1	-1
ABplpa	50	-0.526217	-9.5912	-4.9732	2.7	27	12	-1	-1
ABalaa	50	-23.6451	-0.262468	-0.807689	2.75	28	15	-1	-1
ABarpp	50	0.15947	4.83137	9.75902	2.85	30	18	-1	-1
ABalpa	50	-16.2705	-5.27291	-6.46014	2.85	33	14	-1	-1
ABpraa	50	-0.930333	12.6894	1.88475	2.9	35	17	-1	-1
ABarap	50	-8.84102	10.9905	-2.27037	2.7	36	19	-1	-1
ABplap	50	-3.95281	-6.00995	7.45792	2.3	38	13	-1	-1
ABprpa	50	12.5003	9.91788	-3.61864	2.8	40	16	-1	-1
P4	50	17.3794	-5.7887	-6.84936	2.4	43	10	-1	-1
MSaa	50	-12.6563	2.08942	-8.47626	2.55	45	20	-1	-1
MSpp	50	8.03425	9.14549	-7.06942	2.45	47	21	-1	-1
Ca	51	4.81222	-3.04308	5.35505	2.4	24	11	48	49
ABplpp	51	5.58847	-10.993	-0.961294	2.3	26	12	-1	-1
ABalap	51	-16.8045	2.5975	4.89555	2.65	29	15	-1	-1
ABprpp	51	17.9937	5.62076	0.694966	2.7	41	16	-1	-1
ABarpa	51	-9.30305	6.06189	8.14765	2.9	31	18	-1	-1
Ep	51	12.0608	-2.30242	-3.27043	3.1	23	9	-1	-1
D	51	21.8757	-4.07332	-1.08128	2.8	42	10	-1	-1
ABalpp	51	-9.56865	-8.99908	-3.12827	2.75	32	14	-1	-1
ABprap	51	10.0889	9.47158	6.19189	2.95	34	17	-1	-1
ABaraa	51	-16.3302	7.06705	-5.1632	2.75	37	19	-1	-1
ABplaa	51	-13.6144	-4.46251	6.09132	2.6	39	13	-1	-1
MSpa	51	-4.82188	5.7804	-7.53449	2.5	46	21	-1	-1
MSap	51	-1.95361	-3.7312	-10.045	2.45	44	20	-1	-1
Ea	51	3.41807	1.17022	-4.91161	3.1	22	9	-1	-1
Cp	51	15.3531	0.0305756	6.11136	3.05	25	11	-1	-1
ABplpa	51	-1.37447	-10.0913	-4.52558	2.7	27	12	-1	-1
ABalaa	51	-23.5908	0.00882598	-0.379374	2.85	28	15	-1	-1
ABarpp	51	0.198289	4.46302	9.28699	3	30	18	-1	-1
ABalpa	51	-16.6978	-5.49226	-6.197	2.8	33	14	-1	-1
ABpraa	51	-0.763536	12.6794	2.03333	2.95	35	17	-1	-1
ABarap	51	-8.45566	10.4795	-2.60254	2.7	36	19	-1	-1
ABplap	51	-4.03298	-6.03566	7.34428	2.45	38	13	-1	-1
ABprpa	51	12.2397	9.68858	-3.2069	2.75	40	16	-1	-1
P4	51	16.6321	-5.77464	-7.55737	2.4	43	10	-1	-1
MSaa	51	-12.3092	2.28305	-8.85303	2.6	45	20	-1	-1
MSpp	51	7.96055	9.05837	-7.26171	2.6	47	21	-1	-1
Caa	52	3.29797	-3.41358	7.29922	1.7	48	24	-1	-1
ABplpp	52	5.59561	-10.7181	-1.55658	2.55	26	12	-1	-1
ABalap	52	-16.4586	2.11851	5.552	2.75	29	15	-1	-1
ABprpp	52	18.127	5.82796	-0.854001	2.65	41	16	-1	-1
ABarpa	52	-8.86988	5.88354	8.32246	2.85	31	18	-1	-1
Ep	52	11.9968	-1.35217	-3.00035	3.05	23	9	-1	-1
D	52	21.6165	-3.63	-1.70278	2.75	42	10	-1	-1
ABalpp	52	-8.86197	-9.07092	-3.52254	2.8	32	14	-1	-1
ABprap	52	9.50771	9.13931	6.14908	2.8	34	17	-1	-1
ABaraa	52	-16.5222	7.65888	-5.51372	2.65	37	19	-1	-1
ABplaa	52	-14.2888	-4.69765	6.09224	2.65	39	13	-1	-1
MSpa	52	-4.90851	5.81607	-7.56946	2.6	46	21	-1	-1
MSap	52	-2.46827	-4.25119	-9.30015	2.4	44	20	-1	-1
Ea	52	2.4004	2.17652	-4.50948	3.1	22	9	-1	-1
Cp	52	16.332	-0.607361	6.18124	2.55	25	11	50	51
ABplpa	52	-1.35507	-10.2755	-4.7616	2.55	27	12	-1	-1
ABalaa	52	-23.6826	0.77851	-1.3689	2.7	28	15	-1	-1
ABarpp	52	0.817665	4.09054	9.37438	2.85	30	18	-1	-1
ABalpa	52	-16.9649	-5.66017	-5.70659	2.85	33	14	-1	-1
ABpraa	52	-0.250204	12.5268	2.32178	3	35	17	-1	-1
ABarap	52	-8.8669	11.2361	-1.95567	2.7	36	19	-1	-1
ABplap	52	-4.26766	-6.51054	7.44134	2.3	38	13	-1	-1
ABprpa	52	11.8266	10.0191	-4.13434	2.7	40	16	-1	-1
P4	52	16.1181	-5.95832	-7.32918	2.4	43	10	-1	-1
MSaa	52	-11.0472	2.78898	-8.88983	2.55	45	20	-1	-1
MSpp	52	7.23909	8.82686	-8.2844	2.45	47	21	-1	-1
Cap	52	6.95031	-4.11538	4.96946	1.65	49	24	-1	-1
Caa	53	2.75875	-3.01538	7.32546	1.65	48	24	-1	-1
ABplpp	53	5.86778	-11.2842	-1.09242	2.5	26	12	-1	-1
ABalap	53	-16.9306	2.66522	5.84922	2.6	29	15	-1	-1
ABprpp	53	18.2873	5.8794	-0.626742	2.65	41	16	-1	-1
ABarpa	53	-8.88929	6.06771	8.55847	2.85	31	18	-1	-1
Ep	53	11.6496	-1.54581	-2.62357	3.15	23	9	-1	-1
D	53	21.6908	-3.20657	-2.0271	2.75	42	10	-1	-1
ABalpp	53	-8.66929	-9.32644	-3.68863	2.75	32	14	-1	-1
ABprap	53	9.36613	8.56742	6.20243	2.95	34	17	-1	-1
ABaraa	53	-16.1944	8.03668	-5.65448	2.7	37	19	-1	-1
ABplaa	53	-13.6339	-4.27833	6.32733	2.7	39	13	-1	-1
MSpa	53	-4.19537	5.68285	-8.0424	2.6	46	21	-1	-1
MSap	53	-3.00815	-4.18931	-8.75729	2.45	44	20	-1	-1
Ea	53	2.20387	0.99698	-4.36783	3.05	22	9	-1	-1
Cpa	53	15.2936	-0.0895041	7.85263	1.7	51	25	-1	-1
ABplpa	53	0.192732	-10.1221	-5.0082	2.5	27	12	-1	-1
ABalaa	53	-23.2106	0.231804	-1.66612	2.8	28	15	-1	-1
ABarpp	53	0.471796	4.56953	8.71792	2.9	30	18	-1	-1
ABalpa	53	-16.3151	-4.50685	-6.42606	2.8	33	14	-1	-1
ABpraa	53	0.115741	12.1999	2.22561	3	35	17	-1	-1
ABarap	53	-8.84102	10.9905	-2.27037	2.7	36	19	-1	-1
ABplap	53	-4.42085	-6.28707	6.61878	2.55	38	13	-1	-1
ABprpa	53	11.7943	10.326	-3.74098	2.75	40	16	-1	-1
P4	53	15.5174	-6.10633	-7.13596	2.35	43	10	-1	-1
MSaa	53	-10.9347	2.50774	-9.16956	2.6	45	20	-1	-1
MSpp	53	7.1712	8.34204	-8.03875	2.4	47	21	-1	-1
Cap	53	8.21428	-5.44222	5.34616	1.7	49	24	-1	-1
Cpp	53	17.9574	-1.19073	4.99059	2	50	25	-1	-1
Caa	54	4.45841	-3.75813	8.93465	1.85	48	24	-1	-1
ABplpp	54	6.36885	-10.9777	-1.16325	2.6	26	12	-1	-1
ABalap	54	-17.0043	2.5781	5.65692	2.8	29	15	-1	-1
ABprpp	54	18.4605	5.80806	-0.556816	2.65	41	16	-1	-1
ABarpa	54	-8.88216	6.34263	7.96319	2.85	31	18	-1	-1
Ep	54	11.6199	-2.7353	-2.33333	3.05	23	9	-1	-1
D	54	21.8784	-2.72807	-3.14775	2.55	42	10	-1	-1
ABalpp	54	-8.50897	-9.27499	-3.46137	2.8	32	14	-1	-1
ABprap	54	8.46492	8.46865	5.1885	2.9	34	17	-1	-1
ABaraa	54	-15.9157	7.40919	-5.269	2.75	37	19	-1	-1
ABplaa	54	-12.9952	-4.83499	6.17871	2.6	39	13	-1	-1
MSpa	54	-4.08219	5.73792	-8.83874	2.55	46	21	-1	-1
MSap	54	-2.02149	-4.21601	-9.79931	2.45	44	20	-1	-1
Ea	54	2.88467	1.17072	-4.44742	3.1	22	9	-1	-1
Cpa	54	14.4097	0.877497	9.31333	1.75	51	25	-1	-1
ABplpa	54	-0.10085	-10.3808	-3.68649	2.65	27	12	-1	-1
ABalaa	54	-23.217	0.293198	-1.58745	2.75	28	15	-1	-1
ABarpp	54	1.01101	4.17133	8.69167	2.85	30	18	-1	-1
ABalpa	54	-16.2621	-4.90817	-4.96451	2.9	33	14	-1	-1
ABpraa	54	0.187576	11.861	0.84362	3	35	17	-1	-1
ABarap	54	-8.66129	10.8578	-2.27911	2.7	36	19	-1	-1
ABplap	54	-3.88492	-5.52512	7.21227	2.5	38	13	-1	-1
ABprpa	54	11.987	10.0705	-3.90707	2.7	40	16	-1	-1
P4	54	15.3513	-5.76007	-7.80117	2.35	43	10	-1	-1
MSaa	54	-10.334	2.65575	-9.36277	2.6	45	20	-1	-1
MSpp	54	6.76324	7.93851	-8.01163	2.5	47	21	-1	-1
Cap	54	9.84805	-5.66085	5.65114	2.1	49	24	-1	-1
Cpp	54	18.6285	-2.05434	4.44861	1.8	50	25	-1	-1
Caa	55	5.57818	-4.16044	9.46777	1.85	48	24	-1	-1
ABplpp	55	6.84983	-10.8234	-0.481474	2.65	26	12	-1	-1
ABalap	55	-17.078	2.49099	5.46462	2.8	29	15	-1	-1
ABprpp	55	18.127	5.82796	-0.854001	2.65	41	16	-1	-1
ABarpa	55	-8.58411	5.53096	8.11266	2.85	31	18	-1	-1
Ep	55	12.2942	-2.50016	-2.33425	3	23	9	-1	-1
D	55	21.2913	-2.66256	-3.62849	2.55	42	10	-1	-1
ABalpp	55	-8.56653	-8.38614	-3.26995	2.7	32	14	-1	-1
ABprap	55	8.37828	8.50432	5.15354	2.85	34	17	-1	-1
ABaraa	55	-16.0897	7.14422	-4.8223	2.75	37	19	-1	-1
ABplaa	55	-12.6414	-4.70275	5.72326	2.45	39	13	-1	-1
MSpa	55	-4.22957	5.56369	-9.2233	2.6	46	21	-1	-1
MSap	55	-2.2019	-4.41959	-9.27394	2.6	44	20	-1	-1
Ea	55	3.19304	1.7327	-4.35217	3	22	9	-1	-1
Cpa	55	14.8493	0.637747	9.40947	1.85	51	25	-1	-1
ABplpa	55	0.300634	-9.91587	-3.63496	2.55	27	12	-1	-1
ABalaa	55	-22.8705	0.150516	-1.4476	2.8	28	15	-1	-1
ABarpp	55	0.901774	3.29243	8.35166	2.8	30	18	-1	-1
ABalpa	55	-15.9603	-4.28479	-4.79059	2.7	33	14	-1	-1
ABpraa	55	0.113217	11.4375	1.16793	3.05	35	17	-1	-1
ABarap	55	-8.14796	10.7052	-1.99067	2.7	36	19	-1	-1
ABplap	55	-3.27716	-5.10219	6.42377	2.5	38	13	-1	-1
ABprpa	55	11.4924	9.70264	-3.9149	2.65	40	16	-1	-1
P4	55	14.8508	-5.73023	-8.24695	2.55	43	10	-1	-1
MSaa	55	-11.7434	1.97559	-9.71058	2.6	45	20	-1	-1
MSpp	55	6.90164	7.4117	-8.60604	2.6	47	21	-1	-1
Cap	55	11.5697	-5.24254	4.95784	2.1	49	24	-1	-1
Cpp	55	19.8486	-2.2788	4.34278	2.1	50	25	-1	-1
Caa	56	6.19108	-4.47153	9.63383	2.1	48	24	-1	-1
ABplpp	56	6.90345	-10.8884	0.463468	2.55	26	12	-1	-1
ABalap	56	-16.8724	2.11269	5.14118	2.75	29	15	-1	-1
ABprpp	56	17.5618	6.47172	-0.513073	2.6	41	16	-1	-1
ABarpa	56	-8.73796	5.41812	7.80673	2.8	31	18	-1	-1
Ep	56	13.1579	-1.36042	-1.88153	3.1	23	9	-1	-1
D	56	21.0573	-2.80112	-4.04806	2.6	42	10	-1	-1
ABalpp	56	-8.57948	-8.26336	-3.11262	2.85	32	14	-1	-1
ABprap	56	8.27804	8.32647	5.79253	2.7	34	17	-1	-1
ABaraa	56	-15.6694	7.08864	-4.49016	2.7	37	19	-1	-1
ABplaa	56	-12.6091	-5.00971	5.32991	2.7	39	13	-1	-1
MSpa	56	-3.88951	5.48241	-9.00483	2.65	46	21	-1	-1
MSap	56	-2.29501	-4.32253	-9.23023	2.4	44	20	-1	-1
Ea	56	3.087	1.95256	-4.15111	3	22	9	-1	-1
Cpa	56	15.6355	0.25533	9.64544	2.15	51	25	-1	-1
ABplpa	56	0.0271279	-10.0224	-3.06587	2.65	27	12	-1	-1
ABalaa	56	-22.9571	0.186186	-1.48257	2.85	28	15	-1	-1
ABarpp	56	0.850015	3.78357	8.98103	2.85	30	18	-1	-1
ABalpa	56	-15.1669	-4.3923	-5.14991	2.9	33	14	-1	-1
ABpraa	56	0.212791	11.2791	1.04556	3	35	17	-1	-1
ABarap	56	-8.0419	10.4853	-2.19172	2.65	36	19	-1	-1
ABplap	56	-3.52412	-5.11797	6.16153	2.65	38	13	-1	-1
ABprpa	56	10.606	9.90721	-3.51188	2.65	40	16	-1	-1
P4	56	14.5166	-6.04665	-8.02751	2.4	43	10	-1	-1
MSaa	56	-10.5526	3.15683	-8.882	2.8	45	20	-1	-1
MSpp	56	7.08137	7.27897	-8.61478	2.6	47	21	-1	-1
Cap	56	12.9565	-5.47695	5.0006	2.35	49	24	-1	-1
Cpp	56	21.0563	-2.04417	3.87766	2.1	50	25	-1	-1
Caa	57	5.80573	-3.9605	9.96609	2.15	48	24	-1	-1
ABplpp	57	6.65901	-10.1418	1.25892	2.55	26	12	-1	-1
ABalap	57	-16.3706	2.75546	4.55372	2.75	29	15	-1	-1
ABprpp	57	17.7027	6.70735	-0.0497956	2.6	41	16	-1	-1
ABarpa	57	-8.05003	5.86677	7.13185	2.85	31	18	-1	-1
Ep	57	12.9775	-1.56399	-1.35616	3.05	23	9	-1	-1
D	57	21.356	-3.27649	-4.4152	2.65	42	10	-1	-1
ABalpp	57	-8.16505	-7.92122	-3.21841	2.6	32	14	-1	-1
ABprap	57	8.02461	8.37209	5.60898	2.7	34	17	-1	-1
ABaraa	57	-15.544	6.68462	-4.92722	2.65	37	19	-1	-1
ABplaa	57	-12.7287	-5.0034	6.20491	2.5	39	13	-1	-1
MSpa	57	-3.84422	5.05266	-9.55557	2.55	46	21	-1	-1
MSap	57	-1.78167	-4.47515	-8.9418	2.35	44	20	-1	-1
Ea	57	2.9066	1.74897	-3.62575	3.05	22	9	-1	-1
Cpa	57	15.9562	0.358215	10.1	2.15	51	25	-1	-1
ABplpa	57	0.120231	-10.1195	-3.1096	2.6	27	12	-1	-1
ABalaa	57	-22.2343	1.09031	-1.49312	2.85	28	15	-1	-1
ABarpp	57	1.35174	4.42636	8.39357	2.8	30	18	-1	-1
ABalpa	57	-15.1185	-3.7233	-5.15954	2.65	33	14	-1	-1
ABpraa	57	-0.102059	10.7785	1.02898	2.7	35	17	-1	-1
ABarap	57	-7.69538	10.3426	-2.05188	2.65	36	19	-1	-1
ABplap	57	-2.9623	-4.6016	6.44034	2.7	38	13	-1	-1
ABprpa	57	11.376	8.54883	-3.65962	2.75	40	16	-1	-1
P4	57	14.2509	-5.54193	-8.57034	2.4	43	10	-1	-1
MSaa	57	-10.334	2.65575	-9.36277	2.75	45	20	-1	-1
MSpp	57	7.29346	6.83927	-9.0169	2.6	47	21	-1	-1
Cap	57	14.0828	-5.94065	5.45509	2.4	49	24	-1	-1
Cpp	57	21.7597	-3.21475	2.94232	2.25	50	25	-1	-1
Caa	58	6.36754	-3.44413	10.2449	1.95	48	24	-1	-1
ABplpp	58	6.98613	-10.1003	1.63478	2.5	26	12	-1	-1
ABalap	58	-16.1586	2.31577	4.15163	2.85	29	15	-1	-1
ABprpp	58	18.0428	6.62607	0.168719	2.65	41	16	-1	-1
ABarpa	58	-7.95112	5.37201	7.52608	2.75	31	18	-1	-1
Ep	58	13.8264	-0.727589	-2.32039	3.05	23	9	-1	-1
D	58	21.5228	-3.28644	-4.2666	2.65	42	10	-1	-1
ABalpp	58	-8.6183	-7.895	-2.64059	2.5	32	14	-1	-1
ABprap	58	8.48367	7.94816	5.4691	2.5	34	17	52	53
ABaraa	58	-15.5519	6.07339	-3.81531	2	37	19	-1	-1
ABplaa	58	-12.5283	-4.64768	4.92691	2.4	39	13	-1	-1
MSpa	58	-3.05738	5.00655	-9.83617	2.55	46	21	-1	-1
MSap	58	-2.48187	-4.46472	-8.62619	2.4	44	20	-1	-1
Ea	58	2.97448	2.23379	-3.8714	3	22	9	-1	-1
Cpa	58	15.2979	1.09905	10.4846	2.3	51	25	-1	-1
ABplpa	58	-0.0789158	-9.80258	-2.86483	2.6	27	12	-1	-1
ABalaa	58	-21.8653	1.8622	-1.04822	2.7	28	15	54	55
ABarpp	58	1.77263	4.70711	8.2091	2.85	30	18	-1	-1
ABalpa	58	-16.3992	-3.70874	-5.40334	2.6	33	14	-1	-1
ABpraa	58	0.659564	11.3142	0.546386	2.35	35	17	56	57
ABarap	58	-7.60227	10.2456	-2.09559	2.1	36	19	-1	-1
ABplap	58	-3.71426	-4.10002	7.38531	2.55	38	13	-1	-1
ABprpa	58	11.2764	8.70728	-3.53724	2.55	40	16	-1	-1
P4	58	14.1385	-5.26069	-8.29063	2.5	43	10	-1	-1
MSaa	58	-9.5608	2.39611	-8.96945	2.6	45	20	-1	-1
MSpp	58	7.66587	6.45103	-9.19174	2.6	47	21	-1	-1
Cap	58	14.4811	-6.57447	4.96557	2.4	49	24	-1	-1
Cpp	58	22.5589	-3.71996	3.02096	2.25	50	25	-1	-1
Caa	59	6.68819	-3.34123	10.6993	2.1	48	24	-1	-1
ABplpp	59	5.89738	-10.6775	1.74151	2.4	26	12	-1	-1
ABalap	59	-16.2704	2.93333	3.91473	2.35	29	15	-1	-1
ABprpp	59	18.4346	6.05364	-0.242136	2.65	41	16	-1	-1
ABarpa	59	-8.06682	4.5545	7.26474	2.45	31	18	-1	-1
Ep	59	12.5573	-1.50843	-1.68831	3.1	23	9	-1	-1
D	59	20.9985	-4.84378	-3.9842	2.55	42	10	-1	-1
ABalpp	59	-8.51872	-8.05346	-2.76296	2.55	32	14	58	59
ABprapp	59	11.8424	6.98771	4.46105	1.8	53	34	-1	-1
ABaraa	59	-15.2072	5.50459	-5.24977	2.3	37	19	60	61
ABplaa	59	-12.3485	-4.78041	4.91817	2.45	39	13	62	63
MSpa	59	-2.83049	4.87019	-8.8213	2.6	46	21	-1	-1
MSap	59	-2.28206	-4.44531	-9.38757	2.4	44	20	-1	-1
Ea	59	3.21565	2.64727	-4.04712	3.05	22	9	-1	-1
Cpa	59	15.5268	1.97163	9.94961	2.35	51	25	-1	-1
ABplpa	59	0.0814118	-9.75112	-2.63757	2.3	27	12	64	65
ABalaaa	59	-23.2857	1.73095	0.335609	2.05	55	28	-1	-1
ABarpp	59	2.10689	5.02352	7.98966	2.7	30	18	-1	-1
ABalpa	59	-16.1199	-3.99993	-5.53448	2.2	33	14	66	67
ABpraaa	59	0.00322748	12.4811	2.50532	1.8	57	35	-1	-1
ABarap	59	-7.57058	9.60231	-1.97233	2.05	36	19	68	69
ABplap	59	-3.26102	-4.12624	6.80748	2.15	38	13	70	71
ABprpa	59	11.2505	8.95286	-3.22256	2.4	40	16	-1	-1
P4	59	13.7434	-5.78701	-8.42083	2.4	43	10	-1	-1
MSaa	59	-9.34872	1.95642	-9.37156	2.65	45	20	-1	-1
MSpp	59	7.09113	6.05745	-9.3132	2.5	47	21	-1	-1
Cap	59	14.7656	-7.59968	5.789	2.55	49	24	-1	-1
Cpp	59	22.8382	-4.01115	2.88983	2.4	50	25	-1	-1
ABprapa	59	7.96058	9.3223	5.87907	1.8	52	34	-1	-1
ABalaap	59	-21.6614	1.05777	-2.94596	1.6	54	28	-1	-1
ABpraap	59	2.05745	10.531	-1.14248	2.1	56	35	-1	-1
Caa	60	6.48325	-2.62663	10.5062	2.1	48	24	-1	-1
ABplpp	60	6.75463	-9.47638	2.27289	2.6	26	12	72	73
ABalap	60	-16.0059	2.33879	2.36664	2.45	29	15	74	75
ABprpp	60	18.1528	5.58239	-1.16869	2.1	41	16	-1	-1
ABarpa	60	-8.77997	4.68773	7.73769	2.7	31	18	76	77
Ep	60	13.1792	-1.11847	-0.543242	3.25	23	9	-1	-1
D	60	20.6707	-5.22159	-3.84344	2.55	42	10	-1	-1
ABalppp	60	-6.61012	-7.49296	-4.0603	1.65	59	32	-1	-1
ABprapp	60	11.8851	8.05441	4.01347	2	53	34	-1	-1
ABplaaa	60	-14.1318	-3.48606	6.93924	1.75	62	39	-1	-1
MSpa	60	-2.37791	4.50765	-8.88252	2.7	46	21	-1	-1
MSap	60	-2.08424	-5.43486	-8.59909	2.4	44	20	-1	-1
Ea	60	2.89366	1.87176	-3.46841	2.95	22	9	-1	-1
Cpa	60	13.7294	3.29895	10.0371	2.4	51	25	-1	-1
ABplpaa	60	-0.808855	-10.9816	-2.25898	2	64	27	-1	-1
ABalaaa	60	-23.1958	0.535142	-0.249164	1.5	55	28	-1	-1
ABarpp	60	0.462802	3.86849	7.73891	2.55	30	18	-1	-1
ABalpaa	60	-17.5797	-6.35802	-4.32279	1.65	66	33	-1	-1
ABpraaa	60	-1.30474	12.0687	3.60945	2.1	57	35	-1	-1
ABarapp	60	-5.85139	9.25819	-3.7233	1.45	68	36	-1	-1
ABplapa	60	-4.8289	-4.43172	7.80671	1.55	71	38	-1	-1
ABprpa	60	11.4309	9.15643	-3.74792	2.45	40	16	78	79
P4	60	13.6626	-6.14904	-8.01785	2.4	43	10	-1	-1
MSaa	60	-9.5097	1.56866	-9.08221	2.8	45	20	-1	-1
MSpp	60	7.01677	5.63402	-8.98887	2.7	47	21	-1	-1
Cap	60	14.8198	-7.32838	6.21732	2.5	49	24	-1	-1
Cpp	60	22.8246	-4.22468	3.56379	2.45	50	25	-1	-1
ABprapa	60	7.08778	9.74043	5.60814	2.05	52	34	-1	-1
ABalaap	60	-20.7581	-0.0934062	-4.64267	2.1	54	28	-1	-1
ABpraap	60	2.07686	10.3467	-1.37851	2.3	56	35	-1	-1
ABaraap	60	-13.7324	5.90714	-6.20529	1.65	61	37	-1	-1
ABplaap	60	-11.0502	-5.40528	3.35166	1.7	63	39	-1	-1
ABplpap	60	3.38395	-9.15009	-4.48743	1.8	65	27	-1	-1
ABalpap	60	-13.7735	-4.10529	-8.30997	2.05	67	33	-1	-1
ABarapa	60	-8.83335	11.019	-0.258108	1.5	69	36	-1	-1
ABplapp	60	-0.524815	-5.81296	5.17099	1.85	70	38	-1	-1
ABaraaa	60	-17.1494	7.42012	-4.4892	1.35	60	37	-1	-1
ABalppa	60	-8.95388	-8.88405	-1.38792	2	58	32	-1	-1
Caa	61	4.97427	-3.14833	10.2808	2.05	48	24	-1	-1
ABalapa	61	-17.6119	2.73798	3.32128	1.8	75	29	-1	-1
ABprpp	61	18.114	5.95074	-0.696667	2.2	41	16	80	81
ABarpaa	61	-10.4403	4.81562	8.26401	1.8	76	31	-1	-1
Ep	61	13.3575	-1.92383	0.481246	3.05	23	9	-1	-1
D	61	20.8181	-5.04736	-3.45883	2.6	42	10	-1	-1
ABalppp	61	-5.3345	-6.77351	-4.77107	2	59	32	-1	-1
ABprapp	61	11.8845	7.71809	4.53009	2.15	53	34	-1	-1
ABplaaa	61	-14.6205	-4.25162	7.36935	1.9	62	39	-1	-1
MSpa	61	-0.853385	3.41012	-8.91755	2.65	46	21	-1	-1
MSap	61	-0.375456	-4.89375	-9.13505	2.55	44	20	-1	-1
Ea	61	4.56943	2.38351	-3.09439	3	22	9	-1	-1
Cpa	61	12.6026	3.42635	10.0992	2.35	51	25	-1	-1
ABplpaa	61	-0.609042	-10.9622	-3.02037	1.85	64	27	-1	-1
ABalaaa	61	-23.3982	-0.246692	-0.545463	1.95	55	28	-1	-1
ABarpp	61	-0.726185	3.11337	8.48463	2.25	30	18	82	83
ABalpaa	61	-17.5068	-6.60722	-3.61387	1.5	66	33	-1	-1
ABpraaa	61	-2.94565	12.0124	3.89975	2.3	57	35	-1	-1
ABarapp	61	-5.59861	8.87626	-3.02313	1.6	68	36	-1	-1
ABplapa	61	-5.64162	-4.14003	8.40203	1.7	71	38	-1	-1
ABprpap	61	12.1603	7.74029	-4.99794	1.8	78	40	-1	-1
P4	61	13.9522	-5.06657	-8.2032	2.35	43	10	-1	-1
MSaa	61	-7.95544	1.66061	-9.40748	2.55	45	20	-1	-1
MSpp	61	7.67815	5.99193	-8.83245	2.6	47	21	-1	-1
Cap	61	15.7728	-7.72076	6.60189	2.7	49	24	-1	-1
Cpp	61	23.4317	-4.13805	3.2919	2.45	50	25	-1	-1
ABprapa	61	6.64167	10.0416	5.59067	2.1	52	34	-1	-1
ABalaap	61	-18.7701	0.156511	-5.30975	2.2	54	28	-1	-1
ABpraap	61	1.50858	9.89175	-1.57863	2.5	56	35	-1	-1
ABaraap	61	-12.588	7.42832	-6.91693	1.8	61	37	-1	-1
ABplaap	61	-9.94852	-4.95079	3.0876	1.95	63	39	-1	-1
ABplpap	61	5.25954	-8.61894	-4.8748	2	65	27	-1	-1
ABalpap	61	-13.5078	-4.61	-7.76714	2.15	67	33	-1	-1
ABarapa	61	-10.0281	10.6616	0.0496666	1.7	69	36	-1	-1
ABplapp	61	-0.765972	-6.22644	5.34671	1.55	70	38	-1	-1
ABaraaa	61	-17.3072	8.13111	-3.65878	1.95	60	37	-1	-1
ABalapp	61	-13.9273	1.72922	0.598168	1.7	74	29	-1	-1
ABarpap	61	-7.04255	4.06963	3.65978	1.9	77	31	-1	-1
ABprpaa	61	10.9776	11.4415	-2.00931	1.65	79	40	-1	-1
ABalppa	61	-9.08186	-9.24245	-2.00853	2	58	32	-1	-1
ABplppp	61	8.71433	-9.74333	0.862818	2.05	73	26	-1	-1
ABplppa	61	4.7937	-12.141	3.55541	1.4	72	26	-1	-1
Caa	62	3.97215	-3.76126	10.4224	2.2	48	24	-1	-1
ABplppa	62	4.2739	-11.927	3.34564	1.6	72	26	-1	-1
ABalapa	62	-18.1512	3.13618	3.34752	1.85	75	29	-1	-1
ABprppp	62	19.3567	4.38196	-1.65824	1.65	80	41	-1	-1
ABarpaa	62	-11.2193	5.47296	7.43275	2.15	76	31	-1	-1
Ep	62	12.872	-1.59065	1.45243	3.1	23	9	-1	-1
D	62	20.8594	-4.65329	-2.87317	2.6	42	10	-1	-1
ABalppp	62	-5.34031	-6.3758	-5.20901	2	59	32	-1	-1
ABprapp	62	11.556	7.00398	5.18747	2.25	53	34	-1	-1
ABplaaa	62	-16.4328	-3.22763	6.03988	1.95	62	39	-1	-1
MSpa	62	0.996992	4.52316	-9.50685	2.65	46	21	-1	-1
MSap	62	0.940838	-4.11652	-8.74354	2.65	44	20	-1	-1
Ea	62	4.84161	1.81741	-2.63023	2.95	22	9	-1	-1
Cpa	62	13.0674	2.60473	10.3973	2.45	51	25	-1	-1
ABplpaa	62	-1.13598	-11.023	-2.63483	2	64	27	-1	-1
ABalaaa	62	-23.2856	-0.527933	-0.825186	2.15	55	28	-1	-1
ABarppa	62	-3.32786	2.83822	9.50227	1.9	83	30	-1	-1
ABalpaa	62	-18.0595	-6.42254	-2.91366	2.25	66	33	-1	-1
ABpraaa	62	-3.47324	11.6152	4.8019	2.4	57	35	-1	-1
ABarapp	62	-4.94237	9.96819	-3.82127	2	68	36	-1	-1
ABplapa	62	-7.46806	-3.66588	8.26315	1.7	71	38	-1	-1
ABprpap	62	13.2361	8.44033	-4.94732	2.1	78	40	-1	-1
P4	62	15.0474	-4.55069	-8.38859	2.3	43	10	-1	-1
MSaa	62	-7.12659	2.34489	-9.61908	2.6	45	20	-1	-1
MSpp	62	8.89488	6.9276	-8.31855	2.7	47	21	-1	-1
Cap	62	14.9447	-8.06872	6.29687	2.55	49	24	-1	-1
Cpp	62	22.8116	-4.10189	3.72113	2.4	50	25	-1	-1
ABprapa	62	5.62015	9.6128	5.96837	2.3	52	34	-1	-1
ABalaap	62	-17.8844	-0.384373	-5.19616	1.95	54	28	-1	-1
ABpraap	62	2.14803	9.67141	-2.24388	2.6	56	35	-1	-1
ABaraap	62	-12.4898	6.59723	-6.00607	2.2	61	37	-1	-1
ABplaap	62	-10.9499	-5.22743	2.71267	1.7	63	39	-1	-1
ABplpap	62	5.18451	-9.37872	-4.03387	2	65	27	-1	-1
ABalpap	62	-12.5374	-3.35379	-8.03208	1.9	67	33	-1	-1
ABarapa	62	-10.3436	9.82462	0.549697	2.05	69	36	-1	-1
ABplapp	62	-1.09824	-5.53391	4.01629	1.65	70	38	-1	-1
ABaraaa	62	-17.8147	7.88603	-3.50928	1.95	60	37	-1	-1
ABalapp	62	-12.7867	1.81534	-0.13792	1.75	74	29	-1	-1
ABarpap	62	-6.97138	3.3943	2.79441	1.95	77	31	-1	-1
ABprpaa	62	10.832	11.6934	-0.819611	2	79	40	-1	-1
ABplppp	62	8.91609	-11.5567	0.514938	1.85	73	26	-1	-1
ABprppa	62	17.6187	7.50545	0.97292	1.7	81	41	-1	-1
ABarppp	62	1.40997	3.87382	7.68553	1.8	82	30	-1	-1
ABalppa	62	-9.39604	-9.40673	-2.54173	2	58	32	-1	-1
Caa	63	3.16918	-4.6911	10.3193	2.3	48	24	-1	-1
ABplppa	63	3.98165	-11.5129	3.63413	1.8	72	26	-1	-1
ABalapa	63	-18.6962	3.93208	2.93583	2.05	75	29	-1	-1
ABprppp	63	20.1746	3.35627	-1.299	2.05	80	41	-1	-1
ABarpaa	63	-11.8142	4.92725	8.06392	2	76	31	-1	-1
Ep	63	13.2243	-2.13103	2.03021	3.1	23	9	-1	-1
D	63	20.2582	-5.13761	-2.16334	2.55	42	10	-1	-1
ABalppa	63	-10.5843	-9.82555	-2.31263	2	58	32	-1	-1
ABprapp	63	13.0618	6.42694	4.87184	2.25	53	34	-1	-1
ABplaaa	63	-16.8956	-4.23877	6.15532	2	62	39	-1	-1
MSpa	63	1.70946	4.05363	-9.46317	2.7	46	21	-1	-1
MSap	63	1.56735	-4.21408	-9.25144	2.55	44	20	-1	-1
Ea	63	5.18814	1.67473	-2.49039	3.1	22	9	-1	-1
Cpa	63	13.1178	1.44097	10.8011	2.55	51	25	-1	-1
ABplpaa	63	-1.85364	-12.6612	-1.66973	1.9	64	27	-1	-1
ABalaaa	63	-24.2644	0.110008	-0.895073	2.45	55	28	-1	-1
ABarppa	63	-3.56582	3.52349	10.2191	1.95	83	30	-1	-1
ABalpaa	63	-18.9259	-6.06584	-3.26327	2.25	66	33	-1	-1
ABpraaa	63	-2.92504	11.9181	5.75467	2.5	57	35	-1	-1
ABarapp	63	-4.37409	10.4232	-3.62114	2.15	68	36	-1	-1
ABplapa	63	-8.6874	-3.10511	7.85237	1.9	71	38	-1	-1
ABprpap	63	13.1676	7.61921	-4.18506	2.2	78	40	-1	-1
P4	63	14.7875	-4.44369	-8.49347	2.35	43	10	-1	-1
MSaa	63	-6.65722	3.29463	-9.81319	2.6	45	20	-1	-1
MSpp	63	9.09008	7.43452	-7.42696	2.65	47	21	-1	-1
Cap	63	14.7164	-8.60499	6.31526	2.45	49	24	-1	-1
Cpp	63	22.7502	-4.6481	3.8881	2.55	50	25	-1	-1
ABprapa	63	5.77981	9.32791	6.71224	2.5	52	34	-1	-1
ABalaap	63	-16.6947	0.707066	-6.4585	2.05	54	28	-1	-1
ABpraap	63	2.82816	9.50884	-1.80685	2.4	56	35	-1	-1
ABaraap	63	-11.3338	7.32301	-5.84183	2.25	61	37	-1	-1
ABplaap	63	-10.0985	-5.88746	1.64531	1.8	63	39	-1	-1
ABplpap	63	5.5918	-9.31145	-3.54438	2	65	27	-1	-1
ABalpap	63	-11.2003	-2.08813	-8.90982	1.8	67	33	-1	-1
ABarapa	63	-10.9029	10.0707	1.32857	2.05	69	36	-1	-1
ABplapp	63	-0.954037	-6.45843	3.85983	1.7	70	38	-1	-1
ABaraaa	63	-17.1734	8.09181	-2.60022	1.95	60	37	-1	-1
ABalapp	63	-12.2307	2.72942	-0.297064	2.2	74	29	-1	-1
ABarpap	63	-6.22402	3.38023	3.50241	1.9	77	31	-1	-1
ABprpaa	63	11.1334	11.9805	-0.129058	2.05	79	40	-1	-1
ABplppp	63	9.62662	-10.1935	0.145113	2	73	26	-1	-1
ABprppa	63	18.1734	7.7469	1.84701	1.9	81	41	-1	-1
ABarppp	63	2.84525	4.30841	7.71865	2.1	82	30	-1	-1
ABalppp	63	-4.49852	-5.8143	-5.57796	2.1	59	32	-1	-1
Caa	64	3.62177	-5.05364	10.2581	2.25	48	24	-1	-1
ABplppa	64	3.84073	-11.7486	3.17085	1.8	72	26	-1	-1
ABalapa	64	-18.3943	4.55546	3.10975	2.1	75	29	-1	-1
ABprppp	64	20.8482	3.25509	-0.783304	2.05	80	41	-1	-1
ABarpaa	64	-12.2732	5.35117	8.20379	2.15	76	31	-1	-1
Ep	64	13.2567	-2.43799	1.63686	3.05	23	9	-1	-1
D	64	19.8696	-5.72532	-2.37222	2.5	42	10	-1	-1
ABalppa	64	-11.0466	-10.5004	-2.71381	1.9	58	32	-1	-1
ABprapp	64	13.2351	6.3556	4.94175	2.35	53	34	-1	-1
ABplaaa	64	-18.1221	-3.95291	6.33982	2.25	62	39	-1	-1
MSpa	64	2.43227	4.95775	-9.47371	2.6	46	21	-1	-1
MSap	64	3.02271	-3.62737	-9.97095	2.25	44	20	-1	-1
Ea	64	4.66768	1.55244	-2.18353	3.05	22	9	-1	-1
Cpa	64	13.8057	1.88962	10.1263	2.4	51	25	-1	-1
ABplpaa	64	-2.56612	-12.1917	-1.71341	1.95	64	27	-1	-1
ABalaaa	64	-23.8888	0.820503	-0.52885	2.4	55	28	-1	-1
ABarppa	64	-3.9253	3.78895	10.2366	2.2	83	30	-1	-1
ABalpaa	64	-19.5815	-6.82146	-2.98174	2.45	66	33	-1	-1
ABpraaa	64	-3.25996	11.2653	6.49072	2.5	57	35	-1	-1
ABarapp	64	-3.09267	10.7449	-3.89395	2.2	68	36	-1	-1
ABplapa	64	-9.7212	-3.07477	7.87079	1.85	71	38	-1	-1
ABprpap	64	14.0792	6.83276	-4.38615	2.15	78	40	-1	-1
P4	64	14.6272	-4.49513	-8.72074	2.35	43	10	-1	-1
MSaa	64	-5.67837	2.65668	-9.74326	2.85	45	20	-1	-1
MSpp	64	10.4129	8.15035	-7.11411	2.55	47	21	-1	-1
Cap	64	15.0565	-8.68628	6.53377	2.55	49	24	-1	-1
Cpp	64	22.8498	-4.80655	3.76573	2.6	50	25	-1	-1
ABprapa	64	5.43841	8.73658	7.52696	2.45	52	34	-1	-1
ABalaap	64	-15.7275	0.864533	-7.26451	2.3	54	28	-1	-1
ABpraap	64	4.21301	11.1072	-2.1776	2.5	56	35	-1	-1
ABaraap	64	-9.71165	7.89979	-6.41274	2.15	61	37	-1	-1
ABplaap	64	-9.63291	-6.37277	1.42676	2.05	63	39	-1	-1
ABplpap	64	7.5004	-8.75095	-4.84171	2.05	65	27	-1	-1
ABalpap	64	-10.8473	-2.2922	-8.84865	1.9	67	33	-1	-1
ABarapa	64	-11.6891	10.4531	1.09259	2.35	69	36	-1	-1
ABplapp	64	0.327388	-6.13669	3.58702	1.8	70	38	-1	-1
ABaraaa	64	-17.2399	8.27962	-3.38781	2.1	60	37	-1	-1
ABalapp	64	-11.257	2.82549	-1.18175	2.25	74	29	-1	-1
ABarpap	64	-4.05619	3.49742	2.82657	2.2	77	31	-1	-1
ABprpaa	64	10.8281	12.5172	0.316738	2.2	79	40	-1	-1
ABplppp	64	10.8531	-10.4793	-0.0393955	2.15	73	26	-1	-1
ABprppa	64	18.9142	7.79424	2.63368	2	81	41	-1	-1
ABarppp	64	2.7903	3.70081	7.80696	2.15	82	30	-1	-1
ABalppp	64	-3.05676	-5.44111	-5.6235	2.15	59	32	-1	-1
Caa	65	3.79636	-4.45235	9.29482	2.3	48	24	-1	-1
ABplppa	65	3.12112	-11.554	3.72245	1.85	72	26	-1	-1
ABalapa	65	-19.3097	3.90685	3.28639	2.1	75	29	-1	-1
ABprppp	65	20.726	2.49897	-0.965972	2.15	80	41	-1	-1
ABarpaa	65	-13.073	5.52007	8.64178	2.2	76	31	-1	-1
Ep	65	13.1442	-2.15676	1.91659	3	23	9	-1	-1
D	65	19.858	-4.92991	-3.24811	2.55	42	10	-1	-1
ABalppa	65	-11.5671	-10.6227	-2.40697	2.4	58	32	-1	-1
ABprapp	65	12.9694	6.86031	4.39892	2.35	53	34	-1	-1
ABplaaa	65	-17.6721	-2.819	6.38173	2.2	62	39	-1	-1
MSpa	65	2.24607	5.15187	-9.3863	2.55	46	21	-1	-1
MSap	65	2.68911	-3.60746	-10.2681	2.55	44	20	-1	-1
Ea	65	3.78126	1.757	-1.78052	3.1	22	9	-1	-1
Cpa	65	13.6454	1.83817	9.89902	2.5	51	25	-1	-1
ABplpaa	65	-2.54672	-12.3758	-1.9494	2	64	27	-1	-1
ABalaaa	65	-23.9366	0.487816	-1.03583	2.35	55	28	-1	-1
ABarppa	65	-4.15099	4.01513	11.3126	2.3	83	30	-1	-1
ABalpaa	65	-19.001	-6.82558	-2.42233	2.45	66	33	-1	-1
ABpraaa	65	-4.00732	11.2794	5.78271	2.5	57	35	-1	-1
ABarapp	65	-2.39827	11.1322	-4.6475	2.15	68	36	-1	-1
ABplapa	65	-10.1059	-2.22742	7.68634	1.95	71	38	-1	-1
ABprpap	65	14.6507	6.1276	-4.80575	2.3	78	40	-1	-1
P4	65	14.5154	-3.87758	-8.95763	2.25	43	10	-1	-1
MSaa	65	-5.85164	2.72804	-9.81326	2.75	45	20	-1	-1
MSpp	65	10.0243	7.56264	-7.323	2.75	47	21	-1	-1
Cap	65	15.2621	-9.06458	6.21034	2.6	49	24	-1	-1
Cpp	65	23.2481	-5.44038	3.2762	2.7	50	25	-1	-1
ABprapa	65	4.69491	10.1857	6.84341	2.5	52	34	-1	-1
ABalaap	65	-16.3468	1.23701	-7.35189	2.1	54	28	-1	-1
ABpraap	65	3.5807	11.6024	-2.10765	2.5	56	35	-1	-1
ABaraap	65	-10.1376	8.35306	-7.18284	2.15	61	37	-1	-1
ABplaap	65	-9.50879	-7.44942	2.02293	1.95	63	39	-1	-1
ABplpap	65	7.49393	-8.68955	-4.76304	2.15	65	27	-1	-1
ABalpap	65	-9.91309	-2.16408	-8.74469	2.05	67	33	-1	-1
ABarapa	65	-12.0299	10.1981	1.39071	2.15	69	36	-1	-1
ABplapp	65	0.48191	-5.68753	3.37634	1.8	70	38	-1	-1
ABaraaa	65	-18.7819	7.72857	-2.70326	2.05	60	37	-1	-1
ABalapp	65	-10.8652	2.25306	-1.59259	2.2	74	29	-1	-1
ABarpap	65	-4.02318	3.52677	1.91661	2.3	77	31	-1	-1
ABprpaa	65	9.57579	13.0487	0.815928	2.05	79	40	-1	-1
ABplppp	65	11.2384	-10.9904	-0.371586	2.5	73	26	-1	-1
ABprppa	65	18.715	8.11114	2.87844	2.1	81	41	-1	-1
ABarppp	65	3.43228	4.2429	8.19939	2.25	82	30	-1	-1
ABalppp	65	-2.95785	-5.93588	-5.22927	2.3	59	32	-1	-1
Caa	66	3.67738	-4.10972	9.65323	2.3	48	24	-1	-1
ABplppa	66	2.68728	-11.7119	4.06427	1.85	72	26	-1	-1
ABalapa	66	-19.4513	3.33492	3.33973	2.2	75	29	-1	-1
ABprppp	66	20.6104	1.68147	-1.22731	2.3	80	41	-1	-1
ABarpaa	66	-13.5553	4.69311	8.99322	2.3	76	31	-1	-1
Ep	66	12.2416	-2.92814	1.93588	3.15	23	9	-1	-1
D	66	19.4313	-4.81295	-3.50159	2.55	42	10	-1	-1
ABalppa	66	-12.3726	-10.0561	-2.40693	2.15	58	32	-1	-1
ABprapp	66	13.162	6.60479	4.23283	2.35	53	34	-1	-1
ABplaaa	66	-17.345	-2.7775	6.75759	2.15	62	39	-1	-1
MSpa	66	1.48443	4.61611	-8.90372	2.6	46	21	-1	-1
MSap	66	1.05402	-4.06145	-9.53987	2.45	44	20	-1	-1
Ea	66	2.98149	1.9259	-1.34253	2.75	22	9	-1	-1
Cpa	66	13.4786	1.84812	9.75043	2.55	51	25	-1	-1
ABplpaa	66	-3.18616	-12.1555	-1.28416	1.95	64	27	-1	-1
ABalaaa	66	-23.9043	0.180855	-1.42919	2.45	55	28	-1	-1
ABarppa	66	-4.56475	4.0093	10.9018	2.15	83	30	-1	-1
ABalpaa	66	-19.5531	-6.3046	-2.23875	2.5	66	33	-1	-1
ABpraaa	66	-3.58062	11.1624	6.03618	2.4	57	35	-1	-1
ABarapp	66	-2.81849	11.1877	-4.97965	2.3	68	36	-1	-1
ABplapa	66	-9.38694	-2.75835	7.65135	1.95	71	38	-1	-1
ABprpap	66	15.2572	5.87791	-4.56102	2.3	78	40	-1	-1
P4	66	13.7421	-3.61794	-9.35096	2.4	43	10	-1	-1
MSaa	66	-6.86669	2.23788	-9.5142	2.6	45	20	-1	-1
MSpp	66	10.303	6.93514	-6.93751	2.65	47	21	-1	-1
Cap	66	14.7417	-9.18687	6.51719	2.45	49	24	-1	-1
Cpp	66	22.233	-5.93052	3.57523	2.5	50	25	-1	-1
ABprapa	66	4.44862	10.5062	6.06456	2.4	52	34	-1	-1
ABalaap	66	-17.1084	0.701238	-6.86931	2.1	54	28	-1	-1
ABpraap	66	2.83981	11.5551	-2.89431	2.6	56	35	-1	-1
ABaraap	66	-11.105	8.19559	-6.37683	2.2	61	37	-1	-1
ABplaap	66	-9.54114	-7.14246	2.4163	2.2	63	39	-1	-1
ABplpap	66	6.69811	-9.34444	-5.4614	2.05	65	27	-1	-1
ABalpap	66	-11.2857	-4.22153	-8.01466	2.2	67	33	-1	-1
ABarapa	66	-11.1952	10.4847	1.61706	2.2	69	36	-1	-1
ABplapp	66	0.0862314	-6.55016	3.76274	1.7	70	38	-1	-1
ABaraaa	66	-19.3024	7.60628	-2.39641	2.15	60	37	-1	-1
ABalapp	66	-10.6241	2.66654	-1.76832	2.35	74	29	-1	-1
ABarpap	66	-3.74648	4.73203	1.88859	2.2	77	31	-1	-1
ABprpaa	66	10.2954	12.8541	0.264327	2.15	79	40	-1	-1
ABplppp	66	11.7855	-10.7773	-1.50973	2.45	73	26	-1	-1
ABprppa	66	18.8819	8.1012	3.02704	2.15	81	41	-1	-1
ABarppp	66	4.31607	5.53478	7.89949	2.4	82	30	-1	-1
ABalppp	66	-3.58503	-6.17463	-4.20475	2.25	59	32	-1	-1
Caa	67	4.2586	-3.77752	9.69598	2.45	48	24	-1	-1
ABplppa	67	2.50174	-11.1814	3.63508	1.85	72	26	-1	-1
ABalapa	67	-19.5987	3.16069	2.95512	2.2	75	29	-1	-1
ABprppp	67	21.5039	1.75182	-2.22563	2.25	80	41	-1	-1
ABarpaa	67	-12.8124	5.74937	8.23004	2.3	76	31	-1	-1
Ep	67	11.9947	-2.94392	1.67366	3.05	23	9	-1	-1
D	67	18.3432	-5.05391	-3.91148	2.5	42	10	-1	-1
ABalppa	67	-11.9847	-9.80469	-1.68143	2.2	58	32	-1	-1
ABprapp	67	13.2551	6.50773	4.18912	2.5	53	34	-1	-1
ABplaaa	67	-17.4057	-2.9874	6.40795	2.25	62	39	-1	-1
MSpa	67	1.39781	4.65178	-8.93869	2.65	46	21	-1	-1
MSap	67	0.44045	-4.08668	-9.18931	2.5	44	20	-1	-1
Ea	67	2.78101	1.57019	-0.064536	2.6	22	9	-1	-1
Cpa	67	13.6972	1.34703	9.26965	2.45	51	25	-1	-1
ABplpaa	67	-3.62	-12.3135	-0.942349	2.1	64	27	-1	-1
ABalaaa	67	-23.7982	-0.038995	-1.63024	2.3	55	28	-1	-1
ABarppa	67	-5.13369	3.21801	11.2183	2.35	83	30	-1	-1
ABalpaa	67	-18.6796	-6.38637	-2.48443	2.45	66	33	-1	-1
ABpraaa	67	-3.23989	11.4175	5.73809	2.5	57	35	-1	-1
ABarapp	67	-3.65962	10.9626	-5.12732	2.25	68	36	-1	-1
ABplapa	67	-9.66624	-2.46716	7.78248	2.1	71	38	-1	-1
ABprpap	67	15.8998	6.75631	-4.6852	2.4	78	40	-1	-1
P4	67	13.4803	-1.67817	-9.86934	2.25	43	10	-1	-1
MSaa	67	-7.27531	1.49804	-8.97045	2.75	45	20	-1	-1
MSpp	67	9.79542	6.69006	-6.78799	2.55	47	21	-1	-1
Cap	67	13.9871	-9.44773	6.40448	2.7	49	24	-1	-1
Cpp	67	21.871	-6.4275	2.53505	2.65	50	25	-1	-1
ABprapa	67	4.8501	10.9712	6.11611	2.45	52	34	-1	-1
ABalaap	67	-17.5286	0.756803	-7.20146	2.25	54	28	-1	-1
ABpraap	67	3.60724	11.6932	-2.93895	2.4	56	35	-1	-1
ABaraap	67	-11.1178	8.31837	-6.21948	2.25	61	37	-1	-1
ABplaap	67	-9.39375	-6.96823	2.8009	2.05	63	39	-1	-1
ABplpap	67	6.00503	-9.05914	-5.74109	2.1	65	27	-1	-1
ABalpap	67	-11.7932	-4.46661	-7.86515	2.3	67	33	-1	-1
ABarapa	67	-11.2081	10.6075	1.77439	2.3	69	36	-1	-1
ABplapp	67	0.240089	-6.43733	4.06867	1.75	70	38	-1	-1
ABaraaa	67	-19.0484	7.89697	-2.72948	2.15	60	37	-1	-1
ABalapp	67	-10.8716	2.31445	-1.51393	2.35	74	29	-1	-1
ABarpap	67	-4.1609	4.38989	1.99438	2.3	77	31	-1	-1
ABprpaa	67	10.7286	12.6757	0.43912	2.25	79	40	-1	-1
ABplppp	67	10.9774	-10.9732	-2.56738	2.4	73	26	-1	-1
ABprppa	67	18.6091	8.33099	3.0795	2.1	81	41	-1	-1
ABarppp	67	4.25466	4.98857	8.06646	2.25	82	30	-1	-1
ABalppp	67	-3.70335	-5.49569	-4.36296	2.3	59	32	-1	-1
Caa	68	3.25648	-4.39047	9.8377	2.2	48	24	-1	-1
ABplppa	68	1.99488	-11.0902	3.26798	1.8	72	26	-1	-1
ABalapa	68	-19.2238	3.53487	3.83797	2.15	75	29	-1	-1
ABprppp	68	21.4237	1.7261	-2.33926	2.35	80	41	-1	-1
ABarpaa	68	-12.8932	5.38734	8.63302	2.3	76	31	-1	-1
Ep	68	11.683	-2.34577	2.19815	2.7	23	9	-1	-1
D	68	17.5164	-4.72926	-5.24974	2.4	42	10	-1	-1
ABalppa	68	-12.4657	-9.95896	-2.36321	2.2	58	32	-1	-1
ABprapp	68	13.5208	6.00301	4.73195	2.3	53	34	-1	-1
ABplaaa	68	-17.846	-3.08397	6.82843	2.2	62	39	-1	-1
MSpa	68	0.826244	5.35694	-8.51909	2.7	46	21	-1	-1
MSap	68	-0.606954	-4.26987	-8.49693	2.4	44	20	-1	-1
Ea	68	2.1034	2.4952	0.556117	2.2	22	9	84	85
Cpa	68	13.9765	1.05585	9.13852	2.55	51	25	-1	-1
ABplpaa	68	-3.72537	-11.7573	-1.25793	2.1	64	27	-1	-1
ABalaaa	68	-24.2716	-0.16491	-0.299784	2.35	55	28	-1	-1
ABarppa	68	-5.56039	3.33497	10.9648	2.4	83	30	-1	-1
ABalpaa	68	-19.0391	-6.12091	-2.46693	2.4	66	33	-1	-1
ABpraaa	68	-2.97932	11.6467	5.32634	2.5	57	35	-1	-1
ABarapp	68	-3.38425	11.4952	-4.12209	2.3	68	36	-1	-1
ABplapa	68	-10.1932	-2.52806	8.16801	2.4	71	38	-1	-1
ABprpap	68	16.0149	7.2375	-3.90725	2.4	78	40	-1	-1
P4	68	13.0219	-0.917935	-10.2461	2.3	43	10	-1	-1
MSaa	68	-7.12726	2.00858	-9.10246	2.6	45	20	-1	-1
MSpp	68	9.70165	6.45081	-6.22767	2.6	47	21	-1	-1
Cap	68	13.3613	-9.01385	6.39577	2.6	49	24	-1	-1
Cpp	68	21.3771	-6.45905	2.0106	2.6	50	25	-1	-1
ABprapa	68	4.18805	10.277	6.47631	2.45	52	34	-1	-1
ABalaap	68	-17.5675	1.12516	-6.72944	2.3	54	28	-1	-1
ABpraap	68	4.64751	11.6015	-3.03602	2.55	56	35	-1	-1
ABaraap	68	-10.803	8.81897	-6.20291	2.35	61	37	-1	-1
ABplaap	68	-10.1618	-7.4426	3.36214	2.2	63	39	-1	-1
ABplpap	68	5.28542	-8.86451	-5.18947	2.1	65	27	-1	-1
ABalpap	68	-12.9013	-4.85969	-7.52242	2.35	67	33	-1	-1
ABarapa	68	-11.1474	10.8174	2.12404	2.2	69	36	-1	-1
ABplapp	68	-1.35618	-7.25967	4.32491	1.9	70	38	-1	-1
ABaraaa	68	-18.8021	7.57644	-1.95064	2.1	60	37	-1	-1
ABalapp	68	-10.7178	2.42728	-1.20799	2.3	74	29	-1	-1
ABarpap	68	-4.58113	4.44545	1.66224	2.4	77	31	-1	-1
ABprpaa	68	10.395	12.6956	0.141944	2.15	79	40	-1	-1
ABplppp	68	11.0705	-11.0702	-2.61108	2.3	73	26	-1	-1
ABprppa	68	18.6148	7.93329	3.51744	2.15	81	41	-1	-1
ABarppp	68	4.49448	4.72943	8.92397	2.5	82	30	-1	-1
ABalppp	68	-4.09903	-6.35832	-3.97656	2.35	59	32	-1	-1
Caa	69	3.30496	-3.72147	9.82807	2.3	48	24	-1	-1
ABplppa	69	2.29545	-11.1395	4.47513	1.95	72	26	-1	-1
ABalapa	69	-18.9056	2.87533	3.23482	2.35	75	29	-1	-1
ABprppp	69	21.244	1.85883	-2.3305	2.3	80	41	-1	-1
ABarpaa	69	-12.8738	5.20315	8.39701	2.4	76	31	-1	-1
Ep	69	10.7178	-1.49431	1.4543	2.55	23	9	86	87
D	69	17.9082	-5.30168	-5.66058	2.05	42	10	88	89
ABalppa	69	-13.371	-9.23394	-2.2408	2.35	58	32	-1	-1
ABprapp	69	14.1156	6.54873	4.10078	2.5	53	34	-1	-1
ABplaaa	69	-17.3637	-2.25701	6.47698	2.25	62	39	-1	-1
MSpa	69	-0.452658	5.79762	-7.1886	2.35	46	21	-1	-1
MSap	69	-0.0063226	-4.12186	-8.69016	2.5	44	20	-1	-1
Eal	69	1.02768	-0.463738	-0.655299	1.65	84	22	-1	-1
Cpa	69	14.2234	1.07161	9.40074	2.55	51	25	-1	-1
ABplpaa	69	-3.74545	-11.9095	-0.505299	2.1	64	27	-1	-1
ABalaaa	69	-24.0363	0.646273	-0.913459	2.4	55	28	-1	-1
ABarppa	69	-5.18151	2.88532	10.7113	2.5	83	30	-1	-1
ABalpaa	69	-18.8788	-6.06947	-2.23967	2.35	66	33	-1	-1
ABpraaa	69	-2.97999	11.3104	5.84295	2.5	57	35	-1	-1
ABarapp	69	-3.31636	11.98	-4.36775	2.25	68	36	-1	-1
ABplapa	69	-10.02	-2.5994	8.23792	2.2	71	38	-1	-1
ABprpap	69	16.1461	6.43578	-3.90636	2.3	78	40	-1	-1
P4	69	12.5272	-1.2858	-10.2539	2.35	43	10	-1	-1
MSaa	69	-6.4536	1.9074	-8.58676	2.3	45	20	90	91
MSpp	69	9.65964	5.72042	-6.29671	2.65	47	21	-1	-1
Cap	69	12.6993	-9.70808	6.75595	2.65	49	24	-1	-1
Cpp	69	20.7636	-6.48428	2.36116	2.5	50	25	-1	-1
ABprapa	69	5.11514	10.1302	7.17556	2.5	52	34	-1	-1
ABalaap	69	-17.4	1.45152	-7.09746	2.3	54	28	-1	-1
ABpraap	69	4.13999	11.3564	-2.88652	2.45	56	35	-1	-1
ABaraap	69	-10.4435	8.5535	-6.2204	2.2	61	37	-1	-1
ABplaap	69	-10.1741	-6.98351	3.00287	2	63	39	-1	-1
ABplpap	69	5.06039	-8.30203	-4.63003	1.95	65	27	-1	-1
ABalpap	69	-12.0634	-5.73326	-7.9158	2.4	67	33	-1	-1
ABarapa	69	-10.6399	11.0624	1.97451	2.25	69	36	-1	-1
ABplapp	69	-1.21527	-7.02404	4.78819	1.85	70	38	-1	-1
ABaraaa	69	-17.9344	7.89236	-2.63426	2.25	60	37	-1	-1
ABalapp	69	-10.6984	2.24311	-1.444	2.3	74	29	-1	-1
ABarpap	69	-4.34644	4.92033	1.56519	2.3	77	31	-1	-1
ABprpaa	69	10.3084	12.7312	0.106967	2.25	79	40	-1	-1
ABplppp	69	10.9037	-11.0603	-2.75969	2.4	73	26	-1	-1
ABprppa	69	19.242	8.17204	2.49292	2.35	81	41	-1	-1
ABarppp	69	4.05417	4.63286	9.34446	2.4	82	30	-1	-1
ABalppp	69	-5.22726	-6.90354	-2.8812	2.3	59	32	-1	-1
Ear	69	3.43902	5.34713	1.87241	1.75	85	22	-1	-1
Caa	70	2.96489	-3.64018	9.60954	2.4	48	24	-1	-1
ABplppa	70	2.18361	-10.5219	4.23823	1.8	72	26	-1	-1
ABalapa	70	-18.6638	3.62512	2.54247	2.45	75	29	-1	-1
ABprppp	70	21.2569	1.73605	-2.48785	2.4	80	41	-1	-1
ABarpaa	70	-12.941	5.05465	8.12605	2.45	76	31	-1	-1
ABalppa	70	-12.7321	-9.79063	-2.38943	2.05	58	32	-1	-1
ABprapp	70	13.7206	6.02242	3.97057	2.55	53	34	-1	-1
ABplaaa	70	-17.6373	-2.36352	7.04606	2.4	62	39	-1	-1
MSpa	70	0.0736141	5.52221	-7.05751	2.3	46	21	92	93
MSap	70	-0.141436	-4.75518	-8.71549	2.1	44	20	-1	-1
Eal	70	1.22036	-0.719256	-0.821389	1.7	84	22	-1	-1
Cpa	70	14.0819	0.49968	9.45409	2.55	51	25	-1	-1
ABplpaa	70	-4.19222	-11.9446	-0.0061248	2.1	64	27	-1	-1
ABalaaa	70	-23.8501	0.452148	-1.00088	2.35	55	28	-1	-1
ABarppa	70	-5.36125	3.01805	10.7201	2.5	83	30	-1	-1
ABalpaa	70	-19.1704	-5.31918	-2.46782	2.45	66	33	-1	-1
ABpraaa	70	-2.89336	11.2748	5.87793	2.45	57	35	-1	-1
ABarapp	70	-2.50179	12.1145	-3.38876	2.25	68	36	-1	-1
ABplapa	70	-10.3988	-2.14976	8.49143	2.3	71	38	-1	-1
ABprpap	70	15.671	5.88374	-4.1502	2.4	78	40	-1	-1
P4	70	12.5208	-1.2244	-10.1752	2	43	10	-1	-1
MSaaa	70	-10.3897	1.71183	-8.75785	1.65	91	45	-1	-1
MSpp	70	9.28404	5.00992	-6.66293	2.65	47	21	-1	-1
Cap	70	12.5259	-9.63674	6.68604	2.6	49	24	-1	-1
Cpp	70	20.4501	-6.31224	1.31134	2.65	50	25	-1	-1
ABprapa	70	5.64141	9.85474	7.30665	2.45	52	34	-1	-1
ABalaap	70	-17.6987	1.92689	-6.73032	2.25	54	28	-1	-1
ABpraap	70	4.61516	11.9084	-2.64267	2.75	56	35	-1	-1
ABaraap	70	-10.0608	9.53892	-6.44947	2.3	61	37	-1	-1
ABplaap	70	-10.7011	-7.04441	3.38839	1.95	63	39	-1	-1
ABplpap	70	4.49858	-8.8184	-4.90884	2.15	65	27	-1	-1
ABalpap	70	-11.7227	-5.47823	-8.2139	2.35	67	33	-1	-1
ABarapa	70	-9.8789	11.2619	2.00857	2.3	69	36	-1	-1
ABplapp	70	-1.80943	-7.23345	4.90274	1.75	70	38	-1	-1
ABaraaa	70	-17.5264	8.29589	-2.6614	2.35	60	37	-1	-1
ABalapp	70	-10.6919	2.18172	-1.52268	2.25	74	29	-1	-1
ABarpap	70	-4.11889	5.12028	2.06343	2.3	77	31	-1	-1
ABprpaa	70	11.326	11.725	-0.295163	2.35	79	40	-1	-1
ABplppp	70	9.64165	-11.5662	-2.72288	2.35	73	26	-1	-1
ABprppa	70	19.094	7.6615	2.62493	2.1	81	41	-1	-1
ABarppp	70	3.7742	4.58773	9.9922	2.4	82	30	-1	-1
ABalppp	70	-4.48823	-7.28234	-3.66883	2.3	59	32	-1	-1
Ear	70	4.8743	5.78171	1.90554	1.95	85	22	-1	-1
Dp	70	18.4493	-2.43206	-6.0759	1.5	89	42	-1	-1
MSaap	70	-5.61828	2.53028	-8.87704	1.8	90	45	-1	-1
Da	70	15.1586	-8.34625	-5.67172	1.4	88	42	-1	-1
Epl	70	9.07695	-3.80947	0.583811	2.05	87	23	-1	-1
Epr	70	11.5828	0.318067	0.873786	2.25	86	23	-1	-1
Caa	71	3.2248	-3.74718	9.7144	2.5	48	24	-1	-1
ABplppa	71	1.9748	-11.2424	4.0206	2.05	72	26	-1	-1
ABalapa	71	-18.9923	2.911	3.19985	2.35	75	29	-1	-1
ABprppp	71	21.4443	1.63173	-0.484353	2.45	80	41	-1	-1
ABarpaa	71	-12.9274	5.26818	7.45209	2.4	76	31	-1	-1
ABalppa	71	-13.1233	-8.88185	-2.49519	2.55	58	32	-1	-1
ABprapp	71	14.2565	6.78435	4.56406	2.5	53	34	-1	-1
ABplaaa	71	-17.4097	-2.16357	7.5443	2.4	62	39	-1	-1
MSpap	71	2.49816	4.43363	-8.16951	1.65	93	46	-1	-1
MSap	71	-1.51278	-3.88113	-7.8579	2.15	44	20	-1	-1
Eal	71	0.758125	-1.39408	-1.22257	2.1	84	22	-1	-1
Cpa	71	12.8936	0.0808772	9.68319	2.6	51	25	-1	-1
ABplpaa	71	-5.56609	-11.833	-0.206224	2.2	64	27	-1	-1
ABalaaa	71	-24.1041	0.161453	-0.66781	2.45	55	28	-1	-1
ABarppa	71	-4.8343	3.07895	10.3345	2.6	83	30	-1	-1
ABalpaa	71	-19.4691	-4.84381	-2.10067	2.5	66	33	-1	-1
ABpraaa	71	-3.06662	11.3461	5.80799	2.55	57	35	-1	-1
ABarapp	71	-3.05394	12.6354	-3.20518	2.25	68	36	-1	-1
ABplapa	71	-9.95917	-2.3895	8.58757	2.15	71	38	-1	-1
ABprpap	71	16.1144	7.07905	-4.02963	2.4	78	40	-1	-1
P4	71	12.8848	-2.56019	-8.72155	2.25	43	10	-1	-1
MSaaa	71	-11.3368	1.7065	-8.70448	1.75	91	45	-1	-1
MSpp	71	9.29369	6.04728	-6.20053	2.55	47	21	-1	-1
Cap	71	11.2736	-9.10531	7.18523	2.65	49	24	-1	-1
Cpp	71	19.0173	-5.9844	2.33591	2.6	50	25	-1	-1
ABprapa	71	5.54764	9.61552	7.86698	2.4	52	34	-1	-1
ABalaap	71	-17.8403	1.35495	-6.67698	2.4	54	28	-1	-1
ABpraap	71	4.83624	12.1697	-2.06579	2.8	56	35	-1	-1
ABaraap	71	-9.18472	7.96069	-6.79826	2.2	61	37	-1	-1
ABplaap	71	-11.1536	-6.68188	3.4496	2.3	63	39	-1	-1
ABplpap	71	4.19734	-9.1055	-5.59939	2.2	65	27	-1	-1
ABalpap	71	-12.4488	-5.22223	-7.58362	2.65	67	33	-1	-1
ABarapa	71	-9.91959	11.2042	0.906295	2.3	69	36	-1	-1
ABplapp	71	-2.07647	-7.40136	5.39314	2	70	38	-1	-1
ABaraaa	71	-17.5264	8.29589	-2.6614	2.2	60	37	-1	-1
ABalapp	71	-11.1381	2.48286	-1.54013	2.35	74	29	-1	-1
ABarpap	71	-4.25981	4.88466	1.60015	2.35	77	31	-1	-1
ABprpaa	71	11.0938	12.0126	0.859578	2.25	79	40	-1	-1
ABplppp	71	8.85481	-11.5201	-2.44224	2.35	73	26	-1	-1
ABprppa	71	19.5272	7.48315	2.79974	2.25	81	41	-1	-1
ABarppp	71	2.87879	4.09125	9.41622	2.4	82	30	-1	-1
ABalppp	71	-6.08646	-6.27192	-3.82609	2.6	59	32	-1	-1
Ear	71	5.42964	6.35948	2.26301	2.1	85	22	-1	-1
Dp	71	19.1101	-2.41046	-5.40285	1.8	89	42	-1	-1
MSaap	71	-4.60323	3.02043	-9.17606	1.65	90	45	-1	-1
Da	71	15.3693	-9.45856	-5.04059	1.75	88	42	-1	-1
MSpaa	71	-0.828353	7.34601	-6.39402	1.85	92	46	-1	-1
Epl	71	8.36281	-4.91306	0.369397	1.85	87	23	-1	-1
Epr	71	11.8134	1.40482	0.553122	1.75	86	23	-1	-1
Caa	72	3.11623	-4.28978	8.85781	2.35	48	24	-1	-1
ABplppa	72	1.99421	-11.4265	3.78459	1.95	72	26	-1	-1
ABalapa	72	-19.0789	2.94667	3.16489	2.5	75	29	-1	-1
ABprppp	72	21.5658	2.05154	0.214937	2.35	80	41	-1	-1
ABarpaa	72	-12.8531	5.6916	7.12777	2.45	76	31	-1	-1
ABalppa	72	-13.4026	-8.59067	-2.36406	2.6	58	32	-1	-1
ABprapp	72	13.643	6.75912	4.91462	2.6	53	34	-1	-1
ABplaaa	72	-17.3961	-1.95005	6.87034	2.4	62	39	-1	-1
MSpap	72	3.1635	3.96772	-9.14944	1.75	93	46	-1	-1
MSap	72	-1.43128	-3.18278	-8.77751	2.2	44	20	94	95
Eal	72	0.338562	-1.0022	-2.07134	2.25	84	22	-1	-1
Cpa	72	12.3252	-0.374106	9.48306	2.6	51	25	-1	-1
ABplpaa	72	-5.33206	-11.6945	0.213324	2.2	64	27	-1	-1
ABalaaa	72	-24.2166	0.442694	-0.388087	2.4	55	28	-1	-1
ABarppa	72	-4.79035	1.97659	10.817	2.35	83	30	-1	-1
ABalpaa	72	-19.4431	-5.08938	-2.41535	2.5	66	33	-1	-1
ABpraaa	72	-2.44792	10.6373	6.412	2.55	57	35	-1	-1
ABarapp	72	-3.15484	12.1213	-2.04956	2.25	68	36	-1	-1
ABplapa	72	-9.95917	-2.3895	8.58757	2.4	71	38	-1	-1
ABprpap	72	16.6343	6.86503	-3.81986	2.5	78	40	-1	-1
P4	72	13.2113	-2.85501	-7.82908	2.25	43	10	-1	-1
MSaaa	72	-11.2915	1.27675	-9.25518	1.75	91	45	-1	-1
MSpp	72	9.68157	6.29868	-5.47503	2.35	47	21	96	97
Cap	72	11.5083	-8.63044	7.08817	2.6	49	24	-1	-1
Cpp	72	18.1884	-6.66868	2.54751	2.65	50	25	-1	-1
ABprapa	72	5.64141	9.85474	7.30665	2.5	52	34	-1	-1
ABalaap	72	-17.8598	1.53913	-6.44096	2.35	54	28	-1	-1
ABpraap	72	4.12244	11.9667	-1.0762	2.7	56	35	-1	-1
ABaraap	72	-10.0783	7.89033	-5.79995	2.15	61	37	-1	-1
ABplaap	72	-11.2144	-6.89178	3.09996	2.25	63	39	-1	-1
ABplpap	72	3.62258	-9.49909	-5.72084	2.25	65	27	-1	-1
ABalpap	72	-12.7752	-4.92741	-8.47609	2.45	67	33	-1	-1
ABarapa	72	-9.94746	10.4407	2.77082	2.2	69	36	-1	-1
ABplapp	72	-2.06866	-6.79013	4.28124	1.95	70	38	-1	-1
ABaraaa	72	-17.3862	8.1952	-1.6815	2.25	60	37	-1	-1
ABalapp	72	-11.5331	1.95653	-1.67035	2.35	74	29	-1	-1
ABarpap	72	-4.254	4.48696	2.0381	2.4	77	31	-1	-1
ABprpaa	72	11.2743	12.2161	0.334192	2.4	79	40	-1	-1
ABplppp	72	8.10679	-11.8423	-2.63362	2.4	73	26	-1	-1
ABprppa	72	18.7946	7.80055	3.50869	2.3	81	41	-1	-1
ABarppp	72	2.77089	3.88498	8.04297	2.45	82	30	-1	-1
ABalppp	72	-5.72052	-6.59877	-3.92226	2.45	59	32	-1	-1
Ear	72	5.76971	6.27819	2.48153	2.3	85	22	-1	-1
Dp	72	19.6492	-2.80866	-5.4291	1.8	89	42	-1	-1
MSaap	72	-4.41964	4.32276	-9.16036	1.7	90	45	-1	-1
Da	72	15.443	-9.37141	-4.84827	1.8	88	42	-1	-1
MSpaa	72	-0.960276	7.81143	-5.87829	1.9	92	46	-1	-1
Epl	72	7.73011	-5.31837	-0.764579	2.05	87	23	-1	-1
Epr	72	12.1202	1.08217	0.3217	2.15	86	23	-1	-1
Caa	73	3.22546	-3.41088	9.19782	2.3	48	24	-1	-1
ABplppa	73	1.63474	-11.1611	3.80208	1.95	72	26	-1	-1
ABalapa	73	-18.9704	3.48925	4.02152	2.5	75	29	-1	-1
ABprppp	73	21.6396	2.13865	0.407238	2.45	80	41	-1	-1
ABarpaa	73	-12.4574	6.55422	6.74136	2.55	76	31	-1	-1
ABalppa	73	-13.6697	-8.75858	-1.87366	2.55	58	32	-1	-1
ABprapp	73	12.8684	6.34614	5.55455	2.55	53	34	-1	-1
ABplaaa	73	-17.9036	-2.19512	7.01984	2.45	62	39	-1	-1
MSpap	73	3.78354	3.93156	-9.57872	1.7	93	46	-1	-1
MSapa	73	-4.25075	-4.87941	-8.9565	2.05	95	44	-1	-1
Eal	73	-0.196705	-1.42783	-3.18144	2.45	84	22	-1	-1
Cpa	73	11.7188	-0.124416	9.23833	2.55	51	25	-1	-1
ABplpaa	73	-4.79866	-11.6949	-0.250852	2.1	64	27	-1	-1
ABalaaa	73	-24.1074	1.32159	-0.0480761	2.4	55	28	-1	-1
ABarppa	73	-4.97589	2.50702	10.3879	2.45	83	30	-1	-1
ABalpaa	73	-19.2893	-4.97654	-2.10942	2.6	66	33	-1	-1
ABpraaa	73	-2.46152	10.4238	7.08596	2.55	57	35	-1	-1
ABarapp	73	-2.74108	12.1271	-1.63875	2.25	68	36	-1	-1
ABplapa	73	-9.92362	-1.59772	8.73528	2.45	71	38	-1	-1
ABprpap	73	16.6213	6.98781	-3.66252	2.5	78	40	-1	-1
P4	73	14.0329	-2.44565	-7.4454	2.35	43	10	-1	-1
MSaaa	73	-11.1984	1.17969	-9.29888	2	91	45	-1	-1
MSppp	73	10.1148	3.86145	-6.46102	1.7	96	47	-1	-1
Cap	73	11.5666	-9.18298	6.38014	2.5	49	24	-1	-1
Cpp	73	17.7164	-6.12197	2.84473	2.75	50	25	-1	-1
ABprapa	73	5.38085	9.62539	7.71838	2.45	52	34	-1	-1
ABalaap	73	-17.9276	1.05431	-6.19532	2.35	54	28	-1	-1
ABpraap	73	5.14396	12.3954	-1.45391	2.75	56	35	-1	-1
ABaraap	73	-9.86551	7.78695	-6.71868	2.25	61	37	-1	-1
ABplaap	73	-11.4006	-6.69765	3.18738	2.4	63	39	-1	-1
ABplpap	73	3.27605	-9.35639	-5.86069	2.4	65	27	-1	-1
ABalpap	73	-13.1838	-5.66725	-7.93234	2.6	67	33	-1	-1
ABarapa	73	-10.1938	10.7613	1.99199	2.3	69	36	-1	-1
ABplapp	73	-2.10101	-6.48317	4.67459	2	70	38	-1	-1
ABaraaa	73	-16.865	8.6538	-2.50497	2.3	60	37	-1	-1
ABalapp	73	-10.8581	2.52798	-2.18788	2.25	74	29	-1	-1
ABarpap	73	-4.34711	4.58402	2.08181	2.4	77	31	-1	-1
ABprpaa	73	11.5277	12.1705	0.517762	2.35	79	40	-1	-1
ABplppp	73	8.38029	-11.7358	-3.2027	2.4	73	26	-1	-1
ABprppa	73	18.1746	7.83672	3.93793	2.3	81	41	-1	-1
ABarppp	73	2.51746	3.9306	7.85941	2.3	82	30	-1	-1
ABalppp	73	-6.0936	-6.54684	-3.2308	2.6	59	32	-1	-1
Ear	73	6.08522	7.11509	1.98148	2.5	85	22	-1	-1
Dp	73	20.4457	-1.81742	-5.24735	2	89	42	-1	-1
MSaap	73	-3.59079	5.00704	-9.372	1.85	90	45	-1	-1
Da	73	15.1217	-9.81067	-4.7862	1.8	88	42	-1	-1
MSpaa	73	-1.05919	8.3062	-6.27252	2.15	92	46	-1	-1
MSapp	73	1.26349	-3.0047	-9.83887	1.6	94	44	-1	-1
MSppa	73	9.40293	6.92617	-5.86052	1.6	97	47	-1	-1
Epr	73	12.7775	2.05196	0.254512	2.25	86	23	-1	-1
Epl	73	7.10907	-6.51901	-1.02271	2.05	87	23	-1	-1
Caa	74	2.83626	-4.33489	9.50552	2.2	48	24	-1	-1
ABplppa	74	0.706983	-11.3506	3.61946	1.85	72	26	-1	-1
ABalapa	74	-18.4369	3.48876	3.55732	2.35	75	29	-1	-1
ABprppp	74	21.0059	1.96129	1.51043	2.4	80	41	-1	-1
ABarpaa	74	-12.8789	5.93717	7.44244	2.6	76	31	-1	-1
ABalppa	74	-13.6496	-8.60644	-2.62629	2.45	58	32	-1	-1
ABprapp	74	12.7689	6.5046	5.67693	2.6	53	34	-1	-1
ABplaaa	74	-17.5499	-2.06288	6.5644	2.45	62	39	-1	-1
MSpap	74	5.10958	3.48725	-9.88554	2	93	46	-1	-1
MSapa	74	-4.85072	-4.69112	-9.2799	2.1	95	44	-1	-1
Eal	74	-0.317546	-1.51132	-4.39734	2.35	84	22	-1	-1
Cpa	74	11.7447	-0.369982	8.92366	2.55	51	25	-1	-1
ABplpaa	74	-5.11931	-11.7978	-0.705377	2.1	64	27	-1	-1
ABalaaa	74	-23.8216	0.969011	-0.257877	2.4	55	28	-1	-1
ABarppa	74	-5.05605	2.48129	10.2742	2.55	83	30	-1	-1
ABalpaa	74	-19.0894	-4.95715	-2.8708	2.5	66	33	-1	-1
ABpraaa	74	-2.72856	10.2559	7.57637	2.6	57	35	-1	-1
ABarapp	74	-3.34751	12.3768	-1.88348	2.35	68	36	-1	-1
ABplapa	74	-9.96561	-2.32811	8.66624	2.5	71	38	-1	-1
ABprpap	74	16.4732	6.47727	-3.5305	2.4	78	40	-1	-1
P4	74	15.0668	-2.47599	-7.46381	2.25	43	10	-1	-1
MSaaa	74	-11.3781	1.31242	-9.29013	2.15	91	45	-1	-1
MSppp	74	11.0653	2.70664	-7.13414	1.65	96	47	-1	-1
Cap	74	10.9174	-9.99999	6.583	2.5	49	24	-1	-1
Cpp	74	17.7171	-5.78566	2.32811	2.7	50	25	-1	-1
ABprapa	74	5.2522	8.93074	7.61439	2.6	52	34	-1	-1
ABalaap	74	-17.4105	2.33674	-5.88244	2.3	54	28	-1	-1
ABpraap	74	4.76374	12.1724	-0.167164	2.75	56	35	-1	-1
ABaraap	74	-9.97222	7.67049	-6.001	2.15	61	37	-1	-1
ABplaap	74	-11.901	-6.66782	2.7416	2.45	63	39	-1	-1
ABplpap	74	2.67542	-9.50437	-5.66746	2.3	65	27	-1	-1
ABalpap	74	-13.469	-4.97836	-8.23917	2.5	67	33	-1	-1
ABarapa	74	-10.2616	10.2765	2.23763	2.3	69	36	-1	-1
ABplapp	74	-2.04926	-6.9743	4.04522	2.1	70	38	-1	-1
ABaraaa	74	-17.4786	8.62857	-2.15441	2.25	60	37	-1	-1
ABalapp	74	-10.666	1.93614	-1.83736	2.4	74	29	-1	-1
ABarpap	74	-4.83523	4.15476	1.99531	2.15	77	31	-1	-1
ABprpaa	74	11.1553	12.5587	0.692593	2.35	79	40	-1	-1
ABplppp	74	8.31888	-12.2821	-3.03574	2.45	73	26	-1	-1
ABprppa	74	17.9017	8.06651	3.99039	2.25	81	41	-1	-1
ABarppp	74	2.16773	2.97453	7.17851	2.55	82	30	-1	-1
ABalppp	74	-5.82009	-6.44033	-3.79989	2.6	59	32	-1	-1
Ear	74	5.39863	7.33906	1.62313	2.4	85	22	-1	-1
Dp	74	22.0826	-0.937306	-4.40131	1.95	89	42	-1	-1
MSaap	74	-2.51817	4.60834	-9.86239	2	90	45	-1	-1
Da	74	14.2127	-10.5207	-4.68822	1.8	88	42	-1	-1
MSpaa	74	-1.08506	8.55176	-5.95785	2.1	92	46	-1	-1
MSapp	74	1.40574	-2.09646	-10.4088	1.9	94	44	-1	-1
MSppa	74	8.88051	8.63665	-5.96718	1.8	97	47	-1	-1
Epr	74	13.0752	3.28715	0.204874	2.5	86	23	-1	-1
Epl	74	6.016	-7.17302	-0.983566	1.95	87	23	-1	-1
Caa	75	2.99658	-4.28347	9.73285	2.15	48	24	-1	-1
ABplppa	75	0.935864	-10.478	3.08446	1.9	72	26	-1	-1
ABalapa	75	-18.3574	3.17817	4.18757	2.35	75	29	-1	-1
ABprppp	75	20.64	2.28815	1.6066	2.4	80	41	-1	-1
ABarpaa	75	-12.1309	6.25941	7.63383	2.4	76	31	-1	-1
ABalppa	75	-13.5015	-8.0959	-2.7583	2.65	58	32	-1	-1
ABprapp	75	12.4418	6.46309	5.30107	2.6	53	34	-1	-1
ABplaaa	75	-17.7846	-2.53775	6.66146	2.5	62	39	-1	-1
MSpap	75	5.62358	3.67094	-10.1138	2.2	93	46	-1	-1
MSapa	75	-5.22313	-4.30286	-9.10506	2.15	95	44	-1	-1
Eal	75	0.0231837	-1.2563	-4.69545	2.35	84	22	-1	-1
Cpa	75	11.1085	-1.30978	8.96917	2.6	51	25	-1	-1
ABplpaa	75	-5.27964	-11.8493	-0.93265	2.2	64	27	-1	-1
ABalaaa	75	-23.4802	1.56035	-1.0726	2.5	55	28	-1	-1
ABarppa	75	-5.13622	2.45557	10.1606	2.45	83	30	-1	-1
ABalpaa	75	-19.4684	-4.50751	-2.61729	2.55	66	33	-1	-1
ABpraaa	75	-2.12145	10.3425	7.30448	2.55	57	35	-1	-1
ABarapp	75	-3.01392	12.3569	-1.5863	2.45	68	36	-1	-1
ABplapa	75	-10.1454	-2.19538	8.67499	2.35	71	38	-1	-1
ABprpap	75	16.0589	6.13513	-3.4247	2.45	78	40	-1	-1
P4	75	15.9655	-3.13965	-7.50756	2.25	43	10	-1	-1
MSaaa	75	-12.5923	1.13918	-8.74634	2.3	91	45	-1	-1
MSppp	75	11.9653	2.7156	-8.21112	2.05	96	47	-1	-1
Cap	75	10.6834	-10.1386	6.16343	2.65	49	24	-1	-1
Cpp	75	17.9097	-6.04118	2.16202	2.75	50	25	-1	-1
ABprapa	75	5.419	8.92077	7.76298	2.6	52	34	-1	-1
ABalaap	75	-17.1958	2.65948	-5.22686	2.2	54	28	-1	-1
ABpraap	75	4.67064	12.2696	-0.123441	2.65	56	35	-1	-1
ABaraap	75	-10.0977	8.07451	-5.56394	2.3	61	37	-1	-1
ABplaap	75	-11.9016	-7.00412	3.25822	2.3	63	39	-1	-1
ABplpap	75	2.83641	-9.11666	-5.95682	2.45	65	27	-1	-1
ABalpap	75	-12.708	-4.7789	-8.20512	2.45	67	33	-1	-1
ABarapa	75	-9.34036	10.5274	2.49894	2.3	69	36	-1	-1
ABplapp	75	-1.53459	-6.45432	3.30042	2	70	38	-1	-1
ABaraaa	75	-16.5702	9.00226	-1.73576	2.3	60	37	-1	-1
ABalapp	75	-11.0391	1.98809	-1.1459	2.4	74	29	-1	-1
ABarpap	75	-5.02143	4.34889	2.08273	2.15	77	31	-1	-1
ABprpaa	75	10.7078	12.1873	1.70838	2.4	79	40	-1	-1
ABplppp	75	8.56585	-12.2662	-2.77349	2.6	73	26	-1	-1
ABprppa	75	18.0685	8.05656	4.13898	2.35	81	41	-1	-1
ABarppp	75	2.66879	3.281	7.10767	2.55	82	30	-1	-1
ABalppp	75	-6.64828	-6.78829	-4.1049	2.5	59	32	-1	-1
Ear	75	4.33576	6.51622	1.41517	2.45	85	22	-1	-1
Dp	75	22.3839	-0.650234	-3.71077	1.95	89	42	-1	-1
MSaap	75	-2.14575	4.22009	-10.0372	2.05	90	45	-1	-1
Da	75	14.2793	-10.7084	-3.90063	2	88	42	-1	-1
MSpaa	75	-1.73612	9.56751	-6.1685	2.15	92	46	-1	-1
MSapp	75	1.67792	-2.66257	-9.94467	1.95	94	44	-1	-1
MSppa	75	9.44233	9.15302	-5.68838	2	97	47	-1	-1
Epr	75	12.9295	3.32709	0.0346057	2.5	86	23	-1	-1
Epl	75	5.75829	-7.20408	-1.23475	2.05	87	23	-1	-1
Caa	76	2.32226	-4.51859	9.73375	2.25	48	24	-1	-1
ABplppa	76	0.255069	-10.6518	3.16405	1.95	72	26	-1	-1
ABalapa	76	-17.5286	3.86245	3.97597	2.5	75	29	-1	-1
ABprppp	76	20.6878	2.62083	2.11358	2.3	80	41	-1	-1
ABarpaa	76	-12.1665	5.46763	7.48612	2.35	76	31	-1	-1
ABalppa	76	-14.0148	-7.94327	-3.04674	2.6	58	32	-1	-1
ABprapp	76	12.8012	6.19764	5.28357	2.5	53	34	-1	-1
ABplaaa	76	-17.3896	-2.01144	6.79167	2.4	62	39	-1	-1
MSpap	76	6.46536	4.23243	-10.4827	2.15	93	46	-1	-1
MSapa	76	-5.48951	-4.13446	-9.13127	2	95	44	-1	-1
Eal	76	-0.298137	-1.6955	-4.63336	2.4	84	22	-1	-1
Cpa	76	11.2631	-0.860632	8.75848	2.5	51	25	-1	-1
ABplpaa	76	-5.88674	-11.9359	-0.660759	2.3	64	27	-1	-1
ABalaaa	76	-23.5669	1.59601	-1.10756	2.5	55	28	-1	-1
ABarppa	76	-4.96162	3.05685	9.19729	2.4	83	30	-1	-1
ABalpaa	76	-19.7535	-3.81861	-2.92411	2.55	66	33	-1	-1
ABpraaa	76	-2.27598	9.89338	7.51517	2.6	57	35	-1	-1
ABarapp	76	-2.75402	12.2499	-1.48141	2.45	68	36	-1	-1
ABplapa	76	-9.77876	-2.18592	8.0622	2.4	71	38	-1	-1
ABprpap	76	16.4474	6.72284	-3.21583	2.3	78	40	-1	-1
P4	76	16.3113	-3.61864	-6.85109	2.25	43	10	-1	-1
MSaaa	76	-12.6984	1.35903	-8.5453	2.35	91	45	-1	-1
MSppp	76	12.6719	2.64376	-8.60539	2.1	96	47	-1	-1
Cap	76	10.4235	-10.0315	6.05855	2.55	49	24	-1	-1
Cpp	76	18.3294	-6.43306	3.01078	2.7	50	25	-1	-1
ABprapa	76	5.61167	8.66528	7.5969	2.6	52	34	-1	-1
ABalaap	76	-16.8493	2.5168	-5.08701	2.45	54	28	-1	-1
ABpraap	76	4.9176	12.2853	0.138778	2.85	56	35	-1	-1
ABaraap	76	-9.19832	7.74716	-6.12431	2.35	61	37	-1	-1
ABplaap	76	-12.7881	-6.79956	3.66124	2.5	63	39	-1	-1
ABplpap	76	2.6082	-9.65286	-5.93842	2.3	65	27	-1	-1
ABalpap	76	-13.401	-4.49354	-8.48482	2.65	67	33	-1	-1
ABarapa	76	-8.84577	10.8952	2.50677	2.25	69	36	-1	-1
ABplapp	76	-1.88759	-6.25024	3.23925	2.05	70	38	-1	-1
ABaraaa	76	-16.4164	9.1151	-1.42983	2.45	60	37	-1	-1
ABalapp	76	-10.9525	1.95242	-1.11094	2.35	74	29	-1	-1
ABarpap	76	-5.1947	4.42023	2.01281	2.2	77	31	-1	-1
ABprpaa	76	10.8876	12.0546	1.69963	2.45	79	40	-1	-1
ABplppp	76	7.61934	-11.9352	-3.23674	2.45	73	26	-1	-1
ABprppa	76	17.7414	8.01507	3.76312	2.25	81	41	-1	-1
ABarppp	76	2.45285	2.28564	7.48533	2.4	82	30	-1	-1
ABalppp	76	-7.08144	-6.60994	-4.2797	2.35	59	32	-1	-1
Ear	76	4.77672	6.9491	0.478063	2.35	85	22	-1	-1
Dp	76	22.4699	-1.02221	-3.15919	2	89	42	-1	-1
MSaap	76	-1.66082	3.55059	-10.4918	2.15	90	45	-1	-1
Da	76	14.0251	-10.9991	-3.56756	2.1	88	42	-1	-1
MSpaa	76	-1.04305	9.28215	-5.8888	2.15	92	46	-1	-1
MSapp	76	2.37812	-2.67301	-10.2603	2.05	94	44	-1	-1
MSppa	76	9.62206	9.02029	-5.69712	2.2	97	47	-1	-1
Epr	76	12.7424	2.97288	-0.721263	2.4	86	23	-1	-1
Epl	76	6.11735	-6.11116	-1.29543	2.05	87	23	-1	-1
Caa	77	2.56988	-4.16651	9.47937	2.3	48	24	-1	-1
ABplppa	77	-0.152219	-10.719	2.67456	2.1	72	26	-1	-1
ABalapa	77	-17.9424	3.85662	3.56515	2.35	75	29	-1	-1
ABprppp	77	20.4732	2.29809	1.45801	2.4	80	41	-1	-1
ABarpaa	77	-11.3318	5.75421	7.71246	2.45	76	31	-1	-1
ABalppa	77	-13.9283	-7.97894	-3.01177	2.35	58	32	-1	-1
ABprapp	77	12.8142	6.07485	5.12623	2.55	53	34	-1	-1
ABplaaa	77	-17.6502	-2.24074	7.20341	2.5	62	39	-1	-1
MSpap	77	6.905	3.99269	-10.3866	2.15	93	46	-1	-1
MSapa	77	-6.27567	-3.75203	-9.36725	1.95	95	44	-1	-1
Eal	77	-0.163024	-1.06218	-4.60803	2.4	84	22	-1	-1
Cpa	77	11.115	-1.37117	8.89049	2.6	51	25	-1	-1
ABplpaa	77	-6.31991	-11.7575	-0.835553	2.15	64	27	-1	-1
ABalaaa	77	-22.7057	1.97333	-1.71252	2.6	55	28	-1	-1
ABarppa	77	-5.11933	1.50896	8.86692	2.55	83	30	-1	-1
ABalpaa	77	-19.513	-3.74145	-2.58321	2.45	66	33	-1	-1
ABpraaa	77	-2.02902	9.90914	7.77739	2.7	57	35	-1	-1
ABarapp	77	-2.39388	12.3207	-2.01552	2.3	68	36	-1	-1
ABplapa	77	-8.87427	-3.24729	8.4564	2.45	71	38	-1	-1
ABprpap	77	16.5087	7.26905	-3.3828	2.5	78	40	-1	-1
P4	77	16.2983	-3.49586	-6.69376	2.25	43	10	-1	-1
MSaaa	77	-13.2789	1.36315	-9.10471	2.35	91	45	-1	-1
MSppp	77	13.3166	1.68941	-8.31608	2.15	96	47	-1	-1
Cap	77	9.34123	-10.6702	6.0866	2.65	49	24	-1	-1
Cpp	77	18.0404	-7.17922	2.67952	2.7	50	25	-1	-1
ABprapa	77	5.9104	8.18988	7.22974	2.65	52	34	-1	-1
ABalaap	77	-16.9075	3.06934	-4.37898	2.45	54	28	-1	-1
ABpraap	77	5.49169	12.3426	0.776852	2.7	56	35	-1	-1
ABaraap	77	-8.98952	8.46761	-5.90667	2.3	61	37	-1	-1
ABplaap	77	-12.5275	-6.57025	3.24951	2.45	63	39	-1	-1
ABplpap	77	2.18084	-9.87223	-5.67529	2.5	65	27	-1	-1
ABalpap	77	-13.2271	-4.22857	-8.93151	2.55	67	33	-1	-1
ABarapa	77	-8.32596	10.6812	2.71653	2.35	69	36	-1	-1
ABplapp	77	-2.38799	-6.2204	2.79347	2.2	70	38	-1	-1
ABaraaa	77	-16.0764	9.03381	-1.21132	2.35	60	37	-1	-1
ABalapp	77	-10.4572	2.65659	-1.61972	2.3	74	29	-1	-1
ABarpap	77	-5.4546	4.52724	1.90792	2.35	77	31	-1	-1
ABprpaa	77	11.1539	11.8861	1.72583	2.35	79	40	-1	-1
ABplppp	77	6.84477	-12.3483	-2.59683	2.45	73	26	-1	-1
ABprppa	77	18.0886	8.2087	3.38635	2.4	81	41	-1	-1
ABarppp	77	3.21381	2.48511	7.51937	2.55	82	30	-1	-1
ABalppp	77	-7.70729	-6.17607	-4.28842	2.55	59	32	-1	-1
Ear	77	4.65521	6.5293	-0.221228	2.5	85	22	-1	-1
Dp	77	22.1609	-1.92051	-2.73782	1.95	89	42	-1	-1
MSaap	77	-1.88904	3.01434	-10.4734	2	90	45	-1	-1
Da	77	13.2383	-10.953	-3.28692	2	88	42	-1	-1
MSpaa	77	-1.54991	9.3734	-6.25591	2.3	92	46	-1	-1
MSapp	77	3.09773	-2.86762	-10.8119	2.05	94	44	-1	-1
MSppa	77	9.16368	9.78052	-6.07387	2.1	97	47	-1	-1
Epr	77	12.7635	3.00288	-0.742941	2.3	86	23	-1	-1
Epl	77	6.17377	-5.97801	-1.01337	2.05	87	23	-1	-1
Caa	78	2.90415	-3.85009	9.25992	2.45	48	24	-1	-1
ABplppa	78	-0.386905	-11.1938	2.77162	1.9	72	26	-1	-1
ABalapa	78	-18.1227	3.65305	4.09052	2.4	75	29	-1	-1
ABprppp	78	20.7873	2.46237	1.9912	2.4	80	41	-1	-1
ABarpaa	78	-11.6913	6.01967	7.72997	2.45	76	31	-1	-1
ABalppa	78	-14.0162	-8.6159	-2.0135	2.4	58	32	-1	-1
ABprapp	78	12.8536	6.04281	4.13758	2.55	53	34	-1	-1
ABplaaa	78	-16.789	-1.86342	6.59844	2.45	62	39	-1	-1
MSpap	78	7.4759	2.9512	-10.2895	2.25	93	46	-1	-1
MSapa	78	-6.27567	-3.75203	-9.36725	2.15	95	44	-1	-1
Eal	78	0.0231837	-1.2563	-4.69545	2.5	84	22	-1	-1
Cpa	78	11.3634	-0.682772	8.11948	2.45	51	25	-1	-1
ABplpaa	78	-6.38	-11.6312	-1.70183	2.2	64	27	-1	-1
ABalaaa	78	-22.7381	2.2803	-1.31917	2.45	55	28	-1	-1
ABarppa	78	-4.69263	1.392	9.1204	2.5	83	30	-1	-1
ABalpaa	78	-18.9738	-4.13964	-2.60946	2.45	66	33	-1	-1
ABpraaa	78	-2.09624	9.76065	7.50642	2.7	57	35	-1	-1
ABarapp	78	-1.62645	12.4588	-2.06016	2.4	68	36	-1	-1
ABplapa	78	-8.50766	-3.23784	7.84362	2.3	71	38	-1	-1
ABprpap	78	16.7015	7.01354	-3.54889	2.5	78	40	-1	-1
P4	78	17.0108	-3.9654	-6.65008	2.25	43	10	-1	-1
MSaaa	78	-13.3235	2.12921	-9.07063	2.35	91	45	-1	-1
MSppp	78	13.987	0.489483	-8.34143	2	96	47	-1	-1
Cap	78	9.0878	-10.6246	5.90304	2.65	49	24	-1	-1
Cpp	78	17.3395	-7.50509	3.51174	2.75	50	25	-1	-1
ABprapa	78	6.31768	8.25711	7.71924	2.65	52	34	-1	-1
ABalaap	78	-16.5002	3.13655	-3.88949	2.4	54	28	-1	-1
ABpraap	78	4.63115	12.3016	0.865194	2.6	56	35	-1	-1
ABaraap	78	-9.14403	8.01845	-5.69599	2.45	61	37	-1	-1
ABplaap	78	-11.9016	-7.00412	3.25822	2.4	63	39	-1	-1
ABplpap	78	2.28107	-9.69434	-6.31428	2.4	65	27	-1	-1
ABalpap	78	-14.2125	-3.52924	-8.92273	2.7	67	33	-1	-1
ABarapa	78	-8.17145	11.1304	2.50585	2.3	69	36	-1	-1
ABplapp	78	-2.42286	-6.67587	2.12914	2.15	70	38	-1	-1
ABaraaa	78	-15.6755	9.16243	-0.64316	2.35	60	37	-1	-1
ABalapp	78	-10.6635	2.69858	-0.779674	2.5	74	29	-1	-1
ABarpap	78	-4.8986	5.44131	1.74878	2.35	77	31	-1	-1
ABprpaa	78	10.9005	11.9317	1.54227	2.45	79	40	-1	-1
ABplppp	78	6.75167	-12.2512	-2.55312	2.5	73	26	-1	-1
ABprppa	78	17.7161	8.59695	3.56119	2.4	81	41	-1	-1
ABarppp	78	2.6882	3.09682	6.87166	2.5	82	30	-1	-1
ABalppp	78	-7.68787	-6.36025	-4.52442	2.65	59	32	-1	-1
Ear	78	5.09485	6.28955	-0.125087	2.6	85	22	-1	-1
Dp	78	21.7264	-2.41479	-1.87939	1.95	89	42	-1	-1
MSaap	78	-1.14749	3.39796	-10.2033	2.05	90	45	-1	-1
Da	78	13.652	-10.9472	-2.87611	1.75	88	42	-1	-1
MSpaa	78	-1.36371	9.17927	-6.34333	2.1	92	46	-1	-1
MSapp	78	3.86516	-2.72955	-10.8565	1.95	94	44	-1	-1
MSppa	78	8.96519	10.4337	-6.34572	2.35	97	47	-1	-1
Epr	78	12.8971	2.75157	-1.04429	2.35	86	23	-1	-1
Epl	78	6.34923	-6.18741	-1.08975	2.25	87	23	-1	-1
Caa	79	2.22401	-3.68751	8.82289	2.5	48	24	-1	-1
ABplppa	79	-0.540763	-11.3067	2.46567	1.9	72	26	-1	-1
ABalapa	79	-17.5803	4.35359	4.60534	2.35	75	29	-1	-1
ABprppp	79	21.0602	2.23258	1.93874	2.35	80	41	-1	-1
ABarpaa	79	-11.0914	5.83137	8.05336	2.5	76	31	-1	-1
ABalppa	79	-14.2528	-7.25801	-2.32995	2.4	58	32	-1	-1
ABprapp	79	13.4795	5.60893	4.14629	2.45	53	34	-1	-1
ABplaaa	79	-16.8756	-1.82775	6.56348	2.5	62	39	-1	-1
MSpap	79	7.40868	2.8027	-10.5605	2.15	93	46	-1	-1
MSapa	79	-6.72112	-3.11459	-9.90132	2	95	44	-1	-1
Eal	79	0.331564	-0.694314	-4.6002	2.35	84	22	-1	-1
Cpa	79	10.881	-1.50973	8.47093	2.6	51	25	-1	-1
ABplpaa	79	-6.86745	-11.7241	-2.30495	2.25	64	27	-1	-1
ABalaaa	79	-22.4354	3.23999	-1.66186	2.6	55	28	-1	-1
ABarppa	79	-4.80514	1.67325	9.40011	2.4	83	30	-1	-1
ABalpaa	79	-19.3203	-3.99696	-2.7493	2.55	66	33	-1	-1
ABpraaa	79	-1.94238	9.87344	7.81235	2.6	57	35	-1	-1
ABarapp	79	-2.01247	12.6335	-1.21136	2.3	68	36	-1	-1
ABplapa	79	-8.86133	-3.37008	8.29907	2.2	71	38	-1	-1
ABprpap	79	16.8747	6.9422	-3.47897	2.6	78	40	-1	-1
P4	79	16.6643	-3.82272	-6.78992	2.3	43	10	-1	-1
MSaaa	79	-12.9221	2.59413	-9.01909	2.4	91	45	-1	-1
MSppp	79	13.8015	1.01992	-8.77063	2.1	96	47	-1	-1
Cap	79	8.6553	-10.1099	5.21162	2.4	49	24	-1	-1
Cpp	79	16.8449	-7.87295	3.50391	2.85	50	25	-1	-1
ABprapa	79	6.84396	7.98169	7.85033	2.65	52	34	-1	-1
ABalaap	79	-16.3877	2.85532	-4.16922	2.35	54	28	-1	-1
ABpraap	79	5.25119	12.2654	0.435954	2.85	56	35	-1	-1
ABaraap	79	-9.56493	7.7377	-5.51151	2.3	61	37	-1	-1
ABplaap	79	-12.1493	-7.35621	3.51261	2.45	63	39	-1	-1
ABplpap	79	1.42701	-9.79675	-6.30461	2.45	65	27	-1	-1
ABalpap	79	-13.7108	-2.88645	-9.51018	2.6	67	33	-1	-1
ABarapa	79	-7.58376	11.4011	2.46996	2.4	69	36	-1	-1
ABplapp	79	-3.22845	-6.10927	2.12918	2.35	70	38	-1	-1
ABaraaa	79	-15.4285	9.1782	-0.380937	2.5	60	37	-1	-1
ABalapp	79	-10.3105	2.49451	-0.718504	2.45	74	29	-1	-1
ABarpap	79	-4.25662	5.9834	2.14121	2.6	77	31	-1	-1
ABprpaa	79	11.6866	11.5493	1.77825	2.4	79	40	-1	-1
ABplppp	79	6.33144	-12.1956	-2.88525	2.35	73	26	-1	-1
ABprppa	79	18.2431	8.65785	3.17566	2.35	81	41	-1	-1
ABarppp	79	3.36253	3.33196	6.87074	2.7	82	30	-1	-1
ABalppp	79	-6.81121	-5.34328	-4.22905	2.45	59	32	-1	-1
Ear	79	4.76126	6.30945	-0.422271	2.45	85	22	-1	-1
Dp	79	21.1606	-2.10733	-1.02184	1.95	89	42	-1	-1
MSaap	79	-2.15608	2.84642	-9.983	2.2	90	45	-1	-1
Da	79	12.9907	-11.3051	-3.03253	2	88	42	-1	-1
MSpaa	79	-1.82923	9.66458	-6.12479	2.25	92	46	-1	-1
MSapp	79	4.21817	-2.93363	-10.7953	1.95	94	44	-1	-1
MSppa	79	9.22509	10.3267	-6.24084	2.4	97	47	-1	-1
Epr	79	12.9441	2.536	-1.38064	2.45	86	23	-1	-1
Epl	79	6.1587	-6.07003	-1.06991	2.15	87	23	-1	-1
Caa	80	2.28871	-4.30144	8.03618	2.35	48	24	-1	-1
ABplppa	80	-1.14073	-11.1184	2.14228	1.95	72	26	-1	-1
ABalapa	80	-17.2816	3.87822	4.23819	2.25	75	29	-1	-1
ABprppp	80	20.9193	1.99696	1.47547	2.4	80	41	-1	-1
ABarpaa	80	-10.9116	5.69865	8.04461	2.5	76	31	-1	-1
ABalppa	80	-14.715	-7.93283	-2.73113	2.55	58	32	-1	-1
ABprapp	80	13.6592	5.4762	4.13755	2.35	53	34	-1	-1
ABplaaa	80	-16.8569	-2.34824	6.84409	2.4	62	39	-1	-1
MSpap	80	7.71059	3.42607	-10.3866	2.15	93	46	-1	-1
MSapa	80	-6.74699	-2.86902	-9.58665	2	95	44	-1	-1
Eal	80	0.318624	-0.571525	-4.44286	2.4	84	22	-1	-1
Cpa	80	10.9004	-1.69391	8.23492	2.6	51	25	-1	-1
ABplpaa	80	-7.20171	-12.0405	-2.08552	2.35	64	27	-1	-1
ABalaaa	80	-22.7154	3.19486	-1.01411	2.45	55	28	-1	-1
ABarppa	80	-4.81162	1.73464	9.47879	2.6	83	30	-1	-1
ABalpaa	80	-19.0734	-3.98118	-2.48708	2.6	66	33	-1	-1
ABpraaa	80	-1.61459	10.2513	7.67158	2.6	57	35	-1	-1
ABarapp	80	-1.31873	12.6845	-1.44828	2.3	68	36	-1	-1
ABplapa	80	-8.59495	-3.53847	8.32527	2.15	71	38	-1	-1
ABprpap	80	16.8812	6.8808	-3.55764	2.55	78	40	-1	-1
P4	80	16.4174	-3.83849	-7.05215	2.25	43	10	-1	-1
MSaaa	80	-13.31	2.34273	-9.74458	2.35	91	45	-1	-1
MSppp	80	13.8345	1.04927	-9.68061	2.05	96	47	-1	-1
Cap	80	8.93527	-10.0648	4.56388	2.45	49	24	-1	-1
Cpp	80	17.3996	-7.6315	4.378	2.7	50	25	-1	-1
ABprapa	80	7.35082	7.89046	8.21743	2.6	52	34	-1	-1
ABalaap	80	-16.6386	3.66336	-3.29509	2.55	54	28	-1	-1
ABpraap	80	4.97769	12.1589	1.00504	2.7	56	35	-1	-1
ABaraap	80	-9.73106	8.08396	-6.17673	2.25	61	37	-1	-1
ABplaap	80	-12.5825	-7.17786	3.33781	2.45	63	39	-1	-1
ABplpap	80	1.15416	-9.56699	-6.25216	2.45	65	27	-1	-1
ABalpap	80	-13.6377	-3.13565	-8.80126	2.7	67	33	-1	-1
ABarapa	80	-8.0234	11.6409	2.37384	2.25	69	36	-1	-1
ABplapp	80	-2.90779	-6.00638	2.58371	2.55	70	38	-1	-1
ABaraaa	80	-15.1816	9.19398	-0.118704	2.5	60	37	-1	-1
ABalapp	80	-9.92264	2.74591	0.00699635	2.45	74	29	-1	-1
ABarpap	80	-4.25016	5.92201	2.06254	2.65	77	31	-1	-1
ABprpaa	80	11.6996	11.4265	1.62091	2.45	79	40	-1	-1
ABplppp	80	6.39287	-11.6494	-3.05224	2.25	73	26	-1	-1
ABprppa	80	18.0828	8.6064	2.9484	2.25	81	41	-1	-1
ABarppp	80	4.03038	3.62847	6.94849	2.7	82	30	-1	-1
ABalppp	80	-6.71811	-5.44034	-4.27276	2.55	59	32	-1	-1
Ear	80	5.07031	7.20775	-0.843641	2.35	85	22	-1	-1
Dp	80	21.0999	-2.31724	-1.37149	2	89	42	-1	-1
MSaap	80	-1.90265	2.8008	-9.79943	2.15	90	45	-1	-1
Da	80	12.476	-11.8252	-2.28774	1.85	88	42	-1	-1
MSpaa	80	-1.28355	9.20499	-6.2297	2.25	92	46	-1	-1
MSapp	80	3.55679	-3.29155	-10.9518	2.1	94	44	-1	-1
MSppa	80	9.89876	10.2255	-5.72514	2.3	97	47	-1	-1
Epr	80	12.8177	2.39169	-1.78687	2.45	86	23	-1	-1
Epl	80	6.38978	-5.33551	-1.75121	2.05	87	23	-1	-1
Caa	81	2.04756	-4.71492	8.2119	2.2	48	24	-1	-1
ABplppa	81	-0.867887	-11.3482	2.08983	1.75	72	26	-1	-1
ABalapa	81	-17.2468	4.33369	4.90253	2.3	75	29	-1	-1
ABprppp	81	21.4468	2.39416	0.573328	2.4	80	41	-1	-1
ABarpaa	81	-10.6963	6.3577	8.18357	2.55	76	31	-1	-1
ABalppa	81	-14.5127	-7.15099	-2.43483	2.45	58	32	-1	-1
[truncated: 25,143 more rows]
