# Supplementary material for: Wnt Signaling Induces Asymmetric Dynamics in the Actomyosin Cortex of the C. elegans Endomesodermal Precursor Cell
Source: Front Cell Dev Biol. 2021 Sep 17;9:702741. doi: 10.3389/fcell.2021.702741 (PMC8484649; doi:10.3389/fcell.2021.702741)
Supplement: Supplementary file 2 [file Data_Sheet_1.ZIP › supplementary_material/lineages/WT_uncompressed/u090812-aligned.gr]

cell	time	x	y	z	radius	self	parent	child1	child2
P2	1	19.5393	-1.96224	-0.244902	3.6	0	-1	-1	-1
ABp	1	2.00727	7.42574	1.55595	4	1	-1	-1	-1
ABa	1	-15.5897	0.718242	-0.888321	3.2	2	-1	-1	-1
EMS	1	1.09385	-11.3414	-3.02449	3.75	3	-1	-1	-1
P2	2	18.6841	-3.14349	0.296534	3.65	0	-1	-1	-1
ABp	2	2.21808	5.14529	2.49143	2.95	1	-1	-1	-1
ABa	2	-14.8744	1.31192	0.354955	2.85	2	-1	-1	-1
EMS	2	1.42606	-11.334	-2.7607	3.9	3	-1	-1	-1
P2	3	19.043	-2.7481	0.174676	3.65	0	-1	-1	-1
ABp	3	1.94562	4.56143	1.59988	2.65	1	-1	-1	-1
ABa	3	-15.5571	-0.108424	-0.110141	2.7	2	-1	4	5
EMS	3	1.14484	-10.7624	-2.3088	3.95	3	-1	-1	-1
P2	4	17.1197	-3.16511	0.788766	3.8	0	-1	-1	-1
ABp	4	2.50414	5.85425	2.68002	2.15	1	-1	6	7
ABal	4	-15.3468	-2.25102	1.84563	1.95	4	2	-1	-1
EMS	4	1.78348	-9.1919	-6.00008	4.1	3	-1	-1	-1
ABar	4	-14.2774	1.89656	-2.8013	2.1	5	2	-1	-1
P2	5	16.0813	-4.17311	0.532422	3.9	0	-1	-1	-1
ABpr	5	4.94127	5.63257	2.57391	2.15	7	1	-1	-1
ABal	5	-15.4736	-3.462	0.333193	2.4	4	2	-1	-1
EMS	5	2.97095	-8.00328	-6.27773	4.1	3	-1	-1	-1
ABpl	5	1.9583	0.523181	8.06535	2.35	6	1	-1	-1
ABar	5	-13.1138	3.64275	-1.58611	2.4	5	2	-1	-1
P2	6	16.2421	-4.20235	-0.237838	4	0	-1	-1	-1
ABpr	6	4.67366	6.32925	2.32283	2.5	7	1	-1	-1
ABal	6	-15.4731	-3.59985	-0.687101	2.9	4	2	-1	-1
EMS	6	3.94474	-7.69931	-6.03411	2.5	3	-1	-1	-1
ABpl	6	1.99327	-0.10639	7.35654	2.85	6	1	-1	-1
ABar	6	-13.3998	2.9338	-1.77469	2.8	5	2	-1	-1
P2	7	15.5695	-6.30536	-1.4928	4.05	0	-1	-1	-1
ABpr	7	5.68435	6.33859	1.39094	2.7	7	1	-1	-1
ABal	7	-15.0909	-3.62418	-1.2815	3.15	4	2	-1	-1
EMS	7	3.38473	-6.35905	-6.61729	2.35	3	-1	8	9
ABpl	7	1.78346	-0.321158	6.94441	3	6	1	-1	-1
ABar	7	-12.2391	3.7344	-1.66668	3.05	5	2	-1	-1
P2	8	15.7923	-5.82765	-0.763345	4.1	0	-1	-1	-1
ABpr	8	6.12923	6.68335	1.27597	3	7	1	-1	-1
ABal	8	-16.5616	-4.57616	-0.0852554	3.5	4	2	-1	-1
E	8	5.10404	-7.3715	-6.47969	1.7	9	3	-1	-1
ABpl	8	1.26185	-1.02225	8.30322	3.15	6	1	-1	-1
ABar	8	-11.3294	6.30234	-1.40553	3.05	5	2	-1	-1
MS	8	0.212284	-5.50362	-7.19503	1.95	8	3	-1	-1
P2	9	17.0191	-3.85022	-0.0890253	3.65	0	-1	-1	-1
ABpr	9	4.52162	7.42255	-0.814298	3.4	7	1	-1	-1
ABal	9	-16.7407	-5.95254	0.747495	3.6	4	2	-1	-1
E	9	7.33088	-7.67008	-5.97764	2.05	9	3	-1	-1
ABpl	9	1.04622	-2.24185	9.2912	3.2	6	1	-1	-1
ABar	9	-11.2998	7.63595	-0.683998	3.3	5	2	-1	-1
MS	9	0.147694	-6.20765	-7.20775	1.65	8	3	-1	-1
P2	10	16.3319	-3.58309	-1.16436	2.4	0	-1	-1	-1
ABpr	10	4.72219	8.04427	-1.65288	3.45	7	1	-1	-1
ABal	10	-16.852	-5.81714	1.67986	3.6	4	2	-1	-1
E	10	8.04337	-8.02199	-5.84155	2.45	9	3	-1	-1
ABpl	10	0.734912	-2.86604	10.0419	3.45	6	1	-1	-1
ABar	10	-10.9909	8.06303	0.0523336	3.55	5	2	-1	-1
MS	10	-0.531764	-6.82027	-7.58595	2.35	8	3	-1	-1
P2	11	15.4353	-2.78223	-0.0576464	2.4	0	-1	10	11
ABpr	11	5.06994	8.51167	-2.55877	3.5	7	1	-1	-1
ABal	11	-16.5829	-6.04102	2.48451	3.8	4	2	-1	-1
E	11	8.56255	-7.51799	-5.71338	2.85	9	3	-1	-1
ABpl	11	0.141419	-3.52926	9.67052	3.55	6	1	-1	-1
ABar	11	-10.8535	8.45352	-0.245388	3.6	5	2	-1	-1
MS	11	-1.72362	-6.32141	-7.91855	2.75	8	3	-1	-1
C	12	15.0653	-2.21928	2.89466	1.65	10	0	-1	-1
ABpr	12	6.59496	7.74449	-4.00296	3.55	7	1	-1	-1
ABal	12	-17.8145	-6.19312	2.22026	3.9	4	2	-1	-1
E	12	9.09146	-7.55879	-5.35477	2.8	9	3	-1	-1
ABpl	12	-0.18737	-5.83476	8.44309	3.6	6	1	-1	-1
ABar	12	-9.94089	8.86118	0.0724111	3.75	5	2	-1	-1
MS	12	-2.86933	-6.52413	-8.17593	2.85	8	3	-1	-1
P3	12	16.9847	-6.46436	-1.45105	1.95	11	0	-1	-1
C	13	13.8434	-2.91618	2.86082	1.8	10	0	-1	-1
ABpr	13	7.73776	7.00162	-4.85276	3.7	7	1	-1	-1
ABal	13	-17.6382	-5.76233	0.280322	3.9	4	2	-1	-1
E	13	10.0914	-6.72895	-4.47651	3.15	9	3	-1	-1
ABpl	13	-1.26654	-8.10437	6.68119	3.4	6	1	-1	-1
ABar	13	-8.3639	9.28359	0.917792	3.65	5	2	-1	-1
MS	13	-3.61437	-5.34557	-9.0902	3.05	8	3	-1	-1
P3	13	17.2761	-7.71859	-2.69282	2.15	11	0	-1	-1
C	14	14.0109	-3.54946	4.82827	2.45	10	0	-1	-1
ABpr	14	9.1268	6.31675	-5.44565	3.7	7	1	-1	-1
ABal	14	-18.5319	-4.90224	-1.12026	3.95	4	2	-1	-1
E	14	11.4533	-7.66399	-3.66345	3.1	9	3	-1	-1
ABpl	14	-2.00865	-9.08607	5.82355	3.55	6	1	-1	-1
ABar	14	-7.32892	9.48385	1.08724	3.5	5	2	-1	-1
MS	14	-4.39585	-4.01022	-9.84926	3.1	8	3	-1	-1
P3	14	17.3028	-7.33057	-3.07846	2.4	11	0	-1	-1
C	15	13.2945	-3.86745	5.62558	2.9	10	0	-1	-1
ABpr	15	10.2706	6.18453	-4.72157	3.7	7	1	-1	-1
ABal	15	-19.2061	-4.37217	-1.87827	3.85	4	2	-1	-1
E	15	11.4767	-8.0837	-4.136	3.3	9	3	-1	-1
ABpl	15	-2.87315	-9.86038	5.11427	3.85	6	1	-1	-1
ABar	15	-5.78981	9.59024	1.53425	3.75	5	2	-1	-1
MS	15	-4.1807	-2.65277	-9.81693	3.25	8	3	-1	-1
P3	15	17.5365	-7.67336	-4.15916	2.65	11	0	-1	-1
C	16	12.5053	-3.87187	6.73333	2.8	10	0	-1	-1
ABpr	16	11.3682	6.75389	-4.07268	3.55	7	1	-1	-1
ABal	16	-18.5606	-3.40568	-2.83184	2.6	4	2	-1	-1
E	16	11.2081	-7.99768	-5.96094	3.35	9	3	-1	-1
ABpl	16	-4.37583	-10.1235	4.51204	2.7	6	1	-1	-1
ABar	16	-5.93842	9.27177	1.04795	3.15	5	2	-1	-1
MS	16	-3.63868	-2.43063	-9.14101	3.3	8	3	-1	-1
P3	16	18.8069	-7.48095	-5.53711	2.75	11	0	-1	-1
C	17	11.2965	-4.30584	7.01682	2.9	10	0	-1	-1
ABpr	17	10.7689	5.08583	-3.04391	2.35	7	1	-1	-1
ABal	17	-17.1114	-1.69904	-4.02224	2.4	4	2	12	13
E	17	11.2445	-8.15446	-6.11617	3.35	9	3	-1	-1
ABpl	17	-5.59636	-8.12813	2.46787	2.55	6	1	14	15
ABar	17	-3.78102	6.98862	0.89679	2.55	5	2	-1	-1
MS	17	-1.97524	-2.1967	-9.30904	3.35	8	3	-1	-1
P3	17	19.4582	-7.72914	-5.32685	2.75	11	0	-1	-1
C	18	11.0964	-5.06541	6.83512	2.95	10	0	-1	-1
ABpr	18	10.2871	5.03569	-1.75342	2.5	7	1	16	17
ABala	18	-17.1745	1.17558	-2.43083	2	13	4	-1	-1
E	18	10.2109	-7.88193	-5.73203	3.45	9	3	-1	-1
ABpla	18	-7.20881	-7.78312	3.3516	2	15	6	-1	-1
ABar	18	-3.73876	5.61716	1.9054	2.4	5	2	18	19
MS	18	-1.01118	-1.34793	-9.29584	3.45	8	3	-1	-1
P3	18	18.838	-8.7804	-5.31252	2.8	11	0	-1	-1
ABalp	18	-15.2537	0.509155	-5.1724	2.1	12	4	-1	-1
ABplp	18	-5.49971	-8.99925	0.6646	1.7	14	6	-1	-1
C	19	12.1143	-5.79797	7.62065	3.1	10	0	-1	-1
ABprp	19	11.5474	2.80489	-3.39205	1.75	17	7	-1	-1
ABala	19	-18.4931	1.3498	-0.66139	1.9	13	4	-1	-1
E	19	9.82775	-8.46825	-6.71152	3.45	9	3	-1	-1
ABpla	19	-8.75667	-6.73406	4.24804	1.9	15	6	-1	-1
ABara	19	-4.17297	7.55775	1.26076	1.95	18	5	-1	-1
MS	19	-0.375926	0.301201	-9.45955	3.55	8	3	-1	-1
P3	19	18.7157	-8.573	-5.16418	2.8	11	0	-1	-1
ABalp	19	-15.1575	-0.224115	-5.95538	1.95	12	4	-1	-1
ABplp	19	-4.69884	-9.20469	-0.67943	1.85	14	6	-1	-1
ABpra	19	9.91118	6.81333	0.0350619	1.95	16	7	-1	-1
ABarp	19	-2.19719	4.58746	7.04382	2	19	5	-1	-1
C	20	11.7923	-6.48799	6.567	3.25	10	0	-1	-1
ABprp	20	11.24	2.8506	-3.57479	1.8	17	7	-1	-1
ABala	20	-18.9977	1.58153	0.0813504	2.25	13	4	-1	-1
E	20	9.73061	-8.34562	-7.50242	3.55	9	3	-1	-1
ABpla	20	-9.64691	-7.28575	5.49829	2.25	15	6	-1	-1
ABara	20	-4.11226	7.5919	2.20688	2	18	5	-1	-1
MS	20	-0.153001	0.778911	-8.7301	3.6	8	3	-1	-1
P3	20	19.4427	-8.18918	-4.15717	2.9	11	0	-1	-1
ABalp	20	-15.341	0.0869893	-5.73288	2.25	12	4	-1	-1
ABplp	20	-5.24279	-9.76177	-0.888649	2	14	6	-1	-1
ABpra	20	9.24045	8.15114	-0.636062	1.85	16	7	-1	-1
ABarp	20	-0.73772	3.39194	7.62748	1.8	19	5	-1	-1
C	21	10.9754	-7.49107	6.48651	3.2	10	0	-1	-1
ABprp	21	11.3294	3.60772	-3.48101	2.2	17	7	-1	-1
ABala	21	-18.7263	1.55475	-0.600979	2.5	13	4	-1	-1
E	21	9.52565	-7.27986	-7.27407	3.6	9	3	-1	-1
ABpla	21	-10.3326	-6.54582	4.97655	2.55	15	6	-1	-1
ABara	21	-5.16083	7.26655	2.7404	2.5	18	5	-1	-1
MS	21	-0.697439	0.359683	-7.91903	3.7	8	3	-1	-1
P3	21	19.5418	-7.97686	-3.83298	2.95	11	0	-1	-1
ABalp	21	-14.564	0.439119	-5.58406	2.8	12	4	-1	-1
ABplp	21	-5.10728	-9.70623	-0.719668	2.45	14	6	-1	-1
ABpra	21	9.09087	8.10836	0.91822	2.3	16	7	-1	-1
ABarp	21	-1.23165	2.80316	6.56006	2.5	19	5	-1	-1
C	22	10.2129	-7.10748	7.20861	3.35	10	0	-1	-1
ABprp	22	10.9686	2.87738	-2.89245	2.55	17	7	-1	-1
ABala	22	-19.3144	2.03419	-1.35211	2.6	13	4	-1	-1
E	22	9.77334	-6.74908	-6.46356	3.65	9	3	-1	-1
ABpla	22	-10.2069	-5.94549	4.91511	2.8	15	6	-1	-1
ABara	22	-5.76065	7.95584	2.22554	2.7	18	5	-1	-1
MS	22	-0.474515	0.837384	-7.18957	3.75	8	3	-1	-1
P3	22	19.6671	-7.23868	-2.87413	2.95	11	0	-1	-1
ABalp	22	-13.8068	-1.08716	-5.92635	2.8	12	4	-1	-1
ABplp	22	-4.20587	-9.22656	-1.1859	2.65	14	6	-1	-1
ABpra	22	8.53332	7.4262	1.41197	2.7	16	7	-1	-1
ABarp	22	-2.6639	2.02935	7.13439	2.55	19	5	-1	-1
C	23	9.70199	-5.52322	7.80782	3.6	10	0	-1	-1
ABprp	23	10.7602	3.1354	-2.751	2.75	17	7	-1	-1
ABala	23	-20.4586	2.30426	-1.0559	2.85	13	4	-1	-1
E	23	10.327	-6.7368	-6.02391	3.6	9	3	-1	-1
ABpla	23	-11.3303	-6.29223	6.22576	3.1	15	6	-1	-1
ABara	23	-6.40029	7.99419	1.77901	2.8	18	5	-1	-1
MS	23	-0.550761	0.343204	-6.96602	2.5	8	3	-1	-1
P3	23	20.1844	-7.06962	-2.27926	3	11	0	-1	-1
ABalp	23	-12.4726	-3.02086	-6.30153	2.95	12	4	-1	-1
ABplp	23	-3.26171	-10.2562	-1.6638	2.9	14	6	-1	-1
ABpra	23	7.66201	8.14228	1.57944	2.8	16	7	-1	-1
ABarp	23	-3.59203	1.16164	7.98627	2.85	19	5	-1	-1
C	24	9.27603	-4.60022	6.84002	3.55	10	0	-1	-1
ABprp	24	12.2138	3.15457	-3.33116	2.9	17	7	-1	-1
ABala	24	-20.5218	2.07301	-0.515036	2.9	13	4	-1	-1
ABpla	24	-11.6499	-5.89881	7.29959	3.3	15	6	-1	-1
ABara	24	-7.00982	9.22829	1.03372	3.2	18	5	-1	-1
MS	24	-0.989334	1.75176	-5.65697	2.1	8	3	20	21
P3	24	20.0498	-6.51451	-0.874352	3	11	0	-1	-1
ABalp	24	-11.9107	-4.02618	-6.18504	3.15	12	4	-1	-1
ABplp	24	-1.98388	-10.8057	-1.32434	3.15	14	6	-1	-1
ABpra	24	8.0622	9.66142	1.94284	2.95	16	7	-1	-1
ABarp	24	-4.01068	1.34275	8.73588	3.05	19	5	-1	-1
E	24	10.5354	-6.99482	-6.16537	2.4	9	3	-1	-1
C	25	8.80833	-4.66312	6.40724	3.55	10	0	-1	-1
ABprp	25	13.3711	3.14743	-3.31005	2.9	17	7	-1	-1
ABala	25	-20.1799	1.53558	-0.020814	3.2	13	4	-1	-1
ABpla	25	-10.934	-5.44298	7.52257	3.35	15	6	-1	-1
ABara	25	-7.85733	9.3868	-0.291651	3.05	18	5	-1	-1
MSa	25	-4.35555	0.495088	-6.27286	1.6	20	8	-1	-1
P3	25	20.0031	-5.67508	0.0707287	2.95	11	0	-1	-1
ABalp	25	-12.2516	-5.98397	-6.15592	3.05	12	4	-1	-1
ABplp	25	-0.742006	-11.3362	-1.84993	3.1	14	6	-1	-1
ABpra	25	7.76933	10.4429	2.63102	3.05	16	7	-1	-1
ABarp	25	-3.73774	1.78876	8.60715	3.15	19	5	-1	-1
E	25	9.80005	-6.36106	-6.84921	2.1	9	3	22	23
MSp	25	0.32637	1.5183	-4.91912	1.7	21	8	-1	-1
C	26	8.50283	-4.28247	5.7578	3.55	10	0	-1	-1
ABprp	26	14.1157	4.32624	-3.93942	3.05	17	7	-1	-1
ABala	26	-19.8594	1.75281	0.47925	3.1	13	4	-1	-1
ABpla	26	-10.0345	-5.29824	7.52304	3.4	15	6	-1	-1
ABara	26	-8.37217	9.41484	-2.37352	3.05	18	5	-1	-1
MSa	26	-4.61636	-0.298631	-7.40069	1.75	20	8	-1	-1
P3	26	19.856	-5.52076	0.138016	3	11	0	-1	-1
ABalp	26	-13.0345	-7.34093	-4.90463	3.3	12	4	-1	-1
ABplp	26	0.453728	-11.1652	-2.45075	3.25	14	6	-1	-1
ABpra	26	6.52599	10.5006	2.60301	3.15	16	7	-1	-1
ABarp	26	-3.64011	1.52828	8.37776	3.2	19	5	-1	-1
Ea	26	8.18662	-6.62669	-7.53937	1.45	22	9	-1	-1
MSp	26	0.882465	1.72767	-5.96646	1.75	21	8	-1	-1
Ep	26	12.9375	-6.58692	-5.56267	1.65	23	9	-1	-1
C	27	8.60385	-3.73522	5.6153	3.4	10	0	-1	-1
ABprp	27	14.5173	3.21231	-4.07296	3.05	17	7	-1	-1
ABala	27	-20.3655	1.51174	0.668396	3.3	13	4	-1	-1
ABpla	27	-9.57844	-5.02549	8.19208	3.35	15	6	-1	-1
ABara	27	-8.96178	9.42149	-3.67825	3.15	18	5	-1	-1
MSa	27	-4.815	-0.585406	-7.0288	1.9	20	8	-1	-1
P3	27	20.0061	-4.72949	1.17792	2.9	11	0	-1	-1
ABalp	27	-13.0579	-6.92122	-4.43209	3.2	12	4	-1	-1
ABplp	27	1.32456	-11.7434	-1.59791	3.1	14	6	-1	-1
ABpra	27	6.92911	9.8595	3.02307	2.9	16	7	-1	-1
ABarp	27	-3.82564	1.50444	9.06697	3.3	19	5	-1	-1
Ea	27	8.24637	-7.20318	-8.16714	1.75	22	9	-1	-1
MSp	27	1.61001	1.97365	-5.97974	2.1	21	8	-1	-1
Ep	27	14.093	-6.92899	-5.07485	1.8	23	9	-1	-1
C	28	7.2595	-4.22471	5.7298	2.35	10	0	-1	-1
ABprp	28	14.2862	3.75219	-4.47924	3.15	17	7	-1	-1
ABala	28	-20.2051	1.62036	0.918429	3.3	13	4	-1	-1
ABpla	28	-9.62458	-4.32391	8.11687	3.25	15	6	-1	-1
ABara	28	-9.66601	8.75579	-4.1375	3.15	18	5	-1	-1
MSa	28	-6.0088	-0.42149	-6.89469	2.4	20	8	-1	-1
P3	28	20.229	-4.25179	1.90737	3	11	0	-1	-1
ABalp	28	-12.494	-7.59158	-4.7823	3.25	12	4	-1	-1
ABplp	28	1.78109	-11.6085	-1.94917	3.2	14	6	-1	-1
ABpra	28	6.53766	10.2907	2.36674	2.95	16	7	-1	-1
ABarp	28	-3.45167	2.49771	8.79573	3.2	19	5	-1	-1
Ea	28	8.60721	-6.47285	-8.75569	2.1	22	9	-1	-1
MSp	28	0.981543	1.93998	-5.64226	2.4	21	8	-1	-1
Ep	28	14.005	-7.21332	-4.61504	2.15	23	9	-1	-1
C	29	7.24977	-3.67991	5.49938	2.25	10	0	24	25
ABprp	29	14.1254	3.78144	-3.70898	3.15	17	7	-1	-1
ABala	29	-21.1905	1.52624	0.911074	3.25	13	4	-1	-1
ABpla	29	-9.49101	-4.60332	8.75256	3.3	15	6	-1	-1
ABara	29	-10.0575	9.18708	-4.79382	3.3	18	5	-1	-1
MSa	29	-6.04861	-1.07245	-6.82636	2.55	20	8	-1	-1
P3	29	19.8983	-3.78637	2.19717	2.95	11	0	-1	-1
ABalp	29	-12.8626	-7.44217	-4.89087	3.25	12	4	-1	-1
ABplp	29	1.79129	-12.2912	-2.73903	3.4	14	6	-1	-1
ABpra	29	6.49005	10.5196	1.73795	2.95	16	7	-1	-1
ABarp	29	-3.0544	3.07126	8.05195	3.2	19	5	-1	-1
Ea	29	9.07686	-6.07499	-8.78962	2.5	22	9	-1	-1
MSp	29	2.33949	2.55457	-6.45973	2.6	21	8	-1	-1
Ep	29	14.345	-8.0857	-3.65411	2.45	23	9	-1	-1
Ca	30	4.98167	-4.50507	4.51206	1.45	24	10	-1	-1
ABprp	30	14.1239	3.30864	-4.26258	3.05	17	7	-1	-1
ABala	30	-20.5621	1.55991	0.573587	3.35	13	4	-1	-1
ABpla	30	-9.76202	-4.71438	8.4146	3.2	15	6	-1	-1
ABara	30	-9.39306	9.20181	-4.26624	3.15	18	5	-1	-1
MSa	30	-7.17295	-2.02983	-7.08959	2.8	20	8	-1	-1
P3	30	19.432	-3.37648	2.31799	2.95	11	0	-1	-1
ABalp	30	-13.3041	-6.9792	-4.689	3.2	12	4	-1	-1
ABplp	30	1.28715	-12.1973	-3.01659	3.3	14	6	-1	-1
ABpra	30	6.99612	10.7606	1.5488	3.15	16	7	-1	-1
ABarp	30	-2.33464	4.19698	7.34154	3.3	19	5	-1	-1
Ea	30	7.96564	-6.76945	-8.73553	2.65	22	9	-1	-1
MSp	30	3.62071	2.81283	-6.03337	2.7	21	8	-1	-1
Ep	30	15.5782	-7.4608	-2.83626	2.75	23	9	-1	-1
Cp	30	9.86563	-2.38735	5.5808	1.95	25	10	-1	-1
Ca	31	5.22839	-4.58494	3.74868	1.6	24	10	-1	-1
ABprp	31	14.6932	3.78095	-4.99259	3.25	17	7	-1	-1
ABala	31	-20.4494	1.89731	0.194816	3.25	13	4	-1	-1
ABpla	31	-10.5259	-4.80358	8.58311	3.2	15	6	-1	-1
ABara	31	-8.34691	9.33007	-3.31276	3.15	18	5	-1	-1
MSa	31	-6.30749	-1.53123	-8.42089	2.9	20	8	-1	-1
P3	31	19.8011	-3.66373	1.40627	2.95	11	0	-1	-1
ABalp	31	-14.2551	-7.56504	-4.38488	3.3	12	4	-1	-1
ABplp	31	0.349318	-12.5202	-2.39512	3.3	14	6	-1	-1
ABpra	31	7.33998	10.5581	1.57632	3.25	16	7	-1	-1
ABarp	31	-2.25984	4.21837	6.56439	3.15	19	5	-1	-1
Ea	31	6.58048	-5.41468	-9.07603	2.7	22	9	-1	-1
MSp	31	5.07385	2.96984	-5.59324	2.9	21	8	-1	-1
Ep	31	16.0327	-7.66084	-2.7208	2.8	23	9	-1	-1
Cp	31	10.9734	-2.50064	5.43982	2	25	10	-1	-1
Ca	32	4.83257	-4.68569	5.04605	2.1	24	10	-1	-1
ABprp	32	14.4469	3.72296	-5.24951	3.2	17	7	-1	-1
ABala	32	-20.2644	2.059	0.5259	3.2	13	4	-1	-1
ABpla	32	-10.4114	-4.13124	7.73763	3.55	15	6	-1	-1
ABara	32	-8.45765	9.32761	-3.40069	3.2	18	5	-1	-1
MSa	32	-5.78975	-1.50002	-8.84631	2.85	20	8	-1	-1
P3	32	19.9502	-3.48312	0.872279	3	11	0	-1	-1
ABalp	32	-14.3867	-6.95068	-5.48726	3.3	12	4	-1	-1
ABplp	32	-0.327231	-12.1872	-1.66616	3.45	14	6	-1	-1
ABpra	32	7.04421	10.3939	1.15731	3.05	16	7	-1	-1
ABarp	32	-1.98835	4.19159	5.88206	3.3	19	5	-1	-1
Ea	32	6.50472	-6.04671	-9.87278	2.75	22	9	-1	-1
MSp	32	5.2079	2.55259	-5.97786	2.8	21	8	-1	-1
Ep	32	15.5156	-7.82989	-3.31567	2.85	23	9	-1	-1
Cp	32	11.2231	-1.63492	5.78362	2.3	25	10	-1	-1
Ca	33	4.76166	-4.0372	4.88979	2.6	24	10	-1	-1
ABprp	33	15.0108	3.05259	-5.59972	3.2	17	7	-1	-1
ABala	33	-18.9545	3.04022	0.0999148	2.7	13	4	-1	-1
ABpla	33	-11.1355	-3.56948	7.83781	2.55	15	6	-1	-1
ABara	33	-7.49698	9.36865	-3.47439	2.6	18	5	-1	-1
MSa	33	-5.06561	-2.06178	-8.94649	2.95	20	8	-1	-1
P3	33	19.7137	-4.0859	0.845797	3.05	11	0	-1	-1
ABalp	33	-14.6582	-6.92391	-4.80493	2.85	12	4	-1	-1
ABplp	33	-1.02661	-11.5724	-1.48493	3.1	14	6	-1	-1
ABpra	33	7.16708	10.0487	-0.0113287	3.05	16	7	-1	-1
ABarp	33	-2.40313	5.04258	5.69828	2.5	19	5	-1	-1
Ea	33	7.19244	-6.45169	-9.81774	2.9	22	9	-1	-1
MSp	33	4.94855	2.23166	-6.55209	2.85	21	8	-1	-1
Ep	33	15.1051	-8.66638	-2.88922	2.9	23	9	-1	-1
Cp	33	11.074	-1.81554	6.31761	2.75	25	10	-1	-1
Ca	34	3.8452	-5.11475	5.5054	2.45	24	10	-1	-1
ABprp	34	14.207	2.31244	-5.36288	2.3	17	7	-1	-1
ABala	34	-17.8709	2.736	-1.14242	2.6	13	4	26	27
ABpla	34	-11.1243	-4.52783	5.00736	2.35	15	6	28	29
ABara	34	-7.39109	8.09058	-4.02694	2.2	18	5	30	31
MSa	34	-4.08989	-1.42286	-9.16956	3.05	20	8	-1	-1
P3	34	20.0692	-4.49826	0.637046	2.95	11	0	-1	-1
ABalp	34	-11.9695	-5.94491	-5.03394	2.4	12	4	32	33
ABplp	34	-1.81341	-11.3797	-1.86416	2.55	14	6	34	35
ABpra	34	6.79505	9.3904	-0.206793	2.65	16	7	-1	-1
ABarp	34	-2.36476	5.22074	5.07636	2.25	19	5	36	37
Ea	34	7.97585	-7.45209	-9.52539	2.95	22	9	-1	-1
MSp	34	5.28076	2.23902	-6.2883	2.9	21	8	-1	-1
Ep	34	14.941	-9.44488	-2.20585	2.85	23	9	-1	-1
Cp	34	11.8113	-2.11436	6.53475	2.65	25	10	-1	-1
Ca	35	3.2784	-5.38996	4.74843	2.65	24	10	-1	-1
ABprp	35	14.207	2.31244	-5.36288	2.05	17	7	38	39
ABalap	35	-17.3183	3.02399	1.33782	2.35	27	13	-1	-1
ABplaa	35	-13.9122	-2.61328	5.96271	1.7	29	15	-1	-1
ABaraa	35	-8.20266	8.23016	-4.48724	1.75	30	18	-1	-1
MSa	35	-4.0554	-1.91459	-8.85808	3	20	8	-1	-1
P3	35	19.3252	-5.8149	0.246117	2	11	0	-1	-1
ABalpp	35	-11.8165	-7.31391	-3.9374	1.85	33	12	-1	-1
ABplpp	35	-0.792511	-11.1667	0.0285589	1.55	34	14	-1	-1
ABpra	35	6.21128	8.18236	-0.34768	2.4	16	7	40	41
ABarpp	35	-0.752287	2.65621	6.75656	1.4	37	19	-1	-1
Ea	35	7.86317	-7.78949	-9.14662	2.9	22	9	-1	-1
MSp	35	5.15691	1.97363	-6.69355	3	21	8	-1	-1
Ep	35	13.8181	-9.92952	-1.9155	2.95	23	9	-1	-1
Cp	35	12.195	-1.66589	6.49395	2.7	25	10	-1	-1
ABalaa	35	-18.7001	4.30013	-2.53027	2.15	26	13	-1	-1
ABplap	35	-8.5794	-4.80628	7.49647	1.6	28	15	-1	-1
ABarap	35	-5.16087	8.59972	-3.438	1.9	31	18	-1	-1
ABalpa	35	-13.8034	-3.38528	-6.89	1.85	32	12	-1	-1
ABplpa	35	-2.56233	-10.871	-1.84503	1.85	35	14	-1	-1
ABarpa	35	-3.57167	5.12172	4.89315	1.5	36	19	-1	-1
Ca	36	3.90493	-5.69124	4.87764	2.75	24	10	-1	-1
ABprpp	36	15.3124	2.00205	-4.01688	1.75	38	17	-1	-1
ABalap	36	-17.3304	3.37169	2.59439	2	27	13	-1	-1
ABplaa	36	-12.562	-3.33847	7.01204	1.75	29	15	-1	-1
ABaraa	36	-10.1254	7.6753	-4.89344	2	30	18	-1	-1
MSa	36	-6.60714	-2.36526	-7.9065	3.05	20	8	-1	-1
P3	36	19.6467	-5.87338	-1.2944	2.05	11	0	42	43
ABalpp	36	-10.9627	-8.82497	-2.46849	1.95	33	12	-1	-1
ABplpp	36	2.5305	-11.3687	0.625888	1.9	34	14	-1	-1
ABprap	36	8.58237	7.6702	2.59436	2.3	41	16	-1	-1
ABarpp	36	0.751854	3.39217	7.91239	1.7	37	19	-1	-1
Ea	36	5.90686	-7.24199	-8.29041	2.9	22	9	-1	-1
MSp	36	4.30698	1.93506	-6.53192	3.05	21	8	-1	-1
Ep	36	14.0172	-9.78059	-3.30767	3	23	9	-1	-1
Cp	36	13.4057	-0.896982	5.74377	2.8	25	10	-1	-1
ABalaa	36	-20.8384	2.52568	-1.9485	2	26	13	-1	-1
ABplap	36	-5.47592	-4.67828	7.45124	1.5	28	15	-1	-1
ABarap	36	-4.4814	9.21234	-3.05979	1.85	31	18	-1	-1
ABalpa	36	-15.6805	-4.50387	-6.2007	1.85	32	12	-1	-1
ABplpa	36	-3.12911	-11.1462	-2.60201	1.8	35	14	-1	-1
ABarpa	36	-4.69942	6.46246	5.59357	1.6	36	19	-1	-1
ABprpa	36	12.376	2.71178	-7.1623	1.65	39	17	-1	-1
ABpraa	36	4.37104	9.875	0.216644	1.65	40	16	-1	-1
Ca	37	4.80246	-5.88145	5.34481	2.8	24	10	-1	-1
ABprpp	37	15.6004	3.04594	-4.29499	1.7	38	17	-1	-1
ABalap	37	-16.8146	3.06795	2.63567	2.1	27	13	-1	-1
ABplaa	37	-11.3837	-3.96242	8.0476	2.1	29	15	-1	-1
ABaraa	37	-11.1104	7.44334	-5.92108	2.05	30	18	-1	-1
MSa	37	-7.72857	-2.37705	-7.06254	3.05	20	8	-1	-1
P4	37	18.907	-6.65799	-3.63903	1.35	42	11	-1	-1
ABalpp	37	-10.7513	-8.1374	-1.50277	2.05	33	12	-1	-1
ABplpp	37	2.85153	-11.2894	0.105653	1.95	34	14	-1	-1
ABprap	37	10.0341	7.35442	2.48089	2.15	41	16	-1	-1
ABarpp	37	1.67464	3.1172	7.44031	1.8	37	19	-1	-1
Ea	37	4.85245	-6.35265	-8.92072	2.95	22	9	-1	-1
MSp	37	3.11124	1.76402	-5.93112	3	21	8	-1	-1
Ep	37	13.2095	-8.97106	-4.70136	2.9	23	9	-1	-1
Cp	37	14.4062	-0.204992	5.60174	2.85	25	10	-1	-1
ABalaa	37	-21.2323	2.75986	-1.11783	2.15	26	13	-1	-1
ABplap	37	-5.29427	-5.32433	7.69543	2.1	28	15	-1	-1
ABarap	37	-5.59069	8.85283	-3.4724	2	31	18	-1	-1
ABalpa	37	-16.0035	-4.91819	-5.21377	2	32	12	-1	-1
ABplpa	37	-2.54047	-11.7635	-2.87117	2	35	14	-1	-1
ABarpa	37	-4.1948	6.23074	4.85082	1.75	36	19	-1	-1
ABprpa	37	11.2886	4.56563	-7.5505	1.7	39	17	-1	-1
ABpraa	37	5.46916	10.3065	-0.154768	1.8	40	16	-1	-1
D	37	19.4956	-3.28308	0.756822	1.4	43	11	-1	-1
Ca	38	4.22403	-5.94681	4.8241	2.8	24	10	-1	-1
ABprpp	38	15.87	2.68422	-4.51062	2	38	17	-1	-1
ABalap	38	-17.0148	2.30839	2.45396	2.35	27	13	-1	-1
ABplaa	38	-10.8014	-3.22717	7.6349	2.4	29	15	-1	-1
ABaraa	38	-11.3703	7.26027	-5.47502	2.45	30	18	-1	-1
MSa	38	-7.75334	-2.43013	-7.1436	3.2	20	8	-1	-1
P4	38	19.026	-7.67313	-3.87426	1.5	42	11	-1	-1
ABalpp	38	-10.3565	-7.76095	-0.759554	2.4	33	12	-1	-1
ABplpp	38	3.40713	-10.9421	0.0786175	2.15	34	14	-1	-1
ABprap	38	9.2701	7.26522	2.6494	2	41	16	-1	-1
ABarpp	38	1.89465	2.64931	7.06258	2.3	37	19	-1	-1
Ea	38	4.43573	-5.8366	-8.63781	3	22	9	-1	-1
MSp	38	2.94464	3.00795	-6.32468	3.1	21	8	-1	-1
Ep	38	12.8657	-8.76858	-4.72889	3	23	9	-1	-1
Cp	38	12.5815	-1.15818	3.94585	2.8	25	10	-1	-1
ABalaa	38	-20.8501	2.73554	-1.71223	2.5	26	13	-1	-1
ABplap	38	-4.6527	-5.02772	7.67526	2.25	28	15	-1	-1
ABarap	38	-5.90978	9.1084	-3.41887	2.25	31	18	-1	-1
ABalpa	38	-16.2022	-5.20496	-4.84188	2.35	32	12	-1	-1
ABplpa	38	-2.09559	-11.4188	-2.98615	2.3	35	14	-1	-1
ABarpa	38	-4.75235	5.54857	5.34457	1.9	36	19	-1	-1
ABprpa	38	11.1414	4.71995	-7.48321	2	39	17	-1	-1
ABpraa	38	4.48324	10.3503	0.858173	2	40	16	-1	-1
D	38	19.7817	-2.57414	0.945409	1.5	43	11	-1	-1
Ca	39	4.68201	-5.33911	5.02645	2.9	24	10	-1	-1
ABprpp	39	16.0419	2.58298	-4.49686	2.3	38	17	-1	-1
ABalap	39	-16.327	1.90341	2.50901	2.5	27	13	-1	-1
ABplaa	39	-11.5541	-3.38837	8.58744	2.6	29	15	-1	-1
ABaraa	39	-11.7024	7.2529	-5.73881	2.5	30	18	-1	-1
MSa	39	-7.22249	-2.13599	-7.2517	3.15	20	8	-1	-1
P4	39	18.9517	-7.83236	-4.11741	1.75	42	11	-1	-1
ABalpp	39	-10.0661	-8.73947	0.0392685	2.5	33	12	-1	-1
ABplpp	39	4.23376	-10.4838	0.389525	2.6	34	14	-1	-1
ABprap	39	9.35606	7.2146	2.65628	2.3	41	16	-1	-1
ABarpp	39	3.54498	2.62031	6.57723	2.35	37	19	-1	-1
Ea	39	3.82231	-5.27239	-8.44969	3	22	9	-1	-1
MSp	39	2.52647	3.05121	-6.59535	3.15	21	8	-1	-1
Ep	39	12.581	-9.00473	-4.36388	3	23	9	-1	-1
Cp	39	13.1867	-0.704798	4.08091	2.95	25	10	-1	-1
ABalaa	39	-22.0968	1.98556	-1.82711	2.65	26	13	-1	-1
ABplap	39	-3.42295	-5.21057	8.40623	2.5	28	15	-1	-1
ABarap	39	-5.71308	9.06023	-3.32406	2.5	31	18	-1	-1
ABalpa	39	-16.8073	-5.65834	-4.97694	2.55	32	12	-1	-1
ABplpa	39	-1.96348	-12.1709	-2.90405	2.5	35	14	-1	-1
ABarpa	39	-4.97043	6.3514	5.2556	2.4	36	19	-1	-1
ABprpa	39	11.4493	4.53639	-8.32076	2.15	39	17	-1	-1
ABpraa	39	4.37589	11.1555	0.857119	2.15	40	16	-1	-1
D	39	19.904	-2.78154	0.79707	1.8	43	11	-1	-1
Ca	40	5.06569	-4.89064	4.98564	2.9	24	10	-1	-1
ABprpp	40	16.3891	3.18822	-4.38245	2.4	38	17	-1	-1
ABalap	40	-15.4892	2.28969	3.60395	2.6	27	13	-1	-1
ABplaa	40	-12.8816	-2.94505	8.08586	2.55	29	15	-1	-1
ABaraa	40	-12.1187	7.63109	-6.47619	2.55	30	18	-1	-1
MSa	40	-7.7169	-2.58691	-7.29881	3.2	20	8	-1	-1
P4	40	19.2747	-7.41804	-5.10434	2.15	42	11	-1	-1
ABalpp	40	-9.29576	-10.0028	0.0142968	2.55	33	12	-1	-1
ABplpp	40	6.05554	-10.4762	0.938228	2.65	34	14	-1	-1
ABprap	40	10.7466	7.00252	2.61699	2.6	41	16	-1	-1
ABarpp	40	4.38133	2.5338	7.11858	2.35	37	19	-1	-1
Ea	40	4.01901	-5.32056	-8.35488	3.05	22	9	-1	-1
MSp	40	2.15784	3.20061	-6.70392	3.2	21	8	-1	-1
Ep	40	13.7763	-8.69585	-3.94438	2.95	23	9	-1	-1
Cp	40	12.9171	-0.343075	4.29654	2.9	25	10	-1	-1
ABalaa	40	-22.5034	1.81895	-2.33405	2.7	26	13	-1	-1
ABplap	40	-2.77311	-5.93156	8.0629	2.7	28	15	-1	-1
ABarap	40	-4.97243	9.56914	-3.02002	2.6	31	18	-1	-1
ABalpa	40	-18.0735	-5.31872	-5.55268	2.6	32	12	-1	-1
ABplpa	40	-1.94989	-12.0459	-3.60703	2.7	35	14	-1	-1
ABarpa	40	-5.97724	7.01194	5.2541	2.5	36	19	-1	-1
ABprpa	40	11.0559	4.63273	-8.51038	2.3	39	17	-1	-1
ABpraa	40	4.71003	11.4979	0.654225	2.35	40	16	-1	-1
D	40	20.3339	-3.03464	0.831467	2	43	11	-1	-1
Ca	41	4.5635	-4.46181	4.24139	2.95	24	10	-1	-1
ABprpp	41	17.3858	3.21032	-3.59107	2.45	38	17	-1	-1
ABalap	41	-15.7014	1.87783	4.6788	2.8	27	13	-1	-1
ABplaa	41	-13.7446	-3.24657	7.93016	2.55	29	15	-1	-1
ABaraa	41	-12.9682	7.45467	-7.33485	2.65	30	18	-1	-1
MSa	41	-7.34634	-2.40138	-7.65695	3.15	20	8	-1	-1
P4	41	19.4471	-7.65714	-6.11087	2.45	42	11	-1	-1
ABalpp	41	-8.33703	-10.2967	0.407295	2.7	33	12	-1	-1
ABplpp	41	6.58251	-10.852	1.76352	2.7	34	14	-1	-1
ABprap	41	11.4129	7.3522	2.67787	2.65	41	16	-1	-1
ABarpp	41	5.12004	2.70776	7.8893	2.55	37	19	-1	-1
Ea	41	5.05254	-5.59308	-8.73902	3.1	22	9	-1	-1
MSp	41	1.54297	3.29204	-7.06941	3.15	21	8	-1	-1
Ep	41	13.6923	-8.31028	-4.41796	3	23	9	-1	-1
Cp	41	13.005	-0.0587522	3.83672	2.9	25	10	-1	-1
ABalaa	41	-22.6884	1.65727	-2.66514	2.65	26	13	-1	-1
ABplap	41	-1.96155	-6.07114	8.52319	2.8	28	15	-1	-1
ABarap	41	-4.94572	9.95717	-3.40567	2.55	31	18	-1	-1
ABalpa	41	-18.4057	-5.32609	-5.81646	2.7	32	12	-1	-1
ABplpa	41	-2.97369	-12.3182	-2.99247	2.75	35	14	-1	-1
ABarpa	41	-7.04719	7.44124	5.79345	2.35	36	19	-1	-1
ABprpa	41	10.7849	4.52166	-8.84834	2.45	39	17	-1	-1
ABpraa	41	4.91061	12.1196	-0.184363	2.5	40	16	-1	-1
D	41	20.7885	-3.23468	0.946924	2.2	43	11	-1	-1
Ca	42	4.34202	-4.46673	4.06553	2.8	24	10	-1	-1
ABprpp	42	18.3368	3.79615	-3.8952	2.45	38	17	-1	-1
ABalap	42	-15.9496	1.4849	4.8886	2.9	27	13	-1	-1
ABplaa	42	-13.338	-3.07996	8.43711	2.9	29	15	-1	-1
ABaraa	42	-13.4878	7.08851	-6.44273	2.7	30	18	-1	-1
MSa	42	-7.54304	-2.35322	-7.75175	3.2	20	8	-1	-1
P4	42	19.4209	-8.18301	-6.74551	2.15	42	11	-1	-1
ABalpp	42	-9.0398	-10.4896	0.50163	2.75	33	12	-1	-1
ABplpp	42	6.2469	-11.6671	1.41284	2.55	34	14	-1	-1
ABprap	42	11.714	8.65903	2.71707	2.45	41	16	-1	-1
ABarpp	42	4.18221	2.38487	8.51076	2.75	37	19	-1	-1
Ea	42	5.36191	-5.30385	-9.02298	3.05	22	9	-1	-1
MSp	42	1.37104	3.39328	-7.08317	3.25	21	8	-1	-1
Ep	42	13.3882	-7.45684	-4.51382	3	23	9	-1	-1
Cp	42	13.3158	0.703272	4.10635	2.95	25	10	-1	-1
ABalaa	42	-22.4305	1.5054	-2.6445	2.8	26	13	-1	-1
ABplap	42	-1.62741	-5.72883	8.32028	2.7	28	15	-1	-1
ABarap	42	-4.94572	9.95717	-3.40567	2.65	31	18	-1	-1
ABalpa	42	-18.4042	-4.85329	-5.26288	2.7	32	12	-1	-1
ABplpa	42	-3.05965	-12.2676	-2.99935	2.8	35	14	-1	-1
ABarpa	42	-7.53237	6.58337	6.99705	2.4	36	19	-1	-1
ABprpa	42	10.0359	5.03034	-8.82921	2.6	39	17	-1	-1
ABpraa	42	3.6425	12.1242	-0.29342	2.6	40	16	-1	-1
D	42	21.4432	-2.67515	1.24408	2.4	43	11	-1	-1
Ca	43	4.36486	-4.7486	4.61328	2.8	24	10	-1	-1
ABprpp	43	18.3615	3.84923	-3.81415	2.45	38	17	-1	-1
ABalap	43	-16.4023	2.01987	4.30644	2.75	27	13	-1	-1
ABplaa	43	-13.5328	-2.69685	7.8756	2.75	29	15	-1	-1
ABaraa	43	-13.2401	7.6193	-5.63223	2.8	30	18	-1	-1
MSa	43	-8.02434	-2.5412	-7.48156	3.15	20	8	-1	-1
P4	43	19.125	-8.34716	-7.16452	2.2	42	11	-1	-1
ABalpp	43	-9.02669	-10.2267	0.818962	2.7	33	12	-1	-1
ABplpp	43	6.62719	-12.0263	1.28514	2.8	34	14	-1	-1
ABprap	43	11.8612	8.5047	2.64978	2.45	41	16	-1	-1
ABarpp	43	5.14287	2.4259	8.43706	2.7	37	19	-1	-1
Ea	43	4.8539	-5.87986	-8.36713	3	22	9	-1	-1
MSp	43	0.744512	3.69456	-7.21238	3.05	21	8	-1	-1
Ep	43	12.9453	-7.46667	-4.86554	3.1	23	9	-1	-1
Cp	43	13.7724	0.838184	3.75511	2.95	25	10	-1	-1
ABalaa	43	-21.9225	2.0814	-3.30034	2.75	26	13	-1	-1
ABplap	43	-0.664798	-5.35286	7.77988	2.9	28	15	-1	-1
ABarap	43	-3.82332	10.5796	-2.67575	2.65	31	18	-1	-1
ABalpa	43	-18.0487	-5.26564	-5.47163	2.7	32	12	-1	-1
ABplpa	43	-2.96058	-12.0553	-2.67515	2.8	35	14	-1	-1
ABarpa	43	-7.42164	6.58583	7.08498	2.55	36	19	-1	-1
ABprpa	43	10.3318	5.19449	-8.4102	2.65	39	17	-1	-1
ABpraa	43	3.24523	11.5507	0.450373	2.7	40	16	-1	-1
D	43	21.4165	-3.06316	1.62972	2.45	43	11	-1	-1
Ca	44	4.17788	-5.24522	4.7489	2.95	24	10	-1	-1
ABprpp	44	18.8141	3.31426	-3.232	2.55	38	17	-1	-1
ABalap	44	-16.3052	1.89724	5.09735	2.7	27	13	-1	-1
ABplaa	44	-13.29	-3.4466	8.04562	3.15	29	15	-1	-1
ABaraa	44	-13.5378	7.1202	-5.58454	2.9	30	18	-1	-1
MSa	44	-8.37014	-2.67365	-7.04238	2.2	20	8	-1	-1
P4	44	18.6326	-8.46314	-7.67834	2.2	42	11	-1	-1
ABalpp	44	-8.80522	-10.2218	0.994819	2.7	33	12	-1	-1
ABplpp	44	6.94967	-11.4742	1.3185	2.95	34	14	-1	-1
ABprap	44	12.2813	8.7964	2.45376	2.5	41	16	-1	-1
ABarpp	44	5.41388	2.53697	8.77502	2.65	37	19	-1	-1
Ea	44	5.03895	-5.71817	-8.03605	3.1	22	9	-1	-1
MSp	44	0.754231	3.14976	-6.98195	2.35	21	8	-1	-1
Ep	44	12.4426	-6.89999	-4.5895	3.1	23	9	-1	-1
Cp	44	14.141	0.68877	3.86368	3.1	25	10	-1	-1
ABalaa	44	-21.9968	1.92217	-3.5435	2.75	26	13	-1	-1
ABplap	44	-1.5531	-5.5696	8.56344	2.8	28	15	-1	-1
ABarap	44	-4.46151	11.0908	-2.56868	2.7	31	18	-1	-1
ABalpa	44	-18.1386	-5.88491	-4.54511	2.75	32	12	-1	-1
ABplpa	44	-2.82507	-11.9997	-2.50617	2.85	35	14	-1	-1
ABarpa	44	-7.40998	6.37597	6.84871	2.45	36	19	-1	-1
ABprpa	44	10.4556	5.45988	-8.00495	2.6	39	17	-1	-1
ABpraa	44	3.30642	11.447	0.376208	2.7	40	16	-1	-1
D	44	21.7739	-3.14057	0.95428	2.4	43	11	-1	-1
Ca	45	5.03947	-5.41651	4.351	3.05	24	10	-1	-1
ABprpp	45	18.409	3.62045	-3.18535	2.55	38	17	-1	-1
ABalap	45	-17.0705	1.33525	4.71226	2.85	27	13	-1	-1
ABplaa	45	-12.7096	-3.0463	8.09962	2.85	29	15	-1	-1
ABaraa	45	-13.4616	7.61439	-5.80809	2.65	30	18	-1	-1
MSa	45	-8.04959	-2.45643	-6.54232	2.05	20	8	44	45
P4	45	17.7579	-8.55479	-7.59777	2.15	42	11	-1	-1
ABalpp	45	-8.70275	-9.20173	1.40591	2.8	33	12	-1	-1
ABplpp	45	6.38289	-11.7493	0.561541	2.75	34	14	-1	-1
ABprap	45	12.6611	8.57498	3.34635	2.45	41	16	-1	-1
ABarpp	45	5.47508	2.43327	8.70085	2.7	37	19	-1	-1
Ea	45	5.43574	-5.00676	-7.75953	3.1	22	9	-1	-1
MSp	45	1.24816	3.73853	-5.91454	2.35	21	8	46	47
Ep	45	12.8593	-7.41604	-4.87242	3.1	23	9	-1	-1
Cp	45	14.2614	0.146422	4.18203	3.2	25	10	-1	-1
ABalaa	45	-21.9735	1.50246	-4.01604	2.8	26	13	-1	-1
ABplap	45	-1.44236	-5.56714	8.65137	2.9	28	15	-1	-1
ABarap	45	-4.31435	10.9365	-2.63597	2.85	31	18	-1	-1
ABalpa	45	-18.1633	-5.93798	-4.62616	2.75	32	12	-1	-1
ABplpa	45	-3.2549	-11.7466	-2.54057	2.7	35	14	-1	-1
ABarpa	45	-7.67953	6.7377	7.06434	2.6	36	19	-1	-1
ABprpa	45	11.0986	6.22927	-7.47153	2.65	39	17	-1	-1
ABpraa	45	2.45649	11.4084	0.537818	2.8	40	16	-1	-1
D	45	21.551	-3.61827	0.224824	2.5	43	11	-1	-1
Ca	46	4.7738	-4.3849	3.63322	3.1	24	10	-1	-1
ABprpp	46	19.2435	3.19899	-2.1773	2.55	38	17	-1	-1
ABalap	46	-16.3945	1.14012	5.00357	2.85	27	13	-1	-1
ABplaa	46	-12.4284	-3.61788	7.64772	2.9	29	15	-1	-1
ABaraa	46	-13.8185	7.55394	-6.15293	2.75	30	18	-1	-1
MSap	46	-6.16321	-4.85066	-7.03143	1.65	44	20	-1	-1
P4	46	17.9051	-8.70916	-7.66507	2.5	42	11	-1	-1
ABalpp	46	-8.97715	-10.1205	0.981057	2.75	33	12	-1	-1
ABplpp	46	6.09877	-12.1233	-0.093743	2.8	34	14	-1	-1
ABprap	46	12.0958	8.77255	3.14296	2.45	41	16	-1	-1
ABarpp	46	5.04525	2.68639	8.66645	2.65	37	19	-1	-1
Ea	46	4.75967	-4.81165	-8.05085	3.1	22	9	-1	-1
MSpa	46	-1.68241	3.23358	-7.89614	1.7	46	21	-1	-1
Ep	46	12.871	-7.62589	-5.1087	3.1	23	9	-1	-1
Cp	46	14.8059	0.565659	3.37097	3.15	25	10	-1	-1
ABalaa	46	-21.959	2.23818	-3.14513	2.8	26	13	-1	-1
ABplap	46	-2.29036	-5.27077	8.34629	2.9	28	15	-1	-1
ABarap	46	-4.54941	10.8064	-2.10887	2.7	31	18	-1	-1
ABalpa	46	-18.0147	-5.61951	-4.13985	2.8	32	12	-1	-1
ABplpa	46	-3.47637	-11.7514	-2.71641	2.8	35	14	-1	-1
ABarpa	46	-7.17685	6.17102	6.7883	2.5	36	19	-1	-1
ABprpa	46	12.0608	6.7431	-6.99164	2.65	39	17	-1	-1
ABpraa	46	2.60559	11.5891	0.003838	2.7	40	16	-1	-1
D	46	21.5622	-3.69028	1.00885	2.4	43	11	-1	-1
MSaa	46	-9.92676	-1.3555	-8.41695	1.55	45	20	-1	-1
MSpp	46	4.05441	3.2296	-6.93236	1.85	47	21	-1	-1
Ca	47	4.38378	-3.48083	3.5305	2.9	24	10	-1	-1
ABprpp	47	19.7607	3.36806	-1.58243	2.6	38	17	-1	-1
ABalap	47	-15.9001	1.59105	5.05069	2.9	27	13	-1	-1
ABplaa	47	-11.7771	-3.86608	7.85798	2.85	29	15	-1	-1
ABaraa	47	-14.77	7.10596	-4.82852	2.75	30	18	-1	-1
MSap	47	-5.33805	-4.86516	-7.27412	1.75	44	20	-1	-1
P4	47	17.9298	-8.65608	-7.58402	2.2	42	11	-1	-1
ABalpp	47	-8.73043	-10.2004	0.217674	2.8	33	12	-1	-1
ABplpp	47	6.19785	-11.911	0.230455	2.8	34	14	-1	-1
ABprap	47	12.3935	9.27165	3.09528	2.45	41	16	-1	-1
ABarpp	47	5.18221	3.21471	9.38902	2.75	37	19	-1	-1
Ea	47	5.43914	-4.19903	-7.67264	3.05	22	9	-1	-1
MSpa	47	-1.54497	3.62405	-8.19385	1.75	46	21	-1	-1
Ep	47	12.8593	-7.41604	-4.87242	3.2	23	9	-1	-1
Cp	47	13.3752	0.264625	4.49888	3.1	25	10	-1	-1
ABalaa	47	-22.1809	2.37112	-2.30069	2.8	26	13	-1	-1
ABplap	47	-2.32872	-5.44894	8.96822	2.75	28	15	-1	-1
ABarap	47	-4.9807	10.5867	-2.69686	2.7	31	18	-1	-1
ABalpa	47	-18.1735	-5.25533	-3.83629	2.75	32	12	-1	-1
ABplpa	47	-2.54047	-11.7635	-2.87117	2.75	35	14	-1	-1
ABarpa	47	-7.54549	6.32044	6.67973	2.75	36	19	-1	-1
ABprpa	47	12.5052	7.22571	-6.08632	2.6	39	17	-1	-1
ABpraa	47	2.26951	10.9118	0.673445	2.85	40	16	-1	-1
D	47	21.2281	-4.03259	1.21176	2.5	43	11	-1	-1
MSaa	47	-10.7519	-1.341	-8.17426	1.6	45	20	-1	-1
MSpp	47	4.88297	4.02284	-7.08816	1.85	47	21	-1	-1
Ca	48	3.74221	-3.77743	3.55067	3	24	10	-1	-1
ABprpp	48	20.0186	3.21618	-1.56179	2.6	38	17	-1	-1
ABalap	48	-16.5514	1.83925	4.84043	2.9	27	13	-1	-1
ABplaa	48	-12.0617	-4.10224	8.22299	2.8	29	15	-1	-1
ABaraa	48	-14.8429	7.41952	-4.51807	2.65	30	18	-1	-1
MSap	48	-4.52065	-3.99991	-8.21392	2.05	44	20	-1	-1
P4	48	18.0158	-8.7067	-7.57714	2.15	42	11	-1	-1
ABalpp	48	-9.135	-10.0321	-0.755962	2.9	33	12	-1	-1
ABplpp	48	6.41153	-11.0264	-0.290833	2.75	34	14	-1	-1
ABprap	48	12.4561	9.64069	3.57469	2.5	41	16	-1	-1
ABarpp	48	4.44301	3.17859	9.63858	2.6	37	19	-1	-1
Ea	48	5.34491	-3.13081	-7.35636	3.05	22	9	-1	-1
MSpa	48	-1.21277	3.63142	-7.93006	2.1	46	21	-1	-1
Ep	48	13.1226	-6.42523	-5.23159	3.1	23	9	-1	-1
Cp	48	12.7485	0.565912	4.36967	3.1	25	10	-1	-1
ABalaa	48	-22.0585	2.16372	-2.44903	2.8	26	13	-1	-1
ABplap	48	-3.7605	-6.36061	8.52224	2.95	28	15	-1	-1
ABalpa	48	-17.8524	-5.17596	-4.35652	2.9	32	12	-1	-1
ABplpa	48	-2.08199	-11.2936	-3.68911	2.85	35	14	-1	-1
ABarpa	48	-7.68099	6.2649	6.51075	2.9	36	19	-1	-1
ABprpa	48	12.4042	6.67846	-5.94382	2.65	39	17	-1	-1
ABpraa	48	2.54246	11.3578	0.544695	2.8	40	16	-1	-1
D	48	20.6952	-4.66168	1.78655	2.5	43	11	-1	-1
MSaa	48	-10.3814	-1.15547	-8.53239	1.9	45	20	-1	-1
MSpp	48	5.36767	5.01856	-7.27146	2.3	47	21	-1	-1
ABarap	48	-4.99574	9.98886	-2.54749	2.75	31	18	-1	-1
Ca	49	3.64314	-3.98975	3.22646	3.2	24	10	-1	-1
ABprpp	49	20.0069	3.42604	-1.32551	2.6	38	17	-1	-1
ABalap	49	-17.0973	0.947223	5.09791	2.9	27	13	-1	-1
ABplaa	49	-11.714	-3.63484	7.31712	2.95	29	15	-1	-1
ABaraa	49	-14.8278	8.01739	-4.66745	2.6	30	18	-1	-1
MSap	49	-3.96844	-4.46042	-8.32786	2.15	44	20	-1	-1
P4	49	17.6569	-9.10205	-7.45528	2.25	42	11	-1	-1
ABalpp	49	-9.86061	-9.94309	-1.20938	2.85	33	12	-1	-1
ABplpp	49	5.98997	-11.7909	-0.648386	2.9	34	14	-1	-1
ABprap	49	11.6655	9.16351	4.12886	2.65	41	16	-1	-1
ABarpp	49	3.83786	2.72521	9.50353	2.7	37	19	-1	-1
Ea	49	5.44252	-3.39129	-7.58576	3.1	22	9	-1	-1
MSpa	49	-2.16178	3.38053	-8.09264	2.35	46	21	-1	-1
Ep	49	12.8778	-6.01043	-4.93491	3.05	23	9	-1	-1
Cp	49	12.6359	0.228507	4.74844	3	25	10	-1	-1
ABalaa	49	-22.5165	1.55602	-2.65137	2.85	26	13	-1	-1
ABalpa	49	-16.9297	-5.45094	-4.82859	2.85	32	12	-1	-1
ABplpa	49	-1.93483	-11.448	-3.7564	2.9	35	14	-1	-1
ABarpa	49	-7.3619	6.00933	6.45722	2.85	36	19	-1	-1
ABprpa	49	12.5149	6.68091	-5.85589	2.65	39	17	-1	-1
ABpraa	49	2.83871	11.3841	-0.0565717	2.9	40	16	-1	-1
D	49	20.6691	-5.18755	1.15191	2.5	43	11	-1	-1
MSaa	49	-10.5383	-0.456347	-8.69553	2.3	45	20	-1	-1
MSpp	49	5.61244	4.60376	-7.56815	2.4	47	21	-1	-1
ABarap	49	-4.56204	10.4056	-3.44649	2.8	31	18	-1	-1
ABplap	49	-4.47298	-6.00871	8.38615	2.6	28	15	-1	-1
Ca	50	3.07781	-3.79216	3.02309	3.05	24	10	-1	-1
ABprpp	50	19.9686	3.24788	-0.703595	2.5	38	17	-1	-1
ABalap	50	-16.4917	1.26275	4.21266	2.85	27	13	-1	-1
ABplaa	50	-12.3308	-3.87836	7.41833	2.85	29	15	-1	-1
ABaraa	50	-13.9055	7.88026	-4.11922	2.65	30	18	-1	-1
MSap	50	-2.76299	-4.8342	-8.69824	2.35	44	20	-1	-1
P4	50	18.1513	-8.65112	-7.40815	2.2	42	11	-1	-1
ABalpp	50	-9.36571	-9.63001	-2.18255	2.8	33	12	-1	-1
ABplpp	50	5.91566	-11.9501	-0.891542	2.85	34	14	-1	-1
ABprap	50	11.5319	9.44292	3.49317	2.55	41	16	-1	-1
ABarpp	50	3.5207	3.31572	9.09036	2.8	37	19	-1	-1
Ea	50	5.24728	-2.87033	-7.12698	3.1	22	9	-1	-1
MSpa	50	-3.33226	3.12473	-8.43107	2.5	46	21	-1	-1
Ep	50	13.1833	-6.39108	-4.28547	3.1	23	9	-1	-1
Cp	50	13.0924	0.363418	4.39719	3.1	25	10	-1	-1
ABalaa	50	-21.873	2.18756	-3.13825	2.8	26	13	-1	-1
ABalpa	50	-17.0783	-5.76941	-5.3149	2.9	32	12	-1	-1
ABplpa	50	-1.71336	-11.4431	-3.58054	2.8	35	14	-1	-1
ABarpa	50	-8.01464	5.78474	5.69337	2.9	36	19	-1	-1
ABprpa	50	13.5251	6.8281	-5.76749	2.8	39	17	-1	-1
ABpraa	50	2.38025	10.9142	0.761375	2.85	40	16	-1	-1
D	50	20.6442	-5.24063	1.07086	2.55	43	11	-1	-1
MSaa	50	-11.0656	0.0572506	-8.50055	2.45	45	20	-1	-1
MSpp	50	7.47453	5.12447	-8.10806	2.65	47	21	-1	-1
ABarap	50	-4.1055	10.5405	-3.79773	2.9	31	18	-1	-1
ABplap	50	-5.17237	-5.39387	8.56738	2.15	28	15	-1	-1
Ca	51	2.20116	-4.21877	3.57036	2.3	24	10	-1	-1
ABprpp	51	19.9458	3.52974	-1.25135	2.6	38	17	-1	-1
ABalap	51	-16.2702	1.26767	4.38853	2.9	27	13	-1	-1
ABplaa	51	-13.8587	-4.05675	7.75534	3.1	29	15	-1	-1
ABaraa	51	-13.9914	7.93089	-4.12611	2.65	30	18	-1	-1
MSap	51	-2.75472	-5.85179	-9.0214	2.4	44	20	-1	-1
P4	51	17.9546	-8.60296	-7.50297	2.2	42	11	-1	-1
ABalpp	51	-9.4269	-9.52631	-2.10838	2.9	33	12	-1	-1
ABplpp	51	5.59318	-12.5023	-0.924896	2.8	34	14	-1	-1
ABprap	51	10.7562	9.56359	3.89796	2.55	41	16	-1	-1
ABarpp	51	3.14042	3.67499	9.21806	2.65	37	19	-1	-1
Ea	51	5.3483	-2.32308	-7.26947	3.05	22	9	-1	-1
MSpa	51	-3.51585	3.43583	-8.20856	2.5	46	21	-1	-1
Ep	51	13.0114	-6.28984	-4.29922	3.05	23	9	-1	-1
ABalaa	51	-21.2528	3.23882	-3.15257	2.75	26	13	-1	-1
ABalpa	51	-16.8165	-5.25139	-6.22765	2.85	32	12	-1	-1
ABplpa	51	-2.08199	-11.2936	-3.68911	2.9	35	14	-1	-1
ABprpa	51	13.1302	6.45164	-6.5107	2.7	39	17	-1	-1
ABpraa	51	1.9373	10.9044	0.409647	2.95	40	16	-1	-1
D	51	20.5219	-5.03323	1.2192	2.55	43	11	-1	-1
MSaa	51	-11.4421	1.0864	-9.30625	2.45	45	20	-1	-1
MSpp	51	8.2385	5.21367	-8.27658	2.45	47	21	-1	-1
ABarap	51	-4.80682	10.8204	-3.1498	2.85	31	18	-1	-1
ABplap	51	-5.1607	-5.60373	8.33112	2.35	28	15	-1	-1
Cp	51	12.8477	0.778222	4.69387	2.15	25	10	-1	-1
ABarpa	51	-7.84271	5.6835	5.70712	2.8	36	19	-1	-1
Ca	52	3.27257	-4.17527	3.5846	1.95	24	10	48	49
ABprpp	52	20.0206	3.55113	-2.02849	2.65	38	17	-1	-1
ABalap	52	-15.8996	1.4532	4.0304	2.9	27	13	-1	-1
ABplaa	52	-13.1331	-4.14572	8.20876	3	29	15	-1	-1
ABaraa	52	-13.7432	8.32382	-4.33589	2.7	30	18	-1	-1
MSap	52	-2.8538	-6.06411	-9.3456	2.35	44	20	-1	-1
P4	52	17.1431	-8.46337	-7.96325	2.2	42	11	-1	-1
ABalpp	52	-9.95968	-10.1554	-1.53359	2.8	33	12	-1	-1
ABplpp	52	5.40959	-12.1912	-0.702382	2.8	34	14	-1	-1
ABprap	52	10.7431	9.30065	3.58064	2.65	41	16	-1	-1
ABarpp	52	3.37354	3.47004	9.15764	2.8	37	19	-1	-1
Ea	52	4.94518	-1.68194	-7.68952	3.05	22	9	-1	-1
MSpa	52	-3.03455	3.62382	-8.47876	2.6	46	21	-1	-1
Ep	52	12.6063	-5.98364	-4.25258	3.05	23	9	-1	-1
ABalaa	52	-21.4626	3.02405	-3.5647	2.85	26	13	-1	-1
ABalpa	52	-16.7175	-5.03908	-5.90346	2.85	32	12	-1	-1
ABplpa	52	-2.52687	-11.6385	-3.57414	2.85	35	14	-1	-1
ABprpa	52	13.2541	6.71703	-6.10545	2.55	39	17	-1	-1
ABpraa	52	2.17189	11.1723	0.902836	2.75	40	16	-1	-1
D	52	20.5321	-5.71588	0.429332	2.65	43	11	-1	-1
MSaa	52	-10.665	1.43854	-9.15743	2.5	45	20	-1	-1
MSpp	52	7.99226	5.15568	-8.53348	2.75	47	21	-1	-1
ABarap	52	-4.49938	10.7747	-2.96707	2.75	31	18	-1	-1
ABplap	52	-5.66484	-5.50986	8.05355	2.25	28	15	-1	-1
Cp	52	13.6811	-0.253875	4.12803	1.95	25	10	50	51
ABarpa	52	-7.4974	5.9538	6.28824	2.8	36	19	-1	-1
Caa	53	1.47701	-3.65701	3.67054	1.65	48	24	-1	-1
ABprpp	53	20.0454	3.60421	-1.94744	2.6	38	17	-1	-1
ABalap	53	-16.6869	1.78372	4.67145	2.85	27	13	-1	-1
ABplaa	53	-12.6766	-4.01081	7.8575	3	29	15	-1	-1
ABaraa	53	-13.3363	8.35257	-4.84924	2.65	30	18	-1	-1
MSap	53	-2.80572	-6.43074	-9.73709	2.4	44	20	-1	-1
P4	53	17.3528	-8.2486	-7.55113	2.4	42	11	-1	-1
ABalpp	53	-10.3283	-10.006	-1.64216	2.85	33	12	-1	-1
ABplpp	53	5.4839	-12.0319	-0.459236	2.95	34	14	-1	-1
ABprap	53	11.0141	9.41173	3.9186	2.6	41	16	-1	-1
ABarpp	53	3.01803	3.88239	9.3664	2.8	37	19	-1	-1
Ea	53	4.95829	-1.41901	-7.3722	3.1	22	9	-1	-1
MSpa	53	-2.85145	3.45057	-7.68098	2.65	46	21	-1	-1
Ep	53	12.36	-6.04163	-4.50949	3.15	23	9	-1	-1
ABalaa	53	-21.585	3.23145	-3.41637	2.8	26	13	-1	-1
ABalpa	53	-16.7903	-4.72552	-5.59301	2.8	32	12	-1	-1
ABplpa	53	-2.1087	-11.6817	-3.30347	2.8	35	14	-1	-1
ABprpa	53	12.6524	7.07139	-6.15361	3	39	17	-1	-1
ABpraa	53	2.77558	11.1528	0.484285	2.85	40	16	-1	-1
D	53	20.6049	-6.02944	0.118889	2.55	43	11	-1	-1
MSaa	53	-10.4324	1.37144	-8.19755	2.55	45	20	-1	-1
MSpp	53	7.63674	5.56802	-8.32474	2.4	47	21	-1	-1
ABarap	53	-4.30075	11.0615	-3.33895	2.7	31	18	-1	-1
ABplap	53	-5.28262	-5.53418	7.45916	2.6	28	15	-1	-1
Cpp	53	15.0055	-1.64278	3.52242	1.45	51	25	-1	-1
ABarpa	53	-8.11615	5.37534	6.85616	2.85	36	19	-1	-1
Cap	53	4.94281	-5.43173	2.5398	1.45	49	24	-1	-1
Cpa	53	11.1381	1.24586	4.7867	1.35	50	25	-1	-1
Caa	54	1.85097	-2.66374	3.3993	2	48	24	-1	-1
ABprpp	54	20.5859	3.35355	-1.82511	2.7	38	17	-1	-1
ABalap	54	-17.3265	1.82206	4.22492	2.9	27	13	-1	-1
ABplaa	54	-12.8102	-3.7314	7.22183	3.05	29	15	-1	-1
ABaraa	54	-13.399	7.98348	-5.32866	2.65	30	18	-1	-1
MSap	54	-3.33849	-7.05983	-9.1623	2.45	44	20	-1	-1
P4	54	17.1182	-8.51645	-8.0443	2.25	42	11	-1	-1
ABalpp	54	-9.50121	-9.68555	-2.35153	2.95	33	12	-1	-1
ABplpp	54	5.24544	-12.9697	-0.0190198	2.95	34	14	-1	-1
ABprap	54	11.9253	9.34659	3.6828	2.75	41	16	-1	-1
ABarpp	54	2.27882	3.84627	9.61596	2.75	37	19	-1	-1
Ea	54	4.55129	-1.44776	-6.85885	3.1	22	9	-1	-1
MSpa	54	-2.93886	3.0284	-8.24144	2.65	46	21	-1	-1
Ep	54	12.822	-4.76404	-5.24054	3.1	23	9	-1	-1
ABalaa	54	-21.193	2.66233	-3.78033	2.75	26	13	-1	-1
ABalpa	54	-16.4828	-4.77123	-5.41027	2.75	32	12	-1	-1
ABplpa	54	-1.92366	-11.52	-2.97239	2.95	35	14	-1	-1
ABprpa	54	13.0458	6.97506	-5.96399	2.7	39	17	-1	-1
ABpraa	54	2.71245	10.9216	1.02517	2.85	40	16	-1	-1
D	54	20.89	-5.93113	-1.26641	2.55	43	11	-1	-1
MSaa	54	-10.0006	1.45327	-8.62985	2.55	45	20	-1	-1
MSpp	54	8.09521	6.03787	-9.14266	2.55	47	21	-1	-1
ABarap	54	-4.30415	10.2538	-3.42585	2.7	31	18	-1	-1
ABplap	54	-5.38024	-5.27371	7.68855	2.5	28	15	-1	-1
Cpp	54	15.4835	-2.26253	3.16534	1.6	51	25	-1	-1
ABarpa	54	-8.51926	6.01647	6.43611	2.85	36	19	-1	-1
Cap	54	6.73837	-5.95	2.45386	1.8	49	24	-1	-1
Cpa	54	10.5189	0.805249	6.37491	1.55	50	25	-1	-1
Caa	55	2.22009	-2.95099	2.48758	1.8	48	24	-1	-1
ABprpp	55	19.7393	4.12271	-1.57659	2.55	38	17	-1	-1
ABalap	55	-17.3877	1.92576	4.29909	2.75	27	13	-1	-1
ABplaa	55	-12.6878	-3.9388	7.07349	2.95	29	15	-1	-1
ABaraa	55	-13.4771	7.15436	-4.63841	2.75	30	18	-1	-1
MSap	55	-2.98153	-6.99938	-8.81745	2.5	44	20	-1	-1
P4	55	17.2674	-8.33583	-8.57829	2.25	42	11	-1	-1
ABalpp	55	-9.00873	-9.56956	-1.8377	2.85	33	12	-1	-1
ABplpp	55	4.97589	-12.608	0.196607	2.95	34	14	-1	-1
ABprap	55	11.5663	8.9512	3.80465	2.8	41	16	-1	-1
ABarpp	55	1.56633	4.19817	9.47986	2.75	37	19	-1	-1
Ea	55	5.33031	-0.760682	-7.17673	3.1	22	9	-1	-1
MSpa	55	-3.14868	2.81363	-8.65358	2.6	46	21	-1	-1
Ep	55	12.9842	-4.32049	-5.45721	3.15	23	9	-1	-1
ABalaa	55	-20.9103	2.56353	-3.67864	2.8	26	13	-1	-1
ABalpa	55	-16.4698	-4.50829	-5.09295	2.8	32	12	-1	-1
ABplpa	55	-1.17329	-11.5559	-2.43792	2.85	35	14	-1	-1
ABprpa	55	12.8369	7.37093	-4.80223	2.6	39	17	-1	-1
ABpraa	55	3.09467	10.8973	0.430763	2.85	40	16	-1	-1
D	55	21.2888	-4.88479	-1.4566	2.6	43	11	-1	-1
MSaa	55	-10.2998	0.481386	-9.13575	2.6	45	20	-1	-1
MSpp	55	8.10493	5.49307	-8.91225	2.45	47	21	-1	-1
ABarap	55	-3.89715	10.2825	-3.9392	2.75	31	18	-1	-1
ABplap	55	-4.42929	-4.68787	7.38442	2.2	28	15	-1	-1
Cpp	55	15.8404	-2.20209	3.51017	1.95	51	25	-1	-1
ABarpa	55	-8.3721	5.86215	6.36881	2.85	36	19	-1	-1
Cap	55	7.96859	-6.27069	2.16454	1.85	49	24	-1	-1
Cpa	55	11.1317	0.378885	7.20709	1.8	50	25	-1	-1
Caa	56	2.93403	-2.8301	3.17727	2.15	48	24	-1	-1
ABprpp	56	18.9292	4.73509	-1.48329	2.65	38	17	-1	-1
ABalap	56	-16.4251	2.30174	3.75869	2.85	27	13	-1	-1
ABplaa	56	-12.9326	-3.524	7.37017	3	29	15	-1	-1
ABaraa	56	-13.0565	7.3082	-5.85473	2.8	30	18	-1	-1
MSap	56	-2.82125	-6.89077	-8.56742	2.5	44	20	-1	-1
P4	56	16.872	-8.57441	-8.30121	2.3	42	11	-1	-1
ABalpp	56	-8.79892	-9.35479	-1.42557	2.7	33	12	-1	-1
ABplpp	56	5.08663	-12.6055	0.284546	2.9	34	14	-1	-1
ABprap	56	10.5809	8.85708	3.79731	2.7	41	16	-1	-1
ABarpp	56	1.34292	3.85832	9.77071	2.75	37	19	-1	-1
Ea	56	4.54109	-0.765107	-6.06898	3.15	22	9	-1	-1
MSpa	56	-2.75673	2.2445	-9.01756	2.55	46	21	-1	-1
Ep	56	13.3411	-4.26004	-5.11237	3.15	23	9	-1	-1
ABalaa	56	-20.4062	2.46966	-3.40109	2.8	26	13	-1	-1
ABalpa	56	-16.3226	-4.66262	-5.16024	2.7	32	12	-1	-1
ABplpa	56	-1.09704	-11.0618	-2.66148	2.95	35	14	-1	-1
ABprpa	56	12.4017	6.48136	-4.45682	2.55	39	17	-1	-1
ABpraa	56	2.71293	10.7837	0.00486064	2.85	40	16	-1	-1
D	56	21.7452	-4.74988	-1.80784	2.55	43	11	-1	-1
MSaa	56	-9.85683	0.491211	-8.78403	2.55	45	20	-1	-1
MSpp	56	7.77079	5.15076	-8.70934	2.55	47	21	-1	-1
ABarap	56	-4.16816	10.1715	-4.27716	2.75	31	18	-1	-1
ABplap	56	-4.35449	-4.66649	6.60729	2.1	28	15	-1	-1
Cpp	56	17.0337	-2.22815	4.39636	2.2	51	25	-1	-1
ABarpa	56	-7.6941	6.00197	6.19342	2.9	36	19	-1	-1
Cap	56	8.75733	-6.12841	2.07708	2.05	49	24	-1	-1
Cpa	56	11.5252	0.282551	7.39671	2.15	50	25	-1	-1
Caa	57	3.25459	-2.61289	3.67733	2.3	48	24	-1	-1
ABprpp	57	18.8297	4.66063	-0.787195	2.8	38	17	-1	-1
ABalap	57	-16.0778	2.90698	3.8731	2.7	27	13	-1	-1
ABplaa	57	-13.0035	-2.8755	7.21391	2.2	29	15	-1	-1
ABaraa	57	-12.9458	7.31066	-5.7668	2.9	30	18	-1	-1
MSap	57	-3.11702	-7.05492	-8.98643	2.55	44	20	-1	-1
P4	57	16.2324	-8.53608	-8.74775	2.35	42	11	-1	-1
ABalpp	57	-9.59786	-8.81442	-0.548256	2.65	33	12	-1	-1
ABplpp	57	5.11285	-12.0796	0.919187	2.95	34	14	-1	-1
ABprap	57	11.1827	8.50273	3.84547	2.7	41	16	-1	-1
ABarpp	57	2.0457	4.05122	9.67637	2.75	37	19	-1	-1
Ea	57	4.38275	-0.538778	-6.78572	3.1	22	9	-1	-1
MSpa	57	-2.89417	1.85403	-8.71983	2.6	46	21	-1	-1
Ep	57	13.0103	-3.79462	-4.82257	3.2	23	9	-1	-1
ABalaa	57	-20.6029	2.51783	-3.4959	2.85	26	13	-1	-1
ABalpa	57	-16.531	-4.40459	-5.01877	2.25	32	12	-1	-1
ABplpa	57	-1.22138	-11.1893	-2.04643	2.95	35	14	-1	-1
ABprpa	57	12.2182	6.79247	-4.23432	2.5	39	17	-1	-1
ABpraa	57	3.25349	10.5331	0.127197	2.6	40	16	-1	-1
D	57	21.4383	-4.84202	-3.01088	2.6	43	11	-1	-1
MSaa	57	-9.6849	0.38997	-8.77027	2.6	45	20	-1	-1
MSpp	57	7.30308	5.08787	-9.14212	2.65	47	21	-1	-1
ABarap	57	-3.78786	9.81218	-4.40486	2.75	31	18	-1	-1
ABplap	57	-4.49097	-4.44632	8.47889	2.25	28	15	52	53
Cpp	57	18.8657	-2.9032	4.1552	2.3	51	25	-1	-1
Cap	57	10.9249	-5.98835	2.1866	2.5	49	24	-1	-1
Cpa	57	11.0666	-0.187298	8.21466	2.05	50	25	-1	-1
ABarpa	57	-7.13801	6.21134	5.14608	2.4	36	19	-1	-1
Caa	58	2.96998	-2.84904	4.04234	2.5	48	24	-1	-1
ABprpp	58	18.803	4.27261	-0.401552	2.85	38	17	-1	-1
ABalap	58	-15.734	2.7045	3.90062	2.3	27	13	-1	-1
ABplaa	58	-12.7071	-2.84921	6.61263	2.2	29	15	54	55
ABaraa	58	-13.4538	6.73465	-5.11096	2.2	30	18	-1	-1
MSap	58	-3.11702	-7.05492	-8.98643	2.55	44	20	-1	-1
P4	58	15.4723	-7.95541	-9.51264	2.3	42	11	-1	-1
ABalpp	58	-9.87129	-9.12259	0.600776	2.5	33	12	-1	-1
ABplpp	58	5.13762	-12.0265	1.00024	2.95	34	14	-1	-1
ABprap	58	10.3556	8.18229	4.55485	1.95	41	16	-1	-1
ABarpp	58	3.04473	4.27041	8.98074	2.75	37	19	-1	-1
Ea	58	4.4187	-0.557706	-5.92064	3.2	22	9	-1	-1
MSpa	58	-2.62268	1.82724	-9.40216	2.65	46	21	-1	-1
Ep	58	13.2547	-4.07157	-4.09896	3.15	23	9	-1	-1
ABalaa	58	-20.8992	2.49153	-2.89463	2.15	26	13	-1	-1
ABplapa	58	-4.3273	-3.52997	8.81582	1.85	52	28	-1	-1
ABalpa	58	-17.037	-4.64566	-4.82963	2.35	32	12	56	57
ABplpa	58	-1.41807	-11.1411	-2.14124	2.75	35	14	-1	-1
ABprpa	58	12.3269	6.45998	-3.67969	2.5	39	17	-1	-1
ABpraa	58	2.6464	9.74477	0.458852	2.15	40	16	-1	-1
D	58	21.0187	-5.27156	-3.83514	2.65	43	11	-1	-1
MSaa	58	-9.89665	-0.159745	-8.71571	2.65	45	20	-1	-1
MSpp	58	7.77273	5.48571	-9.17608	2.65	47	21	-1	-1
ABarap	58	-4.29395	9.57112	-4.2157	2.15	31	18	-1	-1
ABplapp	58	-2.95477	-5.28552	7.8187	1.55	53	28	-1	-1
Cpp	58	20.4364	-4.23412	3.8065	2.35	51	25	-1	-1
Cap	58	12.4378	-6.40784	1.99896	2.4	49	24	-1	-1
Cpa	58	10.8049	-0.705318	9.12742	2.2	50	25	-1	-1
ABarpa	58	-6.80386	6.55365	4.94317	2.2	36	19	-1	-1
Caa	59	2.88595	-2.46347	3.56876	2.5	48	24	-1	-1
ABprpp	59	18.8409	4.58862	-0.00317662	2.2	38	17	-1	-1
ABalap	59	-15.6194	3.37684	3.05516	2.2	27	13	58	59
ABplaap	59	-11.2409	-5.53511	6.31954	1.7	55	29	-1	-1
ABaraa	59	-13.3328	6.05444	-5.81289	2.15	30	18	60	61
MSap	59	-3.36181	-6.64012	-8.68975	2.55	44	20	-1	-1
P4	59	14.821	-7.70721	-9.7229	2.4	42	11	-1	-1
ABalpp	59	-9.93346	-9.62953	-0.898937	2.5	33	12	62	63
ABplpp	59	5.54413	-11.8599	1.50718	2.85	34	14	-1	-1
ABprap	59	11.2434	8.53688	4.79158	2.05	41	16	64	65
ABarpp	59	2.79656	3.87748	9.19054	2.7	37	19	-1	-1
Ea	59	4.23172	-1.05434	-5.78503	3.2	22	9	-1	-1
MSpa	59	-2.94225	2.22066	-8.32834	2.55	46	21	-1	-1
Ep	59	13.461	-4.66454	-3.77372	3.2	23	9	-1	-1
ABalaa	59	-21.2066	2.53724	-3.07736	2.15	26	13	66	67
ABplapa	59	-5.10002	-2.46373	10.3278	1.75	52	28	-1	-1
ABalpaa	59	-19.4688	-5.50083	-2.53939	1.55	56	32	-1	-1
ABplpa	59	-1.72405	-10.6226	-1.77039	2.6	35	14	-1	-1
ABprpa	59	12.3614	5.96826	-3.36821	2.3	39	17	-1	-1
ABpraa	59	2.23017	10.123	-0.278527	2.3	40	16	68	69
D	59	21.1926	-5.03786	-4.28808	2.6	43	11	-1	-1
MSaa	59	-9.78591	-0.157288	-8.62777	2.7	45	20	-1	-1
MSpp	59	7.22877	4.92863	-9.38529	2.6	47	21	-1	-1
ABarap	59	-3.50811	8.76781	-5.41035	2.25	31	18	70	71
ABplapp	59	-1.83867	-6.4164	7.35456	1.4	53	28	-1	-1
Cpp	59	21.111	-4.90203	3.54422	2.45	51	25	-1	-1
Cap	59	12.5029	-8.06117	3.55532	2.75	49	24	-1	-1
Cpa	59	10.8545	-0.599159	9.28952	2.4	50	25	-1	-1
ABarpa	59	-6.88983	6.60427	4.9363	2.15	36	19	-1	-1
ABplaaa	59	-13.5925	-2.12036	8.50336	1.65	54	29	-1	-1
ABalpap	59	-15.4644	-5.64163	-5.64503	1.7	57	32	-1	-1
Caa	60	1.97288	-2.73328	4.27125	2.7	48	24	-1	-1
ABprpp	60	18.566	3.80767	0.592262	2.1	38	17	72	73
ABalapa	60	-16.8078	4.68343	2.80945	1.5	58	27	-1	-1
ABplaap	60	-10.9049	-4.85786	5.64992	1.85	55	29	-1	-1
ABaraap	60	-10.9832	5.41061	-6.47948	1.55	60	30	-1	-1
MSap	60	-3.09226	-7.00184	-8.90539	2.7	44	20	-1	-1
P4	60	15.023	-6.6127	-10.0079	2.45	42	11	-1	-1
ABalppa	60	-11.5779	-10.8152	0.750241	2.1	63	33	-1	-1
ABplpp	60	5.0264	-11.8912	1.93259	2.65	34	14	-1	-1
ABprapa	60	9.26232	9.03131	5.56675	1.3	64	41	-1	-1
ABarpp	60	1.42744	3.33489	9.22399	2.25	37	19	-1	-1
Ea	60	3.56489	-1.26617	-4.82561	3.2	22	9	-1	-1
MSpa	60	-3.18849	2.16267	-8.58525	2.65	46	21	-1	-1
Ep	60	13.4373	-4.10697	-2.28088	3.2	23	9	-1	-1
ABalaap	60	-19.2319	0.289489	-5.04659	1.75	67	26	-1	-1
ABplapa	60	-5.91352	-2.65909	10.3342	2	52	28	-1	-1
ABalpaa	60	-18.6879	-6.69833	-0.760051	1.8	56	32	-1	-1
ABplpa	60	-0.690529	-10.8951	-2.15453	2.6	35	14	74	75
ABprpa	60	11.7461	6.19753	-2.7134	1.75	39	17	76	77
ABpraap	60	4.27099	9.05205	-1.68144	1.75	68	40	-1	-1
D	60	21.4141	-5.03294	-4.11222	2.6	43	11	-1	-1
MSaa	60	-10.2327	-0.836996	-8.04609	2.7	45	20	-1	-1
MSpp	60	7.30647	5.8956	-9.05521	2.7	47	21	-1	-1
ABarapa	60	-5.22499	10.8637	-3.42047	1.9	71	31	-1	-1
ABplapp	60	-2.85034	-7.03638	6.71256	1.75	53	28	-1	-1
Cpp	60	20.6331	-4.28228	3.90131	2.4	51	25	-1	-1
Cap	60	13.0502	-6.69635	3.85143	2.6	49	24	-1	-1
Cpa	60	11.2075	1.01092	8.00384	2.45	50	25	-1	-1
ABarpa	60	-6.50373	7.24984	3.4085	1.85	36	19	78	79
ABplaaa	60	-13.6868	-1.05214	8.81964	1.7	54	29	-1	-1
ABalpap	60	-15.443	-6.39629	-5.65087	1.8	57	32	-1	-1
ABaraaa	60	-14.9385	8.01493	-4.75538	1.75	61	30	-1	-1
ABalppp	60	-8.72705	-10.279	-3.30989	1.9	62	33	-1	-1
ABprapp	60	13.1001	7.91491	4.63147	1.5	65	41	-1	-1
ABalaaa	60	-22.498	2.96163	-2.71386	1.8	66	26	-1	-1
ABpraaa	60	1.7037	11.2472	1.49034	1.7	69	40	-1	-1
ABarapp	60	-2.87139	7.78388	-6.071	1.8	70	31	-1	-1
ABalapp	60	-15.0434	2.35876	1.44838	1.95	59	27	-1	-1
Caa	61	2.00737	-3.22501	4.58273	2.4	48	24	-1	-1
ABprppp	61	19.8084	3.13927	-0.953626	2	73	38	-1	-1
ABalapa	61	-16.9948	4.18679	2.94507	1.6	58	27	-1	-1
ABplaap	61	-11.0899	-5.01955	5.31884	2.1	55	29	-1	-1
ABaraap	61	-10.1196	5.57427	-7.34408	1.8	60	30	-1	-1
MSap	61	-2.15829	-7.34883	-8.59343	2.7	44	20	-1	-1
P4	61	15.5024	-6.75965	-9.8114	2.4	42	11	-1	-1
ABalppa	61	-12.5503	-10.6464	1.06022	2.05	63	33	-1	-1
ABplpp	61	4.4737	-11.2928	3.06684	2.55	34	14	80	81
ABprapa	61	8.80966	9.5663	4.9846	1.5	64	41	-1	-1
ABarpp	61	0.235579	3.83376	8.8914	2.15	37	19	82	83
Ea	61	3.53818	-1.65419	-4.43997	3.25	22	9	-1	-1
MSpa	61	-1.81111	1.68766	-8.94187	2.65	46	21	-1	-1
Ep	61	13.5956	-4.3333	-1.56415	3.2	23	9	-1	-1
ABalaap	61	-18.6563	-0.590734	-5.63308	1.8	67	26	-1	-1
ABplapa	61	-7.30208	-2.11206	9.90679	2.3	52	28	-1	-1
ABalpaa	61	-18.7539	-4.7693	-0.275826	2.05	56	32	-1	-1
ABplpaa	61	-2.65411	-11.8253	-0.451824	1.85	75	35	-1	-1
ABprpap	61	13.4833	5.84221	-5.23245	1.2	77	39	-1	-1
ABpraap	61	3.90236	9.20146	-1.79001	1.85	68	40	-1	-1
D	61	21.3013	-5.37034	-3.73345	2.6	43	11	-1	-1
MSaa	61	-9.24874	-1.21568	-8.59234	2.7	45	20	-1	-1
MSpp	61	8.37255	4.7964	-8.66118	2.65	47	21	-1	-1
ABarapa	61	-6.1473	11.0008	-3.9687	1.9	71	31	-1	-1
ABplapp	61	-3.1942	-6.83389	6.68504	1.95	53	28	-1	-1
Cpp	61	20.4743	-3.9181	4.20487	2.35	51	25	-1	-1
ABarpap	61	-5.14236	5.5663	1.62737	1.5	79	36	-1	-1
Cap	61	13.0497	-6.5585	4.87172	2.45	49	24	-1	-1
Cpa	61	10.7257	3.18029	6.7304	2.7	50	25	-1	-1
ABplaaa	61	-14.189	-0.623318	8.07539	2	54	29	-1	-1
ABalpap	61	-14.8015	-6.09969	-5.67104	1.95	57	32	-1	-1
ABaraaa	61	-14.2984	7.83874	-5.32914	1.9	61	30	-1	-1
ABalppp	61	-8.21125	-10.5827	-3.26861	2.05	62	33	-1	-1
ABprapp	61	13.3483	8.30784	4.42168	1.6	65	41	-1	-1
ABalaaa	61	-22.6404	1.29063	-3.05663	1.7	66	26	-1	-1
ABpraaa	61	0.423934	11.4617	1.61757	1.8	69	40	-1	-1
ABarapp	61	-2.21815	7.87063	-6.32744	2.05	70	31	-1	-1
ABalapp	61	-13.5586	1.07846	1.0928	1.7	59	27	-1	-1
ABprppa	61	19.0026	5.17003	0.800448	1.95	72	38	-1	-1
ABplpap	61	1.50084	-11.3127	-3.53785	1.9	74	35	-1	-1
ABprpaa	61	11.3745	8.50722	-2.87861	1.25	76	39	-1	-1
ABarpaa	61	-9.1497	7.86738	4.67636	1.6	78	36	-1	-1
Caa	62	1.52559	-3.27515	5.87323	2.55	48	24	-1	-1
ABprppp	62	20.4334	2.36519	-1.37801	1.65	73	38	-1	-1
ABalapa	62	-17.0939	3.97448	2.62087	1.75	58	27	-1	-1
ABplaap	62	-11.3973	-4.97385	5.1361	2.3	55	29	-1	-1
ABaraap	62	-10.3163	5.62244	-7.43889	2.25	60	30	-1	-1
MSap	62	-1.65416	-7.4427	-8.31588	2.7	44	20	-1	-1
P4	62	14.431	-6.80314	-9.82563	2.4	42	11	-1	-1
ABalppa	62	-13.1899	-10.6081	0.613675	2.55	63	33	-1	-1
ABplppa	62	3.85592	-11.2606	5.20863	1.75	80	34	-1	-1
ABprapa	62	8.12194	9.97127	4.92955	1.95	64	41	-1	-1
ABarppa	62	-2.87955	3.9156	9.17289	1.55	83	37	-1	-1
Ea	62	3.41579	-1.44679	-4.29162	3.15	22	9	-1	-1
MSpa	62	-0.567294	1.49204	-9.93412	2.7	46	21	-1	-1
Ep	62	13.9046	-3.90622	-0.827818	3.15	23	9	-1	-1
ABalaap	62	-17.988	0.0938832	-6.0389	2	67	26	-1	-1
ABplapa	62	-7.78584	-0.277621	9.10004	2.4	52	28	-1	-1
ABalpaa	62	-19.4547	-4.62725	-0.648188	2.05	56	32	-1	-1
ABplpaa	62	-2.66964	-12.2853	0.71785	1.95	75	35	-1	-1
ABprpap	62	14.4153	5.16027	-4.4538	1.45	77	39	-1	-1
ABpraap	62	3.92568	8.78174	-2.26256	2.05	68	40	-1	-1
D	62	20.8915	-6.34468	-4.32729	2.55	43	11	-1	-1
MSaa	62	-9.308	-0.777033	-8.98486	2.7	45	20	-1	-1
MSpp	62	9.62899	5.00159	-8.31586	2.65	47	21	-1	-1
ABarapa	62	-6.49116	11.2033	-3.99622	2	71	31	-1	-1
ABplapp	62	-2.3161	-5.9345	6.69136	2.1	53	28	-1	-1
Cpp	62	20.163	-4.54228	4.95552	2.45	51	25	-1	-1
ABarpap	62	-4.3036	5.67688	0.681725	1.85	79	36	-1	-1
Cap	62	13.1202	-7.06915	6.04827	2.9	49	24	-1	-1
Cpa	62	10.258	3.1174	6.29762	2.5	50	25	-1	-1
ABplaaa	62	-15.2069	0.109229	7.28986	2.3	54	29	-1	-1
ABalpap	62	-14.0355	-5.67556	-6.30624	2.15	57	32	-1	-1
ABaraaa	62	-14.99	7.57384	-4.45078	1.95	61	30	-1	-1
ABalppp	62	-7.29867	-10.175	-2.95082	2.15	62	33	-1	-1
ABprapp	62	12.9797	8.45726	4.31311	1.8	65	41	-1	-1
ABalaaa	62	-21.9108	1.87155	-3.53662	1.95	66	26	-1	-1
ABpraaa	62	-0.561505	11.3676	1.61023	1.9	69	40	-1	-1
ABarapp	62	-0.996191	8.56753	-6.2936	2.15	70	31	-1	-1
ABalapp	62	-12.6072	1.52645	-0.231616	1.9	59	27	-1	-1
ABprppa	62	19.1279	5.90821	1.75929	1.6	72	38	-1	-1
ABplpap	62	1.83111	-11.6402	-2.80735	2.15	74	35	-1	-1
ABprpaa	62	11.7616	9.76342	-2.83252	1.65	76	39	-1	-1
ABarpaa	62	-8.49453	8.28906	3.95323	1.7	78	36	-1	-1
ABplppp	62	6.13763	-11.1967	1.8785	1.85	81	34	-1	-1
ABarppp	62	2.30018	5.31113	7.04618	1.5	82	37	-1	-1
Caa	63	2.07632	-1.1026	6.25623	2.45	48	24	-1	-1
ABprppp	63	20.6782	1.95039	-1.67469	1.85	73	38	-1	-1
ABalapa	63	-17.1551	4.07819	2.69504	1.9	58	27	-1	-1
ABplaap	63	-11.9218	-6.62052	5.38774	2.45	55	29	-1	-1
ABaraap	63	-9.99335	6.03676	-8.42582	2.6	60	30	-1	-1
MSap	63	-2.07427	-7.7344	-8.11985	2.65	44	20	-1	-1
P4	63	13.9614	-7.20098	-9.7917	2.35	42	11	-1	-1
ABalppa	63	-13.2638	-10.9051	-0.649753	2.4	63	33	-1	-1
ABplppa	63	3.00939	-10.4915	5.45715	2.1	80	34	-1	-1
ABprapa	63	7.97285	9.79069	5.46355	2.1	64	41	-1	-1
ABarppa	63	-3.47937	4.6049	8.65804	2.05	83	37	-1	-1
Ea	63	3.02045	-1.6854	-4.01455	3.4	22	9	-1	-1
MSpa	63	-0.0150754	1.03154	-10.0481	2.75	46	21	-1	-1
Ep	63	13.6942	-3.98314	-0.219657	3.15	23	9	-1	-1
ABalaap	63	-17.2853	0.286785	-6.13323	2.1	67	26	-1	-1
ABplapa	63	-8.91843	-0.217405	9.15997	2.4	52	28	-1	-1
ABalpaa	63	-20.414	-4.19549	-0.0208979	2.5	56	32	-1	-1
ABplpaa	63	-3.70705	-12.6826	2.03539	2.15	75	35	-1	-1
ABprpap	63	15.0686	5.24701	-4.71024	1.7	77	39	-1	-1
ABpraap	63	3.91256	8.51881	-2.57988	2.25	68	40	-1	-1
D	63	21.535	-5.71314	-4.81415	2.6	43	11	-1	-1
MSaa	63	-9.14579	-0.333478	-9.20153	2.65	45	20	-1	-1
MSpp	63	10.0341	4.69539	-8.36252	2.7	47	21	-1	-1
ABarapa	63	-6.51593	11.1502	-4.07727	2.3	71	31	-1	-1
ABplapp	63	-1.74883	-5.79713	6.42804	2.2	53	28	-1	-1
Cpp	63	19.7944	-4.39287	4.84695	2.45	51	25	-1	-1
ABarpap	63	-4.2191	5.15347	0.135013	2	79	36	-1	-1
Cap	63	12.6656	-6.86912	5.93283	2.65	49	24	-1	-1
Cpa	63	9.82625	3.03556	6.72992	2.45	50	25	-1	-1
ABplaaa	63	-15.6043	-0.46432	8.03364	2.3	54	29	-1	-1
ABalpap	63	-12.1253	-5.52148	-7.23765	2.1	57	32	-1	-1
ABaraaa	63	-15.076	7.62446	-4.45766	2.15	61	30	-1	-1
ABalppp	63	-6.96791	-10.6405	-3.24062	2.5	62	33	-1	-1
ABprapp	63	13.8049	8.44275	4.07043	1.95	65	41	-1	-1
ABalaaa	63	-22.6631	1.57249	-3.60438	2.05	66	26	-1	-1
ABpraaa	63	-0.743154	12.0136	1.36603	2	69	40	-1	-1
ABarapp	63	-0.550831	8.77445	-7.42887	2.15	70	31	-1	-1
ABalapp	63	-12.3245	1.42766	-0.129926	2.15	59	27	-1	-1
ABprppa	63	19.6932	5.71063	1.96267	2	72	38	-1	-1
ABplpap	63	2.2755	-11.1576	-1.90205	2.15	74	35	-1	-1
ABprpaa	63	12.5367	9.78061	-2.21701	1.85	76	39	-1	-1
ABarpaa	63	-8.69268	7.86443	3.30482	1.95	78	36	-1	-1
ABplppp	63	6.12451	-11.4597	1.56118	2.15	81	34	-1	-1
ABarppp	63	1.57796	6.20784	6.67966	1.65	82	37	-1	-1
Caa	64	2.0263	-1.0709	7.11442	2.45	48	24	-1	-1
ABprppp	64	21.3164	1.43926	-1.78175	1.95	73	38	-1	-1
ABalapa	64	-17.3101	5.11225	2.0652	2.15	58	27	-1	-1
ABplaap	64	-11.7056	-7.75829	5.9434	2.4	55	29	-1	-1
ABaraap	64	-9.4693	4.71542	-8.7077	2.35	60	30	-1	-1
MSap	64	-1.70563	-7.8838	-8.01128	2.65	44	20	-1	-1
P4	64	13.4703	-6.84417	-9.75194	2.35	42	11	-1	-1
ABalppa	64	-12.9505	-9.94602	-1.86712	2.7	63	33	-1	-1
ABplppa	64	3.53635	-10.8672	6.28245	2.15	80	34	-1	-1
ABprapa	64	8.19625	10.1305	5.1727	2.25	64	41	-1	-1
ABarppa	64	-3.37058	4.27242	9.21266	2.35	83	37	-1	-1
Ea	64	2.77567	-1.2706	-3.71786	2.9	22	9	-1	-1
MSpa	64	0.296236	1.65571	-10.7988	2.7	46	21	-1	-1
Ep	64	13.1901	-3.88926	-0.497209	3.2	23	9	-1	-1
ABalaap	64	-16.3989	0.16858	-6.45008	2.2	67	26	-1	-1
ABplapa	64	-9.5945	-0.0222872	8.86866	2.45	52	28	-1	-1
ABalpaa	64	-19.9448	-3.65979	0.965467	2.35	56	32	-1	-1
ABplpaa	64	-3.36124	-12.5502	1.59621	2.45	75	35	-1	-1
ABprpap	64	15.6091	4.99635	-4.58791	1.85	77	39	-1	-1
ABpraap	64	3.93588	8.09909	-3.05242	2.2	68	40	-1	-1
D	64	20.8419	-6.45084	-4.48939	2.55	43	11	-1	-1
MSaa	64	-9.09965	-1.03506	-9.12632	2.8	45	20	-1	-1
MSpp	64	10.3779	4.49291	-8.33499	2.7	47	21	-1	-1
ABarapa	64	-7.09486	11.2228	-3.57768	2.25	71	31	-1	-1
ABplapp	64	-1.24857	-6.5609	7.63899	2.25	53	28	-1	-1
Cpp	64	19.634	-4.50147	4.59692	2.45	51	25	-1	-1
ABarpap	64	-4.42939	5.07654	0.743173	2.2	79	36	-1	-1
Cap	64	13.3534	-7.2741	5.98786	2.85	49	24	-1	-1
Cpa	64	10.7043	3.93495	6.73624	2.55	50	25	-1	-1
ABplaaa	64	-16.378	-0.0087205	7.97171	2.2	54	29	-1	-1
ABalpap	64	-11.97	-6.69339	-7.62811	2.55	57	32	-1	-1
ABaraaa	64	-15.5306	7.82449	-4.57311	2.2	61	30	-1	-1
ABalppp	64	-5.50118	-10.3584	-3.50348	2.4	62	33	-1	-1
ABprapp	64	14.4945	8.37272	3.65878	2.25	65	41	-1	-1
ABalaaa	64	-22.6515	1.36264	-3.84066	2.1	66	26	-1	-1
ABpraaa	64	-1.57026	11.6933	2.07542	2.15	69	40	-1	-1
ABarapp	64	0.0047815	9.12167	-7.45592	2.25	70	31	-1	-1
ABalapp	64	-11.6217	1.62056	-0.224263	2.2	59	27	-1	-1
ABprppa	64	20.123	5.45752	1.99707	2	72	38	-1	-1
ABplpap	64	3.00305	-10.9116	-1.91532	2.3	74	35	-1	-1
ABprpaa	64	12.3303	10.3736	-2.54225	1.95	76	39	-1	-1
ABarpaa	64	-9.36923	8.19741	4.0338	2.1	78	36	-1	-1
ABplppp	64	7.58931	-11.5125	1.76503	2.15	81	34	-1	-1
ABarppp	64	2.15641	6.27319	7.20036	1.8	82	37	-1	-1
Caa	65	2.6062	-0.532754	8.18872	2.6	48	24	-1	-1
ABprppp	65	21.634	0.710894	-2.38887	2.1	73	38	-1	-1
ABalapa	65	-18.0128	4.91935	2.15953	2.25	58	27	-1	-1
ABplaap	65	-10.9626	-7.05229	4.76044	2.45	55	29	-1	-1
ABaraap	65	-8.57954	5.40496	-8.93766	2.55	60	30	-1	-1
MSap	65	-0.905244	-7.95138	-8.33501	2.65	44	20	-1	-1
P4	65	13.0405	-6.59106	-9.78634	2.4	42	11	-1	-1
ABalppa	65	-14.0778	-10.9626	0.376942	2.55	63	33	-1	-1
ABplppa	65	3.43873	-10.6067	6.51184	2.05	80	34	-1	-1
ABprapa	65	8.15788	9.95229	5.79461	2.25	64	41	-1	-1
ABarppa	65	-3.19525	4.9789	9.31332	2.35	83	37	-1	-1
Ea	65	3.22833	-1.80558	-3.13571	2.3	22	9	84	85
MSpa	65	0.0611711	1.52571	-10.2716	2.7	46	21	-1	-1
Ep	65	13.056	-3.47201	-0.112599	3.2	23	9	-1	-1
ABalaap	65	-15.919	-0.116218	-7.27387	2.2	67	26	-1	-1
ABplapa	65	-10.3201	0.0666794	8.41525	2.5	52	28	-1	-1
ABalpaa	65	-20.1449	-4.41937	0.783766	2.45	56	32	-1	-1
ABplpaa	65	-3.64439	-12.3135	2.51481	2.55	75	35	-1	-1
ABprpap	65	16.4819	4.75306	-4.20179	2	77	39	-1	-1
ABpraap	65	5.42739	8.43427	-3.23421	2.1	68	40	-1	-1
D	65	20.0648	-6.80297	-4.6382	2.5	43	11	-1	-1
MSaa	65	-8.97726	-1.24246	-9.27467	2.75	45	20	-1	-1
MSpp	65	10.3896	4.28305	-8.57127	2.7	47	21	-1	-1
ABarapa	65	-8.26388	11.4397	-3.36254	2.35	71	31	-1	-1
ABplapp	65	-0.952794	-6.39675	8.058	2.5	53	28	-1	-1
Cpp	65	19.8541	-4.96936	4.21919	2.5	51	25	-1	-1
ABarpap	65	-3.87378	5.42377	0.716125	2.3	79	36	-1	-1
Cap	65	13.5136	-7.16549	6.2379	2.8	49	24	-1	-1
Cpa	65	11.4202	4.39079	6.95922	2.55	50	25	-1	-1
ABplaaa	65	-17.3002	0.128409	7.42349	2.3	54	29	-1	-1
ABalpap	65	-11.9088	-6.7971	-7.70228	2.25	57	32	-1	-1
ABaraaa	65	-15.886	8.23684	-4.36436	2.3	61	30	-1	-1
ABalppp	65	-5.03346	-10.2955	-3.0707	2.7	62	33	-1	-1
ABprapp	65	15.9195	7.66892	3.93096	2.2	65	41	-1	-1
ABalaaa	65	-22.6879	1.51941	-3.68543	2.15	66	26	-1	-1
ABpraaa	65	-2.03651	12.1031	2.19624	2.15	69	40	-1	-1
ABarapp	65	0.0659775	9.01797	-7.53009	2.3	70	31	-1	-1
ABalapp	65	-11.2793	0.945275	-0.750334	2.4	59	27	-1	-1
ABprppa	65	20.7743	5.20932	2.20734	2.1	72	38	-1	-1
ABplpap	65	3.49213	-11.6034	-1.4884	2.3	74	35	-1	-1
ABprpaa	65	12.1598	10.9477	-2.00241	1.9	76	39	-1	-1
ABarpaa	65	-10.143	8.65301	3.97188	2.2	78	36	-1	-1
ABplppp	65	8.52522	-11.5246	1.61028	2.25	81	34	-1	-1
ABarppp	65	2.46239	5.75469	6.82951	2.15	82	37	-1	-1
Caa	66	2.87382	-1.22942	8.43979	2.85	48	24	-1	-1
ABprppp	66	20.8934	0.20198	-2.6929	2.2	73	38	-1	-1
ABalapa	66	-17.8774	4.97488	2.32851	2.3	58	27	-1	-1
ABplaap	66	-11.1841	-7.05719	4.58459	2.6	55	29	-1	-1
ABaraap	66	-8.49212	5.82713	-8.37718	2.25	60	30	-1	-1
MSap	66	-0.844048	-8.05508	-8.40917	2.65	44	20	-1	-1
P4	66	12.6719	-6.44165	-9.89491	2.3	42	11	-1	-1
ABalppa	66	-14.7407	-10.5046	0.402945	2.45	63	33	-1	-1
ABplppa	66	3.31634	-10.3993	6.66018	2.4	80	34	-1	-1
ABprapa	66	7.17051	9.52331	6.25397	2.05	64	41	-1	-1
ABarppa	66	-4.221	4.37169	10.3946	2.25	83	37	-1	-1
Eal	66	2.3104	-3.35593	-3.0737	1.65	85	22	-1	-1
MSpa	66	0.211726	2.17913	-10.252	2.75	46	21	-1	-1
Ep	66	12.0939	-3.98583	-0.592493	2.85	23	9	-1	-1
ABalaap	66	-15.7947	0.0113154	-7.88891	2.3	67	26	-1	-1
ABplapa	66	-9.92816	-0.502445	8.05127	2.5	52	28	-1	-1
ABalpaa	66	-19.8734	-4.44614	0.101437	2.45	56	32	-1	-1
ABplpaa	66	-4.16018	-12.0098	2.47353	2.7	75	35	-1	-1
ABprpap	66	16.9598	4.13332	-4.55888	2.1	77	39	-1	-1
ABpraap	66	5.49198	9.1383	-3.22149	2.15	68	40	-1	-1
D	66	19.0663	-7.16002	-4.96287	2.55	43	11	-1	-1
MSaa	66	-8.78056	-1.29063	-9.17985	2.75	45	20	-1	-1
MSpp	66	10.0938	4.1189	-8.99028	2.7	47	21	-1	-1
ABarapa	66	-7.96811	11.6038	-2.94352	2.25	71	31	-1	-1
ABplapp	66	-1.72793	-6.41394	7.44249	2.45	53	28	-1	-1
Cpp	66	19.9419	-4.68504	3.75937	2.45	51	25	-1	-1
ABarpap	66	-3.18412	5.35373	0.304468	2.2	79	36	-1	-1
Cap	66	13.0687	-7.51026	6.35287	2.65	49	24	-1	-1
Cpa	66	11.4032	3.45796	7.5753	2.55	50	25	-1	-1
ABplaaa	66	-17.241	-0.310228	7.81602	2.4	54	29	-1	-1
ABalpap	66	-11.9603	-7.23819	-7.39768	2.65	57	32	-1	-1
ABaraaa	66	-16.2814	7.99823	-4.08728	2.2	61	30	-1	-1
ABalppp	66	-4.52739	-10.0544	-3.25984	2.45	62	33	-1	-1
ABprapp	66	15.4863	7.11429	3.80966	2.2	65	41	-1	-1
ABalaaa	66	-22.8983	1.44249	-3.07727	2.25	66	26	-1	-1
ABpraaa	66	-2.75482	11.4501	3.46023	2.05	69	40	-1	-1
ABarapp	66	0.434608	8.86856	-7.42152	2.4	70	31	-1	-1
ABalapp	66	-11.1798	1.01974	-1.44643	2.35	59	27	-1	-1
ABprppa	66	20.6253	5.0287	2.74133	2.15	72	38	-1	-1
ABplpap	66	4.28281	-11.1261	-2.04255	2.35	74	35	-1	-1
ABprpaa	66	11.8539	11.4661	-1.63158	2.05	76	39	-1	-1
ABarpaa	66	-11.0677	8.59305	4.91065	2.15	78	36	-1	-1
ABplppp	66	8.43926	-11.474	1.6034	2.55	81	34	-1	-1
ABarppp	66	3.70911	6.50467	6.9444	2.35	82	37	-1	-1
Ear	66	2.58818	1.47648	-1.51141	1.45	84	22	-1	-1
Caa	67	2.5761	-1.72851	8.48748	2.6	48	24	-1	-1
ABprppp	67	20.9167	-0.217734	-3.16545	2.3	73	38	-1	-1
ABalapa	67	-18.3106	4.42026	2.20722	2.25	58	27	-1	-1
ABplaap	67	-10.9383	-6.86135	5.86179	2.55	55	29	-1	-1
ABaraap	67	-9.02102	5.86793	-8.73578	2.45	60	30	-1	-1
MSap	67	-0.918356	-8.21432	-8.65233	2.7	44	20	-1	-1
P4	67	12.685	-6.17871	-9.57759	2.35	42	11	-1	-1
ABalppa	67	-14.8878	-10.3503	0.470232	2.5	63	33	-1	-1
ABplppa	67	3.15558	-10.3701	7.43044	2.35	80	34	-1	-1
ABprapa	67	6.86501	9.90391	5.60453	1.95	64	41	-1	-1
ABarppa	67	-4.64889	4.95974	9.89349	2.35	83	37	-1	-1
Eal	67	1.45708	-4.20223	-2.99897	1.55	85	22	-1	-1
MSpa	67	-0.283174	1.86605	-9.27888	2.8	46	21	-1	-1
Ep	67	12.395	-2.679	-0.553289	2.65	23	9	-1	-1
ABalaap	67	-15.9933	-0.275459	-7.51702	2.2	67	26	-1	-1
ABplapa	67	-9.78926	0.360822	8.30715	2.45	52	28	-1	-1
ABalpaa	67	-19.8699	-3.63841	0.188326	2.4	56	32	-1	-1
ABplpaa	67	-4.93581	-11.8891	2.87832	2.75	75	35	-1	-1
ABprpap	67	17.2333	4.44148	-5.70791	2.2	77	39	-1	-1
ABpraap	67	5.77852	9.7094	-4.0532	2.35	68	40	-1	-1
D	67	18.8963	-6.72383	-5.44334	2.6	43	11	-1	-1
MSaa	67	-8.58386	-1.33879	-9.08504	2.75	45	20	-1	-1
MSpp	67	9.37597	3.32812	-8.74656	2.65	47	21	-1	-1
ABarapa	67	-7.87096	11.4813	-2.15261	2.2	71	31	-1	-1
ABplapp	67	-1.82363	-5.81851	7.20518	2.65	53	28	-1	-1
Cpp	67	19.8526	-5.44215	3.6656	2.5	51	25	-1	-1
ABarpap	67	-3.54449	4.48555	-0.127265	2.25	79	36	-1	-1
Cap	67	12.9444	-7.6378	6.96792	2.7	49	24	-1	-1
Cpa	67	11.7126	3.7472	7.29134	2.6	50	25	-1	-1
ABplaaa	67	-16.6854	0.0369913	7.78898	2.4	54	29	-1	-1
ABalpap	67	-12.9573	-7.12245	-7.16877	2.4	57	32	-1	-1
ABaraaa	67	-15.6398	8.29484	-4.10745	2.15	61	30	-1	-1
ABalppp	67	-5.13448	-10.8427	-2.92819	2.8	62	33	-1	-1
ABprapp	67	16.0633	6.70686	3.77677	2.35	65	41	-1	-1
ABalaaa	67	-23.2557	1.5199	-2.40182	2.35	66	26	-1	-1
ABpraaa	67	-1.90489	11.4888	3.29862	2.05	69	40	-1	-1
ABarapp	67	0.49726	9.23765	-6.9421	2.5	70	31	-1	-1
ABalapp	67	-11.0176	1.46329	-1.66309	2.3	59	27	-1	-1
ABprppa	67	20.736	5.03115	2.82926	2.2	72	38	-1	-1
ABplpap	67	4.03464	-11.519	-1.83276	2.4	74	35	-1	-1
ABprpaa	67	11.7052	11.1477	-2.11786	2.15	76	39	-1	-1
ABarpaa	67	-10.6476	8.88473	4.71461	2.25	78	36	-1	-1
ABplppp	67	9.59711	-11.6189	0.604227	2.45	81	34	-1	-1
ABarppp	67	4.08647	8.30567	6.76006	2.2	82	37	-1	-1
Ear	67	2.87569	2.65822	-0.769239	1.4	84	22	-1	-1
Caa	68	2.83254	-2.35317	7.95453	2.75	48	24	-1	-1
ABprppp	68	21.0026	-0.268356	-3.15857	2.2	73	38	-1	-1
ABalapa	68	-18.8991	5.03756	2.47638	2.4	58	27	-1	-1
ABplaap	68	-11.12	-6.21531	5.61761	2.65	55	29	-1	-1
ABaraap	68	-8.63928	5.98146	-8.30989	2.4	60	30	-1	-1
MSap	68	-1.46086	-8.2986	-8.30796	2.6	44	20	-1	-1
P4	68	12.1575	-5.66512	-9.3826	2.3	42	11	-1	-1
ABalppa	68	-14.2482	-10.3886	0.916775	2.35	63	33	-1	-1
ABplppa	68	2.21968	-10.358	7.5852	2.4	80	34	-1	-1
ABprapa	68	7.08309	9.10113	5.6935	1.95	64	41	-1	-1
ABarppa	68	-4.14281	5.20081	9.70433	2.3	83	37	-1	-1
Eal	68	1.78929	-4.19487	-2.73517	2	85	22	-1	-1
MSpa	68	-0.111243	1.76481	-9.26512	2.75	46	21	-1	-1
Ep	68	12.1356	-2.99993	-1.12752	2.35	23	9	86	87
ABalaap	68	-16.7228	-0.856376	-7.03703	2.3	67	26	-1	-1
ABplapa	68	-8.97769	0.221233	8.76744	2.3	52	28	-1	-1
ABalpaa	68	-19.3541	-3.94214	0.229604	2.35	56	32	-1	-1
ABplpaa	68	-5.10774	-11.7879	2.86456	2.75	75	35	-1	-1
ABprpap	68	16.9851	4.04855	-5.49811	2.1	77	39	-1	-1
ABpraap	68	6.22534	10.3891	-4.63488	2.5	68	40	-1	-1
D	68	18.4266	-7.12168	-5.40942	2.55	43	11	-1	-1
MSaa	68	-8.53432	-1.23264	-8.92294	2.8	45	20	-1	-1
MSpp	68	8.64649	2.7472	-8.26657	2.75	47	21	-1	-1
ABarapa	68	-7.69709	11.7149	-2.60556	2.25	71	31	-1	-1
ABplapp	68	-1.99749	-6.05222	7.65812	2.65	53	28	-1	-1
Cpp	68	20.1125	-5.25908	3.21954	2.5	51	25	-1	-1
ABarpap	68	-3.30796	5.08834	-0.10078	2.4	79	36	-1	-1
Cap	68	13.2042	-7.45472	6.52185	2.8	49	24	-1	-1
ABplaaa	68	-16.1565	-0.00380423	8.14758	2.45	54	29	-1	-1
ABalpap	68	-12.3328	-7.75867	-6.57285	2.3	57	32	-1	-1
ABaraaa	68	-15.6893	8.18868	-4.26955	2.2	61	30	-1	-1
ABalppp	68	-4.87512	-10.5218	-2.35396	2.45	62	33	-1	-1
ABprapp	68	16.0633	6.70686	3.77677	2.3	65	41	-1	-1
ABalaaa	68	-22.9846	1.63096	-2.06386	2.35	66	26	-1	-1
ABpraaa	68	-1.59745	11.4431	3.48136	2	69	40	-1	-1
ABarapp	68	-0.268165	8.67566	-7.32719	2.3	70	31	-1	-1
ABalapp	68	-11.6115	0.937907	-1.01413	2.3	59	27	-1	-1
ABprppa	68	20.65	5.08178	2.82237	2.15	72	38	-1	-1
ABplpap	68	4.08078	-12.2207	-1.75756	2.35	74	35	-1	-1
ABprpaa	68	11.7052	11.1477	-2.11786	2.2	76	39	-1	-1
ABarpaa	68	-10.342	8.50408	5.36406	2.3	78	36	-1	-1
ABplppp	68	9.44848	-11.9374	0.117925	2.45	81	34	-1	-1
ABarppp	68	4.30794	8.31058	6.93592	2.35	82	37	-1	-1
Ear	68	3.01459	3.52148	-0.513365	1.7	84	22	-1	-1
Cpa	68	12.4265	3.86809	7.98103	2.55	50	25	-1	-1
Caa	69	2.92968	-2.4758	8.74543	2.7	48	24	-1	-1
ABprppp	69	21.2737	-0.157287	-2.82061	2.2	73	38	-1	-1
ABalapa	69	-18.8282	4.38905	2.63264	2.35	58	27	-1	-1
ABplaap	69	-11.0568	-5.98407	5.07673	2.6	55	29	-1	-1
ABaraap	69	-7.52806	6.6759	-8.36398	2.3	60	30	-1	-1
MSap	69	-1.57014	-7.82827	-7.8423	2.65	44	20	-1	-1
P4	69	12.3789	-5.66021	-9.20674	2.35	42	11	-1	-1
ABalppa	69	-15.0088	-9.67006	1.17217	2.55	63	33	-1	-1
ABplppa	69	1.48241	-10.0592	7.36805	2.55	80	34	-1	-1
ABprapa	69	7.72467	9.3977	5.67333	2.15	64	41	-1	-1
ABarppa	69	-4.11804	5.25389	9.78539	2.25	83	37	-1	-1
Eal	69	1.69944	-4.81413	-1.80865	2.4	85	22	-1	-1
MSpa	69	-0.642569	1.60852	-8.13673	2.15	46	21	-1	-1
Epl	69	10.4144	-5.42829	-1.84897	1.5	86	23	-1	-1
ABalaap	69	-16.969	-0.914374	-7.29394	2.35	67	26	-1	-1
ABplapa	69	-9.34632	0.370647	8.65887	2.45	52	28	-1	-1
ABalpaa	69	-19.4265	-3.76643	-0.480244	2.35	56	32	-1	-1
ABplpaa	69	-5.46326	-11.3755	3.07331	2.65	75	35	-1	-1
ABprpap	69	17.5407	4.39578	-5.52516	2.25	77	39	-1	-1
ABpraap	69	6.92811	10.582	-4.72921	2.65	68	40	-1	-1
D	69	19.007	-6.72138	-5.3554	2.55	43	11	-1	-1
MSaa	69	-8.62028	-1.18201	-8.92982	2.65	45	20	-1	-1
MSpp	69	8.58529	2.8509	-8.19241	2.75	47	21	-1	-1
ABarapa	69	-7.34012	11.7754	-2.26071	2.25	71	31	-1	-1
ABplapp	69	-1.67646	-5.97284	7.13789	2.5	53	28	-1	-1
Cpp	69	19.8181	-4.95043	3.35412	2.55	51	25	-1	-1
ABarpap	69	-3.06172	5.14633	0.156127	2.4	79	36	-1	-1
Cap	69	13.0075	-7.40656	6.42705	2.75	49	24	-1	-1
ABplaaa	69	-16.004	0.984551	7.70047	2.5	54	29	-1	-1
ABalpap	69	-13.1598	-8.07911	-5.86347	2.35	57	32	-1	-1
ABaraaa	69	-15.888	7.9019	-3.89766	2.25	61	30	-1	-1
ABalppp	69	-5.02035	-10.0326	-2.75338	2.75	62	33	-1	-1
ABprapp	69	15.8501	5.68435	3.27775	2.4	65	41	-1	-1
ABalaaa	69	-22.5743	2.46745	-2.49032	2.25	66	26	-1	-1
ABpraaa	69	-1.62028	11.7249	2.9336	2.25	69	40	-1	-1
ABarapp	69	0.59682	9.31211	-7.63818	2.2	70	31	-1	-1
ABalapp	69	-11.3406	1.04897	-0.676165	2.3	59	27	-1	-1
ABprppa	69	20.8448	4.69867	3.38389	2.15	72	38	-1	-1
ABplpap	69	4.15557	-12.1992	-2.53469	2.3	74	35	-1	-1
ABprpaa	69	11.9879	11.0489	-2.01617	2.2	76	39	-1	-1
ABarpaa	69	-9.90834	8.92086	4.46506	2.15	78	36	-1	-1
ABplppp	69	10.1479	-12.5522	-0.063304	2.6	81	34	-1	-1
ABarppp	69	5.30504	8.19484	6.707	2.3	82	37	-1	-1
Ear	69	2.84072	3.28779	-0.0604273	2.1	84	22	-1	-1
Cpa	69	10.9355	1.17555	9.70646	2.5	50	25	-1	-1
Epr	69	13.0594	-0.44475	-2.58964	2	87	23	-1	-1
Caa	70	2.93746	-3.35554	9.44256	2.85	48	24	-1	-1
ABprppp	70	21.839	-0.354866	-2.61722	2.2	73	38	-1	-1
ABalapa	70	-18.1371	4.79181	2.77458	2.65	58	27	-1	-1
ABplaap	70	-11.5134	-6.11898	5.42799	2.55	55	29	-1	-1
ABaraap	70	-6.92097	7.46422	-8.69564	2.35	60	30	-1	-1
MSap	70	-1.97519	-7.52208	-7.79564	2.7	44	20	-1	-1
P4	70	12.2814	-5.39973	-8.97735	2.3	42	11	-1	-1
ABalppa	70	-14.3652	-9.03852	0.685304	2.75	63	33	-1	-1
ABplppa	70	1.69078	-10.3172	7.2266	2.4	80	34	-1	-1
ABprapa	70	7.55468	9.83394	5.19287	2.1	64	41	-1	-1
ABarppa	70	-4.02041	4.99341	9.55599	2.25	83	37	-1	-1
Eal	70	1.44981	-5.67987	-2.15246	2.5	85	22	-1	-1
MSpa	70	0.174333	2.61161	-8.05625	1.95	46	21	88	89
Epl	70	10.5121	-5.68877	-2.07836	2	86	23	-1	-1
ABalaap	70	-16.8948	-0.755133	-7.05079	2.3	67	26	-1	-1
ABplapa	70	-9.33612	-0.312004	7.86901	2.45	52	28	-1	-1
ABalpaa	70	-19.8083	-3.87996	-0.906137	2.45	56	32	-1	-1
ABplpaa	70	-5.31609	-11.5299	3.00602	2.6	75	35	-1	-1
ABprpap	70	17.9224	4.50929	-5.09928	2.25	77	39	-1	-1
ABpraap	70	7.2982	10.9054	-4.06705	2.4	68	40	-1	-1
D	70	18.2431	-6.81058	-5.1869	2.1	43	11	-1	-1
MSaa	70	-8.52315	-1.30465	-8.13892	1.95	45	20	-1	-1
MSpp	70	8.4017	3.162	-7.9699	2.35	47	21	-1	-1
ABarapa	70	-6.85882	11.9634	-2.5309	2.3	71	31	-1	-1
ABplapp	70	-2.58953	-6.24266	7.84039	2.7	53	28	-1	-1
Cpp	70	19.211	-5.73875	3.68577	2.6	51	25	-1	-1
ABarpap	70	-3.54303	4.95834	0.426324	2.3	79	36	-1	-1
Cap	70	11.9327	-8.25778	6.32592	2.9	49	24	-1	-1
ABplaaa	70	-16.6188	1.07597	7.33499	2.55	54	29	-1	-1
ABalpap	70	-12.5086	-8.32732	-5.65321	2.4	57	32	-1	-1
ABaraaa	70	-15.8268	7.7982	-3.97183	2.35	61	30	-1	-1
ABalppp	70	-4.15536	-9.39609	-3.06438	2.55	62	33	-1	-1
ABprapp	70	15.1604	5.75439	3.68941	2.3	65	41	-1	-1
ABalaaa	70	-22.4141	2.57607	-2.24028	2.25	66	26	-1	-1
ABpraaa	70	-0.98064	11.6866	3.38014	2.1	69	40	-1	-1
ABarapp	70	0.621589	9.36519	-7.55713	2.2	70	31	-1	-1
ABalapp	70	-11.1439	1.00081	-0.581354	2.15	59	27	-1	-1
ABprppa	70	20.5602	4.46251	3.7489	2.2	72	38	-1	-1
ABplpap	70	3.71263	-12.2091	-2.88642	2.3	74	35	-1	-1
ABprpaa	70	12.1254	11.4393	-2.3139	2.35	76	39	-1	-1
ABarpaa	70	-9.51687	8.48958	5.12139	2.3	78	36	-1	-1
ABplppp	70	9.9264	-12.5572	-0.239163	2.45	81	34	-1	-1
ABarppp	70	5.42162	6.98261	7.95876	2.45	82	37	-1	-1
Ear	70	4.15592	5.41169	-0.866221	2.45	84	22	-1	-1
Cpa	70	10.9934	0.264107	9.5454	2.65	50	25	-1	-1
Epr	70	14.6092	1.947	-2.90225	2.4	87	23	-1	-1
Caa	71	3.00011	-2.98645	9.92196	2.7	48	24	-1	-1
ABprppp	71	21.9745	-0.299331	-2.44824	2.2	73	38	-1	-1
ABalapa	71	-17.4897	6.09324	1.35431	2.5	58	27	-1	-1
ABplaap	71	-11.3181	-6.63993	4.9692	2.7	55	29	-1	-1
ABaraap	71	-7.16769	7.54409	-7.93225	2.3	60	30	-1	-1
MSap	71	-2.35548	-7.16281	-7.66795	2.6	44	20	-1	-1
P4	71	12.2105	-4.75123	-9.13361	2.3	42	11	-1	-1
ABalppa	71	-14.2832	-9.75903	1.62558	2.85	63	33	-1	-1
ABplppa	71	2.31924	-10.2836	6.88911	2.4	80	34	-1	-1
ABprapa	71	7.69067	9.75157	4.34155	2.05	64	41	-1	-1
ABarppa	71	-3.78923	4.45352	9.96229	2.25	83	37	-1	-1
Eal	71	1.05107	-6.72621	-1.96227	2.45	85	22	-1	-1
MSpap	71	0.392892	1.67093	-8.98757	1.6	88	46	-1	-1
Epl	71	10.0789	-6.24339	-2.19965	2.2	86	23	-1	-1
ABalaap	71	-17.1527	-0.60327	-7.07144	2.3	67	26	-1	-1
ABplapa	71	-8.56924	0.722785	8.80769	2.55	52	28	-1	-1
ABalpaa	71	-19.3158	-3.76398	-0.392316	2.35	56	32	-1	-1
ABplpaa	71	-4.95913	-11.4694	3.35086	2.95	75	35	-1	-1
ABprpap	71	18.106	4.1982	-5.32179	2.15	77	39	-1	-1
ABpraap	71	7.28654	11.1153	-3.83077	2.15	68	40	-1	-1
D	71	19.3257	-6.83909	-4.38864	2.2	43	11	90	91
MSaa	71	-9.16133	-0.793511	-8.03186	2.1	45	20	92	93
MSpp	71	9.17685	3.17919	-7.35438	2.25	47	21	94	95
ABarapa	71	-7.6762	11.0981	-1.59111	2.2	71	31	-1	-1
ABplapp	71	-2.20924	-6.60193	7.71268	2.5	53	28	-1	-1
Cpp	71	19.0143	-5.69059	3.59096	2.6	51	25	-1	-1
ABarpap	71	-3.18412	5.35373	0.304468	2.4	79	36	-1	-1
Cap	71	12.33	-7.68422	5.58215	2.65	49	24	-1	-1
ABplaaa	71	-15.7612	0.234799	7.8705	2.45	54	29	-1	-1
ABalpap	71	-12.7417	-8.12236	-5.5928	2.4	57	32	-1	-1
ABaraaa	71	-15.974	7.95252	-3.90454	2.45	61	30	-1	-1
ABalppp	71	-4.32729	-9.29485	-3.07815	2.8	62	33	-1	-1
ABprapp	71	15.3969	6.35718	3.71589	2.2	65	41	-1	-1
ABalaaa	71	-22.3761	2.89208	-1.84191	2.25	66	26	-1	-1
ABpraaa	71	-1.42552	11.3418	3.49512	2.1	69	40	-1	-1
ABarapp	71	0.537079	9.8886	-7.01042	2.3	70	31	-1	-1
ABalapp	71	-11.2168	1.31436	-0.270913	2.35	59	27	-1	-1
ABprppa	71	21.1619	4.10816	3.79706	2.15	72	38	-1	-1
ABplpap	71	3.38043	-12.2165	-3.15021	2.3	74	35	-1	-1
ABprpaa	71	12.2458	10.8969	-1.99555	2.7	76	39	-1	-1
ABarpaa	71	-9.91221	8.25097	5.39846	2.3	78	36	-1	-1
ABplppp	71	9.82732	-12.7695	-0.563371	2.4	81	34	-1	-1
ABarppp	71	6.41432	8.55433	7.11961	2.35	82	37	-1	-1
Ear	71	4.02332	6.30174	0.0719844	2.5	84	22	-1	-1
Cpa	71	11.1804	0.760743	9.40978	2.6	50	25	-1	-1
Epr	71	15.3003	2.34975	-2.76031	2.4	87	23	-1	-1
MSpaa	71	-2.28417	3.58793	-7.9443	1.45	89	46	-1	-1
Caa	72	2.72133	-2.21778	8.88689	2.9	48	24	-1	-1
ABprppp	72	22.2951	-0.0821067	-1.94818	2.25	73	38	-1	-1
ABalapa	72	-16.7597	4.31679	2.41796	2.35	58	27	-1	-1
ABplaap	72	-10.6402	-6.50011	4.79382	2.7	55	29	-1	-1
ABaraap	72	-8.92049	6.55304	-7.85799	2.55	60	30	-1	-1
MSap	72	-1.9106	-6.81804	-7.78293	2.45	44	20	-1	-1
P4	72	12.3095	-4.53891	-8.8094	2.25	42	11	-1	-1
ABalppa	72	-14.3211	-10.075	1.22721	2.55	63	33	-1	-1
ABplppa	72	1.97344	-10.416	7.32828	2.3	80	34	-1	-1
ABprapa	72	7.73487	8.71506	4.88347	2.1	64	41	-1	-1
ABarppa	72	-3.45848	3.98809	9.67249	2.3	83	37	-1	-1
Eal	72	0.928685	-6.5188	-1.81393	2.5	85	22	-1	-1
MSpap	72	1.49588	0.277115	-9.76904	1.5	88	46	-1	-1
Epl	72	9.77189	-6.33553	-3.40269	2.3	86	23	-1	-1
ABalaap	72	-18.4839	-0.829831	-6.63961	2.4	67	26	-1	-1
ABplapa	72	-7.91552	0.671671	7.53096	2.55	52	28	-1	-1
ABalpaa	72	-19.7743	-4.23383	0.425633	2.5	56	32	-1	-1
ABplpaa	72	-5.09463	-11.5249	3.18188	2.85	75	35	-1	-1
ABprpap	72	18.82	4.31908	-4.6321	2.35	77	39	-1	-1
ABpraap	72	6.97377	10.0183	-3.63371	2.15	68	40	-1	-1
Da	72	17.6593	-8.01861	-5.3278	1.65	90	43	-1	-1
MSaaa	72	-11.9423	-0.369354	-7.95327	1.5	93	45	-1	-1
MSppp	72	9.56006	0.659654	-7.42543	1.75	95	47	-1	-1
ABarapa	72	-7.69903	11.38	-2.13884	2.3	71	31	-1	-1
ABplapp	72	-2.32824	-5.58679	7.94792	2.6	53	28	-1	-1
Cpp	72	18.4967	-5.7218	4.01638	2.65	51	25	-1	-1
ABarpap	72	-3.19723	5.09079	-0.012853	2.4	79	36	-1	-1
Cap	72	11.7991	-7.97837	5.69024	2.85	49	24	-1	-1
ABplaaa	72	-14.7145	0.225215	7.80368	2.7	54	29	-1	-1
ABalpap	72	-11.7295	-7.64024	-5.97111	2.4	57	32	-1	-1
ABaraaa	72	-16.0847	7.95006	-3.99247	2.3	61	30	-1	-1
ABalppp	72	-4.30252	-9.24177	-2.99709	2.5	62	33	-1	-1
ABprapp	72	15.0302	6.84153	3.14062	2.25	65	41	-1	-1
ABalaaa	72	-22.3135	3.26117	-1.36249	2.45	66	26	-1	-1
ABpraaa	72	-1.59745	11.4431	3.48136	2.1	69	40	-1	-1
ABarapp	72	0.720667	9.5775	-7.23294	2.25	70	31	-1	-1
ABalapp	72	-10.9967	0.846486	-0.648644	2.25	59	27	-1	-1
ABprppa	72	20.6326	4.28681	4.45875	2.15	72	38	-1	-1
ABplpap	72	3.44162	-12.3202	-3.22438	2.35	74	35	-1	-1
ABprpaa	72	12.7897	11.4541	-1.78631	2.45	76	39	-1	-1
ABarpaa	72	-10.1813	8.47485	4.5938	2.35	78	36	-1	-1
ABplppp	72	9.32319	-12.6756	-0.840924	2.55	81	34	-1	-1
ABarppp	72	5.88542	8.59514	6.76101	2.35	82	37	-1	-1
Ear	72	4.02527	6.63669	-0.394718	2.35	84	22	-1	-1
Cpa	72	11.9633	2.1177	8.15849	2.65	50	25	-1	-1
Epr	72	15.5863	3.05871	-2.57173	2.55	87	23	-1	-1
MSpaa	72	-2.82474	3.83859	-8.06662	1.45	89	46	-1	-1
Dp	72	19.5146	-6.00752	-4.99097	1.45	91	43	-1	-1
MSaap	72	-6.93353	-1.3678	-9.5704	1.45	92	45	-1	-1
MSppa	72	8.0894	5.03305	-7.74258	1.35	94	47	-1	-1
Caa	73	2.27984	-1.75481	9.08876	2.8	48	24	-1	-1
ABprppp	73	21.7176	0.463178	-0.894999	2.25	73	38	-1	-1
ABalapa	73	-18.1158	4.03715	2.76873	2.7	58	27	-1	-1
ABplaap	73	-11.4405	-6.43253	5.11754	2.6	55	29	-1	-1
ABaraap	73	-9.03317	6.21564	-7.47922	2.4	60	30	-1	-1
MSap	73	-1.5784	-6.81067	-7.51914	2.4	44	20	96	97
P4	73	13.6121	-5.03532	-8.38888	2.25	42	11	-1	-1
ABalppa	73	-13.5931	-9.96691	0.193631	2.6	63	33	-1	-1
ABplppa	73	1.71409	-10.737	6.75405	2.3	80	34	-1	-1
ABprapa	73	6.90583	8.05968	6.05954	1.75	64	41	-1	-1
ABarppa	73	-4.10833	4.70909	10.0158	2.3	83	37	-1	-1
Eal	73	1.274	-6.24851	-1.23282	2.5	85	22	-1	-1
MSpap	73	1.79553	1.11115	-10.2834	1.75	88	46	-1	-1
Epl	73	9.05213	-7.46125	-2.69227	2.35	86	23	-1	-1
ABalaap	73	-18.1764	-0.875544	-6.45686	2.3	67	26	-1	-1
ABplapa	73	-8.69163	0.930187	8.95603	2.6	52	28	-1	-1
ABalpaa	73	-19.5791	-4.7548	-0.0331476	2.4	56	32	-1	-1
ABplpaa	73	-4.41468	-11.0502	2.53979	2.55	75	35	-1	-1
ABprpap	73	18.6247	4.84005	-4.17332	2.1	77	39	-1	-1
ABpraap	73	5.79309	10.4451	-3.18229	2.45	68	40	-1	-1
Da	73	16.4548	-10.1401	-4.43408	1.45	90	43	-1	-1
MSaaa	73	-11.8811	-0.473056	-8.02744	1.65	93	45	-1	-1
MSppp	73	10.5936	0.387131	-7.80957	1.65	95	47	-1	-1
ABarapa	73	-8.67281	11.0761	-2.38246	2.45	71	31	-1	-1
ABplapp	73	-2.41566	-6.00896	7.38745	2.75	53	28	-1	-1
Cpp	73	18.1761	-5.93903	3.51631	2.7	51	25	-1	-1
ABarpap	73	-2.58236	4.99938	0.352629	2.45	79	36	-1	-1
Cap	73	11.1838	-7.7491	6.34505	2.6	49	24	-1	-1
ABplaaa	73	-14.7028	0.0153542	7.56741	2.45	54	29	-1	-1
ABalpap	73	-11.1968	-7.01115	-6.5459	2.4	57	32	-1	-1
ABaraaa	73	-16.6783	7.28683	-4.36379	2.45	61	30	-1	-1
ABalppp	73	-5.38946	-9.74529	-1.84165	2.55	62	33	-1	-1
ABprapp	73	15.5567	6.60364	4.98622	2.35	65	41	-1	-1
ABalaaa	73	-22.2523	3.15747	-1.43666	2.35	66	26	-1	-1
ABpraaa	73	-1.94131	11.6456	3.45384	2.15	69	40	-1	-1
ABarapp	73	0.573022	9.86968	-6.14536	2.65	70	31	-1	-1
ABalapp	73	-10.7388	0.694618	-0.628003	2.35	59	27	-1	-1
ABprppa	73	20.9915	4.6822	4.3369	2.15	72	38	-1	-1
ABplpap	73	3.83502	-12.4165	-3.03476	2.25	74	35	-1	-1
ABprpaa	73	12.5182	11.4808	-1.10399	2.25	76	39	-1	-1
ABarpaa	73	-10.2691	8.19052	5.05362	2.35	78	36	-1	-1
ABplppp	73	9.46015	-12.1473	-0.118353	2.5	81	34	-1	-1
ABarppp	73	5.67318	8.18328	7.83587	2.05	82	37	-1	-1
Ear	73	3.58087	6.15408	-1.30003	2.5	84	22	-1	-1
Cpa	73	11.3178	1.15122	9.11206	2.6	50	25	-1	-1
Epr	73	15.7879	4.29106	-1.83643	2.4	87	23	-1	-1
MSpaa	73	-2.426	4.88494	-8.25681	1.7	89	46	-1	-1
Dp	73	20.2916	-5.65538	-4.84215	1.4	91	43	-1	-1
MSaap	73	-5.73827	-1.05892	-9.15091	1.75	92	45	-1	-1
MSppa	73	8.61198	6.34478	-7.52751	1.75	94	47	-1	-1
Caa	74	1.59067	-1.82262	8.48013	2.85	48	24	-1	-1
ABprppp	74	21.5738	1.42524	-0.740814	2.3	73	38	-1	-1
ABalapa	74	-17.3153	3.96957	2.44501	2.5	58	27	-1	-1
ABplaap	74	-11.5149	-6.59177	4.87439	2.8	55	29	-1	-1
ABaraap	74	-8.72379	6.50487	-7.76318	2.45	60	30	-1	-1
MSapa	74	-2.50797	-8.15117	-7.22085	1.85	96	44	-1	-1
P4	74	14.3377	-5.12428	-7.93547	2.25	42	11	-1	-1
ABalppa	74	-13.7669	-10.2006	0.646571	2.65	63	33	-1	-1
ABplppa	74	2.00841	-11.0456	6.61947	2.55	80	34	-1	-1
ABprapa	74	6.23948	7.71	5.99866	2.15	64	41	-1	-1
ABarppa	74	-4.5532	4.36432	10.1308	2.4	83	37	-1	-1
Eal	74	1.58532	-5.62433	-1.98348	2.55	85	22	-1	-1
MSpap	74	2.78097	1.20526	-10.2761	1.95	88	46	-1	-1
Epl	74	9.1648	-7.12385	-3.07103	2.35	86	23	-1	-1
ABalaap	74	-18.1881	-0.665683	-6.22059	2.3	67	26	-1	-1
ABplapa	74	-9.5197	-0.000902592	8.09152	2.45	52	28	-1	-1
ABalpaa	74	-18.171	-4.17189	-1.70881	2.4	56	32	-1	-1
ABplpaa	74	-4.52735	-11.3876	2.91856	2.75	75	35	-1	-1
ABprpap	74	18.0361	5.45734	-3.90416	2.05	77	39	-1	-1
ABpraap	74	6.28557	10.5611	-2.66847	2.75	68	40	-1	-1
Da	74	17.3407	-10.1204	-3.73063	1.65	90	43	-1	-1
MSaaa	74	-11.5105	-0.287522	-8.38557	1.9	93	45	-1	-1
MSppp	74	11.3348	0.758196	-8.52583	1.8	95	47	-1	-1
ABarapa	74	-8.62327	11.1822	-2.22036	2.5	71	31	-1	-1
ABplapp	74	-2.29327	-6.21637	7.23911	2.75	53	28	-1	-1
Cpp	74	17.9468	-5.06419	2.64332	2.65	51	25	-1	-1
ABarpap	74	-3.38276	5.06696	0.676358	2.4	79	36	-1	-1
Cap	74	10.6302	-7.76138	5.90539	2.6	49	24	-1	-1
ABplaaa	74	-15.4649	0.261102	7.26922	2.65	54	29	-1	-1
ABalpap	74	-11.0282	-7.92013	-6.61903	2.45	57	32	-1	-1
ABaraaa	74	-16.7661	7.00251	-3.90398	2.4	61	30	-1	-1
ABalppp	74	-4.56236	-9.42485	-2.55103	2.8	62	33	-1	-1
ABprapp	74	15.5815	6.65672	5.06727	2.3	65	41	-1	-1
ABalaaa	74	-22.4256	2.78592	-2.00402	2.3	66	26	-1	-1
ABpraaa	74	-2.38619	11.3007	3.5688	2.2	69	40	-1	-1
ABarapp	74	0.10677	10.2796	-6.02454	2.65	70	31	-1	-1
ABalapp	74	-10.9219	0.867871	-1.42579	2.4	59	27	-1	-1
ABprppa	74	20.0934	5.01025	4.89001	2.25	72	38	-1	-1
ABplpap	74	3.34206	-12.3947	-2.5283	2.4	74	35	-1	-1
ABprpaa	74	11.6912	11.1605	-0.394594	2.15	76	39	-1	-1
ABarpaa	74	-10.9831	8.06963	4.36393	2.3	78	36	-1	-1
ABplppp	74	9.48492	-12.0942	-0.0373014	2.65	81	34	-1	-1
ABarppp	74	5.56245	8.18082	7.74794	2.05	82	37	-1	-1
Ear	74	2.9359	5.04974	-1.36675	2.6	84	22	-1	-1
Cpa	74	10.1624	1.4933	8.62424	2.5	50	25	-1	-1
Epr	74	14.5062	4.17066	-1.24251	2.45	87	23	-1	-1
MSpaa	74	-2.46243	5.04172	-8.10159	1.8	89	46	-1	-1
Dp	74	21.0838	-4.70537	-4.84272	1.7	91	43	-1	-1
MSaap	74	-4.82715	-1.12404	-9.38671	2	92	45	-1	-1
MSppa	74	8.37885	6.54973	-7.4671	1.85	94	47	-1	-1
MSapp	74	1.23318	-6.17693	-8.91678	1.6	97	44	-1	-1
Caa	75	1.30605	-2.05878	8.84514	2.8	48	24	-1	-1
ABprppp	75	21.82	1.48323	-0.483905	2.25	73	38	-1	-1
ABalapa	75	-17.2294	3.91895	2.45189	2.6	58	27	-1	-1
ABplaap	75	-11.3318	-6.76502	5.67218	2.8	55	29	-1	-1
ABaraap	75	-8.76994	7.20645	-7.83838	2.55	60	30	-1	-1
MSapa	75	-3.20735	-7.53633	-7.03962	2	96	44	-1	-1
P4	75	14.498	-5.01567	-7.68543	2.25	42	11	-1	-1
ABalppa	75	-13.5566	-10.1237	0.0384147	2.7	63	33	-1	-1
ABplppa	75	1.31923	-11.1134	6.01083	2.3	80	34	-1	-1
ABprapa	75	5.92623	6.75088	7.21602	1.65	64	41	-1	-1
ABarppa	75	-4.81642	3.37351	10.49	2.5	83	37	-1	-1
Eal	75	1.95782	-5.10385	-2.8083	2.55	85	22	-1	-1
MSpap	75	3.80283	1.14259	-10.424	2	88	46	-1	-1
Epl	75	9.05552	-6.65352	-2.60538	2.35	86	23	-1	-1
ABalaap	75	-17.5699	0.0506285	-5.76822	2.35	67	26	-1	-1
ABplapa	75	-9.2385	-0.572486	7.63961	2.6	52	28	-1	-1
ABalpaa	75	-18.1312	-3.52094	-1.77714	2.45	56	32	-1	-1
ABplpaa	75	-4.55164	-11.5785	1.81722	2.55	75	35	-1	-1
ABprpap	75	18.2328	5.40917	-3.80934	2.25	77	39	-1	-1
ABpraap	75	5.75618	10.7397	-2.00677	2.35	68	40	-1	-1
Da	75	16.2805	-10.236	-2.96085	1.75	90	43	-1	-1
MSaaa	75	-11.5105	-0.287522	-8.38557	2.05	93	45	-1	-1
MSppp	75	11.8141	0.611242	-8.32933	2.1	95	47	-1	-1
ABarapa	75	-8.51254	11.1847	-2.13243	2.3	71	31	-1	-1
ABplapp	75	-3.15437	-6.18294	6.61671	2.6	53	28	-1	-1
Cpp	75	18.7277	-4.04216	1.85873	2.65	51	25	-1	-1
ABarpap	75	-3.2356	4.91264	0.609067	2.45	79	36	-1	-1
Cap	75	9.80156	-8.55462	6.06119	2.55	49	24	-1	-1
ABplaaa	75	-16.0302	0.458679	7.06583	2.55	54	29	-1	-1
ABalpap	75	-11.5042	-6.96544	-6.72864	2.35	57	32	-1	-1
ABaraaa	75	-16.5903	7.57115	-4.82362	2.45	61	30	-1	-1
ABalppp	75	-4.91934	-9.48529	-2.89587	2.65	62	33	-1	-1
ABprapp	75	15.5436	6.34071	4.6689	2.4	65	41	-1	-1
ABalaaa	75	-22.6758	2.05805	-1.32753	2.3	66	26	-1	-1
ABpraaa	75	-2.30022	11.2501	3.57568	2.25	69	40	-1	-1
ABarapp	75	0.4754	10.1302	-5.91597	2.6	70	31	-1	-1
ABalapp	75	-10.75	0.766626	-1.41202	2.35	59	27	-1	-1
ABprppa	75	19.9215	5.11149	4.87625	2.35	72	38	-1	-1
ABplpap	75	3.33234	-11.8498	-2.75872	2.35	74	35	-1	-1
ABprpaa	75	11.8169	11.7608	-0.456057	2.2	76	39	-1	-1
ABarpaa	75	-11.0846	7.66023	5.52672	2.3	78	36	-1	-1
ABplppp	75	9.10996	-10.5922	-0.289401	2.5	81	34	-1	-1
ABarppp	75	5.00683	7.8336	7.77498	2.1	82	37	-1	-1
Ear	75	2.47936	4.91483	-1.01551	2.55	84	22	-1	-1
Cpa	75	10.7947	2.19685	7.35335	2.75	50	25	-1	-1
Epr	75	14.3313	3.32631	-2.36345	2.5	87	23	-1	-1
MSpaa	75	-2.60959	5.19604	-8.0343	1.95	89	46	-1	-1
Dp	75	21.2557	-4.80662	-4.82895	1.75	91	43	-1	-1
MSaap	75	-4.06318	-1.03485	-9.55521	2	92	45	-1	-1
MSppa	75	8.984	7.00311	-7.33205	1.95	94	47	-1	-1
MSapp	75	1.84027	-5.3886	-9.24843	1.85	97	44	-1	-1
Caa	76	1.0948	-2.74634	7.87941	2.75	48	24	-1	-1
ABprppp	76	21.5053	0.051315	0.179862	2.3	73	38	-1	-1
ABalapa	76	-17.3863	4.61807	2.28874	2.4	58	27	-1	-1
ABplaap	76	-11.9481	-7.14639	4.7531	2.85	55	29	-1	-1
ABaraap	76	-7.95837	7.06686	-7.3781	2.45	60	30	-1	-1
MSapa	76	-3.39434	-8.03296	-6.904	2.15	96	44	-1	-1
P4	76	14.4485	-5.12182	-7.84754	2.2	42	11	-1	-1
ABalppa	76	-13.8374	-9.68996	-0.529982	2.65	63	33	-1	-1
ABplppa	76	1.52953	-11.0365	5.40268	2.4	80	34	-1	-1
ABprapa	76	6.02092	8.65067	6.92999	1.9	64	41	-1	-1
ABarppa	76	-4.22827	2.89406	11.2411	2.45	83	37	-1	-1
Eal	76	2.08215	-4.97631	-3.42335	2.55	85	22	-1	-1
MSpap	76	4.66442	0.971298	-10.8218	2	88	46	-1	-1
Epl	76	9.0934	-6.3375	-2.207	2.35	86	23	-1	-1
ABalaap	76	-17.1187	-0.957145	-5.73966	2.35	67	26	-1	-1
ABplapa	76	-8.77466	-1.17947	9.00579	2.5	52	28	-1	-1
ABalpaa	76	-18.2668	-3.57648	-1.94612	2.65	56	32	-1	-1
ABplpaa	76	-4.76001	-11.3205	1.95868	2.55	75	35	-1	-1
ABprpap	76	18.9603	5.65515	-3.82263	2.4	77	39	-1	-1
ABpraap	76	6.01553	11.0607	-1.43254	2.35	68	40	-1	-1
Da	76	16.1664	-11.0461	-3.13566	1.85	90	43	-1	-1
MSaaa	76	-11.7782	0.409148	-8.63664	2.3	93	45	-1	-1
MSppp	76	11.6922	0.68079	-9.20128	2.1	95	47	-1	-1
ABarapa	76	-8.52419	11.3945	-1.89616	2.4	71	31	-1	-1
ABplapp	76	-3.37585	-6.18784	6.44086	2.75	53	28	-1	-1
Cpp	76	18.655	-3.72861	2.16917	2.55	51	25	-1	-1
ABarpap	76	-4.04717	5.05223	0.148774	2.4	79	36	-1	-1
Cap	76	9.74231	-8.11597	5.66866	2.55	49	24	-1	-1
ABplaaa	76	-16.0186	0.248818	6.82957	2.4	54	29	-1	-1
ABalpap	76	-12.1458	-7.26204	-6.70847	2.4	57	32	-1	-1
ABaraaa	76	-15.9735	7.81467	-4.92484	2.4	61	30	-1	-1
ABalppp	76	-5.0053	-9.43467	-2.90275	2.5	62	33	-1	-1
ABprapp	76	15.5931	6.44686	4.831	2.25	65	41	-1	-1
ABalaaa	76	-22.6014	2.21728	-1.08437	2.3	66	26	-1	-1
ABpraaa	76	-1.68342	11.4937	3.47448	2.15	69	40	-1	-1
ABarapp	76	1.201	10.0412	-5.46255	2.6	70	31	-1	-1
ABalapp	76	-10.8972	0.92095	-1.34474	2.4	59	27	-1	-1
ABprppa	76	20.2921	5.29703	4.51812	2.25	72	38	-1	-1
ABplpap	76	3.09776	-12.1177	-3.2519	2.4	74	35	-1	-1
ABprpaa	76	11.9621	11.2714	-0.0566522	2.15	76	39	-1	-1
ABarpaa	76	-10.6053	7.51327	5.72323	2.35	78	36	-1	-1
ABplppp	76	8.6272	-11.253	-0.572788	2.2	81	34	-1	-1
ABarppp	76	4.99226	7.09787	6.90407	2.05	82	37	-1	-1
Ear	76	3.08112	4.56047	-0.967348	2.4	84	22	-1	-1
Cpa	76	10.818	1.77713	6.88082	2.65	50	25	-1	-1
Epr	76	14.7496	3.28306	-2.09278	2.45	87	23	-1	-1
MSpaa	76	-3.17492	5.39362	-8.23768	2	89	46	-1	-1
Dp	76	21.4985	-5.55635	-4.65893	1.9	91	43	-1	-1
MSaap	76	-3.04519	-1.76739	-8.76969	2.05	92	45	-1	-1
MSppa	76	9.2929	7.43019	-6.59572	2.05	94	47	-1	-1
MSapp	76	2.1579	-6.11696	-9.85555	1.75	97	44	-1	-1
Caa	77	1.53627	-3.2093	7.67754	2.75	48	24	-1	-1
ABprppp	77	21.671	1.30261	0.0500856	2.25	73	38	-1	-1
ABalapa	77	-17.1415	4.20327	1.99207	2.35	58	27	-1	-1
ABplaap	77	-11.7877	-7.03779	5.00313	2.85	55	29	-1	-1
ABaraap	77	-7.76167	7.0187	-7.28328	2.5	60	30	-1	-1
MSapa	77	-2.94558	-7.01832	-7.95239	2.4	96	44	-1	-1
P4	77	14.5786	-6.20897	-7.29875	2.25	42	11	-1	-1
ABalppa	77	-13.9135	-10.1841	-0.306429	2.45	63	33	-1	-1
ABplppa	77	1.47999	-11.1427	5.24057	2.4	80	34	-1	-1
ABprapa	77	5.85871	8.20711	7.14665	1.95	64	41	-1	-1
ABarppa	77	-3.84265	3.67748	10.7336	2.45	83	37	-1	-1
Eal	77	1.8495	-4.90921	-4.38323	2.55	85	22	-1	-1
MSpap	77	5.51097	0.202152	-11.0704	2.15	88	46	-1	-1
Epl	77	9.21725	-6.07211	-1.80175	2.5	86	23	-1	-1
ABalaap	77	-16.5864	-0.190201	-5.29417	2.45	67	26	-1	-1
ABplapa	77	-9.38953	-1.08805	8.64031	2.6	52	28	-1	-1
ABalpaa	77	-18.5873	-3.7937	-2.44618	2.5	56	32	-1	-1
ABplpaa	77	-5.11697	-11.3809	1.61383	2.75	75	35	-1	-1
ABprpap	77	17.803	5.66229	-3.84375	2.3	77	39	-1	-1
ABpraap	77	5.65856	11.0002	-1.77738	2.85	68	40	-1	-1
Da	77	15.4616	-11.574	-2.57463	1.9	90	43	-1	-1
MSaaa	77	-12.5402	0.654896	-8.93483	2.2	93	45	-1	-1
MSppp	77	12.1448	0.145817	-8.61913	2.2	95	47	-1	-1
ABarapa	77	-8.22987	11.0858	-2.03076	2.35	71	31	-1	-1
ABplapp	77	-3.61285	-6.65279	7.43466	2.6	53	28	-1	-1
Cpp	77	18.2179	-4.95312	2.98128	2.65	51	25	-1	-1
ABarpap	77	-4.12147	4.89299	-0.094383	2.4	79	36	-1	-1
Cap	77	9.55387	-9.08539	5.25068	2.7	49	24	-1	-1
ABplaaa	77	-16.055	0.4056	6.98478	2.55	54	29	-1	-1
ABalpap	77	-11.848	-6.76294	-6.75616	2.45	57	32	-1	-1
ABaraaa	77	-15.838	7.87021	-4.75585	2.25	61	30	-1	-1
ABalppp	77	-4.96354	-8.44878	-3.43778	2.5	62	33	-1	-1
ABprapp	77	15.683	7.06612	3.90448	2.3	65	41	-1	-1
ABalaaa	77	-22.1182	2.74022	-1.82127	2.35	66	26	-1	-1
ABpraaa	77	-1.48477	11.7804	3.10258	2.2	69	40	-1	-1
ABarapp	77	0.561365	10.0795	-5.90908	2.65	70	31	-1	-1
ABalapp	77	-11.2677	0.735417	-0.986602	2.4	59	27	-1	-1
ABprppa	77	20.1794	4.95963	4.89689	2.25	72	38	-1	-1
ABplpap	77	3.01373	-11.7322	-3.72549	2.4	74	35	-1	-1
ABprpaa	77	12.086	11.5368	0.348598	2.15	76	39	-1	-1
ABarpaa	77	-10.8879	7.61206	5.62154	2.3	78	36	-1	-1
ABplppp	77	8.67674	-11.1468	-0.410694	2.35	81	34	-1	-1
ABarppp	77	4.54933	7.08804	6.55234	2	82	37	-1	-1
Ear	77	2.73581	4.29016	-1.54846	2.55	84	22	-1	-1
Cpa	77	10.4115	1.61053	6.37387	2.75	50	25	-1	-1
Epr	77	14.1861	3.81558	-2.76287	2.6	87	23	-1	-1
MSpaa	77	-3.37162	5.44178	-8.3325	2.1	89	46	-1	-1
Dp	77	22.1683	-4.39895	-4.51116	1.95	91	43	-1	-1
MSaap	77	-1.62944	-2.06425	-9.74821	2.1	92	45	-1	-1
MSppa	77	8.55709	8.20181	-6.25927	2.3	94	47	-1	-1
MSapp	77	2.93159	-6.57256	-9.79362	1.85	97	44	-1	-1
Caa	78	1.42409	-3.68455	7.03601	2.8	48	24	-1	-1
ABprppp	78	21.6311	0.65165	0.118413	2.25	73	38	-1	-1
ABalapa	78	-17.2338	5.60643	1.84165	2.3	58	27	-1	-1
ABplaap	78	-12.0821	-6.72913	5.13771	2.7	55	29	-1	-1
ABaraap	78	-8.38819	7.31998	-7.41249	2.5	60	30	-1	-1
MSapa	78	-3.35258	-7.04707	-7.43904	2.1	96	44	-1	-1
P4	78	15.0881	-5.16017	-7.40101	2.4	42	11	-1	-1
ABalppa	78	-14.0568	-9.35993	-1.17254	2.7	63	33	-1	-1
ABplppa	78	1.4319	-10.776	5.63207	2.4	80	34	-1	-1
ABprapa	78	6.48911	8.57572	6.34246	2.15	64	41	-1	-1
ABarppa	78	-4.59642	2.90563	10.1122	2.45	83	37	-1	-1
Eal	78	1.87427	-4.85613	-4.30218	2.5	85	22	-1	-1
MSpap	78	5.66006	0.382779	-11.6044	2.2	88	46	-1	-1
Epl	78	9.43872	-6.0672	-1.62589	2.5	86	23	-1	-1
ABalaap	78	-16.3251	0.465666	-5.18664	2.4	67	26	-1	-1
ABplapa	78	-8.81887	-0.142941	8.46389	2.55	52	28	-1	-1
ABalpaa	78	-18.2284	-3.39831	-2.56805	2.4	56	32	-1	-1
ABplpaa	78	-5.51231	-11.6196	1.8909	2.8	75	35	-1	-1
ABprpap	78	18.1963	5.56595	-3.65413	2.15	77	39	-1	-1
ABpraap	78	5.94461	11.7091	-1.58881	2.45	68	40	-1	-1
Da	78	14.5223	-12.3696	-2.50676	1.95	90	43	-1	-1
MSaaa	78	-12.3566	0.343794	-9.15734	2.15	93	45	-1	-1
MSppp	78	12.7679	-0.963197	-8.57681	2.2	95	47	-1	-1
ABarapa	78	-7.40325	11.5442	-1.71983	2.3	71	31	-1	-1
ABplapp	78	-3.94311	-6.32521	6.70417	2.5	53	28	-1	-1
Cpp	78	18.621	-5.59425	3.40134	2.6	51	25	-1	-1
ABarpap	78	-3.98596	4.94853	0.0746034	2.4	79	36	-1	-1
Cap	78	9.85353	-8.25136	4.73629	2.8	49	24	-1	-1
ABplaaa	78	-16.4119	0.345153	6.63994	2.6	54	29	-1	-1
ABalpap	78	-10.9466	-6.28327	-7.22239	2.45	57	32	-1	-1
ABaraaa	78	-15.5189	7.61463	-4.80939	2.35	61	30	-1	-1
ABalppp	78	-5.42008	-8.58368	-3.08654	2.7	62	33	-1	-1
ABprapp	78	15.5038	5.68975	4.73723	2.3	65	41	-1	-1
ABalaaa	78	-21.9463	2.63897	-1.80752	2.4	66	26	-1	-1
ABpraaa	78	-1.51149	11.3925	3.48825	2.2	69	40	-1	-1
ABarapp	78	0.733296	9.97828	-5.89533	2.6	70	31	-1	-1
ABalapp	78	-11.4401	0.974511	0.0199263	2.4	59	27	-1	-1
ABprppa	78	19.8701	4.6704	5.18085	2.3	72	38	-1	-1
ABplpap	78	2.47462	-11.0087	-3.29423	2.6	74	35	-1	-1
ABprpaa	78	12.4911	11.2306	0.301953	2.2	76	39	-1	-1
ABarpaa	78	-10.0725	8.14236	5.14843	2.35	78	36	-1	-1
ABplppp	78	8.12161	-11.6319	-1.40394	2.7	81	34	-1	-1
ABarppp	78	4.33758	6.53833	6.60691	2.2	82	37	-1	-1
Ear	78	3.04518	4.57939	-1.83241	2.5	84	22	-1	-1
Cpa	78	10.6082	1.56237	6.46868	2.9	50	25	-1	-1
Epr	78	14.3066	3.27324	-2.4445	2.45	87	23	-1	-1
MSpaa	78	-3.18803	5.13068	-8.555	2.15	89	46	-1	-1
Dp	78	22.1799	-4.6088	-4.74743	1.95	91	43	-1	-1
MSaap	78	-1.76494	-2.11979	-9.9172	2.2	92	45	-1	-1
MSppa	78	9.0515	8.65273	-6.21214	2.15	94	47	-1	-1
MSapp	78	3.6975	-6.14843	-10.4288	2	97	44	-1	-1
Caa	79	1.03069	-3.58822	6.84639	2.9	48	24	-1	-1
ABprppp	79	21.8161	0.813341	0.449495	2.25	73	38	-1	-1
ABalapa	79	-16.9069	4.47111	2.48525	2.35	58	27	-1	-1
ABplaap	79	-11.6999	-6.75346	4.5433	2.75	55	29	-1	-1
ABaraap	79	-8.68591	6.82088	-7.3648	2.45	60	30	-1	-1
MSapa	79	-4.08206	-7.62798	-6.95905	2.45	96	44	-1	-1
P4	79	15.4931	-5.46636	-7.44765	2.2	42	11	-1	-1
ABalppa	79	-13.7494	-9.40564	-0.9898	2.55	63	33	-1	-1
ABplppa	79	1.23327	-11.0628	6.00395	2.45	80	34	-1	-1
ABprapa	79	6.72612	9.04066	5.34866	2.65	64	41	-1	-1
ABarppa	79	-3.8441	3.20468	10.18	2.55	83	37	-1	-1
Eal	79	2.52945	-4.43444	-5.02532	2.55	85	22	-1	-1
MSpap	79	6.05346	0.286443	-11.4148	2.2	88	46	-1	-1
Epl	79	9.15605	-5.96841	-1.72758	2.5	86	23	-1	-1
ABalaap	79	-15.7714	0.477946	-4.74698	2.7	67	26	-1	-1
ABplapa	79	-9.10348	-0.379093	8.82889	2.75	52	28	-1	-1
ABalpaa	79	-18.4635	-3.52831	-2.04094	2.45	56	32	-1	-1
ABplpaa	79	-5.26219	-10.8917	1.21442	2.65	75	35	-1	-1
ABprpap	79	18.206	5.02115	-3.42369	2.45	77	39	-1	-1
ABpraap	79	6.00581	11.6054	-1.66297	2.6	68	40	-1	-1
Da	79	14.8677	-12.0993	-1.92565	2	90	43	-1	-1
MSaaa	79	-12.3814	0.290715	-9.23839	2.55	93	45	-1	-1
MSppp	79	13.6199	-0.589682	-9.20514	2.2	95	47	-1	-1
ABarapa	79	-8.08271	10.9315	-2.09805	2.3	71	31	-1	-1
ABplapp	79	-3.86055	-7.18356	6.62416	2.45	53	28	-1	-1
Cpp	79	17.6447	-6.09531	4.6447	2.75	51	25	-1	-1
ABarpap	79	-3.67853	4.90281	0.257345	2.45	79	36	-1	-1
Cap	79	9.76562	-8.53569	5.19611	2.7	49	24	-1	-1
ABplaaa	79	-15.8948	0.514208	7.23481	2.4	54	29	-1	-1
ABalpap	79	-11.699	-6.58233	-7.29015	2.5	57	32	-1	-1
ABaraaa	79	-15.2479	7.7257	-4.47142	2.35	61	30	-1	-1
ABalppp	79	-5.39531	-8.53061	-3.00549	2.25	62	33	-1	-1
ABprapp	79	15.632	6.48717	3.18878	2.35	65	41	-1	-1
ABalaaa	79	-21.6583	3.68286	-2.08563	2.4	66	26	-1	-1
ABpraaa	79	-2.17782	11.0427	3.42734	2.25	69	40	-1	-1
ABarapp	79	0.895508	10.4218	-6.11199	2.35	70	31	-1	-1
ABalapp	79	-11.0832	1.03495	0.364768	2.3	59	27	-1	-1
ABprppa	79	19.551	4.92597	5.23438	2.25	72	38	-1	-1
ABplpap	79	2.48434	-11.5535	-3.06379	2.55	74	35	-1	-1
ABprpaa	79	12.749	11.0788	0.322595	2.25	76	39	-1	-1
ABarpaa	79	-9.9768	7.54693	5.38574	2.4	78	36	-1	-1
ABplppp	79	7.39213	-12.2129	-0.923958	2.25	81	34	-1	-1
ABarppp	79	3.49104	7.30749	6.85543	2.3	82	37	-1	-1
Ear	79	3.49199	5.2591	-2.4141	2.5	84	22	-1	-1
Cpa	79	9.59218	0.410349	7.78037	2.9	50	25	-1	-1
Epr	79	14.3678	3.16954	-2.51868	2.55	87	23	-1	-1
MSpaa	79	-3.75336	5.32826	-8.75839	2.2	89	46	-1	-1
Dp	79	22.3018	-4.67835	-3.87548	1.95	91	43	-1	-1
MSaap	79	-1.76301	-1.78484	-10.3839	2.2	92	45	-1	-1
MSppa	79	8.45946	8.46228	-6.02988	2.35	94	47	-1	-1
MSapp	79	4.3721	-6.81634	-10.6911	2	97	44	-1	-1
Caa	80	0.981146	-3.69438	6.6843	2.8	48	24	-1	-1
ABprppp	80	21.8045	1.02319	0.685766	2.25	73	38	-1	-1
ABalapa	80	-16.5247	4.44679	1.89085	2.5	58	27	-1	-1
ABplaap	80	-11.8091	-6.28313	5.00897	2.7	55	29	-1	-1
ABaraap	80	-7.88745	6.41836	-7.22184	2.55	60	30	-1	-1
MSapa	80	-3.71927	-6.56271	-8.0143	2.2	96	44	-1	-1
P4	80	15.023	-5.72635	-6.39343	2.35	42	11	-1	-1
ABalppa	80	-14.1846	-10.2952	-0.644392	2.5	63	33	-1	-1
ABplppa	80	1.4931	-10.8797	5.55789	2.5	80	34	-1	-1
ABprapa	80	7.70184	9.67962	5.12559	2.5	64	41	-1	-1
ABarppa	80	-4.2778	2.78792	11.0789	2.45	83	37	-1	-1
Eal	80	2.45659	-4.12089	-4.71488	2.6	85	22	-1	-1
MSpap	80	6.03015	0.706151	-10.9422	2.2	88	46	-1	-1
Epl	80	8.71457	-5.50544	-1.52571	2.55	86	23	-1	-1
ABalaap	80	-16.0162	0.892749	-4.4503	2.4	67	26	-1	-1
ABplapa	80	-8.98303	-0.921444	9.14725	2.7	52	28	-1	-1
ABalpaa	80	-17.8331	-3.1597	-2.84512	2.4	56	32	-1	-1
ABplpaa	80	-5.59634	-11.234	1.41733	2.45	75	35	-1	-1
ABprpap	80	18.5285	5.57332	-3.39033	2.25	77	39	-1	-1
ABpraap	80	6.5114	11.9844	-0.831831	2.35	68	40	-1	-1
Da	80	14.6958	-11.998	-1.93941	2.05	90	43	-1	-1
MSaaa	80	-12.0987	0.191921	-9.1367	2.3	93	45	-1	-1
MSppp	80	13.4844	-0.645211	-9.37412	2.15	95	47	-1	-1
ABarapa	80	-7.57664	11.1726	-2.28718	2.3	71	31	-1	-1
ABplapp	80	-4.79644	-7.17152	6.7789	2.55	53	28	-1	-1
Cpp	80	17.7919	-6.24963	4.57741	2.8	51	25	-1	-1
ABarpap	80	-3.24532	5.45744	0.378637	2.45	79	36	-1	-1
Cap	80	10.3198	-8.66126	4.61547	2.9	49	24	-1	-1
ABplaaa	80	-16.0778	0.687466	6.43704	2.6	54	29	-1	-1
ABalpap	80	-11.4872	-6.03261	-7.34472	2.55	57	32	-1	-1
ABaraaa	80	-14.9997	8.11864	-4.68121	2.55	61	30	-1	-1
ABalppp	80	-6.03349	-8.01947	-2.89843	2.7	62	33	-1	-1
ABprapp	80	15.5936	6.30901	3.81071	2.35	65	41	-1	-1
ABalaaa	80	-21.9444	2.97391	-2.27421	2.4	66	26	-1	-1
ABpraaa	80	-1.71012	11.1056	3.86012	2.2	69	40	-1	-1
ABarapp	80	0.586135	10.1326	-5.82803	2.4	70	31	-1	-1
ABalapp	80	-10.4896	1.6982	0.736094	2.3	59	27	-1	-1
ABprppa	80	19.7	5.10659	4.70039	2.25	72	38	-1	-1
ABplpap	80	2.47124	-11.8164	-3.38112	2.45	74	35	-1	-1
ABprpaa	80	12.6513	11.3393	0.551987	2.2	76	39	-1	-1
ABarpaa	80	-9.88744	8.30405	5.47951	2.3	78	36	-1	-1
ABplppp	80	7.26779	-12.3404	-0.308905	2.3	81	34	-1	-1
ABarppp	80	4.10251	6.40833	7.13403	2.5	82	37	-1	-1
Ear	80	3.47889	4.99617	-2.73141	2.45	84	22	-1	-1
Cpa	80	9.30757	0.174195	8.14538	1.95	50	25	-1	-1
Epr	80	14.4537	3.11891	-2.51179	2.45	87	23	-1	-1
MSpaa	80	-3.20115	4.86775	-8.87233	2.15	89	46	-1	-1
Dp	80	21.9197	-4.65403	-3.28108	1.95	91	43	-1	-1
MSaap	80	-1.71347	-1.67868	-10.2218	2.2	92	45	-1	-1
MSppa	80	9.3094	8.50086	-6.1915	2.3	94	47	-1	-1
MSapp	80	4.26332	-6.48385	-11.2457	2.05	97	44	-1	-1
Caa	81	1.08023	-3.48207	7.00849	2.85	48	24	-1	-1
ABprppp	81	22.3358	1.17949	-0.442625	2.25	73	38	-1	-1
ABalapa	81	-16.9565	4.36496	2.32315	2.5	58	27	-1	-1
ABplaap	81	-11.7693	-5.63217	4.94064	2.55	55	29	-1	-1
ABaraap	81	-7.6757	6.96808	-7.2764	2.5	60	30	-1	-1
MSapa	81	-3.50558	-5.67806	-8.53557	2.45	96	44	-1	-1
P4	81	15.1206	-5.98684	-6.62283	2.35	42	11	-1	-1
ABalppa	81	-13.8635	-10.2159	-1.16463	2.6	63	33	-1	-1
ABplppa	81	1.44357	-10.9859	5.3958	2.45	80	34	-1	-1
ABprapa	81	8.14284	9.35446	5.944	2.3	64	41	-1	-1
ABarppa	81	-3.89218	3.57132	10.5715	2.5	83	37	-1	-1
Eal	81	2.4833	-3.73287	-5.10053	2.6	85	22	-1	-1
MSpap	81	6.32641	0.732458	-11.5435	2.2	88	46	-1	-1
Epl	81	8.29786	-4.9894	-1.24279	2.55	86	23	-1	-1
ABalaap	81	-15.7088	0.847038	-4.26756	2.65	67	26	-1	-1
ABplapa	81	-8.45024	-0.292355	8.57246	2.85	52	28	-1	-1
ABalpaa	81	-17.2925	-3.41035	-2.7228	2.2	56	32	-1	-1
ABplpaa	81	-5.12815	-11.309	0.8298	2.85	75	35	-1	-1
ABprpap	81	17.7345	4.28836	-2.92307	2.6	77	39	-1	-1
ABpraap	81	6.27827	12.1893	-0.771422	2.35	68	40	-1	-1
Da	81	15.0047	-11.571	-1.20309	2.05	90	43	-1	-1
MSaaa	81	-12.0127	0.141299	-9.12981	2.65	93	45	-1	-1
MSppp	81	13.5704	-0.695841	-9.36724	2.25	95	47	-1	-1
ABarapa	81	-7.15653	11.4643	-2.48322	2.3	71	31	-1	-1
ABplapp	81	-5.60801	-7.03193	6.31861	2.45	53	28	-1	-1
Cpp	81	17.5719	-5.78176	4.95514	2.7	51	25	-1	-1
ABarpap	81	-3.36771	5.66484	0.526978	2.4	79	36	-1	-1
Cap	81	10.1478	-8.56001	4.60171	2.75	49	24	-1	-1
ABplaaa	81	-15.7471	0.222042	6.14724	2.65	54	29	-1	-1
ABalpap	81	-11.5086	-5.27795	-7.33888	2.5	57	32	-1	-1
ABaraaa	81	-14.7283	8.09186	-5.36354	2.4	61	30	-1	-1
ABalppp	81	-5.59201	-8.48244	-3.10029	2.45	62	33	-1	-1
ABprapp	81	16.1342	6.05836	3.93303	2.25	65	41	-1	-1
[truncated: 13,206 more rows]
