# Supplementary material for: Wnt Signaling Induces Asymmetric Dynamics in the Actomyosin Cortex of the C. elegans Endomesodermal Precursor Cell
Source: Front Cell Dev Biol. 2021 Sep 17;9:702741. doi: 10.3389/fcell.2021.702741 (PMC8484649; doi:10.3389/fcell.2021.702741)
Supplement: Supplementary file 2 [file Data_Sheet_1.ZIP › supplementary_material/lineages/WT_uncompressed/u090709-aligned.gr]

cell	time	x	y	z	radius	self	parent	child1	child2
EMS	2	6.0321	-1.49601	-7.92358	3.5	0	-1	-1	-1
P2	2	22.9983	-1.63541	0.489948	3.45	1	-1	-1	-1
ABa	2	-17.8588	-0.141669	-0.881604	4.1	2	-1	-1	-1
ABp	2	1.96616	-1.13363	8.68114	4.1	3	-1	-1	-1
EMS	3	5.28378	-0.125126	-8.76066	3.55	0	-1	-1	-1
P2	3	23.1253	-0.574263	0.656862	3.6	1	-1	-1	-1
ABa	3	-17.4706	-0.729775	-1.15251	4.25	2	-1	-1	-1
ABp	3	2.60851	-0.446222	7.29736	4.25	3	-1	-1	-1
EMS	4	4.40461	0.27456	-9.37491	3.7	0	-1	-1	-1
P2	4	22.7235	-0.518125	0.845131	3.7	1	-1	-1	-1
ABa	4	-17.0438	0.322995	-0.980643	4.35	2	-1	-1	-1
ABp	4	2.80056	-0.271914	8.08013	4.2	3	-1	-1	-1
EMS	5	3.40906	0.212528	-9.78114	3.75	0	-1	-1	-1
P2	5	22.1956	-0.69884	2.21576	3.75	1	-1	-1	-1
ABa	5	-17.046	1.21474	0.660935	4.55	2	-1	-1	-1
ABp	5	2.99458	-0.142578	8.66803	4.3	3	-1	-1	-1
EMS	6	3.11117	0.175929	-9.98096	3.9	0	-1	-1	-1
P2	6	21.2593	-1.51279	3.00999	3.85	1	-1	-1	-1
ABa	6	-16.8924	-0.251823	1.00094	4.5	2	-1	-1	-1
ABp	6	2.82755	0.792022	8.2454	4.3	3	-1	-1	-1
EMS	7	3.29562	-0.316649	-9.86542	4.1	0	-1	-1	-1
P2	7	21.688	-0.504993	2.98699	3.9	1	-1	-1	-1
ABa	7	-15.6622	0.688671	0.796266	3.35	2	-1	-1	-1
ABp	7	3.24008	0.488534	6.98535	3.1	3	-1	-1	-1
EMS	8	2.76889	-1.36663	-10.0389	4.15	0	-1	-1	-1
P2	8	19.4	-0.688142	1.87727	3.95	1	-1	-1	-1
ABa	8	-15.5118	0.136339	2.87528	2.85	2	-1	4	5
ABp	8	3.03159	-0.150283	6.41225	2.8	3	-1	6	7
EMS	9	4.59297	-0.307964	-9.64911	4.35	0	-1	-1	-1
P2	9	17.8863	-1.15575	1.86733	4	1	-1	-1	-1
ABal	9	-15.7228	-2.12857	-0.298934	2	5	2	-1	-1
ABpl	9	1.96563	-2.8047	5.88516	1.9	6	3	-1	-1
ABar	9	-14.5962	3.34308	1.32336	2.1	4	2	-1	-1
ABpr	9	2.68578	1.98875	6.73618	2.2	7	3	-1	-1
P2	10	17.8856	-1.98004	0.518051	4.15	1	-1	-1	-1
ABal	10	-16.9212	-2.11756	-0.416164	2.4	5	2	-1	-1
ABpl	10	3.10515	-4.83115	6.15903	2.15	6	3	-1	-1
ABar	10	-14.1229	3.93626	3.96233	2.25	4	2	-1	-1
ABpr	10	5.32022	2.77774	6.06743	2.4	7	3	-1	-1
EMS	10	3.48473	-0.0748817	-8.79035	2.65	0	-1	-1	-1
P2	11	17.4512	-3.6997	-0.321049	4.15	1	-1	-1	-1
ABal	11	-16.8515	-0.349474	-1.64458	2.8	5	2	-1	-1
ABpl	11	3.58786	-1.69548	6.46655	3	6	3	-1	-1
ABar	11	-14.1861	4.77812	3.1516	2.8	4	2	-1	-1
ABpr	11	7.26558	4.18569	5.76206	2.75	7	3	-1	-1
EMS	11	3.87668	0.0938439	-8.00428	2.25	0	-1	8	9
P2	12	17.6337	-4.14731	-0.0106459	4.35	1	-1	-1	-1
ABal	12	-16.0924	-1.96771	-1.87928	3.25	5	2	-1	-1
ABpl	12	2.57097	-2.10958	6.75716	3.3	6	3	-1	-1
ABar	12	-12.9858	4.72214	3.07396	3.2	4	2	-1	-1
ABpr	12	7.8156	5.54277	5.04387	3.05	7	3	-1	-1
E	12	6.59892	-2.44178	-7.49434	1.75	9	0	-1	-1
MS	12	1.86326	-0.359811	-8.02247	1.6	8	0	-1	-1
P2	13	18.4426	-2.70095	1.92163	4.05	1	-1	-1	-1
ABal	13	-17.9187	-2.13462	-0.627529	3.55	5	2	-1	-1
ABpl	13	1.67769	-4.98674	7.51481	3.4	6	3	-1	-1
ABar	13	-11.9816	5.42857	4.05	3.45	4	2	-1	-1
ABpr	13	8.09103	7.17036	3.23415	3.35	7	3	-1	-1
E	13	8.56108	-3.33668	-6.65227	1.75	9	0	-1	-1
MS	13	1.84019	-1.51369	-8.57747	1.7	8	0	-1	-1
P2	14	18.2312	-3.2723	1.64083	2.3	1	-1	-1	-1
ABal	14	-18.7609	-2.81645	0.752955	3.75	5	2	-1	-1
ABpl	14	1.03926	-5.76409	8.50886	3.55	6	3	-1	-1
ABar	14	-10.511	7.95939	4.09652	3.6	4	2	-1	-1
ABpr	14	8.33555	7.82396	1.6489	3.4	7	3	-1	-1
E	14	8.51864	-4.88761	-6.7053	2.2	9	0	-1	-1
MS	14	0.602302	-3.12107	-9.04003	2.3	8	0	-1	-1
P2	15	18.5813	-1.90964	0.919335	2.15	1	-1	10	11
ABal	15	-18.369	-2.64772	1.53903	3.7	5	2	-1	-1
ABpl	15	1.01031	-6.78305	8.53846	3.7	6	3	-1	-1
ABar	15	-9.29711	8.43537	4.10151	3.55	4	2	-1	-1
ABpr	15	8.08426	8.40157	-0.334338	3.6	7	3	-1	-1
E	15	8.67021	-6.3092	-6.17043	2.85	9	0	-1	-1
MS	15	-1.20632	-3.69274	-9.54209	2.85	8	0	-1	-1
P3	16	18.2171	-5.47534	-1.23779	1.6	11	1	-1	-1
ABal	16	-17.9109	-3.38832	2.84352	3.8	5	2	-1	-1
ABpl	16	0.506655	-6.67915	8.91995	3.85	6	3	-1	-1
ABar	16	-8.86152	9.28576	3.39647	3.6	4	2	-1	-1
ABpr	16	7.51202	7.7887	-3.07239	3.65	7	3	-1	-1
E	16	8.84289	-6.53194	-4.88568	3.05	9	0	-1	-1
MS	16	-3.19743	-3.81681	-10.3546	3.15	8	0	-1	-1
C	16	17.0615	-1.39555	2.94071	1.75	10	1	-1	-1
P3	17	18.7908	-6.57851	-1.49059	2	11	1	-1	-1
ABal	17	-17.9905	-3.01096	2.24247	3.85	5	2	-1	-1
ABpl	17	0.607582	-6.70443	8.82417	3.8	6	3	-1	-1
ABar	17	-8.91879	9.99271	2.00114	3.75	4	2	-1	-1
ABpr	17	8.02179	6.7031	-5.48519	3.8	7	3	-1	-1
E	17	10.2955	-7.18802	-3.07752	3.25	9	0	-1	-1
MS	17	-3.74451	-5.24135	-9.92867	3.3	8	0	-1	-1
C	17	16.4898	-0.337356	2.99864	2.1	10	1	-1	-1
P3	18	18.9753	-7.07109	-1.37505	2.4	11	1	-1	-1
ABal	18	-17.7335	-1.80291	0.837282	3.9	5	2	-1	-1
ABpl	18	-0.785801	-6.80027	8.21647	4	6	3	-1	-1
ABar	18	-7.82797	9.31761	1.44948	3.85	4	2	-1	-1
ABpr	18	8.87887	5.12705	-5.52337	3.85	7	3	-1	-1
E	18	11.7849	-7.00503	-2.07843	3.45	9	0	-1	-1
MS	18	-3.83194	-4.6841	-9.75025	3.45	8	0	-1	-1
C	18	16.3577	-0.439292	4.7656	2.55	10	1	-1	-1
P3	19	19.4556	-7.48209	-0.864832	3.05	11	1	-1	-1
ABal	19	-18.3224	-2.03351	-0.244391	3.95	5	2	-1	-1
ABpl	19	-1.8997	-7.27904	8.21312	4.15	6	3	-1	-1
ABar	19	-6.4287	9.27853	1.47258	3.95	4	2	-1	-1
ABpr	19	9.76589	4.54747	-5.68859	3.95	7	3	-1	-1
E	19	13.3775	-7.73906	-2.81671	3.55	9	0	-1	-1
MS	19	-3.20135	-3.72686	-9.96482	3.55	8	0	-1	-1
C	19	16.6333	-0.732284	5.7597	2.9	10	1	-1	-1
P3	20	20.5126	-9.06373	-0.899715	3	11	1	-1	-1
ABal	20	-18.5835	-1.23104	-1.25328	4.05	5	2	-1	-1
ABpl	20	-2.39355	-7.40001	7.62027	4.2	6	3	-1	-1
ABar	20	-5.635	9.39111	2.07038	4	4	2	-1	-1
ABpr	20	10.8565	4.71914	-4.79354	3.9	7	3	-1	-1
E	20	13.1641	-8.26545	-2.90264	3.6	9	0	-1	-1
MS	20	-1.88854	-3.23118	-9.86075	3.55	8	0	-1	-1
C	20	15.4182	-0.339006	7.29885	3	10	1	-1	-1
P3	21	21.0239	-8.50075	-0.613966	3	11	1	-1	-1
ABpl	21	-4.574	-6.91906	7.17944	3.75	6	3	-1	-1
ABar	21	-4.91502	9.74614	1.48252	4	4	2	-1	-1
ABpr	21	11.4677	5.27934	-4.50614	4.05	7	3	-1	-1
E	21	12.5614	-8.18124	-2.62024	3.75	9	0	-1	-1
MS	21	-0.574752	-2.75799	-9.8541	3.7	8	0	-1	-1
C	21	14.5924	-0.55632	8.46966	3.2	10	1	-1	-1
ABal	21	-18.4698	-1.54864	-2.61571	3.45	5	2	-1	-1
P3	22	21.3507	-7.44518	-0.443753	2.95	11	1	-1	-1
ABpl	22	-4.9223	-6.40612	4.90225	2.85	6	3	-1	-1
ABar	22	-3.17288	7.63548	1.47399	2.35	4	2	-1	-1
ABpr	22	11.2659	5.32989	-4.31457	2.85	7	3	-1	-1
E	22	12.1462	-8.65707	-2.5146	3.65	9	0	-1	-1
MS	22	-0.969641	-2.85925	-10.3479	3.75	8	0	-1	-1
C	22	13.3494	-1.20449	9.94098	3.3	10	1	-1	-1
ABal	22	-17.3162	-0.298249	-3.71375	2.4	5	2	12	13
P3	23	21.5351	-7.93776	-0.328217	3.05	11	1	-1	-1
ABpl	23	-5.91514	-5.68883	5.65043	3.05	6	3	14	15
ABar	23	-1.78809	7.08692	1.51188	1.9	4	2	16	17
ABpr	23	11.1827	3.02983	-3.16879	2.7	7	3	18	19
E	23	12.092	-9.93816	-1.39842	3.85	9	0	-1	-1
MS	23	-0.78716	-3.30686	-10.0375	3.75	8	0	-1	-1
C	23	12.7835	-0.281212	9.41431	3.45	10	1	-1	-1
ABala	23	-16.7875	0.706757	-3.7351	1.8	13	5	-1	-1
ABalp	23	-15.4015	-0.711066	-5.24135	1.95	12	5	-1	-1
P3	24	22.3171	-7.55534	1.43879	3.1	11	1	-1	-1
ABplp	24	-3.31824	-6.56321	4.44148	2	14	6	-1	-1
ABarp	24	-1.01399	7.64924	4.05837	1.5	17	4	-1	-1
ABprp	24	11.9604	0.984358	-5.25474	1.85	19	7	-1	-1
E	24	12.2686	-10.2509	-0.503411	3.75	9	0	-1	-1
MS	24	-1.23527	-4.7117	-9.51249	3.9	8	0	-1	-1
C	24	13.7459	1.61916	8.88278	3.45	10	1	-1	-1
ABala	24	-18.882	2.3465	-1.3635	1.75	13	5	-1	-1
ABalp	24	-16.5164	-1.16736	-5.14726	1.7	12	5	-1	-1
ABpla	24	-6.84052	-2.31171	6.81176	2.4	15	6	-1	-1
ABara	24	-4.04496	7.03099	-1.26901	1.45	16	4	-1	-1
ABpra	24	9.56576	5.39983	-4.24518	2.05	18	7	-1	-1
P3	25	22.2181	-7.57503	1.33971	3.05	11	1	-1	-1
ABplp	25	-3.01644	-6.61656	4.25156	2.05	14	6	-1	-1
ABarp	25	0.246578	6.81885	5.08376	1.75	17	4	-1	-1
ABprp	25	12.5515	0.32321	-5.81464	2.25	19	7	-1	-1
E	25	11.8688	-10.2397	-0.51001	3.6	9	0	-1	-1
MS	25	-0.408705	-3.6701	-9.33403	3.95	8	0	-1	-1
C	25	15.056	1.33552	7.83245	3.5	10	1	-1	-1
ABala	25	-19.5845	2.4335	-1.08274	2.15	13	5	-1	-1
ABalp	25	-16.4319	-1.65714	-5.03337	2.1	12	5	-1	-1
ABpla	25	-8.4485	-2.06467	7.66227	2.2	15	6	-1	-1
ABara	25	-4.44573	7.06464	-1.17818	1.75	16	4	-1	-1
ABpra	25	9.31914	6.71179	-5.26888	2.25	18	7	-1	-1
P3	26	21.9482	-6.57018	1.20772	3.2	11	1	-1	-1
ABplp	26	-4.14481	-7.60482	4.26301	2.55	14	6	-1	-1
ABarp	26	-0.174546	6.47794	5.774	2.35	17	4	-1	-1
ABprp	26	12.9668	0.79904	-5.92028	2.55	19	7	-1	-1
E	26	11.6824	-9.70214	-0.430677	3.8	9	0	-1	-1
MS	26	-0.800883	-2.99205	-8.67339	3.6	8	0	-1	-1
C	26	15.2559	1.32994	7.83575	3.5	10	1	-1	-1
ABala	26	-19.6806	2.34634	-1.47413	2.6	13	5	-1	-1
ABalp	26	-16.4434	-2.23408	-5.31087	2.6	12	5	-1	-1
ABpla	26	-9.86322	-2.51258	7.75141	2.7	15	6	-1	-1
ABara	26	-4.84846	7.14326	-0.892475	2.35	16	4	-1	-1
ABpra	26	9.63444	7.19041	-5.37617	2.5	18	7	-1	-1
P3	27	22.1712	-5.42188	1.76602	3.15	11	1	-1	-1
ABplp	27	-2.85702	-8.21804	4.00696	2.95	14	6	-1	-1
ABarp	27	-1.69117	6.07778	6.05636	2.9	17	4	-1	-1
ABprp	27	13.5119	2.26856	-6.1513	2.75	19	7	-1	-1
E	27	11.8919	-9.08581	0.0449911	3.6	9	0	-1	-1
MS	27	-1.01842	-2.58171	-6.92288	2.35	8	0	-1	-1
C	27	13.9421	0.856746	7.8291	3.55	10	1	-1	-1
ABala	27	-19.767	2.8811	-1.39314	2.95	13	5	-1	-1
ABalp	27	-16.2744	-3.21366	-5.0831	3	12	5	-1	-1
ABpla	27	-10.4666	-3.25267	6.68454	3	15	6	-1	-1
ABara	27	-5.6218	7.40524	-2.08968	2.8	16	4	-1	-1
ABpra	27	9.43726	7.97531	-4.22506	2.65	18	7	-1	-1
P3	28	21.9012	-4.41703	1.63404	3.2	11	1	-1	-1
ABplp	28	-1.73627	-7.89667	3.32826	3.05	14	6	-1	-1
ABarp	28	-2.48683	6.01017	5.65343	3	17	4	-1	-1
ABprp	28	12.9075	1.55096	-7.12074	2.95	19	7	-1	-1
E	28	11.3174	-8.80693	-1.05148	2.55	9	0	-1	-1
MS	28	-0.432229	-3.13043	-6.99561	2.45	8	0	20	21
C	28	11.6472	0.831001	7.40142	3.6	10	1	-1	-1
ABala	28	-21.3873	1.72691	-2.16941	3.05	13	5	-1	-1
ABalp	28	-16.5369	-5.98035	-5.98673	3	12	5	-1	-1
ABpla	28	-11.992	-3.45044	7.84381	3.25	15	6	-1	-1
ABara	28	-7.20822	7.15758	-3.38272	3.05	16	4	-1	-1
ABpra	28	8.86946	8.94356	-4.55686	3	18	7	-1	-1
P3	29	22.0117	-3.8204	2.01062	3.15	11	1	-1	-1
ABplp	29	-0.974225	-9.58237	2.80126	3.25	14	6	-1	-1
ABarp	29	-2.19091	6.09174	6.04811	3.1	17	4	-1	-1
ABprp	29	13.9915	1.03326	-6.99036	3.05	19	7	-1	-1
E	29	11.1524	-7.9173	-1.66899	2.4	9	0	22	23
MSa	29	-4.42228	-3.19866	-7.84107	1.75	20	8	-1	-1
C	29	10.8496	0.808359	7.19336	3.7	10	1	-1	-1
ABala	29	-21.762	2.84698	-1.81587	3.15	13	5	-1	-1
ABalp	29	-16.5766	-6.75196	-4.88536	3.25	12	5	-1	-1
ABpla	29	-12.0679	-2.31626	8.29973	3.4	15	6	-1	-1
ABara	29	-6.7687	7.91802	-4.4775	3.1	16	4	-1	-1
ABpra	29	8.97506	9.65263	-3.69311	3.15	18	7	-1	-1
MSp	29	1.32967	-1.25239	-7.51394	1.65	21	8	-1	-1
P3	30	22.1252	-3.29122	2.0949	3.05	11	1	-1	-1
ABplp	30	-0.19206	-10.0467	3.12156	3.25	14	6	-1	-1
ABarp	30	-2.79647	6.24341	6.62282	3.25	17	4	-1	-1
ABprp	30	15.0745	0.538045	-6.76254	3.1	19	7	-1	-1
Ea	30	8.67623	-8.3647	-3.95122	1.75	23	9	-1	-1
MSa	30	-4.83655	-3.69698	-7.83287	2	20	8	-1	-1
C	30	10.0211	-0.188273	7.20976	3.75	10	1	-1	-1
ABala	30	-21.2353	3.89696	-1.64236	3.15	13	5	-1	-1
ABalp	30	-16.8211	-7.40556	-3.30011	3.3	12	5	-1	-1
ABpla	30	-11.4472	-1.13415	9.05949	3.4	15	6	-1	-1
ABara	30	-7.98231	6.59526	-5.9292	3.2	16	4	-1	-1
ABpra	30	8.26268	9.96449	-2.43801	3.15	18	7	-1	-1
MSp	30	1.33261	-1.31984	-7.80625	2	21	8	-1	-1
Ep	30	13.4482	-7.91404	-1.33875	1.7	22	9	-1	-1
P3	31	22.7403	-2.82097	1.99257	3.1	11	1	-1	-1
ABplp	31	0.506592	-10.0438	3.23055	3.35	14	6	-1	-1
ABarp	31	-3.49611	6.26295	6.61127	3.25	17	4	-1	-1
ABprp	31	15.2763	0.487489	-6.95411	3.2	19	7	-1	-1
Ea	31	8.67058	-9.07656	-4.81332	2.05	23	9	-1	-1
MSa	31	-5.61479	-3.32257	-8.5429	2.45	20	8	-1	-1
C	31	9.44074	0.225525	6.69789	3.65	10	1	-1	-1
ABala	31	-21.1518	3.42966	-1.43104	3.25	13	5	-1	-1
ABalp	31	-15.5363	-7.95133	-3.26386	3.35	12	5	-1	-1
ABpla	31	-10.5592	-1.73621	8.79684	3.4	15	6	-1	-1
ABara	31	-8.99061	6.82555	-5.06879	3.25	16	4	-1	-1
ABpra	31	7.43687	9.74717	-1.2672	3.2	18	7	-1	-1
MSp	31	1.47304	0.273268	-7.5567	2.45	21	8	-1	-1
Ep	31	15.1473	-7.96149	-1.3107	1.75	22	9	-1	-1
P3	32	21.8504	-2.17394	2.45009	3.05	11	1	-1	-1
ABplp	32	0.810355	-10.1421	2.84576	3.45	14	6	-1	-1
ABarp	32	-3.28641	6.0325	5.64023	3.4	17	4	-1	-1
ABprp	32	15.4848	1.12631	-6.38101	3.2	19	7	-1	-1
Ea	32	8.2524	-9.48493	-4.41538	2.45	23	9	-1	-1
MSa	32	-7.02092	-3.12609	-7.88396	2.6	20	8	-1	-1
C	32	9.33612	-0.506029	5.7367	2.2	10	1	-1	-1
ABala	32	-21.1955	2.74799	0.0600733	3.3	13	5	-1	-1
ABalp	32	-14.8754	-8.76496	-2.24837	3.45	12	5	-1	-1
ABpla	32	-9.26376	-1.68256	9.20802	3.5	15	6	-1	-1
ABara	32	-10.1792	6.6117	-6.16037	3.3	16	4	-1	-1
ABpra	32	6.63066	9.08013	-2.04507	3.35	18	7	-1	-1
MSp	32	1.8922	0.659152	-8.05207	2.75	21	8	-1	-1
Ep	32	15.3394	-7.78718	-0.52793	2.45	22	9	-1	-1
P3	33	21.5621	-1.58862	2.72264	3.05	11	1	-1	-1
ABplp	33	0.808395	-10.0971	3.04063	3.45	14	6	-1	-1
ABarp	33	-2.58286	5.92302	5.26204	3.4	17	4	-1	-1
ABprp	33	16.1719	0.552312	-6.54953	3.3	19	7	-1	-1
Ea	33	8.26981	-9.04291	-4.72249	2.7	23	9	-1	-1
MSa	33	-8.27449	-4.37369	-6.78758	2.95	20	8	-1	-1
C	33	9.15168	-0.0134512	5.62117	2.4	10	1	24	25
ABala	33	-21.1751	3.12256	-0.539333	3.35	13	5	-1	-1
ABalp	33	-14.4979	-9.10572	-1.44749	3.5	12	5	-1	-1
ABpla	33	-9.23188	-0.731052	8.88612	3.5	15	6	-1	-1
ABara	33	-11.0067	5.59258	-6.24139	3.35	16	4	-1	-1
ABpra	33	6.42782	9.15317	-1.75606	3.3	18	7	-1	-1
MSp	33	3.49136	0.614491	-8.02568	2.95	21	8	-1	-1
Ep	33	16.7433	-7.09192	0.454704	3.15	22	9	-1	-1
P3	34	21.4516	-2.18526	2.34605	3.05	11	1	-1	-1
ABplp	34	1.21112	-10.1757	2.75492	3.5	14	6	-1	-1
ABarp	34	-1.97556	6.57315	5.93917	3.5	17	4	-1	-1
ABprp	34	16.8726	0.510287	-6.63541	3.35	19	7	-1	-1
Ea	34	7.19564	-8.75007	-5.82721	2.9	23	9	-1	-1
MSa	34	-8.57237	-4.41029	-6.98739	3.1	20	8	-1	-1
Ca	34	6.73651	-0.410968	5.79125	1.65	24	10	-1	-1
ABala	34	-20.7483	4.17533	-0.36747	3.35	13	5	-1	-1
ABalp	34	-15.2762	-8.73131	-2.15753	3.55	12	5	-1	-1
ABpla	34	-9.73259	-0.694609	8.9753	3.45	15	6	-1	-1
ABara	34	-10.5711	6.44297	-6.94644	3.35	16	4	-1	-1
ABpra	34	7.24187	9.64033	-1.75767	3.35	18	7	-1	-1
MSp	34	5.08758	0.637288	-7.70698	3.05	21	8	-1	-1
Ep	34	17.4429	-7.11146	0.466252	3.25	22	9	-1	-1
Cp	34	11.9647	0.417873	5.65256	1.65	25	10	-1	-1
P3	35	21.2431	-2.82408	1.77295	3.15	11	1	-1	-1
ABplp	35	0.0923293	-10.5421	3.23875	3.45	14	6	-1	-1
ABarp	35	-1.53702	7.35609	4.94183	3.4	17	4	-1	-1
ABprp	35	16.4892	0.985961	-6.85168	3.35	19	7	-1	-1
Ea	35	6.22904	-7.79314	-6.26305	2.9	23	9	-1	-1
MSa	35	-8.06773	-4.53667	-7.46632	3.25	20	8	-1	-1
Ca	35	5.79258	-1.8918	5.91824	2.3	24	10	-1	-1
ABala	35	-20.6668	3.753	0.038718	3.45	13	5	-1	-1
ABalp	35	-16.1448	-7.7322	-2.39685	3.6	12	5	-1	-1
ABpla	35	-9.94304	-1.28845	8.59707	3.5	15	6	-1	-1
ABara	35	-10.1763	6.54424	-6.45267	3.4	16	4	-1	-1
ABpra	35	7.46898	9.8519	-3.03581	3.35	18	7	-1	-1
MSp	35	5.35259	-0.255131	-7.08782	3.1	21	8	-1	-1
Ep	35	17.7178	-8.22874	0.111068	3.3	22	9	-1	-1
Cp	35	11.9608	0.507818	6.04229	1.85	25	10	-1	-1
P3	36	21.8408	-2.79585	1.97772	3.15	11	1	-1	-1
ABplp	36	-0.583028	-10.2379	2.23806	3.55	14	6	-1	-1
ABarp	36	-1.24675	6.7258	4.47441	3.5	17	4	-1	-1
ABprp	36	15.5848	1.12351	-6.37936	3.4	19	7	-1	-1
Ea	36	6.04852	-7.39051	-6.76832	2.95	23	9	-1	-1
MSa	36	-7.26129	-4.71641	-8.13516	3.25	20	8	-1	-1
Ca	36	4.96579	-2.08663	7.18649	2.6	24	10	-1	-1
ABala	36	-20.364	3.67717	-0.248635	3.4	13	5	-1	-1
ABalp	36	-16.6203	-7.43363	-3.39424	3.55	12	5	-1	-1
ABpla	36	-10.8357	-1.42074	7.90018	3.6	15	6	-1	-1
ABara	36	-8.84897	7.5494	-6.36339	3.45	16	4	-1	-1
ABpra	36	8.03286	8.97359	-2.31427	3.4	18	7	-1	-1
MSp	36	5.0422	-0.846184	-7.46771	3.1	21	8	-1	-1
Ep	36	18.034	-7.77261	-0.0936532	3.4	22	9	-1	-1
Cp	36	11.8454	0.0236142	6.15288	2.3	25	10	-1	-1
P3	37	21.6487	-2.97016	1.19495	3.15	11	1	-1	-1
ABplp	37	-1.58642	-10.1201	2.6113	3.7	14	6	-1	-1
ABarp	37	-1.06819	6.36814	5.17455	3.5	17	4	-1	-1
ABprp	37	15.283	1.17686	-6.18944	3.45	19	7	-1	-1
Ea	37	6.70081	-8.84855	-6.32263	3	23	9	-1	-1
MSa	37	-6.66161	-4.73316	-8.12526	3.2	20	8	-1	-1
Ca	37	4.76099	-1.96862	7.67036	2.75	24	10	-1	-1
ABala	37	-20.1457	4.09112	-0.649874	3.4	13	5	-1	-1
ABalp	37	-17.2035	-6.95237	-3.61381	3.55	12	5	-1	-1
ABpla	37	-11.5314	-1.49114	7.4989	3.6	15	6	-1	-1
ABara	37	-8.24929	7.53265	-6.35349	3.45	16	4	-1	-1
ABpra	37	8.31725	8.47823	-2.19709	3.4	18	7	-1	-1
MSp	37	4.74334	-0.860296	-7.57009	3.1	21	8	-1	-1
Ep	37	17.8023	-8.71853	0.224953	3.4	22	9	-1	-1
Cp	37	12.9563	0.56985	6.44853	2.55	25	10	-1	-1
P3	38	21.6333	-3.45715	1.30718	2.5	11	1	-1	-1
ABplp	38	-1.98327	-10.1764	2.3124	3.7	14	6	-1	-1
ABarp	38	-1.75237	6.87468	5.05077	3.4	17	4	-1	-1
ABprp	38	15.088	1.07001	-6.67991	3.45	19	7	-1	-1
Ea	38	6.99379	-8.69952	-5.63564	3	23	9	-1	-1
MSa	38	-6.04255	-4.35286	-8.61733	3.25	20	8	-1	-1
Ca	38	4.26322	-1.99963	7.46724	2.85	24	10	-1	-1
ABala	38	-19.9448	4.06305	-0.744009	3.4	13	5	-1	-1
ABalp	38	-16.8823	-6.60867	-4.3057	3.4	12	5	-1	-1
ABpla	38	-11.6005	-0.51436	7.27278	2.8	15	6	-1	-1
ABara	38	-7.84852	7.499	-6.44433	3.3	16	4	-1	-1
ABpra	38	8.21338	8.57096	-1.809	3.45	18	7	-1	-1
MSp	38	4.74432	-0.882782	-7.66752	3.15	21	8	-1	-1
Ep	38	17.288	-9.21405	0.231507	3.35	22	9	-1	-1
Cp	38	14.1586	0.468895	6.17602	2.7	25	10	-1	-1
P3	39	20.8834	-4.80866	2.02208	2.4	11	1	26	27
ABplp	39	-1.96978	-9.6444	2.39503	2.6	14	6	-1	-1
ABarp	39	-3.33781	6.60453	3.66029	2.25	17	4	28	29
ABprp	39	14.92	2.0271	-7.00512	2.4	19	7	-1	-1
Ea	39	7.35777	-9.57224	-4.9174	3.05	23	9	-1	-1
MSa	39	-5.22458	-3.95565	-9.00867	3.3	20	8	-1	-1
Ca	39	3.34726	-2.43902	7.66207	3	24	10	-1	-1
ABala	39	-19.5382	3.89448	-1.41945	2.15	13	5	-1	-1
ABalp	39	-15.3552	-5.60909	-4.21312	2.8	12	5	-1	-1
ABpla	39	-12.1749	-0.23548	6.1763	2.45	15	6	30	31
ABara	39	-8.08128	6.57557	-6.02829	2.05	16	4	-1	-1
ABpra	39	8.40468	7.92098	-2.3755	2.4	18	7	-1	-1
MSp	39	4.77816	0.023749	-8.1843	3.2	21	8	-1	-1
Ep	39	16.8834	-9.09045	0.712079	3.3	22	9	-1	-1
Cp	39	15.2966	2.07907	6.63693	2.85	25	10	-1	-1
P4	40	21.7207	-4.0144	1.12877	1.75	27	11	-1	-1
ABplp	40	-1.73604	-8.74345	1.88156	2.35	14	6	32	33
ABarpp	40	-1.59491	5.31816	5.00104	1.5	29	17	-1	-1
ABprp	40	15.6305	-0.160371	-5.26153	1.95	19	7	34	35
Ea	40	7.93906	-10.0085	-4.50296	3.05	23	9	-1	-1
MSa	40	-5.22556	-3.93316	-8.91124	3.3	20	8	-1	-1
Ca	40	2.93668	-2.1805	8.72724	2.95	24	10	-1	-1
ABala	40	-19.4372	3.8692	-1.51523	1.85	13	5	36	37
ABalp	40	-15.2795	-5.8965	-3.22233	2.7	12	5	38	39
ABplap	40	-10.82	-1.78052	6.34124	1.7	30	15	-1	-1
ABara	40	-7.29617	6.04375	-6.00029	2.1	16	4	40	41
ABpra	40	7.77213	7.00871	-1.96606	1.95	18	7	42	43
MSp	40	4.4793	0.00963669	-8.28668	3.2	21	8	-1	-1
Ep	40	16.3275	-10.3126	2.01488	3.35	22	9	-1	-1
Cp	40	15.0083	2.66438	6.90948	2.95	25	10	-1	-1
ABarpa	40	-4.33434	6.56498	3.35149	1.9	28	17	-1	-1
ABplaa	40	-14.7637	-0.387769	5.15907	1.95	31	15	-1	-1
D	40	22.5602	1.17331	1.47947	2.2	26	11	-1	-1
P4	41	21.6881	-5.7902	0.101396	2.25	27	11	-1	-1
ABplpa	41	-4.53237	-9.55704	0.193787	1.8	33	14	-1	-1
ABarpp	41	1.37041	5.15218	6.91658	1.55	29	17	-1	-1
ABprpa	41	12.0927	0.239517	-8.46841	1.55	35	19	-1	-1
Ea	41	7.3877	-8.57576	-5.04444	3.1	23	9	-1	-1
MSa	41	-7.64367	-4.26322	-8.44886	3.35	20	8	-1	-1
Ca	41	5.62667	-2.90027	8.20198	2.85	24	10	-1	-1
ABalaa	41	-21.7338	3.04166	-3.19475	2.35	36	13	-1	-1
ABalpp	41	-13.0631	-7.43646	-0.68933	1.75	38	12	-1	-1
ABplap	41	-6.46229	-1.82817	8.96191	1.65	30	15	-1	-1
ABaraa	41	-11.1978	5.39579	-7.1216	1.4	40	16	-1	-1
ABprap	41	9.69126	8.17702	-1.08742	1.5	43	18	-1	-1
MSp	41	2.77922	0.079576	-8.21729	3.2	21	8	-1	-1
Ep	41	16.084	-9.9149	-0.747828	3.25	22	9	-1	-1
Cp	41	15.312	2.56606	6.5247	2.9	25	10	-1	-1
ABarpa	41	-5.10497	7.60628	3.30869	1.65	28	17	-1	-1
ABplaa	41	-13.58	-0.061483	6.73781	1.9	31	15	-1	-1
ABplpp	41	2.22386	-8.82491	4.30076	1.7	32	14	-1	-1
ABprpp	41	16.6695	1.43011	-4.8997	1.6	34	19	-1	-1
ABalap	41	-18.9679	4.55232	1.51347	1.55	37	13	-1	-1
ABalpa	41	-17.4327	-5.19839	-4.94461	1.65	39	12	-1	-1
ABarap	41	-5.89518	6.80648	-4.72535	1.5	41	16	-1	-1
ABpraa	41	3.84977	8.75354	-3.84507	1.45	42	18	-1	-1
D	41	21.9168	-0.0281528	2.05817	1.7	26	11	-1	-1
P4	42	21.3914	-6.69606	-1.64257	2	27	11	-1	-1
ABplpa	42	-3.35999	-10.6545	0.0483181	1.8	33	14	-1	-1
ABarpp	42	2.96565	5.19746	7.33271	1.85	29	17	-1	-1
ABprpa	42	10.4294	1.14853	-9.2081	1.75	35	19	-1	-1
Ea	42	5.80399	-8.04411	-5.18307	3.15	23	9	-1	-1
MSa	42	-8.45305	-4.01603	-7.48772	3.2	20	8	-1	-1
Ca	42	6.92991	-3.0265	7.83369	2.8	24	10	-1	-1
ABalaa	42	-22.519	3.57347	-3.22275	1.8	36	13	-1	-1
ABalpp	42	-12.9059	-8.1462	0.70765	1.95	38	12	-1	-1
ABplap	42	-5.05421	-2.06963	8.1081	2.15	30	15	-1	-1
ABaraa	42	-12.1273	4.42443	-7.00941	1.8	40	16	-1	-1
ABprap	42	10.4511	7.38307	0.0271602	1.7	43	18	-1	-1
MSp	42	1.70384	1.24168	-7.77787	3.25	21	8	-1	-1
Ep	42	15.6076	-9.59384	-1.64779	3.25	22	9	-1	-1
Cp	42	16.0876	1.41234	6.08033	2.95	25	10	-1	-1
ABarpa	42	-5.02463	8.05321	5.25903	1.95	28	17	-1	-1
ABplaa	42	-12.5999	-0.486446	7.25628	2.1	31	15	-1	-1
ABplpp	42	4.0104	-9.42961	4.15039	1.7	32	14	-1	-1
ABprpp	42	16.7917	1.7569	-5.69233	1.7	34	19	-1	-1
ABalap	42	-18.3557	5.09003	1.70344	1.8	37	13	-1	-1
ABalpa	42	-19.0795	-5.74545	-3.09015	1.95	39	12	-1	-1
ABarap	42	-6.39296	6.77546	-4.92847	1.75	41	16	-1	-1
ABpraa	42	3.65749	9.426	-3.18113	1.7	42	18	-1	-1
D	42	22.4434	0.485286	1.32918	2	26	11	-1	-1
P4	43	21.3595	-7.64756	-1.32066	2.2	27	11	-1	-1
ABplpa	43	-2.84676	-10.1365	0.139199	2.1	33	14	-1	-1
ABarpp	43	2.97251	5.04006	6.65067	2.4	29	17	-1	-1
ABprpa	43	10.8631	2.04389	-9.71827	2.05	35	19	-1	-1
Ea	43	5.84078	-7.20503	-5.99214	3.1	23	9	-1	-1
MSa	43	-8.46654	-4.548	-7.57035	3.25	20	8	-1	-1
Ca	43	7.54309	-2.51128	7.92622	2.8	24	10	-1	-1
ABalaa	43	-22.349	2.57141	-3.09242	2.3	36	13	-1	-1
ABalpp	43	-12.5984	-7.48769	1.37984	2.25	38	12	-1	-1
ABplap	43	-4.14782	-2.25216	7.44091	2.4	30	15	-1	-1
ABaraa	43	-12.333	4.56493	-6.4281	2.2	40	16	-1	-1
ABprap	43	10.1812	8.38792	-0.104827	2.2	43	18	-1	-1
MSp	43	1.50688	1.1798	-8.07347	3.25	21	8	-1	-1
Ep	43	15.3863	-9.94033	-0.954244	3.3	22	9	-1	-1
Cp	43	16.5048	1.84319	5.77982	3.05	25	10	-1	-1
ABarpa	43	-5.25837	7.15226	5.7725	2.45	28	17	-1	-1
ABplaa	43	-12.4135	-1.024	7.17695	2.5	31	15	-1	-1
ABplpp	43	4.52559	-8.95657	4.0464	1.95	32	14	-1	-1
ABprpp	43	17.278	1.21098	-5.76671	2.15	34	19	-1	-1
ABalap	43	-18.6516	5.00846	1.30875	2.2	37	13	-1	-1
ABalpa	43	-18.2148	-6.65462	-2.4611	2.4	39	12	-1	-1
ABarap	43	-7.48575	7.49554	-4.18194	2.15	41	16	-1	-1
ABpraa	43	3.65063	9.58341	-2.49909	2.15	42	18	-1	-1
D	43	23.335	0.103514	1.22098	2.05	26	11	-1	-1
P4	44	21.249	-8.2442	-1.69724	2.25	27	11	-1	-1
ABplpa	44	-3.25537	-9.92292	1.00951	2.4	33	14	-1	-1
ABarpp	44	3.15891	4.50251	6.57133	2.7	29	17	-1	-1
ABprpa	44	11.1455	1.5935	-9.40622	2.35	35	19	-1	-1
Ea	44	5.82239	-7.62457	-5.58761	3.15	23	9	-1	-1
MSa	44	-8.26665	-4.55358	-7.56705	3.35	20	8	-1	-1
Ca	44	7.74494	-2.56184	7.73465	2.9	24	10	-1	-1
ABalaa	44	-22.7613	2.02812	-3.27908	2.65	36	13	-1	-1
ABalpp	44	-12.1181	-7.8987	1.89006	2.55	38	12	-1	-1
ABplap	44	-3.22794	-1.90271	6.85635	2.8	30	15	-1	-1
ABaraa	44	-12.8502	4.13687	-6.12925	2.45	40	16	-1	-1
ABprap	44	10.4724	7.73515	-0.66968	2.5	43	18	-1	-1
MSp	44	1.50296	1.26974	-7.68374	3.25	21	8	-1	-1
Ep	44	15.1835	-9.86729	-0.665241	3.15	22	9	-1	-1
Cp	44	16.3068	1.8038	5.58165	3.05	25	10	-1	-1
ABarpa	44	-5.7765	6.74668	6.16879	2.7	28	17	-1	-1
ABplaa	44	-12.9978	-0.520254	7.05481	2.75	31	15	-1	-1
ABplpp	44	5.24633	-7.77726	4.80782	2.6	32	14	-1	-1
ABprpp	44	17.6594	0.780279	-5.35557	2.5	34	19	-1	-1
ABalap	44	-18.673	4.65638	2.00559	2.45	37	13	-1	-1
ABalpa	44	-18.2953	-6.25478	-2.96472	2.6	39	12	-1	-1
ABarap	44	-8.29023	7.6303	-3.70797	2.4	41	16	-1	-1
ABpraa	44	3.24594	9.70701	-2.01852	2.45	42	18	-1	-1
D	44	23.5858	1.75672	0.944606	2.05	26	11	-1	-1
P4	45	20.9551	-8.37074	-2.2868	2.4	27	11	-1	-1
ABplpa	45	-3.955	-9.90338	0.997959	2.6	33	14	-1	-1
ABarpp	45	4.77352	4.94484	6.48549	2.75	29	17	-1	-1
ABprpa	45	10.4478	1.56806	-9.61264	2.6	35	19	-1	-1
Ea	45	6.0213	-7.60767	-5.48687	3.15	23	9	-1	-1
MSa	45	-8.67036	-4.45247	-7.18391	3.45	20	8	-1	-1
Ca	45	7.57791	-1.62724	7.31201	2.95	24	10	-1	-1
ABalaa	45	-22.9533	1.85381	-4.06185	2.75	36	13	-1	-1
ABalpp	45	-10.9265	-7.7523	2.68933	2.6	38	12	-1	-1
ABplap	45	-1.86448	-2.80335	7.59109	2.8	30	15	-1	-1
ABaraa	45	-13.2132	4.9871	-6.94492	2.6	40	16	-1	-1
ABprap	45	11.47	7.75221	-0.458316	2.65	43	18	-1	-1
MSp	45	0.309476	1.16832	-8.28814	3.4	21	8	-1	-1
Ep	45	14.4352	-8.49641	-1.50232	3.25	22	9	-1	-1
Cp	45	16.1914	1.3196	5.69224	3.1	25	10	-1	-1
ABarpa	45	-6.04446	7.70656	5.84194	2.75	28	17	-1	-1
ABplaa	45	-13.8013	-0.407977	7.43135	2.8	31	15	-1	-1
ABplpp	45	5.74705	-7.8137	4.71863	2.95	32	14	-1	-1
ABprpp	45	18.1697	1.36575	-4.97239	2.6	34	19	-1	-1
ABalap	45	-18.4645	5.2952	2.57869	2.6	37	13	-1	-1
ABalpa	45	-18.5962	-6.22392	-2.87223	2.8	39	12	-1	-1
ABarap	45	-7.86443	8.70556	-3.43867	2.55	41	16	-1	-1
ABpraa	45	2.77711	10.695	-2.25124	2.6	42	18	-1	-1
D	45	24.0718	1.52103	1.41442	2.05	26	11	-1	-1
P4	46	20.1459	-8.97032	-2.77236	2.35	27	11	-1	-1
ABplpa	46	-4.47118	-10.3539	1.19938	2.85	33	14	-1	-1
ABarpp	46	5.93905	4.00482	7.02206	2.7	29	17	-1	-1
ABprpa	46	9.54927	1.5707	-9.72492	2.65	35	19	-1	-1
Ea	46	5.73495	-7.06732	-5.40919	3.1	23	9	-1	-1
MSa	46	-9.10203	-5.39281	-6.8686	3.55	20	8	-1	-1
Ca	46	7.40795	-0.62518	7.18167	3.05	24	10	-1	-1
ABalaa	46	-23.3482	1.75254	-4.55562	2.7	36	13	-1	-1
ABalpp	46	-10.9537	-7.96946	3.97077	2.65	38	12	-1	-1
ABplap	46	-1.07079	-2.69076	8.18889	2.9	30	15	-1	-1
ABaraa	46	-14.3067	4.88289	-7.54767	2.75	40	16	-1	-1
ABprap	46	12.3849	8.21408	-0.555704	2.7	43	18	-1	-1
MSp	46	-0.0979254	0.512602	-8.96197	3.35	21	8	-1	-1
Ep	46	14.0528	-8.04322	-1.81602	3.4	22	9	-1	-1
Cp	46	16.0645	0.258455	5.52533	3.1	25	10	-1	-1
ABarpa	46	-6.44327	7.69524	5.7379	2.85	28	17	-1	-1
ABplaa	46	-14.4719	0.630525	7.3902	3.2	31	15	-1	-1
ABplpp	46	5.80433	-8.52065	6.11396	2.85	32	14	-1	-1
ABprpp	46	18.9712	1.29845	-5.15406	2.75	34	19	-1	-1
ABalap	46	-17.9696	5.39367	3.07411	2.6	37	13	-1	-1
ABalpa	46	-19.4832	-5.64434	-2.70701	2.8	39	12	-1	-1
ABarap	46	-6.95902	8.54552	-4.00843	2.7	41	16	-1	-1
ABpraa	46	2.67814	10.6753	-2.35033	2.7	42	18	-1	-1
D	46	24.226	0.342215	2.20119	2.05	26	11	-1	-1
P4	47	20.1469	-8.99281	-2.8698	2.4	27	11	-1	-1
ABplpa	47	-4.17721	-10.2274	1.78893	2.9	33	14	-1	-1
ABarpp	47	6.06304	5.13342	7.48128	2.8	29	17	-1	-1
ABprpa	47	9.88198	2.49134	-10.1393	2.65	35	19	-1	-1
Ea	47	5.34081	-6.3443	-4.55368	3.25	23	9	-1	-1
MSa	47	-9.68724	-4.86658	-6.8933	3.1	20	8	-1	-1
Ca	47	7.30212	-0.48747	7.76463	2.95	24	10	-1	-1
ABalaa	47	-23.4712	0.601455	-5.11227	2.75	36	13	-1	-1
ABalpp	47	-10.6848	-8.95182	4.20019	2.8	38	12	-1	-1
ABplap	47	-0.993152	-3.02315	8.98481	2.95	30	15	-1	-1
ABaraa	47	-15.0199	4.37046	-7.64185	2.75	40	16	-1	-1
ABprap	47	12.575	8.43336	0.421936	2.75	43	18	-1	-1
MSp	47	0.0164952	1.01929	-8.97512	3.4	21	8	-1	-1
Ep	47	13.9509	-7.99546	-1.6228	3.3	22	9	-1	-1
Cp	47	16.1003	1.12001	4.81368	3.15	25	10	-1	-1
ABarpa	47	-6.74115	7.65864	5.53809	2.9	28	17	-1	-1
ABplaa	47	-14.5449	1.69725	7.55382	2.9	31	15	-1	-1
ABplpp	47	6.03513	-7.55224	5.89279	3.05	32	14	-1	-1
ABprpp	47	19.7027	2.23041	-5.46442	2.7	34	19	-1	-1
ABalap	47	-18.157	5.95371	3.25088	2.7	37	13	-1	-1
ABalpa	47	-19.685	-5.59379	-2.51544	2.85	39	12	-1	-1
ABarap	47	-6.96098	8.59049	-3.81356	2.7	41	16	-1	-1
ABpraa	47	1.87758	10.7201	-2.26609	2.8	42	18	-1	-1
D	47	24.0171	0.0136345	2.17229	2.1	26	11	-1	-1
P4	48	20.5428	-8.91403	-2.47346	2.85	27	11	-1	-1
ABplpa	48	-4.2752	-10.2696	1.59242	2.9	33	14	-1	-1
ABarpp	48	6.14459	4.71109	7.88747	2.8	29	17	-1	-1
ABprpa	48	9.77615	2.62905	-9.55635	2.75	35	19	-1	-1
Ea	48	5.43586	-6.23466	-4.06486	3.25	23	9	-1	-1
MSa	48	-9.37489	-4.3205	-6.70829	3.3	20	8	44	45
Ca	48	6.90625	-0.56625	7.36829	2.95	24	10	-1	-1
ABalaa	48	-22.9435	1.62895	-5.03619	2.8	36	13	-1	-1
ABalpp	48	-10.48	-9.06984	3.71632	2.9	38	12	-1	-1
ABplap	48	-0.897125	-2.93599	9.3762	2.95	30	15	-1	-1
ABaraa	48	-14.9229	4.43513	-7.3479	2.75	40	16	-1	-1
ABprap	48	12.3955	8.81351	-0.18077	2.75	43	18	-1	-1
MSp	48	-0.382314	1.00797	-9.07916	2.2	21	8	-1	-1
Ep	48	14.1596	-8.20342	-2.49641	3.3	22	9	-1	-1
Cp	48	16.1263	2.20644	5.07638	3.1	25	10	-1	-1
ABarpa	48	-6.64218	7.67834	5.63717	2.9	28	17	-1	-1
ABplaa	48	-14.444	1.67197	7.45803	3.15	31	15	-1	-1
ABplpp	48	6.78662	-9.83736	4.99085	3	32	14	-1	-1
ABprpp	48	19.8872	1.73783	-5.34889	2.75	34	19	-1	-1
ABalap	48	-17.9552	5.90316	3.05931	2.65	37	13	-1	-1
ABalpa	48	-20.1374	-4.14133	-2.95783	2.85	39	12	-1	-1
ABarap	48	-6.55358	9.24621	-3.13973	2.7	41	16	-1	-1
ABpraa	48	1.97949	10.6723	-2.45931	2.75	42	18	-1	-1
D	48	24.4751	-1.2635	2.57428	2.1	26	11	-1	-1
P4	49	20.3438	-8.93093	-2.5742	2.5	27	11	-1	-1
ABplpa	49	-3.99669	-10.63	2.29421	3.05	33	14	-1	-1
ABarpp	49	5.92434	4.34211	8.48357	2.85	29	17	-1	-1
ABprpa	49	9.67522	2.65433	-9.46057	2.75	35	19	-1	-1
Ea	49	4.43638	-6.20675	-4.08136	3.3	23	9	-1	-1
MSap	49	-7.56688	-6.4937	-4.75169	2	44	20	-1	-1
Ca	49	6.8112	-0.675891	6.87947	3.4	24	10	-1	-1
ABalaa	49	-23.1763	0.705513	-4.62015	2.8	36	13	-1	-1
ABalpp	49	-10.6838	-8.97431	4.10276	3	38	12	-1	-1
ABplap	49	-1.08255	-2.42093	9.3581	3	30	15	-1	-1
ABaraa	49	-14.9307	4.61502	-6.56843	2.85	40	16	-1	-1
ABprap	49	12.2936	8.86127	0.0124486	2.8	43	18	-1	-1
MSp	49	0.305556	1.25827	-7.8984	1.85	21	8	46	47
Ep	49	14.2934	-7.29968	-3.01153	3.4	22	9	-1	-1
Cp	49	16.0332	2.05182	4.39269	3.1	25	10	-1	-1
ABarpa	49	-6.43837	7.58281	5.25073	2.9	28	17	-1	-1
ABplaa	49	-14.6419	1.63258	7.25986	2.9	31	15	-1	-1
ABplpp	49	6.90496	-9.42061	4.58797	2.75	32	14	-1	-1
ABprpp	49	19.1866	1.77986	-5.263	2.75	34	19	-1	-1
ABalap	49	-17.7543	5.87509	2.96518	2.65	37	13	-1	-1
ABalpa	49	-20.0404	-4.07666	-2.66388	3.25	39	12	-1	-1
ABarap	49	-6.24884	9.12541	-3.62195	2.7	41	16	-1	-1
ABpraa	49	1.96207	10.2303	-2.1522	2.8	42	18	-1	-1
MSaa	49	-11.3611	-4.55699	-8.00792	2.25	45	20	-1	-1
D	49	23.5745	-1.75244	1.75435	2.1	26	11	-1	-1
P4	50	19.946	-8.96474	-2.77566	2.4	27	11	-1	-1
ABplpa	50	-4.09295	-9.8704	3.34953	2.95	33	14	-1	-1
ABarpp	50	5.96211	5.1587	7.57706	2.85	29	17	-1	-1
ABprpa	50	10.5922	3.07123	-9.75283	2.75	35	19	-1	-1
Ea	50	4.67307	-5.37326	-4.88714	3.2	23	9	-1	-1
MSap	50	-7.58331	-6.95821	-4.54202	1.85	44	20	-1	-1
Ca	50	7.03047	-0.284424	6.3808	3.1	24	10	-1	-1
ABalaa	50	-23.1763	0.705513	-4.62015	2.8	36	13	-1	-1
ABalpp	50	-10.7906	-8.81411	4.78315	3	38	12	-1	-1
ABplap	50	-1.18347	-2.39565	9.45388	3	30	15	-1	-1
ABaraa	50	-14.8327	4.6572	-6.37191	2.85	40	16	-1	-1
ABprap	50	11.7978	8.78528	-0.385536	2.85	43	18	-1	-1
MSpa	50	-3.27687	0.998975	-9.51673	1.5	46	21	-1	-1
Ep	50	14.0896	-7.20415	-2.6251	3.3	22	9	-1	-1
Cp	50	16.3331	2.04345	4.39764	3.2	25	10	-1	-1
ABarpa	50	-6.53047	7.40571	4.46961	2.9	28	17	-1	-1
ABplaa	50	-14.0471	1.72827	7.75693	2.95	31	15	-1	-1
ABplpp	50	7.10289	-9.38122	4.78613	2.8	32	14	-1	-1
ABprpp	50	19.6998	2.29787	-5.17212	2.8	34	19	-1	-1
ABalap	50	-17.242	6.41558	3.15349	2.65	37	13	-1	-1
ABalpa	50	-20.3714	-4.1955	-0.99765	2.95	39	12	-1	-1
ABarap	50	-6.24296	8.99049	-4.20655	2.8	41	16	-1	-1
ABpraa	50	1.8815	10.6301	-2.65583	2.75	42	18	-1	-1
MSaa	50	-13.0389	-4.15746	-8.73281	2.05	45	20	-1	-1
MSpp	50	2.92454	1.56026	-8.45492	1.5	47	21	-1	-1
D	50	23.2638	-2.03325	1.91867	2.1	26	11	-1	-1
P4	51	19.2483	-8.99017	-2.98208	2.65	27	11	-1	-1
ABplpa	51	-3.51166	-10.3067	3.76397	2.85	33	14	-1	-1
ABarpp	51	5.9496	4.60424	7.397	2.85	29	17	-1	-1
ABprpa	51	11.5867	3.15575	-9.24916	2.75	35	19	-1	-1
Ea	51	4.79925	-5.1364	-6.0695	3.3	23	9	-1	-1
MSap	51	-7.28739	-6.87664	-4.14733	2.15	44	20	-1	-1
Ca	51	7.02753	-0.216964	6.6731	3.25	24	10	-1	-1
ABalaa	51	-23.2726	1.46514	-3.56483	2.8	36	13	-1	-1
ABalpp	51	-10.6801	-8.21748	5.15973	2.85	38	12	-1	-1
ABplap	51	-1.57173	-1.80754	9.72478	3	30	15	-1	-1
ABaraa	51	-14.9376	4.77242	-5.88639	2.85	40	16	-1	-1
ABprap	51	12.1936	8.86406	0.010799	2.85	43	18	-1	-1
MSpa	51	-3.97258	0.928569	-9.91802	1.6	46	21	-1	-1
Ep	51	13.9857	-7.11141	-2.23701	3.3	22	9	-1	-1
Cp	51	16.1013	1.09753	4.71625	3.2	25	10	-1	-1
ABarpa	51	-6.42095	8.02483	4.94363	3	28	17	-1	-1
ABplaa	51	-13.5135	2.62084	7.24841	3.25	31	15	-1	-1
ABplpp	51	6.88287	-10.597	3.93553	2.2	32	14	-1	-1
ABprpp	51	19.6824	1.85585	-4.86501	2.75	34	19	-1	-1
ABalap	51	-16.6394	6.33138	2.87109	2.65	37	13	-1	-1
ABalpa	51	-19.5564	-3.73084	-1.09669	3.3	39	12	-1	-1
ABarap	51	-6.7736	8.03046	-3.99033	2.85	41	16	-1	-1
ABpraa	51	2.06496	10.16	-2.44286	2.8	42	18	-1	-1
MSaa	51	-13.0592	-4.53203	-8.1334	2	45	20	-1	-1
MSpp	51	3.562	2.36009	-9.35153	1.6	47	21	-1	-1
D	51	23.5518	-2.30833	2.19032	2.15	26	11	-1	-1
P4	52	19.5337	-9.50803	-2.96233	2.45	27	11	-1	-1
ABplpa	52	-4.09099	-9.91537	3.15466	3.15	33	14	-1	-1
ABarpp	52	6.16299	5.13063	7.48293	2.75	29	17	-1	-1
ABprpa	52	11.3839	3.22879	-8.96016	2.75	35	19	-1	-1
Ea	52	4.14598	-3.65588	-6.41775	3.2	23	9	-1	-1
MSap	52	-7.09805	-7.48165	-4.51897	2.65	44	20	-1	-1
Ca	52	6.04841	0.185512	6.0572	3.3	24	10	-1	-1
ABalaa	52	-23.5579	1.98299	-3.58458	2.85	36	13	-1	-1
ABalpp	52	-10.7752	-8.32712	4.67091	2.9	38	12	-1	-1
ABplap	52	-2.07343	-1.74861	9.9114	3	30	15	-1	-1
ABaraa	52	-15.2345	4.71334	-6.18364	2.9	40	16	-1	-1
ABprap	52	12.6944	8.82762	-0.0783868	2.85	43	18	-1	-1
MSpa	52	-3.98705	0.419087	-9.90322	2.1	46	21	-1	-1
Ep	52	13.3851	-7.07218	-2.14947	3.25	22	9	-1	-1
Cp	52	15.7344	2.03771	4.29031	3.15	25	10	-1	-1
ABarpa	52	-6.91873	7.99382	4.74051	2.95	28	17	-1	-1
ABplaa	52	-14.0268	2.10283	7.15753	2.95	31	15	-1	-1
ABplpp	52	6.49364	-9.98639	4.30387	2.65	32	14	-1	-1
ABprpp	52	19.6863	1.7659	-5.25475	2.85	34	19	-1	-1
ABalap	52	-17.1556	5.88083	3.07251	2.7	37	13	-1	-1
ABalpa	52	-19.197	-5.33791	-1.33799	3	39	12	-1	-1
ABarap	52	-6.56881	7.91244	-4.4742	2.85	41	16	-1	-1
ABpraa	52	2.26878	10.0645	-2.82929	2.85	42	18	-1	-1
MSaa	52	-13.0224	-3.69295	-8.94248	2.25	45	20	-1	-1
MSpp	52	3.36798	2.23076	-9.93943	2	47	21	-1	-1
D	52	23.2401	-2.56666	2.45207	2.15	26	11	-1	-1
P4	53	19.6327	-9.48833	-2.86324	2.5	27	11	-1	-1
ABplpa	53	-3.49621	-9.81969	3.65173	3.15	33	14	-1	-1
ABarpp	53	5.08196	5.58087	7.06025	2.85	29	17	-1	-1
ABprpa	53	11.7741	2.59571	-9.42593	2.8	35	19	-1	-1
Ea	53	3.84614	-3.6475	-6.4227	3.2	23	9	-1	-1
MSap	53	-6.11403	-7.99655	-4.39023	2.65	44	20	-1	-1
Ca	53	6.06484	0.650021	5.84753	3.05	24	10	-1	-1
ABalaa	53	-22.9573	1.94376	-3.67212	2.8	36	13	-1	-1
ABalpp	53	-10.5917	-8.79721	4.88388	3.15	38	12	-1	-1
ABplap	53	-2.1638	-1.12391	10.3821	3.05	30	15	-1	-1
ABaraa	53	-15.0346	4.70776	-6.18034	2.95	40	16	-1	-1
ABprap	53	11.8132	9.27228	-0.497772	2.9	43	18	-1	-1
MSpa	53	-4.4072	0.0556893	-9.31041	2.4	46	21	-1	-1
Ep	53	13.1842	-7.04411	-2.05534	3.4	22	9	-1	-1
Cp	53	15.8343	2.03492	4.29196	3.2	25	10	-1	-1
ABarpa	53	-7.23108	7.44774	4.5555	3	28	17	-1	-1
ABplaa	53	-13.1398	1.52326	6.99231	3	31	15	-1	-1
ABplpp	53	5.61054	-9.49676	4.07935	2.9	32	14	-1	-1
ABprpp	53	20.1831	1.8194	-4.9542	2.8	34	19	-1	-1
ABalap	53	-17.5689	5.36002	2.98328	2.7	37	13	-1	-1
ABalpa	53	-19.3979	-5.30984	-1.24385	3.05	39	12	-1	-1
ABarap	53	-6.15454	8.41076	-4.4824	2.85	41	16	-1	-1
ABpraa	53	2.27368	9.95208	-3.31646	2.85	42	18	-1	-1
MSaa	53	-13.3213	-3.70707	-9.04486	2.4	45	20	-1	-1
MSpp	53	3.4564	1.65103	-10.2153	2.2	47	21	-1	-1
D	53	23.0612	-1.89876	2.29613	2.15	26	11	-1	-1
P4	54	19.3348	-9.52493	-3.06306	2.4	27	11	-1	-1
ABplpa	54	-3.29337	-9.89273	3.36273	3.2	33	14	-1	-1
ABarpp	54	5.19834	6.04259	6.85222	2.9	29	17	-1	-1
ABprpa	54	11.9672	2.74753	-8.74059	2.8	35	19	-1	-1
Ea	54	3.59204	-4.92302	-5.30982	3.05	23	9	-1	-1
MSap	54	-5.22995	-8.50867	-4.26315	2.75	44	20	-1	-1
Ca	54	5.98894	1.78421	6.30345	2.3	24	10	-1	-1
ABalaa	54	-22.6729	1.44839	-3.55493	2.85	36	13	-1	-1
ABalpp	54	-11.37	-8.4228	4.17384	3.1	38	12	-1	-1
ABplap	54	-3.07584	-1.65324	10.1872	3.05	30	15	-1	-1
ABaraa	54	-15.7342	4.7273	-6.19189	2.95	40	16	-1	-1
ABprap	54	11.5279	9.79013	-0.517523	2.9	43	18	-1	-1
MSpa	54	-4.59925	-0.118619	-10.0932	2.55	46	21	-1	-1
Ep	54	12.8824	-6.99076	-1.86542	3.35	22	9	-1	-1
Cp	54	15.2336	2.07415	4.3795	3.2	25	10	-1	-1
ABarpa	54	-7.24556	6.93825	4.5703	2.95	28	17	-1	-1
ABplaa	54	-14.0702	0.574387	7.20193	3	31	15	-1	-1
ABplpp	54	5.98802	-9.83751	4.88022	3	32	14	-1	-1
ABprpp	54	20.2811	1.86158	-4.75768	2.8	34	19	-1	-1
ABalap	54	-17.6708	5.40779	3.1765	2.75	37	13	-1	-1
ABalpa	54	-19.0077	-5.94292	-1.70962	2.95	39	12	-1	-1
ABarap	54	-6.24861	8.27863	-5.06866	2.85	41	16	-1	-1
ABpraa	54	1.85942	9.45376	-3.30826	2.9	42	18	-1	-1
MSaa	54	-13.4989	-3.37189	-9.84244	2.55	45	20	-1	-1
MSpp	54	5.15648	1.58109	-10.2847	2.4	47	21	-1	-1
D	54	22.9273	-3.33904	1.90874	2.15	26	11	-1	-1
P4	55	18.7312	-9.41824	-2.68322	2.45	27	11	-1	-1
ABplpa	55	-3.1797	-10.2103	2.0003	3.25	33	14	-1	-1
ABarpp	55	5.09545	6.11284	7.14288	2.95	29	17	-1	-1
ABprpa	55	12.1536	2.20998	-8.81992	2.85	35	19	-1	-1
Ea	55	3.31157	-4.51759	-5.81674	3.15	23	9	-1	-1
MSap	55	-5.65869	-9.51647	-4.24015	2.8	44	20	-1	-1
Ca	55	5.76967	1.39274	6.80212	2.25	24	10	-1	-1
ABalaa	55	-22.9592	1.98873	-3.47725	2.8	36	13	-1	-1
ABalpp	55	-11.4873	-8.86203	4.4793	3.15	38	12	-1	-1
ABplap	55	-3.28629	-2.24709	9.80897	3.05	30	15	-1	-1
ABaraa	55	-15.5353	4.7442	-6.09116	3	40	16	-1	-1
ABprap	55	11.8132	9.27228	-0.497772	2.9	43	18	-1	-1
MSpa	55	-5.48234	0.371012	-10.3177	2.6	46	21	-1	-1
Ep	55	12.6154	-6.05337	-2.28971	3.3	22	9	-1	-1
Cp	55	15.5325	2.08827	4.48188	3.3	25	10	-1	-1
ABarpa	55	-6.53635	7.54063	5.05421	3	28	17	-1	-1
ABplaa	55	-14.0606	1.1963	7.6743	3	31	15	-1	-1
ABplpp	55	6.10832	-9.46574	4.28247	3.1	32	14	-1	-1
ABprpp	55	20.0792	1.91214	-4.56611	2.8	34	19	-1	-1
ABalap	55	-17.3709	5.39941	3.18144	2.75	37	13	-1	-1
ABalpa	55	-18.1878	-5.59068	-2.29583	3	39	12	-1	-1
ABarap	55	-6.46984	7.93214	-4.37512	2.9	41	16	-1	-1
ABpraa	55	2.05637	9.51564	-3.01266	2.9	42	18	-1	-1
MSaa	55	-13.9976	-3.38042	-9.94812	2.65	45	20	-1	-1
MSpp	55	5.45338	1.64017	-9.98742	2.45	47	21	-1	-1
D	55	22.5574	-2.86794	0.872596	2.2	26	11	-1	-1
P4	56	18.937	-9.55874	-3.26453	2.45	27	11	-1	-1
ABplpa	56	-3.28161	-10.1626	2.19352	3.15	33	14	-1	-1
ABarpp	56	4.81596	6.49577	6.53852	3	29	17	-1	-1
ABprpa	56	11.5713	2.66875	-9.13692	2.8	35	19	-1	-1
Ea	56	3.20868	-4.44734	-5.52609	3.4	23	9	-1	-1
MSap	56	-5.43648	-9.19246	-5.03112	2.75	44	20	-1	-1
Ca	56	6.23654	0.449766	7.22971	2.2	24	10	-1	-1
ABalaa	56	-22.9757	1.52422	-3.26758	2.8	36	13	-1	-1
ABalpp	56	-11.3506	-8.02575	3.67187	3.1	38	12	-1	-1
ABplap	56	-3.19222	-2.11496	10.3952	3	30	15	-1	-1
ABaraa	56	-15.1316	4.64309	-6.47429	2.95	40	16	-1	-1
ABprap	56	12.1189	9.12899	-1.07743	2.9	43	18	-1	-1
MSpa	56	-5.68518	0.444054	-10.0287	2.6	46	21	-1	-1
Ep	56	12.1749	-6.79133	-1.09749	3.15	22	9	-1	-1
Cp	56	15.1511	2.51897	4.07074	2.3	25	10	-1	-1
ABarpa	56	-5.73187	7.40587	4.58024	3	28	17	-1	-1
ABplaa	56	-14.2392	1.55396	6.97416	3.2	31	15	-1	-1
ABplpp	56	5.60662	-9.40681	4.46909	2.95	32	14	-1	-1
ABprpp	56	19.5873	1.74621	-5.35383	2.8	34	19	-1	-1
ABalap	56	-17.0672	5.30109	2.79666	2.7	37	13	-1	-1
ABalpa	56	-18.7	-6.13118	-2.48415	2.95	39	12	-1	-1
ABarap	56	-6.46984	7.93214	-4.37512	2.95	41	16	-1	-1
ABpraa	56	2.94338	8.93606	-3.17788	2.9	42	18	-1	-1
MSaa	56	-13.4154	-3.83919	-9.63112	2.75	45	20	-1	-1
MSpp	56	5.45436	1.61769	-10.0849	2.55	47	21	-1	-1
D	56	22.3196	-4.21549	0.873297	2.2	26	11	-1	-1
P4	57	18.9389	-9.60371	-3.4594	2.45	27	11	-1	-1
ABplpa	57	-3.97928	-10.188	1.9871	3.15	33	14	-1	-1
ABarpp	57	4.9294	7.02495	6.6228	3.05	29	17	-1	-1
ABprpa	57	11.8711	2.66038	-9.13197	2.85	35	19	-1	-1
Ea	57	3.53845	-3.45924	-5.64818	3.2	23	9	-1	-1
MSap	57	-5.63049	-9.3218	-5.61903	2.85	44	20	-1	-1
Ca	57	5.93595	-0.366151	5.87548	2.1	24	10	-1	-1
ABalaa	57	-22.2576	1.92422	-3.66057	2.9	36	13	-1	-1
ABalpp	57	-11.5485	-8.06514	3.4737	3	38	12	-1	-1
ABplap	57	-4.09175	-2.08984	10.3804	3.1	30	15	-1	-1
ABaraa	57	-14.6125	5.02618	-6.96802	2.9	40	16	-1	-1
ABprap	57	12.6351	9.57954	-1.27885	2.9	43	18	-1	-1
MSpa	57	-5.47081	0.947953	-10.0402	2.7	46	21	-1	-1
Ep	57	11.7692	-6.64525	-0.519488	3.25	22	9	-1	-1
Cp	57	15.6827	3.45651	3.75709	1.9	25	10	48	49
ABarpa	57	-6.51502	7.89271	4.35737	3.05	28	17	-1	-1
ABplaa	57	-14.7593	1.19335	7.56532	2.95	31	15	-1	-1
ABplpp	57	5.99488	-9.99492	4.19818	3.15	32	14	-1	-1
ABprpp	57	19.8987	2.31477	-5.07138	2.8	34	19	-1	-1
ABalap	57	-16.8692	5.34048	2.99482	2.7	37	13	-1	-1
ABalpa	57	-18.3953	-6.25199	-2.96637	3	39	12	-1	-1
ABarap	57	-5.55388	8.37152	-4.56994	2.9	41	16	-1	-1
ABpraa	57	2.85595	9.49331	-2.99946	2.9	42	18	-1	-1
MSaa	57	-13.1971	-3.42524	-10.0324	2.7	45	20	-1	-1
MSpp	57	5.75225	1.65428	-9.88504	2.55	47	21	-1	-1
D	57	22.0119	-4.56376	0.745311	2.2	26	11	-1	-1
P4	58	18.3412	-9.63194	-3.66416	2.5	27	11	-1	-1
ABplpa	58	-3.1797	-10.2103	2.0003	3.2	33	14	-1	-1
ABarpp	58	5.32919	7.01379	6.6294	2.85	29	17	-1	-1
ABprpa	58	11.9826	3.23453	-8.85282	2.85	35	19	-1	-1
Ea	58	3.12125	-3.8901	-5.34767	3.6	23	9	-1	-1
MSap	58	-6.33013	-9.30226	-5.63057	2.85	44	20	-1	-1
Ca	58	5.61673	-0.754826	6.37251	2.15	24	10	50	51
ABalaa	58	-22.9582	1.96624	-3.57468	2.9	36	13	-1	-1
ABalpp	58	-12.0772	-9.07015	3.49506	3.05	38	12	-1	-1
ABplap	58	-4.09175	-2.08984	10.3804	3.05	30	15	-1	-1
ABaraa	58	-14.3146	5.06278	-6.7682	2.9	40	16	-1	-1
ABprap	58	12.7321	9.64421	-0.984897	2.85	43	18	-1	-1
MSpa	58	-5.29888	-0.0990795	-10.1047	2.75	46	21	-1	-1
Ep	58	11.1821	-6.07404	-0.349319	3.25	22	9	-1	-1
Cpp	58	17.7928	0.383188	4.07706	1.65	48	25	-1	-1
ABarpa	58	-6.51502	7.89271	4.35737	3.05	28	17	-1	-1
ABplaa	58	-14.1741	0.667124	7.59002	2.9	31	15	-1	-1
ABplpp	58	5.78345	-10.5663	3.91738	3.15	32	14	-1	-1
ABprpp	58	20.6954	2.3599	-4.76588	2.85	34	19	-1	-1
ABalap	58	-16.7673	5.29272	2.80161	2.75	37	13	-1	-1
ABalpa	58	-19.1882	-5.54028	-2.21489	2.95	39	12	-1	-1
ABarap	58	-5.76531	7.80016	-4.85074	2.85	41	16	-1	-1
ABpraa	58	2.95492	9.513	-2.90038	2.85	42	18	-1	-1
MSaa	58	-12.9186	-3.78569	-9.33057	2.7	45	20	-1	-1
MSpp	58	5.36791	2.15245	-10.0039	2.55	47	21	-1	-1
Cpa	58	13.2693	3.8608	5.17901	1.6	49	25	-1	-1
D	58	22.5899	-4.62235	1.99625	2.2	26	11	-1	-1
P4	59	17.4088	-10.5358	-3.25967	2.6	27	11	-1	-1
ABplpa	59	-3.57165	-10.3791	1.21423	3.25	33	14	-1	-1
ABarpp	59	4.73343	6.94059	6.22977	2.95	29	17	-1	-1
ABprpa	59	12.167	2.74195	-8.73729	2.85	35	19	-1	-1
Ea	59	2.91743	-3.79457	-4.96124	3.2	23	9	-1	-1
MSap	59	-6.62997	-9.29388	-5.63552	2.75	44	20	-1	-1
Caa	59	3.68819	1.89338	6.46037	1.6	50	24	-1	-1
ABalaa	59	-23.0582	1.96903	-3.57633	2.85	36	13	-1	-1
ABalpp	59	-12.7614	-8.56361	3.37127	3.05	38	12	-1	-1
ABplap	59	-4.17723	-1.57756	10.3639	3.05	30	15	-1	-1
ABaraa	59	-14.2271	4.50554	-6.94662	2.85	40	16	-1	-1
ABprap	59	12.4198	9.09813	-1.16991	2.95	43	18	-1	-1
MSpa	59	-4.6147	-0.605614	-9.98094	2.7	46	21	-1	-1
Ep	59	11.7215	-5.31639	-1.44245	3.4	22	9	-1	-1
Cpp	59	18.6137	0.712934	3.39341	1.7	48	25	-1	-1
ABarpa	59	-6.82933	7.3916	4.36723	3.1	28	17	-1	-1
ABplaa	59	-14.0741	0.664333	7.59167	2.95	31	15	-1	-1
ABplpp	59	5.38464	-10.5776	3.81335	3.05	32	14	-1	-1
ABprpp	59	20.8137	2.77665	-5.16877	2.85	34	19	-1	-1
ABalap	59	-16.3288	6.07565	1.80426	2.75	37	13	-1	-1
ABalpa	59	-19.3717	-5.07019	-2.42786	3.3	39	12	-1	-1
ABarap	59	-5.98457	7.4087	-4.35207	2.85	41	16	-1	-1
ABpraa	59	3.05094	9.60016	-2.50899	2.85	42	18	-1	-1
MSaa	59	-13.1224	-3.69016	-8.94413	2.8	45	20	-1	-1
MSpp	59	5.36987	2.10747	-10.1987	2.65	47	21	-1	-1
Cap	59	7.73658	-4.05302	5.71814	1.8	51	24	-1	-1
Cpa	59	12.3668	3.95338	5.45646	1.7	49	25	-1	-1
D	59	22.8877	-5.12229	1.29356	2.25	26	11	-1	-1
P4	60	17.3128	-10.623	-3.65106	2.45	27	11	-1	-1
ABplpa	60	-2.66157	-9.80475	1.60401	3.25	33	14	-1	-1
ABarpp	60	4.59571	6.12679	7.13463	2.95	29	17	-1	-1
ABprpa	60	12.1737	3.43132	-7.97262	2.9	35	19	-1	-1
Ea	60	2.59822	-4.18324	-4.46421	3.5	23	9	-1	-1
MSap	60	-6.03028	-9.31063	-5.62562	2.9	44	20	-1	-1
Caa	60	3.77857	1.26868	5.98965	2.15	50	24	-1	-1
ABalaa	60	-22.541	2.3971	-3.87519	2.8	36	13	-1	-1
ABalpp	60	-12.548	-8.03723	3.45721	3	38	12	-1	-1
ABplap	60	-4.17331	-1.66751	9.97419	3.1	30	15	-1	-1
ABaraa	60	-13.9244	4.4297	-7.23397	2.9	40	16	-1	-1
ABprap	60	12.2985	8.74884	-0.474722	2.95	43	18	-1	-1
MSpa	60	-4.78663	0.441418	-9.91641	2.8	46	21	-1	-1
Ep	60	12.4396	-4.91639	-1.83544	3.4	22	9	-1	-1
Cpp	60	18.5982	0.225939	3.50565	1.85	48	25	-1	-1
ABarpa	60	-6.71687	7.94326	4.54894	3.1	28	17	-1	-1
ABplaa	60	-14.372	0.627734	7.39185	2.95	31	15	-1	-1
ABplpp	60	5.5865	-10.6282	3.62178	3.1	32	14	-1	-1
ABprpp	60	20.5234	3.40693	-4.70135	2.85	34	19	-1	-1
ABalap	60	-16.4209	5.89855	1.02314	2.8	37	13	-1	-1
ABalpa	60	-18.9739	-5.03638	-2.2264	3.1	39	12	-1	-1
ABarap	60	-5.78174	7.33566	-4.64107	2.9	41	16	-1	-1
ABpraa	60	2.73761	9.07656	-2.59657	2.85	42	18	-1	-1
MSaa	60	-12.84	-4.14056	-8.63208	2.85	45	20	-1	-1
MSpp	60	5.57075	2.0794	-10.2929	2.6	47	21	-1	-1
Cap	60	9.00989	-5.17573	5.47689	1.9	51	24	-1	-1
Cpa	60	13.3101	2.68935	6.78401	2.25	49	25	-1	-1
D	60	22.185	-5.57183	0.671801	2.25	26	11	-1	-1
P4	61	17.5107	-10.5836	-3.45289	2.5	27	11	-1	-1
ABplpa	61	-2.96239	-9.77389	1.69649	3.1	33	14	-1	-1
ABarpp	61	4.60356	5.9469	6.35516	3	29	17	-1	-1
ABprpa	61	12.1707	3.49878	-7.68032	2.9	35	19	-1	-1
Ea	61	3.04339	-2.71094	-4.69689	3.25	23	9	-1	-1
MSap	61	-6.44553	-9.78646	-5.51999	2.95	44	20	-1	-1
Caa	61	5.143	0.345553	6.62696	2.55	50	24	-1	-1
ABalaa	61	-22.4575	1.9298	-3.66387	2.8	36	13	-1	-1
ABalpp	61	-12.2521	-7.95566	3.85189	3	38	12	-1	-1
ABplap	61	-3.85899	-1.1664	9.96434	3.1	30	15	-1	-1
ABaraa	61	-14.0253	4.45498	-7.13819	2.9	40	16	-1	-1
ABprap	61	12.2946	8.83879	-0.0849855	2.85	43	18	-1	-1
MSpa	61	-4.71955	-0.490391	-9.49542	2.8	46	21	-1	-1
Ep	61	12.8364	-4.8601	-1.53654	3.4	22	9	-1	-1
Cpp	61	19.0612	-0.62709	4.32297	2.2	48	25	-1	-1
ABarpa	61	-5.83378	7.45363	4.77346	3.05	28	17	-1	-1
ABplaa	61	-14.0751	0.686819	7.6891	3	31	15	-1	-1
ABplpp	61	5.09339	-9.92482	4.37821	3	32	14	-1	-1
ABprpp	61	19.8189	3.5389	-4.22573	2.9	34	19	-1	-1
ABalap	61	-16.052	4.9134	1.25421	2.85	37	13	-1	-1
ABalpa	61	-19.3641	-4.40331	-1.76063	3.3	39	12	-1	-1
ABarap	61	-5.88267	7.36093	-4.54529	2.85	41	16	-1	-1
ABpraa	61	2.73663	9.09905	-2.49914	2.9	42	18	-1	-1
MSaa	61	-13.4367	-4.19127	-8.93428	2.8	45	20	-1	-1
MSpp	61	5.35834	1.53053	-10.4762	2.65	47	21	-1	-1
Cap	61	10.7031	-5.08826	6.08953	2.2	51	24	-1	-1
Cpa	61	14.0058	2.75975	7.18529	2.35	49	25	-1	-1
D	61	22.5749	-5.89468	0.750231	2.25	26	11	-1	-1
P4	62	17.5088	-10.5386	-3.25802	2.45	27	11	-1	-1
ABplpa	62	-2.47125	-10.4322	1.13494	3.1	33	14	-1	-1
ABarpp	62	4.1048	5.93837	6.24947	3.05	29	17	-1	-1
ABprpa	62	11.9699	3.52685	-7.58618	2.85	35	19	-1	-1
Ea	62	2.71362	-3.69904	-4.5748	3.6	23	9	-1	-1
MSap	62	-6.31859	-8.72532	-5.35307	2.85	44	20	-1	-1
Caa	62	5.69437	-1.08721	7.16843	2.7	50	24	-1	-1
ABalaa	62	-22.2741	1.45971	-3.4509	2.85	36	13	-1	-1
ABalpp	62	-11.4302	-7.6484	3.07081	3.15	38	12	-1	-1
ABplap	62	-3.4592	-1.17757	9.97094	2.75	30	15	-1	-1
ABaraa	62	-14.4261	4.48863	-7.04735	2.95	40	16	-1	-1
MSpa	62	-5.02037	-0.45953	-9.40294	2.8	46	21	-1	-1
Ep	62	13.4302	-4.74193	-0.942037	3.4	22	9	-1	-1
Cpp	62	20.3556	-0.550946	4.83159	2.4	48	25	-1	-1
ABarpa	62	-5.94722	6.92445	4.68918	3.05	28	17	-1	-1
ABplaa	62	-13.3774	0.712252	7.89552	2.7	31	15	-1	-1
ABplpp	62	5.49318	-9.93599	4.3848	3.2	32	14	-1	-1
ABprpp	62	19.8064	2.98445	-4.4058	2.85	34	19	-1	-1
ABalap	62	-15.4977	3.41318	1.50338	2.8	37	13	-1	-1
ABalpa	62	-19.464	-4.40051	-1.76228	3.05	39	12	-1	-1
ABarap	62	-6.18643	7.45925	-4.1605	2.8	41	16	-1	-1
ABpraa	62	2.34272	8.9753	-3.09034	2.85	42	18	-1	-1
MSaa	62	-13.3667	-5.19054	-8.80559	2.85	45	20	-1	-1
MSpp	62	5.36226	1.44059	-10.866	2.7	47	21	-1	-1
Cap	62	12.4801	-6.31487	5.46679	2.65	51	24	-1	-1
Cpa	62	13.7166	3.36755	7.55528	2.6	49	25	-1	-1
ABprap	62	12.5809	8.29844	-0.162669	2.6	43	18	-1	-1
D	62	21.9992	-5.28307	0.29539	2.25	26	11	-1	-1
P4	63	16.9284	-10.1248	-3.76989	2.45	27	11	-1	-1
ABplpa	63	-2.55868	-9.875	1.31336	2.7	33	14	-1	-1
ABarpp	63	4.50165	5.99467	6.54837	3.05	29	17	-1	-1
ABprpa	63	11.77	3.53243	-7.58948	2.9	35	19	52	53
Ea	63	2.5098	-3.60351	-4.18836	3.4	23	9	-1	-1
MSap	63	-6.98438	-7.79925	-5.8814	2.8	44	20	-1	-1
Caa	63	5.66617	-1.28188	8.54731	2.55	50	24	-1	-1
ABalaa	63	-22.2451	2.47867	-3.4805	2.9	36	13	-1	-1
ABalpp	63	-11.9358	-7.49952	3.64717	2.75	38	12	-1	-1
ABplap	63	-2.67877	-2.44373	9.0394	2.5	30	15	54	55
ABaraa	63	-14.7328	4.65441	-6.37026	2.15	40	16	-1	-1
MSpa	63	-5.0243	-0.369585	-9.0132	2.85	46	21	-1	-1
Ep	63	13.3408	-4.13971	-0.568752	3.5	22	9	-1	-1
Cpp	63	21.5241	-1.55843	5.07586	2.5	48	25	-1	-1
ABarpa	63	-5.6513	7.00602	5.08386	2.85	28	17	-1	-1
ABplaa	63	-13.7743	0.655958	7.59662	2.35	31	15	56	57
ABplpp	63	5.6027	-9.31687	4.85882	2.85	32	14	-1	-1
ABprpp	63	19.6161	3.61195	-3.93673	2.9	34	19	-1	-1
ABalap	63	-15.3698	4.45184	1.57286	2.8	37	13	-1	-1
ABalpa	63	-19.7504	-3.86017	-1.68459	2.4	39	12	-1	-1
ABarap	63	-6.29693	6.86262	-4.53708	2	41	16	-1	-1
ABpraa	63	2.3388	9.06524	-2.70061	2.05	42	18	-1	-1
MSaa	63	-13.9384	-4.13234	-8.74766	2.95	45	20	-1	-1
MSpp	63	5.74954	0.874967	-11.0394	2.7	47	21	-1	-1
Cap	63	13.2691	-6.93663	5.10506	2.9	51	24	-1	-1
Cpa	63	13.2761	2.62959	8.74749	2.6	49	25	-1	-1
ABprap	63	11.9744	8.4726	0.509472	1.9	43	18	-1	-1
D	63	22.0662	-6.75142	-0.18613	2.3	26	11	-1	-1
P4	64	16.55	-9.76158	-4.47333	2.4	27	11	-1	-1
ABplpa	64	-3.36022	-9.8077	1.49503	2.4	33	14	58	59
ABarpp	64	4.5881	5.45991	6.46739	3.1	29	17	-1	-1
ABprpaa	64	11.8736	4.28648	-6.53086	2.2	53	35	-1	-1
Ea	64	2.31458	-2.86358	-3.23212	3.4	23	9	-1	-1
MSap	64	-6.56815	-7.3459	-6.08447	2.95	44	20	-1	-1
Caa	64	5.5623	-1.18914	8.9354	2.75	50	24	-1	-1
ABalaa	64	-22.1606	1.98889	-3.36662	2.85	36	13	-1	-1
ABalpp	64	-11.4985	-5.84733	4.19397	2.65	38	12	60	61
ABplapp	64	-0.937605	-4.5319	9.1283	1.7	54	30	-1	-1
ABaraa	64	-13.5479	4.11143	-6.33566	1.85	40	16	62	63
MSpa	64	-4.72249	-0.422932	-9.20312	2.85	46	21	-1	-1
Ep	64	13.5552	-3.63581	-0.580254	3.25	22	9	-1	-1
Cpp	64	22.6225	-1.56665	5.19144	2.5	48	25	-1	-1
ABarpa	64	-6.35289	7.07054	5.26718	2.1	28	17	-1	-1
ABplaaa	64	-13.5032	4.06705	9.07005	1.85	57	31	-1	-1
ABplpp	64	5.31266	-9.53336	3.87953	2.3	32	14	64	65
ABprpp	64	19.5441	4.65619	-3.87055	2.65	34	19	-1	-1
ABalap	64	-14.6827	3.87784	1.40434	2.3	37	13	-1	-1
ABalpa	64	-18.9846	-4.78903	-1.15462	2.1	39	12	66	67
ABarap	64	-5.98653	7.45367	-4.1572	2.3	41	16	68	69
ABpraa	64	2.61829	8.68231	-2.09625	1.8	42	18	70	71
MSaa	64	-13.7385	-4.13792	-8.74436	2.85	45	20	-1	-1
MSpp	64	5.65155	0.832786	-11.236	2.75	47	21	-1	-1
Cap	64	14.8374	-7.95528	5.35592	2.7	51	24	-1	-1
Cpa	64	13.738	1.79905	9.66225	2.65	49	25	-1	-1
ABprap	64	12.6536	8.07849	1.12043	2.25	43	18	72	73
ABprpap	64	11.7117	4.26187	-8.88738	1.7	52	35	-1	-1
ABplaap	64	-11.5081	-1.18404	6.60719	2.55	56	31	-1	-1
ABplapa	64	-4.35111	-0.48556	10.6233	1.75	55	30	-1	-1
D	64	21.6614	-7.16437	-0.608069	2.3	26	11	-1	-1
P4	65	16.0726	-9.41804	-5.27585	2.5	27	11	-1	-1
ABplpaa	65	-3.5709	-9.55476	2.5635	1.7	58	33	-1	-1
ABarpp	65	3.0705	5.08224	6.84719	2.1	29	17	-1	-1
ABprpaa	65	11.3009	5.36716	-6.37549	2.2	53	35	-1	-1
Ea	65	1.44302	-1.79701	-3.17914	2.3	23	9	-1	-1
MSap	65	-6.18382	-7.84406	-5.96563	2.8	44	20	-1	-1
Caa	65	5.34401	-1.6031	9.33664	2.65	50	24	-1	-1
ABalaa	65	-21.7618	2.00021	-3.26258	2.65	36	13	-1	-1
ABalppa	65	-12.6413	-7.34507	4.22023	2	61	38	-1	-1
ABplapp	65	-1.21611	-4.17144	8.42651	1.8	54	30	-1	-1
ABaraap	65	-11.8581	2.59529	-8.2267	1.5	63	40	-1	-1
MSpa	65	-3.9499	-1.5092	-9.35519	2.85	46	21	-1	-1
Ep	65	13.6473	-3.45871	0.200868	3.3	22	9	-1	-1
Cpp	65	23.0242	-1.62279	5.00317	2.55	48	25	-1	-1
D	65	21.6535	-7.52102	-0.731106	2.3	26	11	-1	-1
ABarpa	65	-5.52904	7.33282	4.29124	2.1	28	17	74	75
ABplaaa	65	-13.7982	3.96299	8.57793	1.9	57	31	-1	-1
ABplppa	65	5.3768	-10.3977	4.59282	1.6	64	32	-1	-1
ABprpp	65	21.3957	3.16465	-3.40506	2.4	34	19	76	77
ABalap	65	-15.5417	5.49887	1.63739	2.1	37	13	78	79
ABalpap	65	-17.0095	-6.82303	-3.0259	1.5	66	39	-1	-1
ABarapp	65	-3.87467	6.25595	-6.83591	1.55	69	41	-1	-1
ABpraap	65	4.83673	8.17117	-4.00864	1.35	70	42	-1	-1
MSaa	65	-13.2417	-4.08442	-8.44381	2.85	45	20	-1	-1
MSpp	65	5.86298	1.40414	-10.9552	2.7	47	21	-1	-1
Cap	65	15.4187	-8.39157	5.77036	2.55	51	24	-1	-1
Cpa	65	13.668	2.79832	9.53356	2.65	49	25	-1	-1
ABprapp	65	14.743	7.39796	0.6827	1.55	72	43	-1	-1
ABprpap	65	11.8416	5.25555	-9.01276	1	52	35	-1	-1
ABplaap	65	-10.9141	-1.91264	5.75498	2.05	56	31	-1	-1
ABplapa	65	-5.52056	0.544413	10.4765	1.85	55	30	-1	-1
ABplpap	65	0.00792806	-8.9785	-1.12566	1.6	59	33	-1	-1
ABaraaa	65	-15.6976	6.41315	-5.55426	1.55	62	40	-1	-1
ABplppp	65	7.23225	-10.0586	1.86476	1.95	65	32	-1	-1
ABalpaa	65	-21.0002	-4.35094	0.468765	1.65	67	39	-1	-1
ABarapa	65	-7.43864	9.78082	-3.16938	1.5	68	41	-1	-1
ABpraaa	65	0.933424	10.086	-0.692387	1.4	71	42	-1	-1
ABprapa	65	10.3885	9.896	2.01242	1.5	73	43	-1	-1
ABalppp	65	-9.94228	-9.11399	1.37135	1.6	60	38	-1	-1
P4	66	16.7847	-8.88312	-5.08424	2.45	27	11	-1	-1
ABplpaa	66	-4.09958	-10.5598	2.58486	1.65	58	33	-1	-1
ABarpp	66	1.45491	4.66239	7.03046	1.95	29	17	80	81
ABprpaa	66	12.1363	6.20639	-7.07394	1.7	53	35	-1	-1
Ea	66	2.31925	-2.12924	-2.27258	2.15	23	9	-1	-1
MSap	66	-4.83226	-6.55428	-6.8655	2.85	44	20	-1	-1
Caa	66	5.31311	-2.57709	9.56111	2.55	50	24	-1	-1
ABalaa	66	-23.1765	1.55229	-3.17344	2.2	36	13	82	83
ABalppa	66	-12.9441	-7.26923	4.50758	1.75	61	38	-1	-1
ABplapp	66	-1.41503	-4.18835	8.32578	2.1	54	30	-1	-1
ABaraap	66	-10.8326	3.6538	-7.9475	1.55	63	40	-1	-1
MSpa	66	-3.11255	-0.714943	-10.2485	2.85	46	21	-1	-1
Ep	66	13.5743	-2.39198	0.364483	3.35	22	9	-1	-1
Cpp	66	23.0368	-1.06833	5.18324	2.5	48	25	-1	-1
D	66	21.2777	-6.37846	-0.280138	2.5	26	11	-1	-1
ABarpap	66	-4.32552	6.36261	2.47459	1.55	75	28	-1	-1
ABplaaa	66	-14.577	1.59253	9.32243	2.1	57	31	-1	-1
ABplppa	66	4.25212	-10.6291	5.66125	1.75	64	32	-1	-1
ABprppp	66	21.5016	3.02694	-3.98802	1.9	77	34	-1	-1
ABalapp	66	-15.4754	3.74277	0.709105	1.9	79	37	-1	-1
ABalpap	66	-15.7033	-7.01673	-3.6865	1.7	66	39	-1	-1
ABarapp	66	-3.28184	6.39661	-6.14397	1.65	69	41	-1	-1
ABpraap	66	4.95801	8.52045	-4.70383	1.5	70	42	-1	-1
MSaa	66	-12.8945	-2.65429	-8.873	2.9	45	20	-1	-1
MSpp	66	6.77207	2.00093	-10.4679	2.75	47	21	-1	-1
Cap	66	15.4079	-8.14422	6.84213	2.55	51	24	-1	-1
Cpa	66	13.501	3.73292	9.11092	2.55	49	25	-1	-1
ABprapp	66	15.6415	7.39533	0.794981	1.7	72	43	-1	-1
ABprpap	66	13.8765	4.1407	-6.8876	2.2	52	35	-1	-1
ABplaap	66	-10.5258	-2.50075	5.48408	2.05	56	31	-1	-1
ABplapa	66	-5.41767	0.474163	10.1858	2.1	55	30	-1	-1
ABplpap	66	1.62254	-8.53616	-1.2115	2.3	59	33	-1	-1
ABaraaa	66	-16.5962	6.41578	-5.66654	1.75	62	40	-1	-1
ABplppp	66	8.42988	-10.8939	0.632714	1.7	65	32	-1	-1
ABalpaa	66	-20.0317	-5.35284	0.709734	1.7	67	39	-1	-1
ABarapa	66	-8.25759	9.4061	-2.6806	1.65	68	41	-1	-1
ABpraaa	66	0.247285	10.6375	-0.621302	1.5	71	42	-1	-1
ABprapa	66	10.2866	9.94377	2.20564	1.8	73	43	-1	-1
ABalppp	66	-9.52583	-9.50742	-0.278433	1.7	60	38	-1	-1
ABarpaa	66	-9.3572	7.2892	5.8023	1.5	74	28	-1	-1
ABprppa	66	20.9605	5.90591	-2.70785	1.65	76	34	-1	-1
ABalapa	66	-17.2835	4.84217	3.00303	1.5	78	37	-1	-1
P4	67	15.9812	-8.77085	-4.7077	2.4	27	11	-1	-1
ABplpaa	67	-3.80758	-10.3883	3.36928	1.85	58	33	-1	-1
ABarppa	67	-0.223096	5.9087	7.75229	1.45	80	29	-1	-1
ABprpaa	67	12.4592	7.35189	-6.51399	1.7	53	35	-1	-1
Ea	67	1.62527	-1.39784	-1.42203	2.25	23	9	84	85
MSap	67	-3.51945	-6.0586	-6.76142	2.7	44	20	-1	-1
Caa	67	4.84232	-1.54417	9.52326	2.6	50	24	-1	-1
ABalaap	67	-19.7147	-1.07803	-5.20005	1.7	83	36	-1	-1
ABalppa	67	-13.2565	-7.81531	4.32256	1.95	61	38	-1	-1
ABplapp	67	-1.51988	-4.07313	8.8113	2.15	54	30	-1	-1
ABaraap	67	-10.3319	3.61735	-8.03669	1.85	63	40	-1	-1
MSpa	67	-2.60128	-0.151959	-9.96275	2.8	46	21	-1	-1
Ep	67	12.4661	-2.1589	1.22324	3.35	22	9	-1	-1
Cpp	67	22.2391	-1.09098	4.97517	2.5	48	25	-1	-1
ABarpap	67	-4.81447	6.12921	1.39456	1.6	75	28	-1	-1
ABplaaa	67	-15.4861	0.995734	8.83522	2.25	57	31	-1	-1
ABplppa	67	3.55249	-10.6096	5.64971	1.9	64	32	-1	-1
ABprppp	67	21.7879	2.4866	-4.0657	1.95	77	34	-1	-1
ABalapp	67	-13.9799	2.94407	-0.323123	1.7	79	37	-1	-1
ABalpap	67	-15.3315	-8.06934	-3.74773	1.95	66	39	-1	-1
ABarapp	67	-2.66867	6.91183	-6.05144	1.95	69	41	-1	-1
ABpraap	67	5.15497	8.58233	-4.40823	1.9	70	42	-1	-1
MSaa	67	-11.471	-2.40876	-9.83905	2.85	45	20	-1	-1
MSpp	67	8.16938	2.00683	-10.25	2.75	47	21	-1	-1
Cap	67	14.2046	-8.02077	7.21207	2.45	51	24	-1	-1
Cpa	67	13.3001	3.76099	9.20506	2.6	49	25	-1	-1
ABprapp	67	16.0393	7.42913	0.996448	2.05	72	43	-1	-1
ABprpap	67	14.9325	2.58155	-6.82505	1.8	52	35	-1	-1
ABplaap	67	-11.2186	-2.63862	4.79049	2.25	56	31	-1	-1
ABplapa	67	-6.91786	0.538519	10.2585	2.15	55	30	-1	-1
ABplpap	67	1.72543	-8.60642	-1.50215	2	59	33	-1	-1
ABaraaa	67	-16.5068	5.81356	-6.03982	1.95	62	40	-1	-1
ABplppp	67	8.83728	-10.2382	1.30655	1.95	65	32	-1	-1
ABalpaa	67	-19.6299	-5.40898	0.521464	1.9	67	39	-1	-1
ABarapa	67	-7.86074	9.46239	-2.3817	2	68	41	-1	-1
ABpraaa	67	0.243364	10.7275	-0.231566	1.9	71	42	-1	-1
ABprapa	67	10.7892	9.86235	1.92158	2.05	73	43	-1	-1
ABalppp	67	-8.74072	-10.0392	-0.250434	1.7	60	38	-1	-1
ABarpaa	67	-10.5517	7.21026	5.29533	1.75	74	28	-1	-1
ABprppa	67	21.0789	6.32265	-3.11073	1.85	76	34	-1	-1
ABalapa	67	-18.2732	4.64522	2.01219	1.55	78	37	-1	-1
ABarppp	67	4.60062	6.01436	6.64746	1.45	81	29	-1	-1
ABalaaa	67	-23.5783	1.60843	-2.98517	1.65	82	36	-1	-1
D	67	20.4482	-7.3526	-0.166297	2.45	26	11	-1	-1
P4	68	14.8703	-9.31708	-5.00335	2.4	27	11	-1	-1
ABplpaa	68	-4.40727	-10.3715	3.35938	2.1	58	33	-1	-1
ABarppa	68	-1.11011	6.48828	7.91751	1.55	80	29	-1	-1
ABprpaa	68	12.7725	7.87549	-6.4264	2	53	35	-1	-1
Ear	68	1.61879	2.35121	-0.747815	2.05	85	23	-1	-1
MSap	68	-3.70954	-6.27788	-7.73906	2.8	44	20	-1	-1
Caa	68	4.74139	-1.51889	9.61904	2.6	50	24	-1	-1
ABalaap	68	-19.0062	-1.29995	-6.06541	1.75	83	36	-1	-1
ABalppa	68	-13.8647	-8.44296	3.74286	2.2	61	38	-1	-1
ABplapp	68	-1.83125	-4.64169	8.52885	2.35	54	30	-1	-1
ABaraap	68	-9.71873	4.13257	-7.94416	2.25	63	40	-1	-1
MSpa	68	-2.07456	0.89802	-9.78924	2.8	46	21	-1	-1
Ep	68	12.2816	-1.66632	1.10771	3.35	22	9	-1	-1
Cpp	68	22.443	-1.1865	4.58873	2.5	48	25	-1	-1
ABarpap	68	-4.91148	6.06454	1.10061	2.05	75	28	-1	-1
ABplaaa	68	-16.5951	0.404526	8.3447	2.4	57	31	-1	-1
ABplppa	68	3.04785	-10.4832	6.12863	2.25	64	32	-1	-1
ABprppp	68	21.9792	1.83662	-4.6322	2.1	77	34	-1	-1
ABalapp	68	-14.1449	3.83369	-0.940631	1.9	79	37	-1	-1
ABalpap	68	-14.8134	-7.66376	-4.14402	2.15	66	39	-1	-1
ABarapp	68	-2.05157	7.3371	-6.34865	2.05	69	41	-1	-1
ABpraap	68	5.95063	8.64994	-4.0053	2.1	70	42	-1	-1
MSaa	68	-11.2789	-2.23445	-9.05627	2.9	45	20	-1	-1
MSpp	68	8.36437	2.11368	-9.75952	2.75	47	21	-1	-1
Cap	68	14.0066	-8.06016	7.01391	2.4	51	24	-1	-1
Cpa	68	14.6878	3.14497	8.95065	2.55	49	25	-1	-1
ABprapp	68	16.711	6.36814	0.940165	2.15	72	43	-1	-1
ABprpap	68	15.0412	2.37638	-7.70031	1.9	52	35	-1	-1
ABplaap	68	-11.4136	-2.74546	4.30002	2.4	56	31	-1	-1
ABplapa	68	-8.0163	0.546738	10.143	2.25	55	30	-1	-1
ABplpap	68	2.32903	-8.71311	-1.88199	2.25	59	33	-1	-1
Eal	68	1.55977	-4.10265	-2.03006	2.4	84	23	-1	-1
ABaraaa	68	-17.2054	5.81062	-6.1488	2.2	62	40	-1	-1
ABplppp	68	8.83925	-10.2832	1.11168	2.25	65	32	-1	-1
ABalpaa	68	-19.8134	-4.93889	0.308495	2.1	67	39	-1	-1
ABarapa	68	-8.65934	9.46224	-2.49233	2.15	68	41	-1	-1
ABpraaa	68	0.137536	10.8652	0.351389	1.95	71	42	-1	-1
ABprapa	68	10.6824	10.0225	2.60197	2.25	73	43	-1	-1
ABalppp	68	-8.74539	-10.7736	-1.20997	2.1	60	38	-1	-1
ABarpaa	68	-10.9534	7.2664	5.4836	2.1	74	28	-1	-1
ABprppa	68	21.0663	5.7682	-3.2908	2	76	34	-1	-1
ABalapa	68	-18.9699	4.5973	1.70834	1.95	78	37	-1	-1
ABarppp	68	4.93725	6.84506	5.84333	1.6	81	29	-1	-1
ABalaaa	68	-23.7897	1.03707	-3.26597	1.9	82	36	-1	-1
D	68	20.1783	-6.34775	-0.298284	2.05	26	11	-1	-1
P4	69	14.6868	-8.84699	-5.21631	2.45	27	11	-1	-1
ABplpaa	69	-4.79846	-9.71594	3.92259	2.4	58	33	-1	-1
ABarppa	69	-1.44184	5.54515	8.23446	1.9	80	29	-1	-1
ABprpaa	69	12.9879	8.3569	-6.53534	2	53	35	-1	-1
Ear	69	2.23393	2.82146	-0.850153	2.2	85	23	-1	-1
MSap	69	-3.68452	-5.16898	-7.37893	2.85	44	20	-1	-1
Caa	69	5.12279	-1.94959	10.0302	2.45	50	24	-1	-1
ABalaap	69	-18.7025	-1.39827	-6.45019	2.15	83	36	-1	-1
ABalppa	69	-14.5335	-7.44943	3.50684	2.4	61	38	-1	-1
ABplapp	69	-0.951098	-5.06386	9.04567	2.4	54	30	-1	-1
ABaraap	69	-8.61931	4.10187	-7.92601	2.25	63	40	-1	-1
MSpa	69	-1.71058	0.0252957	-9.071	2.8	46	21	-1	-1
Ep	69	10.9649	-2.07206	1.39337	3.05	22	9	-1	-1
Cpp	69	22.7438	-1.21737	4.49625	2.55	48	25	-1	-1
ABarpap	69	-5.14032	5.05116	1.12692	2.15	75	28	-1	-1
ABplaaa	69	-17.877	0.882836	8.01615	2.4	57	31	-1	-1
ABplppa	69	2.54224	-10.3343	6.70499	2.2	64	32	-1	-1
ABprppp	69	21.437	0.299644	-4.69348	2.2	77	34	-1	-1
ABalapp	69	-13.9247	4.20268	-1.53674	2.05	79	37	-1	-1
ABalpap	69	-14.2127	-7.703	-4.23156	2.25	66	39	-1	-1
ABarapp	69	-1.34802	7.22762	-6.72684	2.1	69	41	-1	-1
ABpraap	69	6.35434	8.54883	-4.38843	2.2	70	42	-1	-1
MSaa	69	-10.9685	-1.64339	-8.67639	2.95	45	20	-1	-1
MSpp	69	8.45279	1.53395	-10.0354	2.75	47	21	-1	-1
Cap	69	14.8033	-8.01504	7.31941	2.45	51	24	-1	-1
Cpa	69	15.1606	2.06708	8.79363	2.6	49	25	-1	-1
ABprapp	69	17.598	5.78857	0.774946	2.2	72	43	-1	-1
ABprpap	69	15.2353	2.50572	-7.1124	2	52	35	-1	-1
ABplaap	69	-11.8114	-2.77927	4.09856	2.45	56	31	-1	-1
ABplapa	69	-8.81784	0.614041	10.3246	2.25	55	30	-1	-1
ABplpap	69	3.01223	-9.19716	-1.66077	2.45	59	33	-1	-1
Eal	69	1.46253	-3.32054	-0.877297	2.35	84	23	-1	-1
ABaraaa	69	-17.3054	5.81341	-6.15045	2.3	62	40	-1	-1
ABplppp	69	9.81408	-7.82833	0.760217	2.45	65	32	-1	-1
ABalpaa	69	-20.8023	-4.31155	0.666933	2.5	67	39	-1	-1
ABarapa	69	-8.36636	9.61127	-1.80534	2.2	68	41	-1	-1
ABpraaa	69	0.0268065	11.1153	1.42151	2.2	71	42	-1	-1
ABprapa	69	10.8764	10.1519	3.18988	2.25	73	43	-1	-1
ABalppp	69	-8.4399	-10.0701	-0.342919	2.3	60	38	-1	-1
ABarpaa	69	-11.0534	7.26919	5.48195	2.3	74	28	-1	-1
ABprppa	69	21.1702	5.67546	-3.67889	2.15	76	34	-1	-1
ABalapa	69	-19.3657	4.51852	1.312	2.2	78	37	-1	-1
ABarppp	69	5.22925	7.01658	6.62775	1.75	81	29	-1	-1
ABalaaa	69	-23.5714	1.45102	-3.66721	2.1	82	36	-1	-1
D	69	19.8544	-7.47077	-0.7608	2	26	11	-1	-1
P4	70	14.4198	-7.9096	-5.6406	2.45	27	11	-1	-1
ABplpaa	70	-5.70779	-9.46595	4.88208	2.4	58	33	-1	-1
ABarppa	70	-1.34483	5.60982	8.52841	2.2	80	29	-1	-1
ABprpaa	70	13.0704	7.91209	-6.22659	2.25	53	35	-1	-1
Ear	70	1.44686	3.39824	-0.683284	2.35	85	23	-1	-1
MSap	70	-3.90183	-5.60541	-7.07512	3.05	44	20	-1	-1
Caa	70	4.71907	-1.84848	10.4133	2.55	50	24	-1	-1
ABalaap	70	-18.4996	-1.47131	-6.7392	2.25	83	36	-1	-1
ABalppa	70	-15.2785	-8.91337	3.73457	2.45	61	38	-1	-1
ABplapp	70	-1.24898	-5.10046	8.84585	2.5	54	30	-1	-1
ABaraap	70	-7.80231	4.52156	-8.21992	2.3	63	40	-1	-1
MSpa	70	-1.12831	-0.433475	-8.754	2.85	46	21	-1	-1
Ep	70	9.96838	-2.1116	1.08457	2.95	22	9	-1	-1
Cpp	70	21.9364	-1.01514	5.26252	2.55	48	25	-1	-1
ABarpap	70	-4.50777	5.96343	0.717475	2.3	75	28	-1	-1
ABplaaa	70	-17.9615	1.37262	7.90227	2.35	57	31	-1	-1
ABplppa	70	1.63977	-10.2418	6.98244	2.6	64	32	-1	-1
ABprppp	70	22.0893	-1.15839	-4.24779	2.35	77	34	-1	-1
ABalapp	70	-13.3017	4.49303	-2.41855	2.2	79	37	-1	-1
ABalpap	70	-13.6897	-7.40985	-5.11502	2.7	66	39	-1	-1
ABarapp	70	-0.945285	7.14899	-7.01254	2.15	69	41	-1	-1
ABpraap	70	7.05985	8.39438	-4.96149	2.35	70	42	-1	-1
MSaa	70	-10.6841	-2.13876	-8.55921	3.05	45	20	-1	-1
MSpp	70	8.24995	1.60699	-9.74636	2.7	47	21	-1	-1
Cap	70	14.0162	-7.43825	7.48627	2.55	51	24	-1	-1
Cpa	70	14.8772	2.53996	8.57902	2.6	49	25	-1	-1
ABprapp	70	18.2112	6.30379	0.867476	2.25	72	43	-1	-1
ABprpap	70	15.7866	1.07296	-6.57093	2.15	52	35	-1	-1
ABplaap	70	-11.1292	-3.24083	4.41721	2.45	56	31	-1	-1
ABplapa	70	-9.41949	0.675762	10.5096	2.35	55	30	-1	-1
ABplpap	70	3.78015	-11.0178	-2.77238	2.65	59	33	-1	-1
Eal	70	1.50066	-5.27132	-0.426704	2.45	84	23	-1	-1
ABaraaa	70	-18.007	5.87792	-5.96713	2.3	62	40	-1	-1
ABplppp	70	9.60755	-8.51212	-0.00775288	3	65	32	-1	-1
ABalpaa	70	-21.8018	-4.28364	0.650436	2.6	67	39	-1	-1
ABarapa	70	-9.25729	10.2808	-1.25039	2.3	68	41	-1	-1
ABpraaa	70	-0.478812	11.2642	1.99787	2.25	71	42	-1	-1
ABprapa	70	10.7104	11.064	2.6698	2.3	73	43	-1	-1
ABalppp	70	-8.24957	-10.6976	-0.811988	2.45	60	38	-1	-1
ABarpaa	70	-11.0592	7.40411	6.06656	2.4	74	28	-1	-1
ABprppa	70	21.3865	6.13439	-3.88526	2.2	76	34	-1	-1
ABalapa	70	-19.9519	5.06723	1.38474	2.3	78	37	-1	-1
ABarppp	70	5.54552	7.47271	6.42303	2.15	81	29	-1	-1
ABalaaa	70	-24.2875	1.00605	-3.46909	2.3	82	36	-1	-1
D	70	19.3547	-7.45682	-0.769048	1.9	26	11	-1	-1
P4	71	13.9181	-7.85067	-5.45398	2.45	27	11	-1	-1
ABplpaa	71	-5.92706	-9.85742	5.38075	2.55	58	33	-1	-1
ABarppa	71	-1.43031	6.12209	8.51196	2.3	80	29	-1	-1
ABprpaa	71	13.4002	8.90019	-6.34868	2.25	53	35	-1	-1
Ear	71	1.86015	3.91905	-0.594053	2.35	85	23	-1	-1
MSap	71	-3.70389	-5.56602	-6.87696	2.8	44	20	-1	-1
Caa	71	4.73453	-1.36149	10.3011	2.65	50	24	-1	-1
ABalaap	71	-18.2104	-2.07911	-7.10918	2.3	83	36	-1	-1
ABalppa	71	-15.9791	-8.87134	3.82046	2.5	61	38	-1	-1
ABplapp	71	-1.14903	-5.10325	8.8475	2.6	54	30	-1	-1
ABaraap	71	-7.48604	4.9777	-8.42464	2.3	63	40	-1	-1
MSpa	71	-0.898485	0.557419	-8.87774	2.8	46	21	-1	-1
Ep	71	10.403	-1.23872	0.476958	2.5	22	9	86	87
Cpp	71	21.723	-1.54153	5.17659	2.6	48	25	-1	-1
ABarpap	71	-4.00901	5.97196	0.823157	2.3	75	28	-1	-1
ABplaaa	71	-17.6636	1.40922	8.10208	2.35	57	31	-1	-1
ABplppa	71	1.25445	-9.7211	6.96104	2.6	64	32	-1	-1
ABprppp	71	22.3776	-1.74371	-4.52034	2.3	77	34	-1	-1
ABalapp	71	-13.5266	3.38971	-2.78198	2.3	79	37	-1	-1
ABalpap	71	-12.9812	-7.63176	-5.98037	2.4	66	39	-1	-1
ABarapp	71	-0.715464	8.13989	-7.13628	2.3	69	41	-1	-1
ABpraap	71	7.46258	8.31575	-5.24719	2.3	70	42	-1	-1
MSaa	71	-10.2814	-2.21739	-8.84491	2.95	45	20	-1	-1
MSpp	71	7.85875	2.26255	-9.18316	2.7	47	21	-1	-1
Cap	71	14.0978	-7.86058	7.89246	2.7	51	24	-1	-1
Cpa	71	14.3755	2.59889	8.76564	2.6	49	25	-1	-1
ABprapp	71	19.0943	5.81416	1.09199	2.3	72	43	-1	-1
ABprpap	71	16.2584	0.0175532	-6.63051	2.3	52	35	-1	-1
ABplaap	71	-10.8448	-3.7362	4.53439	2.55	56	31	-1	-1
ABplapa	71	-9.28863	1.64696	10.2868	2.3	55	30	-1	-1
ABplpap	71	3.75415	-12.1042	-3.03508	2.5	59	33	-1	-1
Eal	71	0.997985	-5.1899	-0.14265	2.5	84	23	-1	-1
ABaraaa	71	-18.3107	5.97624	-5.58235	2.35	62	40	-1	-1
ABplppp	71	10.6984	-9.18723	-0.559409	2.95	65	32	-1	-1
ABalpaa	71	-22.0046	-4.21059	0.939439	2.35	67	39	-1	-1
ABarapa	71	-9.67646	9.8949	-0.755015	2.35	68	41	-1	-1
ABpraaa	71	-0.283818	11.371	2.48834	2.25	71	42	-1	-1
ABprapa	71	11.1957	10.5406	2.69285	2.3	73	43	-1	-1
ABalppp	71	-7.53253	-10.2751	-1.10754	2.45	60	38	-1	-1
ABarpaa	71	-11.5629	7.50801	6.44804	2.4	74	28	-1	-1
ABprppa	71	21.1916	6.02754	-4.37573	2.3	76	34	-1	-1
ABalapa	71	-20.376	4.79378	2.36728	2.3	78	37	-1	-1
ABarppp	71	6.1636	7.8755	6.02839	2.25	81	29	-1	-1
ABalaaa	71	-24.5603	2.07836	-3.30877	2.3	82	36	-1	-1
D	71	19.1583	-6.85926	0.0147708	1.9	26	11	-1	-1
P4	72	12.9196	-7.84524	-5.56791	2.45	27	11	-1	-1
ABplpaa	72	-5.92804	-9.83494	5.47819	2.8	58	33	-1	-1
ABarppa	72	-2.23675	6.30182	9.1808	2.3	80	29	-1	-1
ABprpaa	72	13.9989	8.90593	-6.24134	2.35	53	35	-1	-1
Ear	72	1.991	4.89025	-0.816875	2.4	85	23	-1	-1
MSap	72	-4.32883	-5.81141	-5.80028	2.85	44	20	-1	-1
Caa	72	4.33572	-1.37281	10.197	2.55	50	24	-1	-1
ABalaap	72	-18.0095	-2.10718	-7.20332	2.3	83	36	-1	-1
ABalppa	72	-16.18	-8.84327	3.91459	2.55	61	38	-1	-1
ABplapp	72	-0.733789	-4.62742	8.74186	2.6	54	30	-1	-1
ABaraap	72	-8.15476	5.97123	-8.66066	2.4	63	40	-1	-1
MSpa	72	-0.896525	0.512446	-9.0726	2.8	46	21	-1	-1
Epl	72	9.54749	-3.29929	0.3281	2.2	86	22	-1	-1
Cpp	72	21.9084	-2.05659	5.19469	2.5	48	25	-1	-1
ABarpap	72	-3.70623	5.89613	0.535804	2.35	75	28	-1	-1
ABplaaa	72	-17.5617	1.36146	7.90886	2.35	57	31	-1	-1
ABplppa	72	0.476957	-8.5224	7.60028	2.9	64	32	-1	-1
ABprppp	72	21.9509	-2.79648	-4.69221	2.35	77	34	-1	-1
ABalapp	72	-13.1259	3.35605	-2.87282	2.3	79	37	-1	-1
ABalpap	72	-14.0155	-8.4879	-5.38266	2.5	66	39	-1	-1
ABarapp	72	-0.713503	8.09492	-7.33115	2.3	69	41	-1	-1
ABpraap	72	7.25877	8.41128	-4.86076	2.3	70	42	-1	-1
MSaa	72	-10.0825	-2.20048	-8.74418	2.55	45	20	-1	-1
MSpp	72	7.9538	2.37219	-8.69434	2.6	47	21	-1	-1
Cap	72	13.8153	-7.41018	7.58041	2.7	51	24	-1	-1
Cpa	72	14.2785	2.53422	8.47168	2.7	49	25	-1	-1
ABprapp	72	19.7746	5.39757	1.60551	2.45	72	43	-1	-1
ABprpap	72	16.1673	-0.182033	-7.50907	2.35	52	35	-1	-1
ABplaap	72	-10.6354	-3.11987	5.01006	2.6	56	31	-1	-1
ABplapa	72	-9.78249	1.526	9.69392	2.35	55	30	-1	-1
ABplpap	72	3.07585	-11.7326	-3.74347	2.5	59	33	-1	-1
Eal	72	0.198406	-5.16757	-0.155847	2.55	84	23	-1	-1
ABaraaa	72	-17.9974	6.49983	-5.49476	2.4	62	40	-1	-1
ABplppp	72	10.0592	-10.7889	-0.914638	2.9	65	32	-1	-1
ABalpaa	72	-22.2503	-2.92113	-0.18169	2.6	67	39	-1	-1
ABarapa	72	-9.77542	9.87521	-0.854099	2.35	68	41	-1	-1
ABpraaa	72	-0.0839228	11.3655	2.49164	2.3	71	42	-1	-1
ABprapa	72	11.0793	10.0788	2.90087	2.25	73	43	-1	-1
ABalppp	72	-7.83727	-10.1543	-0.625323	2.75	60	38	-1	-1
ABarpaa	72	-11.4455	7.94724	6.14259	2.35	74	28	-1	-1
ABprppa	72	21.6932	5.96861	-4.56235	2.35	76	34	-1	-1
ABalapa	72	-20.2547	5.14307	1.67209	2.3	78	37	-1	-1
ABarppp	72	7.37277	7.61714	5.07385	2.25	81	29	-1	-1
ABalaaa	72	-24.4778	1.63355	-3.00002	2.3	82	36	-1	-1
Epr	72	12.1968	1.59082	-0.363281	2.35	87	22	-1	-1
D	72	18.714	-8.51891	-0.119843	1.9	26	11	-1	-1
P4	73	12.0375	-7.3781	-5.88987	2.55	27	11	-1	-1
ABplpaa	73	-5.52531	-9.91356	5.19248	2.65	58	33	-1	-1
ABarppa	73	-2.16967	5.37001	9.60179	2.3	80	29	-1	-1
ABprpaa	73	14.4996	8.86948	-6.33053	2.35	53	35	-1	-1
Ear	73	3.00397	5.3943	-0.717746	2.55	85	23	-1	-1
MSap	73	-5.5726	-7.28387	-5.67823	2.75	44	20	-1	-1
Caa	73	3.83304	-1.29139	10.4811	2.65	50	24	-1	-1
ABalaap	73	-18.5122	-2.02577	-6.91926	2.4	83	36	-1	-1
ABalppa	73	-15.8752	-8.96408	3.43237	2.4	61	38	-1	-1
ABplapp	73	-1.94469	-5.17087	8.44457	2.55	54	30	-1	-1
ABaraap	73	-7.86668	6.23269	-7.4865	2.35	63	40	-1	-1
MSpa	73	-1.2838	1.07807	-8.89914	2.75	46	21	-1	-1
Epl	73	9.32626	-3.64579	1.02164	2.65	86	22	-1	-1
Cpp	73	21.2962	-2.5943	5.00473	2.55	48	25	-1	-1
ABarpap	73	-3.32582	5.48791	1.04437	2.35	75	28	-1	-1
ABplaaa	73	-17.2464	1.84008	7.80158	2.45	57	31	-1	-1
ABplppa	73	0.448011	-9.54137	7.62988	2.65	64	32	-1	-1
ABprppp	73	22.2536	-2.87231	-4.97956	2.4	77	34	-1	-1
ABalapp	73	-12.5455	2.94226	-2.36095	2.3	79	37	-1	-1
ABalpap	73	-14.1184	-8.41765	-5.09201	2.6	66	39	-1	-1
ABarapp	73	-0.319595	8.21867	-6.73994	2.3	69	41	-1	-1
ABpraap	73	7.29065	9.36278	-5.18266	2.35	70	42	-1	-1
MSaa	73	-11.1733	-1.52538	-8.19252	2.1	45	20	88	89
MSpp	73	8.05179	2.41437	-8.49782	2.65	47	21	-1	-1
Cap	73	12.9858	-8.38433	7.69425	2.65	51	24	-1	-1
Cpa	73	14.6773	2.54554	8.57572	2.7	49	25	-1	-1
ABprapp	73	20.7556	4.95012	2.02655	2.35	72	43	-1	-1
ABprpap	73	16.377	-0.412479	-8.48011	2.35	52	35	-1	-1
ABplaap	73	-11.6522	-3.53398	5.30067	2.65	56	31	-1	-1
ABplapa	73	-9.3827	1.51483	9.70052	2.45	55	30	-1	-1
ABplpap	73	2.29368	-11.2682	-4.06377	2.5	59	33	-1	-1
Eal	73	0.0685319	-6.16125	-0.0304594	2.55	84	23	-1	-1
ABaraaa	73	-17.2823	6.96729	-5.59545	2.4	62	40	-1	-1
ABplppp	73	9.15771	-10.7188	-0.734617	2.7	65	32	-1	-1
ABalpaa	73	-21.934	-2.46499	-0.386411	2.6	67	39	-1	-1
ABarapa	73	-9.77542	9.87521	-0.854099	2.35	68	41	-1	-1
ABpraaa	73	0.417775	11.3065	2.30502	2.3	71	42	-1	-1
ABprapa	73	10.9948	10.5686	2.78699	2.25	73	43	-1	-1
ABalppp	73	-8.03717	-10.1487	-0.628622	2.75	60	38	-1	-1
ABarpaa	73	-11.2447	7.91917	6.04845	2.4	74	28	-1	-1
ABprppa	73	21.5923	5.99389	-4.46656	2.35	76	34	-1	-1
ABalapa	73	-19.848	4.9745	0.996653	2.25	78	37	-1	-1
ABarppp	73	8.08884	8.06211	4.87572	2.45	81	29	-1	-1
ABalaaa	73	-24.3732	2.3651	-2.03883	2.3	82	36	-1	-1
Epr	73	12.4305	2.49177	-0.876756	2.4	87	22	-1	-1
D	73	17.9597	-7.17797	-0.642169	1.9	26	11	-1	-1
P4	74	12.053	-6.8911	-6.0021	2.45	27	11	-1	-1
ABplpaa	74	-5.4283	-9.84889	5.48644	2.5	58	33	-1	-1
ABarppa	74	-2.06678	5.29976	9.31114	2.45	80	29	-1	-1
ABprpaa	74	14.2968	8.94253	-6.04153	2.3	53	35	-1	-1
Ear	74	2.78862	4.91289	-0.60881	2.5	85	23	-1	-1
MSap	74	-6.26462	-6.59744	-5.02254	2.55	44	20	-1	-1
Caa	74	4.14442	-0.722824	10.7636	2.7	50	24	-1	-1
ABalaap	74	-18.7811	-1.0434	-7.14868	2.35	83	36	-1	-1
ABalppa	74	-16.3546	-8.57556	2.82472	2.5	61	38	-1	-1
ABplapp	74	-1.51791	-4.1181	8.61643	2.7	54	30	-1	-1
ABaraap	74	-8.08497	5.81873	-7.08526	2.4	63	40	-1	-1
MSpa	74	-2.98977	1.28292	-8.24514	2	46	21	-1	-1
Epl	74	9.11385	-4.19466	0.838276	2.5	86	22	-1	-1
Cpp	74	21.0147	-2.16639	4.59524	2.7	48	25	-1	-1
ABarpap	74	-3.32974	5.57786	1.43411	2.4	75	28	-1	-1
ABplaaa	74	-17.3309	2.32986	7.68769	2.45	57	31	-1	-1
ABplppa	74	1.06217	-9.04863	7.62498	2.75	64	32	-1	-1
ABprppp	74	22.3661	-2.32065	-4.79784	2.4	77	34	-1	-1
ABalapp	74	-12.8697	2.66601	-1.37675	2.35	79	37	-1	-1
ABalpap	74	-14.2144	-8.5048	-5.4834	2.6	66	39	-1	-1
ABarapp	74	-0.321555	8.26364	-6.54508	2.3	69	41	-1	-1
ABpraap	74	7.97189	8.92371	-4.76658	2.4	70	42	-1	-1
MSaap	74	-10.359	-1.88501	-9.64083	1.6	89	45	-1	-1
MSpp	74	8.02186	1.4179	-8.37078	2.7	47	21	-1	-1
Cap	74	13.1032	-7.9451	7.3888	2.65	51	24	-1	-1
Cpa	74	14.5678	1.92642	8.1017	2.65	49	25	-1	-1
ABprapp	74	20.8526	5.01479	2.3205	2.4	72	43	-1	-1
ABprpap	74	15.9752	-0.356341	-8.29184	2.4	52	35	-1	-1
ABplaap	74	-11.4901	-4.35615	6.21048	2.55	56	31	-1	-1
ABplapa	74	-9.48265	1.51763	9.69887	2.45	55	30	-1	-1
ABplpap	74	2.05504	-12.0567	-3.06312	2.45	59	33	-1	-1
Eal	74	-0.197463	-5.24635	-0.552182	2.55	84	23	-1	-1
ABaraaa	74	-17.4852	7.04033	-5.30645	2.35	62	40	-1	-1
ABplppp	74	9.07224	-10.2065	-0.751069	2.65	65	32	-1	-1
ABalpaa	74	-22.4163	-2.00901	-0.701764	2.45	67	39	-1	-1
ABarapa	74	-8.95451	10.205	-1.53774	2.4	68	41	-1	-1
ABpraaa	74	0.616689	11.3234	2.40575	2.25	71	42	-1	-1
ABprapa	74	11.2802	10.0508	2.80674	2.25	73	43	-1	-1
ABalppp	74	-7.85567	-10.5738	-0.220785	2.95	60	38	-1	-1
ABarpaa	74	-11.2437	7.89669	5.95102	2.45	74	28	-1	-1
ABprppa	74	21.7932	5.96582	-4.5607	2.3	76	34	-1	-1
ABalapa	74	-19.2562	5.13764	1.78602	2.35	78	37	-1	-1
ABarppp	74	8.18682	8.10429	5.07224	2.4	81	29	-1	-1
ABalaaa	74	-24.4702	2.30044	-2.33278	2.3	82	36	-1	-1
Epr	74	12.9371	2.32041	-1.55055	2.35	87	22	-1	-1
MSaaa	74	-12.3379	-0.607839	-8.82652	1.55	88	45	-1	-1
D	74	17.3821	-6.99649	-1.7162	1.9	26	11	90	91
P4	75	12.053	-6.8911	-6.0021	2.4	27	11	-1	-1
ABplpaa	75	-5.13042	-9.81229	5.68625	2.65	58	33	-1	-1
ABarppa	75	-1.66601	5.26611	9.22031	2.45	80	29	-1	-1
ABprpaa	75	14.5227	10.0234	-5.77553	2.3	53	35	-1	-1
Ear	75	2.98557	4.97476	-0.313208	2.55	85	23	-1	-1
MSap	75	-6.35967	-6.70709	-5.51136	2.6	44	20	92	93
Caa	75	3.93201	-1.2717	10.5802	2.6	50	24	-1	-1
ABalaap	75	-20.0873	-0.849709	-6.48809	2.4	83	36	-1	-1
ABalppa	75	-16.1721	-9.02316	3.13512	2.55	61	38	-1	-1
ABplapp	75	-2.10019	-3.65933	8.29943	2.5	54	30	-1	-1
ABaraap	75	-8.78264	5.7933	-7.29168	2.4	63	40	-1	-1
MSpa	75	-2.17376	1.7251	-8.44161	1.9	46	21	94	95
Epl	75	8.57658	-5.84406	0.289828	2.45	86	22	-1	-1
Cpp	75	20.5831	-3.10673	4.91055	2.6	48	25	-1	-1
Dp	75	19.4602	-4.82717	-2.70911	1.9	91	26	-1	-1
ABarpap	75	-3.11439	6.05927	1.32517	2.4	75	28	-1	-1
ABplaaa	75	-17.4453	1.82317	7.70084	2.5	57	31	-1	-1
ABplppa	75	0.157741	-8.91108	8.0973	2.6	64	32	-1	-1
ABprppp	75	22.0788	-1.75782	-4.62273	2.4	77	34	-1	-1
ABalapp	75	-12.7717	2.70819	-1.18023	2.35	79	37	-1	-1
ABalpap	75	-14.4183	-8.40927	-5.09696	2.6	66	39	-1	-1
ABarapp	75	-0.0256336	8.34521	-6.15039	2.35	69	41	-1	-1
ABpraap	75	7.68554	9.46405	-4.68889	2.45	70	42	-1	-1
MSaap	75	-8.24839	-2.21346	-10.7754	1.6	89	45	-1	-1
MSpp	75	8.23819	1.87682	-8.57715	2.75	47	21	-1	-1
Cap	75	12.394	-8.54747	6.90488	2.55	51	24	-1	-1
Cpa	75	14.4514	1.4647	8.30972	2.75	49	25	-1	-1
ABprapp	75	20.249	5.12148	2.70034	2.4	72	43	-1	-1
ABprpap	75	16.206	0.612067	-8.51301	2.4	52	35	-1	-1
ABplaap	75	-11.689	-4.37305	6.10975	2.75	56	31	-1	-1
ABplapa	75	-9.47873	1.42768	9.30913	2.45	55	30	-1	-1
ABplpap	75	2.05406	-12.0343	-2.96569	2.4	59	33	-1	-1
Eal	75	0.10532	-5.32218	-0.839536	2.6	84	23	-1	-1
ABaraaa	75	-17.4901	7.15276	-4.81928	2.4	62	40	-1	-1
ABplppp	75	8.65699	-10.6823	-0.645431	2.6	65	32	-1	-1
ABalpaa	75	-22.1542	-2.83397	0.209696	2.8	67	39	-1	-1
ABarapa	75	-8.84868	10.0672	-2.1207	2.4	68	41	-1	-1
ABpraaa	75	0.715657	11.3431	2.50484	2.3	71	42	-1	-1
ABprapa	75	11.4791	10.0677	2.90747	2.25	73	43	-1	-1
ABalppp	75	-7.54429	-10.0053	0.0616646	2.9	60	38	-1	-1
ABarpaa	75	-10.9264	8.33033	5.64887	2.45	74	28	-1	-1
ABprppa	75	21.5835	6.19626	-3.58966	2.35	76	34	-1	-1
ABalapa	75	-18.7574	5.14617	1.89171	2.3	78	37	-1	-1
ABarppp	75	7.96756	7.71282	5.57092	2.35	81	29	-1	-1
ABalaaa	75	-24.2637	2.98423	-1.56481	2.3	82	36	-1	-1
Epr	75	12.8602	3.47708	-0.997195	2.3	87	22	-1	-1
Da	75	17.1825	-9.92312	-0.632248	1.7	90	26	-1	-1
MSaaa	75	-14.5571	-0.920993	-8.26341	1.55	88	45	-1	-1
P4	76	12.7786	-5.82422	-5.72785	2.5	27	11	-1	-1
ABplpaa	76	-5.6233	-9.95574	4.99597	2.65	58	33	-1	-1
ABarppa	76	-2.16281	5.21261	8.91976	2.45	80	29	-1	-1
ABprpaa	76	14.6868	9.15622	-5.06059	2.25	53	35	-1	-1
Ear	76	2.97306	4.42031	-0.493274	2.55	85	23	-1	-1
MSapa	76	-7.1747	-7.17175	-5.41233	1.9	93	44	-1	-1
Caa	76	3.72352	-1.91051	10.0071	2.65	50	24	-1	-1
ABalaap	76	-20.4104	-1.14844	-5.60133	2.35	83	36	-1	-1
ABalppa	76	-15.6714	-9.05961	3.04593	2.5	61	38	-1	-1
ABplapp	76	-2.13207	-4.61083	8.62133	2.55	54	30	-1	-1
ABaraap	76	-9.38331	5.83254	-7.20414	2.35	63	40	-1	-1
MSpap	76	1.18617	-0.857458	-10.275	1.55	94	46	-1	-1
Epl	76	7.86051	-6.28903	0.487951	2.5	86	22	-1	-1
Cpp	76	19.7506	-4.01341	5.31669	2.6	48	25	-1	-1
Dp	76	19.9967	-4.00205	-3.50993	2.05	91	26	-1	-1
ABarpap	76	-3.31134	5.9974	1.02957	2.35	75	28	-1	-1
ABplaaa	76	-16.963	1.36719	8.0162	2.45	57	31	-1	-1
ABplppa	76	0.363517	-9.05158	7.516	2.6	64	32	-1	-1
ABprppp	76	22.4036	-0.657287	-4.25764	2.4	77	34	-1	-1
ABalapp	76	-12.6658	2.57048	-1.76319	2.4	79	37	-1	-1
ABalpap	76	-14.4337	-8.89627	-4.98472	2.55	66	39	-1	-1
ABarapp	76	0.57013	8.41841	-5.75076	2.35	69	41	-1	-1
ABpraap	76	7.48369	9.51461	-4.49732	2.5	70	42	-1	-1
MSaap	76	-8.44632	-2.25285	-10.9736	1.7	89	45	-1	-1
MSpp	76	8.64951	2.4426	-8.29305	2.6	47	21	-1	-1
Cap	76	11.5944	-8.52514	6.89168	2.7	51	24	-1	-1
Cpa	76	13.5518	1.48982	8.29487	2.75	49	25	-1	-1
ABprapp	76	20.2451	5.21142	3.09007	2.45	72	43	-1	-1
ABprpap	76	16.8307	1.70423	-8.14298	2.35	52	35	-1	-1
ABplaap	76	-11.8686	-3.99291	5.50704	2.7	56	31	-1	-1
ABplapa	76	-9.45174	2.49162	9.47439	2.45	55	30	-1	-1
ABplpap	76	1.55432	-12.0203	-2.97394	2.55	59	33	-1	-1
Eal	76	0.323608	-4.90823	-1.24077	2.6	84	23	-1	-1
ABaraaa	76	-17.8054	6.67414	-4.71199	2.4	62	40	-1	-1
ABplppp	76	7.84196	-11.147	-0.546393	2.65	65	32	-1	-1
ABalpaa	76	-22.1145	-2.06236	-0.891683	2.5	67	39	-1	-1
ABarapa	76	-8.43442	10.5656	-2.1289	2.45	68	41	-1	-1
ABpraaa	76	0.21788	11.3121	2.30172	2.3	71	42	-1	-1
ABprapa	76	10.8755	10.1744	3.28731	2.25	73	43	-1	-1
ABalppp	76	-7.64326	-10.025	-0.0374191	2.75	60	38	-1	-1
ABarpaa	76	-10.6285	8.36693	5.84868	2.5	74	28	-1	-1
ABprppa	76	21.5892	6.90812	-2.72755	2.25	76	34	-1	-1
ABalapa	76	-19.293	4.29857	2.5951	2.3	78	37	-1	-1
ABarppp	76	8.14906	7.2877	5.97875	2.4	81	29	-1	-1
ABalaaa	76	-24.1348	4.0004	-1.59277	2.25	82	36	-1	-1
Epr	76	12.7748	3.98935	-1.01365	2.4	87	22	-1	-1
Da	76	16.8343	-11.3308	-0.105621	1.8	90	26	-1	-1
MSaaa	76	-14.952	-1.02226	-8.75718	1.65	88	45	-1	-1
MSapp	76	-2.52171	-6.88832	-7.99677	1.7	92	44	-1	-1
MSpaa	76	-4.33408	3.42739	-8.03514	1.5	95	46	-1	-1
P4	77	12.6777	-5.79894	-5.63207	2.4	27	11	-1	-1
ABplpaa	77	-5.62428	-9.93325	5.0934	3.05	58	33	-1	-1
ABarppa	77	-2.96042	5.18997	8.71169	2.45	80	29	-1	-1
ABprpaa	77	13.7843	9.24881	-4.78313	2.3	53	35	-1	-1
Ear	77	2.75575	3.98387	-0.18947	2.55	85	23	-1	-1
MSapa	77	-7.45615	-6.74384	-5.82181	1.9	93	44	-1	-1
Caa	77	3.14223	-1.47423	9.59265	2.55	50	24	-1	-1
ABalaap	77	-20.6209	-1.74228	-5.97957	2.4	83	36	-1	-1
ABalppa	77	-16.567	-9.12443	2.64135	2.5	61	38	-1	-1
ABplapp	77	-2.83465	-4.52383	8.90209	2.5	54	30	-1	-1
ABaraap	77	-10.1148	4.90057	-6.89378	2.35	63	40	-1	-1
MSpap	77	2.00022	-0.370307	-10.2766	1.75	94	46	-1	-1
Epl	77	7.22698	-7.17882	0.994827	2.55	86	22	-1	-1
Cpp	77	19.2519	-4.02194	5.21101	2.65	48	25	-1	-1
Dp	77	19.9871	-4.62397	-3.9823	2.45	91	26	-1	-1
ABarpap	77	-4.41076	6.0281	1.01143	2.45	75	28	-1	-1
ABplaaa	77	-17.2783	0.888574	8.12348	2.45	57	31	-1	-1
ABplppa	77	-0.238128	-8.98986	7.70097	2.9	64	32	-1	-1
ABprppp	77	22.716	-0.111207	-4.07263	2.4	77	34	-1	-1
ABalapp	77	-13.1656	2.58444	-1.77144	2.35	79	37	-1	-1
ABalpap	77	-14.822	-8.30816	-4.71382	2.55	66	39	-1	-1
ABarapp	77	0.271268	8.4043	-5.85314	2.35	69	41	-1	-1
ABpraap	77	7.65833	9.24689	-3.40745	2.4	70	42	-1	-1
MSaap	77	-7.94757	-2.24432	-10.8679	1.95	89	45	-1	-1
MSpp	77	8.16892	3.70038	-7.35657	2.45	47	21	96	97
Cap	77	10.9257	-7.53161	6.65566	2.65	51	24	-1	-1
Cpa	77	13.251	1.52068	8.38736	2.75	49	25	-1	-1
ABprapp	77	19.8394	5.35751	3.66808	2.45	72	43	-1	-1
ABprpap	77	16.9277	1.76889	-7.84903	2.4	52	35	-1	-1
ABplaap	77	-12.3693	-3.95646	5.59623	2.85	56	31	-1	-1
ABplapa	77	-9.46033	1.84722	8.90459	2.5	55	30	-1	-1
ABplpap	77	0.500283	-10.5061	-3.23136	2.6	59	33	-1	-1
Eal	77	-0.457577	-4.46636	-1.65851	2.6	84	23	-1	-1
ABaraaa	77	-18.113	6.86241	-3.93747	2.4	62	40	-1	-1
ABplppp	77	7.44217	-11.1358	-0.552991	2.4	65	32	-1	-1
ABalpaa	77	-22.1358	-2.41444	-0.194842	2.85	67	39	-1	-1
ABarapa	77	-7.83669	10.5938	-1.92413	2.35	68	41	-1	-1
ABpraaa	77	0.316847	11.3318	2.4008	2.3	71	42	-1	-1
ABprapa	77	10.4737	10.2305	3.47558	2.3	73	43	-1	-1
ABalppp	77	-7.72383	-9.62512	-0.541041	2.95	60	38	-1	-1
ABarpaa	77	-11.5455	7.95003	6.14094	2.45	74	28	-1	-1
ABprppa	77	21.3038	7.42598	-2.7473	2.3	76	34	-1	-1
ABalapa	77	-19.5928	4.30694	2.59015	2.25	78	37	-1	-1
ABarppp	77	7.54643	7.37191	6.26116	2.5	81	29	-1	-1
ABalaaa	77	-24.1647	3.00392	-1.46573	2.35	82	36	-1	-1
Epr	77	12.5565	3.5754	-0.612407	2.4	87	22	-1	-1
Da	77	16.8372	-11.3982	-0.397923	2	90	26	-1	-1
MSaaa	77	-15.0355	-0.554959	-8.9685	1.9	88	45	-1	-1
MSapp	77	-1.62512	-6.84598	-7.68962	1.85	92	44	-1	-1
MSpaa	77	-4.61651	3.87778	-8.3472	1.7	95	46	-1	-1
P4	78	13.1209	-4.28166	-5.66988	2.6	27	11	-1	-1
ABplpaa	78	-5.53488	-10.5355	4.72012	3	58	33	-1	-1
ABarppa	78	-3.36119	5.22362	8.80253	2.45	80	29	-1	-1
ABprpaa	78	14.0878	9.99726	-3.72121	2.3	53	35	-1	-1
Ear	78	2.86158	3.84616	-0.772424	2.6	85	23	-1	-1
MSapa	78	-7.25919	-6.68196	-5.52621	2.4	93	44	-1	-1
Caa	78	2.83674	-2.17771	8.72559	2.75	50	24	-1	-1
ABalaap	78	-20.1951	-0.667027	-5.71027	2.4	83	36	-1	-1
ABalppa	78	-16.3651	-9.17499	2.44978	2.5	61	38	-1	-1
ABplapp	78	-2.44345	-5.1794	8.33888	2.7	54	30	-1	-1
ABaraap	78	-10.5952	5.31158	-7.404	2.45	63	40	-1	-1
MSpap	78	2.51835	0.0352724	-10.6729	2.05	94	46	-1	-1
Epl	78	7.5771	-5.81615	0.273332	2.6	86	22	-1	-1
Cpp	78	18.5358	-4.46691	5.40913	2.7	48	25	-1	-1
Dp	78	20.7847	-4.60132	-3.77424	2.1	91	26	-1	-1
ABarpap	78	-4.70767	5.96902	0.714175	2.4	75	28	-1	-1
ABplaaa	78	-17.6867	0.255339	7.54708	2.45	57	31	-1	-1
ABplppa	78	0.482838	-8.65732	7.01567	2.65	64	32	-1	-1
ABprppp	78	22.5073	0.0967531	-3.19902	2.45	77	34	-1	-1
ABalapp	78	-13.4549	3.19224	-1.40145	2.35	79	37	-1	-1
ABalpap	78	-14.5153	-8.47394	-5.39091	2.55	66	39	-1	-1
ABarapp	78	0.399182	9.44296	-5.78366	2.35	69	41	-1	-1
ABpraap	78	7.37394	9.74226	-3.52463	2.45	70	42	-1	-1
MSaap	78	-6.94907	-2.24975	-10.754	2.55	89	45	-1	-1
MSppp	78	10.2733	-0.0848024	-7.8987	2	97	47	-1	-1
Cap	78	10.493	-8.44946	7.0684	2.6	51	24	-1	-1
Cpa	78	12.1303	1.19931	9.06605	2.75	49	25	-1	-1
ABprapp	78	19.2319	5.55415	4.43766	2.45	72	43	-1	-1
ABprpap	78	17.8493	2.92014	-7.18175	2.4	52	35	-1	-1
ABplaap	78	-12.9749	-3.8048	6.17093	3.05	56	31	-1	-1
ABplapa	78	-9.77759	1.41357	9.20675	2.65	55	30	-1	-1
ABplpap	78	1.09311	-10.3655	-2.53942	2.7	59	33	-1	-1
Eal	78	-0.335315	-4.13956	-2.45113	2.6	84	23	-1	-1
ABaraaa	78	-17.9947	7.27915	-4.34036	2.4	62	40	-1	-1
ABplppp	78	7.75649	-10.6347	-0.562844	2.7	65	32	-1	-1
ABalpaa	78	-21.7572	-3.62446	-0.938113	2.75	67	39	-1	-1
ABarapa	78	-8.23942	10.6724	-1.63843	2.4	68	41	-1	-1
ABpraaa	78	-0.18191	11.3233	2.29512	2.35	71	42	-1	-1
ABprapa	78	9.77114	10.3175	3.75633	2.35	73	43	-1	-1
ABalppp	78	-7.97731	-8.15576	-0.882698	2.9	60	38	-1	-1
ABarpaa	78	-11.557	7.37309	5.86344	2.45	74	28	-1	-1
ABprppa	78	21.1911	7.72109	-1.48231	2.3	76	34	-1	-1
ABalapa	78	-19.4706	4.63374	1.79753	2.35	78	37	-1	-1
ABarppp	78	6.53934	6.73294	5.57742	2.4	81	29	-1	-1
ABalaaa	78	-24.5915	1.95115	-1.63759	2.35	82	36	-1	-1
Epr	78	12.4536	3.64565	-0.321755	2.4	87	22	-1	-1
Da	78	17.4399	-11.4824	-0.680327	2.2	90	26	-1	-1
MSaaa	78	-15.1325	-0.619627	-9.26245	2.05	88	45	-1	-1
MSapp	78	-1.10601	-6.46289	-8.18334	2.15	92	44	-1	-1
MSpaa	78	-4.01977	3.9285	-8.045	1.95	95	46	-1	-1
MSppa	78	7.83486	5.56958	-8.20184	1.85	96	47	-1	-1
P4	79	13.09	-5.25565	-5.44541	2.5	27	11	-1	-1
ABplpaa	79	-6.13457	-10.5187	4.71022	3.05	58	33	-1	-1
ABarppa	79	-4.1907	4.24947	8.91637	2.5	80	29	-1	-1
ABprpaa	79	13.6802	10.1883	-2.94834	2.4	53	35	-1	-1
Ear	79	2.45983	3.9023	-0.584155	2.6	85	23	-1	-1
MSapa	79	-7.13791	-6.33268	-6.2214	2.45	93	44	-1	-1
Caa	79	2.54549	-1.52494	9.29045	2.7	50	24	-1	-1
ABalaap	79	-20.3046	-1.28615	-6.18429	2.35	83	36	-1	-1
ABalppa	79	-16.4631	-9.21717	2.25326	2.55	61	38	-1	-1
ABplapp	79	-2.64726	-5.08387	8.72532	2.65	54	30	-1	-1
ABaraap	79	-9.98299	5.84928	-7.21404	2.45	63	40	-1	-1
MSpap	79	2.50094	-0.40675	-10.3658	2.15	94	46	-1	-1
Epl	79	7.37329	-5.72062	0.659769	2.75	86	22	-1	-1
Cpp	79	18.7357	-4.4725	5.41243	2.65	48	25	-1	-1
Dp	79	21.102	-4.16768	-4.07639	2.4	91	26	-1	-1
ABarpap	79	-4.83852	4.99782	0.936998	2.45	75	28	-1	-1
ABplaaa	79	-17.9895	0.331173	7.83444	2.45	57	31	-1	-1
ABplppa	79	-0.235187	-9.05732	7.40866	2.6	64	32	-1	-1
ABprppp	79	22.2344	1.16906	-3.03871	2.4	77	34	-1	-1
ABalapp	79	-13.6692	2.68834	-1.38995	2.35	79	37	-1	-1
ABalpap	79	-14.3124	-8.54698	-5.67991	2.6	66	39	-1	-1
ABarapp	79	-0.609114	9.67325	-4.92325	2.35	69	41	-1	-1
ABpraap	79	7.06821	9.88555	-2.94498	2.45	70	42	-1	-1
MSaap	79	-6.24356	-2.40421	-11.327	2.2	89	45	-1	-1
MSppp	79	10.8585	-0.611032	-7.874	1.85	97	47	-1	-1
Cap	79	10.3057	-7.88943	7.24517	2.65	51	24	-1	-1
Cpa	79	11.8285	1.25266	9.25597	2.75	49	25	-1	-1
ABprapp	79	17.8327	5.59323	4.41456	2.45	72	43	-1	-1
ABprpap	79	17.5785	3.94748	-7.2163	2.4	52	35	-1	-1
ABplaap	79	-13.0572	-4.20676	4.41547	2.85	56	31	-1	-1
ABplapa	79	-10.3937	0.965807	9.40652	2.5	55	30	-1	-1
ABplpap	79	0.680803	-10.9088	-2.72609	2.55	59	33	-1	-1
Eal	79	-0.346848	-4.7165	-2.72864	2.55	84	23	-1	-1
ABaraaa	79	-17.9937	7.25666	-4.43779	2.45	62	40	-1	-1
ABplppp	79	7.6536	-10.5645	-0.272191	2.6	65	32	-1	-1
ABalpaa	79	-22.28	-4.76438	-1.50136	2.8	67	39	-1	-1
ABarapa	79	-8.67992	9.93445	-0.446216	2.4	68	41	-1	-1
ABpraaa	79	-0.802929	10.988	2.98206	2.3	71	42	-1	-1
ABprapa	79	9.63637	9.43625	4.36889	2.3	73	43	-1	-1
ABalppp	79	-8.29457	-8.58941	-0.580543	2.8	60	38	-1	-1
ABarpaa	79	-11.7608	7.46862	6.24988	2.5	74	28	-1	-1
ABprppa	79	20.5894	7.78281	-1.29734	2.35	76	34	-1	-1
ABalapa	79	-19.7994	3.62315	1.82218	2.3	78	37	-1	-1
ABarppp	79	6.03569	6.83684	5.95891	2.45	81	29	-1	-1
ABalaaa	79	-24.6605	2.92793	-1.86371	2.35	82	36	-1	-1
Epr	79	12.1317	2.47766	-0.979139	2.55	87	22	-1	-1
Da	79	16.6364	-11.3701	-0.303788	2.3	90	26	-1	-1
MSaaa	79	-15.0355	-0.554959	-8.9685	2.2	88	45	-1	-1
MSapp	79	-0.600392	-6.61177	-8.7597	2.25	92	44	-1	-1
MSpaa	79	-3.41714	3.84429	-8.3274	2.1	95	46	-1	-1
MSppa	79	7.47088	6.44231	-8.92009	1.85	96	47	-1	-1
P4	80	13.5743	-5.75661	-5.32492	2.4	27	11	-1	-1
ABplpaa	80	-6.514	-10.133	4.10421	3.05	58	33	-1	-1
ABarppa	80	-3.78797	4.17085	8.63066	2.5	80	29	-1	-1
ABprpaa	80	13.5937	10.7231	-2.86735	2.4	53	35	-1	-1
Ear	80	3.06344	3.79561	-0.963993	2.6	85	23	-1	-1
MSapa	80	-7.13595	-6.37765	-6.41627	2.45	93	44	-1	-1
Caa	80	2.24662	-1.53905	9.18806	2.7	50	24	-1	-1
ABalaap	80	-20.2891	-0.799154	-6.29652	2.3	83	36	-1	-1
ABalppa	80	-16.1758	-9.77999	2.07815	2.65	61	38	-1	-1
ABplapp	80	-3.74276	-5.14311	8.31744	2.6	54	30	-1	-1
ABaraap	80	-9.87716	5.71157	-7.79699	2.5	63	40	-1	-1
MSpap	80	3.50335	-0.502123	-10.6416	2.2	94	46	-1	-1
Epl	80	7.67509	-5.77397	0.469849	2.7	86	22	-1	-1
Cpp	80	18.659	-4.1626	4.51907	2.75	48	25	-1	-1
Dp	80	21.3308	-3.15429	-4.1027	2.5	91	26	-1	-1
ABarpap	80	-4.72214	5.45953	0.728977	2.4	75	28	-1	-1
ABplaaa	80	-17.5907	0.342494	7.93847	2.45	57	31	-1	-1
ABplppa	80	-1.03575	-9.0125	7.4929	2.9	64	32	-1	-1
ABprppp	80	22.3518	1.60829	-3.34416	2.45	77	34	-1	-1
ABalapp	80	-13.4742	2.79519	-0.89948	2.4	79	37	-1	-1
ABalpap	80	-14.3641	-7.12818	-6.21314	2.6	66	39	-1	-1
ABarapp	80	-0.713962	9.78847	-4.43773	2.35	69	41	-1	-1
ABpraap	80	6.66058	10.0766	-2.1721	2.45	70	42	-1	-1
MSaap	80	-5.64584	-2.37598	-11.1222	2.25	89	45	-1	-1
MSppp	80	11.2961	0.194388	-8.77391	1.9	97	47	-1	-1
Cap	80	10.2951	-8.48885	6.87024	2.55	51	24	-1	-1
Cpa	80	11.8353	1.09525	8.57393	2.75	49	25	-1	-1
ABprapp	80	17.6426	5.37395	3.43692	2.45	72	43	-1	-1
ABprpap	80	17.0038	5.07313	-6.86606	2.45	52	35	-1	-1
ABplaap	80	-13.0621	-4.09433	4.90264	3	56	31	-1	-1
ABplapa	80	-9.97748	1.41915	9.20345	2.65	55	30	-1	-1
ABplpap	80	0.463495	-11.3452	-2.42228	2.5	59	33	-1	-1
Eal	80	0.455672	-4.80629	-3.00774	2.7	84	23	-1	-1
ABaraaa	80	-18.1052	6.68252	-4.71694	2.4	62	40	-1	-1
ABplppp	80	7.65262	-10.542	-0.174757	2.6	65	32	-1	-1
ABalpaa	80	-22.2655	-4.2549	-1.51616	2.6	67	39	-1	-1
ABarapa	80	-8.47905	9.90638	-0.540351	2.45	68	41	-1	-1
ABpraaa	80	-0.620448	10.5403	3.29247	2.35	71	42	-1	-1
ABprapa	80	9.93033	9.5628	4.95845	2.35	73	43	-1	-1
ABalppp	80	-8.17525	-8.19515	-1.08087	2.85	60	38	-1	-1
ABarpaa	80	-11.6754	6.95635	6.26633	2.5	74	28	-1	-1
ABprppa	80	20.7923	7.70977	-1.58634	2.3	76	34	-1	-1
ABalapa	80	-20.0032	3.71868	2.20862	2.3	78	37	-1	-1
ABarppp	80	5.88742	5.42362	6.48884	2.45	81	29	-1	-1
ABalaaa	80	-24.478	2.48033	-1.55331	2.35	82	36	-1	-1
Epr	80	11.5408	2.29203	-1.86594	2.55	87	22	-1	-1
Da	80	16.6005	-12.2317	0.407854	2.2	90	26	-1	-1
MSaaa	80	-15.0423	-0.397555	-8.28646	2.25	88	45	-1	-1
MSapp	80	0.284661	-7.14637	-8.73005	2.45	92	44	-1	-1
MSpaa	80	-3.50163	4.33407	-8.44128	2.2	95	46	-1	-1
MSppa	80	6.96722	6.54621	-8.5386	1.95	96	47	-1	-1
P4	81	13.4802	-5.88873	-5.91118	2.5	27	11	-1	-1
ABplpaa	81	-6.10833	-10.2791	3.52621	2.95	58	33	-1	-1
ABarppa	81	-4.18874	4.2045	8.7215	2.5	80	29	-1	-1
ABprpaa	81	13.7887	10.8299	-2.37688	2.4	53	35	-1	-1
Ear	81	3.17221	3.59044	-1.83925	2.6	85	23	-1	-1
MSapa	81	-7.21555	-6.0003	-7.01733	2.6	93	44	-1	-1
Caa	81	1.91882	-2.57213	9.11528	2.65	50	24	-1	-1
ABalaap	81	-19.7798	-0.191197	-5.81591	2.55	83	36	-1	-1
ABalppa	81	-16.3679	-9.9543	1.29537	2.8	61	38	-1	-1
ABplapp	81	-3.60528	-3.48254	8.85929	2.7	54	30	-1	-1
ABaraap	81	-9.68021	5.77345	-7.50139	2.55	63	40	-1	-1
MSpap	81	4.1099	-0.676275	-11.3137	2.3	94	46	-1	-1
Epl	81	7.37623	-5.78808	0.367466	2.65	86	22	-1	-1
Cpp	81	18.1409	-4.56818	4.91536	2.75	48	25	-1	-1
Dp	81	21.0629	-2.19442	-4.42955	2.35	91	26	-1	-1
ABarpap	81	-5.02688	5.58034	1.2112	2.45	75	28	-1	-1
ABplaaa	81	-17.3849	0.201993	7.35716	2.55	57	31	-1	-1
ABplppa	81	-0.822359	-8.48612	7.57883	2.8	64	32	-1	-1
ABprppp	81	22.3547	1.54083	-3.63646	2.45	77	34	-1	-1
ABalapp	81	-13.4772	2.86265	-0.607177	2.4	79	37	-1	-1
ABalpap	81	-13.9478	-6.67483	-6.41621	2.65	66	39	-1	-1
ABarapp	81	-0.914837	9.81654	-4.34359	2.35	69	41	-1	-1
ABpraap	81	6.85656	10.161	-1.77907	2.45	70	42	-1	-1
MSaap	81	-4.64342	-2.47135	-11.3981	2.25	89	45	-1	-1
MSppp	81	11.8823	-0.354328	-8.84665	2.05	97	47	-1	-1
Cap	81	10.3076	-7.9344	7.0503	2.6	51	24	-1	-1
Cpa	81	11.5414	0.968711	7.98438	2.75	49	25	-1	-1
ABprapp	81	18.2373	5.46963	3.93399	2.45	72	43	-1	-1
ABprpap	81	17.0018	5.11811	-6.6712	2.45	52	35	-1	-1
ABplaap	81	-13.1561	-4.22646	4.31639	2.9	56	31	-1	-1
ABplapa	81	-10.3947	0.988294	9.50395	2.5	55	30	-1	-1
ABplpap	81	0.304079	-9.7437	-2.17768	2.55	59	33	-1	-1
Eal	81	0.254797	-4.77822	-2.91361	2.75	84	23	-1	-1
ABaraaa	81	-18.2042	6.66282	-4.81602	2.35	62	40	-1	-1
ABplppp	81	7.85741	-10.66	-0.658629	2.55	65	32	-1	-1
ABalpaa	81	-22.8198	-2.75468	-1.76534	2.75	67	39	-1	-1
ABarapa	81	-8.67502	9.82202	-0.933387	2.35	68	41	-1	-1
ABpraaa	81	-0.620448	10.5403	3.29247	2.4	71	42	-1	-1
ABprapa	81	10.1302	9.55721	4.96175	2.4	73	43	-1	-1
ABalppp	81	-8.2752	-8.19236	-1.08251	2.75	60	38	-1	-1
ABarpaa	81	-11.4745	6.92828	6.17219	2.55	74	28	-1	-1
ABprppa	81	20.4866	7.85306	-1.00669	2.3	76	34	-1	-1
ABalapa	81	-19.8917	4.29283	2.48777	2.3	78	37	-1	-1
ABarppp	81	5.58072	5.5894	7.16593	2.5	81	29	-1	-1
ABalaaa	81	-24.2607	2.91677	-1.85712	2.4	82	36	-1	-1
Epr	81	11.0401	2.32847	-1.77676	2.6	87	22	-1	-1
Da	81	15.4992	-12.156	0.584576	2.3	90	26	-1	-1
MSaaa	81	-14.6097	0.520298	-8.6992	2.35	88	45	-1	-1
MSapp	81	0.468123	-7.61646	-8.51708	2.45	92	44	-1	-1
MSpaa	81	-3.90436	4.4127	-8.15558	2.25	95	46	-1	-1
MSppa	81	7.06129	6.67834	-7.95234	2.15	96	47	-1	-1
P4	82	13.4947	-5.37925	-5.92598	2.45	27	11	-1	-1
ABplpaa	82	-6.30823	-10.2735	3.52291	2.75	58	33	-1	-1
ABarppa	82	-4.01018	3.84684	9.42164	2.5	80	29	-1	-1
ABprpaa	82	13.5908	10.7905	-2.57505	2.4	53	35	-1	-1
Ear	82	3.47009	3.62704	-1.63943	2.6	85	23	-1	-1
MSapa	82	-7.21751	-5.95532	-6.82246	2.55	93	44	-1	-1
Caa	82	2.32057	-2.62827	8.92701	2.75	50	24	-1	-1
ABalaap	82	-19.382	-0.15739	-5.61444	2.4	83	36	-1	-1
ABalppa	82	-17.2335	-9.02265	0.763753	2.75	61	38	-1	-1
ABplapp	82	-3.94364	-5.11504	8.41157	2.7	54	30	-1	-1
ABaraap	82	-9.18341	5.82695	-7.20084	2.5	63	40	-1	-1
MSpap	82	5.21226	-0.774439	-11.5879	2.25	94	46	-1	-1
Epl	82	7.60409	-4.75222	0.438596	2.6	86	22	-1	-1
Cpp	82	18.3612	-4.1992	4.31926	2.8	48	25	-1	-1
Dp	82	20.1633	-2.16929	-4.4444	2.35	91	26	-1	-1
ABarpap	82	-5.1413	5.07365	1.22435	2.45	75	28	-1	-1
ABplaaa	82	-17.7808	0.123213	6.96083	2.7	57	31	-1	-1
ABplppa	82	0.26651	-9.11625	7.22204	2.65	64	32	-1	-1
ABprppp	82	21.755	1.55758	-3.64636	2.35	77	34	-1	-1
ABalapp	82	-13.4005	2.55276	0.286181	2.4	79	37	-1	-1
ABalpap	82	-14.1602	-7.22371	-6.59958	2.6	66	39	-1	-1
ABarapp	82	-0.929311	9.30706	-4.32879	2.4	69	41	-1	-1
ABpraap	82	6.5577	10.1469	-1.88145	2.45	70	42	-1	-1
MSaap	82	-4.35142	-2.29984	-10.6136	2.4	89	45	-1	-1
MSppp	82	12.3771	-0.255852	-8.35123	2.15	97	47	-1	-1
Cap	82	10.5249	-7.49796	6.7465	2.7	51	24	-1	-1
Cpa	82	11.6394	1.01089	8.1809	2.8	49	25	-1	-1
ABprapp	82	17.6261	4.90944	3.64659	2.45	72	43	-1	-1
ABprpap	82	16.701	5.14897	-6.57871	2.4	52	35	-1	-1
ABplaap	82	-13.7965	-4.95883	5.5053	3.1	56	31	-1	-1
ABplapa	82	-10.9605	1.91157	8.97728	2.75	55	30	-1	-1
ABplpap	82	0.789343	-10.2671	-2.15463	2.6	59	33	-1	-1
Eal	82	1.07767	-4.49345	-3.79212	2.6	84	23	-1	-1
ABaraaa	82	-17.8024	6.60668	-5.00429	2.35	62	40	-1	-1
ABplppp	82	7.43531	-10.9784	0.129047	2.55	65	32	-1	-1
ABalpaa	82	-21.9666	-4.24079	-1.41378	2.9	67	39	-1	-1
ABarapa	82	-9.07089	9.74324	-1.32972	2.4	68	41	-1	-1
ABpraaa	82	-1.20566	11.0666	3.26777	2.4	71	42	-1	-1
ABprapa	82	9.92837	9.60777	5.15332	2.4	73	43	-1	-1
ABalppp	82	-8.47215	-8.25424	-1.37812	3.05	60	38	-1	-1
ABarpaa	82	-11.559	7.41806	6.05831	2.6	74	28	-1	-1
ABprppa	82	20.2847	7.90362	-0.815118	2.3	76	34	-1	-1
ABalapa	82	-19.8858	4.15791	1.90316	2.35	78	37	-1	-1
ABarppp	82	4.49871	6.06213	6.84068	2.5	81	29	-1	-1
ABalaaa	82	-24.2762	2.42977	-1.74488	2.35	82	36	-1	-1
Epr	82	10.9227	1.88924	-1.4713	2.65	87	22	-1	-1
Da	82	15.0964	-12.0774	0.870279	2.35	90	26	-1	-1
MSaaa	82	-14.3272	0.0699012	-8.38715	2.3	88	45	-1	-1
MSapp	82	1.07075	-7.70067	-8.79948	2.4	92	44	-1	-1
MSpaa	82	-3.38231	4.72833	-8.94161	2.25	95	46	-1	-1
MSppa	82	6.86238	6.66143	-8.05308	2.2	96	47	-1	-1
P4	83	13.614	-4.98499	-6.4263	2.4	27	11	-1	-1
ABplpaa	83	-6.22471	-10.7408	3.73423	2.55	58	33	-1	-1
ABarppa	83	-4.38667	4.16511	8.52333	2.55	80	29	-1	-1
ABprpaa	83	14.1652	10.5117	-1.47858	2.4	53	35	-1	-1
Ear	83	3.47303	3.55958	-1.93174	2.65	85	23	-1	-1
MSapa	83	-7.11168	-6.09303	-7.40541	2.7	93	44	-1	-1
Caa	83	2.12165	-2.64517	8.82628	2.75	50	24	-1	-1
ABalaap	83	-17.8693	0.332708	-5.50706	2.7	83	36	-1	-1
ABalppa	83	-17.4354	-8.97209	0.955321	2.95	61	38	-1	-1
ABplapp	83	-4.12906	-4.59998	8.39347	2.7	54	30	-1	-1
ABaraap	83	-9.38233	5.81005	-7.30158	2.45	63	40	-1	-1
MSpap	83	5.21226	-0.774439	-11.5879	2.25	94	46	-1	-1
Epl	83	6.98993	-5.24495	0.4435	2.6	86	22	-1	-1
Cpp	83	18.6321	-5.22654	4.35381	2.75	48	25	-1	-1
Dp	83	19.751	-2.71258	-4.63106	2.35	91	26	-1	-1
ABarpap	83	-5.1413	5.07365	1.22435	2.45	75	28	-1	-1
ABplaaa	83	-17.6877	0.277826	7.64452	2.5	57	31	-1	-1
ABplppa	83	0.167543	-9.13594	7.12296	2.55	64	32	-1	-1
ABprppp	83	21.3418	1.03678	-3.73559	2.45	77	34	-1	-1
ABalapp	83	-14.0032	2.63696	0.568585	2.45	79	37	-1	-1
ABalpap	83	-13.674	-7.76963	-6.67396	2.6	66	39	-1	-1
ABarapp	83	-0.52658	9.22843	-4.6145	2.4	69	41	-1	-1
ABpraap	83	6.77402	10.6058	-2.08782	2.45	70	42	-1	-1
MSaap	83	-4.74827	-2.35613	-10.9125	2.25	89	45	-1	-1
MSppp	83	12.2482	-1.27202	-8.32327	2.15	97	47	-1	-1
Cap	83	11.3235	-7.4978	6.85713	2.75	51	24	-1	-1
Cpa	83	11.7373	1.05307	8.37741	2.85	49	25	-1	-1
ABprapp	83	18.1143	4.31854	3.37734	2.5	72	43	-1	-1
ABprpap	83	16.5981	5.21922	-6.28806	2.4	52	35	-1	-1
ABplaap	83	-13.2561	-4.22366	4.31474	2.95	56	31	-1	-1
ABplapa	83	-10.3141	0.588453	10.0076	2.55	55	30	-1	-1
ABplpap	83	0.188678	-10.2279	-2.0671	2.75	59	33	-1	-1
Eal	83	0.49442	-4.01219	-4.01169	2.55	84	23	-1	-1
ABaraaa	83	-17.6035	6.62359	-4.90356	2.4	62	40	-1	-1
ABplppp	83	6.88493	-9.56815	-0.509861	2.4	65	32	-1	-1
ABalpaa	83	-21.268	-4.23784	-1.3048	2.8	67	39	-1	-1
ABarapa	83	-8.57115	9.72928	-1.32147	2.4	68	41	-1	-1
ABpraaa	83	-0.508968	11.1145	3.57162	2.45	71	42	-1	-1
ABprapa	83	10.6145	9.05626	5.08223	2.45	73	43	-1	-1
ABalppp	83	-8.39648	-8.54165	-0.387324	2.95	60	38	-1	-1
ABarpaa	83	-11.8434	7.91343	5.94112	2.55	74	28	-1	-1
ABprppa	83	20.6845	7.89245	-0.808519	2.3	76	34	-1	-1
ABalapa	83	-19.8858	4.15791	1.90316	2.35	78	37	-1	-1
ABarppp	83	4.78114	5.61173	7.15273	2.5	81	29	-1	-1
ABalaaa	83	-24.3683	2.25267	-2.526	2.4	82	36	-1	-1
Epr	83	11.0111	1.30951	-1.74715	2.65	87	22	-1	-1
Da	83	14.8054	-12.2714	-0.0115764	2.35	90	26	-1	-1
MSaaa	83	-14.1099	0.506341	-8.69095	2.35	88	45	-1	-1
MSapp	83	1.48697	-7.24732	-9.00255	2.4	92	44	-1	-1
MSpaa	83	-3.38525	4.79579	-8.64931	2.25	95	46	-1	-1
MSppa	83	6.97582	7.19061	-7.96879	2.2	96	47	-1	-1
P4	84	13.6255	-4.40805	-6.1488	2.5	27	11	-1	-1
ABplpaa	84	-7.00786	-10.254	3.51136	2.95	58	33	-1	-1
ABarppa	84	-3.57458	4.69723	8.71659	2.55	80	29	-1	-1
ABprpaa	84	13.7645	10.5453	-1.38774	2.4	53	35	-1	-1
Ear	84	2.8753	3.53135	-2.1365	2.65	85	23	-1	-1
MSapa	84	-6.81085	-6.12389	-7.4979	2.5	93	44	-1	-1
Caa	84	2.32351	-2.69572	8.63471	2.65	50	24	-1	-1
ABalaap	84	-17.7607	0.974316	-4.93561	2.75	83	36	-1	-1
ABalppa	84	-17.2539	-9.39721	1.36316	2.95	61	38	-1	-1
ABplapp	84	-4.04555	-5.06728	8.60479	2.55	54	30	-1	-1
ABaraap	84	-8.68172	5.76802	-7.38746	2.45	63	40	-1	-1
MSpap	84	4.98244	-1.76533	-11.4642	2.3	94	46	-1	-1
Epl	84	7.66786	-2.84921	-0.205216	2.65	86	22	-1	-1
Cpp	84	18.8589	-4.16818	4.52237	2.7	48	25	-1	-1
Dp	84	20.5447	-2.6	-4.03326	2.3	91	26	-1	-1
ABarpap	84	-5.24321	5.12141	1.41757	2.4	75	28	-1	-1
ABplaaa	84	-18.2874	0.294574	7.63462	2.55	57	31	-1	-1
ABplppa	84	0.279023	-8.56179	7.40211	2.6	64	32	-1	-1
ABprppp	84	21.7416	1.02562	-3.72899	2.4	77	34	-1	-1
ABalapp	84	-13.6928	3.22802	0.948469	2.5	79	37	-1	-1
ABalpap	84	-14.0738	-7.75846	-6.68056	2.65	66	39	-1	-1
ABarapp	84	-0.711022	9.72101	-4.73003	2.4	69	41	-1	-1
ABpraap	84	6.6498	10.324	-1.10033	2.5	70	42	-1	-1
MSaap	84	-4.64636	-2.4039	-11.1057	2.25	89	45	-1	-1
MSppp	84	12.7663	-0.866445	-8.71956	2.1	97	47	-1	-1
Cap	84	11.508	-7.99038	6.97266	2.65	51	24	-1	-1
Cpa	84	10.9716	1.98194	7.84744	2.75	49	25	-1	-1
ABprapp	84	18.2172	4.24829	3.08668	2.45	72	43	-1	-1
ABprpap	84	16.6981	5.21643	-6.28641	2.4	52	35	-1	-1
ABplaap	84	-13.3599	-4.13093	4.70282	2.8	56	31	-1	-1
ABplapa	84	-10.2102	0.495716	9.61949	2.5	55	30	-1	-1
ABplpap	84	0.171265	-10.6699	-1.75999	2.6	59	33	-1	-1
Eal	84	1.17958	-4.54121	-3.98534	2.65	84	23	-1	-1
ABaraaa	84	-16.6846	6.99551	-5.39069	2.45	62	40	-1	-1
ABplppp	84	6.94907	-10.4325	0.203431	2.6	65	32	-1	-1
ABalpaa	84	-21.7135	-2.94279	-2.42923	2.6	67	39	-1	-1
ABarapa	84	-8.77301	9.77984	-1.1299	2.45	68	41	-1	-1
ABpraaa	84	-1.29973	10.9344	2.68151	2.35	71	42	-1	-1
ABprapa	84	10.6125	9.10123	5.2771	2.4	73	43	-1	-1
ABalppp	84	-8.68946	-8.69068	-1.07431	2.9	60	38	-1	-1
ABarpaa	84	-11.8782	7.02939	6.55533	2.5	74	28	-1	-1
ABprppa	84	20.8883	7.79693	-1.19496	2.3	76	34	-1	-1
ABalapa	84	-19.3581	5.1854	1.97924	2.35	78	37	-1	-1
ABarppp	84	4.38527	5.53295	6.7564	2.6	81	29	-1	-1
ABalaaa	84	-23.433	3.08911	-3.2228	2.4	82	36	-1	-1
Epr	84	10.8073	1.40504	-1.36072	2.55	87	22	-1	-1
Da	84	14.4365	-11.2863	-0.242647	2.25	90	26	-1	-1
MSaaa	84	-13.9032	0.343354	-9.36969	2.4	88	45	-1	-1
MSapp	84	1.85389	-8.18751	-8.57662	2.35	92	44	-1	-1
MSpaa	84	-3.2143	3.77125	-8.6164	2.25	95	46	-1	-1
MSppa	84	7.19018	7.69451	-7.9803	2.25	96	47	-1	-1
P4	85	13.514	-4.9822	-6.42795	2.25	27	11	-1	-1
ABplpaa	85	-7.22419	-10.7129	3.71773	2.8	58	33	-1	-1
ABarppa	85	-2.58958	4.15984	8.74789	2.45	80	29	-1	-1
ABprpaa	85	14.3641	10.5286	-1.37784	2.4	53	35	-1	-1
Ear	85	3.18495	3.29811	-3.10589	2.65	85	23	-1	-1
MSapa	85	-6.44491	-7.04159	-6.97453	2.5	93	44	-1	-1
Caa	85	2.39549	-3.73997	8.56853	2.7	50	24	-1	-1
ABalaap	85	-17.4813	0.591379	-4.33125	2.5	83	36	-1	-1
ABalppa	85	-17.2625	-10.0416	0.793356	2.65	61	38	-1	-1
ABplapp	85	-4.16193	-5.52899	8.81281	2.5	54	30	-1	-1
ABaraap	85	-8.48378	5.80741	-7.18929	2.5	63	40	-1	-1
MSpap	85	4.38177	-1.7261	-11.3766	2.35	94	46	-1	-1
Epl	85	7.43706	-3.81762	0.0159568	2.7	86	22	-1	-1
Cpp	85	18.1507	-4.79304	3.94102	2.75	48	25	-1	-1
Dp	85	19.9335	-3.16019	-4.32066	2.45	91	26	-1	-1
ABarpap	85	-4.54456	5.12436	1.52655	2.35	75	28	-1	-1
ABplaaa	85	-18.5882	0.325434	7.7271	2.5	57	31	-1	-1
ABplppa	85	0.0511619	-9.59766	7.33098	2.8	64	32	-1	-1
ABprppp	85	21.9231	0.600496	-3.32115	2.45	77	34	-1	-1
ABalapp	85	-13.3775	3.70664	0.841182	2.5	79	37	-1	-1
ABalpap	85	-14.6377	-6.88016	-7.4021	2.5	66	39	-1	-1
ABarapp	85	-0.528541	9.2734	-4.41963	2.35	69	41	-1	-1
ABpraap	85	6.55279	10.2593	-1.39428	2.4	70	42	-1	-1
MSaap	85	-4.65887	-2.95835	-11.2858	2.3	89	45	-1	-1
MSppp	85	12.4839	-0.416048	-9.03162	2.2	97	47	-1	-1
Cap	85	11.4012	-7.83018	7.65305	2.65	51	24	-1	-1
Cpa	85	11.089	2.42117	7.54199	2.2	49	25	-1	-1
ABprapp	85	18.5394	4.56951	2.29736	2.55	72	43	-1	-1
ABprpap	85	16.5981	5.21922	-6.28806	2.5	52	35	-1	-1
ABplaap	85	-12.6574	-4.21793	4.42207	2.85	56	31	-1	-1
ABplapa	85	-10.0113	0.512619	9.72022	2.45	55	30	-1	-1
ABplpap	85	0.173225	-10.7149	-1.95486	2.65	59	33	-1	-1
Eal	85	0.706828	-3.46332	-3.82832	2.6	84	23	-1	-1
ABaraaa	85	-16.9825	6.95891	-5.5905	2.5	62	40	-1	-1
ABplppp	85	6.73666	-10.9814	0.0200657	2.55	65	32	-1	-1
ABalpaa	85	-21.7802	-4.77834	-1.49311	2.55	67	39	-1	-1
ABarapa	85	-8.47219	9.74898	-1.22239	2.4	68	41	-1	-1
ABpraaa	85	-0.721375	10.5656	3.38825	2.45	71	42	-1	-1
ABprapa	85	11.0114	9.11255	5.38113	2.45	73	43	-1	-1
ABalppp	85	-8.1956	-8.56972	-0.481459	2.95	60	38	-1	-1
ABarpaa	85	-11.4804	7.0632	6.7568	2.5	74	28	-1	-1
ABprppa	85	21.0872	7.81383	-1.09422	2.25	76	34	-1	-1
ABalapa	85	-19.3552	5.11794	1.68694	2.4	78	37	-1	-1
ABarppp	85	4.99475	5.29134	5.79195	2.55	81	29	-1	-1
ABalaaa	85	-23.8058	4.16421	-3.06413	2.5	82	36	-1	-1
Epr	85	10.6114	1.32067	-1.75375	2.6	87	22	-1	-1
Da	85	13.6458	-11.4663	-1.13275	2.3	90	26	-1	-1
MSaaa	85	-14.0051	0.391118	-9.17647	2.35	88	45	-1	-1
MSapp	85	1.95384	-8.1903	-8.57497	2.35	92	44	-1	-1
MSpaa	85	-3.41322	3.75434	-8.71714	2.3	95	46	-1	-1
MSppa	85	7.09416	7.60735	-8.37168	2.25	96	47	-1	-1
[truncated: 17,416 more rows]
