# Supplementary material for: Wnt Signaling Induces Asymmetric Dynamics in the Actomyosin Cortex of the C. elegans Endomesodermal Precursor Cell
Source: Front Cell Dev Biol. 2021 Sep 17;9:702741. doi: 10.3389/fcell.2021.702741 (PMC8484649; doi:10.3389/fcell.2021.702741)
Supplement: Supplementary file 2 [file Data_Sheet_1.ZIP › supplementary_material/lineages/WT_uncompressed/u240412-aligned.gr]

cell	time	x	y	z	radius	self	parent	child1	child2
P2	12	19.0711	-1.5007	-0.966001	3.9	0	-1	-1	-1
EMS	12	0.189547	-9.46698	1.62373	4	1	-1	-1	-1
ABp	12	0.890406	7.52171	0.229773	4.2	2	-1	-1	-1
ABa	12	-16.325	-0.632054	-1.41829	4.4	3	-1	-1	-1
P2	13	17.9827	-0.430091	-1.55244	3.8	0	-1	-1	-1
EMS	13	-0.546478	-10.2441	2.14719	4.1	1	-1	-1	-1
ABp	13	0.159328	7.27063	-0.480988	4.3	2	-1	-1	-1
ABa	13	-17.4116	0.530703	0.23837	4.3	3	-1	-1	-1
P2	14	17.9891	1.01648	-0.755278	3.9	0	-1	-1	-1
EMS	14	-0.123484	-10.3833	2.90217	4.1	1	-1	-1	-1
ABp	14	0.189547	8.01306	0.469921	3.6	2	-1	-1	-1
ABa	14	-17.4541	0.300958	-0.91063	3.4	3	-1	-1	-1
P2	15	17.7973	1.56373	-0.250646	3.9	0	-1	-1	-1
EMS	15	-0.168361	-10.5424	2.49058	4.2	1	-1	-1	-1
ABp	15	0.774018	5.9158	0.190926	2.9	2	-1	4	5
ABa	15	-16.4989	1.11075	0.0994087	3	3	-1	-1	-1
P2	16	17.0916	1.45216	-0.188176	4.1	0	-1	-1	-1
EMS	16	0.73662	-10.3931	2.71934	4.3	1	-1	-1	-1
ABpr	16	0.687576	5.80655	2.25004	2	4	2	-1	-1
ABa	16	-16.8118	0.117532	-0.0340461	2.6	3	-1	6	7
ABpl	16	0.681401	5.35925	-1.61906	2.2	5	2	-1	-1
P2	17	15.8959	0.847155	-0.0973666	4.3	0	-1	-1	-1
EMS	17	1.06005	-10.4792	-0.511434	4.5	1	-1	-1	-1
ABpr	17	1.81634	5.64069	4.51428	2.4	4	2	-1	-1
ABar	17	-16.6982	0.397169	3.90677	2.3	7	3	-1	-1
ABpl	17	0.277799	6.6015	-1.51563	2.2	5	2	-1	-1
ABal	17	-16.7417	-0.582288	-2.13378	2.2	6	3	-1	-1
P2	18	16.2363	-0.786154	-0.639909	4.3	0	-1	-1	-1
EMS	18	3.32331	-8.5095	-2.54105	3.1	1	-1	-1	-1
ABpr	18	4.72954	4.53426	6.24831	3.2	4	2	-1	-1
ABar	18	-15.715	1.05449	4.91024	3.1	7	3	-1	-1
ABpl	18	1.93994	7.16788	-1.29371	2.9	5	2	-1	-1
ABal	18	-16.9502	-1.50872	-1.95594	2.9	6	3	-1	-1
P2	19	17.1615	-1.54072	-2.17964	4.3	0	-1	-1	-1
EMS	19	4.38968	-7.67485	-1.507	3	1	-1	8	9
ABpr	19	6.33314	3.51788	6.78732	3.3	4	2	-1	-1
ABar	19	-13.4324	-0.0528348	4.66776	4	7	3	-1	-1
ABpl	19	2.0392	7.21063	-1.13579	3	5	2	-1	-1
ABal	19	-15.7487	-2.52458	-1.61279	3.8	6	3	-1	-1
P2	20	16.2521	-1.91111	-2.22697	4.3	0	-1	-1	-1
MS	20	0.476129	-8.5643	-0.0860461	1.9	8	1	-1	-1
ABpr	20	6.48791	4.37828	7.00959	3.7	4	2	-1	-1
ABar	20	-12.6771	2.04001	5.49866	4.4	7	3	-1	-1
ABpl	20	0.552791	7.89608	-2.24241	3.3	5	2	-1	-1
ABal	20	-15.9107	-2.36888	-1.96763	3.3	6	3	-1	-1
E	20	4.87807	-7.432	-1.56279	1.9	9	1	-1	-1
P2	21	16.4349	-0.032277	-1.13467	4	0	-1	-1	-1
MS	21	-1.24482	-8.35525	0.416595	1.9	8	1	-1	-1
ABpr	21	5.28481	3.79559	8.48945	4	4	2	-1	-1
ABar	21	-12.6432	4.53309	5.26414	4.1	7	3	-1	-1
ABpl	21	0.414488	8.71505	-3.35322	3.4	5	2	-1	-1
ABal	21	-16.8885	-1.98892	-3.39851	3.4	6	3	-1	-1
E	21	5.19601	-7.40366	-1.1614	2	9	1	-1	-1
P2	22	16.1384	-0.0942809	-0.442262	2.6	0	-1	-1	-1
MS	22	-1.57925	-9.12029	1.79773	2.4	8	1	-1	-1
ABpr	22	4.77296	3.82289	9.62419	4.1	4	2	-1	-1
ABar	22	-13.2354	5.79163	5.54584	4.3	7	3	-1	-1
ABpl	22	-0.158362	8.91432	-4.54371	3.6	5	2	-1	-1
ABal	22	-18.0787	-1.69974	-4.34254	3.6	6	3	-1	-1
E	22	5.89526	-6.85191	-0.673338	2.7	9	1	-1	-1
P2	23	15.813	1.25568	-1.14577	2.5	0	-1	10	11
MS	23	-2.76083	-9.87945	2.23367	3	8	1	-1	-1
ABpr	23	4.1521	3.501	9.11442	4.3	4	2	-1	-1
ABar	23	-13.6248	6.87972	5.99448	4.1	7	3	-1	-1
ABpl	23	-0.514	7.35784	-5.80544	3.5	5	2	-1	-1
ABal	23	-18.165	-1.14328	-5.33464	3.7	6	3	-1	-1
E	23	6.01936	-6.91071	-0.87355	3.1	9	1	-1	-1
C	24	13.6479	2.11853	0.769069	1.9	11	0	-1	-1
MS	24	-4.53751	-10.2534	2.32661	3.3	8	1	-1	-1
ABpr	24	4.05719	1.27556	9.83483	4.3	4	2	-1	-1
ABar	24	-12.833	6.67744	6.73802	4.3	7	3	-1	-1
ABpl	24	-0.542344	5.65728	-6.85423	3.8	5	2	-1	-1
ABal	24	-19.1376	-1.51826	-4.85004	3.8	6	3	-1	-1
E	24	6.28405	-7.20241	-1.49898	3.3	9	1	-1	-1
P3	24	16.5347	-2.6482	-2.51481	1.9	10	0	-1	-1
C	25	12.6038	3.56799	1.4099	2	11	0	-1	-1
MS	25	-5.6922	-10.4792	1.55626	3.3	8	1	-1	-1
ABpr	25	4.45176	-1.68058	10.3701	4.3	4	2	-1	-1
ABar	25	-12.7865	5.92414	7.78942	4.2	7	3	-1	-1
ABpl	25	-1.6311	5.78558	-6.53357	3.7	5	2	-1	-1
ABal	25	-19.7273	-0.951584	-4.94011	3.7	6	3	-1	-1
E	25	7.61749	-6.02521	-2.47168	3.4	9	1	-1	-1
P3	25	17.402	-1.73238	-2.53127	2.3	10	0	-1	-1
C	26	12.5516	4.79395	0.3929	2.5	11	0	-1	-1
MS	26	-5.97155	-10.308	1.20691	3.3	8	1	-1	-1
ABpr	26	4.68842	-2.39336	8.75492	4.1	4	2	-1	-1
ABar	26	-12.7988	4.95281	8.93118	4.1	7	3	-1	-1
ABpl	26	-2.41203	5.25531	-5.85507	3.7	5	2	-1	-1
ABal	26	-19.172	-0.867509	-3.73513	3.7	6	3	-1	-1
E	26	8.86597	-4.62491	-2.89061	3.3	9	1	-1	-1
P3	26	17.3094	-1.47248	-2.24247	2.6	10	0	-1	-1
C	27	11.744	6.45463	2.23227	3.1	11	0	-1	-1
MS	27	-5.70423	-9.18613	-1.40841	3.4	8	1	-1	-1
ABpr	27	5.26094	-4.70329	7.54643	4.2	4	2	-1	-1
ABar	27	-12.0942	0.358509	10.5091	4.4	7	3	-1	-1
ABpl	27	-4.60565	7.44689	-4.23251	4	5	2	-1	-1
ABal	27	-20.0193	-0.001992	-3.45013	4	6	3	-1	-1
E	27	9.42385	-2.35712	-4.46547	3.4	9	1	-1	-1
P3	27	16.7628	-1.40153	-2.78102	2.8	10	0	-1	-1
C	28	11.5102	6.87732	4.3948	3.2	11	0	-1	-1
MS	28	-5.16138	-8.24465	-3.49412	3.5	8	1	-1	-1
ABpr	28	5.967	-5.96131	6.54956	4.1	4	2	-1	-1
ABar	28	-10.3854	-2.66001	10.9212	4.5	7	3	-1	-1
ABpl	28	-6.49756	9.0169	-2.54372	3.9	5	2	-1	-1
ABal	28	-21.1756	0.949963	-1.84356	3.8	6	3	-1	-1
E	28	8.66267	0.968594	-4.27633	3.5	9	1	-1	-1
P3	28	17.1469	-0.897826	-3.72517	3	10	0	-1	-1
C	29	10.1334	7.88869	4.41182	3.4	11	0	-1	-1
MS	29	-4.43762	-7.41511	-4.11334	3.6	8	1	-1	-1
ABpr	29	6.7761	-5.83704	5.54911	3.7	4	2	-1	-1
ABar	29	-8.93522	-3.3297	9.82802	3.5	7	3	-1	-1
ABpl	29	-8.31426	9.32575	-2.03383	3.3	5	2	-1	-1
ABal	29	-20.6028	-0.861735	-2.56813	3.8	6	3	-1	-1
E	29	8.64147	1.53505	-5.20511	3.5	9	1	-1	-1
P3	29	17.9274	-0.595419	-3.64512	3.1	10	0	-1	-1
C	30	9.36811	8.78315	5.14037	3.6	11	0	-1	-1
MS	30	-3.8474	-6.96557	-4.33059	3.8	8	1	-1	-1
ABpr	30	7.71166	-4.86086	4.82845	3.3	4	2	-1	-1
ABar	30	-7.33233	-3.58867	8.55125	2.9	7	3	-1	-1
ABpl	30	-8.17827	7.66567	-0.915786	3	5	2	-1	-1
E	30	9.13711	1.80869	-5.43288	3.7	9	1	-1	-1
P3	30	19.1325	-0.498693	-3.49178	3.1	10	0	-1	-1
ABal	30	-20.107	-3.5805	-2.19152	3.1	6	3	-1	-1
C	31	9.15915	8.80289	4.51656	3.8	11	0	-1	-1
MS	31	-3.53106	-6.94856	-5.82851	3.9	8	1	-1	-1
ABpr	31	8.34228	-4.40214	4.52474	2.8	4	2	12	13
ABar	31	-6.72543	-2.42579	8.09379	3.3	7	3	14	15
ABpl	31	-8.57884	7.0706	-0.943534	2.8	5	2	16	17
E	31	9.39183	1.82681	-6.39583	3.7	9	1	-1	-1
P3	31	19.7631	-0.0399597	-3.79546	3.1	10	0	-1	-1
ABal	31	-19.1739	-3.82421	-1.07569	3	6	3	18	19
C	32	9.77233	8.41871	5.53862	3.8	11	0	-1	-1
MS	32	-2.99823	-6.10145	-5.65942	3.9	8	1	-1	-1
ABpra	32	6.31116	-6.36401	6.27361	2.2	12	4	-1	-1
ABarp	32	-5.31329	-0.344526	10.1374	1.9	15	7	-1	-1
ABpla	32	-10.0045	6.86717	0.179792	2.1	17	5	-1	-1
E	32	9.86799	3.20104	-6.92598	3.7	9	1	-1	-1
P3	32	20.5655	-0.072303	-2.75236	3.2	10	0	-1	-1
ABalp	32	-17.8574	-4.83264	-3.54155	2.1	19	6	-1	-1
ABprp	32	8.27523	-4.61661	1.22493	2.1	13	4	-1	-1
ABara	32	-6.87759	-4.92746	5.77965	2.2	14	7	-1	-1
ABplp	32	-6.76567	6.23762	-3.20303	2.2	16	5	-1	-1
ABala	32	-20.5879	-2.88353	-0.177708	2.6	18	6	-1	-1
C	33	10.5428	8.272	4.73221	3.9	11	0	-1	-1
MS	33	-1.58483	-6.95003	-4.31547	3.9	8	1	-1	-1
ABpra	33	5.71428	-7.21	6.63831	2.5	12	4	-1	-1
ABarp	33	-4.0227	1.97241	9.08665	2.4	15	7	-1	-1
ABpla	33	-11.7915	7.52203	1.35761	2.6	17	5	-1	-1
E	33	10.6976	2.79017	-7.65024	3.6	9	1	-1	-1
P3	33	21.5294	0.487917	-1.91171	3.1	10	0	-1	-1
ABalp	33	-17.2668	-4.44999	-3.97726	2.9	19	6	-1	-1
ABprp	33	9.48071	-4.58686	1.15988	2.6	13	4	-1	-1
ABara	33	-7.51504	-3.74704	6.84578	2.3	14	7	-1	-1
ABplp	33	-6.09229	5.65196	-3.40286	2.4	16	5	-1	-1
ABala	33	-22.0319	-1.96502	1.11383	3.2	18	6	-1	-1
C	34	10.63	8.90193	4.54991	4	11	0	-1	-1
MS	34	-0.163872	-5.96871	-3.3542	3.9	8	1	-1	-1
ABpra	34	5.98579	-6.75426	7.7113	3	12	4	-1	-1
ABarp	34	-4.06549	1.98643	8.96542	3.1	15	7	-1	-1
ABpla	34	-11.5218	7.88563	0.187501	2.6	17	5	-1	-1
E	34	10.8652	2.18887	-6.97955	3.8	9	1	-1	-1
P3	34	21.6758	0.853719	-2.01185	3.3	10	0	-1	-1
ABalp	34	-16.3493	-4.26225	-4.23123	2.8	19	6	-1	-1
ABprp	34	11.2353	-4.22312	1.84311	2.8	13	4	-1	-1
ABara	34	-7.54339	-5.31831	6.48652	2.9	14	7	-1	-1
ABplp	34	-6.2888	5.75419	-3.61674	2.6	16	5	-1	-1
ABala	34	-21.2798	-2.83322	0.99254	3	18	6	-1	-1
C	35	12.1189	7.67153	4.8843	4	11	0	-1	-1
MS	35	-0.328121	-5.5258	-4.72777	3.7	8	1	-1	-1
ABpra	35	5.81657	-6.83734	7.57193	3.2	12	4	-1	-1
ABarp	35	-4.25839	2.60747	8.67234	3.5	15	7	-1	-1
ABpla	35	-10.7662	7.53628	-0.0130222	3.1	17	5	-1	-1
E	35	11.0364	2.10637	-6.38813	3.9	9	1	-1	-1
P3	35	22.1832	0.416709	-2.31561	3.3	10	0	-1	-1
ABalp	35	-14.7846	-4.08658	-5.27427	2.9	19	6	-1	-1
ABprp	35	11.3973	-5.18675	2.04279	3.1	13	4	-1	-1
ABara	35	-8.20923	-5.57679	6.14079	3.2	14	7	-1	-1
ABplp	35	-4.91574	5.31499	-4.06372	3	16	5	-1	-1
ABala	35	-21.1721	-3.0067	-0.124125	3	18	6	-1	-1
C	36	11.7083	7.32887	5.61386	4	11	0	-1	-1
MS	36	-1.22613	-5.16265	-3.81281	2.4	8	1	-1	-1
ABpra	36	4.82399	-6.65011	8.47638	3.2	12	4	-1	-1
ABarp	36	-4.56022	3.84792	8.56998	3.4	15	7	-1	-1
ABpla	36	-11.7825	8.42765	0.737695	3.2	17	5	-1	-1
E	36	11.0303	2.02625	-6.07979	2.6	9	1	-1	-1
P3	36	21.7463	0.515171	-1.12262	3.2	10	0	-1	-1
ABalp	36	-14.4783	-3.8172	-6.01486	3	19	6	-1	-1
ABprp	36	11.1758	-5.17757	2.79343	3.2	13	4	-1	-1
ABara	36	-9.3978	-6.3595	6.01529	3.3	14	7	-1	-1
ABplp	36	-3.58073	6.37524	-4.46318	3.2	16	5	-1	-1
ABala	36	-21.7577	-2.29403	-0.25805	3.1	18	6	-1	-1
C	37	10.6479	6.31274	5.08942	4	11	0	-1	-1
MS	37	-1.55844	-4.5934	-3.17254	2.4	8	1	20	21
ABpra	37	3.74423	-6.60693	9.42418	3.4	12	4	-1	-1
ABarp	37	-4.33427	4.59144	8.88165	3.7	15	7	-1	-1
ABpla	37	-12.3015	8.90811	0.739776	3.3	17	5	-1	-1
E	37	11.2707	1.18448	-6.00618	2.5	9	1	-1	-1
P3	37	22.0881	0.467466	-0.0296219	3.2	10	0	-1	-1
ABalp	37	-13.3842	-2.81277	-6.46361	3	19	6	-1	-1
ABprp	37	12.069	-5.66914	2.54896	3.3	13	4	-1	-1
ABara	37	-10.1153	-7.11206	5.60456	3.4	14	7	-1	-1
ABplp	37	-1.56853	6.4952	-5.98195	3.2	16	5	-1	-1
ABala	37	-22.2176	-2.0777	-0.173838	3.2	18	6	-1	-1
C	38	10.0829	5.90916	4.75647	4	11	0	-1	-1
MSa	38	-3.29419	-4.55551	-4.16464	1.7	21	8	-1	-1
ABpra	38	2.87852	-6.21603	9.91479	3.5	12	4	-1	-1
ABarp	38	-4.24648	4.53795	8.23061	3.5	15	7	-1	-1
ABpla	38	-12.4838	9.56318	2.07494	3.4	17	5	-1	-1
E	38	11.4928	2.10206	-5.09231	2.7	9	1	22	23
P3	38	21.7191	1.03382	0.667375	3.2	10	0	-1	-1
ABalp	38	-12.8471	-1.28263	-7.21572	3.1	19	6	-1	-1
ABprp	38	13.0792	-6.25192	2.4539	3.3	13	4	-1	-1
ABara	38	-10.4388	-8.0461	4.3659	3.5	14	7	-1	-1
ABplp	38	-0.369177	6.26425	-6.05597	3	16	5	-1	-1
ABala	38	-21.8509	-2.12942	0.440957	3.1	18	6	-1	-1
MSp	38	1.36493	-5.61765	-1.68181	1.8	20	8	-1	-1
C	39	9.32258	5.58627	4.33616	3.9	11	0	-1	-1
MSa	39	-4.76893	-5.22741	-3.73189	2.1	21	8	-1	-1
ABpra	39	2.88174	-4.51348	10.5876	3.7	12	4	-1	-1
ABarp	39	-4.13178	5.09411	8.05879	3.7	15	7	-1	-1
ABpla	39	-11.9434	9.41472	2.25267	3.5	17	5	-1	-1
Ep	39	13.5401	1.15745	-5.15053	2	22	9	-1	-1
P3	39	22.0441	0.974633	1.28742	3.1	10	0	-1	-1
ABalp	39	-14.5138	0.423124	-6.79135	3.2	19	6	-1	-1
ABprp	39	13.0638	-6.31165	2.34312	3.3	13	4	-1	-1
ABara	39	-11.3198	-8.10377	4.39845	3.5	14	7	-1	-1
ABplp	39	0.112132	6.37988	-5.96034	3.1	16	5	-1	-1
ABala	39	-22.0394	-1.0417	1.70982	3.2	18	6	-1	-1
MSp	39	0.597221	-6.72949	-0.250782	2	20	8	-1	-1
Ea	39	8.72744	-0.684631	-7.12161	1.9	23	9	-1	-1
C	40	8.36318	5.32323	3.33814	3.5	11	0	-1	-1
MSa	40	-6.13533	-6.01593	-3.69153	2.6	21	8	-1	-1
ABpra	40	2.27204	-3.89477	10.7122	3.7	12	4	-1	-1
ABarp	40	-4.15952	5.18296	8.00851	3.8	15	7	-1	-1
ABpla	40	-11.4129	9.67785	1.87379	3.5	17	5	-1	-1
Ep	40	13.3823	0.630377	-5.13977	2.1	22	9	-1	-1
P3	40	21.8602	0.888708	1.7616	3.2	10	0	-1	-1
ABalp	40	-14.3548	0.600779	-6.20347	3.2	19	6	-1	-1
ABprp	40	13.0099	-5.78166	2.75622	3.3	13	4	-1	-1
ABara	40	-13.3535	-7.65717	4.99492	3.5	14	7	-1	-1
ABplp	40	0.176503	6.38164	-5.38298	3.3	16	5	-1	-1
ABala	40	-22.6136	0.0170406	1.76278	3.2	18	6	-1	-1
MSp	40	0.413272	-6.81543	0.223385	2.6	20	8	-1	-1
Ea	40	7.72766	-1.9137	-6.81384	2.4	23	9	-1	-1
C	41	8.49644	6.31333	2.58674	2.3	11	0	-1	-1
MSa	41	-6.78495	-5.99194	-4.06379	2.9	21	8	-1	-1
ABpra	41	2.52111	-3.69591	10.7421	3.8	12	4	-1	-1
ABarp	41	-4.00504	5.20592	8.02794	3.8	15	7	-1	-1
ABpla	41	-10.9747	10.2285	1.9248	3.6	17	5	-1	-1
Ep	41	14.275	0.298259	-5.81971	2.6	22	9	-1	-1
P3	41	21.7047	0.825117	2.21281	3.1	10	0	-1	-1
ABalp	41	-14.7299	0.271346	-6.93592	3.3	19	6	-1	-1
ABprp	41	13.1028	-5.75758	3.31062	3.3	13	4	-1	-1
ABara	41	-13.6602	-7.36955	4.73638	3.5	14	7	-1	-1
ABplp	41	0.451745	6.13937	-5.8164	3.3	16	5	-1	-1
ABala	41	-22.0478	0.920627	2.36977	3.4	18	6	-1	-1
MSp	41	0.222374	-7.31907	0.746214	2.9	20	8	-1	-1
Ea	41	7.28845	-2.50503	-6.3942	2.8	23	9	-1	-1
C	42	8.2495	6.06087	3.06158	2.7	11	0	24	25
MSa	42	-7.5852	-5.89267	-4.49456	3	21	8	-1	-1
ABpra	42	2.57483	-4.74294	10.3934	3.8	12	4	-1	-1
ABarp	42	-3.38132	5.47731	7.12528	3.9	15	7	-1	-1
ABpla	42	-11.2216	9.97604	2.39968	3.6	17	5	-1	-1
Ep	42	14.7493	1.01302	-5.18897	2.9	22	9	-1	-1
P3	42	20.5709	1.54185	2.06013	3.1	10	0	-1	-1
ABalp	42	-14.7285	0.106544	-6.35786	3.4	19	6	-1	-1
ABprp	42	13.8778	-5.83743	3.11777	3.4	13	4	-1	-1
ABara	42	-13.5119	-8.24074	4.39819	3.6	14	7	-1	-1
ABplp	42	0.661671	5.26712	-6.68957	3.4	16	5	-1	-1
ABala	42	-22.2711	-0.0360132	2.99845	3.7	18	6	-1	-1
MSp	42	1.3994	-7.39941	0.749169	3	20	8	-1	-1
Ea	42	7.43675	-3.37616	-6.73237	2.8	23	9	-1	-1
Ca	43	5.84945	5.96853	1.76063	1.8	24	11	-1	-1
MSa	43	-8.80526	-5.54543	-4.7446	3.1	21	8	-1	-1
ABpra	43	2.74082	-4.92659	10.3602	3.8	12	4	-1	-1
ABarp	43	-3.65282	4.85416	6.96783	3.8	15	7	-1	-1
ABpla	43	-10.9348	9.52716	1.91362	3.7	17	5	-1	-1
Ep	43	15.0191	1.88643	-4.8199	2.9	22	9	-1	-1
P3	43	20.1244	1.97411	1.03917	3.1	10	0	-1	-1
ABalp	43	-15.5204	0.0121392	-6.87542	3.4	19	6	-1	-1
ABprp	43	13.3343	-5.84414	2.70339	3.5	13	4	-1	-1
ABara	43	-12.9109	-8.24783	5.10633	3.7	14	7	-1	-1
ABplp	43	0.0590053	5.52453	-7.18607	3.5	16	5	-1	-1
ABala	43	-22.1312	0.221492	3.4286	3.6	18	6	-1	-1
MSp	43	1.84668	-7.31834	1.36465	3.1	20	8	-1	-1
Ea	43	6.21422	-3.29191	-6.36532	3	23	9	-1	-1
Cp	43	10.4258	5.87467	4.00761	2	25	11	-1	-1
Ca	44	5.50964	6.29315	2.03909	2.6	24	11	-1	-1
MSa	44	-8.84689	-6.27838	-4.6726	3.1	21	8	-1	-1
ABpra	44	2.92381	-4.86771	10.3817	3.8	12	4	-1	-1
ABarp	44	-4.0897	4.73988	7.85286	3.8	15	7	-1	-1
ABpla	44	-12.1167	9.14981	2.48908	3.7	17	5	-1	-1
Ep	44	14.9892	2.29763	-4.97322	3	22	9	-1	-1
P3	44	20.3336	1.59181	0.597233	3.1	10	0	-1	-1
ABalp	44	-15.8103	-0.80849	-6.90662	3.4	19	6	-1	-1
ABprp	44	12.2825	-5.60557	3.21777	3.5	13	4	-1	-1
ABara	44	-12.2574	-7.57248	5.79753	3.8	14	7	-1	-1
ABplp	44	-1.30953	5.05836	-7.24877	3.4	16	5	-1	-1
ABala	44	-21.9153	0.457406	3.99556	3.5	18	6	-1	-1
MSp	44	2.08882	-7.52358	1.46823	3.1	20	8	-1	-1
Ea	44	4.90483	-4.0222	-6.34588	2.8	23	9	-1	-1
Cp	44	10.8546	5.75819	4.74935	2.3	25	11	-1	-1
Ca	45	5.38673	7.1774	2.17556	2.8	24	11	-1	-1
MSa	45	-8.80164	-7.06762	-4.6815	3.2	21	8	-1	-1
ABpra	45	3.75193	-4.69086	9.9936	3.7	12	4	-1	-1
ABarp	45	-4.04445	3.95063	7.84396	3.9	15	7	-1	-1
ABpla	45	-11.6645	8.88607	1.44178	3.5	17	5	-1	-1
Ep	45	14.7295	1.9478	-5.78458	3	22	9	-1	-1
P3	45	20.0383	0.802018	-0.142517	3.1	10	0	-1	-1
ABalp	45	-16.6545	-0.891434	-6.926	3.4	19	6	-1	-1
ABprp	45	12.4272	-5.69289	1.98515	3.5	13	4	-1	-1
ABara	45	-11.0627	-7.83613	5.67693	3.7	14	7	-1	-1
ABplp	45	-2.3404	4.88658	-7.90629	3.4	16	5	-1	-1
ABala	45	-21.9976	-0.684739	3.43056	3.6	18	6	-1	-1
MSp	45	2.48192	-7.52323	0.338825	3.7	20	8	-1	-1
Ea	45	4.92885	-3.84431	-7.12563	2.9	23	9	-1	-1
Cp	45	11.3728	5.84849	4.79308	2.8	25	11	-1	-1
Ca	46	5.10603	7.43658	1.62798	3	24	11	-1	-1
MSa	46	-7.60416	-7.42641	-4.38462	3.3	21	8	-1	-1
ABpra	46	4.71283	-3.99322	9.96196	3.3	12	4	-1	-1
ABarp	46	-4.29218	4.38682	7.84188	3.5	15	7	-1	-1
ABpla	46	-13.1849	8.79889	2.62139	2.9	17	5	-1	-1
Ep	46	14.3635	2.91223	-5.95091	3.2	22	9	-1	-1
P3	46	20.4342	0.707235	-0.854406	3.1	10	0	-1	-1
ABalp	46	-16.5711	-1.33582	-6.589	3.5	19	6	-1	-1
ABprp	46	12.7969	-5.34656	1.73663	3.5	13	4	-1	-1
ABara	46	-10.4142	-7.48805	6.69418	3.5	14	7	-1	-1
ABplp	46	-2.5906	5.05977	-7.29126	3.3	16	5	-1	-1
ABala	46	-21.9166	-1.3921	4.38469	3.6	18	6	-1	-1
MSp	46	2.54165	-7.26346	0.522065	3.3	20	8	-1	-1
Ea	46	5.20393	-3.67387	-7.3847	2.9	23	9	-1	-1
Cp	46	11.7492	6.81302	5.55342	3.1	25	11	-1	-1
Ca	47	5.0705	8.0298	1.16319	3	24	11	-1	-1
MSa	47	-6.25613	-7.62711	-4.01547	3.3	21	8	-1	-1
ABpra	47	4.94498	-4.37158	8.1281	2.4	12	4	26	27
ABarp	47	-4.15029	4.1877	7.62349	2.6	15	7	-1	-1
ABpla	47	-13.5606	6.39908	2.03018	2.5	17	5	28	29
Ep	47	14.051	3.59588	-5.43841	3.2	22	9	-1	-1
P3	47	20.5786	0.771047	-1.68993	2.7	10	0	-1	-1
ABalp	47	-16.1926	-2.59143	-6.47887	2.8	19	6	-1	-1
ABprp	47	13.4286	-5.98844	0.715729	2.4	13	4	-1	-1
ABara	47	-9.5958	-8.04119	6.31145	2.5	14	7	-1	-1
ABplp	47	-3.44446	4.24688	-7.30528	2.5	16	5	-1	-1
ABala	47	-20.9824	-2.73648	4.78331	2.6	18	6	-1	-1
MSp	47	3.6793	-6.8488	0.0993163	4	20	8	-1	-1
Ea	47	6.06709	-2.90578	-7.44728	3	23	9	-1	-1
Cp	47	13.3717	6.25884	5.56238	3.2	25	11	-1	-1
Ca	48	4.33743	8.33123	-0.118528	2.9	24	11	-1	-1
MSa	48	-5.88011	-7.76614	-4.10307	3.3	21	8	-1	-1
ABpraa	48	3.71961	-3.89039	8.266	2	26	12	-1	-1
ABarp	48	-2.78779	3.78131	6.93976	2.6	15	7	30	31
ABplaa	48	-14.9844	5.6473	1.75527	1.7	28	17	-1	-1
Ep	48	13.9304	3.28147	-5.7324	3.1	22	9	-1	-1
P3	48	20.5052	2.04083	-2.28084	2.6	10	0	-1	-1
ABalp	48	-14.9558	-3.25859	-5.47552	2.4	19	6	32	33
ABprp	48	13.1282	-5.77353	0.79249	2.3	13	4	34	35
ABara	48	-9.29581	-6.59378	6.99686	2.5	14	7	36	37
ABplp	48	-3.43999	4.02239	-6.42611	2.3	16	5	38	39
ABala	48	-20.2609	-2.34888	4.19232	2.6	18	6	40	41
MSp	48	3.49706	-7.1621	0.340321	3.4	20	8	-1	-1
Ea	48	6.07651	-2.60426	-7.80235	3.1	23	9	-1	-1
Cp	48	14.5781	5.67767	5.40312	3.1	25	11	-1	-1
ABprap	48	6.12242	-1.7822	8.4449	1.8	27	12	-1	-1
ABplap	48	-10.4786	7.83666	0.680825	1.8	29	17	-1	-1
Ca	49	5.92774	7.95706	-0.253778	3.1	24	11	-1	-1
MSa	49	-7.59647	-7.95692	-4.18963	3.3	21	8	-1	-1
ABpraa	49	1.90621	-4.52004	8.78602	2	26	12	-1	-1
ABarpp	49	-0.521129	6.04566	6.03576	2	30	15	-1	-1
ABarpa	49	-6.33262	3.15595	7.74635	2.1	31	15	-1	-1
Ep	49	13.508	2.64693	-6.22975	3.2	22	9	-1	-1
P3	49	20.4872	1.66875	-3.19948	2.5	10	0	42	43
ABalpa	49	-16.8022	-4.06527	-5.50103	2	32	19	-1	-1
ABprpa	49	10.5555	-8.07339	1.84537	1.8	35	13	-1	-1
ABaraa	49	-12.9321	-6.96123	4.31561	2	36	14	-1	-1
ABplpa	49	-4.55253	2.5055	-8.77691	1.8	38	16	-1	-1
ABalap	49	-20.1093	1.68261	4.16258	1.8	40	18	-1	-1
MSp	49	2.12116	-7.35225	0.984589	3.3	20	8	-1	-1
Ea	49	4.9042	-4.02789	-7.37504	3	23	9	-1	-1
Cp	49	15.4943	5.92048	4.81507	3.1	25	11	-1	-1
ABprap	49	8.3394	-1.36501	8.45494	2	27	12	-1	-1
ABplap	49	-7.39102	8.77772	-0.686657	2	29	17	-1	-1
ABplaa	49	-13.9551	7.82837	1.9613	1.9	28	17	-1	-1
ABalpp	49	-14.1867	0.683063	-5.75175	1.7	33	19	-1	-1
ABprpp	49	15.0352	-5.4429	1.2343	1.7	34	13	-1	-1
ABarap	49	-7.3601	-6.44132	6.35822	1.9	37	14	-1	-1
ABplpp	49	0.910484	4.43476	-6.50679	1.7	39	16	-1	-1
ABalaa	49	-22.9115	-3.15453	3.77514	1.9	41	18	-1	-1
Ca	50	7.89536	7.17263	-0.61366	2.9	24	11	-1	-1
MSa	50	-9.1628	-6.62036	-4.43757	3.3	21	8	-1	-1
ABpraa	50	2.33589	-4.59325	10.3598	2.2	26	12	-1	-1
ABarpp	50	0.927995	5.8821	7.55887	2.1	30	15	-1	-1
ABarpa	50	-5.93589	2.90571	8.77454	2.2	31	15	-1	-1
Ep	50	13.1293	2.2196	-6.67374	3	22	9	-1	-1
D	50	22.0143	0.0109461	-0.206313	2.5	43	10	-1	-1
ABalpa	50	-17.9665	-2.72924	-5.55311	2.1	32	19	-1	-1
ABprpa	50	9.76982	-9.02621	2.43981	2	35	13	-1	-1
ABaraa	50	-13.5262	-7.2992	4.31398	2.3	36	14	-1	-1
ABplpa	50	-3.62126	3.13368	-8.23101	1.9	38	16	-1	-1
ABalap	50	-19.89	2.22471	4.94439	2	40	18	-1	-1
MSp	50	0.918942	-6.71926	1.6212	3.4	20	8	-1	-1
Ea	50	3.96225	-5.15549	-6.25616	3	23	9	-1	-1
Cp	50	16.5987	5.40119	3.98138	3.2	25	11	-1	-1
ABprap	50	9.08399	-0.825648	8.36268	2.2	27	12	-1	-1
ABplap	50	-5.13283	9.13912	-0.00606266	2.3	29	17	-1	-1
ABplaa	50	-12.6877	8.10198	1.61204	2.1	28	17	-1	-1
ABalpp	50	-13.4328	2.10358	-5.45224	1.9	33	19	-1	-1
ABprpp	50	15.089	-5.95674	2.14883	2.1	34	13	-1	-1
ABarap	50	-7.80294	-7.13052	7.06636	2.3	37	14	-1	-1
ABplpp	50	2.63905	4.44376	-6.57808	1.8	39	16	-1	-1
ABalaa	50	-22.6068	-3.31765	4.1757	2.2	41	18	-1	-1
P4	50	19.7284	0.445681	-5.92867	2	42	10	-1	-1
Ca	51	7.98244	7.50262	0.145976	2.9	24	11	-1	-1
MSa	51	-8.42039	-5.67716	-4.61312	3.3	21	8	-1	-1
ABpraa	51	2.45163	-4.44137	10.0389	2.4	26	12	-1	-1
ABarpp	51	0.939875	4.97692	6.83572	2.6	30	15	-1	-1
ABarpa	51	-6.37843	2.88333	8.78234	2.5	31	15	-1	-1
Ep	51	12.4714	2.28654	-6.22362	3.1	22	9	-1	-1
D	51	21.9738	-0.0119688	-0.00268114	2.3	43	10	-1	-1
ABalpa	51	-17.8153	-2.13736	-5.94557	2.3	32	19	-1	-1
ABprpa	51	9.48101	-9.1368	2.54021	2.3	35	13	-1	-1
ABaraa	51	-13.0414	-7.32488	3.64347	2.4	36	14	-1	-1
ABplpa	51	-3.16509	3.28616	-7.82104	2.5	38	16	-1	-1
ABalap	51	-18.9178	1.49331	4.08852	2.5	40	18	-1	-1
MSp	51	0.940092	-6.74328	1.28983	3.3	20	8	-1	-1
Ea	51	4.48931	-4.12297	-5.98939	3.1	23	9	-1	-1
Cp	51	16.4611	4.93936	4.79155	3.2	25	11	-1	-1
ABprap	51	8.70307	-0.849142	7.83544	2.6	27	12	-1	-1
ABplap	51	-4.56764	7.88222	0.176404	2.7	29	17	-1	-1
ABplaa	51	-12.0516	7.72513	1.65128	2.2	28	17	-1	-1
ABalpp	51	-13.5562	3.04893	-5.48451	2.3	33	19	-1	-1
ABprpp	51	14.8002	-6.06733	2.24924	2.4	34	13	-1	-1
ABarap	51	-8.33756	-7.06582	6.44648	3.1	37	14	-1	-1
ABplpp	51	3.0977	4.85923	-6.78522	2	39	16	-1	-1
ABalaa	51	-22.3467	-4.13514	3.55577	2.4	41	18	-1	-1
P4	51	18.6946	0.0720173	-6.13779	1.9	42	10	-1	-1
Ca	52	7.88481	7.54745	0.409	3	24	11	-1	-1
MSa	52	-8.63879	-5.36713	-3.89725	3.3	21	8	-1	-1
ABpraa	52	2.10566	-4.48426	10.1987	3.4	26	12	-1	-1
ABarpp	52	0.662325	5.55107	7.46946	2.9	30	15	-1	-1
ABarpa	52	-6.93725	3.19275	8.76735	2.7	31	15	-1	-1
Ep	52	12.8704	2.50672	-5.75425	3	22	9	-1	-1
D	52	22.1507	-0.320612	-0.099853	2.5	43	10	-1	-1
ABalpa	52	-17.6976	-2.18188	-6.12484	2.5	32	19	-1	-1
ABprpa	52	9.6579	-9.44547	2.44308	2.6	35	13	-1	-1
ABaraa	52	-14.1255	-7.01268	4.50263	2.5	36	14	-1	-1
ABplpa	52	-3.50858	3.50627	-8.27831	2.7	38	16	-1	-1
ABalap	52	-18.9775	2.2411	3.66282	2.8	40	18	-1	-1
MSp	52	0.78083	-6.69736	2.08783	3.4	20	8	-1	-1
Ea	52	3.93047	-3.81354	-6.00434	3.1	23	9	-1	-1
Cp	52	16.2951	4.36712	4.5807	3.4	25	11	-1	-1
ABprap	52	9.41204	-0.542398	7.87308	2.8	27	12	-1	-1
ABplap	52	-3.77587	7.22074	0.449875	2.9	29	17	-1	-1
ABplaa	52	-12.9795	8.21207	1.98602	2.7	28	17	-1	-1
ABalpp	52	-13.6799	3.53484	-4.75808	2.5	33	19	-1	-1
ABprpp	52	14.7996	-5.58365	1.9057	2.7	34	13	-1	-1
ABarap	52	-8.5535	-6.49279	6.54524	2.9	37	14	-1	-1
ABplpp	52	3.13008	5.51996	-6.58327	2.5	39	16	-1	-1
ABalaa	52	-22.7754	-3.20979	3.47973	2.8	41	18	-1	-1
P4	52	18.874	0.0263489	-6.85207	2.9	42	10	-1	-1
Ca	53	7.38911	7.3836	1.20959	3.2	24	11	-1	-1
MSa	53	-8.35843	-5.18307	-4.48469	3.4	21	8	-1	-1
ABpraa	53	1.05417	-4.55942	10.7108	3.2	26	12	-1	-1
ABarpp	53	1.43685	5.64752	7.70551	3.1	30	15	-1	-1
ABarpa	53	-7.67883	3.20418	8.84768	3.1	31	15	-1	-1
Ep	53	12.8053	2.16419	-5.83827	3.1	22	9	-1	-1
D	53	22.1541	-0.0460398	0.290014	2.6	43	10	-1	-1
ABalpa	53	-17.9163	-2.43614	-6.30157	2.7	32	19	-1	-1
ABprpa	53	9.19078	-9.78746	2.16315	2.7	35	13	-1	-1
ABaraa	53	-14.2235	-7.53219	3.87308	2.7	36	14	-1	-1
ABplpa	53	-3.69189	3.69196	-8.52662	2.6	38	16	-1	-1
ABalap	53	-18.2976	2.16168	3.88834	2.9	40	18	-1	-1
MSp	53	0.434517	-7.30461	1.3551	3.4	20	8	-1	-1
Ea	53	3.55799	-3.97965	-6.27371	3.2	23	9	-1	-1
Cp	53	16.5138	4.55236	4.52821	3.3	25	11	-1	-1
ABprap	53	9.84609	-0.446517	7.37827	3.1	27	12	-1	-1
ABplap	53	-2.96343	8.02021	-0.00279332	3	29	17	-1	-1
ABplaa	53	-13.499	8.75235	2.63285	2.8	28	17	-1	-1
ABalpp	53	-13.305	3.89483	-5.33502	2.7	33	19	-1	-1
ABprpp	53	15.4204	-5.39896	2.04906	2.8	34	13	-1	-1
ABarap	53	-7.81442	-6.83635	6.85289	3	37	14	-1	-1
ABplpp	53	3.72471	6.14576	-5.97651	2.5	39	16	-1	-1
ABalaa	53	-23.3371	-3.72764	3.18932	2.8	41	18	-1	-1
P4	53	18.8705	-0.317265	-7.47109	2.5	42	10	-1	-1
Ca	54	7.65593	6.5253	0.759234	3.6	24	11	-1	-1
MSa	54	-8.42523	-5.42379	-4.65699	3.6	21	8	-1	-1
ABpraa	54	0.772022	-4.71081	10.9809	3.3	26	12	-1	-1
ABarpp	54	3.84892	5.92858	6.93908	3.1	30	15	-1	-1
ABarpa	54	-8.57835	3.14262	9.36414	3.1	31	15	-1	-1
Ep	54	13.3797	1.12949	-6.10334	3	22	9	-1	-1
D	54	23.1067	-0.377143	0.0670499	2.8	43	10	-1	-1
ABalpa	54	-17.8717	-3.82326	-7.3185	2.9	32	19	-1	-1
ABprpa	54	9.18066	-10.5553	2.69009	2.8	35	13	-1	-1
ABaraa	54	-15.0353	-8.03601	3.39122	2.9	36	14	-1	-1
ABplpa	54	-3.10584	3.80142	-9.017	2.7	38	16	-1	-1
ABalap	54	-17.856	3.2405	3.69704	2.9	40	18	-1	-1
MSp	54	0.0577876	-7.63191	1.61458	3.5	20	8	-1	-1
Ea	54	3.58578	-4.04447	-6.43548	3.1	23	9	-1	-1
Cp	54	17.0881	3.51765	4.26317	3.2	25	11	-1	-1
ABprap	54	11.0708	-1.39404	7.41226	3.1	27	12	-1	-1
ABplap	54	-1.06738	9.18517	0.496669	3	29	17	-1	-1
ABplaa	54	-13.7432	9.30397	2.21415	3	28	17	-1	-1
ABalpp	54	-11.7562	4.44105	-6.57527	2.8	33	19	-1	-1
ABprpp	54	17.0589	-5.20284	2.05356	2.8	34	13	-1	-1
ABarap	54	-7.50781	-6.89946	7.95692	3.1	37	14	-1	-1
ABplpp	54	5.63766	5.98843	-6.33219	3.4	39	16	-1	-1
ABalaa	54	-23.1886	-4.05771	2.57467	2.9	41	18	-1	-1
P4	54	18.9929	-0.206185	-7.62237	3.1	42	10	-1	-1
Ca	55	7.23391	7.16889	0.265677	3.4	24	11	-1	-1
MSa	55	-8.60821	-5.57366	-5.43913	3.5	21	8	-1	-1
ABpraa	55	0.406668	-4.59434	11.1865	3.2	26	12	-1	-1
ABarpp	55	4.84159	5.86315	5.58186	3.2	30	15	-1	-1
ABarpa	55	-8.6338	3.34569	9.1381	3.2	31	15	-1	-1
Ep	55	13.4425	0.804331	-6.16512	3.3	22	9	-1	-1
D	55	23.2971	-0.349367	0.561316	2.8	43	10	-1	-1
ABalpa	55	-18.7952	-3.88105	-6.7842	3	32	19	-1	-1
ABprpa	55	9.03066	-10.5281	2.45346	2.9	35	13	-1	-1
ABaraa	55	-15.8027	-7.919	3.40105	3	36	14	-1	-1
ABplpa	55	-3.25585	3.82857	-9.25363	2.7	38	16	-1	-1
ABalap	55	-17.6656	3.26826	4.19131	2.9	40	18	-1	-1
MSp	55	-0.130136	-8.30778	2.06666	3.5	20	8	-1	-1
Ea	55	3.12832	-3.8409	-6.85743	3.2	23	9	-1	-1
Cp	55	16.6636	3.89825	4.38673	3.3	25	11	-1	-1
ABprap	55	11.3484	-1.97939	9.76831	3.3	27	12	-1	-1
ABplap	55	-1.18194	9.65234	0.18843	2.9	29	17	-1	-1
ABplaa	55	-13.399	9.2435	2.80101	2.9	28	17	-1	-1
ABalpp	55	-11.0996	4.73016	-7.03732	2.6	33	19	-1	-1
ABprpp	55	17.0576	-5.7899	3.14381	2.9	34	13	-1	-1
ABarap	55	-7.31738	-6.87171	8.45111	3.1	37	14	-1	-1
ABplpp	55	6.13802	6.10276	-6.2698	3.6	39	16	-1	-1
ABalaa	55	-23.7145	-4.47115	1.67888	2.9	41	18	-1	-1
P4	55	18.8429	-0.179023	-7.85893	2.5	42	10	-1	-1
Ca	56	6.83732	6.96066	0.608417	3.1	24	11	-1	-1
MSa	56	-9.00232	-5.51888	-5.7135	3.4	21	8	-1	-1
ABpraa	56	-0.47481	-3.8338	11.0976	3.2	26	12	-1	-1
ABarpp	56	5.50237	6.26759	5.18527	3.1	30	15	-1	-1
ABarpa	56	-9.1225	3.22456	8.85319	3.3	31	15	-1	-1
Ep	56	12.4048	1.39008	-5.72965	3.1	22	9	-1	-1
D	56	23.2105	-0.471056	0.472257	2.8	43	10	-1	-1
ABalpa	56	-18.7873	-3.82683	-6.86272	3	32	19	-1	-1
ABprpa	56	8.48962	-9.76702	3.09532	2.8	35	13	-1	-1
ABaraa	56	-15.7593	-7.42476	3.25093	3	36	14	-1	-1
ABplpa	56	-4.1398	4.32611	-8.7255	2.7	38	16	-1	-1
ABalap	56	-18.1805	3.58825	4.36978	3	40	18	-1	-1
MSp	56	-0.583394	-7.98889	1.71016	3.4	20	8	-1	-1
Ea	56	2.89473	-3.25618	-6.03026	3.2	23	9	-1	-1
Cp	56	16.0212	3.86529	4.00917	3.2	25	11	-1	-1
ABprap	56	11.2026	-1.83693	9.59713	3.3	27	12	-1	-1
ABplap	56	-1.8151	10.5006	0.202646	2.9	29	17	-1	-1
ABplaa	56	-13.6749	8.77004	2.6909	2.9	28	17	-1	-1
ABalpp	56	-11.34	4.69672	-7.21902	2.5	33	19	-1	-1
ABprpp	56	17.0588	-6.3538	2.05641	2.9	34	13	-1	-1
ABarap	56	-7.65235	-7.08105	8.25887	3.2	37	14	-1	-1
ABplpp	56	5.28272	6.42217	-6.82214	3.5	39	16	-1	-1
ABalaa	56	-23.4937	-4.76926	1.77514	3	41	18	-1	-1
P4	56	19.0662	-0.214097	-8.37977	2.3	42	10	-1	-1
Ca	57	6.70132	7.09135	0.991474	3.1	24	11	-1	-1
MSa	57	-9.17376	-5.82821	-5.25884	2.4	21	8	-1	-1
ABpraa	57	-0.634509	-2.99898	11.3269	3.2	26	12	-1	-1
ABarpp	57	5.11805	6.31058	5.46514	3.1	30	15	-1	-1
ABarpa	57	-8.83028	2.9136	8.96873	3.2	31	15	-1	-1
Ep	57	12.9454	1.16681	-5.51092	3.1	22	9	-1	-1
D	57	23.1953	-0.605587	0.402481	2.8	43	10	-1	-1
ABalpa	57	-18.9233	-3.69613	-6.47966	2.9	32	19	-1	-1
ABprpa	57	9.12476	-9.81438	3.32457	2.9	35	13	-1	-1
ABaraa	57	-15.6494	-7.46937	4.35428	3.1	36	14	-1	-1
ABplpa	57	-4.2758	4.4568	-8.34244	2.7	38	16	-1	-1
ABalap	57	-18.7777	3.98357	4.47487	3	40	18	-1	-1
MSp	57	-0.90857	-8.21001	2.07216	2.4	20	8	-1	-1
Ea	57	3.06867	-3.03891	-6.07899	3.4	23	9	-1	-1
Cp	57	16.006	3.73076	3.93939	3.2	25	11	-1	-1
ABprap	57	10.8512	-1.61692	10.4225	3.4	27	12	-1	-1
ABplap	57	-1.98654	10.1912	0.657306	3	29	17	-1	-1
ABplaa	57	-13.4418	8.7232	2.7243	2.9	28	17	-1	-1
ABalpp	57	-11.074	4.82689	-6.64012	2.4	33	19	-1	-1
ABprpp	57	17.1095	-6.13431	3.07764	2.8	34	13	-1	-1
ABarap	57	-7.38383	-6.68788	8.22067	3.2	37	14	-1	-1
ABplpp	57	5.8587	6.63892	-6.67503	2.9	39	16	-1	-1
ABalaa	57	-23.2631	-5.0791	2.42566	3	41	18	-1	-1
P4	57	18.8947	-0.523427	-7.9251	2.3	42	10	-1	-1
Ca	58	6.90275	7.32772	0.98668	3.2	24	11	-1	-1
MSa	58	-9.43351	-5.32719	-5.54161	2.4	21	8	44	45
ABpraa	58	-0.596068	-3.55553	10.8377	3.3	26	12	-1	-1
ABarpp	58	5.19379	6.2862	7.14741	3.1	30	15	-1	-1
ABarpa	58	-8.4751	3.06178	9.05657	3.2	31	15	-1	-1
Ep	58	12.8985	1.31551	-5.61893	3.1	22	9	-1	-1
D	58	23.1246	0.247239	0.140712	2.7	43	10	-1	-1
ABalpa	58	-18.7481	-3.01861	-6.02111	2.9	32	19	-1	-1
ABprpa	58	9.23157	-9.75387	3.30922	2.9	35	13	-1	-1
ABaraa	58	-15.046	-7.23352	4.54533	3.1	36	14	-1	-1
ABplpa	58	-4.19511	4.95842	-7.89438	2.6	38	16	-1	-1
ABalap	58	-18.148	3.77833	4.2025	2.9	40	18	-1	-1
MSp	58	-0.676006	-7.88875	0.369771	2.4	20	8	46	47
Ea	58	3.61302	-2.53892	-5.97008	3.4	23	9	-1	-1
Cp	58	16.5385	3.0866	4.27362	3.3	25	11	-1	-1
ABprap	58	10.8635	-1.73231	10.3966	3.4	27	12	-1	-1
ABplap	58	-1.84671	10.4288	1.18749	2.9	29	17	-1	-1
ABplaa	58	-12.8738	8.51908	2.98693	3	28	17	-1	-1
ABalpp	58	-11.1209	4.97562	-6.74812	2.5	33	19	-1	-1
ABprpp	58	17.2755	-6.33791	3.14442	2.9	34	13	-1	-1
ABarap	58	-7.77362	-6.80278	7.99897	3.1	37	14	-1	-1
ABplpp	58	5.84727	7.22764	-6.85461	2.7	39	16	-1	-1
ABalaa	58	-22.6334	-5.28436	2.15329	2.8	41	18	-1	-1
P4	58	18.5995	-0.462402	-8.13632	2.3	42	10	-1	-1
Ca	59	6.81682	6.60562	1.02571	3.2	24	11	-1	-1
MSaa	59	-11.1967	-6.83514	-3.89966	2	44	21	-1	-1
ABpraa	59	-0.398257	-3.74994	10.9083	3.1	26	12	-1	-1
ABarpp	59	5.15008	6.62225	8.12372	3.1	30	15	-1	-1
ABarpa	59	-7.95806	3.83509	9.08713	3.1	31	15	-1	-1
Ep	59	12.7864	1.03451	-5.11656	3.2	22	9	-1	-1
D	59	22.9205	0.0533141	0.0154867	2.8	43	10	-1	-1
ABalpa	59	-18.3256	-2.42121	-6.001	2.9	32	19	-1	-1
ABprpa	59	9.15743	-9.33188	3.12295	2.9	35	13	-1	-1
ABaraa	59	-15.2434	-6.80925	5.42898	3	36	14	-1	-1
ABplpa	59	-3.62822	4.58647	-8.17343	2.6	38	16	-1	-1
ABalap	59	-18.163	3.9362	4.09833	2.9	40	18	-1	-1
MSpa	59	-2.2426	-8.25588	0.181451	1.5	46	20	-1	-1
Ea	59	3.6571	-2.64512	-5.99212	3.3	23	9	-1	-1
Cp	59	17.0202	3.41988	4.37586	3.3	25	11	-1	-1
ABprap	59	10.813	-2.01445	10.3641	3.4	27	12	-1	-1
ABplap	59	-1.42428	11.0262	1.20756	3.1	29	17	-1	-1
ABplaa	59	-12.5197	8.49942	2.53314	2.9	28	17	-1	-1
ABalpp	59	-10.4002	4.51542	-6.93447	2.5	33	19	-1	-1
ABprpp	59	17.5349	-6.53348	2.6801	2.9	34	13	-1	-1
ABarap	59	-7.48121	-6.82129	8.08011	3.2	37	14	-1	-1
ABplpp	59	6.26043	6.9439	-7.22632	2.7	39	16	-1	-1
ABalaa	59	-22.58	-4.50944	2.52302	2.9	41	18	-1	-1
P4	59	19.2965	-0.218473	-8.47644	2.2	42	10	-1	-1
MSap	59	-6.90377	-4.29345	-5.1489	1.7	45	21	-1	-1
MSpp	59	1.99819	-7.82437	0.463376	2.6	47	20	-1	-1
Ca	60	6.51369	6.4572	0.891802	3.2	24	11	-1	-1
MSaa	60	-12.3014	-6.71949	-5.04237	2.2	44	21	-1	-1
ABpraa	60	-0.923532	-4.42719	10.2078	3.5	26	12	-1	-1
ABarpp	60	4.97018	6.4716	6.91985	3.1	30	15	-1	-1
ABarpa	60	-7.61083	3.77385	9.25227	3.4	31	15	-1	-1
Ep	60	12.8499	0.445554	-4.983	3.3	22	9	-1	-1
D	60	23.0549	0.344452	0.0058319	2.8	43	10	-1	-1
ABalpa	60	-20.0603	-0.538308	-4.4161	2.8	32	19	-1	-1
ABprpa	60	10.3442	-8.95413	3.60816	2.8	35	13	-1	-1
ABaraa	60	-16.0668	-6.42888	4.93497	3.1	36	14	-1	-1
ABplpa	60	-3.98122	5.58332	-7.9977	2.4	38	16	-1	-1
ABalap	60	-17.9627	4.58133	5.17968	3	40	18	-1	-1
MSpa	60	-3.41144	-8.40216	0.190825	1.8	46	20	-1	-1
Ea	60	2.95192	-2.79303	-6.32187	3.3	23	9	-1	-1
Cp	60	16.0735	3.80248	4.95179	3.3	25	11	-1	-1
ABprap	60	10.2379	-1.54642	9.97327	3.3	27	12	-1	-1
ABplap	60	-1.72741	10.8777	1.07365	2.9	29	17	-1	-1
ABplaa	60	-12.6928	8.96693	2.33815	2.9	28	17	-1	-1
ABalpp	60	-11.1054	4.36752	-7.26423	2.7	33	19	-1	-1
ABprpp	60	17.6431	-5.80125	3.1338	2.8	34	13	-1	-1
ABarap	60	-7.53355	-6.61901	7.43228	3.2	37	14	-1	-1
ABplpp	60	5.9573	6.79548	-7.36023	2.6	39	16	-1	-1
ABalaa	60	-23.2312	-2.45496	2.90522	2.8	41	18	-1	-1
P4	60	18.9672	0.0742513	-8.14696	2.3	42	10	-1	-1
MSap	60	-6.95363	-3.82817	-6.41384	2.1	45	21	-1	-1
MSpp	60	2.6529	-8.06204	0.813819	2.9	47	20	-1	-1
Ca	61	7.01092	6.11862	0.727886	3.2	24	11	-1	-1
MSaa	61	-12.0171	-6.70578	-5.38108	2.4	44	21	-1	-1
ABpraa	61	-0.913661	-4.06	10.2293	3.3	26	12	-1	-1
ABarpp	61	4.13556	5.8738	7.85546	3.1	30	15	-1	-1
ABarpa	61	-7.54863	3.25878	8.34705	3.2	31	15	-1	-1
Ep	61	13.4417	0.282893	-5.13634	3.3	22	9	-1	-1
D	61	23.1525	0.269355	-0.970994	2.8	43	10	-1	-1
ABprpa	61	10.4724	-9.11517	3.79391	2.9	35	13	-1	-1
ABaraa	61	-15.9624	-5.88583	4.96698	3	36	14	-1	-1
ABplpa	61	-3.04649	5.68424	-8.03737	2.7	38	16	-1	-1
ABalap	61	-17.2147	4.59345	4.50189	2.9	40	18	-1	-1
MSpa	61	-2.758	-8.56594	-0.497541	2.1	46	20	-1	-1
Ea	61	3.54127	-3.2187	-5.85815	3.3	23	9	-1	-1
Cp	61	15.2083	3.29062	4.72479	3.2	25	11	-1	-1
ABprap	61	10.2714	-1.88337	10.1485	3.3	27	12	-1	-1
ABplap	61	-1.44552	10.6285	1.35205	3.1	29	17	-1	-1
ABplaa	61	-12.2852	8.97845	0.929487	3	28	17	-1	-1
ABalpp	61	-10.386	4.55777	-6.86158	2.6	33	19	-1	-1
ABprpp	61	18.4833	-5.87623	3.0836	2.8	34	13	-1	-1
ABarap	61	-7.78127	-7.22067	6.9588	3.2	37	14	-1	-1
ABplpp	61	6.39539	6.72102	-7.60628	2.6	39	16	-1	-1
ABalaa	61	-23.0085	-2.44014	3.10154	2.9	41	18	-1	-1
P4	61	19.559	-0.0884147	-8.3003	2.3	42	10	-1	-1
MSap	61	-5.8627	-3.55246	-6.97796	2.2	45	21	-1	-1
MSpp	61	3.67294	-8.66636	0.392901	2.4	47	20	-1	-1
ABalpa	61	-19.4069	-0.702097	-5.10447	2.8	32	19	-1	-1
Ca	62	6.54693	6.06394	1.11317	3.1	24	11	-1	-1
MSaa	62	-13.0985	-6.67057	-4.74932	2.5	44	21	-1	-1
ABpraa	62	-0.0575419	-4.99961	9.74039	3.2	26	12	-1	-1
ABarpp	62	3.91742	5.64381	8.96105	3.2	30	15	-1	-1
ABarpa	62	-7.70268	3.29068	8.30053	3	31	15	-1	-1
Ep	62	12.4549	0.493951	-4.49409	3.4	22	9	-1	-1
D	62	22.5372	0.56596	-1.29552	2.8	43	10	-1	-1
ABprpa	62	10.5074	-8.73143	3.76843	2.9	35	13	-1	-1
ABaraa	62	-15.4966	-5.68073	4.05689	2.8	36	14	-1	-1
ABplpa	62	-2.94296	6.68499	-7.58891	2.8	38	16	-1	-1
ABalap	62	-17.0613	4.44896	4.64067	2.9	40	18	-1	-1
MSpa	62	-3.34708	-8.71054	-1.2854	2.3	46	20	-1	-1
Ea	62	2.98022	-3.71228	-4.86628	3.3	23	9	-1	-1
Cp	62	15.3026	3.41029	4.78144	3.3	25	11	-1	-1
ABprap	62	10.304	-1.76264	10.7401	3.4	27	12	-1	-1
ABplap	62	-1.8174	10.4867	2.36498	3.1	29	17	-1	-1
ABplaa	62	-12.5271	9.45262	1.8813	3	28	17	-1	-1
ABalpp	62	-10.3864	4.50149	-6.81546	2.8	33	19	-1	-1
ABprpp	62	18.3646	-5.40428	2.96546	2.8	34	13	-1	-1
ABarap	62	-7.62787	-7.36519	7.09761	3.1	37	14	-1	-1
ABplpp	62	6.1822	7.01704	-7.73491	2.8	39	16	-1	-1
ABalaa	62	-22.6659	-2.23278	3.26137	3.1	41	18	-1	-1
P4	62	18.4184	0.21089	-7.75071	2.9	42	10	-1	-1
MSap	62	-5.81831	-2.2876	-6.61164	2.5	45	21	-1	-1
MSpp	62	3.57803	-8.89857	0.428528	2.3	47	20	-1	-1
ABalpa	62	-19.8709	-0.756711	-4.71921	2.8	32	19	-1	-1
Ca	63	5.85335	6.02681	1.93203	3.3	24	11	-1	-1
MSaa	63	-12.7415	-6.71322	-5.67868	2.6	44	21	-1	-1
ABpraa	63	0.911895	-5.65808	9.79877	3.4	26	12	-1	-1
ABarpp	63	3.12925	5.43077	9.76938	3.3	30	15	-1	-1
ABarpa	63	-7.56353	3.07438	8.43062	3.2	31	15	-1	-1
Ep	63	12.9606	-0.162889	-4.09658	3.4	22	9	-1	-1
D	63	22.9577	0.614323	-0.516707	2.8	43	10	-1	-1
ABprpa	63	11.6686	-8.77513	3.23079	2.9	35	13	-1	-1
ABaraa	63	-15.0145	-5.63345	4.30067	2.9	36	14	-1	-1
ABplpa	63	-3.02841	5.67686	-7.4083	2.7	38	16	-1	-1
ABalap	63	-17.1705	4.14494	4.66759	2.9	40	18	-1	-1
MSpa	63	-3.51537	-8.75043	-1.34065	2.7	46	20	-1	-1
Ea	63	3.43612	-3.22386	-4.15913	3.3	23	9	-1	-1
Cp	63	16.033	3.54523	5.12844	3.3	25	11	-1	-1
ABprap	63	10.6324	-1.62716	10.8913	3.4	27	12	-1	-1
ABplap	63	-1.77035	10.3575	1.8674	3.1	29	17	-1	-1
ABplaa	63	-12.0804	9.05987	2.19672	3	28	17	-1	-1
ABalpp	63	-9.25388	4.63593	-6.27261	3.1	33	19	-1	-1
ABprpp	63	18.9413	-5.18112	3.2198	2.8	34	13	-1	-1
ABarap	63	-7.60698	-7.05327	7.06342	3.1	37	14	-1	-1
ABplpp	63	6.56968	6.88843	-7.50166	2.8	39	16	-1	-1
ABalaa	63	-21.6703	-3.33243	2.85643	3	41	18	-1	-1
P4	63	19.0213	-0.00707135	-7.95973	2.3	42	10	-1	-1
MSap	63	-4.34976	-2.50768	-6.96399	2.6	45	21	-1	-1
MSpp	63	4.92582	-8.85342	0.529023	2.5	47	20	-1	-1
ABalpa	63	-19.268	-0.974711	-4.92825	2.8	32	19	-1	-1
Ca	64	6.1248	5.89883	1.63606	3.2	24	11	-1	-1
MSaa	64	-13.4895	-6.75085	-5.92405	2.6	44	21	-1	-1
ABpraa	64	0.353069	-5.34388	9.57448	3.3	26	12	-1	-1
ABarpp	64	2.81194	5.2145	8.63939	3.3	30	15	-1	-1
ABarpa	64	-8.06317	3.12444	8.28837	3.2	31	15	-1	-1
Ep	64	12.5226	-0.113936	-4.77376	3.4	22	9	-1	-1
D	64	22.7088	1.01507	-1.17291	2.8	43	10	-1	-1
ABprpa	64	10.5277	-7.93104	3.18134	3.2	35	13	-1	-1
ABaraa	64	-15.5142	-5.58341	4.15851	2.9	36	14	-1	-1
ABplpa	64	-3.40733	5.46171	-8.00331	2.7	38	16	-1	-1
ABalap	64	-17.4548	4.1057	4.083	3	40	18	-1	-1
MSpa	64	-4.81916	-8.69931	-1.8745	2.7	46	20	-1	-1
Ea	64	3.43555	-2.73539	-4.71202	3.3	23	9	-1	-1
Cp	64	15.2233	3.50872	5.41804	3.3	25	11	-1	-1
ABprap	64	10.4426	-1.49047	10.3173	3.4	27	12	-1	-1
ABplap	64	-2.63664	10.8481	1.4578	3.1	29	17	-1	-1
ABplaa	64	-11.9273	9.46015	1.73645	2.9	28	17	-1	-1
ABalpp	64	-10.0965	4.42244	-6.52852	2.7	33	19	-1	-1
ABprpp	64	18.6569	-5.22033	2.63529	2.9	34	13	-1	-1
ABarap	64	-7.92429	-7.26953	5.93343	3.1	37	14	-1	-1
ABplpp	64	6.59281	6.67276	-7.90082	2.8	39	16	-1	-1
ABalaa	64	-22.7495	-2.48951	2.27191	3	41	18	-1	-1
P4	64	19.0182	0.218405	-7.89563	3	42	10	-1	-1
MSap	64	-3.92211	-2.46086	-7.78441	2.6	45	21	-1	-1
MSpp	64	5.6939	-8.80601	0.439427	3.2	47	20	-1	-1
ABalpa	64	-19.3657	-0.925121	-4.87459	2.8	32	19	-1	-1
Ca	65	5.84907	6.40325	2.03325	3.2	24	11	-1	-1
MSaa	65	-13.5286	-7.30287	-5.19831	2.7	44	21	-1	-1
ABpraa	65	-0.268043	-5.36607	10.4751	3.4	26	12	-1	-1
ABarpp	65	2.53374	5.45592	9.65369	3.3	30	15	-1	-1
ABarpa	65	-8.09988	2.83541	8.39703	3.2	31	15	-1	-1
Ep	65	12.2114	-0.0495281	-4.30492	3.3	22	9	-1	-1
D	65	22.0547	0.815927	-0.817775	2.8	43	10	-1	-1
ABprpa	65	10.0274	-8.21845	3.62908	2.9	35	13	-1	-1
ABaraa	65	-15.5509	-5.87241	4.26712	2.9	36	14	-1	-1
ABplpa	65	-3.47267	5.3508	-6.81422	2.6	38	16	-1	-1
ABalap	65	-17.217	3.46323	3.83147	2.8	40	18	-1	-1
MSpa	65	-5.28159	-8.28371	-2.11548	2.8	46	20	-1	-1
Ea	65	3.27563	-3.02221	-3.53346	3.3	23	9	-1	-1
Cp	65	15.6266	3.92223	5.03378	3	25	11	-1	-1
ABprap	65	9.75309	-2.12969	10.744	3.3	27	12	-1	-1
ABplap	65	-3.00695	11.1766	1.84446	3.1	29	17	-1	-1
ABplaa	65	-12.0847	9.43634	2.29791	3	28	17	-1	-1
ABalpp	65	-10.9989	4.13555	-6.27662	2.7	33	19	-1	-1
ABprpp	65	18.2512	-5.33184	3.09356	2.9	34	13	-1	-1
ABarap	65	-8.48624	-7.5558	6.91615	3.1	37	14	-1	-1
ABplpp	65	6.43536	6.64895	-7.33936	2.8	39	16	-1	-1
ABalaa	65	-23.0582	-2.16206	2.12365	3	41	18	-1	-1
P4	65	18.8869	-0.246529	-7.7975	2.4	42	10	-1	-1
MSap	65	-4.23081	-2.13346	-7.93273	2.6	45	21	-1	-1
MSpp	65	6.27214	-9.44789	0.918669	2.8	47	20	-1	-1
ABalpa	65	-18.7141	-0.423964	-5.15566	2.9	32	19	-1	-1
Ca	66	4.86268	6.36776	2.18506	2.5	24	11	-1	-1
MSaa	66	-12.6324	-7.69393	-4.62331	2.6	44	21	-1	-1
ABpraa	66	-0.849908	-5.13907	10.2056	3.3	26	12	-1	-1
ABarpp	66	2.47221	5.15417	9.74435	3.4	30	15	-1	-1
ABarpa	66	-8.80498	3.06464	9.19754	3.2	31	15	-1	-1
Ep	66	12.0907	-0.0871595	-4.2964	3.3	22	9	-1	-1
D	66	22.0286	0.954127	-0.798715	2.8	43	10	-1	-1
ABprpa	66	9.62296	-8.7838	3.60602	2.8	35	13	-1	-1
ABaraa	66	-16.0499	-6.61372	4.23353	3	36	14	-1	-1
ABplpa	66	-3.49628	5.75207	-7.41228	2.9	38	16	-1	-1
ABalap	66	-17.4323	3.2497	3.82948	2.9	40	18	-1	-1
MSpa	66	-5.65058	-8.40903	-2.21014	2.8	46	20	-1	-1
Ea	66	2.84749	-2.88342	-3.71025	3.4	23	9	-1	-1
Cp	66	15.2246	3.61981	4.39361	2.9	25	11	48	49
ABprap	66	9.17123	-1.9027	10.4745	3.2	27	12	-1	-1
ABplap	66	-3.41139	10.6113	1.8214	3.1	29	17	-1	-1
ABplaa	66	-12.3946	9.0469	2.28538	3	28	17	-1	-1
ABalpp	66	-10.9871	4.97684	-6.94628	2.5	33	19	-1	-1
ABprpp	66	18.2513	-5.6347	2.64924	2.8	34	13	-1	-1
ABarap	66	-7.98706	-7.4203	6.06109	3.2	37	14	-1	-1
ABplpp	66	6.74539	6.43267	-8.21548	2.9	39	16	-1	-1
ABalaa	66	-23.1459	-2.02274	2.67768	3	41	18	-1	-1
P4	66	18.3972	-0.106628	-7.43931	2.3	42	10	-1	-1
MSap	66	-4.65894	-1.99467	-8.10952	2.6	45	21	-1	-1
MSpp	66	5.2503	-9.9234	1.14208	3.3	47	20	-1	-1
ABalpa	66	-19.8897	-0.811305	-5.02491	2.7	32	19	-1	-1
Ca	67	6.2751	7.35858	1.08703	2.5	24	11	50	51
MSaa	67	-12.159	-7.84394	-4.81773	2.6	44	21	-1	-1
ABpraa	67	-0.58697	-4.67382	9.21929	3.3	26	12	-1	-1
ABarpp	67	2.48188	5.00573	9.88906	3.4	30	15	-1	-1
ABarpa	67	-8.7953	2.91619	9.34222	3.1	31	15	-1	-1
Ep	67	12.3842	0.292107	-4.1201	3.4	22	9	-1	-1
D	67	21.9132	0.715793	-1.82715	2.7	43	10	-1	-1
ABprpa	67	9.9426	-8.84569	3.31896	2.8	35	13	-1	-1
ABaraa	67	-15.851	-6.4103	4.39929	2.9	36	14	-1	-1
ABplpa	67	-3.27126	5.5143	-7.70989	2.8	38	16	-1	-1
ABalap	67	-17.5763	3.18943	3.88152	2.9	40	18	-1	-1
MSpa	67	-5.461	-9.0868	-2.43615	2.8	46	20	-1	-1
Ea	67	2.76258	-3.20777	-3.57607	3.3	23	9	-1	-1
Cpa	67	14.0985	4.18214	6.66781	1.9	49	25	-1	-1
ABprap	67	9.08883	-1.96407	9.99162	3.1	27	12	-1	-1
ABplap	67	-3.70918	10.6393	1.78079	3	29	17	-1	-1
ABplaa	67	-12.4508	8.54439	1.3391	2.9	28	17	-1	-1
ABalpp	67	-10.4546	4.56262	-7.05855	2.6	33	19	-1	-1
ABprpp	67	18.2018	-5.51906	2.71184	2.8	34	13	-1	-1
ABarap	67	-8.13112	-7.48054	6.11314	3.2	37	14	-1	-1
ABplpp	67	6.23225	6.54996	-7.81377	2.9	39	16	-1	-1
ABalaa	67	-23.2569	-1.90593	3.27524	3.1	41	18	-1	-1
P4	67	18.5301	-0.257329	-8.36456	2.3	42	10	-1	-1
MSap	67	-4.64927	-2.14312	-7.96481	2.6	45	21	-1	-1
MSpp	67	5.38074	-10.3371	0.833942	2.9	47	20	-1	-1
ABalpa	67	-19.0802	-1.3159	-6.11447	2.7	32	19	-1	-1
Cpp	67	16.9328	3.29009	3.70627	1.9	48	25	-1	-1
Cap	68	8.83714	6.57668	-0.316423	2.1	50	24	-1	-1
MSaa	68	-12.7431	-7.91254	-5.07095	2.7	44	21	-1	-1
ABpraa	68	-1.14486	-5.18349	8.50269	3.2	26	12	-1	-1
ABarpp	68	1.9856	4.49494	8.63748	3.4	30	15	-1	-1
ABarpa	68	-9.04573	2.23009	8.81095	3.2	31	15	-1	-1
Ep	68	11.8922	0.136469	-3.74569	3.4	22	9	-1	-1
D	68	21.9373	-0.323807	-2.71861	2.7	43	10	-1	-1
ABprpa	68	10.1627	-8.91528	3.45745	2.8	35	13	-1	-1
ABaraa	68	-15.6615	-6.39395	3.37515	2.9	36	14	-1	-1
ABplpa	68	-3.11037	5.70884	-7.65355	2.7	38	16	-1	-1
ABalap	68	-17.7912	2.94334	3.27866	2.8	40	18	-1	-1
MSpa	68	-5.70218	-8.8918	-2.57566	2.8	46	20	-1	-1
Ea	68	2.52142	-3.01271	-3.71558	3.4	23	9	-1	-1
Cpa	68	14.2687	5.25776	7.11594	2	49	25	-1	-1
ABprap	68	8.2235	-2.29733	9.08971	3.1	27	12	-1	-1
ABplap	68	-3.61671	10.2168	1.36323	3.1	29	17	-1	-1
ABplaa	68	-12.8482	8.56465	1.72406	2.9	28	17	-1	-1
ABalpp	68	-10.6982	4.49467	-6.58093	2.8	33	19	-1	-1
ABprpp	68	17.6508	-5.41059	3.00414	2.9	34	13	-1	-1
ABarap	68	-8.52601	-7.19727	5.88098	3.1	37	14	-1	-1
ABplpp	68	5.87033	7.01025	-7.50043	2.9	39	16	-1	-1
ABalaa	68	-23.2236	-2.06438	2.77556	2.9	41	18	-1	-1
P4	68	17.8844	-0.324748	-8.08281	2.3	42	10	-1	-1
MSap	68	-4.83129	-2.21218	-8.02219	2.6	45	21	-1	-1
MSpp	68	4.88879	-10.4927	1.20836	2.8	47	20	-1	-1
ABalpa	68	-18.7064	-1.47375	-5.88333	2.7	32	19	-1	-1
Cpp	68	18.3901	3.30377	2.73469	2	48	25	-1	-1
Caa	68	4.25016	8.44019	2.16085	2.2	51	24	-1	-1
Cap	69	9.27275	7.01315	0.483404	2.3	50	24	-1	-1
MSaa	69	-12.9317	-8.00438	-5.03353	2.7	44	21	-1	-1
ABpraa	69	-1.64341	-5.36196	8.9719	3.2	26	12	-1	-1
ABarpp	69	0.491303	3.7027	9.31105	3.5	30	15	-1	-1
ABarpa	69	-9.63886	1.87572	9.26961	3.2	31	15	-1	-1
Ep	69	12.0795	0.485199	-3.04905	3.3	22	9	-1	-1
D	69	21.6186	-1.03155	-2.62017	2.8	43	10	-1	-1
ABprpa	69	10.0686	-8.83122	3.50535	2.7	35	13	-1	-1
ABaraa	69	-16.3754	-6.48304	4.28668	3	36	14	-1	-1
ABplpa	69	-3.29218	6.23511	-6.60725	2.7	38	16	-1	-1
ABalap	69	-18.1099	2.23557	3.37709	2.7	40	18	-1	-1
MSpa	69	-5.63998	-8.63295	-3.05216	2.8	46	20	-1	-1
Ea	69	2.28046	-2.22233	-2.75141	3.3	23	9	-1	-1
Cpa	69	14.3021	5.69478	7.71988	2.6	49	25	-1	-1
ABprap	69	7.7865	-2.47688	9.02391	3.1	27	12	-1	-1
ABplap	69	-4.42519	9.95173	2.26422	3	29	17	-1	-1
ABplaa	69	-13.096	8.73691	1.6793	2.9	28	17	-1	-1
ABalpp	69	-11.0431	4.22803	-6.0191	2.8	33	19	-1	-1
ABprpp	69	16.8777	-5.23559	3.8335	2.8	34	13	-1	-1
ABarap	69	-8.59386	-7.55437	5.46554	3.2	37	14	-1	-1
ABplpp	69	5.34561	7.27292	-6.56785	2.8	39	16	-1	-1
ABalaa	69	-23.5752	-2.94913	2.32849	3	41	18	-1	-1
P4	69	17.3268	-0.239103	-7.69575	2.4	42	10	-1	-1
MSap	69	-4.34089	-2.39502	-8.76622	2.7	45	21	-1	-1
MSpp	69	4.26762	-10.4981	-0.11269	2.8	47	20	-1	-1
ABalpa	69	-19.0775	-1.29921	-4.85812	2.9	32	19	-1	-1
Cpp	69	18.8611	4.18029	3.46288	2.4	48	25	-1	-1
Caa	69	3.84619	8.43763	2.64058	2	51	24	-1	-1
Cap	70	11.0724	7.72875	0.517427	2.1	50	24	-1	-1
MSaa	70	-12.8373	-7.72562	-5.17632	2.7	44	21	-1	-1
ABpraa	70	-1.27452	-5.43659	8.46893	3.2	26	12	-1	-1
ABarpp	70	1.11099	3.97876	8.29416	3.4	30	15	-1	-1
ABarpa	70	-9.05464	1.71177	8.32437	3.2	31	15	-1	-1
Ep	70	12.5075	0.146453	-3.46989	3.3	22	9	-1	-1
D	70	21.9259	-1.10508	-2.58808	2.8	43	10	-1	-1
ABprpa	70	10.0684	-8.72834	3.35207	2.7	35	13	-1	-1
ABaraa	70	-15.8858	-6.82295	3.33086	2.9	36	14	-1	-1
ABplpa	70	-2.45962	6.15884	-7.44935	2.9	38	16	-1	-1
ABalap	70	-17.9893	2.07322	2.77099	2.9	40	18	-1	-1
MSpa	70	-4.37673	-8.88786	-4.7789	2.7	46	20	-1	-1
Ea	70	2.93065	-2.03225	-2.60569	3.3	23	9	-1	-1
Cpa	70	14.8839	5.26776	7.39172	2.8	49	25	-1	-1
ABprap	70	7.72721	-2.10988	8.78849	3	27	12	-1	-1
ABplap	70	-4.11791	9.87821	2.29624	3.1	29	17	-1	-1
ABplaa	70	-13.167	7.95975	1.66923	2.8	28	17	-1	-1
ABalpp	70	-10.8303	3.97858	-5.9976	2.8	33	19	-1	-1
ABprpp	70	16.5676	-5.21928	4.11201	2.9	34	13	-1	-1
ABarap	70	-7.89135	-8.2466	4.68452	3.1	37	14	-1	-1
ABplpp	70	5.43754	7.28872	-6.09351	2.9	39	16	-1	-1
ABalaa	70	-23.3034	-3.46272	2.43218	3	41	18	-1	-1
P4	70	17.8755	-0.843067	-8.56938	2.2	42	10	-1	-1
MSap	70	-4.80721	-2.55349	-7.96329	2.6	45	21	-1	-1
MSpp	70	4.54193	-10.7486	-0.626184	2.7	47	20	-1	-1
ABalpa	70	-18.4932	-1.46323	-5.80339	2.9	32	19	-1	-1
Cpp	70	19.5991	3.92806	2.61027	2.4	48	25	-1	-1
Caa	70	4.7758	8.80024	1.1919	2.2	51	24	-1	-1
Cap	71	11.6236	7.91927	0.0114291	2.4	50	24	-1	-1
MSaa	71	-12.3478	-7.53399	-5.14734	2.8	44	21	-1	-1
ABpraa	71	-1.18948	-5.50745	8.91917	3.1	26	12	-1	-1
ABarpp	71	1.50596	3.99448	8.31261	3.4	30	15	-1	-1
ABarpa	71	-8.3522	1.55106	8.52813	3.3	31	15	-1	-1
Ep	71	12.5688	0.779723	-3.17338	3.4	22	9	-1	-1
D	71	21.4813	-1.52835	-2.88974	2.7	43	10	-1	-1
ABprpa	71	10.2151	-8.80032	3.26733	2.8	35	13	-1	-1
ABaraa	71	-15.7678	-6.71678	4.32661	2.7	36	14	-1	-1
ABplpa	71	-2.77911	5.8255	-6.57784	2.9	38	16	-1	-1
ABalap	71	-17.9635	2.26648	3.1391	2.9	40	18	-1	-1
MSpa	71	-4.19711	-8.78282	-4.31813	2.7	46	20	-1	-1
Ea	71	2.09082	-1.83686	-2.09429	3.3	23	9	-1	-1
Cpa	71	15.4681	5.6353	7.43123	3	49	25	-1	-1
ABprap	71	8.96172	-1.65518	9.12703	2.5	27	12	-1	-1
ABplap	71	-3.97126	9.80623	2.2115	2.8	29	17	-1	-1
ABplaa	71	-13.3328	7.5382	2.63339	2.3	28	17	-1	-1
ABalpp	71	-10.6837	3.90661	-6.08234	2.7	33	19	-1	-1
ABprpp	71	16.4068	-5.11484	3.84195	2.7	34	13	-1	-1
ABarap	71	-8.02166	-8.22813	5.57708	3	37	14	-1	-1
ABplpp	71	5.6526	7.83378	-5.70435	2.8	39	16	-1	-1
ABalaa	71	-23.1213	-3.09467	2.27582	3	41	18	-1	-1
P4	71	17.0264	-1.52882	-8.44978	2.4	42	10	-1	-1
MSap	71	-4.7197	-2.36135	-8.13016	2.6	45	21	-1	-1
MSpp	71	4.53733	-10.4694	-1.42069	2.8	47	20	-1	-1
ABalpa	71	-18.8127	-1.79657	-4.93189	2.9	32	19	-1	-1
Cpp	71	21.0135	3.85343	2.5781	2.5	48	25	-1	-1
Caa	71	5.54666	9.25658	1.86958	2.4	51	24	-1	-1
Cap	72	12.4226	8.28305	-1.07422	2.5	50	24	-1	-1
MSaa	72	-12.1686	-7.34336	-5.36941	2.6	44	21	-1	-1
ABpraa	72	-0.92257	-5.75913	7.69874	2.9	26	12	52	53
ABarpp	72	1.5905	4.00914	8.08001	3.3	30	15	-1	-1
ABarpa	72	-8.11392	1.47751	8.38815	3.3	31	15	-1	-1
Ep	72	12.2464	0.268898	-2.36761	3.5	22	9	-1	-1
D	72	21.7482	-1.78001	-4.11023	2.7	43	10	-1	-1
ABprpa	72	10.1788	-8.52041	3.48755	2.6	35	13	-1	-1
ABaraa	72	-15.7205	-7.23423	1.92251	2.6	36	14	54	55
ABplpa	72	-2.5122	5.57381	-7.79827	2.4	38	16	-1	-1
ABalap	72	-17.2286	2.36833	3.20547	2.7	40	18	-1	-1
MSpa	72	-4.7013	-8.85642	-5.38474	2.8	46	20	-1	-1
Ea	72	2.36206	-1.73339	-1.68872	3.4	23	9	-1	-1
Cpa	72	15.6235	6.53008	7.05539	3	49	25	-1	-1
ABprap	72	8.83582	-1.02517	8.1025	2.7	27	12	56	57
ABplap	72	-4.53709	9.73371	1.67986	2.6	29	17	58	59
ABplaa	72	-12.9383	7.63946	1.96897	2.2	28	17	60	61
ABalpp	72	-11.0012	3.92181	-6.51081	2.6	33	19	-1	-1
ABprpp	72	16.3089	-4.83381	4.59715	2.8	34	13	-1	-1
ABarap	72	-7.44726	-8.65617	4.54197	2.6	37	14	62	63
ABplpp	72	6.0446	7.67202	-5.75163	2.6	39	16	-1	-1
ABalaa	72	-22.1119	-3.34619	1.982	2.9	41	18	-1	-1
P4	72	16.6144	-1.68956	-8.88879	2.4	42	10	-1	-1
MSap	72	-4.44599	-1.99488	-8.3417	2.6	45	21	-1	-1
MSpp	72	4.77559	-10.5429	-1.56063	2.9	47	20	-1	-1
ABalpa	72	-19.1918	-1.78019	-4.82538	2.7	32	19	-1	-1
Cpp	72	21.685	3.86431	0.936385	2.5	48	25	-1	-1
Caa	72	6.10169	9.88782	2.30672	2.4	51	24	-1	-1
Cap	73	14.0238	8.15529	-1.05298	2.6	50	24	-1	-1
MSaa	73	-11.9298	-7.64437	-5.41125	2.8	44	21	-1	-1
ABpraaa	73	-1.54267	-5.43983	8.80907	2	53	26	-1	-1
ABarpp	73	0.878288	4.41553	8.56269	2.4	30	15	-1	-1
ABarpa	73	-8.79998	1.44278	8.4075	2.9	31	15	-1	-1
Ep	73	12.7665	0.232611	-1.76076	3.4	22	9	-1	-1
D	73	21.6559	-1.20048	-4.49105	2.7	43	10	-1	-1
ABprpa	73	9.86189	-8.7327	3.15723	2.5	35	13	64	65
ABaraap	73	-13.5703	-8.06888	1.22338	1.8	54	36	-1	-1
ABplpa	73	-2.02321	5.45266	-5.49383	2.5	38	16	66	67
MSpa	73	-4.31123	-9.50864	-4.71682	2.9	46	20	-1	-1
Ea	73	2.11104	-1.59162	-0.928062	3.4	23	9	-1	-1
Cpa	73	15.2425	6.05589	7.87716	2.9	49	25	-1	-1
ABprapa	73	7.12295	-1.75858	10.0238	2	57	27	-1	-1
ABplapa	73	-5.6495	10.2328	4.2098	1.8	58	29	-1	-1
ABplaap	73	-9.79919	6.80042	0.0566211	2.3	61	28	-1	-1
ABalpp	73	-11.1508	4.8576	-4.73071	2.3	33	19	68	69
ABprpp	73	19.0528	-5.05418	3.49784	2.7	34	13	70	71
ABarapa	73	-9.29783	-7.80205	7.77123	2	63	37	-1	-1
ABplpp	73	6.90082	7.28118	-6.03995	2.6	39	16	72	73
ABalaa	73	-22.5166	-3.11625	2.65008	2.6	41	18	74	75
P4	73	16.3565	-2.16594	-9.13696	2.4	42	10	-1	-1
MSap	73	-4.08888	-2.82411	-8.21928	2.6	45	21	-1	-1
MSpp	73	5.45438	-10.1414	-2.09534	2.8	47	20	-1	-1
ABalpa	73	-18.9058	-0.497082	-5.16414	2.5	32	19	76	77
Cpp	73	22.4466	3.29753	0.637565	2.5	48	25	-1	-1
Caa	73	6.0044	9.94137	3.16005	2.6	51	24	-1	-1
ABpraap	73	1.133	-6.76967	6.98908	2	52	26	-1	-1
ABalap	73	-17.5717	2.59718	3.33857	2.6	40	18	78	79
ABplapp	73	-1.0862	9.07343	1.5788	1.7	59	29	-1	-1
ABarapp	73	-6.03959	-9.4909	2.91617	2.1	62	37	-1	-1
ABaraaa	73	-16.6462	-6.64637	5.09062	2	55	36	-1	-1
ABprapp	73	12.4996	-2.0378	8.17626	2.1	56	27	-1	-1
ABplaaa	73	-14.2636	8.49082	4.32416	1.9	60	28	-1	-1
Cap	74	14.7681	8.73462	-1.07114	2.6	50	24	-1	-1
ABalppp	74	-9.88286	2.3496	-7.26167	1.5	68	33	-1	-1
ABpraaa	74	-2.93677	-5.38169	10.1159	2.1	53	26	-1	-1
ABarpp	74	1.1404	3.23419	8.10013	2.6	30	15	80	81
ABarpa	74	-9.97624	1.67459	8.65481	2.8	31	15	82	83
Ep	74	12.9146	-0.0653497	-0.761595	2.7	22	9	-1	-1
ABprppp	74	20.2826	-5.27276	1.05118	1.9	70	34	-1	-1
ABprpaa	74	9.51773	-8.8509	5.57601	1.7	64	35	-1	-1
ABalaap	74	-20.4565	-3.77699	0.131725	1.6	75	41	-1	-1
ABplpaa	74	-3.27986	6.91573	-6.09944	1.5	66	38	-1	-1
MSpa	74	-3.25946	-9.10575	-4.54965	3	46	20	-1	-1
Ea	74	2.22869	-1.8036	-1.09152	3.4	23	9	-1	-1
Cpa	74	14.7757	6.11077	8.50569	3	49	25	-1	-1
ABprapa	74	6.83608	-2.23304	10.2816	2.3	57	27	-1	-1
ABplapa	74	-5.99552	10.0224	4.38548	2	58	29	-1	-1
ABplaap	74	-9.30318	7.29206	-0.0647207	1.6	61	28	-1	-1
ABalppa	74	-11.9319	4.47075	-5.29639	1.9	69	33	-1	-1
ABprppa	74	18.0558	-5.52256	6.23469	2.1	71	34	-1	-1
ABarapa	74	-9.49011	-8.10061	8.03957	2.4	63	37	-1	-1
ABplppa	74	5.67468	8.65829	-5.48295	1.8	72	39	-1	-1
ABalaaa	74	-22.6947	-2.00766	2.07592	1.7	74	41	-1	-1
P4	74	15.6769	-1.75874	-8.68328	2.4	42	10	-1	-1
MSap	74	-2.72222	-1.80861	-9.71813	2.7	45	21	-1	-1
MSpp	74	6.53234	-10.1797	-2.39156	2.8	47	20	-1	-1
ABalpaa	74	-20.5196	-0.704739	-5.04102	1.8	77	32	-1	-1
Cpp	74	22.6943	3.70148	0.413036	2.5	48	25	-1	-1
Caa	74	5.97759	10.6988	3.29571	2.5	51	24	-1	-1
ABpraap	74	1.24385	-7.5998	5.81675	2.1	52	26	-1	-1
ABalapa	74	-19.0437	4.14956	3.17522	1.8	78	40	-1	-1
ABplapp	74	-0.895185	10.0045	0.655029	1.6	59	29	-1	-1
ABarapp	74	-6.16777	-9.52757	2.03242	2.3	62	37	-1	-1
ABaraaa	74	-17.0775	-6.15148	5.6475	2.1	55	36	-1	-1
ABprapp	74	12.8656	-2.16209	8.11599	2.1	56	27	-1	-1
ABplaaa	74	-13.8335	8.62842	3.11179	2.2	60	28	-1	-1
MSaa	74	-11.1593	-7.50617	-5.89278	2.9	44	21	-1	-1
D	74	21.2533	-0.883717	-5.01467	2.7	43	10	-1	-1
ABprpap	74	12.2455	-8.07057	2.22486	1.6	65	35	-1	-1
ABaraap	74	-12.826	-7.48954	1.20522	1.9	54	36	-1	-1
ABplpap	74	0.462651	4.08726	-7.66258	1.9	67	38	-1	-1
ABplppp	74	7.96951	6.36181	-6.72793	1.9	73	39	-1	-1
ABalpap	74	-16.7441	-3.35619	-6.05865	1.5	76	32	-1	-1
ABalapp	74	-14.835	1.58247	0.655875	1.7	79	40	-1	-1
Cap	75	14.6161	9.14053	-1.42872	2.7	50	24	-1	-1
ABalppp	75	-8.33643	2.57426	-8.45136	1.8	68	33	-1	-1
ABpraaa	75	-2.89958	-4.62394	9.77933	2.3	53	26	-1	-1
ABarppa	75	-2.24056	5.3217	8.65691	1.9	81	30	-1	-1
ABarpaa	75	-11.266	2.69912	8.18364	2.2	83	31	-1	-1
Ep	75	10.8581	1.49238	0.546994	2.4	22	9	-1	-1
ABprppp	75	21.1855	-4.51713	0.571338	2.1	70	34	-1	-1
ABprpaa	75	9.57857	-8.79726	5.39318	2	64	35	-1	-1
ABalaap	75	-19.3948	-5.57604	-0.885271	2	75	41	-1	-1
ABplpaa	75	-4.45129	7.41202	-6.40639	1.7	66	38	-1	-1
MSpa	75	-2.30236	-9.14027	-3.71312	3	46	20	-1	-1
Ea	75	2.3512	-1.7511	-1.80929	2.3	23	9	-1	-1
Cpa	75	14.0679	6.60544	7.85957	3.1	49	25	-1	-1
ABprapa	75	6.4924	-2.44188	10.52	2.3	57	27	-1	-1
ABplapa	75	-6.24456	9.98946	4.63448	2	58	29	-1	-1
ABplaap	75	-8.90872	6.72815	-0.525601	1.9	61	28	-1	-1
ABalppa	75	-13.8128	5.14402	-5.98454	1.8	69	33	-1	-1
ABprppa	75	18.4595	-5.20531	6.16558	2.4	71	34	-1	-1
ABarapa	75	-9.33465	-7.87112	7.86731	2.3	63	37	-1	-1
ABplppa	75	4.07254	9.33321	-4.90526	1.6	72	39	-1	-1
ABalaaa	75	-23.0738	-2.65654	2.386	1.8	74	41	-1	-1
P4	75	15.4633	-1.35168	-8.50584	2.3	42	10	-1	-1
MSap	75	-3.16539	-2.71939	-8.25597	2.7	45	21	-1	-1
MSpp	75	7.34066	-9.59997	-2.88189	2.9	47	20	-1	-1
ABalpaa	75	-20.7924	-0.033566	-4.94579	1.9	77	32	-1	-1
Cpp	75	22.5423	4.10743	0.0554218	2.6	48	25	-1	-1
Caa	75	5.25806	10.0492	2.87496	2.8	51	24	-1	-1
ABpraap	75	1.20768	-7.98509	6.24054	2.2	52	26	-1	-1
ABalapa	75	-18.867	3.41198	3.77382	2	78	40	-1	-1
ABplapp	75	-0.961854	9.70518	-0.0837957	2.3	59	29	-1	-1
ABarapp	75	-4.98854	-9.03328	3.43552	2.4	62	37	-1	-1
ABaraaa	75	-17.5986	-5.56802	5.63963	2.3	55	36	-1	-1
ABprapp	75	13.0186	-2.19554	8.5608	2.2	56	27	-1	-1
ABplaaa	75	-14.8892	8.33352	3.58619	2.2	60	28	-1	-1
MSaa	75	-10.7934	-7.892	-5.27315	3	44	21	-1	-1
D	75	20.7937	-0.301317	-5.55756	3.4	43	10	-1	-1
ABprpap	75	13.4845	-7.66949	0.849853	1.9	65	35	-1	-1
ABaraap	75	-12.4602	-7.87538	1.82486	2.2	54	36	-1	-1
ABplpap	75	0.800505	4.05044	-8.82267	1.8	67	38	-1	-1
ABplppp	75	8.49406	6.41379	-7.24986	1.9	73	39	-1	-1
ABalpap	75	-15.5356	-2.86915	-8.59628	2.2	76	32	-1	-1
ABalapp	75	-13.9794	0.753932	0.472973	1.9	79	40	-1	-1
ABarppp	75	3.18104	3.37121	7.73395	1.7	80	30	-1	-1
ABarpap	75	-7.4501	1.0137	5.86017	2	82	31	-1	-1
Cap	76	14.9017	9.30033	-1.57157	2.6	50	24	-1	-1
ABalppp	76	-7.53047	2.2053	-8.23409	1.9	68	33	-1	-1
ABpraaa	76	-2.75844	-3.49478	9.9356	2.5	53	26	-1	-1
ABarppa	76	-2.32156	5.92203	8.24662	1.7	81	30	-1	-1
ABarpaa	76	-11.8199	2.41994	7.72072	2.2	83	31	-1	-1
Ep	76	12.7097	0.591941	0.250252	2.9	22	9	84	85
ABprppp	76	21.3411	-4.97326	0.489614	2.2	70	34	-1	-1
ABprpaa	76	9.89469	-8.72345	6.41297	2.2	64	35	-1	-1
ABalaap	76	-18.3473	-6.47545	-1.57369	2.3	75	41	-1	-1
ABplpaa	76	-3.64288	7.30608	-6.80624	1.8	66	38	-1	-1
MSpa	76	-1.65262	-9.68401	-2.9714	3	46	20	-1	-1
Ea	76	1.49165	-1.76171	-0.214441	2.4	23	9	86	87
Cpa	76	14.9921	5.70825	8.2411	3.2	49	25	-1	-1
ABprapa	76	6.83964	-2.28321	9.84223	2.5	57	27	-1	-1
ABplapa	76	-6.39398	9.97276	3.75028	2.3	58	29	-1	-1
ABplaap	76	-7.27926	5.29887	-1.38888	2.6	61	28	-1	-1
ABalppa	76	-13.3143	4.95148	-5.95258	1.8	69	33	-1	-1
ABprppa	76	18.7451	-5.04553	6.02275	2.3	71	34	-1	-1
ABarapa	76	-9.04224	-7.09317	8.73334	2.3	63	37	-1	-1
ABplppa	76	4.51187	9.4048	-4.95545	1.9	72	39	-1	-1
ABalaaa	76	-22.9537	-3.55269	2.37587	2.3	74	41	-1	-1
P4	76	15.1906	-1.36615	-8.32006	2.4	42	10	-1	-1
MSap	76	-1.73957	-2.91518	-8.90229	2.8	45	21	-1	-1
MSpp	76	8.11795	-9.79078	-1.58415	2.9	47	20	-1	-1
ABalpaa	76	-19.641	0.124072	-5.23191	2.1	77	32	-1	-1
Cpp	76	22.7333	4.09131	-0.097941	2.6	48	25	-1	-1
Caa	76	5.81569	9.5926	2.98903	2.7	51	24	-1	-1
ABpraap	76	1.49081	-8.0883	6.7148	2.3	52	26	-1	-1
ABalapa	76	-18.7706	3.21997	3.60995	2.1	78	40	-1	-1
ABplapp	76	-0.312119	9.16145	0.657915	2.4	59	29	-1	-1
ABarapp	76	-4.3625	-8.87289	4.02349	2.4	62	37	-1	-1
ABaraaa	76	-16.5419	-5.58627	5.34299	2.3	55	36	-1	-1
ABprapp	76	13.1387	-3.09169	8.55065	2.3	56	27	-1	-1
ABplaaa	76	-14.8257	7.96448	2.87678	2.3	60	28	-1	-1
MSaa	76	-10.1058	-7.73272	-5.22015	2.9	44	21	-1	-1
D	76	20.7669	-0.491107	-4.65146	3.1	43	10	-1	-1
ABprpap	76	14.1367	-7.95024	0.974468	2.1	65	35	-1	-1
ABaraap	76	-11.5005	-8.33253	2.13478	2.2	54	36	-1	-1
ABplpap	76	1.48816	4.20972	-8.76967	2.1	67	38	-1	-1
ABplppp	76	9.26456	5.60483	-6.96099	2.2	73	39	-1	-1
ABalpap	76	-15.4062	-2.88415	-8.21466	2.3	76	32	-1	-1
ABalapp	76	-13.2655	0.472068	0.0626089	2.2	79	40	-1	-1
ABarppp	76	4.23777	3.35295	7.43729	2.1	80	30	-1	-1
ABarpap	76	-7.32502	0.643554	4.61578	2	82	31	-1	-1
Cap	77	14.7924	9.04904	-0.504126	2.5	50	24	-1	-1
ABalppp	77	-7.92103	1.68927	-7.81533	2.1	68	33	-1	-1
ABpraaa	77	-2.46072	-3.2206	9.96466	2.5	53	26	-1	-1
ABarppa	77	-2.28143	5.22737	7.78072	2.4	81	30	-1	-1
ABarpaa	77	-11.4039	2.16588	7.91399	2.6	83	31	-1	-1
Epr	77	12.7661	-1.59586	1.78942	1.8	85	22	-1	-1
ABprppp	77	21.523	-3.90787	-0.262744	3	70	34	-1	-1
ABprpaa	77	10.7152	-8.71503	6.18504	2.2	64	35	-1	-1
ABalaap	77	-18.1466	-6.64017	-0.938033	2.3	75	41	-1	-1
ABplpaa	77	-4.67454	7.58403	-6.29476	1.9	66	38	-1	-1
MSpa	77	-1.69781	-9.67342	-3.05605	2.9	46	20	-1	-1
Ear	77	4.00754	-2.36844	2.20287	2.2	86	23	-1	-1
Cpa	77	14.4503	5.54345	7.95009	3.1	49	25	-1	-1
ABprapa	77	6.88658	-2.35973	10.3852	2.6	57	27	-1	-1
ABplapa	77	-7.28119	9.28136	3.96265	2.3	58	29	-1	-1
ABplaap	77	-7.51363	4.95765	-1.49459	2.6	61	28	-1	-1
ABalppa	77	-13.7616	4.96257	-6.23306	1.9	69	33	-1	-1
ABprppa	77	19.3503	-4.94778	6.23714	2.4	71	34	-1	-1
ABarapa	77	-9.08743	-7.08258	8.64869	2.4	63	37	-1	-1
ABplppa	77	3.7547	9.32932	-4.80416	2	72	39	-1	-1
ABalaaa	77	-22.7361	-5.0397	2.15632	2.3	74	41	-1	-1
P4	77	15.2992	-1.44379	-8.31211	2.4	42	10	-1	-1
MSap	77	-2.37846	-3.51889	-8.58673	2.8	45	21	-1	-1
MSpp	77	8.91725	-8.81521	-2.58293	3	47	20	-1	-1
ABalpaa	77	-20.0577	0.04918	-4.34977	2.3	77	32	-1	-1
Cpp	77	22.5058	4.36824	0.805247	2.5	48	25	-1	-1
Caa	77	5.70456	9.24917	1.81337	2.7	51	24	-1	-1
ABpraap	77	2.33504	-8.78399	6.6406	2.5	52	26	-1	-1
ABalapa	77	-18.9221	1.91047	3.74006	2.4	78	40	-1	-1
ABplapp	77	-0.239023	8.6438	0.737528	2.3	59	29	-1	-1
ABarapp	77	-3.36455	-9.6568	4.04195	2.4	62	37	-1	-1
ABaraaa	77	-16.6487	-5.57457	5.79326	2.3	55	36	-1	-1
ABprapp	77	13.8055	-2.99506	8.23007	2.4	56	27	-1	-1
ABplaaa	77	-15.2399	8.15259	3.14177	2.4	60	28	-1	-1
MSaa	77	-10.3401	-8.07393	-5.32585	2.9	44	21	-1	-1
D	77	20.1398	0.0493146	-4.5613	3.2	43	10	-1	-1
ABprpap	77	14.8365	-7.67658	1.19939	2.1	65	35	-1	-1
ABaraap	77	-10.647	-8.14706	2.45235	2.1	54	36	-1	-1
ABplpap	77	1.22762	4.30963	-8.412	2.2	67	38	-1	-1
ABplppp	77	9.53179	5.96499	-8.09457	2.3	73	39	-1	-1
ABalpap	77	-15.8204	-2.69603	-7.94964	2.2	76	32	-1	-1
ABalapp	77	-13.1924	-0.0455873	0.142232	2.3	79	40	-1	-1
ABarppp	77	4.34631	3.27533	7.4453	2.3	80	30	-1	-1
ABarpap	77	-6.38374	0.386761	3.935	2.4	82	31	-1	-1
Epl	77	12.301	1.47691	-3.57917	2.1	84	22	-1	-1
Eal	77	1.49859	0.359044	-1.83025	1.7	87	23	-1	-1
Cap	78	14.8912	8.46275	-0.390808	2.5	50	24	-1	-1
ABalppp	78	-7.10779	1.45208	-8.55505	2.1	68	33	-1	-1
ABpraaa	78	-2.93464	-2.39583	10.6446	2.7	53	26	-1	-1
ABarppa	78	-1.86346	5.60886	7.85403	2.5	81	30	-1	-1
ABarpaa	78	-11.3643	1.84375	7.9452	2.5	83	31	-1	-1
Epr	78	13.2339	-2.35965	1.55309	3	85	22	-1	-1
ABprppp	78	21.3547	-3.35168	-1.64054	2.6	70	34	-1	-1
ABprpaa	78	10.575	-8.50782	6.58695	2.3	64	35	-1	-1
ABalaap	78	-17.4187	-6.17216	-1.29652	2.3	75	41	-1	-1
ABplpaa	78	-5.2997	8.76	-6.32455	1.8	66	38	-1	-1
MSpa	78	-1.34146	-9.29082	-2.44777	2.8	46	20	-1	-1
Ear	78	3.55052	-2.86596	2.02768	2	86	23	-1	-1
Cpa	78	15.9139	5.39339	7.50939	3.1	49	25	-1	-1
ABprapa	78	6.50293	-1.71421	9.44973	2.8	57	27	-1	-1
ABplapa	78	-8.75085	9.49235	4.84698	2.1	58	29	-1	-1
ABplaap	78	-7.62774	4.72373	-1.55606	2.4	61	28	-1	-1
ABalppa	78	-14.6991	5.78896	-5.21396	2.3	69	33	-1	-1
ABprppa	78	19.5462	-5.09513	5.74389	2.3	71	34	-1	-1
ABarapa	78	-9.62976	-6.87486	8.85474	2.4	63	37	-1	-1
ABplppa	78	3.24532	9.71403	-4.05259	1.9	72	39	-1	-1
ABalaaa	78	-22.6915	-4.83588	0.953324	2.2	74	41	-1	-1
P4	78	14.2577	-1.67444	-7.6953	2.3	42	10	-1	-1
MSap	78	-2.62013	-4.10573	-9.20424	2.9	45	21	-1	-1
MSpp	78	8.43654	-8.6086	-2.91184	3	47	20	-1	-1
ABalpaa	78	-20.5976	0.519903	-4.76082	2.2	77	32	-1	-1
Cpp	78	22.607	4.04494	0.301464	2.6	48	25	-1	-1
Caa	78	6.05162	8.75056	2.02987	2.8	51	24	-1	-1
ABpraap	78	2.49542	-9.37135	6.21894	2.5	52	26	-1	-1
ABalapa	78	-19.6418	2.91054	3.69975	2.4	78	40	-1	-1
ABplapp	78	0.299708	8.76006	0.357983	2.4	59	29	-1	-1
ABarapp	78	-3.47866	-9.89072	3.98048	2.4	62	37	-1	-1
ABaraaa	78	-17.1294	-5.368	5.46435	2.4	55	36	-1	-1
ABprapp	78	15.8865	-3.23491	7.5429	2.5	56	27	-1	-1
ABplaaa	78	-16.2789	8.18493	3.14149	2.4	60	28	-1	-1
MSaa	78	-10.2651	-7.95609	-5.36627	2.9	44	21	-1	-1
D	78	20.7732	0.341438	-4.93029	3.1	43	10	-1	-1
ABprpap	78	15.2477	-7.91325	0.263821	2.2	65	35	-1	-1
ABaraap	78	-10.1767	-8.64789	1.5989	2.1	54	36	-1	-1
ABplpap	78	1.61015	4.25109	-8.2671	2.2	67	38	-1	-1
ABplppp	78	9.05107	6.1716	-8.42347	2.5	73	39	-1	-1
ABalpap	78	-15.2201	-2.58091	-8.86416	2.4	76	32	-1	-1
ABalapp	78	-13.3065	-0.279515	0.0807718	2.4	79	40	-1	-1
ABarppp	78	5.07175	3.48039	7.70392	3.3	80	30	-1	-1
ABarpap	78	-6.40326	0.328746	3.88406	2.5	82	31	-1	-1
Epl	78	10.8954	1.94979	-3.84693	2.9	84	22	-1	-1
Eal	78	1.50772	0.122899	-2.96167	1.7	87	23	-1	-1
Cap	79	14.5603	8.62951	-1.18124	2.7	50	24	-1	-1
ABalppp	79	-6.82618	1.003	-8.35775	2.9	68	33	-1	-1
ABpraaa	79	-2.70287	-1.69967	11.1515	2.8	53	26	-1	-1
ABarppa	79	-2.62498	5.95426	7.94823	2.5	81	30	-1	-1
ABarpaa	79	-11.4425	2.45334	8.88392	2.6	83	31	-1	-1
Epr	79	13.7663	-2.45802	1.23646	3	85	22	-1	-1
ABprppp	79	22.6228	-4.06813	-2.03941	2.4	70	34	-1	-1
ABprpaa	79	10.8565	-8.95689	6.78425	2.4	64	35	-1	-1
ABalaap	79	-16.432	-7.15331	-2.34405	2.5	75	41	-1	-1
ABplpaa	79	-6.28589	8.3136	-6.17983	2.2	66	38	-1	-1
MSpa	79	-0.336103	-8.5097	-2.71174	2.8	46	20	-1	-1
Ear	79	3.53148	-2.52048	3.04857	2.4	86	23	-1	-1
Cpa	79	15.3322	5.20948	7.23287	3.2	49	25	-1	-1
ABprapa	79	6.16712	-2.07344	9.8935	3	57	27	-1	-1
ABplapa	79	-9.17193	9.83834	5.67198	2.3	58	29	-1	-1
ABplaap	79	-7.83101	5.24339	-1.79045	2.4	61	28	-1	-1
ABalppa	79	-15.2217	5.34092	-5.40837	2.4	69	33	-1	-1
ABprppa	79	19.2104	-5.45435	6.18765	2.4	71	34	-1	-1
ABarapa	79	-9.55173	-6.09048	9.26901	2.5	63	37	-1	-1
ABplppa	79	2.38922	9.88356	-3.96891	2.1	72	39	-1	-1
ABalaaa	79	-23.1102	-4.22685	1.16122	2.3	74	41	-1	-1
P4	79	14.5418	-1.86054	-8.11512	2.3	42	10	-1	-1
MSap	79	-2.48977	-4.20361	-9.71669	2.7	45	21	-1	-1
MSpp	79	7.94703	-8.87964	-2.56072	2.9	47	20	-1	-1
ABalpaa	79	-20.9901	0.687792	-5.01629	2.3	77	32	-1	-1
Cpp	79	22.4628	4.30053	0.149173	2.5	48	25	-1	-1
Caa	79	6.03505	9.35905	2.43365	2.6	51	24	-1	-1
ABpraap	79	3.42741	-9.73327	6.71529	2.5	52	26	-1	-1
ABalapa	79	-19.6702	2.37489	4.32881	2.5	78	40	-1	-1
ABplapp	79	0.678391	8.74987	-0.0512785	2.4	59	29	-1	-1
ABarapp	79	-3.38623	-10.6916	4.15674	2.4	62	37	-1	-1
ABaraaa	79	-17.0015	-5.72888	5.56899	2.5	55	36	-1	-1
ABprapp	79	16.1444	-2.97984	7.58645	2.6	56	27	-1	-1
ABplaaa	79	-16.6122	8.08869	2.96811	2.5	60	28	-1	-1
MSaa	79	-9.69969	-7.87746	-5.13737	2.8	44	21	-1	-1
D	79	19.205	0.424924	-4.61072	3.1	43	10	-1	-1
ABprpap	79	15.818	-7.30861	-0.741526	2.3	65	35	-1	-1
ABaraap	79	-9.93051	-9.537	1.86782	2.3	54	36	-1	-1
ABplpap	79	1.8351	4.32912	-8.76902	2.3	67	38	-1	-1
ABplppp	79	9.58102	5.8102	-8.12299	2.3	73	39	-1	-1
ABalpap	79	-14.9031	-2.58996	-8.73847	2.4	76	32	-1	-1
ABalapp	79	-12.2183	-0.466632	0.052662	2.3	79	40	-1	-1
ABarppp	79	4.88723	2.76993	8.85748	2.8	80	30	-1	-1
ABarpap	79	-6.11916	0.142654	3.46426	2.6	82	31	-1	-1
Epl	79	10.3492	2.20586	-4.19504	2.6	84	22	-1	-1
Eal	79	0.746198	0.468297	-2.86747	2.3	87	23	-1	-1
Cap	80	14.1772	9.2117	-0.950606	2.7	50	24	-1	-1
ABalppp	80	-6.4382	1.40709	-8.28093	2.5	68	33	-1	-1
ABpraaa	80	-3.21607	-1.73344	11.4433	2.8	53	26	-1	-1
ABarppa	80	-2.8544	6.44819	8.27152	2.5	81	30	-1	-1
ABarpaa	80	-12.0148	2.68368	9.09355	2.7	83	31	-1	-1
Epr	80	13.1915	-2.4907	2.06315	2.9	85	22	-1	-1
ABprppp	80	22.5732	-4.10353	-2.08678	2.5	70	34	-1	-1
ABprpaa	80	10.405	-8.99179	6.54098	2.4	64	35	-1	-1
ABalaap	80	-16.6115	-7.8046	-2.3304	2.3	75	41	-1	-1
ABplpaa	80	-7.13269	8.89737	-5.61006	2	66	38	-1	-1
MSpa	80	-0.693075	-8.36869	-2.94449	2.8	46	20	-1	-1
Ear	80	2.74381	-2.20082	3.70046	2.9	86	23	-1	-1
Cpa	80	14.727	5.26284	6.89694	2.9	49	25	-1	-1
ABprapa	80	5.78401	-1.49132	10.1241	3.1	57	27	-1	-1
ABplapa	80	-8.94017	10.0676	6.27329	2.2	58	29	-1	-1
ABplaap	80	-8.6424	6.2672	-1.29231	2.5	61	28	-1	-1
ABalppa	80	-15.6023	6.18606	-5.79484	2.3	69	33	-1	-1
ABprppa	80	18.6026	-5.66405	6.46883	2.3	71	34	-1	-1
ABarapa	80	-9.90872	-5.94946	9.03632	2.6	63	37	-1	-1
ABplppa	80	1.51378	10.6455	-2.31866	2.2	72	39	-1	-1
ABalaaa	80	-23.8294	-3.29011	2.28704	2.4	74	41	-1	-1
P4	80	13.8749	-1.8061	-7.91602	2.2	42	10	-1	-1
MSap	80	-2.93205	-3.35736	-9.56819	2.6	45	21	-1	-1
MSpp	80	7.56389	-8.2975	-2.33009	2.9	47	20	-1	-1
ABalpaa	80	-21.1958	0.477583	-4.53927	2.4	77	32	-1	-1
Cpp	80	21.2756	4.88375	-0.0118837	2.5	48	25	-1	-1
Caa	80	5.33521	9.23651	2.08719	2.7	51	24	-1	-1
ABpraap	80	3.01129	-9.32815	6.40041	2.5	52	26	-1	-1
ABalapa	80	-20.0272	2.5159	4.09612	2.6	78	40	-1	-1
ABplapp	80	0.697298	9.33149	0.375193	2.4	59	29	-1	-1
ABarapp	80	-3.717	-10.9917	3.46062	2.4	62	37	-1	-1
ABaraaa	80	-17.1718	-5.499	5.97446	2.6	55	36	-1	-1
ABprapp	80	15.6312	-3.01363	7.87816	2.7	56	27	-1	-1
ABplaaa	80	-16.4396	8.58211	3.4873	2.5	60	28	-1	-1
MSaa	80	-10.0237	-7.55939	-4.82461	2.7	44	21	-1	-1
D	80	19.0964	0.653631	-4.74022	3	43	10	-1	-1
ABprpap	80	16.445	-7.69798	-0.953292	2.3	65	35	-1	-1
ABaraap	80	-10.1337	-9.48415	1.72774	2.3	54	36	-1	-1
ABplpap	80	2.09553	4.38028	-9.24824	2.3	67	38	-1	-1
ABplppp	80	9.43937	5.86189	-8.79801	2.4	73	39	-1	-1
ABalpap	80	-15.2009	-2.71307	-8.88908	2.3	76	32	-1	-1
ABalapp	80	-11.8633	-0.239563	-0.41603	2.3	79	40	-1	-1
ABarppp	80	5.45264	2.38167	9.18069	3.4	80	30	-1	-1
ABarpap	80	-5.89666	-0.509201	3.67376	2.5	82	31	-1	-1
Epl	80	9.93065	2.34798	-3.89281	3.2	84	22	-1	-1
Eal	80	0.611371	1.13813	-2.53365	2.4	87	23	-1	-1
Cap	81	13.8621	9.0329	-2.25561	2.7	50	24	-1	-1
ABalppp	81	-6.71113	2.28651	-8.64867	3	68	33	-1	-1
ABpraaa	81	-3.16706	-2.61576	11.0228	2.8	53	26	-1	-1
ABarppa	81	-3.38984	5.83274	8.64306	2.6	81	30	-1	-1
ABarpaa	81	-12.1719	2.77185	9.50716	2.7	83	31	-1	-1
Epr	81	13.7963	-3.46172	1.93121	3.5	85	22	-1	-1
ABprppp	81	22.0403	-4.45598	-2.33239	2.4	70	34	-1	-1
ABprpaa	81	10.3687	-9.16885	6.50177	2.4	64	35	-1	-1
ABalaap	81	-17.1352	-7.27592	-2.1842	2.4	75	41	-1	-1
ABplpaa	81	-6.35566	9.60043	-4.8658	2.2	66	38	-1	-1
MSpa	81	-0.975246	-8.37044	-3.70398	2.9	46	20	-1	-1
Ear	81	2.9795	-2.99433	3.91818	2.5	86	23	-1	-1
Cpa	81	14.8798	5.43757	6.87879	3	49	25	-1	-1
ABprapa	81	6.70795	-1.4946	9.95218	2.7	57	27	-1	-1
ABplapa	81	-8.27378	9.09549	5.60636	2.2	58	29	-1	-1
ABplaap	81	-8.79454	6.88137	-2.11288	2.5	61	28	-1	-1
ABalppa	81	-15.6032	6.44902	-5.90565	2.3	69	33	-1	-1
ABprppa	81	18.9446	-5.13748	6.47174	2.4	71	34	-1	-1
ABarapa	81	-9.75338	-5.51172	8.40104	2.5	63	37	-1	-1
ABplppa	81	2.40725	10.7281	-3.65323	2.1	72	39	-1	-1
ABalaaa	81	-23.8235	-2.40903	3.18508	2.5	74	41	-1	-1
P4	81	14.0539	-2.07249	-8.39757	2.2	42	10	-1	-1
MSap	81	-3.48872	-3.00567	-9.9675	2.8	45	21	-1	-1
MSpp	81	7.62215	-8.29865	-2.35875	2.9	47	20	-1	-1
ABalpaa	81	-20.8892	0.564127	-4.46475	2.5	77	32	-1	-1
Cpp	81	21.5467	4.53025	0.134232	2.6	48	25	-1	-1
Caa	81	5.6325	8.44187	1.76993	2.7	51	24	-1	-1
ABpraap	81	3.28243	-9.68163	6.54654	2.5	52	26	-1	-1
ABalapa	81	-19.6023	2.07421	4.33486	2.6	78	40	-1	-1
ABplapp	81	1.06549	9.41692	-0.0852645	2.7	59	29	-1	-1
ABarapp	81	-3.4434	-11.0822	2.98963	2.5	62	37	-1	-1
ABaraaa	81	-16.9835	-4.88426	5.88468	2.6	55	36	-1	-1
ABprapp	81	15.8787	-2.66297	7.87055	3.4	56	27	-1	-1
ABplaaa	81	-16.3814	8.58095	3.4586	2.6	60	28	-1	-1
MSaa	81	-10.365	-7.29705	-5.66623	2.6	44	21	-1	-1
D	81	18.256	0.477603	-5.17115	3.2	43	10	-1	-1
ABprpap	81	16.9053	-7.69965	-0.786118	2.3	65	35	-1	-1
ABaraap	81	-10.2292	-9.39712	1.60641	2.3	54	36	-1	-1
ABplpap	81	2.40211	4.46682	-9.17372	2.2	67	38	-1	-1
ABplppp	81	9.37009	5.50781	-9.38274	2.4	73	39	-1	-1
ABalpap	81	-14.3336	-2.18925	-9.76028	2.2	76	32	-1	-1
ABalapp	81	-11.2493	-0.329444	-0.156192	2.3	79	40	-1	-1
ABarppp	81	6.03619	2.37778	8.27791	3	80	30	-1	-1
ABarpap	81	-4.35528	-0.602343	3.25533	2.6	82	31	-1	-1
Epl	81	9.71009	2.34512	-5.18728	2.9	84	22	-1	-1
Eal	81	0.303028	1.57751	-2.82977	2.4	87	23	-1	-1
Cap	82	13.5678	8.94925	-1.34652	2.7	50	24	-1	-1
ABalppp	82	-6.253	3.25494	-9.28133	2.3	68	33	-1	-1
ABpraaa	82	-2.93607	-2.70213	11.0578	2.7	53	26	-1	-1
ABarppa	82	-2.91052	5.83406	8.78122	2.7	81	30	-1	-1
ABarpaa	82	-11.9409	2.68547	9.54212	2.8	83	31	-1	-1
Epr	82	13.8357	-4.16293	2.56225	2.9	85	22	-1	-1
ABprppp	82	22.4251	-4.63059	-2.20475	2.5	70	34	-1	-1
ABprpaa	82	10.3514	-9.34293	6.43358	2.4	64	35	-1	-1
ABalaap	82	-17.1195	-7.273	-1.70689	2.4	75	41	-1	-1
ABplpaa	82	-6.1508	9.95517	-4.36742	2.2	66	38	-1	-1
MSpa	82	-1.26953	-8.45408	-2.79489	2.6	46	20	-1	-1
Ear	82	4.10424	-3.43183	5.5896	3	86	23	-1	-1
Cpa	82	15.1345	4.64702	7.06752	3	49	25	-1	-1
ABprapa	82	6.99813	-1.84511	10.0693	3.3	57	27	-1	-1
ABplapa	82	-7.79446	9.09681	5.74453	2.2	58	29	-1	-1
ABplaap	82	-7.94859	6.44214	-1.70725	2.5	61	28	-1	-1
ABalppa	82	-14.9701	6.36211	-5.6748	2.4	69	33	-1	-1
ABprppa	82	19.1757	-5.22388	6.50674	2.5	71	34	-1	-1
ABarapa	82	-9.43026	-5.68519	9.06363	2.5	63	37	-1	-1
ABplppa	82	2.63824	10.6418	-3.61826	2.2	72	39	-1	-1
ABalaaa	82	-23.4387	-2.58365	3.31272	2.6	74	41	-1	-1
P4	82	13.7621	-1.89313	-8.10561	2.2	42	10	-1	-1
MSap	82	-3.9629	-2.55996	-8.68769	2.7	45	21	-1	-1
MSpp	82	8.00688	-8.47324	-2.23112	2.9	47	20	-1	-1
ABalpaa	82	-21.1835	0.480477	-3.55565	2.4	77	32	-1	-1
Cpp	82	21.624	4.53205	0.0765671	2.7	48	25	-1	-1
Caa	82	5.39982	8.35711	2.14404	2.7	51	24	-1	-1
ABpraap	82	3.86561	-8.62325	7.087	3.1	52	26	-1	-1
ABalapa	82	-19.0046	1.54727	4.63729	2.6	78	40	-1	-1
ABplapp	82	0.773684	9.59629	0.206713	2.8	59	29	-1	-1
ABarapp	82	-3.67608	-11.167	3.36374	2.5	62	37	-1	-1
ABaraaa	82	-16.3529	-5.23418	6.7326	2.5	55	36	-1	-1
ABprapp	82	16.0126	-3.18827	8.51212	3.1	56	27	-1	-1
ABplaaa	82	-16.3065	8.31976	4.01802	2.7	60	28	-1	-1
MSaa	82	-10.6568	-7.1177	-5.37426	2	44	21	-1	-1
D	82	18.8561	0.213671	-5.48583	2.9	43	10	-1	-1
ABprpap	82	16.6397	-7.96144	-0.957533	2.3	65	35	-1	-1
ABaraap	82	-10.3082	-9.57009	2.07317	2.4	54	36	-1	-1
ABplpap	82	1.8595	4.2955	-8.36782	2.3	67	38	-1	-1
ABplppp	82	9.23202	5.59896	-8.99812	2.9	73	39	-1	-1
ABalpap	82	-14.3086	-1.30517	-8.8912	2.2	76	32	-1	-1
ABalapp	82	-11.0444	0.0253124	0.34216	2.4	79	40	-1	-1
ABarppp	82	6.42092	2.20319	8.40554	2.9	80	30	-1	-1
ABarpap	82	-4.006	-1.21695	3.45457	2.5	82	31	-1	-1
Epl	82	9.63363	2.43516	-5.33762	3.4	84	22	-1	-1
Eal	82	0.631089	1.93004	-3.40137	2.7	87	23	-1	-1
Cap	83	13.7679	8.95817	-2.4497	2.8	50	24	-1	-1
ABalppp	83	-6.97345	3.88521	-8.69735	2.3	68	33	-1	-1
ABpraaa	83	-2.39806	-2.95566	11.3026	2.8	53	26	-1	-1
ABarppa	83	-2.25174	5.3153	8.57312	2.6	81	30	-1	-1
ABarpaa	83	-11.2821	2.16671	9.33402	2.6	83	31	-1	-1
Epr	83	13.638	-3.7984	2.88923	3.4	85	22	-1	-1
ABprppp	83	23.0931	-4.26821	-2.02106	2.6	70	34	-1	-1
ABprpaa	83	11.5093	-9.42332	5.81477	2.4	64	35	-1	-1
ABalaap	83	-17.2604	-7.43555	-0.68067	2.4	75	41	-1	-1
ABplpaa	83	-6.28929	10.0556	-3.95831	2.1	66	38	-1	-1
MSpa	83	-1.94013	-8.96906	-2.52057	2.6	46	20	88	89
Ear	83	4.18106	-3.42073	5.55637	2.9	86	23	-1	-1
Cpa	83	15.8051	5.27244	6.63411	3.1	49	25	-1	-1
ABprapa	83	6.82666	-1.92172	9.9329	3.2	57	27	-1	-1
ABplapa	83	-7.47179	8.93261	6.43159	2.5	58	29	-1	-1
ABplaap	83	-7.65642	6.36392	-2.1828	2.7	61	28	-1	-1
ABalppa	83	-14.7066	6.46201	-5.06985	2.4	69	33	-1	-1
ABprppa	83	20.0853	-5.39196	5.78474	2.4	71	34	-1	-1
ABarapa	83	-9.25885	-5.49818	9.04093	2.7	63	37	-1	-1
ABplppa	83	2.28687	11.0945	-3.38395	2.2	72	39	-1	-1
ABalaaa	83	-22.5932	-3.01357	3.74281	2.3	74	41	-1	-1
P4	83	13.0324	-2.14399	-7.91342	2.3	42	10	-1	-1
MSap	83	-4.37592	-2.10609	-7.91841	2.8	45	21	-1	-1
MSpp	83	7.71463	-8.2846	-1.91469	2.6	47	20	-1	-1
ABalpaa	83	-20.7637	0.755161	-3.47514	2.5	77	32	-1	-1
Cpp	83	21.2988	4.54369	-0.152487	2.7	48	25	-1	-1
Caa	83	5.29924	9.1606	1.86442	3	51	24	-1	-1
ABpraap	83	4.21695	-8.96561	6.6936	2.7	52	26	-1	-1
ABalapa	83	-18.8332	1.73426	4.6146	2.7	78	40	-1	-1
ABplapp	83	0.448459	9.60791	-0.0223594	2.8	59	29	-1	-1
ABarapp	83	-3.15495	-10.0982	4.46364	2.6	62	37	-1	-1
ABaraaa	83	-15.6679	-6.19403	6.06112	2.6	55	36	-1	-1
ABprapp	83	16.5556	-2.91582	7.52267	3.5	56	27	-1	-1
ABplaaa	83	-15.6764	7.97912	4.89043	2.6	60	28	-1	-1
MSaa	83	-10.3646	-7.19587	-5.8498	2.2	44	21	90	91
D	83	18.8738	0.488871	-5.60117	2.8	43	10	-1	-1
ABprpap	83	16.5629	-7.86214	-1.0834	2.3	65	35	-1	-1
ABaraap	83	-9.82925	-9.55946	2.23579	2.4	54	36	-1	-1
ABplpap	83	1.7826	4.39481	-8.49371	2.4	67	38	-1	-1
ABplppp	83	9.17881	4.99415	-8.97028	2.4	73	39	-1	-1
ABalpap	83	-15.0122	-1.99718	-9.16237	2.4	76	32	-1	-1
ABalapp	83	-11.3697	0.0369325	0.113085	2.5	79	40	-1	-1
ABarppp	83	6.99438	2.38968	8.57869	2.8	80	30	-1	-1
ABarpap	83	-3.98831	-0.941731	3.33921	2.5	82	31	-1	-1
Epl	83	9.21382	2.27088	-5.57723	2.9	84	22	-1	-1
Eal	83	0.462069	2.11645	-4.1549	2.6	87	23	-1	-1
Cap	84	13.4774	8.93825	-2.52024	2.7	50	24	-1	-1
ABalppp	84	-7.3517	4.30759	-7.76956	2.3	68	33	-1	-1
ABpraaa	84	-2.9368	-3.06324	11.1288	2.9	53	26	-1	-1
ABarppa	84	-2.81913	5.38585	9.47988	2.7	81	30	-1	-1
ABarpaa	84	-11.5134	1.88272	9.34568	2.7	83	31	-1	-1
Epr	84	13.5722	-3.02644	2.76812	3	85	22	-1	-1
ABprppp	84	23.0864	-3.76035	-2.05998	2.5	70	34	-1	-1
ABprpaa	84	11.0651	-9.35497	5.65154	2.4	64	35	-1	-1
ABalaap	84	-17.7992	-7.54314	-0.854424	2.4	75	41	-1	-1
ABplpaa	84	-6.05448	10.033	-4.90299	2.1	66	38	-1	-1
MSpaa	84	-2.54297	-9.33853	-1.54221	2.1	89	46	-1	-1
Ear	84	3.95226	-3.44173	4.95085	2.7	86	23	-1	-1
Cpa	84	14.8711	5.78352	7.27339	3.1	49	25	-1	-1
ABprapa	84	6.38247	-1.85338	9.76968	3.1	57	27	-1	-1
ABplapa	84	-7.7006	8.9116	5.82608	2.4	58	29	-1	-1
ABplaap	84	-7.51616	6.16539	-3.13798	2.8	61	28	-1	-1
ABalppa	84	-14.8079	6.79395	-5.11936	2.4	69	33	-1	-1
ABprppa	84	19.6411	-5.32361	5.62151	2.4	71	34	-1	-1
ABarapa	84	-9.52312	-5.9592	8.50705	2.5	63	37	-1	-1
ABplppa	84	2.18313	11.1634	-2.81633	2.2	72	39	-1	-1
ABalaaa	84	-22.0796	-3.0345	4.064	2.7	74	41	-1	-1
P4	84	12.2216	-1.63512	-8.34401	2.9	42	10	-1	-1
MSap	84	-4.69931	-2.303	-8.53446	2.4	45	21	-1	-1
MSpp	84	7.97999	-8.39322	-1.69672	2.4	47	20	-1	-1
ABalpaa	84	-21.1444	0.914541	-1.93024	3.1	77	32	-1	-1
Cpp	84	21.1621	4.43558	-0.130395	2.7	48	25	-1	-1
Caa	84	4.17605	9.31984	2.48267	2.9	51	24	-1	-1
ABpraap	84	4.11568	-8.63367	6.6441	2.6	52	26	-1	-1
ABalapa	84	-19.1828	1.97853	4.46197	2.9	78	40	-1	-1
ABplapp	84	0.037279	9.85324	0.359947	2.7	59	29	-1	-1
ABarapp	84	-3.04332	-10.1186	4.58895	2.6	62	37	-1	-1
ABaraaa	84	-16.2329	-5.8605	6.35083	2.5	55	36	-1	-1
ABprapp	84	16.4543	-2.58387	7.47316	3.1	56	27	-1	-1
ABplaaa	84	-15.8723	8.13518	4.83045	2.7	60	28	-1	-1
MSaaa	84	-13.0301	-6.68053	-4.92392	1.3	90	44	-1	-1
D	84	18.7986	0.379694	-6.11399	3.2	43	10	-1	-1
ABprpap	84	16.6153	-7.6184	-1.04019	2.3	65	35	-1	-1
ABaraap	84	-10.4863	-9.13885	1.89781	2.5	54	36	-1	-1
ABplpap	84	1.68135	4.72673	-8.54319	2.3	67	38	-1	-1
ABplppp	84	8.76759	5.2395	-8.58791	2.4	73	39	-1	-1
ABalpap	84	-15.6033	-1.22248	-8.40937	2.5	76	32	-1	-1
ABalapp	84	-11.4802	-0.512302	-0.328169	2.6	79	40	-1	-1
ABarppp	84	6.02494	2.46074	9.2896	3	80	30	-1	-1
ABarpap	84	-4.24329	-0.521603	3.19707	2.6	82	31	-1	-1
Epl	84	9.41756	2.16337	-4.82428	3.1	84	22	-1	-1
Eal	84	-0.0200018	1.48175	-3.62938	3	87	23	-1	-1
MSpap	84	-0.212887	-8.20253	-3.46321	1.8	88	46	-1	-1
MSaap	84	-8.15497	-7.66115	-5.74362	1.7	91	44	-1	-1
Cap	85	13.0353	9.87488	-1.82125	2.6	50	24	-1	-1
ABalppp	85	-7.80311	4.36304	-7.46235	2.2	68	33	-1	-1
ABpraaa	85	-2.89157	-2.8324	11.6425	2.8	53	26	-1	-1
ABarppa	85	-3.63465	6.14483	8.90255	2.8	81	30	-1	-1
ABarpaa	85	-12.2106	2.11347	8.9326	2.8	83	31	-1	-1
Epr	85	13.4923	-2.88552	2.10857	3.6	85	22	-1	-1
ABprppp	85	23.0962	-3.96953	-1.47478	2.6	70	34	-1	-1
ABprpaa	85	11.2049	-8.94823	6.17566	2.4	64	35	-1	-1
ABalaap	85	-18.6434	-6.60598	-0.351279	2.4	75	41	-1	-1
ABplpaa	85	-5.85304	10.4386	-4.91385	2.2	66	38	-1	-1
MSpaa	85	-3.92848	-9.89794	-1.5656	1.9	89	46	-1	-1
Ear	85	3.62162	-3.65152	4.80523	3	86	23	-1	-1
Cpa	85	14.7034	6.36672	7.61219	3.2	49	25	-1	-1
ABprapa	85	6.33311	-1.79844	10.2727	3.6	57	27	-1	-1
ABplapa	85	-7.59621	8.87832	6.42181	2.6	58	29	-1	-1
ABplaap	85	-7.99806	6.30682	-3.99338	2.6	61	28	-1	-1
ABalppa	85	-15.1647	7.02531	-4.80161	2.3	69	33	-1	-1
ABprppa	85	19.5064	-4.56342	6.50582	2.4	71	34	-1	-1
ABarapa	85	-9.63162	-5.64015	8.92802	2.6	63	37	-1	-1
ABplppa	85	2.46991	10.8638	-3.20842	2.2	72	39	-1	-1
ABalaaa	85	-22.8976	-2.53847	4.10376	3.3	74	41	-1	-1
P4	85	12.3876	-1.66951	-8.28326	2.5	42	10	-1	-1
MSap	85	-3.67254	-2.86554	-7.38277	2.3	45	21	92	93
MSpp	85	8.29972	-8.51582	-1.54331	2.8	47	20	94	95
ABalpaa	85	-21.3805	0.880672	-2.06535	2.7	77	32	-1	-1
Cpp	85	20.7462	4.93109	0.105221	2.9	48	25	-1	-1
Caa	85	4.24749	9.10958	2.5329	2.9	51	24	-1	-1
ABpraap	85	4.22253	-8.40395	6.62272	3.2	52	26	-1	-1
ABalapa	85	-19.1444	1.59122	3.96668	2.8	78	40	-1	-1
ABplapp	85	0.111166	9.90595	-0.206941	2.7	59	29	-1	-1
ABarapp	85	-2.99808	-9.88778	5.10255	2.6	62	37	-1	-1
ABaraaa	85	-16.2822	-5.80553	6.8539	2.5	55	36	-1	-1
ABprapp	85	15.6338	-2.35088	8.13004	3.6	56	27	-1	-1
ABplaaa	85	-15.8221	8.89202	4.10982	2.8	60	28	-1	-1
MSaaa	85	-14.0018	-6.09629	-4.97682	1.8	90	44	-1	-1
D	85	19.0854	0.0800801	-6.5061	2.9	43	10	-1	-1
ABprpap	85	16.8143	-7.47577	-0.433967	2.4	65	35	-1	-1
ABaraap	85	-10.8406	-8.64446	1.59845	2.5	54	36	-1	-1
ABplpap	85	1.53989	4.86876	-8.66776	2.2	67	38	-1	-1
ABplppp	85	8.74443	4.8533	-8.54821	3.1	73	39	-1	-1
ABalpap	85	-15.4019	-0.816844	-8.42023	2.5	76	32	-1	-1
ABalapp	85	-11.6808	-0.106157	-0.53487	2.5	79	40	-1	-1
ABarppp	85	5.29473	2.51448	8.33102	3.2	80	30	-1	-1
ABarpap	85	-4.38475	-0.379572	3.0725	2.5	82	31	-1	-1
Epl	85	9.30227	1.86427	-5.41223	2.7	84	22	-1	-1
Eal	85	0.358874	1.09503	-3.39384	3.2	87	23	-1	-1
MSpap	85	0.918367	-7.53716	-4.76943	2	88	46	-1	-1
MSaap	85	-7.92981	-7.95962	-5.60073	2.1	91	44	-1	-1
Cap	86	12.4556	9.7443	-0.945159	2.7	50	24	-1	-1
ABalppp	86	-6.09308	4.4025	-7.20143	2.1	68	33	-1	-1
ABpraaa	86	-2.96962	-2.26154	11.4907	2.7	53	26	-1	-1
ABarppa	86	-3.50666	5.74523	7.9167	2.6	81	30	-1	-1
ABarpaa	86	-12.4779	2.33253	8.75973	2.8	83	31	-1	-1
Epr	86	13.2818	-3.19357	2.635	3.2	85	22	-1	-1
ABprppp	86	22.4574	-3.83595	-0.68088	2.5	70	34	-1	-1
ABprpaa	86	11.3397	-8.72968	6.1987	2.4	64	35	-1	-1
ABalaap	86	-18.3786	-5.77159	-0.389315	2.3	75	41	-1	-1
ABplpaa	86	-5.75368	10.2171	-4.8192	2.2	66	38	-1	-1
MSpaa	86	-3.45327	-9.67882	-0.811741	2.1	89	46	-1	-1
Ear	86	3.62886	-3.78588	4.27223	3.5	86	23	-1	-1
Cpa	86	13.8661	5.26729	7.99332	3.3	49	25	-1	-1
ABprapa	86	6.9291	-1.84452	10.5738	3	57	27	-1	-1
ABplapa	86	-8.48272	9.09508	4.25237	2.6	58	29	-1	-1
ABplaap	86	-7.91808	7.14463	-2.42648	2.5	61	28	-1	-1
ABalppa	86	-14.7554	6.89041	-5.13876	2.4	69	33	-1	-1
ABprppa	86	19.8895	-4.25719	6.63205	3.1	71	34	-1	-1
ABarapa	86	-9.55841	-5.4205	9.48597	2.7	63	37	-1	-1
ABplppa	86	2.60219	10.8193	-2.56828	2.6	72	39	-1	-1
ABalaaa	86	-22.7865	-1.61587	3.97301	3.1	74	41	-1	-1
P4	86	12.0942	-1.00933	-7.99275	2.4	42	10	-1	-1
MSapa	86	-7.20421	-1.40492	-6.56961	1.7	92	45	-1	-1
MSppa	86	6.74553	-10.2272	0.307986	1.9	95	47	-1	-1
ABalpaa	86	-21.5886	0.835619	-2.15602	2.6	77	32	-1	-1
Cpp	86	20.4172	5.1512	0.467392	2.8	48	25	-1	-1
Caa	86	4.90505	9.06231	2.29893	3.5	51	24	-1	-1
ABpraap	86	4.27201	-7.48015	7.027	2.8	52	26	-1	-1
ABalapa	86	-18.6075	1.80923	4.18551	2.6	78	40	-1	-1
ABplapp	86	-0.217708	10.1261	0.155227	2.7	59	29	-1	-1
ABarapp	86	-3.50686	-9.13826	5.83543	2.7	62	37	-1	-1
ABaraaa	86	-15.9912	-5.41227	6.35243	2.6	55	36	-1	-1
ABprapp	86	16.2061	-1.69283	8.27733	3.6	56	27	-1	-1
ABplaaa	86	-15.8764	8.75874	4.11175	2.7	60	28	-1	-1
MSaaa	86	-13.5925	-6.23125	-5.31397	2.1	90	44	-1	-1
D	86	19.194	0.739746	-6.01974	2.4	43	10	96	97
ABprpap	86	17.0412	-7.34432	0.216714	2.3	65	35	-1	-1
ABaraap	86	-10.8596	-8.33777	1.52882	2.5	54	36	-1	-1
ABplpap	86	1.51848	4.91252	-8.12027	2.3	67	38	-1	-1
ABplppp	86	8.60723	5.68827	-8.78216	2.7	73	39	-1	-1
ABalpap	86	-15.0474	-0.332473	-7.21351	2.3	76	32	-1	-1
ABalapp	86	-11.4893	-0.414723	0.187409	2.6	79	40	-1	-1
ABarppp	86	6.07989	2.82021	8.65309	3	80	30	-1	-1
ABarpap	86	-4.65448	-0.423507	3.5168	2.6	82	31	-1	-1
Epl	86	8.63729	2.43901	-4.15489	3.5	84	22	-1	-1
Eal	86	-0.0171942	-0.268963	-2.73473	3	87	23	-1	-1
MSpap	86	1.63759	-7.58547	-5.53838	2.2	88	46	-1	-1
MSaap	86	-7.80185	-8.35929	-6.58658	2.2	91	44	-1	-1
MSppp	86	9.47313	-6.45447	-3.64757	2.1	94	47	-1	-1
MSapp	86	-1.59344	-3.00361	-7.47152	1.9	93	45	-1	-1
Cap	87	12.6808	9.94479	-1.44597	2.7	50	24	-1	-1
ABalppp	87	-6.79517	4.60624	-7.02397	2.3	68	33	-1	-1
ABpraaa	87	-2.74688	-2.32406	11.607	2.7	53	26	-1	-1
ABarppa	87	-3.21301	6.56274	7.88979	3	81	30	-1	-1
ABarpaa	87	-12.5034	2.18231	8.77287	2.7	83	31	-1	-1
Epr	87	13.3533	-2.9049	2.04154	2.9	85	22	-1	-1
ABprppp	87	22.8669	-3.80967	0.073618	2.5	70	34	-1	-1
ABprpaa	87	11.1318	-8.61357	7.19965	2.4	64	35	-1	-1
ABalaap	87	-17.666	-6.27687	-1.07552	2.3	75	41	-1	-1
ABplpaa	87	-4.14238	9.8867	-5.10319	2.7	66	38	-1	-1
MSpaa	87	-3.01765	-10.0937	-0.520656	2.1	89	46	-1	-1
Ear	87	3.5728	-3.85012	3.12272	3.2	86	23	-1	-1
Cpa	87	14.2476	5.64256	6.96807	3.1	49	25	-1	-1
ABprapa	87	6.69068	-1.64243	10.4121	3.4	57	27	-1	-1
ABplapa	87	-7.73962	8.50381	4.72877	3	58	29	-1	-1
ABplaap	87	-8.18514	7.52486	-1.50766	2.7	61	28	-1	-1
ABalppa	87	-15.15	6.91772	-4.77598	2.4	69	33	-1	-1
ABprppa	87	19.7102	-4.3192	6.55251	2.5	71	34	-1	-1
ABarapa	87	-9.71155	-5.92363	8.94307	2.7	63	37	-1	-1
ABplppa	87	3.35024	10.7541	-3.32609	2.3	72	39	-1	-1
ABalaaa	87	-22.1355	-2.12003	3.82181	2.9	74	41	-1	-1
P4	87	13.3009	-1.60222	-7.85545	2.4	42	10	-1	-1
MSapa	87	-7.17063	-1.81926	-6.47437	1.7	92	45	-1	-1
MSppa	87	7.2166	-10.2021	0.52747	2	95	47	-1	-1
ABalpaa	87	-21.5171	1.1243	-2.74948	2.5	77	32	-1	-1
Cpp	87	21.2245	4.82182	-0.208281	2.8	48	25	-1	-1
Caa	87	4.66662	9.26444	2.13725	2.9	51	24	-1	-1
ABpraap	87	3.93651	-7.71695	7.4719	2.7	52	26	-1	-1
ABalapa	87	-18.6331	1.65901	4.19865	2.5	78	40	-1	-1
ABplapp	87	0.277066	9.44717	0.528446	2.9	59	29	-1	-1
ABarapp	87	-3.22496	-9.4649	6.03386	2.6	62	37	-1	-1
ABaraaa	87	-15.7423	-5.91591	6.00537	2.5	55	36	-1	-1
ABprapp	87	15.9323	-1.93076	8.18726	3	56	27	-1	-1
ABplaaa	87	-15.3792	8.34278	3.86789	2.7	60	28	-1	-1
MSaaa	87	-12.9061	-6.2954	-5.53679	2.1	90	44	-1	-1
Da	87	17.7966	2.52754	-7.06587	1.6	97	43	-1	-1
ABprpap	87	17.2285	-7.84687	0.404623	2.4	65	35	-1	-1
ABaraap	87	-9.74493	-8.84356	1.03846	2.6	54	36	-1	-1
ABplpap	87	1.70827	4.67297	-8.54948	2.4	67	38	-1	-1
ABplppp	87	8.82997	5.62575	-8.66584	2.4	73	39	-1	-1
ABalpap	87	-15.0113	-0.483815	-7.73537	2.4	76	32	-1	-1
ABalapp	87	-11.0842	-0.74359	-0.68412	2.5	79	40	-1	-1
ABarppp	87	5.40149	2.31981	8.98428	3.1	80	30	-1	-1
ABarpap	87	-4.15723	-0.839471	3.27291	2.5	82	31	-1	-1
Epl	87	9.16998	2.46306	-4.47038	2.8	84	22	-1	-1
Eal	87	1.28415	-0.685954	-2.58693	2.8	87	23	-1	-1
MSpap	87	2.28856	-8.08964	-5.68961	2.2	88	46	-1	-1
MSaap	87	-6.92624	-8.07162	-6.78836	2	91	44	-1	-1
MSppp	87	9.94668	-6.1663	-4.04519	2.1	94	47	-1	-1
MSapp	87	-1.40366	-3.24315	-7.90073	2.3	93	45	-1	-1
Dp	87	19.9254	-0.995682	-5.31796	1.6	96	43	-1	-1
Cap	88	11.6667	9.57175	-1.36794	2.7	50	24	-1	-1
ABalppp	88	-6.78738	4.40577	-7.61367	2.3	68	33	-1	-1
ABpraaa	88	-2.61156	-2.17158	11.5733	2.7	53	26	-1	-1
ABarppa	88	-3.17226	6.53931	7.84559	2.7	81	30	-1	-1
ABarpaa	88	-12.3681	2.33479	8.73923	2.8	83	31	-1	-1
Epr	88	12.5899	-2.92731	1.60566	3.6	85	22	-1	-1
ABprppp	88	22.4769	-3.65446	0.914099	2.5	70	34	-1	-1
ABprpaa	88	10.3752	-8.01783	7.77265	2.3	64	35	-1	-1
ABalaap	88	-17.4715	-6.38846	-1.02705	2.3	75	41	-1	-1
ABplpaa	88	-4.44453	9.59966	-5.26109	2.6	66	38	-1	-1
MSpaa	88	-3.26064	-10.6448	-0.596439	2.2	89	46	-1	-1
Ear	88	2.97245	-3.07959	3.17126	3	86	23	-1	-1
Cpa	88	13.801	6.32494	7.10928	3.1	49	25	-1	-1
ABprapa	88	5.9603	-1.48781	10.5217	3.4	57	27	-1	-1
ABplapa	88	-8.64743	9.45077	4.59199	2.4	58	29	-1	-1
ABplaap	88	-8.81165	8.73652	-0.995743	2.6	61	28	-1	-1
ABalppa	88	-15.2984	6.54247	-4.84123	2.4	69	33	-1	-1
ABprppa	88	19.202	-3.63577	7.22869	2.4	71	34	-1	-1
ABarapa	88	-9.4225	-5.85937	9.00209	2.7	63	37	-1	-1
ABplppa	88	2.5253	10.7328	-3.22701	2.1	72	39	-1	-1
ABalaaa	88	-22.3548	-3.37526	3.89981	2.5	74	41	-1	-1
P4	88	14.0537	-1.53959	-8.13556	2.3	42	10	-1	-1
MSapa	88	-7.222	-1.7556	-7.14621	2.1	92	45	-1	-1
MSppa	88	6.88827	-10.048	0.832928	2	95	47	-1	-1
ABalpaa	88	-21.0481	0.6592	-3.0612	2.6	77	32	-1	-1
Cpp	88	20.3379	4.8017	0.425794	2.7	48	25	-1	-1
Caa	88	4.22004	9.94683	2.27845	3.2	51	24	-1	-1
ABpraap	88	3.60571	-7.82585	8.39447	2.6	52	26	-1	-1
ABalapa	88	-18.8668	1.98901	4.51468	2.5	78	40	-1	-1
ABplapp	88	0.0694953	9.33603	0.381056	2.8	59	29	-1	-1
ABarapp	88	-3.05418	-8.87241	5.92858	2.5	62	37	-1	-1
ABaraaa	88	-15.9169	-5.84995	6.40353	2.4	55	36	-1	-1
ABprapp	88	15.1782	-1.07202	8.14315	3.4	56	27	-1	-1
ABplaaa	88	-15.8046	8.05796	4.77998	2.5	60	28	-1	-1
MSaaa	88	-13.4852	-6.49194	-4.71741	2	90	44	-1	-1
Da	88	17.7191	3.0324	-7.27429	1.6	97	43	-1	-1
ABprpap	88	16.3394	-8.13007	1.6558	2.3	65	35	-1	-1
ABaraap	88	-10.2886	-8.60008	1.78624	2.6	54	36	-1	-1
ABplpap	88	1.8673	4.12131	-8.42942	2.3	67	38	-1	-1
ABplppp	88	8.8707	5.60232	-8.71	2.5	73	39	-1	-1
ABalpap	88	-14.876	-0.331358	-7.76903	2.5	76	32	-1	-1
ABalapp	88	-11.9024	-0.146731	0.423846	2.4	79	40	-1	-1
ABarppp	88	4.76817	2.91333	8.48731	2.8	80	30	-1	-1
ABarpap	88	-4.54718	-0.684261	4.11334	2.6	82	31	-1	-1
Epl	88	9.02156	2.08781	-4.53564	2.7	84	22	-1	-1
Eal	88	0.639087	-1.2366	-2.85857	2.7	87	23	-1	-1
MSpap	88	2.42143	-8.20018	-5.10617	2.2	88	46	-1	-1
MSaap	88	-6.35587	-7.74263	-6.08068	2.1	91	44	-1	-1
MSppp	88	10.6023	-6.54259	-3.71876	2.1	94	47	-1	-1
MSapp	88	-1.01753	-2.73999	-8.44832	2.8	93	45	-1	-1
Dp	88	20.0203	-1.80924	-4.04577	1.8	96	43	-1	-1
Cap	89	11.9385	9.65759	-1.29827	2.6	50	24	-1	-1
ABalppp	89	-7.32464	3.96668	-6.70148	2.2	68	33	-1	-1
ABpraaa	89	-3.23844	-2.26059	11.2408	2.6	53	26	-1	-1
ABarppa	89	-3.61245	6.5391	8.15121	2.8	81	30	-1	-1
ABarpaa	89	-12.6191	2.68639	9.06589	2.8	83	31	-1	-1
Epr	89	12.9209	-3.10555	1.75744	3	85	22	-1	-1
ABprppp	89	22.4295	-4.53632	1.02377	2.5	70	34	-1	-1
ABprpaa	89	10.3134	-7.3144	8.12036	2.3	64	35	-1	-1
ABalaap	89	-16.769	-6.48126	-1.84203	2.4	75	41	-1	-1
ABplpaa	89	-5.5588	10.2164	-5.40826	2.3	66	38	-1	-1
MSpaa	89	-3.48549	-10.7343	-0.733143	2.2	89	46	-1	-1
Ear	89	3.02211	-3.52255	2.67437	3.6	86	23	-1	-1
Cpa	89	13.0297	7.20527	7.07583	3	49	25	-1	-1
ABprapa	89	5.15351	-1.04748	10.5599	2.9	57	27	-1	-1
ABplapa	89	-8.2219	9.44842	4.75432	2.9	58	29	-1	-1
ABplaap	89	-8.88278	8.5588	-1.0398	3.1	61	28	-1	-1
ABalppa	89	-15.1542	6.27542	-5.32761	2.3	69	33	-1	-1
ABprppa	89	19.2255	-3.63759	7.19517	2.4	71	34	-1	-1
ABarapa	89	-9.94799	-5.15433	9.68895	2.7	63	37	-1	-1
ABplppa	89	2.57742	10.5529	-4.34101	2.2	72	39	-1	-1
ABalaaa	89	-22.8804	-2.67023	4.58664	2.4	74	41	-1	-1
P4	89	14.0485	-1.36329	-7.0886	2.3	42	10	-1	-1
MSapa	89	-7.35225	-1.66922	-7.27239	2.1	92	45	-1	-1
MSppa	89	6.44561	-10.3112	1.75565	2.3	95	47	-1	-1
ABalpaa	89	-20.8709	0.569171	-3.00207	2.5	77	32	-1	-1
Cpp	89	20.2668	4.62395	0.381735	2.8	48	25	-1	-1
Caa	89	3.68278	9.50769	3.19064	2.9	51	24	-1	-1
ABpraap	89	2.89598	-6.94661	7.82606	2.8	52	26	-1	-1
ABalapa	89	-19.6829	1.5482	4.16105	2.7	78	40	-1	-1
ABplapp	89	-0.961915	8.98454	0.46977	3.1	59	29	-1	-1
ABarapp	89	-3.12529	-9.05015	5.88454	2.5	62	37	-1	-1
ABaraaa	89	-16.1088	-5.76249	6.81232	2.5	55	36	-1	-1
ABprapp	89	15.1046	-1.51274	8.7162	2.9	56	27	-1	-1
ABplaaa	89	-15.7811	8.05615	4.74644	2.5	60	28	-1	-1
MSaaa	89	-14.1146	-6.84397	-4.43285	2	90	44	-1	-1
Da	89	18.1801	3.47005	-7.18357	1.8	97	43	-1	-1
ABprpap	89	16.3959	-7.95486	2.16778	2.3	65	35	-1	-1
ABaraap	89	-10.1114	-8.69015	1.84538	2.5	54	36	-1	-1
ABplpap	89	1.29956	3.76818	-8.67984	2.4	67	38	-1	-1
ABplppp	89	8.34521	6.30737	-8.02315	2.4	73	39	-1	-1
ABalpap	89	-14.9801	-0.686099	-8.3586	2.4	76	32	-1	-1
ABalapp	89	-11.7251	-0.236773	0.482989	2.4	79	40	-1	-1
ABarppp	89	4.57878	3.26382	8.279	2.8	80	30	-1	-1
ABarpap	89	-4.46456	-0.950208	4.16196	2.6	82	31	-1	-1
Epl	89	9.10418	1.82187	-4.48703	3.2	84	22	-1	-1
Eal	89	0.998678	-1.59297	-3.78725	2.7	87	23	-1	-1
MSpap	89	3.61809	-8.38058	-5.09766	2.3	88	46	-1	-1
MSaap	89	-5.4574	-6.86545	-5.86571	2.1	91	44	-1	-1
MSppp	89	11.1579	-5.92901	-3.6175	2	94	47	-1	-1
MSapp	89	-0.163774	-3.18399	-8.55352	2.5	93	45	-1	-1
Dp	89	20.5075	-1.81269	-4.41844	1.8	96	43	-1	-1
Cap	90	11.1725	9.88443	-1.86701	2.5	50	24	-1	-1
ABalppp	90	-7.16574	3.92728	-7.33136	2.3	68	33	-1	-1
ABpraaa	90	-3.25266	-1.15249	11.9905	2.6	53	26	-1	-1
ABarppa	90	-3.82265	6.67725	7.87098	2.8	81	30	-1	-1
ABarpaa	90	-12.7372	2.73744	9.41329	2.8	83	31	-1	-1
Epr	90	12.0671	-2.43644	2.18708	2.7	85	22	-1	-1
ABprppp	90	22.3494	-3.78226	0.682468	2.5	70	34	-1	-1
ABprpaa	90	10.5053	-7.17678	8.03599	2.4	64	35	-1	-1
ABalaap	90	-16.79	-5.99136	-2.10119	2.4	75	41	-1	-1
ABplpaa	90	-5.24864	9.82581	-5.32837	2.5	66	38	-1	-1
MSpaa	90	-3.5731	-10.7693	0.776882	2.2	89	46	-1	-1
Ear	90	2.75276	-3.12029	2.31201	3.2	86	23	-1	-1
Cpa	90	13.4368	7.25355	6.54913	3	49	25	-1	-1
ABprapa	90	5.50837	-0.116907	10.9599	2.9	57	27	-1	-1
ABplapa	90	-8.99036	9.41229	4.8027	2.6	58	29	-1	-1
ABplaap	90	-10.3986	7.99658	-0.683864	3.1	61	28	-1	-1
ABalppa	90	-15.0569	6.23713	-5.4225	2.3	69	33	-1	-1
ABprppa	90	19.169	-3.58767	7.00761	2.5	71	34	-1	-1
ABarapa	90	-9.23333	-5.28244	9.34755	2.7	63	37	-1	-1
ABplppa	90	2.05726	10.6044	-4.18945	2.3	72	39	-1	-1
ABalaaa	90	-22.8752	-2.62146	3.8641	2.4	74	41	-1	-1
P4	90	13.9329	-1.04924	-7.35831	2.2	42	10	-1	-1
MSapa	90	-7.01347	-2.23795	-8.27299	2.3	92	45	-1	-1
MSppa	90	6.9095	-10.79	1.9282	2.3	95	47	-1	-1
ABalpaa	90	-21.1165	0.267285	-3.21069	2.5	77	32	-1	-1
Cpp	90	19.3116	4.49896	-0.208044	2.8	48	25	-1	-1
Caa	90	3.813	9.6464	3.64124	2.6	51	24	-1	-1
ABpraap	90	3.08783	-6.80898	7.74167	2.7	52	26	-1	-1
ABalapa	90	-19.2402	2.03651	3.56275	2.4	78	40	-1	-1
ABplapp	90	-2.15612	9.65306	0.168564	3.4	59	29	-1	-1
ABarapp	90	-3.21473	-9.17723	5.15146	2.5	62	37	-1	-1
ABaraaa	90	-16.4727	-5.53617	6.43943	2.5	55	36	-1	-1
ABprapp	90	15.0811	-1.2858	9.07415	2.7	56	27	-1	-1
ABplaaa	90	-15.84	7.84307	5.17598	2.5	60	28	-1	-1
MSaaa	90	-13.8374	-7.41162	-4.89848	2	90	44	-1	-1
Da	90	17.8161	3.69637	-7.55647	2	97	43	-1	-1
ABprpap	90	16.434	-7.72904	1.99075	2.3	65	35	-1	-1
ABaraap	90	-10.1087	-8.90436	1.73994	2.6	54	36	-1	-1
ABplpap	90	1.43226	4.16993	-8.84635	2.4	67	38	-1	-1
ABplppp	90	8.16799	6.62253	-7.75789	2.5	73	39	-1	-1
ABalpap	90	-14.5137	-0.901921	-8.80316	2.5	76	32	-1	-1
ABalapp	90	-11.5071	-0.540276	-0.0647691	2.4	79	40	-1	-1
ABarppp	90	4.74693	4.10559	8.04089	2.8	80	30	-1	-1
ABarpap	90	-4.82849	-0.723851	3.78907	2.5	82	31	-1	-1
Epl	90	8.92695	2.13703	-4.22175	2.9	84	22	-1	-1
Eal	90	1.09594	-1.63125	-3.88216	2.7	87	23	-1	-1
MSpap	90	4.11987	-8.15637	-5.61383	2.3	88	46	-1	-1
MSaap	90	-5.00033	-7.96241	-6.70205	2.3	91	44	-1	-1
MSppp	90	10.794	-5.70265	-3.99039	2.1	94	47	-1	-1
MSapp	90	0.489269	-3.31099	-8.35993	2.3	93	45	-1	-1
Dp	90	20.5718	-2.028	-5.05885	2.7	96	43	-1	-1
Cap	91	11.0809	9.49121	-1.48708	2.9	50	24	-1	-1
ABalppp	91	-7.34271	4.23931	-6.57018	2.5	68	33	-1	-1
ABpraaa	91	-3.56398	-1.81153	11.1867	3.1	53	26	-1	-1
ABarppa	91	-4.0326	6.81227	8.08665	2.9	81	30	-1	-1
ABarpaa	91	-12.5189	2.4308	9.3614	3	83	31	-1	-1
Epr	91	12.2617	-2.03895	1.98148	3.5	85	22	-1	-1
ABprppp	91	22.2932	-3.73546	0.990788	2.7	70	34	-1	-1
ABprpaa	91	10.3874	-7.12887	8.8793	2.6	64	35	-1	-1
ABalaap	91	-16.9054	-5.68045	-1.87499	2.7	75	41	-1	-1
ABplpaa	91	-5.74234	9.43311	-5.14429	2.8	66	38	-1	-1
MSpaa	91	-3.41397	-10.8118	0.64288	2.4	89	46	-1	-1
Ear	91	2.6611	-3.5135	2.69193	3.8	86	23	-1	-1
Cpa	91	12.8485	6.68494	6.72268	3.2	49	25	-1	-1
ABprapa	91	5.38373	-0.687138	10.7943	3.5	57	27	-1	-1
ABplapa	91	-8.70613	9.45969	5.84183	2.9	58	29	-1	-1
ABplaap	91	-10.2986	8.21817	-0.899985	3.1	61	28	-1	-1
ABalppa	91	-15.087	5.8428	-5.57755	2.2	69	33	-1	-1
ABprppa	91	18.8907	-4.06969	6.74937	3.3	71	34	-1	-1
ABarapa	91	-9.53538	-5.06034	8.93555	3.2	63	37	-1	-1
ABplppa	91	1.87103	10.0353	-3.82005	2.8	72	39	-1	-1
ABalaaa	91	-23.1206	-2.92648	4.15134	2.7	74	41	-1	-1
P4	91	13.9029	-1.44358	-7.51339	2.5	42	10	-1	-1
MSapa	91	-7.84081	-2.0131	-7.81085	2.3	92	45	-1	-1
MSppa	91	7.00702	-10.8314	2.32919	2.4	95	47	-1	-1
ABalpaa	91	-21.1019	1.19413	-3.04556	2.6	77	32	-1	-1
Cpp	91	19.6929	4.98526	0.224528	3	48	25	-1	-1
Caa	91	3.82087	9.95508	2.79748	3.6	51	24	-1	-1
ABpraap	91	2.85171	-6.23283	8.42071	3.1	52	26	-1	-1
ABalapa	91	-19.8454	2.79019	4.59143	3	78	40	-1	-1
ABplapp	91	-2.20986	9.96287	-0.140221	3.2	59	29	-1	-1
ABarapp	91	-3.11474	-8.95564	4.93534	2.7	62	37	-1	-1
ABaraaa	91	-16.1598	-5.66691	6.39806	2.8	55	36	-1	-1
ABprapp	91	14.9944	-1.15302	8.21985	3.6	56	27	-1	-1
ABplaaa	91	-16.8304	7.27497	5.15367	2.8	60	28	-1	-1
MSaaa	91	-14.2365	-7.62843	-4.70388	2.3	90	44	-1	-1
Da	91	17.7717	4.88731	-7.47351	2.1	97	43	-1	-1
ABprpap	91	16.0442	-7.06468	2.57714	2.8	65	35	-1	-1
ABaraap	91	-10.4394	-8.50412	2.40845	2.6	54	36	-1	-1
ABplpap	91	1.37605	4.21673	-8.53803	2.6	67	38	-1	-1
ABplppp	91	7.83048	6.40462	-8.09826	2.5	73	39	-1	-1
ABalpap	91	-14.5462	-1.55925	-8.34109	2.6	76	32	-1	-1
ABalapp	91	-11.8733	-0.58005	0.675347	2.6	79	40	-1	-1
ABarppp	91	4.19407	3.97701	8.14284	3.5	80	30	-1	-1
ABarpap	91	-5.62534	-0.584976	5.41383	2.8	82	31	-1	-1
Epl	91	9.33193	1.91921	-3.63545	3.6	84	22	-1	-1
Eal	91	1.09887	-1.84856	-3.4917	3.5	87	23	-1	-1
MSpap	91	4.52732	-8.11119	-5.64464	2.5	88	46	-1	-1
MSaap	91	-4.65203	-7.65312	-6.81499	2.6	91	44	-1	-1
MSppp	91	11.3576	-5.48269	-4.54566	2.2	94	47	-1	-1
MSapp	91	0.494669	-3.2653	-8.58658	3.1	93	45	-1	-1
Dp	91	21.1305	-2.33404	-4.37991	2.4	96	43	-1	-1
Cap	92	11.3136	9.90194	-2.24516	2.7	50	24	-1	-1
ABalppp	92	-7.70371	4.03573	-6.92806	2.3	68	33	-1	-1
ABpraaa	92	-3.20619	-1.3109	11.6018	2.7	53	26	-1	-1
ABarppa	92	-3.30821	6.87237	8.76915	2.5	81	30	-1	-1
ABarpaa	92	-12.7262	2.13901	9.09617	2.9	83	31	-1	-1
Epr	92	12.279	-1.5389	1.66572	2.9	85	22	-1	-1
ABprppp	92	22.4972	-3.14662	1.31319	2.5	70	34	-1	-1
ABprpaa	92	10.9867	-7.15869	8.38866	2.5	64	35	-1	-1
ABalaap	92	-16.0291	-5.80069	-3.34292	2.5	75	41	-1	-1
ABplpaa	92	-5.8812	9.75836	-4.9356	2.5	66	38	-1	-1
MSpaa	92	-3.4675	-11.1918	0.470322	2.3	89	46	-1	-1
Ear	92	2.79922	-3.27869	1.92332	3.1	86	23	-1	-1
Cpa	92	12.7975	6.56796	5.93301	3	49	25	-1	-1
ABprapa	92	5.55234	-0.538309	11.1883	3.5	57	27	-1	-1
ABplapa	92	-9.47165	8.99363	5.9052	2.3	58	29	-1	-1
ABplaap	92	-10.3167	8.27819	-1.14415	2.9	61	28	-1	-1
ABalppa	92	-15.0459	5.63871	-5.73958	2.2	69	33	-1	-1
ABprppa	92	19.1825	-3.92309	6.07342	2.8	71	34	-1	-1
ABarapa	92	-9.31689	-6.05678	9.0199	2.6	63	37	-1	-1
ABplppa	92	1.64685	11.0658	-3.23012	2.2	72	39	-1	-1
ABalaaa	92	-22.6513	-3.5722	3.72177	2.4	74	41	-1	-1
P4	92	14.8096	-1.64982	-7.81873	2.2	42	10	-1	-1
MSapa	92	-7.85891	-1.95307	-8.05502	2.1	92	45	-1	-1
MSppa	92	7.08351	-10.5955	2.09556	2.4	95	47	-1	-1
ABalpaa	92	-20.8455	0.900707	-3.64991	2.5	77	32	-1	-1
Cpp	92	19.7601	4.34005	-0.400878	2.8	48	25	-1	-1
Caa	92	3.03165	10.1932	2.70713	3	51	24	-1	-1
ABpraap	92	2.89029	-6.69993	8.87579	2.5	52	26	-1	-1
ABalapa	92	-19.5299	2.23265	4.0692	2.8	78	40	-1	-1
ABplapp	92	-2.35119	10.0251	0.685574	2.9	59	29	-1	-1
ABarapp	92	-2.45876	-9.51257	5.14394	2.6	62	37	-1	-1
ABaraaa	92	-15.9626	-5.6962	5.71156	2.5	55	36	-1	-1
ABprapp	92	15.0093	-0.915978	8.5212	3	56	27	-1	-1
ABplaaa	92	-16.3281	6.80624	5.2696	2.8	60	28	-1	-1
MSaaa	92	-13.3864	-7.30753	-5.70843	2.1	90	44	-1	-1
Da	92	16.2045	4.6853	-8.41895	2.2	97	43	-1	-1
ABprpap	92	16.641	-7.3575	2.70361	2.5	65	35	-1	-1
ABaraap	92	-10.0555	-8.4446	2.36014	2.4	54	36	-1	-1
ABplpap	92	0.52768	4.71892	-8.71051	2.5	67	38	-1	-1
ABplppp	92	7.25662	6.55336	-8.63096	2.5	73	39	-1	-1
ABalpap	92	-14.8151	-1.84993	-8.07133	2.6	76	32	-1	-1
ABalapp	92	-11.6431	-0.432335	0.534371	2.4	79	40	-1	-1
ABarppp	92	4.27057	4.21293	7.9092	2.9	80	30	-1	-1
ABarpap	92	-5.02603	-0.614796	4.92319	2.6	82	31	-1	-1
Epl	92	9.40595	1.89213	-3.25197	3.1	84	22	-1	-1
Eal	92	1.04533	-2.22856	-3.66426	2.8	87	23	-1	-1
MSpap	92	4.81669	-8.22759	-5.70348	2.4	88	46	-1	-1
MSaap	92	-4.86177	-8.20791	-6.4631	2.5	91	44	-1	-1
MSppp	92	11.7653	-6.12733	-4.44026	2.2	94	47	-1	-1
MSapp	92	1.30685	-3.64745	-8.90243	2.4	93	45	-1	-1
Dp	92	21.5382	-2.97868	-4.27451	2	96	43	-1	-1
Cap	93	10.9788	10.3372	-2.11452	2.6	50	24	-1	-1
ABalppp	93	-8.23016	3.85619	-6.20136	2.3	68	33	-1	-1
ABpraaa	93	-2.86695	-1.49257	12.1852	2.6	53	26	-1	-1
ABarppa	93	-3.55769	6.60239	8.51856	2.6	81	30	-1	-1
ABarpaa	93	-12.7535	2.39787	9.41219	2.7	83	31	-1	-1
Epr	93	11.6368	-0.9272	1.61103	2.7	85	22	-1	-1
ABprppp	93	21.675	-2.00558	1.62923	2.4	70	34	-1	-1
ABprpaa	93	10.6495	-6.98641	9.13642	2.4	64	35	-1	-1
ABalaap	93	-16.591	-6.42021	-2.54462	2.3	75	41	-1	-1
ABplpaa	93	-7.05554	9.75465	-5.12504	2.4	66	38	-1	-1
MSpaa	93	-3.64855	-10.8447	0.693634	2.2	89	46	-1	-1
Ear	93	2.58023	-3.63465	2.83534	2.8	86	23	-1	-1
Cpa	93	12.3351	6.65033	5.50762	2.9	49	25	-1	-1
ABprapa	93	5.46587	-0.0153446	11.4222	2.9	57	27	-1	-1
ABplapa	93	-8.78454	9.60155	5.36814	2.3	58	29	-1	-1
ABplaap	93	-10.1312	8.18472	-0.653397	2.7	61	28	-1	-1
ABalppa	93	-15.4778	5.63508	-5.00236	2.1	69	33	-1	-1
ABprppa	93	18.5091	-3.39626	7.71634	2.6	71	34	-1	-1
ABarapa	93	-9.5596	-5.70859	9.77824	2.6	63	37	-1	-1
ABplppa	93	1.06375	11.4134	-3.20266	2.2	72	39	-1	-1
ABalaaa	93	-22.7708	-3.22622	3.41015	2.3	74	41	-1	-1
P4	93	13.9757	-1.65293	-7.27728	2.1	42	10	-1	-1
MSapa	93	-8.38535	-2.13261	-7.32832	2.1	92	45	-1	-1
MSppa	93	6.867	-10.6884	2.39046	2.3	95	47	-1	-1
ABalpaa	93	-20.8845	0.0154091	-3.10862	2.2	77	32	-1	-1
Cpp	93	19.3924	4.59833	-0.815741	2.8	48	25	-1	-1
Caa	93	2.94271	10.4532	3.55807	2.6	51	24	-1	-1
ABpraap	93	2.88913	-6.88221	8.72838	2.4	52	26	-1	-1
ABalapa	93	-19.4744	1.52327	4.62108	2.4	78	40	-1	-1
ABplapp	93	-2.7544	9.84335	0.342317	3.5	59	29	-1	-1
ABarapp	93	-2.54524	-8.98961	5.37778	2.4	62	37	-1	-1
ABaraaa	93	-16.2999	-5.52389	6.45938	2.3	55	36	-1	-1
ABprapp	93	15.079	-0.218218	8.23058	3.3	56	27	-1	-1
ABplaaa	93	-17.1241	7.50616	5.12232	2.6	60	28	-1	-1
MSaaa	93	-13.7474	-6.43111	-5.1144	1.6	90	44	-1	-1
Da	93	14.6636	5.12216	-8.87578	2.2	97	43	-1	-1
ABprpap	93	16.6728	-7.36276	3.10171	2.4	65	35	-1	-1
ABaraap	93	-10.2365	-8.09751	2.58344	2.4	54	36	-1	-1
ABplpap	93	0.25203	4.89008	-8.49773	2.4	67	38	-1	-1
ABplppp	93	6.39653	6.99139	-7.62617	2.2	73	39	-1	-1
ABalpap	93	-15.2707	-1.14942	-7.48784	2.4	76	32	-1	-1
ABalapp	93	-11.5851	-0.878732	0.469092	2.5	79	40	-1	-1
ABarppp	93	3.7466	4.29639	8.01879	2.7	80	30	-1	-1
ABarpap	93	-5.32786	-0.00250682	5.59934	2.5	82	31	-1	-1
Epl	93	8.53907	1.712	-3.2561	2.7	84	22	-1	-1
Eal	93	0.798321	-2.23553	-4.53197	2.5	87	23	-1	-1
MSpap	93	4.69477	-8.14465	-5.39804	2.3	88	46	-1	-1
MSaap	93	-4.82749	-7.95018	-6.68211	2.4	91	44	-1	-1
MSppp	93	11.3004	-6.30796	-4.24848	2.1	94	47	-1	-1
MSapp	93	1.22285	-2.86148	-9.2857	2.3	93	45	-1	-1
Dp	93	21.0733	-3.15931	-4.08273	1.9	96	43	-1	-1
Cap	94	11.5534	10.0966	-2.50016	2.6	50	24	-1	-1
ABalppp	94	-7.37422	3.88021	-5.93831	2.3	68	33	-1	-1
ABpraaa	94	-2.35143	-1.46915	11.7174	2.6	53	26	-1	-1
ABarppa	94	-2.82932	6.2735	8.22557	2.5	81	30	-1	-1
ABarpaa	94	-12.0513	2.5101	9.58254	2.7	83	31	-1	-1
Epr	94	10.7899	-1.07701	1.08016	2.7	85	22	-1	-1
ABprppp	94	22.1289	-1.98104	1.69644	2.4	70	34	-1	-1
ABprpaa	94	11.4395	-7.31644	8.30845	2.4	64	35	-1	-1
ABalaap	94	-16.1346	-6.13266	-3.09453	2.4	75	41	-1	-1
ABplpaa	94	-6.47842	9.77696	-6.12779	2.2	66	38	-1	-1
MSpaa	94	-3.6913	-10.9956	0.554457	2.1	89	46	-1	-1
Ear	94	2.80949	-4.40193	2.95309	2.5	86	23	-1	-1
Cpa	94	12.1387	6.58772	5.27579	2.9	49	25	-1	-1
ABprapa	94	6.38341	0.00756967	11.1502	2.8	57	27	-1	-1
ABplapa	94	-8.8273	9.45071	5.22897	2.3	58	29	-1	-1
ABplaap	94	-10.8268	7.68369	-0.474487	2.6	61	28	-1	-1
ABalppa	94	-15.3314	5.83604	-5.12047	2.3	69	33	-1	-1
ABprppa	94	18.9039	-3.10761	7.70142	2.4	71	34	-1	-1
ABarapa	94	-8.98494	-5.94928	9.39255	2.5	63	37	-1	-1
ABplppa	94	1.17473	11.1743	-3.24917	2.2	72	39	-1	-1
ABalaaa	94	-22.7568	-3.90417	3.97018	2.5	74	41	-1	-1
P4	94	14.1813	-1.71608	-7.31331	2.1	42	10	-1	-1
MSapa	94	-7.96445	-2.28509	-7.80662	2.1	92	45	-1	-1
MSppa	94	6.23982	-10.5724	3.04327	2.3	95	47	-1	-1
ABalpaa	94	-20.2128	0.213622	-4.10084	2.4	77	32	-1	-1
Cpp	94	19.4797	5.06342	-1.01598	2.7	48	25	-1	-1
Caa	94	3.17693	10.2119	2.4416	2.8	51	24	-1	-1
ABpraap	94	3.343	-6.85767	8.79558	2.4	52	26	-1	-1
ABalapa	94	-19.0559	1.10778	4.75985	2.4	78	40	-1	-1
ABplapp	94	-2.45425	9.95611	0.316856	2.8	59	29	-1	-1
ABarapp	94	-2.15051	-8.70095	5.36284	2.4	62	37	-1	-1
ABaraaa	94	-15.9168	-6.37938	6.66975	2.6	55	36	-1	-1
[truncated: 9,587 more rows]
