# Supplementary material for: Wnt Signaling Induces Asymmetric Dynamics in the Actomyosin Cortex of the C. elegans Endomesodermal Precursor Cell
Source: Front Cell Dev Biol. 2021 Sep 17;9:702741. doi: 10.3389/fcell.2021.702741 (PMC8484649; doi:10.3389/fcell.2021.702741)
Supplement: Supplementary file 2 [file Data_Sheet_1.ZIP › supplementary_material/lineages/WT_compressed/c100809-aligned.gr]

cell	time	x	y	z	radius	self	parent	child1	child2
P2	1	22.2779	0.862363	2.06083	4.1	0	-1	-1	-1
ABa	1	-17.3906	-1.06865	-1.82859	4.7	1	-1	-1	-1
ABp	1	1.87125	8.54841	0.189596	4.4	2	-1	-1	-1
EMS	1	3.16332	-10.5669	1.0297	4.1	3	-1	-1	-1
ABp	2	2.81783	8.75669	-0.764664	4.4	2	-1	-1	-1
P2	2	21.8784	0.863827	2.04206	4.1	0	-1	-1	-1
EMS	2	2.88619	-10.86	0.51269	4.1	3	-1	-1	-1
ABa	2	-16.8849	0.929374	-1.78164	4.7	1	-1	-1	-1
ABa	3	-15.981	2.52596	-1.72062	3.4	1	-1	-1	-1
P2	3	21.3789	0.865657	2.01861	4.1	0	-1	-1	-1
ABp	3	3.26254	6.24346	0.22825	3.7	2	-1	-1	-1
EMS	3	2.50918	-11.1527	-0.00901447	4.1	3	-1	-1	-1
ABp	4	3.16328	6.44381	0.225909	3.1	2	-1	4	5
ABa	4	-15.6791	3.22481	-1.69832	2.8	1	-1	6	7
P2	4	20.8798	0.967479	1.99632	4.1	0	-1	-1	-1
EMS	4	2.13216	-11.4454	-0.530719	4.1	3	-1	-1	-1
ABpr	5	3.94855	5.88802	-3.74831	2.5	5	2	-1	-1
ABar	5	-14.3396	3.25519	-4.63852	2.2	7	1	-1	-1
ABpl	5	2.67075	6.72207	2.20833	2.3	4	2	-1	-1
P2	5	18.5817	0.775911	1.88608	4.1	0	-1	-1	-1
EMS	5	1.75515	-11.7381	-1.05242	5.2	3	-1	-1	-1
ABal	5	-15.8256	1.39018	1.27702	2.2	6	1	-1	-1
ABpr	6	6.34869	6.77917	-3.62515	2.5	5	2	-1	-1
EMS	6	2.73399	-10.6477	-0.493173	5.2	3	-1	-1	-1
ABar	6	-14.1364	4.35438	-4.61621	2.7	7	1	-1	-1
P2	6	18.5724	-2.22387	1.85083	4.1	0	-1	-1	-1
ABal	6	-17.3323	-1.30414	1.17493	2.7	6	1	-1	-1
ABpl	6	2.87869	7.39774	4.22829	2.3	4	2	-1	-1
P2	7	17.3684	-3.91935	1.77457	4.1	0	-1	-1	-1
EMS	7	3.81552	-8.65764	0.0813424	3.9	3	-1	-1	-1
ABpr	7	7.06419	6.98046	-3.9229	2.5	5	2	-1	-1
ABar	7	-13.6366	4.45254	-4.59158	2.7	7	1	-1	-1
ABpl	7	1.74954	7.69402	4.84613	2.3	4	2	-1	-1
ABal	7	-17.1447	-3.28117	-0.841536	3.4	6	1	-1	-1
P2	8	17.4555	-3.02365	2.12274	4.1	0	-1	-1	-1
ABar	8	-13.036	4.85031	-4.55874	3.3	7	1	-1	-1
EMS	8	3.50924	-8.83298	-1.93743	3	3	-1	8	9
ABpl	8	0.620709	8.09029	5.46504	2.3	4	2	-1	-1
ABpr	8	7.87989	7.28137	-4.2148	2.5	5	2	-1	-1
ABal	8	-17.4995	-3.96807	-1.86735	3.4	6	1	-1	-1
ABpl	9	-0.508131	8.48656	6.08406	3.4	4	2	-1	-1
ABpr	9	8.99525	7.58118	-4.49261	3.4	5	2	-1	-1
ABal	9	-18.4455	-3.97637	-0.910746	3.4	6	1	-1	-1
P2	9	17.5425	-2.12794	2.47102	4.1	0	-1	-1	-1
MS	9	0.45869	-9.11002	-3.08521	2.3	9	3	-1	-1
ABar	9	-12.3629	5.96542	-6.01591	3.3	7	1	-1	-1
E	9	6.11203	-8.96603	0.185715	2.5	8	3	-1	-1
E	10	7.96173	-9.38454	1.26898	2.5	8	3	-1	-1
P2	10	17.6296	-1.23224	2.81919	4.1	0	-1	-1	-1
MS	10	0.410183	-9.62157	-2.09226	2.3	9	3	-1	-1
ABal	10	-20.1908	-4.08173	0.00715957	3.9	6	1	-1	-1
ABpl	10	-1.33445	7.28378	6.53185	3.4	4	2	-1	-1
ABpr	10	8.18829	7.0077	-6.53954	3.4	5	2	-1	-1
ABar	10	-11.6897	7.08053	-7.47308	3.7	7	1	-1	-1
P2	11	18.9234	-0.813479	0.882524	4.1	0	-1	10	11
ABal	11	-20.1887	-3.38178	0.0153837	3.9	6	1	-1	-1
ABar	11	-11.1862	8.3786	-7.43436	3.7	7	1	-1	-1
E	11	8.65047	-8.99003	1.55622	2.5	8	3	-1	-1
MS	11	-1.24316	-10.3037	-3.17906	2.3	9	3	-1	-1
ABpr	11	8.28351	5.50745	-6.55247	3.4	5	2	-1	-1
ABpl	11	-3.15967	6.08466	6.93272	4.1	4	2	-1	-1
ABal	12	-20.1884	-3.28179	0.0165585	3.9	6	1	-1	-1
ABar	12	-9.77646	10.0498	-5.34636	3.7	7	1	-1	-1
MS	12	-2.99639	-10.9855	-4.27056	2.3	9	3	-1	-1
E	12	9.4394	-8.49589	1.84933	2.5	8	3	-1	-1
C	12	17.7397	2.06715	2.86265	2.5	10	0	-1	-1
ABpr	12	8.37873	4.00719	-6.5654	3.4	5	2	-1	-1
P3	12	19.814	-3.51657	0.893023	2.5	11	0	-1	-1
ABpl	12	-3.06414	4.6844	6.92097	4.1	4	2	-1	-1
C	13	16.7418	2.37079	2.81926	2.5	10	0	-1	-1
P3	13	19.4417	-4.23281	2.36897	2.5	11	0	-1	-1
E	13	10.2283	-8.00176	2.14245	2.5	8	3	-1	-1
MS	13	-4.74963	-11.6673	-5.36205	3.3	9	3	-1	-1
ABal	13	-20.9881	-3.47884	-0.0233206	3.9	6	1	-1	-1
ABar	13	-9.07785	9.84726	-5.31587	3.7	7	1	-1	-1
ABpl	13	-2.86903	3.18378	6.91273	4.1	4	2	-1	-1
ABpr	13	8.57384	2.50657	-6.57365	3.4	5	2	-1	-1
E	14	11.0173	-7.50762	2.43556	3.5	8	3	-1	-1
P3	14	19.0691	-5.04904	3.84374	2.5	11	0	-1	-1
ABal	14	-20.2873	-2.98144	0.0153919	4.3	6	1	-1	-1
C	14	16.1004	3.96128	3.80875	2.5	10	0	-1	-1
ABpl	14	-3.47054	2.48603	6.87635	4.1	4	2	-1	-1
MS	14	-5.13291	-11.4619	-5.71141	3.3	9	3	-1	-1
ABpr	14	9.16291	-0.795382	-6.58427	4	5	2	-1	-1
ABar	14	-7.68096	9.34217	-5.25607	3.7	7	1	-1	-1
C	15	15.4591	5.55177	4.79823	2.5	10	0	-1	-1
MS	15	-5.51588	-11.1566	-6.0596	3.3	9	3	-1	-1
ABar	15	-7.39132	8.06472	-7.25962	4.3	7	1	-1	-1
P3	15	19.7662	-5.75155	3.86836	2.5	11	0	-1	-1
ABpl	15	-4.07205	1.78827	6.83998	4.1	4	2	-1	-1
E	15	11.2847	-7.81642	3.11203	3.5	8	3	-1	-1
ABal	15	-20.3863	-2.6811	0.0142254	4.3	6	1	-1	-1
ABpr	15	10.4596	-1.40009	-6.53033	4	5	2	-1	-1
ABal	16	-20.4946	-3.45713	-2.00222	4.3	6	1	-1	-1
ABpr	16	11.8562	-2.00517	-6.47171	4	5	2	-1	-1
ABpl	16	-4.77377	0.990896	6.79775	4.1	4	2	-1	-1
ABar	16	-6.43845	8.34945	-6.21035	4.3	7	1	-1	-1
C	16	14.7179	7.14262	5.78302	3.2	10	0	-1	-1
P3	16	20.5628	-6.55441	3.89649	2.5	11	0	-1	-1
E	16	11.5521	-8.12522	3.78839	3.5	8	3	-1	-1
MS	16	-5.89886	-10.8513	-6.40778	3.3	9	3	-1	-1
ABpl	17	-5.67526	0.194248	6.74613	4.1	4	2	-1	-1
E	17	11.8192	-8.53402	4.46369	3.5	8	3	-1	-1
ABal	17	-20.7032	-4.33278	-4.02452	4.3	6	1	-1	-1
C	17	13.8875	7.13782	6.41141	3.2	10	0	-1	-1
P3	17	21.3594	-7.35728	3.92462	2.5	11	0	-1	-1
MS	17	-5.27574	-10.7477	-6.87787	3.3	9	3	-1	-1
ABpr	17	12.2357	-0.912514	-5.9406	4	5	2	-1	-1
ABar	17	-5.48526	8.73417	-5.15991	4.3	7	1	-1	-1
ABpr	18	12.6152	0.180146	-5.4095	4	5	2	-1	-1
ABal	18	-19.0565	-3.82709	-4.94242	3.5	6	1	12	13
E	18	10.6165	-9.82953	4.39212	4.2	8	3	-1	-1
ABar	18	-3.89108	7.42841	-5.10012	3.4	7	1	-1	-1
P3	18	20.5591	-7.75433	3.88239	3.2	11	0	-1	-1
MS	18	-4.65261	-10.6441	-7.34796	3.9	9	3	-1	-1
ABpl	18	-6.57675	-0.602399	6.69451	4.1	4	2	-1	-1
C	18	13.0568	7.03303	7.03852	3.2	10	0	-1	-1
P3	19	20.4598	-7.55397	3.88005	3.2	11	0	-1	-1
MS	19	-3.95183	-10.1467	-7.30925	3.9	9	3	-1	-1
E	19	10.216	-10.128	4.36983	4.2	8	3	-1	-1
ABar	19	-4.23708	7.6179	-4.11302	3.4	7	1	14	15
ABala	19	-19.5469	-0.92547	-4.9318	2.5	12	6	-1	-1
ABpr	19	12.2695	0.469632	-4.42122	3.2	5	2	16	17
C	19	12.2261	6.92824	7.66574	3.8	10	0	-1	-1
ABalp	19	-17.5594	-4.23255	-4.87675	2.5	13	6	-1	-1
ABpl	19	-7.37929	-1.69939	6.64405	4.1	4	2	18	19
ABpla	20	-10.5182	1.72366	5.53505	2.5	19	4	-1	-1
E	20	9.71566	-10.4262	4.34285	4.2	8	3	-1	-1
ABarp	20	-1.92679	9.78578	-1.97692	2.2	15	7	-1	-1
P3	20	20.2606	-7.35326	3.87302	3.2	11	0	-1	-1
ABpra	20	10.4733	2.99958	-6.47864	2.5	17	5	-1	-1
ABara	20	-4.39582	5.73036	-5.14355	2.2	14	7	-1	-1
C	20	12.7363	6.62933	7.43596	3.8	10	0	-1	-1
ABprp	20	12.2599	-2.63014	-4.45764	2.5	16	5	-1	-1
MS	20	-3.25074	-9.54935	-7.26936	3.9	9	3	-1	-1
ABala	20	-19.943	0.175913	-4.93765	2.5	12	6	-1	-1
ABalp	20	-17.8618	-5.13138	-4.9014	2.5	13	6	-1	-1
ABplp	20	-6.29334	-3.87971	4.66746	2.5	18	4	-1	-1
MS	21	-2.54965	-8.95196	-7.22948	3.9	9	3	-1	-1
ABplp	21	-6.13865	-3.29207	5.68272	2.5	18	4	-1	-1
C	21	13.3465	6.33005	7.21088	3.8	10	0	-1	-1
ABprp	21	13.7119	-2.44723	-3.38609	2.5	16	5	-1	-1
ABala	21	-21.0891	0.0683557	-3.99159	2.5	12	6	-1	-1
E	21	9.21497	-10.8243	4.3147	4.2	8	3	-1	-1
ABarp	21	-0.772584	10.5697	-0.912399	2.2	15	7	-1	-1
ABpla	21	-10.5659	3.43549	4.5515	2.5	19	4	-1	-1
ABpra	21	11.1756	3.99694	-6.43405	2.5	17	5	-1	-1
ABalp	21	-16.9641	-5.53465	-4.86388	2.5	13	6	-1	-1
P3	21	20.462	-6.85403	3.88827	3.2	11	0	-1	-1
ABara	21	-4.04671	6.5408	-6.11891	2.2	14	7	-1	-1
ABara	22	-5.14051	8.1447	-6.15171	2.8	14	7	-1	-1
ABarp	22	-1.61834	10.6611	0.0500767	2.2	15	7	-1	-1
ABpra	22	10.2816	5.60012	-6.45747	2.5	17	5	-1	-1
ABpla	22	-11.5644	3.53914	4.50577	2.5	19	4	-1	-1
C	22	13.8567	6.03114	6.9811	3.8	10	0	-1	-1
ABprp	22	13.4598	-2.23456	-4.39665	2.5	16	5	-1	-1
ABalp	22	-15.9664	-5.93828	-4.82167	2.5	13	6	-1	-1
MS	22	-1.84856	-8.35456	-7.18959	3.9	9	3	-1	-1
ABplp	22	-5.15696	-3.79956	6.05667	2.5	18	4	-1	-1
E	22	9.83182	-10.2227	4.01698	4.2	8	3	-1	-1
P3	22	20.7632	-6.35516	3.90822	3.2	11	0	-1	-1
ABala	22	-21.4892	-0.130165	-4.01271	2.7	12	6	-1	-1
C	23	14.4665	5.63187	6.75484	3.8	10	0	-1	-1
MS	23	-2.29258	-7.56475	-6.20012	3.9	9	3	-1	-1
P3	23	21.0647	-5.7563	3.92934	3.2	11	0	-1	-1
ABprp	23	13.208	-1.92189	-5.40602	2.5	16	5	-1	-1
ABpra	23	9.38758	7.2033	-6.4809	2.5	17	5	-1	-1
ABara	23	-6.40964	7.55723	-6.88564	2.8	14	7	-1	-1
E	23	10.4487	-9.62109	3.71917	4.2	8	3	-1	-1
ABala	23	-21.7441	-0.817426	-5.03384	3.4	12	6	-1	-1
ABarp	23	-2.56398	10.7528	1.00786	3	15	7	-1	-1
ABalp	23	-14.9688	-6.34191	-4.77945	3.2	13	6	-1	-1
ABplp	23	-4.07539	-4.30741	6.43541	2.5	18	4	-1	-1
ABpla	23	-12.5627	3.74279	4.46121	3.3	19	4	-1	-1
ABprp	24	12.8563	-1.60886	-6.42009	3.2	16	5	-1	-1
ABarp	24	-3.60734	11.5448	1.96918	3.3	15	7	-1	-1
C	24	13.7917	5.94021	6.22611	3.8	10	0	-1	-1
ABala	24	-21.9433	-0.616709	-5.04087	3.4	12	6	-1	-1
ABara	24	-7.67876	6.96976	-7.61955	2.8	14	7	-1	-1
E	24	11.0658	-8.91947	3.42263	4.2	8	3	-1	-1
ABpla	24	-13.3753	4.4418	4.76481	3.3	19	4	-1	-1
MS	24	-2.11627	-7.57128	-5.69133	3.9	9	3	-1	-1
ABplp	24	-2.99412	-4.91526	6.81287	2.5	18	4	-1	-1
ABalp	24	-14.4442	-7.76138	-3.26951	3.2	13	6	-1	-1
P3	24	21.3678	-4.65748	3.95634	3.2	11	0	-1	-1
ABpra	24	8.39398	8.90683	-6.50784	3.2	17	5	-1	-1
E	25	11.1895	-8.81405	2.92908	4.2	8	3	-1	-1
MS	25	-1.93997	-7.5778	-5.18253	3.9	9	3	20	21
C	25	13.017	6.24891	5.69269	3.8	10	0	-1	-1
ABpra	25	7.37912	8.80663	-6.22298	3.2	17	5	-1	-1
ABprp	25	13.6554	-1.61179	-6.38257	3.2	16	5	-1	-1
ABalp	25	-13.92	-9.28085	-1.76074	3.2	13	6	-1	-1
ABarp	25	-4.00503	12.1462	1.95746	3.3	15	7	-1	-1
ABara	25	-9.04778	6.38265	-8.35817	3.6	14	7	-1	-1
P3	25	21.7708	-3.55903	3.98803	3.2	11	0	-1	-1
ABpla	25	-14.1876	5.2408	5.06969	3.3	19	4	-1	-1
ABplp	25	-1.79483	-4.71966	6.87151	3.5	18	4	-1	-1
ABala	25	-22.1425	-0.415992	-5.0479	3.4	12	6	-1	-1
P3	26	22.1738	-2.46057	4.01972	3.2	11	0	-1	-1
ABprp	26	14.4542	-1.71471	-6.34621	3.2	16	5	-1	-1
ABpla	26	-14.9998	6.03981	5.37447	3.3	19	4	-1	-1
ABalp	26	-15.1875	-8.79388	-0.312915	3.2	13	6	-1	-1
ABara	26	-9.55314	4.48462	-8.40395	3.6	14	7	-1	-1
MSa	26	-3.73541	-8.69468	-3.27754	2.4	21	9	-1	-1
ABarp	26	-3.20653	11.9433	1.99264	3.3	15	7	-1	-1
ABplp	26	-1.09654	-5.0222	6.90083	3.5	18	4	-1	-1
ABala	26	-22.3416	-0.215275	-5.05493	3.4	12	6	-1	-1
C	26	12.3422	6.55724	5.16396	3.8	10	0	-1	-1
E	26	11.3132	-8.70863	2.43553	4.2	8	3	22	23
MSp	26	1.40838	-7.90181	-4.02772	2.5	20	9	-1	-1
ABpra	26	6.36427	8.70644	-5.93812	3.2	17	5	-1	-1
C	27	11.5678	6.96594	4.63172	3.8	10	0	-1	-1
ABala	27	-22.5855	0.673801	-4.05491	3.4	12	6	-1	-1
MSa	27	-4.83513	-8.99063	-3.33267	2.4	21	9	-1	-1
ABplp	27	-0.913028	-5.22678	7.24077	3.5	18	4	-1	-1
Ea	27	8.47059	-8.31	3.30771	2.4	23	8	-1	-1
ABarp	27	-2.40835	11.6404	2.02665	3.3	15	7	-1	-1
ABara	27	-10.1584	2.58696	-8.45442	3.6	14	7	-1	-1
P3	27	22.2934	-1.15717	3.70677	3.2	11	0	-1	-1
ABalp	27	-16.555	-8.30655	1.13022	3.2	13	6	-1	-1
MSp	27	1.35669	-7.48989	-5.02655	2.5	20	9	-1	-1
Ep	27	13.2671	-7.72761	3.53993	2.5	22	8	-1	-1
ABpra	27	5.3491	8.50625	-5.65444	3.2	17	5	-1	-1
ABprp	27	15.253	-1.81763	-6.30986	3.2	16	5	-1	-1
ABpla	27	-14.1989	6.63684	5.41905	3.3	19	4	-1	-1
ABplp	28	-0.629636	-5.43173	7.5855	3.5	18	4	-1	-1
MSp	28	1.2051	-7.0776	-6.03006	2.5	20	9	-1	-1
ABala	28	-22.8292	1.66287	-3.05372	3.4	12	6	-1	-1
ABpra	28	5.15026	8.80696	-5.6603	3.2	17	5	-1	-1
ABalp	28	-16.6552	-8.40617	1.12435	3.2	13	6	-1	-1
ABara	28	-10.7577	2.58916	-8.48256	3.6	14	7	-1	-1
ABarp	28	-2.50886	11.4408	2.01961	3.3	15	7	-1	-1
ABprp	28	16.1517	-1.92092	-6.26881	3.2	16	5	-1	-1
P3	28	22.5131	0.245857	3.39959	3.2	11	0	-1	-1
Ep	28	14.6678	-7.03279	3.61383	2.5	22	8	-1	-1
C	28	10.8661	6.16856	4.58948	3.8	10	0	-1	-1
MSa	28	-5.93484	-9.28658	-3.3878	2.4	21	9	-1	-1
Ea	28	8.61525	-8.99872	2.30535	2.4	23	8	-1	-1
ABpla	28	-13.3976	7.33386	5.4648	3.9	19	4	-1	-1
P3	29	22.7329	1.64888	3.09251	3.2	11	0	-1	-1
ABarp	29	-2.60938	11.2411	2.01257	3.3	15	7	-1	-1
C	29	10.1641	5.27118	4.54607	3.8	10	0	24	25
Ea	29	9.0117	-10.0001	2.31236	2.4	23	8	-1	-1
ABprp	29	16.0528	-1.62057	-6.26998	3.2	16	5	-1	-1
Ep	29	16.0684	-6.33796	3.68773	2.5	22	8	-1	-1
ABpla	29	-13.4102	7.03098	5.71098	3.9	19	4	-1	-1
ABara	29	-11.3571	2.59135	-8.51071	3.6	14	7	-1	-1
ABpra	29	4.85152	9.10803	-5.67085	3.2	17	5	-1	-1
ABplp	29	-0.34624	-5.63667	7.93014	3.5	18	4	-1	-1
MSa	29	-7.13445	-9.58217	-3.44762	2.8	21	9	-1	-1
ABalp	29	-16.8553	-8.50543	1.1138	3.2	13	6	-1	-1
ABala	29	-22.9278	2.0632	-3.05371	3.4	12	6	-1	-1
MSp	29	2.48143	-6.68818	-5.46496	2.5	20	9	-1	-1
ABalp	30	-17.0557	-8.70469	1.10206	3.2	13	6	-1	-1
MSa	30	-7.11097	-9.57638	-3.94703	2.8	21	9	-1	-1
ABprp	30	15.8539	-1.31986	-6.27583	3.2	16	5	-1	-1
Ea	30	9.40845	-10.9015	2.32055	3.1	23	8	-1	-1
Cp	30	12.5091	5.47434	3.65749	2.5	25	10	-1	-1
ABarp	30	-2.30971	11.24	2.02664	3.3	15	7	-1	-1
ABplp	30	-1.12623	-7.02785	7.37675	3.5	18	4	-1	-1
ABara	30	-10.5561	3.18838	-8.46613	3.6	14	7	-1	-1
P3	30	22.8162	1.34468	3.42659	3.2	11	0	-1	-1
ABpra	30	4.55279	9.40911	-5.6814	3.2	17	5	-1	-1
Ep	30	16.653	-6.04404	4.05232	2.5	22	8	-1	-1
ABpla	30	-13.4229	6.72811	5.95717	3.9	19	4	-1	-1
MSp	30	3.85765	-6.29912	-4.89517	3.2	20	9	-1	-1
Ca	30	7.36251	3.78154	4.39709	2.5	24	10	-1	-1
ABala	30	-23.1263	2.46391	-3.05839	3.4	12	6	-1	-1
ABplp	31	-1.90623	-8.41902	6.82335	3.5	18	4	-1	-1
ABpla	31	-13.4356	6.42523	6.20335	3.9	19	4	-1	-1
Ca	31	6.94575	3.27918	4.70536	2.5	24	10	-1	-1
ABara	31	-9.75509	3.78541	-8.42155	3.6	14	7	-1	-1
P3	31	22.8995	1.04047	3.76076	3.2	11	0	-1	-1
ABarp	31	-2.01004	11.2389	2.04071	3.3	15	7	-1	-1
ABala	31	-22.7255	2.86241	-3.03493	3.4	12	6	-1	-1
ABprp	31	15.6551	-1.01915	-6.28169	3.2	16	5	-1	-1
ABpra	31	5.45024	8.90585	-5.64505	3.2	17	5	-1	-1
Cp	31	12.9851	5.46672	4.18036	2.5	25	10	-1	-1
ABalp	31	-17.1302	-8.09857	0.605006	3.2	13	6	-1	-1
MSp	31	4.28975	-5.89289	-5.53759	3.2	20	9	-1	-1
MSa	31	-7.08781	-9.67057	-4.44762	2.8	21	9	-1	-1
Ea	31	8.13057	-11.7909	1.74958	3.1	23	8	-1	-1
Ep	31	17.3378	-5.6505	4.42286	2.5	22	8	-1	-1
Ca	32	6.52867	2.67682	5.01256	2.5	24	10	-1	-1
ABalp	32	-17.3043	-7.3921	0.104433	4	13	6	-1	-1
ABpra	32	6.34737	8.3026	-5.60988	3.2	17	5	-1	-1
Ep	32	18.0227	-5.25695	4.79331	3.2	22	8	-1	-1
ABplp	32	-2.4063	-8.61718	6.79755	3.5	18	4	-1	-1
ABala	32	-22.2245	3.36055	-3.0056	3.6	12	6	-1	-1
ABara	32	-8.95411	4.38244	-8.37697	3.6	14	7	-1	-1
Cp	32	13.4614	5.55909	4.7044	2.5	25	10	-1	-1
Ea	32	6.75279	-12.6799	1.17391	3.1	23	8	-1	-1
ABpla	32	-13.3487	6.022	6.45305	3.9	19	4	-1	-1
P3	32	22.9825	0.636271	4.09367	3.2	11	0	-1	-1
MSp	32	4.72185	-5.48666	-6.18001	3.2	20	9	-1	-1
MSa	32	-7.06433	-9.66478	-4.94704	2.8	21	9	-1	-1
ABprp	32	15.4562	-0.718445	-6.28755	3.2	16	5	-1	-1
ABarp	32	-1.61048	11.2375	2.05948	3.3	15	7	-1	-1
P3	33	22.5971	0.141635	3.73612	3.2	11	0	-1	-1
Ea	33	6.37765	-12.3727	0.659258	3.1	23	8	-1	-1
Cp	33	14.0776	5.96072	4.40434	2.5	25	10	-1	-1
Ca	33	6.01171	2.07484	5.31497	2.8	24	10	-1	-1
MSa	33	-7.04117	-9.75898	-5.44763	3.4	21	9	-1	-1
Ep	33	17.506	-5.75895	5.09689	3.2	22	8	-1	-1
ABara	33	-8.55518	4.18099	-8.36056	3.6	14	7	-1	-1
ABarp	33	-1.84281	10.8305	2.71132	3.3	15	7	-1	-1
MSp	33	5.25416	-4.9808	-6.81657	3.2	20	9	-1	-1
ABprp	33	15.4228	-1.42612	-5.62988	3.2	16	5	-1	-1
ABala	33	-22.1788	2.97217	-4.00913	3.6	12	6	-1	-1
ABplp	33	-2.90637	-8.81533	6.77174	3.5	18	4	-1	-1
ABpra	33	7.3444	7.69899	-5.57002	3.7	17	5	-1	-1
ABalp	33	-16.7751	-7.88616	-0.543905	4	13	6	-1	-1
ABpla	33	-13.6509	7.14656	4.44955	3.9	19	4	-1	-1
MSp	34	5.57761	-4.87611	-7.30074	3.2	20	9	-1	-1
ABarp	34	-2.07513	10.4235	3.36305	3.3	15	7	-1	-1
ABara	34	-8.15656	3.87955	-8.34532	3.6	14	7	-1	-1
MSa	34	-6.82543	-9.65585	-5.77001	3.4	21	9	-1	-1
Cp	34	14.6938	6.36236	4.10418	2.5	25	10	-1	-1
Ea	34	5.90292	-11.9651	0.141087	3.4	23	8	-1	-1
ABalp	34	-16.2459	-8.38023	-1.19217	4	13	6	-1	-1
Ep	34	16.989	-6.36094	5.3994	3.2	22	8	-1	-1
ABpra	34	7.31937	7.19323	-5.07648	3.7	17	5	-1	-1
ABplp	34	-3.50663	-9.11312	6.74007	3.5	18	4	-1	-1
ABpla	34	-14.3006	6.03725	5.40731	3.9	19	4	-1	-1
ABprp	34	15.3893	-2.13379	-4.97223	3.2	16	5	-1	-1
ABala	34	-22.233	2.58415	-5.01735	3.6	12	6	-1	-1
P3	34	22.1117	-0.352635	3.37378	3.2	11	0	-1	-1
Ca	34	5.68856	2.07014	5.80031	2.8	24	10	-1	-1
Ca	35	5.36542	2.06544	6.28565	3.6	24	10	-1	-1
Ea	35	5.90417	-11.5651	0.145786	3.4	23	8	-1	-1
ABara	35	-7.75793	3.5781	-8.33008	3.6	14	7	26	27
ABplp	35	-4.30637	-9.31017	6.70019	3.5	18	4	-1	-1
ABarp	35	-2.30777	9.91659	4.01372	3.3	15	7	28	29
P3	35	21.6264	-0.846905	3.01154	3.2	11	0	-1	-1
Ep	35	16.4721	-6.96293	5.7018	3.2	22	8	-1	-1
MSp	35	5.90107	-4.77142	-7.7849	3.2	20	9	-1	-1
ABalp	35	-15.6172	-8.97465	-1.83697	4	13	6	-1	-1
ABala	35	-20.4359	2.27759	-4.93643	3.6	12	6	30	31
Cp	35	15.4102	6.86363	3.80998	3.4	25	10	-1	-1
ABpla	35	-13.7126	4.35872	3.41313	3	19	4	32	33
MSa	35	-6.60969	-9.55273	-6.0924	3.4	21	9	-1	-1
ABpra	35	7.39422	6.68711	-4.57824	3.7	17	5	34	35
ABprp	35	15.4557	-2.84183	-4.30987	3.2	16	5	36	37
Ep	36	15.6949	-7.45417	5.15898	3.2	22	8	-1	-1
ABprap	36	8.90073	7.35802	-2.4973	2.5	35	17	-1	-1
ABarap	36	-6.04823	5.3482	-6.22683	2.5	26	14	-1	-1
ABplap	36	-10.0135	3.4217	5.57848	2.5	32	19	-1	-1
ABalaa	36	-21.189	1.99213	-5.97631	2.5	30	12	-1	-1
ABplp	36	-3.1084	-7.59115	4.77411	3	18	4	38	39
ABalp	36	-16.0146	-8.27324	-1.84751	2.9	13	6	40	41
ABarpa	36	-4.06263	10.6583	0.936319	2.5	28	15	-1	-1
ABarpp	36	0.335993	9.81867	3.13568	2.5	29	15	-1	-1
Ea	36	5.90572	-11.0651	0.15166	3.4	23	8	-1	-1
ABprpa	36	14.1487	-3.61347	-6.38261	2.5	36	16	-1	-1
MSa	36	-6.39364	-9.34961	-6.41361	3.4	21	9	-1	-1
Cp	36	15.5944	6.85903	4.15227	3.4	25	10	-1	-1
ABprpp	36	16.9593	-1.14745	-4.21953	2.1	37	16	-1	-1
MSp	36	4.35671	-4.47754	-6.85292	3.2	20	9	-1	-1
Ca	36	5.46406	1.66511	6.28564	3.6	24	10	-1	-1
ABpraa	36	5.34506	7.20634	-5.66971	2.5	34	17	-1	-1
ABaraa	36	-10.8438	5.06579	-6.45553	2.5	27	14	-1	-1
ABplaa	36	-15.8578	4.15483	4.3111	2.5	33	19	-1	-1
P3	36	20.926	-3.16772	4.95403	3.2	11	0	42	43
ABalap	36	-20.626	3.45468	-2.92936	2.5	31	12	-1	-1
ABplaa	37	-14.4021	5.53765	5.39674	2.5	33	19	-1	-1
ABarap	37	-6.00128	5.35979	-7.22566	2.5	26	14	-1	-1
Ep	37	14.8175	-8.04503	4.6103	3.2	22	8	-1	-1
ABprpa	37	13.4732	-3.50512	-6.91368	2.5	36	16	-1	-1
D	37	21.7291	0.0526621	3.0268	2.5	42	11	-1	-1
ABalap	37	-20.0717	4.04085	-1.89534	2.5	31	12	-1	-1
ABplpa	37	-5.01283	-9.68404	4.6603	2.5	39	18	-1	-1
ABplpp	37	1.48277	-8.80789	4.9758	2.5	38	18	-1	-1
ABarpp	37	1.73506	10.0135	3.20371	2.5	29	15	-1	-1
Ca	37	5.66229	1.16441	6.28915	3.6	24	10	-1	-1
ABprpp	37	17.5831	-0.843873	-4.68727	2.1	37	16	-1	-1
ABarpa	37	-4.65885	11.6604	0.91992	2.5	28	15	-1	-1
ABplap	37	-8.61565	3.2166	5.64181	2.5	32	19	-1	-1
ABalaa	37	-22.3924	0.496629	-6.05023	2.5	30	12	-1	-1
P4	37	21.0669	-5.05635	3.93757	2.5	43	11	-1	-1
MSp	37	2.81235	-4.18366	-5.92093	3.2	20	9	-1	-1
Cp	37	15.7785	6.85444	4.49466	3.4	25	10	-1	-1
ABalpp	37	-13.8467	-6.6401	3.2792	2.5	41	13	-1	-1
ABalpa	37	-18.2584	-8.07679	-0.949533	2.5	40	13	-1	-1
MSa	37	-7.43855	-9.05756	-5.45817	3.4	21	9	-1	-1
ABpraa	37	5.04788	8.00738	-5.67439	2.5	34	17	-1	-1
ABaraa	37	-11.7547	3.19277	-8.52243	2.5	27	14	-1	-1
Ea	37	5.9223	-10.7613	-0.177755	3.4	23	8	-1	-1
ABprap	37	9.80066	7.6547	-2.45156	2.5	35	17	-1	-1
ABplaa	38	-14.6009	5.83836	5.39088	2.5	33	19	-1	-1
MSp	38	2.71464	-3.48335	-5.9174	3.2	20	9	-1	-1
ABarpa	38	-5.40659	11.1514	1.88004	2.5	28	15	-1	-1
ABalpp	38	-14.2481	-7.23859	3.25339	2.5	41	13	-1	-1
Cp	38	16.0628	6.94947	4.84282	3.4	25	10	-1	-1
D	38	21.8185	0.44937	3.2859	2.5	42	11	-1	-1
ABplap	38	-7.21782	3.01149	5.70513	2.5	32	19	-1	-1
Ea	38	5.93889	-10.4575	-0.50718	3.4	23	8	-1	-1
MSa	38	-8.48314	-8.66552	-4.50155	3.4	21	9	-1	-1
Ep	38	14.8876	-8.12764	3.11088	3.2	22	8	-1	-1
ABalpa	38	-17.7653	-8.15507	-2.9296	2.5	40	13	-1	-1
ABplpp	38	2.45726	-9.11732	5.5186	2.5	38	18	-1	-1
ABalap	38	-20.9689	4.6441	-1.93051	2.5	31	12	-1	-1
ABaraa	38	-11.879	2.88737	-8.03123	2.5	27	14	-1	-1
ABprap	38	10.8008	8.05101	-2.39995	2.5	35	17	-1	-1
ABplpa	38	-4.514	-9.88585	4.68141	2.5	39	18	-1	-1
ABalaa	38	-22.3439	1.00818	-7.04319	2.5	30	12	-1	-1
Ca	38	5.86051	0.663715	6.29266	3.6	24	10	-1	-1
ABarap	38	-6.21608	5.55665	-6.89975	2.5	26	14	-1	-1
ABarpp	38	2.0338	9.71246	3.21426	2.5	29	15	-1	-1
ABprpp	38	18.3058	-0.84064	-5.15385	2.6	37	16	-1	-1
ABpraa	38	4.65081	8.80879	-5.68375	2.5	34	17	-1	-1
P4	38	21.0797	-5.95243	3.59408	2.5	43	11	-1	-1
ABprpa	38	12.6979	-3.39641	-7.44945	2.5	36	16	-1	-1
Cp	39	15.9629	6.94983	4.83813	3.4	25	10	-1	-1
P4	39	20.9927	-6.84813	3.24581	2.5	43	11	-1	-1
ABalpa	39	-17.8671	-8.75466	-2.94134	2.5	40	13	-1	-1
ABplaa	39	-14.7994	6.23906	5.3862	2.5	33	19	-1	-1
Ep	39	14.9577	-8.21025	1.61146	3.6	22	8	-1	-1
ABarpa	39	-6.35067	11.7431	2.8437	2.5	28	15	-1	-1
ABprpp	39	18.8907	-0.446728	-4.78806	2.6	37	16	-1	-1
ABalaa	39	-22.4462	0.208607	-7.05728	2.5	30	12	-1	-1
Ca	39	5.96102	0.863335	6.2997	3.6	24	10	-1	-1
ABpraa	39	4.25374	9.61019	-5.69312	2.5	34	17	-1	-1
Ea	39	5.95547	-10.1536	-0.836596	3.4	23	8	-1	-1
ABalpp	39	-14.095	-7.15092	4.26278	2.5	41	13	-1	-1
ABaraa	39	-12.003	2.68195	-7.53885	3	27	14	-1	-1
ABalap	39	-20.4951	3.93653	-1.41586	2.5	31	12	-1	-1
ABplap	39	-5.72011	2.80601	5.77315	2.5	32	19	-1	-1
MSp	39	2.51735	-2.68268	-5.91738	3.7	20	9	-1	-1
ABarpp	39	3.20899	9.70227	3.76997	2.5	29	15	-1	-1
ABprpa	39	12.2141	-3.39072	-7.80585	2.5	36	16	-1	-1
ABprap	39	11.4236	8.05461	-2.87121	2.5	35	17	-1	-1
MSa	39	-8.70484	-8.17062	-4.00564	3.4	21	9	-1	-1
D	39	22.0077	0.845711	3.54969	2.5	42	11	-1	-1
ABplpa	39	-4.52996	-9.98971	5.01314	2.5	39	18	-1	-1
ABarap	39	-6.43089	5.7535	-6.57384	2.5	26	14	-1	-1
ABplpp	39	3.43143	-9.52675	6.06023	2.5	38	18	-1	-1
ABarap	40	-6.6457	5.95036	-6.24793	2.5	26	14	-1	-1
MSa	40	-9.02643	-7.67536	-3.51443	3.4	21	9	-1	-1
Cp	40	15.7632	6.95057	4.82875	3.4	25	10	-1	-1
ABprpp	40	19.5755	-0.0531833	-4.41758	2.6	37	16	-1	-1
ABplpp	40	4.33105	-9.33006	6.1048	2.5	38	18	-1	-1
MSp	40	2.34043	-2.87614	-6.42853	3.7	20	9	-1	-1
ABprap	40	12.146	7.95785	-3.33896	2.5	35	17	-1	-1
Ca	40	6.06153	1.06295	6.30674	3.6	24	10	-1	-1
D	40	22.197	1.24205	3.81348	2.5	42	11	-1	-1
ABalpp	40	-12.8418	-6.6673	5.32847	2.5	41	13	-1	-1
P4	40	20.9057	-7.74383	2.89763	2.5	43	11	-1	-1
ABplap	40	-4.83489	3.39881	6.15533	2.5	32	19	-1	-1
ABplaa	40	-14.9983	6.53977	5.38034	2.5	33	19	-1	-1
ABaraa	40	-12.7061	3.40801	-9.56582	3	27	14	-1	-1
ABarpa	40	-6.94814	12.3452	2.8226	3	28	15	-1	-1
ABalpa	40	-17.9688	-9.35425	-2.95308	2.5	40	13	-1	-1
ABalaa	40	-22.5486	-0.590968	-7.07137	2.5	30	12	-1	-1
ABpraa	40	3.3707	9.71734	-6.06711	2.5	34	17	-1	-1
ABprpa	40	11.7303	-3.38502	-8.16226	2.5	36	16	-1	-1
ABplpa	40	-4.64582	-10.0932	5.34029	2.5	39	18	-1	-1
ABalap	40	-19.9208	3.42858	-0.894173	3	31	12	-1	-1
Ep	40	14.958	-8.11026	1.61263	3.6	22	8	-1	-1
ABarpp	40	4.18441	9.69282	4.31629	2.9	29	15	-1	-1
Ea	40	6.05443	-10.454	-0.835429	3.4	23	8	-1	-1
ABalpp	41	-12.688	-6.37965	6.3402	3.2	41	13	-1	-1
ABarpp	41	5.43065	9.9	3.37611	2.9	29	15	-1	-1
ABaraa	41	-13.2302	3.00407	-9.09456	3	27	14	-1	-1
ABplpa	41	-4.76167	-10.1967	5.66733	3.3	39	18	-1	-1
ABalap	41	-19.8682	3.31663	0.108173	3	31	12	-1	-1
ABalaa	41	-22.651	-1.39054	-7.08546	2.5	30	12	-1	-1
ABplap	41	-3.84978	3.99124	6.5423	2.5	32	19	-1	-1
D	41	22.3863	1.63839	4.07727	2.9	42	11	-1	-1
ABalpa	41	-18.1708	-10.0535	-2.97069	3.1	40	13	-1	-1
MSa	41	-9.02736	-7.97534	-3.51795	3.4	21	9	-1	-1
ABarap	41	-6.42182	6.1554	-6.73561	2.5	26	14	-1	-1
ABprpa	41	11.2462	-3.47932	-8.51983	3.2	36	16	-1	-1
ABprap	41	11.9462	7.95859	-3.34835	2.5	35	17	-1	-1
P4	41	20.8933	-7.94672	3.14499	2.5	43	11	-1	-1
Ep	41	14.9583	-8.01026	1.61381	3.6	22	8	-1	-1
ABplpp	41	5.33057	-9.13373	6.15406	2.5	38	18	-1	-1
ABarpa	41	-7.72409	12.2539	2.28448	3	28	15	-1	-1
ABprpp	41	20.2606	0.440355	-4.04592	2.6	37	16	-1	-1
ABplaa	41	-15.2967	6.94084	5.37097	3.1	33	19	-1	-1
Ea	41	6.25327	-10.7547	-0.829572	3.4	23	8	-1	-1
Ca	41	6.16204	1.26257	6.31378	3.6	24	10	-1	-1
Cp	41	15.5634	6.9513	4.81937	3.4	25	10	-1	-1
ABpraa	41	2.48766	9.82449	-6.4411	2.5	34	17	-1	-1
MSp	41	2.0633	-3.16922	-6.94554	3.7	20	9	-1	-1
ABplpp	42	6.09838	-9.14439	6.85751	2.5	38	18	-1	-1
ABplap	42	-2.86436	4.68367	6.93035	3.2	32	19	-1	-1
MSp	42	1.6481	-3.17162	-6.63136	3.7	20	9	-1	-1
ABprap	42	11.6462	7.85969	-3.3636	2.5	35	17	-1	-1
ABpraa	42	1.50473	9.93201	-6.81978	2.5	34	17	-1	-1
ABarap	42	-5.79807	6.45898	-7.20335	3	26	14	-1	-1
Ea	42	6.25327	-10.7547	-0.829572	3.4	23	8	-1	-1
ABalpa	42	-19.092	-9.656	-2.5088	3.1	40	13	-1	-1
Ca	42	6.16329	1.66254	6.31848	3.6	24	10	-1	-1
ABalap	42	-20.1678	3.31773	0.0940996	3	31	12	-1	-1
Cp	42	15.9789	7.05369	4.5064	3.4	25	10	-1	-1
ABplpa	42	-4.67711	-10.1009	6.00611	3.3	39	18	-1	-1
ABprpa	42	11.0347	-3.48149	-8.2795	3.2	36	16	-1	-1
ABalaa	42	-22.4518	-1.59126	-7.07842	2.5	30	12	-1	-1
P4	42	20.8806	-8.24959	3.39117	2.5	43	11	-1	-1
Ep	42	14.959	-7.81028	1.61616	3.6	22	8	-1	-1
ABarpa	42	-8.50004	12.1627	1.74636	3	28	15	-1	-1
ABarpp	42	5.23181	10.2007	3.37025	2.9	29	15	-1	-1
ABplaa	42	-15.7486	7.15425	4.35103	3.1	33	19	-1	-1
ABaraa	42	-13.7547	2.50014	-8.62447	3	27	14	-1	-1
MSa	42	-9.0283	-8.27531	-3.52148	3.4	21	9	-1	-1
D	42	22.5867	1.83765	4.089	2.9	42	11	-1	-1
ABprpp	42	20.2083	0.652296	-5.0471	2.6	37	16	-1	-1
ABalpp	42	-12.2352	-6.29307	7.36366	3.2	41	13	-1	-1
ABplpa	43	-4.59257	-10.0052	6.34498	3.3	39	18	-1	-1
MSa	43	-8.92965	-8.67565	-3.52148	3.4	21	9	-1	-1
Cp	43	16.3944	7.15608	4.19332	3.4	25	10	-1	-1
ABplaa	43	-16.2005	7.36765	3.3311	3.1	33	19	-1	-1
ABarpa	43	-8.78406	12.1676	1.39938	3	28	15	-1	-1
Ca	43	6.06464	2.06288	6.31849	3.6	24	10	-1	-1
Ep	43	15.2069	-7.39945	0.631409	3.6	22	8	-1	-1
ABpraa	43	1.40422	9.73239	-6.82682	2.5	34	17	-1	-1
ABprpa	43	10.7236	-3.38329	-8.04269	3.2	36	16	-1	-1
ABalap	43	-20.5677	3.2192	0.07416	3	31	12	-1	-1
D	43	22.887	2.03653	4.10542	2.9	42	11	-1	-1
ABarpp	43	4.93308	10.5018	3.3597	2.9	29	15	-1	-1
ABalpp	43	-12.0114	-6.08803	6.87598	3.2	41	13	-1	-1
Ea	43	6.25327	-10.7547	-0.829572	3.4	23	8	-1	-1
ABalpa	43	-20.1131	-9.25816	-2.05159	3.1	40	13	-1	-1
ABalaa	43	-22.1528	-1.79234	-7.0667	2.5	30	12	-1	-1
ABprap	43	11.3463	7.7608	-3.37884	2.5	35	17	-1	-1
ABplpp	43	6.9664	-9.05541	7.56673	2.5	38	18	-1	-1
ABarap	43	-5.99785	6.45971	-7.21274	3	26	14	-1	-1
MSp	43	1.133	-3.17365	-6.32187	3.7	20	9	-1	-1
P4	43	20.868	-8.55247	3.63736	2.5	43	11	-1	-1
ABplap	43	-3.46307	4.88585	6.90455	3.2	32	19	-1	-1
ABaraa	43	-13.8546	2.50051	-8.62916	3	27	14	-1	-1
ABprpp	43	20.156	0.864237	-6.04827	3	37	16	-1	-1
ABplpp	44	7.83441	-8.96644	8.27604	3.3	38	18	-1	-1
MSa	44	-9.12974	-8.77491	-3.53204	3.4	21	9	-1	-1
P4	44	20.7554	-8.85498	3.87885	2.5	43	11	-1	-1
ABplpa	44	-4.40782	-9.80977	6.68963	3.3	39	18	-1	-1
ABalpp	44	-11.7875	-5.88298	6.3883	3.2	41	13	-1	-1
ABalpa	44	-20.0123	-8.95855	-2.04338	3.1	40	13	-1	-1
Ep	44	15.5551	-6.889	-0.347473	3.6	22	8	-1	-1
Ca	44	5.966	2.46322	6.3185	3.6	24	10	-1	-1
ABalap	44	-20.8674	3.2203	0.0600865	3	31	12	-1	-1
ABpraa	44	1.30371	9.53277	-6.83386	2.5	34	17	-1	-1
ABprap	44	11.3472	8.06077	-3.37532	2.5	35	17	-1	-1
ABaraa	44	-13.9545	2.50087	-8.63386	3	27	14	-1	-1
Ea	44	6.20694	-10.5663	0.171608	3.4	23	8	-1	-1
ABplap	44	-4.06147	5.18802	6.87993	3.2	32	19	-1	-1
ABarpp	44	4.63465	10.9029	3.35033	2.9	29	15	-1	-1
ABplaa	44	-16.1006	7.36728	3.33579	3.1	33	19	-1	-1
Cp	44	16.8102	7.35847	3.88153	3.4	25	10	-1	-1
ABalaa	44	-22.1537	-2.09232	-7.07022	3.2	30	12	-1	-1
ABarap	44	-6.19763	6.46044	-7.22212	3	26	14	-1	-1
ABprpp	44	20.3561	0.963498	-6.03771	3	37	16	-1	-1
ABprpa	44	10.5121	-3.38546	-7.80237	3.2	36	16	-1	-1
ABarpa	44	-9.06776	12.2726	1.05347	3	28	15	-1	-1
MSp	44	0.617903	-3.17569	-6.01239	3.7	20	9	-1	-1
D	44	23.1873	2.23542	4.12185	2.9	42	11	-1	-1
MSa	45	-9.33014	-8.97416	-3.54377	3.4	21	9	-1	-1
Ea	45	6.06104	-10.2775	1.16927	3.4	23	8	-1	-1
ABalpa	45	-19.8116	-8.65931	-2.03047	3.1	40	13	-1	-1
ABpraa	45	1.2032	9.33315	-6.8409	2.5	34	17	-1	-1
Ep	45	15.4245	-6.69637	0.316076	3.6	22	8	-1	-1
ABarap	45	-6.39741	6.46118	-7.2315	3	26	14	-1	-1
D	45	23.2853	1.6351	4.11949	2.9	42	11	-1	-1
ABarpp	45	4.5357	11.2032	3.34916	2.9	29	15	-1	-1
ABarpa	45	-9.45136	12.3779	0.702968	3	28	15	-1	-1
Cp	45	17.0088	6.95776	3.88621	3.4	25	10	-1	-1
Ca	45	5.966	2.46322	6.3185	3.6	24	10	-1	-1
MSp	45	0.61728	-3.37567	-6.01474	3.7	20	9	-1	-1
P4	45	20.4548	-9.15386	3.86125	2.5	43	11	-1	-1
ABprpp	45	20.5562	1.06276	-6.02715	3	37	16	-1	-1
ABprpa	45	10.201	-3.28727	-7.56556	3.2	36	16	-1	-1
ABprap	45	11.3481	8.36075	-3.37179	2.5	35	17	-1	-1
ABplpp	45	7.75048	-8.86222	7.93962	3.3	38	18	-1	-1
ABplpa	45	-4.00733	-9.51126	6.71192	3.3	39	18	-1	-1
ABalaa	45	-21.954	-2.09305	-7.06084	3.2	30	12	-1	-1
ABplap	45	-4.65988	5.4902	6.85531	3.2	32	19	-1	-1
ABaraa	45	-14.0541	2.60123	-8.63737	3	27	14	-1	-1
ABalpp	45	-11.8871	-5.78262	6.38478	3.2	41	13	-1	-1
ABplaa	45	-15.9008	7.36655	3.34517	3.1	33	19	-1	-1
ABalap	45	-21.2672	3.12177	0.040147	3	31	12	-1	-1
ABalpa	46	-19.6109	-8.36006	-2.01756	3.1	40	13	-1	-1
ABalaa	46	-21.7542	-2.09379	-7.05146	3.2	30	12	-1	-1
ABalap	46	-21.0671	3.22103	0.0507042	3	31	12	-1	-1
ABprpa	46	11.1006	-3.09058	-7.52099	3.2	36	16	-1	-1
D	46	23.383	0.934785	4.11596	2.9	42	11	-1	-1
ABplap	46	-4.95923	5.59129	6.84241	3.2	32	19	-1	-1
ABarap	46	-6.59719	6.46191	-7.24088	3	26	14	-1	-1
ABprap	46	11.3491	8.66073	-3.36827	2.5	35	17	-1	-1
ABaraa	46	-14.154	2.6016	-8.64206	3	27	14	-1	-1
ABarpa	46	-9.45136	12.3779	0.702968	3	28	15	-1	-1
Ep	46	15.1941	-6.50338	0.974893	3.6	22	8	-1	-1
MSa	46	-9.53054	-9.17342	-3.55551	3.4	21	9	44	45
MSp	46	0.516458	-3.67528	-6.02295	3.7	20	9	-1	-1
ABpraa	46	1.00279	9.1339	-6.85263	2.9	34	17	-1	-1
Ea	46	5.76324	-9.67647	1.16225	3.4	23	8	-1	-1
ABplaa	46	-15.701	7.36582	3.35455	3.1	33	19	-1	-1
ABplpa	46	-3.50663	-9.11312	6.74007	3.3	39	18	-1	-1
ABarpp	46	4.43674	11.5035	3.34799	2.9	29	15	-1	-1
ABplpp	46	7.66656	-8.758	7.60309	3.3	38	18	-1	-1
Ca	46	5.96631	2.56321	6.31967	3.6	24	10	-1	-1
ABprpp	46	20.8562	1.16165	-6.0119	3	37	16	-1	-1
P4	46	20.0543	-9.45237	3.83896	2.5	43	11	-1	-1
Cp	46	17.3072	6.5567	3.89559	3.4	25	10	-1	-1
ABalpp	46	-12.0862	-5.5819	6.37775	3.2	41	13	-1	-1
ABplap	47	-5.35848	5.69274	6.82482	3.2	32	19	-1	-1
ABaraa	47	-14.2538	2.60197	-8.64675	3	27	14	-1	-1
ABprpa	47	12.1001	-2.89425	-7.47173	3.2	36	16	-1	-1
ABprpp	47	21.0563	1.26091	-6.00135	3	37	16	-1	-1
MSap	47	-7.52771	-9.50426	-1.46286	2.5	44	21	-1	-1
ABarpa	47	-9.55094	12.4783	0.699452	3	28	15	-1	-1
Ep	47	14.9639	-6.2104	1.63496	3.6	22	8	-1	-1
ABplpp	47	7.48305	-8.55342	7.26315	3.3	38	18	-1	-1
ABalap	47	-20.7668	3.41992	0.0671274	3	31	12	-1	-1
MSp	47	0.916326	-3.57676	-6.00301	3.7	20	9	46	47
P4	47	19.7537	-9.75125	3.82136	2.5	43	11	-1	-1
ABplpa	47	-3.00594	-8.71498	6.76823	3.3	39	18	-1	-1
ABalpa	47	-19.6575	-8.27166	-1.01756	3.1	40	13	-1	-1
ABarpp	47	4.33779	11.8039	3.34683	2.9	29	15	-1	-1
Cp	47	17.6053	6.05563	3.90379	3.4	25	10	-1	-1
MSaa	47	-11.1285	-9.06757	-3.62939	2.2	45	21	-1	-1
D	47	23.5806	0.234105	4.11711	2.9	42	11	-1	-1
Ea	47	5.46575	-8.97542	1.1564	3.4	23	8	-1	-1
ABalaa	47	-21.5541	-1.99453	-7.0409	3.2	30	12	-1	-1
ABprap	47	11.2504	9.06107	-3.36826	2.7	35	17	-1	-1
Ca	47	5.96662	2.6632	6.32084	3.6	24	10	-1	-1
ABalpp	47	-11.8858	-5.38265	6.38948	3.2	41	13	-1	-1
ABpraa	47	1.10237	9.03354	-6.84912	2.9	34	17	-1	-1
ABplaa	47	-15.5012	7.36509	3.36394	3.1	33	19	-1	-1
ABarap	47	-6.89717	6.36301	-7.25613	3	26	14	-1	-1
ABalaa	48	-21.8531	-1.79344	-7.05263	3.2	30	12	-1	-1
ABarpa	48	-8.65193	12.475	0.741672	3	28	15	-1	-1
ABaraa	48	-14.3534	2.70232	-8.65027	3	27	14	-1	-1
ABprpa	48	13.0996	-2.69792	-7.42247	3.2	36	16	-1	-1
Ea	48	4.11549	-8.55874	0.0965908	3.4	23	8	-1	-1
ABplap	48	-5.75741	5.89419	6.8084	3.2	32	19	-1	-1
ABalpp	48	-11.6851	-5.0834	6.40239	3.2	41	13	-1	-1
P4	48	19.3532	-10.0498	3.79907	2.5	43	11	-1	-1
MSap	48	-6.48023	-10.9198	-0.42887	2.5	44	21	-1	-1
ABprap	48	11.2504	9.06107	-3.36826	2.7	35	17	-1	-1
ABalpa	48	-19.8037	-8.08289	-0.0210703	3.1	40	13	-1	-1
ABarpp	48	4.33903	12.2039	3.35153	3.3	29	15	-1	-1
Ca	48	6.06682	2.76283	6.32671	3.6	24	10	-1	-1
ABplpa	48	-2.50525	-8.31683	6.79638	3.3	39	18	-1	-1
ABplaa	48	-15.2016	7.36399	3.37801	3.1	33	19	-1	-1
ABprpp	48	21.3565	1.4598	-5.98492	3	37	16	-1	-1
ABpraa	48	1.20195	8.93318	-6.8456	2.9	34	17	-1	-1
ABarap	48	-6.7979	6.16266	-7.25379	3	26	14	-1	-1
D	48	23.3621	-0.768952	4.42889	2.9	42	11	-1	-1
Cp	48	17.3213	6.06059	3.5568	3.4	25	10	-1	-1
ABalap	48	-20.4666	3.6188	0.0835507	3	31	12	-1	-1
MSpa	48	-2.77833	-3.16324	-6.17189	2.2	47	20	-1	-1
ABplpp	48	7.38316	-8.55305	7.25846	3.3	38	18	-1	-1
Ep	48	14.8797	-6.20617	1.29735	3.6	22	8	-1	-1
MSpp	48	3.86255	-2.77584	-6.8564	2.2	46	20	-1	-1
MSaa	48	-11.683	-9.75373	-4.66459	2.2	45	21	-1	-1
ABalpp	49	-11.7847	-4.98304	6.39887	3.2	41	13	-1	-1
ABalap	49	-20.3664	3.71843	0.0894167	3	31	12	-1	-1
ABarap	49	-6.59874	5.96195	-7.24676	3	26	14	-1	-1
MSaa	49	-12.1512	-9.74418	-5.35394	2.2	45	21	-1	-1
ABplpp	49	7.18369	-8.45233	7.25025	3.3	38	18	-1	-1
P4	49	18.5372	-10.4507	4.08975	2.5	43	11	-1	-1
Ea	49	2.76555	-8.04206	-0.962041	4.1	23	8	-1	-1
ABprpp	49	21.3325	1.25402	-5.48786	3	37	16	-1	-1
D	49	23.1435	-1.77201	4.74077	2.9	42	11	-1	-1
ABalpa	49	-19.95	-7.89413	0.975418	3.1	40	13	-1	-1
ABarpp	49	4.45457	12.2074	3.02331	3.3	29	15	-1	-1
Ca	49	6.46762	3.16134	6.35018	3.6	24	10	-1	-1
ABalaa	49	-22.2521	-1.59199	-7.06904	3.2	30	12	-1	-1
Cp	49	17.0376	6.16555	3.21089	3.4	25	10	-1	-1
ABplpa	49	-2.50494	-8.21684	6.79756	3.3	39	18	-1	-1
ABplap	49	-5.25766	5.99236	6.83303	3.2	32	19	-1	-1
ABprpa	49	13.0999	-2.59793	-7.42129	3.2	36	16	-1	-1
ABpraa	49	1.30122	8.73283	-6.84326	2.9	34	17	-1	-1
ABarpa	49	-7.75293	12.4717	0.783893	3.5	28	15	-1	-1
ABprap	49	11.3506	9.16069	-3.3624	2.7	35	17	-1	-1
Ep	49	14.7952	-6.30193	0.958478	3.6	22	8	-1	-1
MSpa	49	-3.03136	-3.25055	-7.18596	2.2	47	20	-1	-1
MSap	49	-6.38065	-11.0201	-0.425354	2.5	44	21	-1	-1
ABplaa	49	-14.9019	7.36289	3.39208	3.1	33	19	-1	-1
MSpp	49	4.3728	-3.07475	-7.08617	2.2	46	20	-1	-1
ABaraa	49	-14.4533	2.70269	-8.65496	3	27	14	-1	-1
ABarpa	50	-7.63739	12.4752	0.455674	3.5	28	15	-1	-1
ABalpa	50	-19.7502	-7.89487	0.9848	3.1	40	13	-1	-1
ABpraa	50	1.4008	8.63247	-6.83974	2.9	34	17	-1	-1
ABaraa	50	-14.5532	2.70306	-8.65965	3	27	14	-1	-1
ABalpp	50	-11.884	-4.78269	6.39653	3.2	41	13	-1	-1
ABarap	50	-6.3999	5.66124	-7.2409	3	26	14	-1	-1
Ep	50	14.6107	-6.39733	0.615011	3.6	22	8	-1	-1
ABprpp	50	21.308	0.948248	-4.99197	3	37	16	-1	-1
ABplpp	50	7.08411	-8.35197	7.24673	3.3	38	18	-1	-1
ABplap	50	-4.7579	6.09052	6.85766	3.2	32	19	-1	-1
ABprpa	50	13.2001	-2.4983	-7.41542	3.2	36	16	-1	-1
Cp	50	16.654	6.27087	2.86039	3.4	25	10	-1	-1
MSap	50	-6.28139	-11.2205	-0.423013	2.5	44	21	-1	-1
ABalap	50	-20.2662	3.81806	0.0952827	3	31	12	-1	-1
ABprap	50	11.4508	9.26032	-3.35653	2.8	35	17	-1	-1
P4	50	17.7212	-10.8516	4.38054	2.5	43	11	-1	-1
MSpp	50	4.98294	-3.37402	-7.31126	2.2	46	20	-1	-1
MSpa	50	-3.53143	-3.44871	-7.21177	2.2	47	20	-1	-1
MSaa	50	-12.7189	-9.63426	-6.04679	2.2	45	21	-1	-1
ABplpa	50	-2.40443	-8.01722	6.8046	3.3	39	18	-1	-1
Ea	50	3.08087	-8.0393	-1.28091	4.1	23	8	-1	-1
ABalaa	50	-22.6507	-1.29055	-7.08428	3.2	30	12	-1	-1
ABplaa	50	-14.9139	7.26	3.64061	3.1	33	19	-1	-1
ABarpp	50	4.57011	12.2109	2.69499	3.3	29	15	-1	-1
Ca	50	6.96863	3.65947	6.37951	3.6	24	10	-1	-1
D	50	22.8248	-2.87469	5.04668	2.9	42	11	-1	-1
ABplpp	51	6.88465	-8.25124	7.23853	3.3	38	18	-1	-1
ABarpp	51	4.68534	12.1144	2.36559	3.3	29	15	-1	-1
ABplpa	51	-2.30392	-7.8176	6.81164	3.3	39	18	-1	-1
MSap	51	-6.008	-12.1273	0.0799021	2.5	44	21	-1	-1
Ca	51	7.46963	4.1576	6.40884	3.6	24	10	-1	-1
MSpa	51	-4.13139	-3.64649	-7.24227	2.2	47	20	-1	-1
ABalaa	51	-22.4512	-1.39128	-7.07607	3.2	30	12	-1	-1
MSaa	51	-13.2872	-9.72433	-6.742	2.8	45	21	-1	-1
Cp	51	17.1531	6.16905	2.88267	3.4	25	10	-1	-1
ABprpp	51	21.2839	0.742468	-4.4949	3	37	16	-1	-1
ABalpa	51	-19.5504	-7.8956	0.994183	3.1	40	13	-1	-1
ABalap	51	-20.166	3.91768	0.101149	3	31	12	-1	-1
MSpp	51	5.59308	-3.6733	-7.53634	2.2	46	20	-1	-1
D	51	22.7234	-3.37429	5.03612	2.9	42	11	-1	-1
ABaraa	51	-14.6528	2.80341	-8.66317	3	27	14	-1	-1
ABarap	51	-6.49979	5.6616	-7.24559	3	26	14	-1	-1
ABplaa	51	-14.8261	7.15675	3.89384	3.1	33	19	-1	-1
ABprap	51	11.539	9.25706	-3.10213	2.8	35	17	-1	-1
ABpraa	51	1.59995	8.43175	-6.83271	2.9	34	17	-1	-1
P4	51	16.9049	-11.3525	4.67004	2.5	43	11	-1	-1
ABalpp	51	-11.7844	-4.88305	6.40005	3.2	41	13	-1	-1
ABplap	51	-4.25814	6.18868	6.8823	3.2	32	19	-1	-1
Ep	51	14.327	-6.29238	0.269172	3.6	22	8	-1	-1
Ea	51	3.39619	-8.03653	-1.59978	4.1	23	8	-1	-1
ABprpa	51	13.2004	-2.39831	-7.41425	3.2	36	16	-1	-1
ABarpa	51	-7.52185	12.4787	0.127355	3.5	28	15	-1	-1
Ep	52	13.9437	-6.08706	-0.0801925	3.6	22	8	-1	-1
ABaraa	52	-14.7527	2.80378	-8.66786	3	27	14	-1	-1
MSaa	52	-13.2547	-9.31663	-7.40319	2.8	45	21	-1	-1
ABalpp	52	-11.6851	-5.0834	6.40239	3.2	41	13	-1	-1
ABplap	52	-4.65863	5.89017	6.86001	3.2	32	19	-1	-1
Ca	52	6.31293	2.5737	5.33491	3.6	24	10	48	49
ABalaa	52	-22.2521	-1.59199	-7.06904	3.2	30	12	-1	-1
ABprap	52	11.6268	9.1538	-2.84891	2.8	35	17	-1	-1
ABplaa	52	-14.7383	7.05349	4.14706	3.1	33	19	-1	-1
P4	52	16.4048	-11.5506	4.64424	2.5	43	11	-1	-1
ABprpa	52	13.3006	-2.29869	-7.40838	3.2	36	16	-1	-1
ABarpp	52	4.68534	12.1144	2.36559	3.3	29	15	-1	-1
ABalap	52	-20.6904	3.41375	0.571233	3	31	12	-1	-1
ABarap	52	-6.69957	5.66233	-7.25497	3	26	14	-1	-1
Cp	52	17.7522	6.06686	2.90965	3.4	25	10	-1	-1
ABplpa	52	-2.2892	-8.11372	6.4752	3.3	39	18	-1	-1
ABalpa	52	-19.2504	-7.7967	1.00943	3.1	40	13	-1	-1
MSpp	52	6.20322	-3.97258	-7.76143	2.8	46	20	-1	-1
ABpraa	52	1.68255	8.52703	-6.45228	2.9	34	17	-1	-1
ABplpp	52	6.78413	-8.45086	7.23149	3.3	38	18	-1	-1
ABprpp	52	21.3594	0.43633	-3.99432	3	37	16	-1	-1
MSpa	52	-4.63145	-3.84465	-7.26807	2.2	47	20	-1	-1
ABarpa	52	-7.30673	12.3818	-0.197347	3.5	28	15	-1	-1
D	52	22.6219	-3.87389	5.02555	2.9	42	11	-1	-1
MSap	52	-5.73492	-13.1341	0.581642	2.8	44	21	-1	-1
Ea	52	3.8114	-8.03413	-1.91396	4.1	23	8	-1	-1
ABalpp	53	-11.5871	-5.68372	6.40003	3.2	41	13	-1	-1
MSaa	53	-13.2221	-8.90894	-8.06437	2.8	45	21	-1	-1
ABplaa	53	-14.6504	6.95024	4.40029	3.1	33	19	-1	-1
Cap	53	7.05413	0.982847	4.35012	2.3	48	24	-1	-1
ABarpp	53	4.68503	12.0144	2.36442	3.3	29	15	-1	-1
P4	53	15.9048	-11.7488	4.61843	2.5	43	11	-1	-1
ABalaa	53	-22.0529	-1.79271	-7.06201	3.2	30	12	-1	-1
ABplpp	53	6.68331	-8.75047	7.22327	3.3	38	18	-1	-1
MSpp	53	6.00345	-3.97184	-7.77081	2.8	46	20	-1	-1
ABalpa	53	-19.1505	-7.79707	1.01412	3.1	40	13	-1	-1
Cp	53	16.8573	5.44665	4.86273	3.4	25	10	50	51
ABaraa	53	-14.8522	2.90414	-8.67138	3	27	14	-1	-1
ABplap	53	-5.05943	5.49166	6.83654	3.2	32	19	-1	-1
ABarpa	53	-7.40662	12.3822	-0.202039	3.5	28	15	-1	-1
D	53	22.4206	-4.37312	5.0103	2.9	42	11	-1	-1
MSpa	53	-5.23141	-4.04244	-7.29857	2.2	47	20	-1	-1
ABpraa	53	1.86534	8.72194	-6.06599	2.9	34	17	-1	-1
Caa	53	4.12066	4.28163	5.25168	2	49	24	-1	-1
ABprap	53	11.7147	9.05054	-2.59568	2.8	35	17	-1	-1
ABprpp	53	21.1612	0.937025	-3.99783	3	37	16	-1	-1
ABalap	53	-20.9146	3.10871	1.05774	3.5	31	12	-1	-1
MSap	53	-5.91905	-13.1295	0.23935	2.8	44	21	-1	-1
ABarap	53	-6.79946	5.6627	-7.25967	3	26	14	-1	-1
ABprpa	53	13.1009	-2.29795	-7.41777	3.2	36	16	-1	-1
Ea	53	3.81202	-7.83415	-1.91161	4.1	23	8	-1	-1
Ep	53	13.5604	-5.88175	-0.429547	3.6	22	8	-1	-1
ABplpa	53	-2.27479	-8.50982	6.13749	3.3	39	18	-1	-1
Cap	54	9.00123	-0.235973	5.42868	2.3	48	24	-1	-1
MSaa	54	-13.0897	-8.50161	-8.72087	2.8	45	21	-1	-1
ABarpp	54	4.68472	11.9144	2.36325	3.3	29	15	-1	-1
P4	54	15.3045	-12.0466	4.58676	3	43	11	-1	-1
Ea	54	3.71306	-7.53381	-1.91278	4.1	23	8	-1	-1
D	54	22.5656	-4.96185	4.00911	2.9	42	11	-1	-1
ABalap	54	-20.7922	2.81416	0.559493	3.5	31	12	-1	-1
ABpraa	54	1.94793	8.81722	-5.68556	2.9	34	17	-1	-1
MSap	54	-6.10317	-13.1249	-0.103043	2.8	44	21	-1	-1
ABprpa	54	12.9011	-2.29722	-7.42715	3.2	36	16	-1	-1
ABarpa	54	-7.50651	12.3825	-0.20673	3.5	28	15	-1	-1
ABplpa	54	-2.1605	-8.9063	5.80458	3.3	39	18	-1	-1
Caa	54	4.60352	3.97596	5.60452	2	49	24	-1	-1
ABplap	54	-5.46023	5.09315	6.81308	3.2	32	19	-1	-1
ABalaa	54	-21.8538	-1.99343	-7.05498	3.2	30	12	-1	-1
MSpa	54	-5.83137	-4.24023	-7.32907	2.2	47	20	-1	-1
ABprpp	54	20.9633	1.53771	-4.00016	3	37	16	-1	-1
ABaraa	54	-14.8685	2.70029	-8.34079	3	27	14	-1	-1
ABalpa	54	-19.0506	-7.79743	1.01881	3.1	40	13	-1	-1
ABplaa	54	-14.951	6.65136	4.38269	3.1	33	19	-1	-1
Ep	54	13.4762	-5.87752	-0.767179	3.6	22	8	-1	-1
ABalpp	54	-11.3892	-6.28441	6.40236	3.2	41	13	-1	-1
Cpa	54	15.9636	7.14982	4.84048	2.5	50	25	-1	-1
ABplpp	54	6.5828	-8.95009	7.21623	3.3	38	18	-1	-1
Cpp	54	19.6912	2.24823	3.95766	2.5	51	25	-1	-1
MSpp	54	5.80367	-3.97111	-7.78019	2.8	46	20	-1	-1
ABprap	54	11.8025	8.94729	-2.34246	2.8	35	17	-1	-1
ABarap	54	-6.99955	5.56344	-7.27022	3	26	14	-1	-1
ABplpp	55	6.38209	-9.24934	7.20332	3.3	38	18	-1	-1
ABalpa	55	-18.9511	-7.89779	1.02233	3.1	40	13	-1	-1
ABalpp	55	-11.2887	-6.08479	6.4094	3.2	41	13	-1	-1
MSaa	55	-12.9219	-8.71005	-8.04795	2.8	45	21	-1	-1
Cpa	55	16.2407	7.4429	5.35749	2.5	50	25	-1	-1
ABarap	55	-6.79883	5.86268	-7.25732	3	26	14	-1	-1
ABarpp	55	4.46773	11.4113	2.6809	3.3	29	15	-1	-1
Caa	55	5.18596	3.56993	5.96098	2	49	24	-1	-1
Cap	55	10.9483	-1.45479	6.50723	2.3	48	24	-1	-1
ABprpp	55	20.7651	2.03841	-4.00367	3	37	16	-1	-1
ABaraa	55	-14.8848	2.49644	-8.01019	3	27	14	-1	-1
Cpp	55	20.2667	2.14025	4.48404	2.5	51	25	-1	-1
Ep	55	13.2924	-5.77293	-1.10834	3.6	22	8	-1	-1
ABprpa	55	12.7016	-2.1965	-7.43536	3.2	36	16	-1	-1
ABalap	55	-20.6698	2.51962	0.0612448	3.5	31	12	-1	-1
ABplaa	55	-15.2516	6.35248	4.36509	3.1	33	19	-1	-1
ABarpa	55	-7.6064	12.3829	-0.211421	3.5	28	15	-1	-1
MSap	55	-6.3875	-13.22	-0.451201	2.8	44	21	-1	-1
P4	55	15.5512	-12.0357	3.59731	3	43	11	-1	-1
ABplap	55	-5.24512	4.99629	6.48838	3.2	32	19	-1	-1
ABpraa	55	2.13073	9.01213	-5.29927	2.9	34	17	-1	-1
ABplpa	55	-2.16081	-9.00629	5.8034	3.3	39	18	-1	-1
D	55	22.7102	-5.65058	3.00675	2.9	42	11	-1	-1
Ea	55	3.51577	-6.73313	-1.91276	4.1	23	8	-1	-1
ABalaa	55	-21.6546	-2.19414	-7.04794	3.2	30	12	-1	-1
MSpa	55	-5.53295	-4.6413	-7.31969	3.2	47	20	-1	-1
ABprap	55	11.8906	8.94403	-2.08806	2.8	35	17	-1	-1
MSpp	55	5.60358	-4.07037	-7.79075	2.8	46	20	-1	-1
ABalap	56	-20.8698	2.42036	0.0506876	3.5	31	12	-1	-1
ABalaa	56	-21.4554	-2.39486	-7.04091	3.2	30	12	-1	-1
ABprap	56	11.9785	8.84077	-1.83484	2.8	35	17	-1	-1
ABarpa	56	-7.13137	12.0753	0.307925	3.5	28	15	-1	-1
ABprpa	56	12.7044	-1.29656	-7.42478	3.2	36	16	-1	-1
Ea	56	3.31848	-5.93246	-1.91274	4.1	23	8	-1	-1
Caa	56	5.76964	3.56387	6.32204	2.8	49	24	-1	-1
ABplaa	56	-15.5522	6.0536	4.34749	3.1	33	19	-1	-1
ABalpp	56	-11.0879	-5.78555	6.42231	3.2	41	13	-1	-1
MSap	56	-5.98825	-13.3214	-0.433611	2.8	44	21	-1	-1
ABarap	56	-6.49823	6.16156	-7.23972	3	26	14	-1	-1
ABplpa	56	-2.16112	-9.10628	5.80223	3.3	39	18	-1	-1
Cap	56	12.0471	-1.45882	6.55884	2.8	48	24	-1	-1
ABplpp	56	6.48198	-9.2497	7.20801	3.3	38	18	-1	-1
D	56	22.5402	-6.14208	2.32557	2.9	42	11	-1	-1
Cpa	56	16.5181	7.83598	5.87568	2.5	50	25	-1	-1
MSpp	56	5.4038	-4.06964	-7.80013	2.8	46	20	-1	-1
P4	56	15.7976	-12.1248	2.60669	3	43	11	-1	-1
MSpa	56	-5.53232	-4.44131	-7.31734	3.2	47	20	-1	-1
MSaa	56	-12.6541	-8.91886	-7.37034	2.8	45	21	-1	-1
Cpp	56	20.842	1.93227	5.00925	2.5	51	25	-1	-1
ABarpp	56	4.15086	10.9085	2.99396	3.3	29	15	-1	-1
ABprpp	56	20.5672	2.63909	-4.006	3	37	16	-1	-1
ABalpa	56	-18.2284	-7.89456	0.555753	3.1	40	13	-1	-1
ABpraa	56	2.21332	9.10741	-4.91884	2.9	34	17	-1	-1
ABplap	56	-5.03	4.89943	6.16357	3.2	32	19	-1	-1
ABaraa	56	-15.001	2.29296	-7.68429	3	27	14	-1	-1
Ep	56	13.1086	-5.66835	-1.44948	3.6	22	8	-1	-1
ABpraa	57	2.39612	9.30231	-4.53255	2.9	34	17	-1	-1
Ea	57	3.02037	-5.4314	-1.92094	4.1	23	8	-1	-1
ABalpp	57	-11.0886	-5.98553	6.41996	3.2	41	13	-1	-1
ABplpa	57	-2.16175	-9.30627	5.79988	3.3	39	18	-1	-1
Cpp	57	21.6536	0.933279	4.70213	2.5	51	25	-1	-1
Cap	57	13.3191	-2.4693	7.10749	2.8	48	24	-1	-1
Caa	57	5.42116	2.95342	7.29974	2.8	49	24	-1	-1
ABplaa	57	-15.9527	5.75508	4.3252	3.1	33	19	-1	-1
MSaa	57	-12.3867	-9.22766	-6.69391	2.8	45	21	-1	-1
ABprap	57	12.0663	8.73751	-1.58161	2.8	35	17	-1	-1
ABarpa	57	-6.65664	11.6677	0.826097	3.5	28	15	-1	-1
ABalap	57	-21.0699	2.32109	0.0401304	3.5	31	12	-1	-1
ABalaa	57	-21.2563	-2.59558	-7.03388	3.2	30	12	-1	-1
P4	57	16.1439	-12.2143	1.62076	3	43	11	-1	-1
D	57	22.3698	-6.73358	1.64332	2.9	42	11	-1	-1
Cpa	57	16.7699	7.52332	6.88506	2.5	50	25	-1	-1
MSap	57	-5.48943	-13.5232	-0.412505	2.8	44	21	-1	-1
MSpa	57	-5.5317	-4.24133	-7.31499	3.2	47	20	-1	-1
ABprpp	57	20.6677	2.83871	-3.99896	3	37	16	-1	-1
Ep	57	13.2849	-5.67487	-0.940686	3.6	22	8	-1	-1
ABplap	57	-4.81488	4.80257	5.83887	3.2	32	19	-1	-1
ABarap	57	-6.19763	6.46044	-7.22212	3	26	14	-1	-1
MSpp	57	5.10382	-4.16854	-7.81538	2.8	46	20	-1	-1
ABplpp	57	6.58187	-9.25007	7.2127	3.3	38	18	-1	-1
ABaraa	57	-15.1303	2.88555	-7.01604	3	27	14	-1	-1
ABprpa	57	12.7072	-0.39663	-7.41421	3.2	36	16	-1	-1
ABarpp	57	3.83367	10.3058	3.30575	3.3	29	15	-1	-1
ABalpa	57	-17.5054	-7.79133	0.0903513	3.1	40	13	-1	-1
ABalpp	58	-11.1891	-6.18515	6.41292	3.2	41	13	-1	-1
Cap	58	14.5907	-3.57977	7.65497	2.8	48	24	-1	-1
ABarpp	58	4.20758	9.59862	3.8157	3.3	29	15	-1	-1
ABalaa	58	-21.6555	-2.49412	-7.05147	3.2	30	12	-1	-1
ABplaa	58	-15.8008	5.44278	5.32989	3.1	33	19	52	53
ABplap	58	-4.51646	4.4015	5.84824	3.2	32	19	54	55
ABprpa	58	12.71	0.503303	-7.40363	3.2	36	16	-1	-1
ABplpa	58	-1.94725	-9.60312	5.47282	3.3	39	18	-1	-1
ABarpa	58	-6.18191	11.2601	1.34427	3.5	28	15	-1	-1
ABprap	58	12.2541	8.63389	-1.3237	2.8	35	17	-1	-1
MSpa	58	-5.63097	-4.04098	-7.31733	3.2	47	20	-1	-1
ABalpa	58	-17.8053	-7.89023	0.0751029	3.1	40	13	-1	-1
ABalap	58	-21.2158	2.60985	1.03779	3.5	31	12	-1	-1
Cpp	58	22.5648	-0.166069	4.39841	2.5	51	25	-1	-1
ABpraa	58	2.47871	9.3976	-4.15212	2.9	34	17	-1	-1
ABprpp	58	20.7685	3.13833	-3.99075	3	37	16	-1	-1
Cpa	58	17.1213	7.11029	7.89796	2.5	50	25	-1	-1
ABaraa	58	-15.3595	3.47852	-6.35249	3	27	14	-1	-1
MSap	58	-5.65635	-13.0148	-1.0819	2.8	44	21	-1	-1
Ep	58	13.5607	-5.78176	-0.428373	3.6	22	8	-1	-1
MSpp	58	5.20744	-2.96899	-7.79659	2.8	46	20	-1	-1
MSaa	58	-12.3848	-8.62771	-6.68686	2.8	45	21	-1	-1
Ea	58	2.62268	-4.82998	-1.93266	4.1	23	8	-1	-1
D	58	22.1995	-7.32508	0.960967	2.9	42	11	-1	-1
ABplpp	58	6.68176	-9.25044	7.2174	3.3	38	18	-1	-1
P4	58	15.7071	-12.1971	0.265532	3	43	11	-1	-1
Caa	58	4.97278	2.34334	8.27276	2.8	49	24	-1	-1
ABarap	58	-5.89672	6.85932	-7.20335	3	26	14	-1	-1
P4	59	15.1704	-12.1794	-1.0944	3	43	11	-1	-1
ABarpp	59	4.58117	8.79142	4.32448	3.3	29	15	-1	-1
MSap	59	-5.82296	-12.4064	-1.75012	2.8	44	21	-1	-1
ABalpa	59	-18.1053	-7.98912	0.0598545	3.1	40	13	-1	-1
Ea	59	2.62362	-4.53	-1.92913	4.1	23	8	-1	-1
ABplaaa	59	-15.9953	7.14339	5.34048	2.2	53	33	-1	-1
ABprpp	59	20.8693	3.43794	-3.98253	3	37	16	-1	-1
Cpp	59	23.4761	-1.26542	4.0948	3	51	25	-1	-1
ABpraa	59	2.6615	9.5925	-3.76583	2.9	34	17	56	57
MSaa	59	-12.3829	-8.02775	-6.67981	2.8	45	21	-1	-1
ABprpa	59	12.9157	2.40243	-7.37193	3.2	36	16	-1	-1
ABplpa	59	-1.63286	-9.90033	5.15036	3.3	39	18	-1	-1
ABarap	59	-6.38613	8.13751	-5.20918	3	26	14	58	59
MSpa	59	-5.45435	-3.94751	-6.80736	3.2	47	20	-1	-1
Caa	59	4.78648	1.64798	7.92224	2.8	49	24	-1	-1
Cpa	59	17.4726	6.69727	8.91085	3.3	50	25	-1	-1
ABalpp	59	-11.2896	-6.38477	6.40588	3.2	41	13	-1	-1
ABaraa	59	-15.5884	4.17147	-5.68776	3	27	14	60	61
ABalaa	59	-22.0548	-2.39267	-7.06906	3.2	30	12	-1	-1
ABalap	59	-21.3614	2.9986	2.03663	3.5	31	12	-1	-1
D	59	22.232	-6.91738	0.299776	2.9	42	11	-1	-1
Cap	59	15.0633	-4.68731	8.16491	2.8	48	24	-1	-1
ABplapa	59	-4.6633	4.39028	6.84238	2.2	54	32	-1	-1
ABplaap	59	-12.0645	3.34099	4.47996	2.3	52	33	-1	-1
ABarpa	59	-5.70719	10.8525	1.86244	3.5	28	15	-1	-1
Ep	59	13.5632	-4.98182	-0.418974	3.6	22	8	-1	-1
ABprap	59	13.3065	8.81826	-0.270916	2.8	35	17	62	63
ABplpp	59	7.42575	-9.94136	6.24318	3.3	38	18	-1	-1
ABplapp	59	-2.78446	0.207181	4.87982	2.5	55	32	-1	-1
MSpp	59	5.31107	-1.76945	-7.7778	2.8	46	20	-1	-1
MSaa	60	-12.3811	-7.42779	-6.67276	2.8	45	21	-1	-1
ABalpa	60	-18.4128	-8.56444	-1.96362	3.1	40	13	64	65
ABarapa	60	-8.33168	9.85629	-6.28186	2.1	58	26	-1	-1
ABarapp	60	-5.50058	5.75793	-7.19751	2.1	59	26	-1	-1
MSap	60	-6.08946	-11.7976	-2.42303	2.8	44	21	-1	-1
ABpraap	60	3.80412	8.60014	-4.7248	2.3	56	34	-1	-1
ABaraaa	60	-18.0791	6.28046	-5.78037	2.5	60	27	-1	-1
ABplpp	60	8.16975	-10.6323	5.26896	2.9	38	18	66	67
D	60	22.3645	-6.51005	-0.356713	2.9	42	11	-1	-1
Caa	60	4.50028	0.952998	7.56694	2.8	49	24	-1	-1
Cap	60	15.5358	-5.79486	8.67486	2.8	48	24	-1	-1
ABaraap	60	-13.15	2.27442	-6.59632	2.5	61	27	-1	-1
ABplapp	60	-2.93317	-0.403999	5.86691	2.5	55	32	-1	-1
MSpp	60	5.415	-0.469908	-7.75784	2.8	46	20	-1	-1
ABalaa	60	-22.454	-2.29121	-7.08665	2.6	30	12	68	69
ABarpa	60	-8.00402	11.0609	1.75689	3.5	28	15	70	71
Cpa	60	16.3065	7.10936	8.19334	3.3	50	25	-1	-1
P4	60	14.6336	-12.1618	-2.45431	3	43	11	-1	-1
ABplaap	60	-11.8203	2.5519	3.48112	2.3	52	33	-1	-1
ABprapp	60	14.5046	8.61388	-0.216971	2	63	35	-1	-1
ABplpa	60	-1.31848	-10.1975	4.828	2.7	39	18	72	73
ABprpp	60	20.8781	4.31433	-1.96961	3	37	16	-1	-1
MSpa	60	-5.27774	-3.85404	-6.29739	3.2	47	20	-1	-1
ABprapa	60	10.4717	11.7167	0.630632	2.1	62	35	-1	-1
ABpraaa	60	1.4703	11.9967	-3.79393	2	57	34	-1	-1
Ea	60	2.62455	-4.23002	-1.92561	3.5	23	8	-1	-1
ABplaaa	60	-15.0944	7.74005	5.38975	2.2	53	33	-1	-1
ABalap	60	-20.5648	2.19573	2.06476	3.5	31	12	74	75
ABalpp	60	-11.1434	-6.57353	5.40939	3.2	41	13	-1	-1
Cpp	60	23.0468	-0.771718	4.74783	3	51	25	-1	-1
ABplapa	60	-5.85886	5.3946	6.79784	2.2	54	32	-1	-1
Ep	60	13.566	-4.08188	-0.4084	3.6	22	8	-1	-1
ABprpa	60	13.1214	4.30156	-7.34023	3.2	36	16	76	77
ABarpp	60	3.68216	8.79471	4.28226	3.3	29	15	-1	-1
MSaa	61	-12.3789	-6.72785	-6.66453	2.8	45	21	-1	-1
Caa	61	4.21409	0.258011	7.21173	2.8	49	24	-1	-1
ABalpaa	61	-20.4009	-7.38075	-0.0409933	2.3	65	40	-1	-1
ABalapp	61	-17.528	-0.00349923	1.18082	2.5	74	31	-1	-1
ABplaaa	61	-16.4772	7.74904	4.99116	2.2	53	33	-1	-1
ABaraaa	61	-17.7822	5.37943	-5.77687	2.5	60	27	-1	-1
ABarpaa	61	-9.8014	11.2675	1.6748	2.3	71	28	-1	-1
ABarapa	61	-9.1339	8.85929	-6.33114	2.1	58	26	-1	-1
ABplapa	61	-6.40743	4.68489	7.76499	2.7	54	32	-1	-1
ABarpp	61	1.68282	8.30207	4.18257	3.3	29	15	-1	-1
ABplppp	61	9.70345	-12.4025	2.317	2	67	38	-1	-1
ABalpap	61	-15.3203	-9.87568	-1.83347	2.3	64	40	-1	-1
ABalapa	61	-21.7582	3.89999	2.02844	2.5	75	31	-1	-1
ABpraaa	61	-0.226572	12.4029	-3.86898	2.3	57	34	-1	-1
ABprapp	61	14.5083	9.8138	-0.202873	2.2	63	35	-1	-1
ABalaaa	61	-23.2926	0.0999522	-6.09715	2.3	69	30	-1	-1
P4	61	15.0501	-11.7594	-2.76379	3	43	11	-1	-1
ABplaap	61	-11.6706	1.53966	4.47758	2.3	52	33	-1	-1
ABarapp	61	-4.65102	4.94311	-6.16585	2.1	59	26	-1	-1
Ep	61	13.5688	-3.18195	-0.397826	3.6	22	8	-1	-1
MSap	61	-4.79121	-11.9024	-2.36322	2.8	44	21	-1	-1
ABalaap	61	-19.6085	-3.71331	-5.96822	2.5	68	30	-1	-1
ABarpap	61	-6.11895	8.87767	-0.182174	2.5	70	28	-1	-1
D	61	22.4972	-6.00272	-1.01204	2.9	42	11	-1	-1
ABprpaa	61	12.2809	6.09276	-6.35778	2.2	76	36	-1	-1
ABplpap	61	1.46434	-12.7841	2.92646	1.9	73	39	-1	-1
ABaraap	61	-11.9059	1.78165	-7.54474	2.5	61	27	-1	-1
Cap	61	15.4359	-5.79449	8.67017	2.8	48	24	-1	-1
Cpp	61	22.6178	-0.178025	5.40193	3	51	25	-1	-1
ABpraap	61	4.40284	8.39796	-4.69901	2.3	56	34	-1	-1
ABplppa	61	6.87656	-10.8511	7.20798	2.5	66	38	-1	-1
Ea	61	2.60201	-3.93584	-1.42267	3.5	23	8	-1	-1
MSpa	61	-4.5782	-3.75661	-6.26338	3.2	47	20	-1	-1
ABprpp	61	21.0794	4.81356	-1.95435	3	37	16	78	79
ABalpp	61	-10.8976	-6.86265	4.41642	3.2	41	13	80	81
ABprapa	61	8.97614	12.6221	0.570838	2.5	62	35	-1	-1
ABprpap	61	14.1698	3.18602	-6.30272	2.2	77	36	-1	-1
ABplapp	61	-3.03368	-0.603618	5.85987	2.5	55	32	-1	-1
MSpp	61	6.41514	-0.0735968	-7.70623	2.8	46	20	-1	-1
Cpa	61	15.0408	7.6218	7.4724	3.3	50	25	-1	-1
ABplpaa	61	-1.81194	-10.2193	6.8069	1.9	72	39	-1	-1
ABaraaa	62	-17.7832	5.07945	-5.78039	2.5	60	27	-1	-1
ABprpaa	62	11.933	7.60571	-7.35775	2.2	76	36	-1	-1
ABplpaa	62	-1.31343	-10.5211	6.82683	2.4	72	39	-1	-1
Cpp	62	22.0889	0.416034	6.05145	3	51	25	-1	-1
Ep	62	13.6531	-3.18618	-0.0601949	3.6	22	8	-1	-1
ABalaap	62	-18.5658	-4.7053	-6.93189	2.5	68	30	-1	-1
P4	62	15.4665	-11.357	-3.07327	3	43	11	-1	-1
ABalpap	62	-14.8234	-10.6775	-1.81941	2.3	64	40	-1	-1
ABplppp	62	10.2045	-11.9044	2.34633	2	67	38	-1	-1
ABaraap	62	-11.9059	1.78165	-7.54474	2.5	61	27	-1	-1
ABalapp	62	-16.8348	0.0174843	-0.788692	2.5	74	31	-1	-1
Caa	62	4.01493	0.458728	7.2047	2.8	49	24	-1	-1
ABprpap	62	14.7682	2.88385	-6.27809	2.2	77	36	-1	-1
ABarapa	62	-9.93053	9.66216	-6.35927	2.4	58	26	-1	-1
ABpraaa	62	-1.42338	13.0073	-3.91822	2.3	57	34	-1	-1
ABalapa	62	-22.5166	1.91466	0.968584	2.5	75	31	-1	-1
MSap	62	-3.49328	-12.1071	-2.30458	3.1	44	21	-1	-1
ABarpap	62	-6.77745	6.89197	-1.23734	2.5	70	28	-1	-1
ABprapp	62	14.2086	9.81489	-0.216947	2.4	63	35	-1	-1
ABplpap	62	2.80954	-12.8772	1.98744	2.2	73	39	-1	-1
ABplapp	62	-3.23439	-0.902864	5.84696	2.5	55	32	-1	-1
ABalppa	62	-12.5854	-5.48008	6.35547	2.3	80	41	-1	-1
MSaa	62	-11.9797	-6.8293	-6.64694	2.8	45	21	-1	-1
ABplapa	62	-7.30488	5.18814	7.72864	2.7	54	32	-1	-1
ABprppa	62	20.7888	7.71444	-1.93435	2.3	79	37	-1	-1
ABarpaa	62	-11.001	10.9719	1.61498	2.3	71	28	-1	-1
MSpp	62	7.41527	0.322714	-7.65462	2.8	46	20	-1	-1
Ea	62	2.57946	-3.64166	-0.91973	3.5	23	8	-1	-1
Cap	62	15.2365	-5.69376	8.66196	2.8	48	24	-1	-1
ABplppa	62	6.87531	-11.251	7.20328	2.5	66	38	-1	-1
Cpa	62	13.7751	8.13425	6.75137	3.3	50	25	-1	-1
ABprppp	62	21.6735	3.11149	-1.94618	2.5	78	37	-1	-1
ABalppp	62	-9.80813	-9.86646	4.43278	2.5	81	41	-1	-1
ABarpp	62	0.239601	8.99555	5.12394	3.3	29	15	82	83
ABalaaa	62	-23.0956	-0.800713	-6.09834	2.5	69	30	-1	-1
ABplaaa	62	-17.86	7.75802	4.59248	2.2	53	33	-1	-1
ABalpaa	62	-20.2481	-7.39307	0.967219	2.3	65	40	-1	-1
D	62	22.4822	-5.8066	-0.676748	2.9	42	11	-1	-1
MSpa	62	-3.87867	-3.65918	-6.22936	3.2	47	20	-1	-1
ABarapp	62	-4.6996	6.35496	-7.15293	2.3	59	26	-1	-1
ABpraap	62	3.50539	8.90122	-4.73535	2.3	56	34	-1	-1
ABprapa	62	8.47794	13.0239	0.552082	2.5	62	35	-1	-1
ABplaap	62	-11.8249	1.05201	3.46349	2.3	52	33	-1	-1
ABprapp	63	14.9824	9.20622	0.312949	2.4	63	35	-1	-1
ABplaap	63	-12.0795	0.464746	2.44354	2.7	52	33	-1	-1
ABprppp	63	22.2186	2.72128	-2.92625	2.5	78	37	-1	-1
ABplppa	63	6.17671	-11.0485	7.17279	2.5	66	38	-1	-1
ABaraaa	63	-18.8365	4.59511	-6.8367	2.5	60	27	-1	-1
ABalpap	63	-14.4247	-10.9789	-1.80417	2.5	64	40	-1	-1
ABplpap	63	3.55696	-12.4682	1.02615	2.2	73	39	-1	-1
ABplapp	63	-3.31391	-1.89663	5.33111	2.5	55	32	-1	-1
ABalppa	63	-12.6868	-5.97968	6.3449	2.3	80	41	-1	-1
D	63	22.3676	-5.51012	-0.344965	2.9	42	11	-1	-1
ABarpaa	63	-12.3528	10.8886	0.549301	2.3	71	28	-1	-1
ABarapp	63	-3.85603	5.56368	-8.12363	2.3	59	26	-1	-1
ABpraap	63	2.95207	8.61502	-5.76585	2.5	56	34	-1	-1
ABprpaa	63	11.8193	8.20217	-7.02245	2.2	76	36	-1	-1
MSap	63	-2.99383	-12.1089	-2.28113	3.1	44	21	-1	-1
Cap	63	15.1366	-5.6934	8.65727	2.8	48	24	-1	-1
Ep	63	13.7376	-3.09042	0.278621	3.6	22	8	-1	-1
ABplaaa	63	-19.0434	7.66629	4.2021	2.6	53	33	-1	-1
Caa	63	3.71588	0.659811	7.19297	2.8	49	24	-1	-1
ABalapp	63	-16.636	-0.283225	-0.782834	2.5	74	31	-1	-1
ABplpaa	63	-1.31218	-10.1211	6.83153	2.4	72	39	-1	-1
ABplppp	63	10.826	-12.3007	1.87037	2	67	38	-1	-1
ABalapa	63	-22.8641	1.60419	1.94982	2.5	75	31	-1	-1
P4	63	15.883	-10.9547	-3.38275	3	43	11	-1	-1
ABprppa	63	20.3908	8.21587	-1.94724	2.3	79	37	-1	-1
ABalpaa	63	-19.8501	-7.8945	0.980109	2.5	65	40	-1	-1
ABprpap	63	15.3676	2.88166	-6.24995	2.2	77	36	-1	-1
ABalppp	63	-8.76447	-10.5585	3.47263	2.5	81	41	-1	-1
ABprapa	63	7.95471	12.92	1.02687	2.5	62	35	-1	-1
Cpa	63	13.3433	7.82801	7.395	3.3	50	25	-1	-1
ABalaap	63	-18.3679	-5.30599	-6.92956	2.5	68	30	-1	-1
ABarpap	63	-6.87827	6.59236	-1.24555	2.5	70	28	-1	-1
ABarapa	63	-10.1306	9.5629	-6.36982	2.4	58	26	-1	-1
ABaraap	63	-11.9063	1.68166	-7.54591	2.5	61	27	-1	-1
ABpraaa	63	-1.84516	13.4029	-3.43287	2.3	57	34	-1	-1
MSpa	63	-3.17913	-3.56175	-6.19535	3.2	47	20	-1	-1
ABalaaa	63	-23.5014	-2.7991	-6.1406	2.5	69	30	-1	-1
MSaa	63	-11.5804	-6.93076	-6.62935	2.8	45	21	-1	-1
ABarppp	63	2.53231	9.41065	3.23419	2.3	83	29	-1	-1
Ea	63	2.38124	-3.14096	-0.923238	3.5	23	8	-1	-1
MSpp	63	8.41541	0.719025	-7.60301	2.8	46	20	-1	-1
ABplapa	63	-8.18196	4.69727	7.18113	2.7	54	32	-1	-1
Cpp	63	22.1903	0.915631	6.06201	3	51	25	-1	-1
ABarppa	63	-3.00132	9.79561	5.98205	2.3	82	29	-1	-1
ABalaaa	64	-23.8227	-2.20384	-5.64821	2.5	69	30	-1	-1
ABalppp	64	-8.36615	-10.9599	3.4867	2.5	81	41	-1	-1
ABalpap	64	-14.4263	-11.4789	-1.81004	2.5	64	40	-1	-1
ABpraaa	64	-2.26664	13.8985	-2.94635	2.6	57	34	-1	-1
ABprapa	64	7.43117	12.716	1.50048	2.5	62	35	-1	-1
ABprpaa	64	11.7057	8.79862	-6.68714	2.2	76	36	-1	-1
ABarapp	64	-2.95609	5.86037	-8.07788	2.5	59	26	-1	-1
ABplapa	64	-9.15894	4.20676	6.62893	2.7	54	32	-1	-1
MSpp	64	8.51592	0.918644	-7.59596	2.8	46	20	-1	-1
ABplppp	64	11.1479	-12.696	1.38032	2.5	67	38	-1	-1
ABarpap	64	-6.28143	5.79022	-1.22681	2.5	70	28	-1	-1
D	64	22.253	-5.21364	-0.0131913	2.9	42	11	-1	-1
ABalppa	64	-13.2348	-6.4894	7.3144	2.3	80	41	-1	-1
MSpa	64	-3.07924	-3.56212	-6.19066	3.2	47	20	-1	-1
ABalapa	64	-23.1657	1.00533	1.92869	2.5	75	31	-1	-1
ABplaaa	64	-18.7669	7.75939	4.71676	2.6	53	33	-1	-1
ABprppp	64	22.4187	2.82054	-2.91569	2.5	78	37	-1	-1
Caa	64	3.51673	0.860528	7.18594	2.8	49	24	-1	-1
Ea	64	2.18333	-2.54027	-0.925571	3.8	23	8	-1	-1
ABarpaa	64	-12.8507	11.3904	0.531719	2.6	71	28	-1	-1
ABprapp	64	15.8561	8.59717	0.847535	2.5	63	35	-1	-1
ABpraap	64	3.65254	9.01243	-5.72832	2.7	56	34	-1	-1
ABaraap	64	-10.8839	1.68379	-7.99841	2.5	61	27	-1	-1
Cpa	64	12.9112	7.42178	8.03736	3.3	50	25	-1	-1
Ep	64	13.8222	-2.99465	0.617427	3.6	22	8	-1	-1
ABalpaa	64	-20.8017	-7.77926	-0.0644574	2.6	65	40	-1	-1
ABplpap	64	3.7101	-12.3805	2.03553	2.4	73	39	-1	-1
Cap	64	14.9371	-5.59267	8.64906	2.8	48	24	-1	-1
ABarppp	64	2.93342	9.90915	3.25883	2.3	83	29	-1	-1
ABplppa	64	5.47811	-10.8459	7.1423	2.5	66	38	-1	-1
ABarapa	64	-11.1295	9.56656	-6.41674	2.4	58	26	-1	-1
ABalaap	64	-18.17	-5.90668	-6.92722	2.5	68	30	-1	-1
ABplapp	64	-3.49364	-2.99002	4.80939	2.5	55	32	-1	-1
P4	64	15.8836	-10.7547	-3.3804	3	43	11	-1	-1
ABplaap	64	-11.2851	-1.03807	2.46345	2.7	52	33	-1	-1
MSaa	64	-11.1812	-7.03222	-6.61176	2.8	45	21	-1	-1
ABalapp	64	-16.2364	-0.284689	-0.76407	2.5	74	31	-1	-1
MSap	64	-2.49407	-12.0108	-2.2565	3.1	44	21	-1	-1
Cpp	64	22.392	1.51485	6.07844	3	51	25	-1	-1
ABprpap	64	15.5676	2.98092	-6.23939	2.4	77	36	-1	-1
ABarppa	64	-3.30005	10.0967	5.97151	2.3	82	29	-1	-1
ABplpaa	64	-1.42679	-9.82461	7.16327	2.4	72	39	-1	-1
ABprppa	64	20.6685	8.70894	-1.42788	2.3	79	37	-1	-1
ABaraaa	64	-19.4362	4.49731	-6.86602	2.7	60	27	-1	-1
ABplpaa	65	-1.5414	-9.52813	7.49511	2.4	72	39	-1	-1
ABplppa	65	5.66255	-10.7505	7.48577	2.5	66	38	-1	-1
ABprpap	65	15.8667	2.77983	-6.22767	2.4	77	36	-1	-1
Caa	65	3.21799	1.1616	7.17539	2.8	49	24	-1	-1
ABarpap	65	-5.43536	5.79888	-2.18811	2.5	70	28	-1	-1
Cpp	65	22.5936	2.11408	6.09488	3	51	25	-1	-1
ABplaaa	65	-18.4904	7.85249	5.23143	2.6	53	33	-1	-1
ABarppp	65	3.13414	10.2084	3.27173	2.3	83	29	-1	-1
ABprapp	65	15.6043	8.90984	-0.161844	2.7	63	35	-1	-1
MSpa	65	-2.97935	-3.56248	-6.18597	3.2	47	20	-1	-1
ABalpaa	65	-21.2463	-7.18943	0.922657	2.6	65	40	-1	-1
ABaraap	65	-9.76132	1.78556	-8.44505	2.5	61	27	-1	-1
ABplapa	65	-9.75827	4.20896	6.60078	2.7	54	32	-1	-1
D	65	22.1841	-5.30554	-0.684947	2.9	42	11	-1	-1
ABaraaa	65	-19.7327	5.49833	-6.86835	2.7	60	27	-1	-1
ABarapp	65	-2.05429	6.75701	-8.02509	2.5	59	26	-1	-1
ABalpap	65	-13.9516	-11.8865	-1.29187	2.5	64	40	-1	-1
ABalaap	65	-17.524	-5.99728	-7.89908	2.5	68	30	-1	-1
ABplppp	65	11.6477	-12.5978	1.40496	2.5	67	38	-1	-1
ABarppa	65	-3.8997	9.99889	5.94218	2.3	82	29	-1	-1
ABprppp	65	22.719	3.01942	-2.89927	2.5	78	37	-1	-1
P4	65	15.8845	-10.4547	-3.37688	3	43	11	-1	-1
Ea	65	2.63676	-2.25372	0.10024	3.8	23	8	-1	-1
ABprapa	65	7.33128	12.7164	1.49578	2.5	62	35	-1	-1
ABplpap	65	5.25259	-13.2744	1.0965	2.4	73	39	-1	-1
Cap	65	15.2355	-5.99374	8.65844	2.8	48	24	-1	-1
MSap	65	-1.89443	-11.913	-2.22718	3.1	44	21	-1	-1
MSpp	65	8.71632	1.1179	-7.58423	2.8	46	20	-1	-1
ABarpaa	65	-12.9966	11.6792	1.52938	2.6	71	28	-1	-1
ABalapp	65	-15.4373	-0.287617	-0.72654	2.5	74	31	-1	-1
ABalppp	65	-7.96815	-11.4613	3.49959	2.5	81	41	-1	-1
ABplaap	65	-11.4849	-1.03734	2.45406	2.7	52	33	-1	-1
Cpa	65	12.3792	7.01591	8.67513	3.3	50	25	-1	-1
ABprppa	65	20.9463	9.20201	-0.908517	2.3	79	37	-1	-1
ABalppa	65	-14.1341	-6.5861	7.27101	2.3	80	41	-1	-1
ABprpaa	65	11.4912	9.09547	-6.36006	2.5	76	36	-1	-1
ABplapp	65	-3.8932	-2.98856	4.79062	2.5	55	32	-1	-1
MSaa	65	-10.682	-7.13404	-6.58948	2.8	45	21	-1	-1
ABarapa	65	-11.3528	9.5615	-5.9267	2.4	58	26	-1	-1
ABalaaa	65	-24.2439	-1.60822	-5.16051	2.5	69	30	-1	-1
ABalapa	65	-23.8104	1.4959	2.90525	2.5	75	31	-1	-1
ABpraaa	65	-2.48145	14.0954	-2.62044	2.6	57	34	-1	-1
ABpraap	65	4.35239	9.20986	-5.69313	2.7	56	34	-1	-1
Ep	65	13.3998	-2.799	1.10043	3.6	22	8	-1	-1
MSap	66	-1.84779	-12.0014	-3.22718	3.1	44	21	-1	-1
Cpa	66	13.277	6.61265	8.71265	3.3	50	25	-1	-1
ABplpap	66	5.25259	-13.2744	1.0965	2.4	73	39	-1	-1
Cpp	66	22.6077	1.61798	5.75609	3	51	25	-1	-1
ABplaap	66	-11.7845	-1.03624	2.43999	2.7	52	33	-1	-1
MSpa	66	-2.77958	-3.56322	-6.17659	3.2	47	20	-1	-1
ABaraap	66	-10.2839	1.88158	-7.96792	2.5	61	27	-1	-1
Caa	66	3.50201	1.15664	7.52237	2.8	49	24	-1	-1
ABprppp	66	22.7625	1.9311	-3.91102	2.5	78	37	-1	-1
ABarapp	66	-2.17765	6.75158	-7.53036	2.5	59	26	-1	-1
ABarppp	66	3.33485	10.5076	3.28464	2.3	83	29	-1	-1
ABalapp	66	-15.4213	-0.183761	-1.05831	2.5	74	31	-1	-1
ABarpap	66	-4.03691	5.79376	-2.12243	2.5	70	28	-1	-1
ABplapp	66	-4.39295	-3.08672	4.76599	2.5	55	32	-1	-1
ABarpaa	66	-12.795	12.2784	1.54581	2.6	71	28	-1	-1
ABprpaa	66	11.4912	9.09547	-6.36006	2.5	76	36	-1	-1
ABprppa	66	20.6469	9.3031	-0.921416	2.3	79	37	-1	-1
ABalaap	66	-17.623	-5.69693	-7.90025	2.5	68	30	-1	-1
ABprapa	66	7.13119	12.6171	1.48523	2.5	62	35	-1	-1
ABplapa	66	-10.3576	4.21115	6.57264	2.7	54	32	-1	-1
MSpp	66	8.91672	1.31715	-7.5725	3.2	46	20	-1	-1
Cap	66	15.534	-6.39481	8.66781	2.8	48	24	-1	-1
ABalapa	66	-24.1652	0.809006	1.87943	2.5	75	31	-1	-1
ABplppp	66	12.1474	-12.4997	1.42959	2.5	67	38	-1	-1
P4	66	15.9854	-10.1551	-3.36866	3	43	11	-1	-1
ABplaaa	66	-18.4904	7.85249	5.23143	2.6	53	33	-1	-1
ABalppa	66	-15.0334	-6.6828	7.22761	2.7	80	41	-1	-1
ABalaaa	66	-24.2664	-1.31404	-4.65757	2.5	69	30	-1	-1
MSaa	66	-10.6823	-7.23403	-6.59066	2.8	45	21	-1	-1
ABalppp	66	-7.71668	-11.874	4.50779	2.7	81	41	-1	-1
ABpraaa	66	-2.69625	14.2922	-2.29452	2.6	57	34	-1	-1
ABplppa	66	5.94687	-10.6555	7.83403	2.5	66	38	-1	-1
D	66	22.0153	-5.39708	-1.36138	2.9	42	11	-1	-1
ABalpap	66	-13.3769	-12.2944	-0.76901	2.5	64	40	-1	-1
Ep	66	12.8775	-2.60298	1.57874	3.6	22	8	-1	-1
ABprapp	66	15.356	8.39902	0.821729	2.7	63	35	-1	-1
ABprpap	66	16.0652	2.37913	-6.22298	2.4	77	36	-1	-1
ABarapa	66	-11.5757	9.65642	-5.4355	2.7	58	26	-1	-1
ABarppa	66	-4.60079	9.4015	5.9023	2.8	82	29	-1	-1
Ea	66	1.73589	-2.85038	0.0509699	3.3	23	8	84	85
ABpraap	66	4.55092	8.80915	-5.68845	2.7	56	34	-1	-1
ABaraaa	66	-20.5763	6.28961	-5.89765	2.7	60	27	-1	-1
ABalpaa	66	-21.4452	-6.88872	0.916799	2.6	65	40	-1	-1
ABplpaa	66	-1.75558	-9.13129	7.82334	2.7	72	39	-1	-1
ABalaap	67	-17.8215	-5.29623	-7.90493	2.5	68	30	-1	-1
MSpa	67	-2.77895	-3.36323	-6.17424	3.2	47	20	-1	-1
ABpraaa	67	-2.91106	14.4891	-1.96861	2.6	57	34	-1	-1
ABprpaa	67	11.4909	8.99548	-6.36124	2.5	76	36	-1	-1
ABplapp	67	-4.89271	-3.18488	4.74136	2.5	55	32	-1	-1
ABalppp	67	-7.57295	-12.8627	3.50191	2.7	81	41	-1	-1
ABplaaa	67	-18.3905	7.85212	5.23612	2.6	53	33	-1	-1
ABarppp	67	3.53556	10.8069	3.29755	2.6	83	29	-1	-1
ABprpap	67	16.2634	1.87844	-6.21947	2.5	77	36	-1	-1
ABalpap	67	-12.8543	-12.3904	-1.24614	2.5	64	40	-1	-1
ABalppa	67	-15.1808	-6.89401	8.2194	2.7	80	41	-1	-1
ABarppa	67	-4.64681	9.68989	6.90465	2.8	82	29	-1	-1
ABaraap	67	-10.8065	1.97761	-7.49078	2.5	61	27	-1	-1
Cpp	67	22.6218	1.12188	5.41721	3	51	25	-1	-1
ABprppa	67	20.3479	9.50418	-0.93314	2.3	79	37	-1	-1
ABalapa	67	-23.9642	1.20824	1.89351	2.5	75	31	-1	-1
ABalapp	67	-15.4054	-0.0799053	-1.39008	2.5	74	31	-1	-1
MSaa	67	-10.6826	-7.33402	-6.59183	2.8	45	21	-1	-1
ABplapa	67	-10.1328	4.71618	6.08848	2.7	54	32	-1	-1
ABarapp	67	-2.30133	6.64616	-7.03681	2.8	59	26	-1	-1
ABplppa	67	6.2312	-10.5605	8.18219	2.5	66	38	-1	-1
ABalaaa	67	-24.3888	-1.01949	-4.15933	2.5	69	30	-1	-1
Ep	67	11.6794	-2.3986	1.52479	3.6	22	8	-1	-1
ABplppp	67	12.2473	-12.5001	1.43428	2.5	67	38	-1	-1
ABalpaa	67	-21.4449	-6.78873	0.917974	2.6	65	40	-1	-1
P4	67	15.5022	-9.9494	-3.72271	3	43	11	-1	-1
Eal	67	1.43505	-5.17266	2.01223	2.2	84	23	-1	-1
Cap	67	15.8324	-6.79588	8.67718	3.4	48	24	-1	-1
Caa	67	3.88592	1.15132	7.87415	2.8	49	24	-1	-1
ABpraap	67	4.84935	8.40809	-5.67907	2.7	56	34	-1	-1
ABprapa	67	7.55453	12.7214	1.00575	2.5	62	35	-1	-1
D	67	21.5471	-5.38752	-2.05073	3.3	42	11	-1	-1
ABarapa	67	-10.9225	9.94225	-4.4003	2.7	58	26	-1	-1
ABarpaa	67	-13.1187	12.0737	2.02881	2.6	71	28	-1	-1
ABprppp	67	22.4867	2.03798	-4.42334	2.5	78	37	-1	-1
ABplpap	67	5.2529	-13.1744	1.09767	2.4	73	39	-1	-1
Ear	67	2.20145	1.33589	1.1226	2.5	85	23	-1	-1
ABaraaa	67	-19.8245	6.1751	-4.86246	2.7	60	27	-1	-1
ABarpap	67	-4.13431	6.59406	-2.11772	2.5	70	28	-1	-1
ABplpaa	67	-1.85702	-9.63089	7.81278	2.7	72	39	-1	-1
ABplaap	67	-11.8844	-1.03588	2.4353	2.7	52	33	-1	-1
MSpp	67	8.30018	0.81552	-7.27358	3.2	46	20	-1	-1
ABprapp	67	15.7868	8.40528	0.174604	2.7	63	35	-1	-1
Cpa	67	14.2743	6.10902	8.75368	3.3	50	25	-1	-1
MSap	67	-1.90135	-12.1894	-4.23305	3.1	44	21	-1	-1
MSpp	68	7.68364	0.31389	-6.97465	3.2	46	20	-1	-1
ABplppp	68	12.3472	-12.5004	1.43897	2.5	67	38	-1	-1
ABprpap	68	16.1855	1.38463	-6.72945	2.5	77	36	-1	-1
Caa	68	4.26982	1.14599	8.22582	2.8	49	24	-1	-1
ABarapa	68	-11.2748	10.0553	-5.41672	2.7	58	26	-1	-1
ABarppa	68	-4.94243	10.9909	6.90585	3	82	29	-1	-1
ABalapa	68	-23.3617	2.20597	1.93341	2.5	75	31	-1	-1
Ep	68	12.2246	-2.78881	0.544718	3.6	22	8	86	87
ABprpaa	68	11.4905	8.89548	-6.36241	2.5	76	36	-1	-1
MSpa	68	-2.77802	-3.06325	-6.17071	3.2	47	20	-1	-1
ABplpap	68	5.3531	-13.0748	1.10354	2.4	73	39	-1	-1
Eal	68	1.58663	-5.58495	3.01574	2.2	84	23	-1	-1
ABplapa	68	-9.8081	5.22084	5.60901	2.7	54	32	-1	-1
ABplapp	68	-4.99136	-2.78455	4.74137	2.5	55	32	-1	-1
ABalpap	68	-12.2331	-12.8868	-1.72329	2.7	64	40	-1	-1
ABprppp	68	22.1112	2.24522	-4.93917	2.5	78	37	-1	-1
ABplppa	68	6.33171	-10.3608	8.18923	2.5	66	38	-1	-1
MSap	68	-2.41582	-11.9915	-3.92122	3.1	44	21	-1	-1
ABaraaa	68	-19.6779	6.08633	-5.85778	2.7	60	27	-1	-1
ABarapp	68	-2.0546	6.65702	-8.02626	2.8	59	26	-1	-1
ABalaap	68	-18.3209	-5.2944	-7.92839	2.5	68	30	-1	-1
ABprapp	68	16.2177	8.41154	-0.472511	2.7	63	35	-1	-1
ABprppa	68	20.8696	9.10818	-1.4138	2.3	79	37	-1	-1
ABaraap	68	-10.7831	1.98341	-7.9902	2.5	61	27	-1	-1
ABalppa	68	-15.1558	-6.38825	7.72586	2.7	80	41	-1	-1
ABarpap	68	-4.3316	7.39474	-2.11771	2.5	70	28	-1	-1
Ear	68	2.22241	2.04048	0.731292	2.5	85	23	-1	-1
ABplaap	68	-12.0842	-1.03514	2.42592	2.7	52	33	-1	-1
Cap	68	16.1753	-7.9853	7.67833	3.4	48	24	-1	-1
ABprapa	68	8.37743	12.8243	0.545041	2.7	62	35	-1	-1
ABarpaa	68	-13.5424	11.8694	2.50711	2.6	71	28	-1	-1
Cpp	68	22.6356	0.525787	5.07725	3	51	25	-1	-1
ABplpaa	68	-2.05836	-10.1301	7.79752	2.7	72	39	-1	-1
MSaa	68	-10.7829	-7.43365	-6.5977	3.4	45	21	-1	-1
ABarppp	68	3.73565	10.9061	3.30811	2.6	83	29	-1	-1
ABpraaa	68	-2.71128	14.4884	-1.95923	2.6	57	34	-1	-1
Cpa	68	15.2716	5.6054	8.79472	3.3	50	25	-1	-1
ABplaaa	68	-18.2909	7.75176	5.23963	2.6	53	33	-1	-1
ABalppp	68	-7.57171	-12.4627	3.50661	2.7	81	41	-1	-1
D	68	21.2243	-5.29222	-1.56421	3.3	42	11	-1	-1
ABalaaa	68	-24.4872	-0.519157	-4.15814	2.5	69	30	-1	-1
P4	68	15.019	-9.74372	-4.07676	3	43	11	-1	-1
ABalapp	68	-15.3894	0.0239505	-1.72185	2.5	74	31	-1	-1
ABpraap	68	4.75039	8.70843	-5.68024	2.7	56	34	-1	-1
ABalpaa	68	-21.4443	-6.58874	0.920324	2.6	65	40	-1	-1
ABalpaa	69	-21.5438	-6.48838	0.916807	2.6	65	40	-1	-1
ABplppa	69	6.53149	-10.3616	8.19861	2.8	66	38	-1	-1
ABarppa	69	-4.79652	10.7021	5.90819	3	82	29	-1	-1
MSaa	69	-10.8821	-7.2333	-6.60004	3.4	45	21	-1	-1
ABpraaa	69	-2.5115	14.4876	-1.94985	2.6	57	34	-1	-1
ABplapa	69	-9.60801	5.3201	5.61957	2.7	54	32	-1	-1
Caa	69	4.27107	1.54596	8.23052	2.8	49	24	-1	-1
Eal	69	1.73791	-6.09723	4.01808	2.2	84	23	-1	-1
ABplpaa	69	-2.1426	-10.1259	7.45992	2.7	72	39	-1	-1
ABarpap	69	-4.33191	7.29474	-2.11888	2.5	70	28	-1	-1
MSap	69	-2.92998	-11.6935	-3.6082	3.1	44	21	-1	-1
ABplaaa	69	-18.0911	7.75103	5.24902	2.6	53	33	-1	-1
ABprapa	69	8.1761	12.3251	0.529784	2.7	62	35	-1	-1
Cpa	69	15.2713	5.50541	8.79355	3.3	50	25	-1	-1
ABarapa	69	-10.8746	10.2538	-5.39561	2.7	58	26	-1	-1
ABarpaa	69	-13.3426	11.8687	2.51649	2.6	71	28	-1	-1
Cpp	69	22.5342	0.026189	5.06668	3	51	25	-1	-1
Epl	69	10.1711	-5.59288	1.41683	2.5	87	22	-1	-1
MSpa	69	-2.6772	-2.76364	-6.16249	3.2	47	20	-1	-1
ABprpap	69	16.1075	0.890831	-7.23944	2.5	77	36	-1	-1
ABplppp	69	12.3463	-12.8004	1.43544	2.5	67	38	-1	-1
ABaraap	69	-10.8595	1.98957	-8.4943	2.5	61	27	-1	-1
ABarppp	69	4.03563	11.005	3.32335	2.6	83	29	-1	-1
ABaraaa	69	-19.5314	5.99756	-6.85309	2.7	60	27	-1	-1
ABplaap	69	-12.2069	-0.840587	2.92299	2.7	52	33	-1	-1
ABprppp	69	22.3097	1.84452	-4.93448	2.5	78	37	-1	-1
P4	69	14.436	-9.53768	-4.4355	3	43	11	-1	-1
Cap	69	15.379	-7.08244	7.65137	3.4	48	24	-1	-1
ABalppa	69	-15.1308	-5.88249	7.23232	2.7	80	41	-1	-1
Epr	69	12.5808	0.321451	-0.403618	2.5	86	22	-1	-1
ABalaap	69	-18.92	-5.19221	-7.95536	2.7	68	30	-1	-1
ABalpap	69	-13.2792	-12.9947	-0.772542	2.7	64	40	-1	-1
ABplapp	69	-5.1902	-2.48384	4.73551	2.7	55	32	-1	-1
ABalaaa	69	-24.5855	-0.0188282	-4.15696	2.7	69	30	-1	-1
ABalapa	69	-23.2105	3.61709	0.955719	2.5	75	31	-1	-1
MSpp	69	6.9669	-0.287367	-6.6816	3.2	46	20	-1	-1
ABarapp	69	-2.27816	6.55196	-7.5374	2.8	59	26	-1	-1
ABprppa	69	21.4908	8.61181	-1.89094	2.6	79	37	-1	-1
ABprapp	69	16.6489	8.5178	-1.11846	2.7	63	35	-1	-1
ABprpaa	69	11.4902	8.79549	-6.36359	2.5	76	36	-1	-1
Ear	69	2.24337	2.74506	0.339984	2.5	85	23	-1	-1
ABpraap	69	4.55154	9.00914	-5.6861	2.7	56	34	-1	-1
D	69	20.9018	-5.09694	-1.07652	3.3	42	11	88	89
ABalapp	69	-15.6367	-0.186892	-0.734748	2.5	74	31	-1	-1
ABplpap	69	5.05219	-13.4736	1.08476	2.4	73	39	-1	-1
ABalppp	69	-7.57015	-11.9628	3.51248	2.7	81	41	-1	-1
Epr	70	12.8986	1.12416	-0.713085	2.5	86	22	-1	-1
Ear	70	2.16444	3.45001	-0.0560149	2.5	85	23	-1	-1
ABarapp	70	-2.60193	6.34728	-7.05441	2.8	59	26	-1	-1
Cpa	70	15.271	5.40542	8.79237	3.3	50	25	-1	-1
ABalpaa	70	-21.6431	-6.28803	0.914466	2.6	65	40	-1	-1
ABprpap	70	16.2083	1.19044	-7.23122	2.5	77	36	-1	-1
ABarpap	70	-4.23265	7.09439	-2.11654	2.5	70	28	-1	-1
ABarppa	70	-4.44236	11.189	6.93166	3	82	29	-1	-1
ABprapa	70	8.17672	12.5251	0.532134	2.7	62	35	-1	-1
ABprpaa	70	11.6906	8.99475	-6.35185	2.5	76	36	-1	-1
ABarppp	70	4.21224	11.0985	3.83333	2.6	83	29	-1	-1
ABalppp	70	-8.06835	-11.561	3.49372	2.7	81	41	-1	-1
ABalaaa	70	-24.2837	0.680022	-4.13466	2.7	69	30	-1	-1
ABpraaa	70	-2.41193	14.3873	-1.94633	2.6	57	34	-1	-1
ABalppa	70	-15.1076	-5.97669	6.73173	2.7	80	41	-1	-1
ABplppa	70	6.13131	-10.5601	8.1775	2.8	66	38	-1	-1
MSaa	70	-10.9814	-7.03295	-6.60238	3.4	45	21	-1	-1
ABplapp	70	-5.03706	-2.39617	5.7449	2.7	55	32	-1	-1
Cap	70	14.4831	-6.07922	7.6209	3.4	48	24	-1	-1
ABplapa	70	-9.30803	5.41899	5.63482	2.8	54	32	-1	-1
ABplaaa	70	-17.891	7.85029	5.25957	2.6	53	33	-1	-1
ABaraap	70	-10.5592	2.18845	-8.47788	2.5	61	27	-1	-1
ABalpap	70	-13.8012	-12.6987	-0.293059	2.7	64	40	-1	-1
ABarpaa	70	-13.1431	11.7679	2.5247	2.6	71	28	-1	-1
ABalaap	70	-19.4661	-5.10198	-6.97881	2.7	68	30	-1	-1
ABprppa	70	21.9418	8.09843	-0.874529	2.6	79	37	-1	-1
Dp	70	20.499	-4.17199	-3.08706	2.2	88	42	-1	-1
ABalapp	70	-14.9911	-0.377483	-1.70778	2.5	74	31	-1	-1
ABplaap	70	-12.4293	-0.545672	3.41655	2.7	52	33	-1	-1
Epl	70	10.0841	-6.48858	1.06865	2.5	87	22	-1	-1
MSap	70	-3.54404	-11.3952	-3.29988	3.1	44	21	-1	-1
MSpa	70	-3.47444	-2.16076	-6.19298	3.2	47	20	-1	-1
ABplppp	70	12.3453	-13.1004	1.43192	2.5	67	38	-1	-1
Eal	70	1.21405	-6.40118	4.49051	2.2	84	23	-1	-1
Cpp	70	22.4324	-0.5734	5.05494	3	51	25	-1	-1
ABpraap	70	5.15088	9.00694	-5.65795	2.7	56	34	-1	-1
ABprppp	70	22.6078	1.34346	-4.92628	2.5	78	37	-1	-1
ABplpaa	70	-2.22684	-10.1217	7.12222	2.7	72	39	-1	-1
MSpp	70	7.26688	-0.188473	-6.66635	3.2	46	20	-1	-1
ABplpap	70	4.75128	-13.8725	1.06599	2.4	73	39	-1	-1
ABaraaa	70	-19.1538	6.49027	-6.32904	2.7	60	27	-1	-1
P4	70	14.0617	-8.93047	-4.94663	3	43	11	-1	-1
ABprapp	70	16.9254	8.6109	-0.603798	2.7	63	35	-1	-1
Da	70	21.2454	-8.00977	-0.0929993	2.2	89	42	-1	-1
Caa	70	4.27231	1.94593	8.23522	2.8	49	24	-1	-1
ABarapa	70	-10.5756	10.0527	-5.38389	2.7	58	26	-1	-1
ABalapa	70	-22.5082	4.61446	1.00031	2.5	75	31	-1	-1
ABprppa	71	21.9652	8.10423	-1.37394	2.6	79	37	-1	-1
ABaraaa	71	-18.7758	7.08297	-5.80381	2.7	60	27	-1	-1
ABalapa	71	-21.7069	5.31148	1.04606	2.5	75	31	-1	-1
ABplppp	71	12.2445	-13.4	1.4237	2.5	67	38	-1	-1
ABplapa	71	-9.75485	5.30888	6.61371	2.8	54	32	-1	-1
Dp	71	20.7984	-4.27308	-3.07417	2.2	88	42	-1	-1
Cpp	71	22.2308	-1.17262	5.03851	3	51	25	-1	-1
ABarapp	71	-1.97943	6.25088	-7.52685	2.8	59	26	-1	-1
ABplpaa	71	-2.41128	-10.2171	6.77875	2.7	72	39	-1	-1
ABarppp	71	4.48906	11.2916	4.34916	2.9	83	29	-1	-1
ABprpaa	71	11.891	9.194	-6.34012	2.5	76	36	-1	-1
ABarpap	71	-4.38104	6.58321	-1.12828	2.8	70	28	-1	-1
ABplaaa	71	-17.5911	7.94918	5.27482	2.6	53	33	-1	-1
Da	71	20.8972	-8.52023	0.885883	2.2	89	42	-1	-1
ABalaaa	71	-24.1841	0.579664	-4.13115	2.7	69	30	-1	-1
ABprapa	71	8.27723	12.7247	0.539175	2.7	62	35	-1	-1
ABaraap	71	-10.1587	2.48697	-8.45559	2.5	61	27	-1	-1
ABalpaa	71	-21.7424	-6.08768	0.912125	2.6	65	40	-1	-1
ABplapp	71	-4.83635	-2.09692	5.7578	2.7	55	32	-1	-1
Eal	71	0.689883	-6.80511	4.96177	2.8	84	23	-1	-1
Epl	71	9.99704	-7.38428	0.720378	2.5	87	22	-1	-1
Epr	71	13.3163	1.9265	-1.01787	2.5	86	22	-1	-1
Cpa	71	15.1708	5.30579	8.78651	3.3	50	25	-1	-1
ABalppp	71	-8.56656	-11.1592	3.47497	2.7	81	41	-1	-1
ABprpap	71	16.409	1.48969	-7.21831	2.5	77	36	-1	-1
ABplppa	71	6.03236	-10.2598	8.17633	2.8	66	38	-1	-1
Ear	71	2.1854	4.15459	-0.447323	2.5	85	23	-1	-1
ABplpap	71	4.45099	-14.0714	1.04957	2.6	73	39	-1	-1
ABprppp	71	22.6843	1.3373	-4.42218	2.5	78	37	-1	-1
MSpp	71	7.56686	-0.0895781	-6.6511	3.2	46	20	-1	-1
MSpa	71	-4.27138	-1.45788	-6.22228	3.2	47	20	90	91
ABplaap	71	-12.5291	-0.545306	3.41186	2.7	52	33	-1	-1
Cap	71	14.0619	-5.48359	8.1086	3.4	48	24	-1	-1
ABalapp	71	-15.9342	0.514154	-0.740597	2.8	74	31	-1	-1
MSaa	71	-11.1802	-6.73224	-6.60824	3.4	45	21	92	93
ABprapp	71	17.3018	8.70363	-0.0844438	2.7	63	35	-1	-1
Caa	71	4.27356	2.3459	8.23992	2.8	49	24	-1	-1
ABarppa	71	-4.41982	10.8949	6.42872	3	82	29	-1	-1
ABalaap	71	-19.5425	-5.09582	-7.48292	2.7	68	30	-1	-1
P4	71	13.5879	-8.22289	-5.46128	3	43	11	-1	-1
MSap	71	-3.56689	-11.201	-2.79812	3.1	44	21	-1	-1
ABarapa	71	-10.1766	9.85129	-5.36747	2.7	58	26	-1	-1
ABpraap	71	5.7499	8.90475	-5.63098	2.7	56	34	-1	-1
ABalppa	71	-15.0845	-6.07089	6.23114	2.7	80	41	-1	-1
ABpraaa	71	-2.21277	14.1865	-1.9393	2.6	57	34	-1	-1
ABalpap	71	-14.4228	-12.3023	0.182909	2.7	64	40	-1	-1
ABarpaa	71	-12.8197	11.8726	2.04053	2.6	71	28	-1	-1
ABalpaa	72	-21.7574	-5.89156	1.24738	2.6	65	40	-1	-1
ABprapp	72	17.1796	9.09817	0.41498	2.7	63	35	-1	-1
P4	72	14.0639	-8.23052	-4.93841	3	43	11	-1	-1
ABalapa	72	-21.4097	4.51044	1.05073	2.5	75	31	-1	-1
ABprppp	72	22.8609	1.43077	-3.91221	2.6	78	37	-1	-1
ABarpaa	72	-12.396	12.0769	1.56223	2.6	71	28	-1	-1
MSpp	72	7.86684	0.00931662	-6.63586	3.2	46	20	94	95
ABplaap	72	-12.6287	-0.444948	3.40834	2.7	52	33	-1	-1
ABalapp	72	-14.9895	0.12248	-1.70191	2.8	74	31	-1	-1
ABprpap	72	16.7109	2.18854	-7.19601	2.5	77	36	-1	-1
ABplpaa	72	-2.41128	-10.2171	6.77875	2.7	72	39	-1	-1
ABalppa	72	-15.1092	-6.47665	6.72586	2.7	80	41	-1	-1
ABarppa	72	-4.29739	10.6003	5.93047	3	82	29	-1	-1
ABaraap	72	-11.0574	2.59025	-8.49664	2.5	61	27	-1	-1
MSpaa	72	-5.86836	-1.05205	-6.29264	2	90	47	-1	-1
ABalaaa	72	-23.9849	0.378947	-4.12411	2.7	69	30	-1	-1
Cap	72	13.6407	-4.88797	8.5963	3.4	48	24	-1	-1
Epl	72	9.91	-8.27999	0.372203	2.8	87	22	-1	-1
ABaraaa	72	-18.7999	6.87719	-5.30674	2.7	60	27	-1	-1
ABprpaa	72	12.0914	9.39325	-6.32839	2.5	76	36	-1	-1
ABarapp	72	-1.25704	6.15412	-7.99461	2.8	59	26	-1	-1
ABplaaa	72	-17.3158	7.64231	5.78478	2.6	53	33	-1	-1
MSaap	72	-9.73164	-7.64925	-5.54962	2.5	92	45	-1	-1
ABarapa	72	-10.1763	9.95128	-5.3663	2.7	58	26	-1	-1
ABplapp	72	-4.63564	-1.79767	5.77071	2.7	55	32	-1	-1
MSap	72	-3.68932	-10.9065	-2.29987	3.1	44	21	-1	-1
ABpraaa	72	-2.11319	14.0862	-1.93578	2.6	57	34	-1	-1
ABplpap	72	4.30415	-14.0826	2.04371	2.6	73	39	-1	-1
ABalaap	72	-19.6186	-4.98967	-7.98585	2.7	68	30	-1	-1
Cpa	72	14.7196	5.71918	7.76892	3.3	50	25	-1	-1
ABarpap	72	-4.47969	6.98354	-1.12827	2.8	70	28	-1	-1
ABprapa	72	8.15324	12.5193	1.03155	2.7	62	35	-1	-1
Da	72	20.549	-9.03068	1.86476	2.2	89	42	-1	-1
ABplppa	72	5.9334	-9.95941	8.17516	2.8	66	38	-1	-1
Epr	72	13.7343	2.82883	-1.32147	3	86	22	-1	-1
MSpap	72	-1.18322	-4.16903	-6.10858	2.5	91	47	-1	-1
ABplppp	72	12.0138	-13.307	2.08142	2.5	67	38	-1	-1
ABalppp	72	-8.5822	-11.163	3.80788	2.7	81	41	-1	-1
ABprppa	72	21.9887	8.11002	-1.87336	2.6	79	37	-1	-1
Ear	72	2.10647	4.85954	-0.843322	2.5	85	23	-1	-1
Eal	72	0.637568	-6.59317	3.9606	2.8	84	23	-1	-1
ABplapa	72	-9.53159	5.31394	6.12367	2.8	54	32	-1	-1
ABalpap	72	-14.3971	-11.5966	-0.308282	2.7	64	40	-1	-1
Cpp	72	21.731	-1.27079	5.01388	3	51	25	-1	-1
MSaaa	72	-14.0764	-6.52164	-6.74193	2.3	93	45	-1	-1
ABarppp	72	4.23354	10.4044	3.32569	2.9	83	29	-1	-1
Caa	72	3.97296	2.04702	8.22232	2.8	49	24	-1	-1
ABpraap	72	5.15119	9.10694	-5.65677	2.7	56	34	-1	-1
Dp	72	21.1976	-4.37454	-3.05658	2.2	88	42	-1	-1
ABplppp	73	11.6831	-13.2136	2.73434	2.5	67	38	-1	-1
MSaap	73	-8.83925	-7.82898	-7.5121	2.5	92	45	-1	-1
ABarapa	73	-10.0761	10.0509	-5.36043	2.7	58	26	-1	-1
ABplapp	73	-4.33473	-1.3988	5.78948	2.7	55	32	-1	-1
ABplppa	73	5.73456	-9.6587	8.16931	2.8	66	38	-1	-1
ABprppp	73	22.7613	1.53112	-3.91572	2.6	78	37	-1	-1
ABalaap	73	-20.1402	-4.59366	-7.50519	2.7	68	30	-1	-1
MSppa	73	5.62287	2.12917	-7.71791	2.1	95	46	-1	-1
ABalpaa	73	-21.6722	-5.59581	1.58861	2.6	65	40	-1	-1
Dp	73	21.5969	-4.476	-3.03899	2.2	88	42	-1	-1
ABalpap	73	-14.2716	-10.8912	-0.794782	2.7	64	40	-1	-1
ABprpap	73	17.013	2.98738	-7.17254	2.5	77	36	-1	-1
ABprapp	73	16.9576	9.49308	0.909712	2.7	63	35	-1	-1
Epl	73	9.90938	-8.47997	0.369854	2.8	87	22	-1	-1
Cpp	73	21.2312	-1.36895	4.98925	3	51	25	-1	-1
ABalppa	73	-15.1339	-6.88242	7.22057	2.7	80	41	-1	-1
ABprpaa	73	12.0924	9.69323	-6.32486	2.5	76	36	-1	-1
ABaraaa	73	-18.7241	6.67104	-4.80499	2.7	60	27	-1	-1
MSpap	73	-0.739196	-4.95884	-7.09804	2.1	91	47	-1	-1
ABplaaa	73	-16.9407	7.33508	6.29944	2.9	53	33	-1	-1
Da	73	20.101	-9.54077	2.83896	2.2	89	42	-1	-1
Epr	73	13.6501	2.83306	-1.6591	3	86	22	-1	-1
ABplpap	73	4.05742	-14.0935	3.03315	2.6	73	39	-1	-1
MSpaa	73	-5.85302	-1.14818	-6.62675	2	90	47	-1	-1
P4	73	14.5396	-8.33813	-4.41671	3	43	11	-1	-1
Cap	73	13.5409	-4.8876	8.59161	3.4	48	24	-1	-1
Cpa	73	14.2683	6.13257	6.75133	3.3	50	25	-1	-1
ABalapp	73	-14.9372	-0.0894617	-0.700735	2.8	74	31	-1	-1
Eal	73	0.585252	-6.38123	2.95943	2.8	84	23	-1	-1
ABalapa	73	-21.2334	4.50391	1.55953	2.5	75	31	-1	-1
ABpraaa	73	-1.91403	13.8855	-1.92875	2.6	57	34	-1	-1
ABaraap	73	-11.9561	2.69354	-8.53768	2.8	61	27	-1	-1
MSppp	73	8.7565	-2.99376	-6.62888	2.1	94	46	-1	-1
ABplapa	73	-9.20876	5.21864	5.63716	2.8	54	32	-1	-1
ABarpap	73	-4.38011	6.88318	-1.12475	2.8	70	28	-1	-1
ABprppa	73	21.8891	8.21038	-1.87688	2.6	79	37	-1	-1
ABarapp	73	-2.15698	5.85744	-8.04035	2.8	59	26	-1	-1
ABalaaa	73	-24.0845	0.479305	-4.12763	2.7	69	30	-1	-1
ABprapa	73	7.92906	12.2142	1.51806	2.7	62	35	-1	-1
MSap	73	-3.69025	-11.2065	-2.30339	3.1	44	21	96	97
ABarppa	73	-4.3979	10.4007	5.92343	3	82	29	-1	-1
MSaaa	73	-15.0756	-6.61797	-6.79002	2.3	93	45	-1	-1
ABpraap	73	4.55279	9.40911	-5.6814	2.7	56	34	-1	-1
ABplpaa	73	-2.31139	-10.2174	6.78344	2.7	72	39	-1	-1
Caa	73	3.67236	1.74814	8.20473	2.8	49	24	-1	-1
ABplaap	73	-12.2295	-0.546404	3.42593	2.7	52	33	-1	-1
ABalppp	73	-8.59786	-11.1669	4.14089	2.7	81	41	-1	-1
ABarppp	73	3.80206	10.1981	3.97049	2.9	83	29	-1	-1
Ear	73	2.12839	4.36538	-1.34861	2.5	85	23	-1	-1
ABarpaa	73	-12.3976	11.577	1.55635	2.6	71	28	-1	-1
ABplapp	74	-4.51103	-1.39227	5.28069	2.7	55	32	-1	-1
ABalapp	74	-14.7885	0.521718	-1.68782	2.8	74	31	-1	-1
MSpap	74	0.357718	-5.56282	-7.05349	2.1	91	47	-1	-1
ABalapa	74	-21.0562	4.79736	2.07185	2.7	75	31	-1	-1
ABarapp	74	-3.05691	5.56076	-8.0861	2.8	59	26	-1	-1
Da	74	19.785	-9.74352	3.15544	2.2	89	42	-1	-1
ABarppa	74	-4.59861	10.1014	5.91052	3	82	29	-1	-1
ABplaaa	74	-17.0409	7.23545	6.29357	2.9	53	33	-1	-1
Cpa	74	13.7532	6.13054	7.06079	3.3	50	25	-1	-1
ABplpaa	74	-2.2115	-10.2178	6.78813	2.7	72	39	-1	-1
ABalpaa	74	-21.587	-5.30006	1.92974	2.6	65	40	-1	-1
ABalppa	74	-15.3114	-7.27586	6.70707	2.7	80	41	-1	-1
ABplapa	74	-9.23379	4.71289	6.1307	2.8	54	32	-1	-1
Epr	74	13.5659	2.83729	-1.99675	3	86	22	-1	-1
ABarapa	74	-10.4763	9.85238	-5.38154	2.7	58	26	-1	-1
Ear	74	2.04948	3.5716	-1.86212	2.9	85	23	-1	-1
MSppp	74	10.2536	-3.39922	-6.56321	2.1	94	46	-1	-1
Epl	74	9.90845	-8.77995	0.366329	2.8	87	22	-1	-1
ABarpap	74	-5.13414	6.29775	-2.16816	2.8	70	28	-1	-1
ABplppp	74	11.3524	-13.1203	3.38736	2.5	67	38	-1	-1
Eal	74	0.808506	-6.37617	2.4694	2.8	84	23	-1	-1
ABpraaa	74	-2.01392	13.8858	-1.93344	2.6	57	34	-1	-1
P4	74	15.2382	-8.54068	-4.38622	3	43	11	-1	-1
ABplppa	74	5.4352	-9.55761	8.15641	2.8	66	38	-1	-1
ABarppp	74	3.27069	9.99223	4.61051	2.9	83	29	-1	-1
ABalaap	74	-20.6616	-4.09766	-7.02335	2.7	68	30	-1	-1
ABaraap	74	-11.9555	2.89353	-8.53533	2.8	61	27	-1	-1
MSapp	74	-0.899965	-11.3931	-4.17674	2	96	44	-1	-1
MSpaa	74	-5.93788	-1.34394	-6.96675	2	90	47	-1	-1
ABalaaa	74	-24.1838	0.679656	-4.12997	2.7	69	30	-1	-1
ABpraap	74	3.95439	9.71128	-5.70602	2.7	56	34	-1	-1
MSaaa	74	-15.0596	-6.51412	-7.12179	2.3	93	45	-1	-1
MSaap	74	-7.66405	-7.83917	-6.95639	2.5	92	45	-1	-1
ABplpap	74	4.38087	-13.9888	2.54899	2.6	73	39	-1	-1
Dp	74	21.6298	-3.96831	-3.699	2.2	88	42	-1	-1
ABaraaa	74	-18.8012	6.47722	-5.31144	2.7	60	27	-1	-1
ABalpap	74	-14.12	-11.3035	0.208731	2.8	64	40	-1	-1
ABprpap	74	16.5148	3.38918	-7.1913	2.5	77	36	-1	-1
Caa	74	3.27155	1.34963	8.18126	2.8	49	24	-1	-1
ABalppp	74	-8.71371	-11.2704	4.46793	2.7	81	41	-1	-1
Cpp	74	20.7315	-1.46711	4.96462	3	51	25	-1	-1
Cap	74	13.3408	-4.98686	8.58105	3.4	48	24	-1	-1
ABplaap	74	-11.8305	-0.747853	3.44234	2.9	52	33	-1	-1
ABprppp	74	22.4638	2.23217	-3.92157	2.6	78	37	-1	-1
ABarpaa	74	-12.3982	11.377	1.55401	2.9	71	28	-1	-1
MSapa	74	-5.33886	-12.3121	-1.39255	2	97	44	-1	-1
ABprpaa	74	12.0933	9.99321	-6.32134	2.5	76	36	-1	-1
MSppa	74	5.87053	2.44	-8.70383	2.1	95	46	-1	-1
ABprapa	74	7.42992	12.316	1.49578	2.7	62	35	-1	-1
ABprapp	74	16.782	9.69959	0.403264	2.7	63	35	-1	-1
ABprppa	74	21.6897	8.3111	-1.88508	2.6	79	37	-1	-1
Eal	75	1.13134	-6.47146	1.98288	2.8	84	23	-1	-1
MSapa	75	-5.34041	-12.8121	-1.39842	2	97	44	-1	-1
ABarpap	75	-5.23496	5.99813	-2.17638	2.8	70	28	-1	-1
ABaraaa	75	-18.9784	6.18376	-5.82376	2.7	60	27	-1	-1
ABaraap	75	-11.7037	2.58086	-7.52595	2.8	61	27	-1	-1
ABprpap	75	15.9168	3.79135	-7.21475	2.5	77	36	-1	-1
Ear	75	2.14782	3.07127	-1.8633	2.9	85	23	-1	-1
ABarppp	75	2.73901	9.68635	5.24945	2.9	83	29	-1	-1
MSppa	75	6.42447	2.92618	-7.67098	2.1	95	46	-1	-1
ABalapa	75	-21.5112	4.01084	1.04017	2.7	75	31	-1	-1
ABalaaa	75	-23.9057	1.27272	-3.60943	2.7	69	30	-1	-1
ABalppp	75	-9.21191	-10.8686	4.44917	2.7	81	41	-1	-1
P4	75	16.0367	-8.74359	-4.35104	3	43	11	-1	-1
MSaap	75	-6.48917	-7.94935	-6.40185	2.5	92	45	-1	-1
ABarpaa	75	-12.7987	11.0785	1.53172	2.9	71	28	-1	-1
Cpp	75	20.2314	-1.66527	4.93881	3	51	25	-1	-1
ABplpaa	75	-2.11192	-10.3182	6.79165	2.7	72	39	-1	-1
ABalppa	75	-15.5892	-7.76893	6.18771	2.7	80	41	-1	-1
MSppp	75	10.8761	-3.49561	-7.03566	2.1	94	46	-1	-1
MSpaa	75	-6.22252	-1.53896	-7.31611	2.3	90	47	-1	-1
ABarapa	75	-10.9767	9.55424	-5.40852	2.7	58	26	-1	-1
ABplppp	75	11.3518	-13.3202	3.38501	2.5	67	38	-1	-1
ABplapa	75	-9.35903	4.1075	6.61837	2.8	54	32	-1	-1
Epr	75	13.4819	2.94151	-2.3332	3	86	22	-1	-1
ABarapp	75	-2.8803	5.65422	-7.57612	2.8	59	26	-1	-1
ABpraap	75	3.75554	10.012	-5.71188	2.7	56	34	-1	-1
ABplppa	75	5.13616	-9.35653	8.14468	2.8	66	38	-1	-1
ABplpap	75	4.70464	-13.7841	2.066	2.6	73	39	-1	-1
Epl	75	9.80762	-9.07956	0.358113	2.8	87	22	-1	-1
ABalpaa	75	-21.6641	-5.49388	1.42328	2.6	65	40	-1	-1
ABpraaa	75	-2.11381	13.8862	-1.93813	2.6	57	34	-1	-1
Cpa	75	13.1382	6.12887	7.36565	3.3	50	25	-1	-1
ABalpap	75	-14.3721	-11.0908	-0.801823	2.8	64	40	-1	-1
ABplapp	75	-4.68764	-1.48574	4.77071	3	55	32	-1	-1
ABprpaa	75	11.7946	10.2943	-6.33189	2.7	76	36	-1	-1
Caa	75	2.9722	1.45072	8.16836	2.8	49	24	-1	-1
ABplaaa	75	-17.1411	7.13582	6.28771	2.9	53	33	-1	-1
Da	75	19.4688	-10.0463	3.47085	2.2	89	42	-1	-1
ABalaap	75	-20.6851	-4.10346	-6.52394	2.7	68	30	-1	-1
ABarppa	75	-4.62209	10.0957	6.40994	3	82	29	-1	-1
MSapp	75	0.195705	-12.3971	-4.13689	2	96	44	-1	-1
ABalapp	75	-14.3911	-0.179694	-1.67728	2.8	74	31	-1	-1
MSaaa	75	-15.0437	-6.41026	-7.45356	2.3	93	45	-1	-1
Dp	75	21.5627	-3.46025	-4.3637	2.2	88	42	-1	-1
ABplaap	75	-12.7787	-1.4561	4.39073	2.9	52	33	-1	-1
ABprapp	75	16.5067	10.0065	-0.1067	2.7	63	35	-1	-1
ABprapa	75	6.8309	12.4182	1.4688	2.7	62	35	-1	-1
ABprppp	75	22.1663	2.93322	-3.92742	2.6	78	37	-1	-1
Cap	75	13.2409	-4.9865	8.57636	3.4	48	24	-1	-1
ABprppa	75	21.6897	8.3111	-1.88508	2.6	79	37	-1	-1
MSpap	75	1.17937	-5.85993	-7.5189	2.1	91	47	-1	-1
ABplpap	76	4.08214	-13.6877	2.53844	2.6	73	39	-1	-1
ABplaaa	76	-17.0421	6.83548	6.28887	2.9	53	33	-1	-1
ABplapp	76	-4.68889	-1.88571	4.76602	3	55	32	-1	-1
MSaaa	76	-15.0277	-6.30641	-7.78533	2.5	93	45	-1	-1
ABprapa	76	6.73101	12.4186	1.46411	2.7	62	35	-1	-1
ABpraap	76	3.55701	10.4127	-5.71656	2.7	56	34	-1	-1
Cap	76	13.0408	-5.08576	8.5658	3.4	48	24	-1	-1
ABpraaa	76	-2.31328	13.9869	-1.94634	2.6	57	34	-1	-1
ABplapa	76	-9.45891	4.10787	6.61368	2.8	54	32	-1	-1
ABarapa	76	-11.375	9.95567	-5.42259	2.7	58	26	-1	-1
ABarppp	76	2.78534	9.49796	4.24827	2.9	83	29	-1	-1
ABaraaa	76	-18.7771	6.683	-5.80851	2.7	60	27	-1	-1
MSpap	76	2.10092	-6.15741	-7.97962	2.4	91	47	-1	-1
MSapp	76	0.494439	-12.6982	-4.12634	2	96	44	-1	-1
Cpp	76	20.2323	-1.36529	4.94234	3	51	25	-1	-1
ABalaap	76	-20.7089	-4.20925	-6.0257	2.7	68	30	-1	-1
ABprpaa	76	11.5491	10.6834	-5.33774	2.7	76	36	-1	-1
ABalpaa	76	-21.8416	-5.88733	0.909783	2.8	65	40	-1	-1
ABprppa	76	21.5898	8.31147	-1.88977	2.6	79	37	-1	-1
ABarppa	76	-4.54536	10.1895	6.91522	3	82	29	-1	-1
ABprpap	76	16.0173	3.99097	-7.20771	2.5	77	36	-1	-1
MSapa	76	-5.74028	-12.9106	-1.41836	2	97	44	-1	-1
Epr	76	13.4804	2.44155	-2.33908	3	86	22	-1	-1
ABarpaa	76	-12.6224	11.072	2.04051	2.9	71	28	-1	-1
ABplppa	76	4.83711	-9.15545	8.13296	2.8	66	38	-1	-1
ABarapp	76	-2.6038	5.74732	-7.06146	2.8	59	26	-1	-1
Caa	76	2.67284	1.55181	8.15546	2.8	49	24	-1	-1
ABprapp	76	16.4826	9.80068	0.390365	2.7	63	35	-1	-1
Epl	76	9.80762	-9.07956	0.358113	2.8	87	22	-1	-1
ABprppp	76	22.1654	2.63324	-3.93095	2.6	78	37	-1	-1
ABalppp	76	-9.80969	-10.3664	4.4269	2.7	81	41	-1	-1
Da	76	19.1525	-10.349	3.78617	2.2	89	42	-1	-1
MSppa	76	6.37309	3.4381	-8.66863	2.3	95	46	-1	-1
MSaap	76	-5.79088	-8.25189	-6.37254	2.5	92	45	-1	-1
ABalppa	76	-15.5657	-7.76314	5.6883	2.7	80	41	-1	-1
MSpaa	76	-6.74545	-1.54293	-6.84015	2.3	90	47	-1	-1
ABarpap	76	-5.35081	5.89464	-1.8493	2.8	70	28	-1	-1
ABalapp	76	-14.7663	0.127543	-2.19194	2.8	74	31	-1	-1
ABplaap	76	-12.5795	-1.65681	4.39776	2.9	52	33	-1	-1
ABplpaa	76	-2.41128	-10.2171	6.77875	2.7	72	39	-1	-1
P4	76	16.212	-9.0501	-3.84577	3	43	11	-1	-1
ABalpap	76	-14.5484	-11.0843	-1.31062	2.8	64	40	-1	-1
ABalaaa	76	-23.5274	1.96541	-3.08303	2.7	69	30	-1	-1
Eal	76	1.15513	-6.36567	1.48464	2.8	84	23	-1	-1
Dp	76	21.4957	-2.9522	-5.02841	2.2	88	42	-1	-1
ABalapa	76	-20.5605	3.59562	2.08121	2.7	75	31	-1	-1
Cpa	76	12.5233	6.1272	7.67041	3.3	50	25	-1	-1
MSppp	76	11.4983	-3.69199	-7.50927	2.1	94	46	-1	-1
ABplppp	76	11.2513	-13.5199	3.37797	2.5	67	38	-1	-1
Ear	76	2.24615	2.57094	-1.86448	2.9	85	23	-1	-1
ABaraap	76	-11.6802	2.58666	-8.02537	2.8	61	27	-1	-1
ABprppp	77	22.1645	2.33326	-3.93447	2.6	78	37	-1	-1
ABalapa	77	-21.5067	3.48733	3.03664	2.7	75	31	-1	-1
Cap	77	12.8407	-5.18502	8.55525	3.4	48	24	-1	-1
ABarapp	77	-2.77917	6.05383	-7.56673	2.8	59	26	-1	-1
MSpaa	77	-7.36857	-1.64652	-6.37006	2.3	90	47	-1	-1
ABaraap	77	-11.7566	2.59282	-8.52947	2.8	61	27	-1	-1
MSapa	77	-6.14046	-13.1091	-1.43947	2	97	44	-1	-1
ABarpaa	77	-12.4458	11.1654	2.55049	2.9	71	28	-1	-1
ABprapa	77	6.63143	12.519	1.4606	2.7	62	35	-1	-1
ABprpaa	77	11.5481	10.3834	-5.34127	2.7	76	36	-1	-1
ABalapp	77	-15.1411	0.534772	-2.70542	2.8	74	31	-1	-1
MSaap	77	-4.9927	-8.55479	-6.33853	2.5	92	45	-1	-1
ABalaaa	77	-23.4032	2.27081	-3.57423	2.7	69	30	-1	-1
MSpap	77	2.60037	-6.15924	-7.95616	2.4	91	47	-1	-1
Ear	77	2.34448	2.07061	-1.86567	2.9	85	23	-1	-1
ABprapp	77	16.3583	9.49528	0.881565	2.7	63	35	-1	-1
Epr	77	13.3789	1.94195	-2.34964	3	86	22	-1	-1
ABarppa	77	-4.42262	9.99493	6.41814	3	82	29	-1	-1
ABprppa	77	21.4899	8.31183	-1.89446	2.6	79	37	-1	-1
Caa	77	2.2736	1.65327	8.13787	2.8	49	24	-1	-1
MSppp	77	12.0948	-4.59412	-7.4917	2.1	94	46	-1	-1
ABaraaa	77	-18.4758	7.18186	-5.78856	2.7	60	27	-1	-1
ABalppa	77	-15.5422	-7.75734	5.18888	2.7	80	41	-1	-1
ABplpap	77	3.35975	-13.5909	3.00619	2.6	73	39	-1	-1
ABarapa	77	-10.5283	10.1643	-6.38154	2.7	58	26	-1	-1
MSapp	77	0.793174	-12.9992	-4.11579	2	96	44	-1	-1
ABplaap	77	-12.3807	-1.95752	4.40362	2.9	52	33	-1	-1
ABpraap	77	3.45712	10.4131	-5.72125	2.7	56	34	-1	-1
ABarpap	77	-5.46666	5.79115	-1.52222	2.8	70	28	-1	-1
ABplapa	77	-9.659	4.00861	6.60312	2.8	54	32	-1	-1
P4	77	16.4873	-9.35697	-3.3358	3	43	11	-1	-1
Eal	77	1.07902	-6.25952	0.981707	3.2	84	23	-1	-1
ABplppa	77	4.83711	-9.15545	8.13296	2.8	66	38	-1	-1
Cpa	77	12.2226	5.82832	7.65281	3.3	50	25	-1	-1
Da	77	19.037	-10.3525	4.11439	2.2	89	42	-1	-1
ABalaap	77	-20.2091	-4.11108	-6.00107	2.7	68	30	-1	-1
ABarppp	77	2.93125	9.2092	3.2506	2.9	83	29	-1	-1
ABprpap	77	16.1181	4.29058	-7.19949	2.5	77	36	-1	-1
ABplppp	77	10.8289	-13.3242	3.86097	2.5	67	38	-1	-1
MSaaa	77	-14.728	-6.3075	-7.77125	2.5	93	45	-1	-1
ABalppp	77	-9.66223	-10.1552	3.43511	2.7	81	41	-1	-1
Dp	77	21.4703	-3.55795	-4.53604	2.2	88	42	-1	-1
Cpp	77	20.2333	-1.06531	4.94586	3	51	25	-1	-1
MSppa	77	5.62754	3.62906	-7.70029	2.4	95	46	-1	-1
ABalpaa	77	-21.4408	-5.48882	0.933247	2.8	65	40	-1	-1
ABplpaa	77	-2.71063	-10.116	6.76585	2.7	72	39	-1	-1
Epl	77	9.90751	-9.07993	0.362805	2.8	87	22	-1	-1
ABplapp	77	-4.69013	-2.28568	4.76132	3	55	32	-1	-1
ABplaaa	77	-16.9431	6.53514	6.29004	2.9	53	33	-1	-1
ABpraaa	77	-2.42882	13.9834	-1.61809	2.6	57	34	-1	-1
ABalpap	77	-14.7247	-11.0778	-1.81942	2.8	64	40	-1	-1
ABalpap	78	-14.4247	-10.9789	-1.80417	2.8	64	40	-1	-1
ABplapa	78	-9.25883	4.20713	6.62424	2.8	54	32	-1	-1
Cap	78	12.4427	-4.68359	8.54236	2.9	48	24	-1	-1
ABarppp	78	2.74867	9.71376	2.91419	2.6	83	29	-1	-1
ABalppp	78	-9.41456	-9.84437	2.44919	2.9	81	41	-1	-1
ABprppa	78	21.4899	8.31183	-1.89446	2.6	79	37	-1	-1
MSpaa	78	-7.24614	-1.94107	-6.8683	2.3	90	47	-1	-1
ABpraap	78	3.25703	10.3138	-5.73181	2.7	56	34	-1	-1
ABplapp	78	-4.79127	-2.68529	4.75193	3	55	32	-1	-1
Epl	78	10.0077	-8.9803	0.368671	2.8	87	22	-1	-1
MSppa	78	6.22749	3.82685	-7.66979	2.4	95	46	-1	-1
ABpraaa	78	-2.64394	14.0803	-1.29335	2.6	57	34	-1	-1
ABplppa	78	4.73722	-9.15508	8.12827	2.8	66	38	-1	-1
ABarpap	78	-5.68271	5.58804	-1.20101	2.8	70	28	-1	-1
Cpp	78	20.2345	-0.665342	4.95056	3	51	25	-1	-1
ABaraap	78	-11.3574	2.49136	-8.51189	2.8	61	27	-1	-1
MSapp	78	1.09191	-13.3003	-4.10524	2.4	96	44	-1	-1
MSaaa	78	-14.4284	-6.3086	-7.75718	2.5	93	45	-1	-1
ABalaaa	78	-23.2789	2.57622	-4.06543	2.7	69	30	-1	-1
ABalaap	78	-19.6092	-3.91329	-5.97057	2.7	68	30	-1	-1
ABarppa	78	-4.19999	9.80001	5.92576	3	82	29	-1	-1
ABprpaa	78	11.6471	10.0831	-5.3401	2.7	76	36	-1	-1
MSppp	78	12.7912	-5.49662	-7.46944	2.5	94	46	-1	-1
ABprpap	78	16.1175	4.09059	-7.20184	2.5	77	36	-1	-1
ABalapp	78	-15.5861	1.02461	-1.71948	2.8	74	31	-1	-1
MSapa	78	-6.64053	-13.3073	-1.46528	2.5	97	44	-1	-1
ABarapp	78	-3.05443	6.3607	-8.0767	2.8	59	26	-1	-1
Eal	78	0.726106	-6.34646	-0.0370621	3.2	84	23	-1	-1
ABplaap	78	-12.2802	-1.75791	4.41066	2.9	52	33	-1	-1
ABprapp	78	16.3805	9.1011	0.37745	2.7	63	35	-1	-1
Cpa	78	11.922	5.52944	7.63522	3.3	50	25	-1	-1
MSaap	78	-4.19452	-8.8577	-6.30453	2.5	92	45	-1	-1
Dp	78	21.3451	-4.16333	-4.04837	2.2	88	42	-1	-1
Epr	78	13.2772	1.34236	-2.36138	3	86	22	-1	-1
ABalpaa	78	-21.6162	-5.18232	0.427975	2.8	65	40	-1	-1
ABalapa	78	-21.3586	3.89853	2.04721	2.7	75	31	-1	-1
Da	78	18.9214	-10.356	4.4427	2.2	89	42	-1	-1
ABaraaa	78	-18.0534	6.98621	-6.27156	2.7	60	27	-1	-1
Ear	78	2.44437	2.07024	-1.86097	2.9	85	23	-1	-1
ABprppp	78	22.1632	1.93329	-3.93917	2.6	78	37	-1	-1
ABplpaa	78	-3.00999	-10.0149	6.75295	2.7	72	39	-1	-1
ABplpap	78	3.25955	-13.6906	3.00032	2.6	73	39	-1	-1
ABarpaa	78	-12.4223	11.1712	2.05107	2.9	71	28	-1	-1
ABprapa	78	6.8309	12.4182	1.4688	2.7	62	35	-1	-1
P4	78	16.4031	-9.35274	-3.67344	3	43	11	-1	-1
ABplppp	78	10.3069	-13.0282	4.34045	2.5	67	38	-1	-1
MSpap	78	3.09981	-6.16107	-7.9327	2.4	91	47	-1	-1
Caa	78	2.47275	1.45255	8.14491	2.8	49	24	-1	-1
ABarapa	78	-10.5296	9.76435	-6.38624	2.7	58	26	-1	-1
ABplaaa	78	-16.8442	6.23479	6.29121	2.9	53	33	-1	-1
ABalppa	78	-15.6653	-7.66278	5.68478	2.7	80	41	-1	-1
Dp	79	21.5292	-4.16793	-3.70604	2.2	88	42	-1	-1
ABarapp	79	-2.55498	6.35887	-8.05324	2.8	59	26	-1	-1
ABalaaa	79	-23.4038	2.07083	-3.57658	2.7	69	30	-1	-1
Da	79	18.7063	-10.2591	4.76741	2.8	89	42	-1	-1
ABplppp	79	10.8295	-13.1242	3.86332	2.5	67	38	-1	-1
Epl	79	10.0399	-8.6726	-0.293695	2.8	87	22	-1	-1
ABplpap	79	3.05915	-13.8898	2.98859	2.8	73	39	-1	-1
ABprppp	79	22.4391	1.82641	-3.42686	2.6	78	37	-1	-1
P4	79	16.3191	-9.24852	-4.0099	3	43	11	-1	-1
ABpraap	79	3.33438	10.6076	-5.22418	2.7	56	34	-1	-1
ABalapp	79	-15.2313	1.7115	-0.693661	2.8	74	31	-1	-1
MSaaa	79	-14.0288	-6.31007	-7.73841	2.5	93	45	-1	-1
ABalpap	79	-14.1248	-10.88	-1.78892	2.8	64	40	-1	-1
ABplppa	79	4.63764	-9.05472	8.12475	2.8	66	38	-1	-1
MSaap	79	-4.69396	-8.85587	-6.32799	2.5	92	45	-1	-1
ABarppp	79	3.16108	8.81623	2.58937	2.9	83	29	-1	-1
ABarpap	79	-5.68271	5.58804	-1.20101	2.8	70	28	-1	-1
ABprpaa	79	11.9461	9.88199	-5.32838	2.7	76	36	-1	-1
Cpp	79	20.4324	-1.26603	4.95289	3	51	25	-1	-1
ABplaaa	79	-16.8442	6.23479	6.29121	2.9	53	33	-1	-1
ABpraaa	79	-2.85906	14.1772	-0.968618	2.6	57	34	-1	-1
MSpap	79	3.59926	-6.1629	-7.90925	2.4	91	47	-1	-1
ABplpaa	79	-3.21008	-10.1141	6.7424	2.7	72	39	-1	-1
ABaraap	79	-10.9581	2.3899	-8.4943	2.8	61	27	-1	-1
ABarppa	79	-3.80043	9.79854	5.94453	3	82	29	-1	-1
Cap	79	12.2407	-5.38281	8.52475	3.4	48	24	-1	-1
ABprapa	79	7.03005	12.2175	1.47584	2.7	62	35	-1	-1
ABplapp	79	-4.69107	-2.58566	4.75779	3	55	32	-1	-1
ABalppp	79	-9.96252	-10.3541	3.41869	2.9	81	41	-1	-1
ABprppa	79	21.5898	8.31147	-1.88977	2.6	79	37	-1	-1
ABplapa	79	-8.75845	4.50528	6.65122	2.8	54	32	-1	-1
Cpa	79	11.5212	5.13093	7.61175	3.3	50	25	-1	-1
ABarpaa	79	-12.3985	11.277	1.55283	2.9	71	28	-1	-1
ABalppa	79	-15.788	-7.46822	6.18185	2.9	80	41	-1	-1
ABalapa	79	-21.1104	4.40935	1.06363	2.7	75	31	-1	-1
ABaraaa	79	-17.5311	6.79019	-6.74987	2.9	60	27	-1	-1
ABalaap	79	-19.2096	-3.91476	-5.95181	2.7	68	30	-1	-1
ABprapp	79	16.3026	8.6073	-0.13253	2.7	63	35	-1	-1
Epr	79	13.1607	1.03889	-2.03666	3	86	22	-1	-1
Caa	79	2.67191	1.25184	8.15194	2.8	49	24	-1	-1
MSapp	79	1.49115	-13.4018	-4.08765	2.4	96	44	-1	-1
MSpaa	79	-7.02288	-1.93601	-7.35834	2.4	90	47	-1	-1
MSapa	79	-6.8336	-13.3049	-1.61735	2.5	97	44	-1	-1
MSppp	79	12.5066	-5.69164	-7.8188	2.5	94	46	-1	-1
Eal	79	0.2733	-6.43303	-1.06052	3.2	84	23	-1	-1
ABarapa	79	-10.4309	9.36401	-6.38625	2.7	58	26	-1	-1
ABprpap	79	16.2167	3.89024	-7.1995	2.5	77	36	-1	-1
ABplaap	79	-12.0794	-1.45866	4.42357	2.9	52	33	-1	-1
MSppa	79	6.62736	3.92538	-7.64985	2.4	95	46	-1	-1
ABalpaa	79	-21.8915	-4.87545	-0.0819893	2.8	65	40	-1	-1
Ear	79	2.54395	1.96988	-1.85746	2.9	85	23	-1	-1
ABplpaa	80	-3.41048	-10.3134	6.73066	2.7	72	39	-1	-1
ABalppa	80	-16.0883	-7.66711	6.16543	2.9	80	41	-1	-1
MSaaa	80	-14.1287	-6.3097	-7.74311	2.5	93	45	-1	-1
ABalapp	80	-15.0838	1.92271	-1.68545	2.8	74	31	-1	-1
ABplppp	80	11.452	-13.2206	3.39087	2.5	67	38	-1	-1
MSapa	80	-7.02698	-13.4025	-1.77059	2.5	97	44	-1	-1
ABprppa	80	21.8653	8.10459	-1.37864	2.6	79	37	-1	-1
ABprpap	80	16.6163	3.88878	-7.18073	2.5	77	36	-1	-1
Epl	80	10.0722	-8.36489	-0.95605	2.8	87	22	-1	-1
Eal	80	0.149313	-6.63845	-0.568149	3.2	84	23	-1	-1
MSpaa	80	-7.02164	-1.53604	-7.35364	2.4	90	47	-1	-1
ABarpaa	80	-12.375	11.2828	1.05342	2.9	71	28	-1	-1
ABaraaa	80	-18.0788	6.38046	-5.77919	2.9	60	27	-1	-1
MSpap	80	3.29866	-6.46178	-7.92685	2.4	91	47	-1	-1
Cpp	80	20.6304	-1.86672	4.95523	3	51	25	-1	-1
ABarapp	80	-2.05522	6.45703	-8.02861	2.8	59	26	-1	-1
ABarapa	80	-10.4309	9.36401	-6.38625	2.7	58	26	-1	-1
ABplapp	80	-4.49098	-2.4864	4.76835	3	55	32	-1	-1
MSapp	80	1.89009	-13.6032	-4.07124	2.4	96	44	-1	-1
ABplpap	80	3.15935	-13.7902	2.99446	2.8	73	39	-1	-1
ABalpaa	80	-21.7152	-4.88197	0.426808	2.8	65	40	-1	-1
ABplapa	80	-8.45753	4.90415	6.66999	2.8	54	32	-1	-1
ABprpaa	80	12.2452	9.68091	-5.31665	2.7	76	36	-1	-1
ABarppp	80	3.276	8.61974	2.2588	2.9	83	29	-1	-1
ABplaap	80	-11.9792	-1.35903	4.42943	2.9	52	33	-1	-1
ABprapp	80	16.4021	8.50694	-0.129014	2.7	63	35	-1	-1
ABarppa	80	-3.3013	9.69672	5.96681	3	82	29	-1	-1
MSppp	80	12.222	-5.88667	-8.16817	2.5	94	46	-1	-1
Dp	80	21.7134	-4.17252	-3.36371	2.2	88	42	-1	-1
ABpraaa	80	-2.53591	14.1819	-1.45396	2.6	57	34	-1	-1
Da	80	18.5219	-10.3545	4.42394	2.8	89	42	-1	-1
ABplaaa	80	-16.8442	6.23479	6.29121	2.9	53	33	-1	-1
MSaap	80	-5.19372	-8.95403	-6.35262	2.5	92	45	-1	-1
MSppa	80	7.02723	4.0239	-7.62991	2.4	95	46	-1	-1
ABprppp	80	22.7147	1.61953	-2.91572	2.6	78	37	-1	-1
ABplppa	80	4.33735	-9.25361	8.10833	2.8	66	38	-1	-1
P4	80	16.1353	-9.14393	-4.35105	3	43	11	-1	-1
ABalaaa	80	-23.6289	1.46581	-3.0936	2.7	69	30	-1	-1
ABprapa	80	7.3291	12.0164	1.48756	2.7	62	35	-1	-1
Epr	80	13.0442	0.735411	-1.71192	3	86	22	-1	-1
ABaraap	80	-11.4817	2.18595	-8.02069	2.8	61	27	-1	-1
Cap	80	11.9408	-5.4817	8.5095	3.4	48	24	-1	-1
ABalaap	80	-18.81	-3.91622	-5.93304	2.7	68	30	-1	-1
ABarpap	80	-5.68303	5.48805	-1.20218	2.8	70	28	-1	-1
ABalppp	80	-9.6616	-9.95522	3.43746	2.9	81	41	-1	-1
Cpa	80	11.9681	5.24105	6.63286	3.3	50	25	-1	-1
Caa	80	2.97095	1.05075	8.16366	2.8	49	24	-1	-1
Ear	80	2.74342	1.86916	-1.84925	2.9	85	23	-1	-1
ABalpap	80	-14.8234	-10.6775	-1.81941	2.8	64	40	-1	-1
ABpraap	80	3.51161	10.9011	-4.71186	2.7	56	34	-1	-1
ABalapa	80	-21.4551	4.99881	2.05544	2.7	75	31	-1	-1
ABpraaa	81	-2.11288	14.1862	-1.93461	2.6	57	34	-1	-1
ABplaap	81	-11.7788	-1.15978	4.44117	2.9	52	33	-1	-1
ABalppp	81	-9.36069	-9.55635	3.45624	2.9	81	41	-1	-1
ABaraap	81	-12.0052	1.982	-7.54708	2.8	61	27	-1	-1
ABalapa	81	-21.7078	5.0115	1.04253	2.7	75	31	-1	-1
Dp	81	21.9974	-4.17748	-3.0167	2.7	88	42	-1	-1
ABarppa	81	-3.50014	9.99743	5.96095	3	82	29	-1	-1
ABprpap	81	17.0158	3.88732	-7.16197	2.8	77	36	-1	-1
MSapa	81	-7.22005	-13.4001	-1.92267	2.5	97	44	-1	-1
Ear	81	2.843	1.7688	-1.84573	2.9	85	23	-1	-1
MSaap	81	-5.69317	-8.9522	-6.37607	2.5	92	45	-1	-1
P4	81	16.1106	-9.5497	-3.85633	3	43	11	-1	-1
ABplppa	81	4.03706	-9.4525	8.0919	2.8	66	38	-1	-1
ABplapp	81	-4.29089	-2.38714	4.77891	3	55	32	-1	-1
MSpap	81	2.99774	-6.86065	-7.94562	2.4	91	47	-1	-1
MSaaa	81	-14.2286	-6.30933	-7.7478	2.5	93	45	-1	-1
ABplpaa	81	-3.61057	-10.4127	6.72011	2.7	72	39	-1	-1
Cap	81	11.9408	-5.4817	8.5095	3.4	48	24	-1	-1
ABplpap	81	3.15966	-13.6902	2.99563	2.8	73	39	-1	-1
ABprapa	81	7.62877	12.0153	1.50163	2.7	62	35	-1	-1
MSapp	81	1.49084	-13.5018	-4.08883	2.4	96	44	-1	-1
Cpa	81	12.5148	5.3508	5.65866	3.3	50	25	-1	-1
ABprppp	81	22.9364	1.12463	-3.41162	2.6	78	37	-1	-1
MSppp	81	11.8374	-6.08133	-8.52223	2.5	94	46	-1	-1
ABarpaa	81	-12.3513	11.3886	0.555175	2.9	71	28	-1	-1
ABalapp	81	-14.8828	2.32195	-1.67137	2.8	74	31	-1	-1
MSppa	81	7.12619	3.72356	-7.62874	2.4	95	46	-1	-1
ABplppp	81	11.0531	-13.0192	3.37446	2.5	67	38	-1	-1
Epr	81	12.8279	0.432301	-1.39189	3	86	22	-1	-1
ABplapa	81	-8.05673	5.30265	6.69346	2.8	54	32	-1	-1
ABalpap	81	-15.5216	-10.3749	-1.84872	2.8	64	40	-1	-1
ABalaap	81	-18.4102	-3.81769	-5.9131	2.7	68	30	-1	-1
Da	81	18.2376	-10.4496	4.07568	2.8	89	42	-1	-1
ABalpaa	81	-21.4386	-4.78887	0.941471	2.8	65	40	-1	-1
Eal	81	-0.0745641	-6.8435	-0.0804658	3.2	84	23	-1	-1
Epl	81	10.0045	-8.05682	-1.62311	2.8	87	22	-1	-1
ABprppa	81	22.1409	7.89771	-0.867496	2.6	79	37	-1	-1
ABpraap	81	3.91055	10.6996	-4.69544	2.7	56	34	-1	-1
ABalppa	81	-15.7883	-7.56821	6.18068	2.9	80	41	-1	-1
ABarpap	81	-5.78323	5.38842	-1.20805	2.8	70	28	-1	-1
ABarapp	81	-1.85544	6.4563	-8.01923	2.8	59	26	-1	-1
ABarppp	81	3.3629	8.2165	2.5085	2.9	83	29	-1	-1
Cpp	81	20.828	-2.5674	4.95639	3	51	25	-1	-1
Caa	81	3.1181	1.16197	7.1707	2.8	49	24	-1	-1
ABplaaa	81	-16.5968	6.44564	5.30411	2.9	53	33	-1	-1
ABalaaa	81	-23.9042	1.77268	-3.60356	2.7	69	30	-1	-1
ABprapp	81	16.5014	8.30659	-0.126673	2.7	63	35	-1	-1
ABprpaa	81	12.8448	9.77871	-5.28733	2.7	76	36	-1	-1
ABarapa	81	-10.4297	9.76398	-6.38155	2.9	58	26	-1	-1
MSpaa	81	-7.12215	-1.73566	-7.36068	2.4	90	47	-1	-1
ABaraaa	81	-18.334	5.5932	-6.8015	2.9	60	27	-1	-1
ABprpap	82	17.2156	3.88658	-7.15259	2.8	77	36	-1	-1
MSaaa	82	-14.4284	-6.3086	-7.75718	2.5	93	45	-1	-1
ABaraaa	82	-17.9786	6.48008	-5.77333	2.9	60	27	-1	-1
Cpp	82	20.9278	-2.56776	4.96108	3	51	25	-1	-1
Caa	82	3.36515	1.27282	6.18243	2.8	49	24	-1	-1
ABprapp	82	16.6004	8.00624	-0.125506	2.7	63	35	-1	-1
ABarapa	82	-9.63242	9.1611	-6.35107	2.9	58	26	-1	-1
Epr	82	12.9115	0.228087	-1.05661	3	86	22	-1	-1
ABarppp	82	3.5497	7.8129	2.76289	2.9	83	29	-1	-1
ABaraap	82	-11.704	2.48087	-7.52713	2.8	61	27	-1	-1
ABalppa	82	-15.3885	-7.46968	6.20062	2.9	80	41	-1	-1
MSaap	82	-6.29281	-9.05	-6.40539	2.5	92	45	-1	-1
[truncated: 45,721 more rows]
