# Supplementary material for: Wnt Signaling Induces Asymmetric Dynamics in the Actomyosin Cortex of the C. elegans Endomesodermal Precursor Cell
Source: Front Cell Dev Biol. 2021 Sep 17;9:702741. doi: 10.3389/fcell.2021.702741 (PMC8484649; doi:10.3389/fcell.2021.702741)
Supplement: Supplementary file 2 [file Data_Sheet_1.ZIP › supplementary_material/lineages/WT_compressed/c051211-aligned.gr]

cell	time	x	y	z	radius	self	parent	child1	child2
EMS	23	5.37379	-8.41247	-0.543531	3.3	0	-1	-1	-1
ABp	23	3.06023	9.96147	0.0446554	3.85	1	-1	-1	-1
ABa	23	-17.5219	-1.48103	-0.33694	4.1	2	-1	-1	-1
P2	23	22.4053	-3.0423	2.04483	3.2	3	-1	-1	-1
EMS	24	4.72214	-9.32673	0.410129	3.45	0	-1	-1	-1
ABp	24	2.90073	8.449	0.488485	4.1	1	-1	-1	-1
ABa	24	-16.9893	-0.116459	0.223681	4.2	2	-1	-1	-1
P2	24	22.704	-3.4342	1.53768	3.45	3	-1	-1	-1
EMS	25	5.39074	-9.96641	0.903866	3.55	0	-1	-1	-1
ABp	25	2.95383	7.32952	0.951034	4.15	1	-1	-1	-1
ABa	25	-16.2579	0.859485	0.274928	4.15	2	-1	-1	-1
P2	25	22.4798	-1.40921	1.10279	3.6	3	-1	-1	-1
EMS	26	3.8802	-10.9811	-0.167869	3.75	0	-1	-1	-1
ABp	26	3.84143	7.2826	1.47062	4.25	1	-1	-1	-1
ABa	26	-14.8303	1.71263	0.338188	4.35	2	-1	-1	-1
P2	26	21.2329	0.613583	1.64475	3.75	3	-1	-1	-1
EMS	27	3.46136	-11.5674	-0.198172	4	0	-1	-1	-1
ABp	27	3.15156	7.60516	1.46574	3.5	1	-1	-1	-1
ABa	27	-15.2544	1.30872	0.814576	3.55	2	-1	-1	-1
P2	27	19.9978	1.60749	0.149243	3.75	3	-1	-1	-1
EMS	28	1.41718	-12.236	0.731464	4.05	0	-1	-1	-1
ABp	28	3.23869	6.15601	-0.0842072	3.2	1	-1	4	5
ABa	28	-13.0402	1.73615	0.881373	3	2	-1	6	7
P2	28	19.6874	1.98192	1.15595	3.85	3	-1	-1	-1
EMS	29	2.23464	-12.045	0.256844	4.2	0	-1	-1	-1
ABpl	29	4.25062	6.18006	3.94387	2.25	5	1	-1	-1
ABal	29	-13.3708	1.12919	1.35285	1.95	6	2	-1	-1
P2	29	19.1984	2.68002	1.66935	3.95	3	-1	-1	-1
ABar	29	-12.463	2.40642	-1.58389	2.1	7	2	-1	-1
ABpr	29	4.78431	6.17677	-2.04906	2.25	4	1	-1	-1
EMS	30	3.73141	-10.4228	-1.65316	4.35	0	-1	-1	-1
ABpl	30	4.23573	6.06271	4.43986	1.9	5	1	-1	-1
ABal	30	-15.8913	-0.877299	3.72589	1.9	6	2	-1	-1
P2	30	18.5658	-0.0703822	3.56015	3.85	3	-1	-1	-1
ABar	30	-13.0784	4.36208	-2.53081	2.2	7	2	-1	-1
ABpr	30	6.53086	7.61942	-1.95772	2.65	4	1	-1	-1
EMS	31	3.45825	-9.23179	-1.11748	2.8	0	-1	-1	-1
ABpl	31	3.94344	7.70072	6.49205	2.5	5	1	-1	-1
ABal	31	-16.6046	-2.68235	1.64431	2.25	6	2	-1	-1
P2	31	17.1264	-4.42279	3.37427	3.85	3	-1	-1	-1
ABar	31	-13.5769	4.76052	-2.02812	2.6	7	2	-1	-1
ABpr	31	7.33343	7.69312	-1.93635	3.1	4	1	-1	-1
ABpl	32	2.51049	7.02987	6.93549	2.85	5	1	-1	-1
ABal	32	-16.0232	-3.96557	0.612181	3	6	2	-1	-1
P2	32	16.9828	-5.43584	3.83594	3.9	3	-1	-1	-1
ABar	32	-12.7637	4.46961	-3.02013	2.9	7	2	-1	-1
ABpr	32	8.53568	7.75373	-1.90607	3.15	4	1	-1	-1
EMS	32	4.54569	-9.28525	-0.593438	2.1	0	-1	8	9
ABpl	33	1.47192	6.52824	7.89451	3.3	5	1	-1	-1
ABal	33	-16.8268	-4.42135	0.0769845	3.3	6	2	-1	-1
P2	33	16.8925	-5.13291	3.84441	4	3	-1	-1	-1
ABar	33	-12.4926	5.99628	-3.96129	3.2	7	2	-1	-1
ABpr	33	7.96805	7.72588	-3.42167	3.55	4	1	-1	-1
E	33	5.59589	-10.1553	0.401625	1.45	8	0	-1	-1
MS	33	0.858149	-9.91085	-2.20299	1.5	9	0	-1	-1
ABpl	34	-0.0110348	4.64131	8.7947	3.5	5	1	-1	-1
ABal	34	-18.0865	-4.18721	3.05833	3.35	6	2	-1	-1
P2	34	18.1724	-3.33932	2.93621	4.05	3	-1	-1	-1
ABar	34	-11.7027	8.10589	-4.86992	3.35	7	2	-1	-1
ABpr	34	7.32285	8.4005	-4.91452	3.5	4	1	-1	-1
E	34	8.41817	-9.8299	-0.0213493	1.7	8	0	-1	-1
MS	34	1.37584	-9.70998	-2.68429	1.65	9	0	-1	-1
ABpl	35	-0.505328	4.47537	8.27688	3.5	5	1	-1	-1
ABal	35	-18.433	-5.29359	3.51197	3.55	6	2	-1	-1
P2	35	18.5912	-2.7531	2.96651	2.7	3	-1	-1	-1
ABar	35	-11.2796	9.17407	-4.32223	3.45	7	2	-1	-1
ABpr	35	7.05287	8.64501	-5.91318	3.65	4	1	-1	-1
E	35	10.2327	-9.38938	0.0365454	2.15	8	0	-1	-1
MS	35	1.85523	-10.7077	-3.20839	2.3	9	0	-1	-1
ABpl	36	-0.0419036	2.97819	7.73495	3.65	5	1	-1	-1
ABal	36	-17.7293	-4.83454	4.04494	3.75	6	2	-1	-1
P2	36	19.4108	-2.84423	1.98163	1.95	3	-1	10	11
ABar	36	-10.2697	9.82308	-3.77545	3.6	7	2	-1	-1
ABpr	36	6.73395	8.05552	-5.94126	3.75	4	1	-1	-1
E	36	10.3273	-9.21035	0.545463	2.75	8	0	-1	-1
MS	36	-0.144276	-11.0243	-3.76672	2.8	9	0	-1	-1
ABpl	37	-0.94981	-0.391731	7.59587	3.55	5	1	-1	-1
ABal	37	-19.107	-4.4716	3.52493	3.8	6	2	-1	-1
C	37	18.2905	0.356442	3.06818	1.45	11	3	-1	-1
ABar	37	-8.2617	11.1036	-2.18233	3.7	7	2	-1	-1
ABpr	37	7.52056	7.6298	-5.93772	3.8	4	1	-1	-1
E	37	11.367	-8.32664	0.100262	2.95	8	0	-1	-1
MS	37	-2.40738	-10.8967	-5.31659	3.1	9	0	-1	-1
P3	37	19.0525	-5.01443	1.39693	1.55	10	3	-1	-1
ABpl	38	-0.558734	-3.8042	7.48573	3.9	5	1	-1	-1
ABal	38	-19.5927	-4.71996	2.50398	3.9	6	2	-1	-1
C	38	17.1085	1.27722	3.57313	1.8	11	3	-1	-1
ABar	38	-8.06717	11.2794	-1.67118	3.85	7	2	-1	-1
ABpr	38	9.48919	6.2833	-6.43913	3.95	4	1	-1	-1
E	38	12.5682	-8.64811	-0.383289	3.25	8	0	-1	-1
MS	38	-4.05073	-9.80726	-6.31787	3.25	9	0	-1	-1
P3	38	19.7488	-6.18357	-0.128969	1.7	10	3	-1	-1
ABpl	39	-1.02014	-6.07101	6.89523	3.9	5	1	-1	-1
ABal	39	-18.8784	-4.62552	2.02357	4	6	2	-1	-1
C	39	17.4699	1.11185	5.07714	2.1	11	3	-1	-1
ABar	39	-8.31062	11.316	0.326165	3.85	7	2	-1	-1
ABpr	39	9.59549	6.47979	-6.42977	3.9	4	1	-1	-1
E	39	13.0944	-8.52965	-1.36771	3.35	8	0	-1	-1
MS	39	-4.1995	-8.20255	-6.26525	3.3	9	0	-1	-1
P3	39	20.1634	-6.07931	-0.616058	2.3	10	3	-1	-1
ABpl	40	-0.759752	-7.66152	6.34528	4.05	5	1	-1	-1
ABal	40	-19.8457	-3.59394	2.03698	4	6	2	-1	-1
C	40	17.4656	0.629886	4.55975	2.35	11	3	-1	-1
ABar	40	-8.22559	11.1953	0.824381	3.95	7	2	-1	-1
ABpr	40	9.40949	7.26796	-5.90613	4.05	4	1	-1	-1
E	40	13.1092	-8.4123	-1.8637	3.4	8	0	-1	-1
MS	40	-4.26537	-7.48261	-6.74207	3.5	9	0	-1	-1
P3	40	19.6797	-6.60986	-2.14726	2.55	10	3	-1	-1
ABpl	41	-1.36888	-8.98789	4.78332	4.15	5	1	-1	-1
ABal	41	-19.8223	-3.55901	1.03787	4.05	6	2	-1	-1
C	41	16.8331	0.314937	5.53481	2.8	11	3	-1	-1
ABar	41	-6.87029	11.1795	2.85734	4.05	7	2	-1	-1
ABpr	41	9.70182	7.72264	-4.88251	4	4	1	-1	-1
E	41	12.7096	-8.39921	-1.8726	3.4	8	0	-1	-1
MS	41	-4.79575	-5.64757	-7.19077	3.55	9	0	-1	-1
P3	41	20.2643	-7.79319	-3.17582	2.8	10	3	-1	-1
ABpl	42	-2.77941	-7.57043	2.79807	3	5	1	-1	-1
ABal	42	-19.1962	-3.44383	0.0556719	2.65	6	2	-1	-1
ABar	42	-5.99974	9.20477	1.30736	2.95	7	2	-1	-1
ABpr	42	9.38823	7.99718	-3.87937	2.45	4	1	-1	-1
E	42	12.1366	-8.24476	-2.88151	3.45	8	0	-1	-1
MS	42	-4.67986	-5.15142	-7.17072	3.6	9	0	-1	-1
P3	42	21.3666	-7.72931	-3.14778	2.8	10	3	-1	-1
C	42	16.6364	-0.96774	7.98757	2.1	11	3	-1	-1
ABpl	43	-2.99726	-6.39201	0.832396	2.6	5	1	12	13
ABal	43	-17.7962	-4.15392	-0.937254	2.35	6	2	14	15
ABar	43	-4.16081	7.62684	1.7957	2.6	7	2	16	17
ABpr	43	9.17874	6.31496	-1.44087	1.95	4	1	18	19
E	43	12.2514	-8.13068	-3.37527	3.45	8	0	-1	-1
MS	43	-4.07607	-4.68909	-6.63997	3.7	9	0	-1	-1
P3	43	20.8798	-7.3134	-3.14464	2.8	10	3	-1	-1
C	43	16.6364	-0.96774	7.98757	2.1	11	3	-1	-1
ABpla	44	-4.6396	-5.26328	4.33649	1.6	13	5	-1	-1
ABala	44	-19.1259	-0.200011	1.67205	1.8	14	6	-1	-1
ABarp	44	-4.95483	9.56341	4.34702	1.9	16	7	-1	-1
ABpra	44	7.9851	9.65373	-1.3521	1.5	19	4	-1	-1
E	44	12.4055	-8.87136	-2.39667	3.5	8	0	-1	-1
MS	44	-3.67107	-4.88449	-7.13776	3.7	9	0	-1	-1
P3	44	21.0562	-7.35488	-2.14107	2.9	10	3	-1	-1
C	44	15.7765	0.642416	8.52417	3.15	11	3	-1	-1
ABplp	44	-1.9365	-9.01574	3.26772	1.85	12	5	-1	-1
ABalp	44	-17.0127	-3.29042	-3.39093	1.8	15	6	-1	-1
ABara	44	-6.89586	8.28777	-0.247014	1.95	17	7	-1	-1
ABprp	44	9.28608	4.80085	-3.9935	1.5	18	4	-1	-1
ABpla	45	-6.61139	-1.92397	7.91016	1.65	13	5	-1	-1
ABala	45	-20.0794	0.566845	0.675647	1.85	14	6	-1	-1
ABarp	45	-3.49849	10.2692	2.90447	2	16	7	-1	-1
ABpra	45	8.1318	8.67397	-4.88601	1.75	19	4	-1	-1
E	45	12.0387	-9.91279	-0.940344	3.55	8	0	-1	-1
MS	45	-2.23183	-6.44933	-6.65832	3.75	9	0	-1	-1
P3	45	21.0977	-7.44548	0.358945	2.9	10	3	-1	-1
C	45	15.5671	2.78476	7.59328	3.25	11	3	-1	-1
ABplp	45	-2.14159	-7.43778	1.31632	2.25	12	5	-1	-1
ABalp	45	-17.1149	-5.44041	-1.96716	2.05	15	6	-1	-1
ABara	45	-6.55251	7.20158	-3.78004	2.1	17	7	-1	-1
ABprp	45	10.3224	2.10287	-5.06444	1.65	18	4	-1	-1
ABpla	46	-7.55741	-0.575269	7.43471	2.1	13	5	-1	-1
ABala	46	-20.1549	0.987124	0.188131	2.25	14	6	-1	-1
ABarp	46	-2.41957	9.25179	2.39373	2.4	16	7	-1	-1
ABpra	46	8.91414	7.76628	-5.39987	2.35	19	4	-1	-1
E	46	12.0111	-10.4297	-0.45862	3.6	8	0	-1	-1
MS	46	-1.47181	-7.00987	-5.65923	3.8	9	0	-1	-1
P3	46	21.5877	-6.71515	1.89728	2.9	10	3	-1	-1
C	46	14.9698	3.56855	8.60758	3.2	11	3	-1	-1
ABplp	46	-1.97258	-7.01476	3.33683	2.7	12	5	-1	-1
ABalp	46	-16.6397	-5.87378	-1.47074	2.4	15	6	-1	-1
ABara	46	-6.5089	7.17155	-5.78184	2.65	17	7	-1	-1
ABprp	46	11.2855	0.58933	-5.59525	2.25	18	4	-1	-1
ABala	47	-20.5758	0.683094	0.668086	2.8	14	6	-1	-1
ABarp	47	-3.47199	7.96854	2.82466	2.85	16	7	-1	-1
ABpra	47	7.71722	8.56971	-4.39892	2.75	19	4	-1	-1
E	47	12.4597	-9.60876	-1.4203	3.65	8	0	-1	-1
MS	47	-1.46862	-6.90998	-5.65567	3.85	9	0	-1	-1
P3	47	22.3372	-5.52197	1.4561	3	10	3	-1	-1
C	47	14.7253	4.61215	7.63745	3.35	11	3	-1	-1
ABplp	47	-1.6994	-7.1594	4.33906	2.9	12	5	-1	-1
ABalp	47	-15.1409	-5.92287	-1.43736	2.75	15	6	-1	-1
ABara	47	-7.7037	7.69279	-5.29116	2.8	17	7	-1	-1
ABprp	47	11.0049	1.19846	-5.58052	2.65	18	4	-1	-1
ABpla	47	-8.85	-0.332952	7.41292	2.25	13	5	-1	-1
ABala	48	-21.8716	0.825525	0.64272	2.95	14	6	-1	-1
ABarp	48	-3.18711	7.84138	3.32733	2.95	16	7	-1	-1
ABpra	48	6.27905	10.5166	-4.36454	2.95	19	4	-1	-1
E	48	12.5607	-9.22995	-0.904248	3.7	8	0	-1	-1
P3	48	22.5881	-3.93035	1.51762	3	10	3	-1	-1
C	48	14.0652	5.16942	6.64059	3.4	11	3	-1	-1
ABplp	48	-0.891525	-7.268	3.85374	2.75	12	5	-1	-1
ABalp	48	-13.9865	-7.36054	-1.46059	3	15	6	-1	-1
ABara	48	-8.60087	7.44005	-5.82145	2.95	17	7	-1	-1
ABprp	48	11.21	1.00961	-6.08276	2.75	18	4	-1	-1
MS	48	-1.07744	-6.84065	-5.14364	2.5	9	0	-1	-1
ABpla	48	-10.2425	-0.0873629	7.38889	2.35	13	5	-1	-1
ABala	49	-22.2394	0.791126	-0.868423	3	14	6	-1	-1
ABarp	49	-2.4717	8.31789	3.36074	3.2	16	7	-1	-1
ABpra	49	6.31842	12.0973	-3.80791	3	19	4	-1	-1
E	49	12.5097	-8.39267	-1.87706	2.2	8	0	-1	-1
P3	49	22.6019	-3.14873	2.04572	3	10	3	-1	-1
C	49	14.045	5.23437	7.64328	3.5	11	3	-1	-1
ABplp	49	0.750772	-7.69315	5.8791	2.95	12	5	-1	-1
ABalp	49	-12.8758	-8.76818	0.517985	3.1	15	6	-1	-1
ABara	49	-9.10474	6.97445	-6.34997	3.05	17	7	-1	-1
ABprp	49	11.4162	1.20283	-6.07118	2.9	18	4	-1	-1
MS	49	-1.87574	-6.43239	-4.64762	1.55	9	0	20	21
ABpla	49	-11.5351	0.154954	7.36709	2.5	13	5	-1	-1
ABala	50	-21.8121	1.29493	-1.34124	3.05	14	6	-1	-1
ABarp	50	-2.54077	8.93794	2.88036	3.3	16	7	-1	-1
ABpra	50	5.31709	12.4122	-3.31991	3.15	19	4	-1	-1
E	50	11.1831	-8.86701	-1.42426	1.65	8	0	22	23
P3	50	22.5244	-2.44626	2.06846	3	10	3	-1	-1
C	50	13.4689	4.24259	5.0929	3.45	11	3	-1	-1
ABplp	50	1.1972	-7.97915	7.88133	3.1	12	5	-1	-1
ABalp	50	-12.9119	-9.20265	1.50283	3.2	15	6	-1	-1
ABara	50	-9.33012	6.18192	-6.38295	3.15	17	7	-1	-1
ABprp	50	12.2263	1.85838	-5.52885	3.1	18	4	-1	-1
MSa	50	-4.64384	-7.49516	-3.24827	1.3	20	9	-1	-1
MSp	50	-0.18132	-5.92365	-3.58927	1.3	21	9	-1	-1
ABpla	50	-12.2324	0.942017	8.37916	2.85	13	5	-1	-1
ABala	51	-21.2805	2.27742	-1.29445	3.15	14	6	-1	-1
ABarp	51	-2.52267	10.2015	3.92585	3.5	16	7	-1	-1
ABpra	51	5.69869	12.1819	-2.81858	3.25	19	4	-1	-1
Ep	51	14.0861	-8.09788	-0.328505	1.45	23	8	-1	-1
P3	51	22.1799	-2.78849	3.54976	2.9	10	3	-1	-1
C	51	12.1965	3.37361	2.53051	3.4	11	3	-1	-1
ABplp	51	1.31519	-8.81153	5.85322	3.05	12	5	-1	-1
ABalp	51	-14.6191	-9.0646	1.96812	3.25	15	6	-1	-1
ABara	51	-9.01547	6.28945	-6.87227	3.2	17	7	-1	-1
ABprp	51	13.9366	1.82021	-5.99057	3.1	18	4	-1	-1
MSa	51	-5.40705	-7.03451	-4.25092	1.45	20	9	-1	-1
MSp	51	0.78287	-4.61966	-4.52198	1.5	21	9	-1	-1
ABpla	51	-12.277	1.97907	7.41349	3.3	13	5	-1	-1
Ea	51	10.0701	-9.61263	-1.97684	1.5	22	8	-1	-1
ABala	52	-21.677	2.39039	-1.29978	3.2	14	6	-1	-1
ABarp	52	-2.61621	10.4046	3.93075	3.5	16	7	-1	-1
ABpra	52	5.19801	11.8162	-3.34354	3.3	19	4	-1	-1
Ep	52	15.4053	-8.20539	-1.30225	1.8	23	8	-1	-1
P3	52	22.2033	-1.70722	4.08855	2.95	10	3	-1	-1
C	52	11.8542	3.79553	5.03945	3.5	11	3	-1	-1
ABplp	52	1.70425	-8.46001	6.87551	3.2	12	5	-1	-1
ABalp	52	-15.0241	-8.8692	2.46591	3.35	15	6	-1	-1
ABara	52	-9.14943	5.57606	-6.3999	3.35	17	7	-1	-1
ABprp	52	14.4171	1.20454	-6.00084	3.15	18	4	-1	-1
MSa	52	-6.03211	-7.81396	-4.29281	2.05	20	9	-1	-1
MSp	52	0.608564	-3.81404	-4.4979	2	21	9	-1	-1
ABpla	52	-11.4213	2.32241	5.44376	3.25	13	5	-1	-1
Ea	52	9.73734	-10.9837	-2.53301	1.8	22	8	-1	-1
ABala	53	-21.4166	1.84622	-0.311825	3.2	14	6	-1	-1
ABarp	53	-2.54607	10.1666	4.92496	3.45	16	7	-1	-1
ABpra	53	3.99788	11.4734	-3.88407	3.35	19	4	-1	-1
Ep	53	16.3886	-7.6912	0.240076	1.95	23	8	-1	-1
P3	53	21.9227	-1.09809	4.10327	2.95	10	3	-1	-1
C	53	10.7391	3.3321	4.99714	2.8	11	3	-1	-1
ABplp	53	1.91579	-8.44909	6.3804	3.2	12	5	-1	-1
ABalp	53	-14.2067	-8.67815	1.99129	3.35	15	6	-1	-1
ABara	53	-10.6727	5.20814	-5.948	3.35	17	7	-1	-1
ABprp	53	14.2109	1.01131	-6.01243	3.2	18	4	-1	-1
MSa	53	-7.1121	-7.17864	-4.29589	2.5	20	9	-1	-1
MSp	53	1.02102	-3.42759	-4.47473	2.4	21	9	-1	-1
ABpla	53	-10.5135	2.21053	4.96067	3.2	13	5	-1	-1
Ea	53	9.53749	-10.9772	-2.53746	2.25	22	8	-1	-1
ABala	54	-21.4326	1.34679	-0.329659	3.3	14	6	-1	-1
ABarp	54	-3.13816	9.72173	3.89466	3.45	16	7	-1	-1
ABpra	54	3.89903	11.8588	-3.37247	3.35	19	4	-1	-1
Ep	54	17.0891	-7.33203	0.76948	2.45	23	8	-1	-1
P3	54	22.1523	-0.869935	3.11574	2.95	10	3	-1	-1
C	54	10.452	2.69512	3.46682	2.4	11	3	24	25
ABplp	54	3.07973	-9.5871	6.36787	3.25	12	5	-1	-1
ABalp	54	-14.1323	-9.4805	1.96498	3.35	15	6	-1	-1
ABara	54	-10.846	5.3495	-6.948	3.4	17	7	-1	-1
ABprp	54	14.4479	1.82131	-6.479	3.2	18	4	-1	-1
MSa	54	-8.03905	-7.66608	-3.8342	2.65	20	9	-1	-1
MSp	54	2.04577	-2.66123	-4.42394	2.7	21	9	-1	-1
ABpla	54	-10.4497	1.77279	5.94774	3.25	13	5	-1	-1
Ea	54	9.81918	-11.2043	-2.03836	2.6	22	8	-1	-1
ABala	55	-21.8099	2.05908	-0.313594	3.25	14	6	-1	-1
ABarp	55	-2.13894	9.68901	3.91691	3.45	16	7	-1	-1
ABpra	55	4.90888	11.4614	-4.3636	3.4	19	4	-1	-1
Ep	55	17.9746	-7.09676	1.79933	2.7	23	8	-1	-1
P3	55	21.4508	-0.564834	3.61042	2.95	10	3	-1	-1
Ca	55	7.88486	2.00788	5.38444	1.7	24	11	-1	-1
ABplp	55	2.17618	-10.0396	5.83045	3.35	12	5	-1	-1
ABalp	55	-14.6372	-9.28183	2.46055	3.4	15	6	-1	-1
ABara	55	-11.1447	5.7414	-6.44085	3.45	17	7	-1	-1
ABprp	55	14.7296	1.59426	-5.9799	3.25	18	4	-1	-1
MSa	55	-8.75446	-8.1426	-3.86761	2.9	20	9	-1	-1
MSp	55	3.08435	-2.1596	-5.38297	2.95	21	9	-1	-1
ABpla	55	-10.96	2.15376	6.95	3.35	13	5	-1	-1
Ea	55	8.70939	-11.85	-2.58737	2.8	22	8	-1	-1
Cp	55	11.3662	3.82936	4.52877	1.8	25	11	-1	-1
ABala	56	-20.8851	2.82871	-0.265029	3.3	14	6	-1	-1
ABarp	56	-2.86604	10.2414	5.92097	3.5	16	7	-1	-1
ABpra	56	5.57641	10.4396	-4.38368	3.4	19	4	-1	-1
Ep	56	18.3573	-6.94501	2.81448	2.75	23	8	-1	-1
P3	56	21.7505	-0.574653	3.6171	3.05	10	3	-1	-1
Ca	56	6.56354	1.35123	5.33054	1.5	24	11	-1	-1
ABplp	56	1.25668	-9.9452	6.8131	3.45	12	5	-1	-1
ABalp	56	-15.5429	-9.45215	2.43338	3.45	15	6	-1	-1
ABara	56	-10.1455	5.70867	-6.41859	3.45	17	7	-1	-1
ABprp	56	15.141	1.59863	-6.47056	3.2	18	4	-1	-1
MSa	56	-7.82539	-7.93735	-4.83956	2.95	20	9	-1	-1
MSp	56	3.86564	-2.40302	-4.87274	2.95	21	9	-1	-1
ABpla	56	-10.9833	2.4616	3.95756	3.55	13	5	-1	-1
Ea	56	7.59536	-11.9313	-2.11586	2.9	22	8	-1	-1
Cp	56	12.949	3.27757	4.54654	1.75	25	11	-1	-1
ABala	57	-20.7586	2.96025	-1.25835	3.35	14	6	-1	-1
ABarp	57	-2.33345	10.5596	4.94368	3.65	16	7	-1	-1
ABpra	57	6.8573	10.1799	-3.86233	3.45	19	4	-1	-1
Ep	57	17.3314	-8.09344	2.24986	2.7	23	8	-1	-1
P3	57	21.8876	-2.19683	4.06404	3.1	10	3	-1	-1
ABplp	57	-0.45476	-10.2891	6.761	3.4	12	5	-1	-1
ABalp	57	-16.0106	-9.48327	0.920015	3.4	15	6	-1	-1
ABara	57	-8.92193	6.0864	-6.87717	3.5	17	7	-1	-1
ABprp	57	15.0092	0.603052	-6.50845	3.1	18	4	-1	-1
MSa	57	-6.60931	-8.14147	-5.81911	3	20	9	-1	-1
MSp	57	4.4641	-2.80473	-5.37321	2.95	21	9	-1	-1
Ea	57	7.91533	-12.0061	-3.11186	2.9	22	8	-1	-1
Cp	57	13.8568	3.16569	4.06345	2.2	25	11	-1	-1
Ca	57	6.35731	1.15801	5.31896	1.7	24	11	-1	-1
ABpla	57	-10.9833	2.4616	3.95756	3.55	13	5	-1	-1
ABala	58	-20.749	3.25991	-1.24765	3.25	14	6	-1	-1
ABarp	58	-1.72542	10.4575	4.45391	3.45	16	7	-1	-1
ABpra	58	7.84056	9.64771	-3.85791	3.2	19	4	-1	-1
Ep	58	16.8042	-8.59397	2.72046	2.8	23	8	-1	-1
P3	58	21.8685	-2.79614	4.04264	3.05	10	3	-1	-1
ABplp	58	-1.12231	-10.3137	5.24318	3.4	12	5	-1	-1
ABalp	58	-16.2678	-8.83921	-0.0643767	3.45	15	6	-1	-1
ABara	58	-8.31283	6.36642	-6.85312	3.35	17	7	-1	-1
ABprp	58	15.3759	0.255375	-5.51113	3.1	18	4	-1	-1
MSa	58	-6.17878	-7.53778	-6.28836	3	20	9	-1	-1
MSp	58	4.03994	-3.20865	-4.89682	2.95	21	9	-1	-1
Ea	58	8.30864	-12.219	-3.11009	2.95	22	8	-1	-1
ABpla	58	-11.0067	2.42667	4.95668	2.55	13	5	-1	-1
Ca	58	6.251	0.961507	5.3096	1.9	24	11	-1	-1
Cp	58	14.0503	4.00572	5.59867	2.2	25	11	-1	-1
ABala	59	-19.9103	3.76808	-2.21113	2.95	14	6	-1	-1
ABarp	59	-1.81896	10.6606	4.45882	2.35	16	7	-1	-1
ABpra	59	7.49824	9.02329	-2.88687	2.15	19	4	26	27
Ep	59	16.0112	-8.36802	2.70979	2.75	23	8	-1	-1
P3	59	21.6569	-2.80706	4.53774	3.05	10	3	-1	-1
ABplp	59	-1.42526	-10.4037	5.23294	2.4	12	5	-1	-1
ABalp	59	-16.255	-8.43967	-0.0501094	2.75	15	6	-1	-1
ABara	59	-8.10341	6.65953	-6.83797	2	17	7	-1	-1
ABprp	59	15.6512	-0.17145	-5.01916	2.35	18	4	-1	-1
MSa	59	-5.76101	-7.33364	-6.77188	3	20	9	-1	-1
MSp	59	4.55976	-3.28997	-5.88838	3	21	9	-1	-1
Ea	59	8.88901	-12.8379	-3.11814	2.9	22	8	-1	-1
ABpla	59	-11.0631	2.05715	6.94421	2.2	13	5	28	29
Cp	59	14.3469	4.94236	7.13969	2.2	25	11	-1	-1
Ca	59	6.04478	0.768282	5.29801	2.1	24	11	-1	-1
ABala	60	-19.6328	3.05906	-2.22942	2.55	14	6	30	31
ABarp	60	-1.81364	10.4783	3.95212	1.9	16	7	32	33
ABprap	60	9.4754	8.64071	-2.3535	1.5	26	19	-1	-1
Ep	60	14.9886	-7.32387	5.22456	2.85	23	8	-1	-1
P3	60	21.7441	-3.20988	4.5257	2.55	10	3	-1	-1
ABplp	60	-1.6963	-9.49496	5.25836	1.95	12	5	34	35
ABalp	60	-14.6201	-8.05757	-0.999349	2.45	15	6	36	37
ABara	60	-6.83101	6.48217	-5.81349	1.65	17	7	38	39
ABprp	60	15.4417	-0.46456	-5.03432	1.95	18	4	40	41
MSa	60	-5.36025	-6.96465	-6.24916	3.1	20	9	-1	-1
MSp	60	5.33466	-3.73316	-5.38528	3.05	21	9	-1	-1
Ea	60	8.49359	-12.3429	-2.60965	3	22	8	-1	-1
ABplaa	60	-11.4277	2.12264	5.43663	1.8	29	13	-1	-1
Cp	60	15.5885	5.53733	6.18869	2.8	25	11	-1	-1
ABpraa	60	6.24606	9.13569	-4.91403	1.55	27	19	-1	-1
ABplap	60	-7.00248	0.442151	6.4824	1.55	28	13	-1	-1
Ca	60	5.93847	0.571784	5.28866	2.3	24	11	-1	-1
ABalap	61	-18.5911	4.36416	2.34458	1.7	30	14	-1	-1
ABarpp	61	2.41066	9.4686	6.01752	1.4	32	16	-1	-1
ABprap	61	10.9923	8.80886	-2.81254	1.45	26	19	-1	-1
Ep	61	15.3936	-8.56561	3.18886	2.85	23	8	-1	-1
P3	61	21.2699	-5.87622	3.92094	1.85	10	3	42	43
ABplpp	61	1.67764	-9.64117	6.33315	1.5	35	12	-1	-1
ABalpp	61	-12.9492	-8.97286	3.51177	1.75	37	15	-1	-1
ABarap	61	-5.51288	7.03894	-5.76315	1.3	38	17	-1	-1
ABprpp	61	16.7514	0.174626	-4.48086	1.4	40	18	-1	-1
MSa	61	-7.07169	-7.30855	-6.30126	3.05	20	9	-1	-1
MSp	61	3.2746	-3.51215	-6.92712	3.05	21	9	-1	-1
Ea	61	7.61345	-11.7141	-2.60828	3	22	8	-1	-1
ABplaa	61	-12.1505	2.11062	6.42017	1.5	29	13	-1	-1
Cp	61	16.5208	5.84246	5.2203	2.75	25	11	-1	-1
ABpraa	61	4.67604	10.087	-4.91754	1.45	27	19	-1	-1
ABplap	61	-4.91902	0.256072	7.02512	1.5	28	13	-1	-1
ABalaa	61	-22.0778	2.02141	-1.82251	1.7	31	14	-1	-1
ABarpa	61	-4.78149	11.8575	4.43128	1.6	33	16	-1	-1
ABplpa	61	-3.84361	-11.3066	4.6443	1.65	34	12	-1	-1
ABalpa	61	-17.6879	-7.72141	-2.06032	1.7	36	15	-1	-1
ABprpa	61	12.5578	-1.68072	-7.64658	1.4	41	18	-1	-1
ABaraa	61	-12.0472	5.67097	-6.46444	1.35	39	17	-1	-1
Ca	61	6.12661	0.547774	5.79266	2.5	24	11	-1	-1
ABalap	62	-17.949	6.02511	2.91813	1.9	30	14	-1	-1
ABarpp	62	2.6222	9.47952	5.52241	1.55	32	16	-1	-1
ABprap	62	10.8913	9.4764	-1.79068	1.85	26	19	-1	-1
Ep	62	14.7388	-8.19065	1.68531	2.9	23	8	-1	-1
D	62	21.6548	-3.57121	3.51009	1.25	43	10	-1	-1
ABplpp	62	3.44962	-10.8812	5.83085	1.6	35	12	-1	-1
ABalpp	62	-12.3486	-8.61042	4.03894	1.8	37	15	-1	-1
ABarap	62	-5.38849	7.45267	-6.24622	1.5	38	17	-1	-1
ABprpp	62	17.0002	1.00209	-5.44699	1.65	40	18	-1	-1
MSa	62	-9.27635	-7.43632	-6.35735	3.2	20	9	-1	-1
MSp	62	1.15497	-3.76054	-6.485	3.1	21	9	-1	-1
Ea	62	7.24673	-11.3664	-3.6056	3	22	8	-1	-1
ABplaa	62	-11.1737	1.37869	6.41746	1.65	29	13	-1	-1
Cp	62	16.8492	5.3425	7.71273	2.65	25	11	-1	-1
ABpraa	62	4.59634	11.0717	-4.38454	2.05	27	19	-1	-1
ABplap	62	-3.62961	-0.0861305	7.04336	1.75	28	13	-1	-1
ABalaa	62	-21.7482	3.29263	-1.26991	1.9	31	14	-1	-1
ABarpa	62	-5.70313	11.1878	4.38629	1.7	33	16	-1	-1
ABplpa	62	-2.8795	-12.4381	4.62732	1.7	34	12	-1	-1
ABalpa	62	-18.4819	-6.83119	-1.04691	1.95	36	15	-1	-1
ABprpa	62	11.4842	-0.845637	-7.64253	1.65	41	18	-1	-1
ABaraa	62	-12.4479	5.30198	-6.98717	1.6	39	17	-1	-1
Ca	62	6.64111	0.64876	5.3078	2.65	24	11	-1	-1
P4	62	21.1349	-5.58258	1.42583	1.6	42	10	-1	-1
ABalap	63	-17.1199	6.23363	1.94395	2.2	30	14	-1	-1
ABarpp	63	3.007	9.34908	6.02731	2.1	32	16	-1	-1
ABprap	63	11.2028	9.48404	-2.28356	2.35	26	19	-1	-1
D	63	22.4393	-1.27929	3.10815	1.45	43	10	-1	-1
ABplpp	63	3.68244	-10.5532	4.84689	1.85	35	12	-1	-1
ABalpp	63	-12.6217	-8.46578	3.03672	2.15	37	15	-1	-1
ABarap	63	-5.60322	7.34187	-5.75468	1.9	38	17	-1	-1
ABprpp	63	17.3658	0.27234	-4.9635	2.15	40	18	-1	-1
MSa	63	-10.0863	-7.04553	-5.36178	3.15	20	9	-1	-1
MSp	63	0.765927	-3.06572	-5.96938	3.05	21	9	-1	-1
Ea	63	5.78834	-10.4009	-4.10644	3	22	8	-1	-1
ABplaa	63	-10.8835	1.06922	6.41343	2.1	29	13	-1	-1
Cp	63	16.2688	4.91511	6.18286	2.75	25	11	-1	-1
ABpraa	63	4.47621	11.1399	-3.38408	2.3	27	19	-1	-1
ABplap	63	-3.70613	-0.0479277	6.04201	2	28	13	-1	-1
ABalaa	63	-21.9364	3.31664	-1.77392	2.1	31	14	-1	-1
ABarpa	63	-5.21841	11.054	4.8934	2.15	33	16	-1	-1
ABplpa	63	-3.14736	-12.4757	3.1184	2.1	34	12	-1	-1
ABalpa	63	-18.2725	-6.53808	-1.03176	2.25	36	15	-1	-1
ABprpa	63	10.974	-0.464661	-6.64028	2.05	41	18	-1	-1
ABaraa	63	-11.9568	5.36804	-6.47292	2.1	39	17	-1	-1
Ca	63	7.14391	0.732281	5.3225	2.6	24	11	-1	-1
P4	63	20.5715	-7.56393	1.34337	1.4	42	10	-1	-1
Ep	63	14.4252	-7.91611	2.68845	2.85	23	8	-1	-1
ABalap	64	-16.9445	5.81008	2.4337	2.4	30	14	-1	-1
ABarpp	64	3.84253	9.75736	5.06026	2.2	32	16	-1	-1
ABprap	64	11.7906	9.44694	-1.77065	2.55	26	19	-1	-1
D	64	21.9525	-0.86339	3.11129	1.8	43	10	-1	-1
ABplpp	64	3.86527	-10.3949	5.85759	2.25	35	12	-1	-1
ABalpp	64	-11.8957	-8.35388	2.05675	2.55	37	15	-1	-1
ABarap	64	-4.98349	7.25728	-6.74401	2.35	38	17	-1	-1
ABprpp	64	17.353	-0.127201	-4.97776	2.55	40	18	-1	-1
MSa	64	-9.87481	-7.03461	-5.85688	3.25	20	9	-1	-1
MSp	64	0.946617	-3.67157	-5.98633	3.1	21	9	-1	-1
Ea	64	5.86379	-10.8212	-3.61892	3	22	8	-1	-1
ABplaa	64	-12.0612	1.42561	5.89787	2.5	29	13	-1	-1
Cp	64	15.9946	5.72401	6.20472	2.8	25	11	-1	-1
ABpraa	64	4.31892	11.7807	-4.36625	2.6	27	19	-1	-1
ABplap	64	-2.80577	0.304694	6.57587	2.4	28	13	-1	-1
ABalaa	64	-22.0639	2.80303	-1.29442	2.5	31	14	-1	-1
ABarpa	64	-5.9136	11.5589	5.39522	2.55	33	16	-1	-1
ABplpa	64	-2.86461	-12.3207	4.13133	2.45	34	12	-1	-1
ABalpa	64	-18.5712	-6.14618	-0.524611	2.55	36	15	-1	-1
ABprpa	64	9.96412	-1.11367	-7.18706	2.45	41	18	-1	-1
ABaraa	64	-12.3459	5.01652	-7.4952	2.55	39	17	-1	-1
Ca	64	6.84522	1.12418	5.82964	2.65	24	11	-1	-1
P4	64	20.6512	-8.54859	0.810366	1.6	42	10	-1	-1
Ep	64	14.0404	-7.78567	2.18355	2.95	23	8	-1	-1
ABalap	65	-17.1454	6.48089	3.45333	2.65	30	14	-1	-1
ABarpp	65	4.43037	9.72026	5.57318	2.5	32	16	-1	-1
ABprap	65	13.6137	9.80504	-2.21588	2.65	26	19	-1	-1
D	65	22.2065	-1.60734	4.09212	2.25	43	10	-1	-1
ABplpp	65	5.38963	-9.64491	5.9195	2.35	35	12	-1	-1
ABalpp	65	-10.5234	-8.53451	3.08346	2.5	37	15	-1	-1
ABarap	65	-4.992	7.3397	-6.24088	2.55	38	17	-1	-1
ABprpp	65	18.2577	0.707382	-3.92652	2.55	40	18	-1	-1
MSa	65	-9.59951	-7.46144	-5.36492	3.25	20	9	-1	-1
MSp	65	0.830735	-4.16773	-6.00639	3.15	21	9	-1	-1
Ea	65	6.33574	-11.3544	-3.12607	3.05	22	8	-1	-1
ABplaa	65	-12.412	2.27271	4.91838	2.55	29	13	-1	-1
Cp	65	16.1158	6.03786	5.71809	3.05	25	11	-1	-1
ABpraa	65	2.85839	11.9821	-5.89474	2.7	27	19	-1	-1
ABplap	65	-0.898752	0.160091	6.11503	2.55	28	13	-1	-1
ABalaa	65	-22.3722	1.84892	-2.33588	2.65	31	14	-1	-1
ABarpa	65	-7.50065	11.6287	4.86005	2.75	33	16	-1	-1
ABplpa	65	-2.7817	-12.1591	5.1398	2.55	34	12	-1	-1
ABalpa	65	-19.2813	-6.80501	-1.06472	2.65	36	15	-1	-1
ABprpa	65	8.85328	-1.09513	-6.71198	2.55	41	18	-1	-1
ABaraa	65	-12.9454	5.03616	-7.50856	2.6	39	17	-1	-1
Ca	65	7.08761	1.75187	4.85638	2.75	24	11	-1	-1
P4	65	21.0743	-8.52675	-0.179848	1.95	42	10	-1	-1
Ep	65	14.8366	-7.91174	2.19779	3	23	8	-1	-1
ABalap	66	-17.1603	7.40988	5.48723	2.85	30	14	-1	-1
ABarpp	66	5.20634	9.65915	6.5901	2.7	32	16	-1	-1
ABprap	66	13.517	9.9082	-2.21454	2.7	26	19	-1	-1
D	66	22.4085	-1.89607	3.58631	2.3	43	10	-1	-1
ABplpp	66	6.68861	-9.68745	5.94844	2.5	35	12	-1	-1
ABalpp	66	-10.1864	-9.11689	5.07276	2.7	37	15	-1	-1
ABarap	66	-4.58699	7.1443	-6.73867	2.65	38	17	-1	-1
ABprpp	66	19.3696	1.07092	-3.88777	2.75	40	18	-1	-1
MSa	66	-9.61016	-8.14317	-5.88944	3.25	20	9	-1	-1
MSp	66	0.543739	-3.75837	-5.9988	3.25	21	9	-1	-1
Ea	66	7.01286	-11.0302	-1.59755	3.05	22	8	-1	-1
ABplaa	66	-13.4602	1.47143	5.86671	2.65	29	13	-1	-1
Cp	66	16.4038	6.01057	6.22432	2.95	25	11	-1	-1
ABpraa	66	1.44991	11.7282	-5.9366	2.7	27	19	-1	-1
ABplap	66	-0.191847	0.719029	6.65157	2.6	28	13	-1	-1
ABalaa	66	-23.1004	0.972861	-2.38356	2.65	31	14	-1	-1
ABarpa	66	-8.41591	11.1588	4.82219	2.85	33	16	-1	-1
ABplpa	66	-2.79979	-12.3764	5.63223	2.7	34	12	-1	-1
ABalpa	66	-20.0701	-7.14344	-2.0959	2.8	36	15	-1	-1
ABprpa	66	8.47913	-0.282956	-6.69235	2.6	41	18	-1	-1
ABaraa	66	-14.0669	4.37296	-7.55801	2.65	39	17	-1	-1
Ca	66	6.68473	1.66508	4.84391	2.9	24	11	-1	-1
P4	66	20.7798	-8.69924	-0.693216	2.1	42	10	-1	-1
Ep	66	14.7909	-7.25676	0.718292	3.1	23	8	-1	-1
ABalap	67	-16.5086	8.32415	4.53357	2.8	30	14	-1	-1
ABarpp	67	4.85664	9.84199	4.58653	2.7	32	16	-1	-1
ABprap	67	13.4266	10.2111	-2.20607	2.8	26	19	-1	-1
D	67	22.6891	-1.45886	5.10949	2.5	43	10	-1	-1
ABplpp	67	6.58231	-9.88395	5.93908	2.7	35	12	-1	-1
ABalpp	67	-10.0567	-8.88546	4.083	2.7	37	15	-1	-1
ABarap	67	-4.49027	7.04114	-6.74001	2.7	38	17	-1	-1
ABprpp	67	19.9999	1.66806	-4.35257	2.75	40	18	-1	-1
MSa	67	-10.03	-8.06512	-4.89566	3.25	20	9	-1	-1
MSp	67	0.150436	-3.54551	-6.00057	3.3	21	9	-1	-1
Ea	67	7.01074	-10.748	-1.08729	3.05	22	8	-1	-1
ABplaa	67	-13.6919	1.52547	7.3645	2.8	29	13	-1	-1
Cp	67	16.3369	6.34843	5.23368	3.15	25	11	-1	-1
ABpraa	67	1.83044	11.1158	-5.9491	2.75	27	19	-1	-1
ABplap	67	-1.09858	1.21298	7.64849	2.6	28	13	-1	-1
ABalaa	67	-23.0908	1.27252	-2.37286	2.65	31	14	-1	-1
ABarpa	67	-8.26812	11.6074	3.34001	2.85	33	16	-1	-1
ABplpa	67	-3.98396	-12.2198	5.10953	2.8	34	12	-1	-1
ABalpa	67	-20.3422	-6.61673	-2.5843	2.75	36	15	-1	-1
ABprpa	67	8.77676	-1.05693	-7.71332	2.65	41	18	-1	-1
ABaraa	67	-14.0669	4.37296	-7.55801	2.75	39	17	-1	-1
Ca	67	6.50724	2.37082	4.86443	2.9	24	11	-1	-1
P4	67	20.8733	-8.90228	-0.698124	2.15	42	10	-1	-1
Ep	67	14.6729	-7.47072	1.20849	3	23	8	-1	-1
ABalap	68	-16.7999	8.25154	4.02377	2.85	30	14	-1	-1
ABarpp	68	5.34988	10.6722	6.12843	2.9	32	16	-1	-1
ABprap	68	12.7218	10.4163	-1.71495	2.75	26	19	-1	-1
D	68	23.2153	-0.294063	5.66298	2.7	43	10	-1	-1
ABplpp	68	6.66734	-10.0046	6.43729	2.6	35	12	-1	-1
ABalpp	68	-10.7668	-8.49794	5.0808	2.75	37	15	-1	-1
ABarap	68	-4.39885	7.12029	-6.23466	2.75	38	17	-1	-1
ABprpp	68	20.2019	1.37933	-4.85838	2.75	40	18	-1	-1
MSa	68	-11.142	-8.42866	-4.93441	2.25	20	9	-1	-1
MSp	68	-0.45867	-3.82553	-6.02462	2.7	21	9	-1	-1
Ea	68	6.92145	-11.1093	-2.1029	3.15	22	8	-1	-1
ABplaa	68	-13.2582	2.22904	6.89881	2.75	29	13	-1	-1
Cp	68	16.3231	5.56682	4.70559	3.2	25	11	-1	-1
ABpraa	68	2.12275	10.5242	-6.46338	2.75	27	19	-1	-1
ABplap	68	-1.5918	1.42912	7.64449	2.7	28	13	-1	-1
ABalaa	68	-22.7847	1.46247	-2.35905	2.7	31	14	-1	-1
ABarpa	68	-8.44988	11.8312	2.84313	2.85	33	16	-1	-1
ABplpa	68	-3.97757	-12.02	5.11666	2.75	34	12	-1	-1
ABalpa	68	-20.8854	-6.57034	-0.593634	2.75	36	15	-1	-1
ABprpa	68	9.17432	-0.787828	-7.19416	2.65	41	18	-1	-1
ABaraa	68	-14.1668	4.37623	-7.56023	2.85	39	17	-1	-1
Ca	68	6.11393	2.58368	4.86266	2.85	24	11	-1	-1
P4	68	20.9605	-9.3051	-0.710166	2.3	42	10	-1	-1
Ep	68	14.6793	-7.27095	1.21562	3	23	8	-1	-1
ABalap	69	-16.803	8.15166	4.0202	2.85	30	14	-1	-1
ABarpp	69	4.80459	10.2972	3.0999	2.85	32	16	-1	-1
ABprap	69	12.438	10.9256	-1.7038	2.85	26	19	-1	-1
D	69	22.9963	-0.886829	5.63713	2.65	43	10	-1	-1
ABplpp	69	7.2063	-9.48658	5.46714	2.75	35	12	-1	-1
ABalpp	69	-10.9869	-8.42644	6.07903	2.75	37	15	-1	-1
ABarap	69	-4.47962	7.72287	-6.21549	2.7	38	17	-1	-1
ABprpp	69	19.7161	2.17731	-4.34141	2.75	40	18	-1	-1
MSa	69	-11.6575	-7.86538	-3.42546	1.7	20	9	44	45
MSp	69	-0.567098	-3.73983	-5.52372	1.9	21	9	46	47
Ea	69	7.0384	-10.2311	-1.56902	3.1	22	8	-1	-1
ABplaa	69	-13.5207	3.0554	6.42111	2.8	29	13	-1	-1
Cp	69	16.6983	5.13672	5.19978	3.05	25	11	-1	-1
ABpraa	69	1.62102	10.8227	-5.96425	2.75	27	19	-1	-1
ABalaa	69	-22.7645	1.39751	-3.36173	2.7	31	14	-1	-1
ABarpa	69	-8.43818	11.8487	2.34357	2.9	33	16	-1	-1
ABplpa	69	-3.56831	-11.7334	5.13627	2.65	34	12	-1	-1
ABalpa	69	-21.2691	-6.05782	-0.584702	2.75	36	15	-1	-1
ABprpa	69	9.38801	-0.012755	-6.66162	2.65	41	18	-1	-1
ABaraa	69	-13.8734	4.16664	-7.56069	2.8	39	17	-1	-1
Ca	69	5.91621	2.30804	4.34795	2.85	24	11	-1	-1
P4	69	21.3028	-8.68067	-1.6812	2.25	42	10	-1	-1
Ep	69	15.2087	-7.05261	0.23477	3.05	23	8	-1	-1
ABplap	69	-1.67896	1.83193	7.65654	2.65	28	13	-1	-1
ABalap	70	-16.7276	7.73138	4.50772	2.9	30	14	-1	-1
ABarpp	70	5.29995	10.8452	4.13154	2.95	32	16	-1	-1
ABprap	70	11.9416	11.0418	-1.71136	2.85	26	19	-1	-1
D	70	22.3299	-0.529334	4.63313	2.6	43	10	-1	-1
ABplpp	70	7.00008	-9.67981	5.45556	2.4	35	12	-1	-1
ABalpp	70	-11.1325	-9.15729	7.05096	2.9	37	15	-1	-1
ABarap	70	-4.57635	7.82603	-6.21415	2.85	38	17	-1	-1
ABprpp	70	20.7302	2.26193	-4.81515	2.7	40	18	-1	-1
MSap	70	-8.1911	-8.59671	-2.86941	1.45	44	20	-1	-1
MSpa	70	-2.05954	-3.49097	-5.54997	1.35	46	21	-1	-1
Ea	70	6.77161	-9.88671	-2.56411	3.2	22	8	-1	-1
ABplaa	70	-12.5736	2.08878	7.41038	2.85	29	13	-1	-1
Cp	70	16.305	5.34958	5.19802	3.1	25	11	-1	-1
ABpraa	70	2.62662	10.9898	-5.93486	2.8	27	19	-1	-1
ABalaa	70	-22.3456	1.98374	-3.33143	2.75	31	14	-1	-1
ABarpa	70	-8.64653	11.9376	2.84225	2.9	33	16	-1	-1
ABplpa	70	-3.1782	-12.0462	5.13447	2.7	34	12	-1	-1
ABalpa	70	-20.9715	-5.78544	-0.0677669	2.85	36	15	-1	-1
ABprpa	70	9.52197	0.700635	-7.13398	2.75	41	18	-1	-1
ABaraa	70	-13.9733	4.16992	-7.56292	2.8	39	17	-1	-1
Ca	70	5.73019	2.04986	3.33368	2.9	24	11	-1	-1
P4	70	21.1901	-9.07694	-1.6977	2.3	42	10	-1	-1
Ep	70	15.112	-6.94945	0.236111	3.05	23	8	-1	-1
ABplap	70	-1.89902	0.857086	7.11686	2.7	28	13	-1	-1
MSaa	70	-12.409	-7.38726	-4.92767	1.6	45	20	-1	-1
MSpp	70	2.04044	-3.52527	-5.45516	1.3	47	21	-1	-1
ABalap	71	-16.6234	8.21007	5.02733	2.95	30	14	-1	-1
ABarpp	71	4.75886	10.6094	5.61195	2.9	32	16	-1	-1
ABprap	71	12.1383	10.9354	-1.71047	2.9	26	19	-1	-1
D	71	22.3681	-1.76616	5.59167	2.55	43	10	-1	-1
ABplpp	71	7.06915	-10.2999	5.93594	2.6	35	12	-1	-1
ABalpp	71	-10.7179	-8.00669	8.10178	2.75	37	15	-1	-1
ABarap	71	-4.5838	7.24418	-6.73511	2.8	38	17	-1	-1
ABprpp	71	20.2402	2.57795	-4.81558	2.7	40	18	-1	-1
MSap	71	-8.02425	-9.98418	-3.41445	1.6	44	20	-1	-1
MSpa	71	-3.32981	-3.5958	-7.08471	1.4	46	21	-1	-1
Ea	71	6.39851	-9.7388	-3.56856	3.15	22	8	-1	-1
ABplaa	71	-12.04	2.78908	6.94692	2.85	29	13	-1	-1
Cp	71	16.6472	4.5849	6.68062	3.05	25	11	-1	-1
ABpraa	71	2.52989	11.0929	-5.93352	2.8	27	19	-1	-1
ABalaa	71	-22.2255	2.96185	-2.79398	2.75	31	14	-1	-1
ABarpa	71	-7.36563	11.6779	3.3636	2.95	33	16	-1	-1
ABplpa	71	-2.96771	-11.371	5.66344	2.85	34	12	-1	-1
ABalpa	71	-20.8779	-4.94214	1.46523	2.85	36	15	-1	-1
ABprpa	71	9.6602	1.89599	-7.08895	2.65	41	18	-1	-1
ABaraa	71	-14.5814	4.27197	-7.07314	2.9	39	17	-1	-1
Ca	71	5.11363	1.18799	2.78867	3.05	24	11	-1	-1
P4	71	21.103	-8.67413	-1.68566	2.25	42	10	-1	-1
Ep	71	14.8218	-6.63998	0.240135	3.05	23	8	-1	-1
ABplap	71	-1.72577	0.715726	8.11686	2.65	28	13	-1	-1
MSaa	71	-13.7357	-7.86161	-4.47488	1.65	45	20	-1	-1
MSpp	71	2.76117	-3.23106	-5.92844	1.3	47	21	-1	-1
ABalap	72	-16.9997	8.25809	4.01932	2.95	30	14	-1	-1
ABarpp	72	4.66213	10.7126	5.6133	2.75	32	16	-1	-1
ABprap	72	11.8353	10.8453	-1.72072	2.8	26	19	-1	-1
D	72	22.4648	-1.86932	5.59033	2.5	43	10	-1	-1
ABplpp	72	6.10823	-9.06851	5.95648	3.05	35	12	-1	-1
ABalpp	72	-10.1067	-9.05521	6.07766	2.9	37	15	-1	-1
ABarap	72	-4.68904	7.42976	-6.23064	2.8	38	17	-1	-1
ABprpp	72	20.3135	2.43986	-3.8178	2.7	40	18	-1	-1
MSap	72	-7.27062	-10.7445	-2.4225	2.05	44	20	-1	-1
MSpa	72	-3.85069	-3.89656	-6.60698	1.7	46	21	-1	-1
Ea	72	6.02863	-8.44466	-3.03153	3.1	22	8	-1	-1
ABplaa	72	-12.1367	2.89223	6.94826	2.85	29	13	-1	-1
Cp	72	16.6547	5.16674	7.20158	3.05	25	11	-1	-1
ABpraa	72	2.14297	11.5056	-5.92815	2.85	27	19	-1	-1
ABalaa	72	-22.1415	2.45915	-2.80959	2.8	31	14	-1	-1
ABarpa	72	-8.26493	11.7073	3.34357	3	33	16	-1	-1
ABplpa	72	-1.96423	-10.9217	6.20309	2.75	34	12	-1	-1
ABalpa	72	-20.2093	-5.58183	1.95897	2.9	36	15	-1	-1
ABprpa	72	9.9855	2.68525	-7.05374	2.7	41	18	-1	-1
ABaraa	72	-14.2806	4.64423	-6.55264	2.85	39	17	-1	-1
Ca	72	4.5768	1.43415	4.78647	2.85	24	11	-1	-1
P4	72	20.9021	-9.04966	-2.20393	2.3	42	10	-1	-1
Ep	72	14.4125	-6.92654	0.220532	3.1	23	8	-1	-1
ABplap	72	-2.07333	1.66271	7.14094	2.75	28	13	-1	-1
MSaa	72	-13.2126	-7.84304	-5.46287	2.05	45	20	-1	-1
MSpp	72	2.81116	-3.06131	-7.9231	1.8	47	21	-1	-1
ABalap	73	-16.937	7.43827	4.49256	2.95	30	14	-1	-1
ABarpp	73	3.97757	10.8528	5.10173	2.9	32	16	-1	-1
ABprap	73	10.5395	10.9878	-1.74608	2.9	26	19	-1	-1
D	73	22.468	-1.76943	5.5939	2.6	43	10	-1	-1
ABplpp	73	5.91585	-8.48011	6.47299	2.7	35	12	-1	-1
ABalpp	73	-10.634	-9.55574	6.54826	2.95	37	15	-1	-1
ABarap	73	-5.16206	7.58094	-7.23732	2.9	38	17	-1	-1
ABprpp	73	20.7366	3.50805	-3.27011	2.8	40	18	-1	-1
MSap	73	-6.40005	-11.6729	-2.43457	2.3	44	20	-1	-1
MSpa	73	-4.04308	-3.30816	-6.09048	2.3	46	21	-1	-1
Ea	73	6.05309	-8.02766	-3.51683	3.1	22	8	-1	-1
ABplaa	73	-11.9773	1.96925	7.42017	2.9	29	13	-1	-1
Cp	73	15.8936	5.34521	5.68867	3.15	25	11	-1	-1
ABpraa	73	1.93355	11.2124	-5.9433	2.9	27	19	-1	-1
ABalaa	73	-22.4562	2.35162	-2.32027	2.85	31	14	-1	-1
ABarpa	73	-8.66249	11.4382	2.82441	3	33	16	-1	-1
ABplpa	73	-2.55632	-11.3666	5.17279	2.8	34	12	-1	-1
ABalpa	73	-20.3103	-5.96063	1.44292	2.9	36	15	-1	-1
ABprpa	73	10.5818	2.56573	-7.04396	2.75	41	18	-1	-1
ABaraa	73	-14.1806	4.64096	-6.55042	2.95	39	17	-1	-1
Ca	73	5.81096	1.44727	3.31451	3	24	11	-1	-1
P4	73	20.9818	-8.98797	-1.19902	2.3	42	10	-1	-1
Ep	73	14.9249	-6.54337	0.245927	3.1	23	8	-1	-1
ABplap	73	-2.48259	1.37615	7.12134	2.85	28	13	-1	-1
MSaa	73	-13.0925	-7.91127	-6.46333	2.45	45	20	-1	-1
MSpp	73	3.51911	-3.16664	-8.41065	2.1	47	21	-1	-1
ABalap	74	-16.937	7.43827	4.49256	3	30	14	-1	-1
ABarpp	74	4.11259	10.902	3.60528	3.15	32	16	-1	-1
ABprap	74	11.1571	11.1854	-2.22515	2.95	26	19	-1	-1
D	74	22.1395	-2.65858	5.55512	2.55	43	10	-1	-1
ABplpp	74	5.91158	-8.96207	5.9556	2.85	35	12	-1	-1
ABalpp	74	-11.0262	-10.0071	5.52241	3	37	15	-1	-1
ABarap	74	-5.3619	7.58749	-7.24177	2.9	38	17	-1	-1
ABprpp	74	20.5485	3.53206	-3.77411	2.75	40	18	-1	-1
MSap	74	-5.41467	-12.4873	-2.94041	2.5	44	20	-1	-1
MSpa	74	-5.24214	-3.26889	-6.11718	2.45	46	21	-1	-1
Ea	74	5.65021	-8.11445	-3.52929	3.15	22	8	-1	-1
ABplaa	74	-11.5574	1.89121	6.42639	2.95	29	13	-1	-1
Cp	74	15.2611	5.03026	6.66373	3.2	25	11	-1	-1
ABpraa	74	1.63805	11.7042	-5.43259	2.9	27	19	-1	-1
ABalaa	74	-22.1543	2.05961	-2.82385	2.85	31	14	-1	-1
ABarpa	74	-8.97076	11.5305	3.32086	2.95	33	16	-1	-1
ABplpa	74	-2.24805	-11.4588	4.67634	2.95	34	12	-1	-1
ABalpa	74	-20.1232	-6.36672	1.4331	3	36	15	-1	-1
ABprpa	74	10.1949	2.97836	-7.03859	2.75	41	18	-1	-1
ABaraa	74	-14.1689	4.65842	-7.04997	2.9	39	17	-1	-1
Ca	74	6.19575	1.31683	3.8194	2.95	24	11	-1	-1
P4	74	20.4662	-9.47104	-1.22799	2.3	42	10	-1	-1
Ep	74	15.045	-6.61159	-0.75453	3.1	23	8	-1	-1
ABplap	74	-2.81321	0.769191	7.59282	2.8	28	13	-1	-1
MSaa	74	-13.5751	-8.05975	-7.4807	2.5	45	20	-1	-1
MSpp	74	3.92838	-2.88008	-8.39104	2.25	47	21	-1	-1
ABalap	75	-17.5408	6.97594	3.96182	2.95	30	14	-1	-1
ABarpp	75	3.60447	11.0007	4.09727	3	32	16	-1	-1
ABprap	75	10.9541	11.092	-2.23317	2.9	26	19	-1	-1
D	75	21.7334	-2.84526	5.53909	2.55	43	10	-1	-1
ABplpp	75	6.03597	-8.54834	5.47254	2.75	35	12	-1	-1
ABalpp	75	-11.3249	-9.61525	6.02956	3.05	37	15	-1	-1
ABarap	75	-5.70422	6.96306	-6.27073	2.95	38	17	-1	-1
ABprpp	75	20.2487	3.54188	-3.78079	2.8	40	18	-1	-1
MSap	75	-4.54516	-12.7514	-1.9284	2.55	44	20	-1	-1
MSpa	75	-6.42524	-2.73019	-6.12606	2.45	46	21	-1	-1
Ea	75	5.22713	-8.13629	-2.53908	3.2	22	8	-1	-1
ABplaa	75	-12.0729	1.40815	6.39742	2.95	29	13	-1	-1
Cp	75	15.2632	4.74807	6.15347	3.15	25	11	-1	-1
ABpraa	75	1.90696	11.0776	-4.94776	2.85	27	19	-1	-1
ABalaa	75	-21.9342	1.98811	-3.82208	2.8	31	14	-1	-1
ABarpa	75	-8.29259	11.1904	3.8253	2.95	33	16	-1	-1
ABplpa	75	-2.32777	-11.5205	3.67143	2.9	34	12	-1	-1
ABalpa	75	-20.4081	-6.23955	0.930435	3	36	15	-1	-1
ABprpa	75	10.2874	2.39324	-7.55732	2.8	41	18	-1	-1
ABaraa	75	-14.9343	5.40127	-7.54237	2.95	39	17	-1	-1
Ca	75	6.58374	1.28627	4.32786	2.95	24	11	-1	-1
P4	75	20.4694	-9.37115	-1.22442	2.3	42	10	-1	-1
Ep	75	14.7144	-7.21855	-0.28305	3.2	23	8	-1	-1
ABplap	75	-3.4967	1.29153	7.59507	2.75	28	13	-1	-1
MSaa	75	-13.8493	-7.25085	-7.45885	2.6	45	20	-1	-1
MSpp	75	4.32487	-2.99305	-8.38571	2.45	47	21	-1	-1
ABalap	76	-17.8501	6.68611	3.94444	2.95	30	14	-1	-1
ABprap	76	10.9424	11.0746	-1.73361	2.9	26	19	-1	-1
D	76	21.5166	-3.72022	5.00298	2.6	43	10	-1	-1
ABplpp	76	6.02001	-9.04777	5.4547	2.7	35	12	-1	-1
ABalpp	76	-10.9189	-9.42857	6.04559	2.9	37	15	-1	-1
ABarap	76	-5.30348	6.28571	-7.28591	2.85	38	17	-1	-1
ABprpp	76	20.2455	3.44199	-3.78436	2.8	40	18	-1	-1
MSap	76	-3.92862	-12.9359	-2.92129	2.5	44	20	-1	-1
MSpa	76	-6.32	-2.91577	-6.63052	2.55	46	21	-1	-1
Ea	76	4.92949	-8.40866	-3.05602	3.1	22	8	-1	-1
ABplaa	76	-12.5928	1.48946	7.38898	2.9	29	13	-1	-1
Cp	76	14.7625	4.38235	5.62852	3.2	25	11	-1	-1
ABpraa	76	1.63698	11.3222	-5.94641	2.9	27	19	-1	-1
ABalaa	76	-21.7408	1.78179	-3.82477	2.8	31	14	-1	-1
ABarpa	76	-9.01331	10.8962	4.29857	3	33	16	-1	-1
ABplpa	76	-2.11623	-11.5096	3.17633	2.8	34	12	-1	-1
ABalpa	76	-20.3305	-6.94202	0.907693	3	36	15	-1	-1
ABprpa	76	10.8997	2.77315	-7.5297	2.8	41	18	-1	-1
ABaraa	76	-14.4283	5.58467	-7.52411	2.95	39	17	-1	-1
Ca	76	5.69934	1.43308	3.81184	2.95	24	11	-1	-1
P4	76	20.2781	-9.44703	-1.73199	2.35	42	10	-1	-1
Ep	76	14.4434	-6.30977	-0.257625	3.15	23	8	-1	-1
ABplap	76	-3.79008	1.50112	7.59553	2.8	28	13	-1	-1
MSaa	76	-13.5283	-6.94354	-7.94103	2.6	45	20	-1	-1
MSpp	76	5.43466	-2.34732	-7.8367	2.55	47	21	-1	-1
ABarpp	76	4.00735	11.0875	4.10974	2.95	32	16	-1	-1
ABalap	77	-18.1542	7.26031	4.95828	2.9	30	14	-1	-1
ABprap	77	10.7585	11.5805	-1.72023	2.85	26	19	-1	-1
D	77	21.9248	-3.81573	4.50875	2.6	43	10	-1	-1
ABplpp	77	5.72663	-8.83818	5.45516	2.8	35	12	-1	-1
ABalpp	77	-11.1389	-10.4034	5.50591	3.05	37	15	-1	-1
ABarap	77	-5.48417	6.89156	-7.26896	2.85	38	17	-1	-1
ABprpp	77	20.2487	3.54188	-3.78079	2.85	40	18	-1	-1
MSap	77	-3.72346	-13.1247	-3.42353	2.55	44	20	-1	-1
MSpa	77	-5.92032	-2.92886	-6.62162	2.55	46	21	-1	-1
Ea	77	5.10699	-9.11441	-3.07653	3.15	22	8	-1	-1
ABplaa	77	-12.3908	1.20073	6.88317	2.9	29	13	-1	-1
Cp	77	15.1633	4.75134	6.15125	2.35	25	11	-1	-1
ABpraa	77	1.33829	11.714	-5.43927	2.9	27	19	-1	-1
ABalaa	77	-22.1501	1.49523	-3.84437	2.75	31	14	-1	-1
ABarpa	77	-9.3035	11.2057	4.3026	3	33	16	-1	-1
ABplpa	77	-2.13006	-12.2912	2.64823	2.75	34	12	-1	-1
ABalpa	77	-19.9489	-7.17235	1.40902	3	36	15	-1	-1
ABprpa	77	10.7966	2.67653	-7.5355	2.8	41	18	-1	-1
ABaraa	77	-14.1413	5.17531	-7.5317	2.9	39	17	-1	-1
Ca	77	5.58665	1.03681	3.79535	2.55	24	11	-1	-1
P4	77	19.7572	-9.74778	-1.25426	2.3	42	10	-1	-1
Ep	77	14.2552	-6.28576	-0.761634	3.15	23	8	-1	-1
ABplap	77	-4.31949	0.236435	7.03848	2.9	28	13	-1	-1
MSaa	77	-12.832	-7.06634	-7.92902	2.6	45	20	-1	-1
MSpp	77	5.46231	-1.83043	-8.31843	2.55	47	21	-1	-1
ABarpp	77	3.9404	11.4254	3.1191	3.15	32	16	-1	-1
ABalap	78	-18.5379	6.72648	3.4293	2.9	30	14	-1	-1
ABprap	78	10.3429	11.0942	-1.74697	2.9	26	19	-1	-1
D	78	22.0183	-4.01878	4.50384	2.75	43	10	-1	-1
ABplpp	78	6.43352	-9.32559	4.45379	2.8	35	12	-1	-1
ABalpp	78	-11.2218	-10.565	4.49744	2.95	37	15	-1	-1
ABarap	78	-5.50437	6.95652	-6.26628	2.85	38	17	-1	-1
ABprpp	78	20.355	3.73837	-3.77143	2.85	40	18	-1	-1
MSap	78	-4.11145	-13.0942	-3.93199	2.6	44	20	-1	-1
MSpa	78	-5.30802	-2.54896	-6.594	2.6	46	21	-1	-1
Ea	78	5.0326	-8.31205	-3.05022	3.2	22	8	-1	-1
ABplaa	78	-12.5672	1.2422	5.87961	2.95	29	13	-1	-1
Cp	78	14.2885	5.1978	5.64593	1.95	25	11	48	49
ABpraa	78	1.63593	11.9864	-4.92233	2.9	27	19	-1	-1
ABalaa	78	-22.267	1.66334	-2.84035	2.8	31	14	-1	-1
ABarpa	78	-9.41512	11.1915	4.79993	3.1	33	16	-1	-1
ABplpa	78	-2.1258	-11.8093	3.16563	2.85	34	12	-1	-1
ABalpa	78	-20.0222	-7.03426	0.411245	3.05	36	15	-1	-1
ABprpa	78	10.6998	2.77969	-7.53415	2.8	41	18	-1	-1
ABaraa	78	-13.9648	5.13384	-6.52813	2.9	39	17	-1	-1
Ca	78	5.79712	0.665654	2.78641	2.1	24	11	50	51
P4	78	19.8635	-9.55129	-1.24491	2.3	42	10	-1	-1
Ep	78	14.4519	-6.39219	-0.76075	3.15	23	8	-1	-1
ABplap	78	-4.49698	0.942179	7.05899	2.85	28	13	-1	-1
MSaa	78	-11.9125	-6.1144	-7.37376	2.7	45	20	-1	-1
MSpp	78	5.16362	-1.43853	-7.81128	2.55	47	21	-1	-1
ABarpp	78	3.41101	11.2071	4.09996	3	32	16	-1	-1
ABalap	79	-18.1478	6.41373	3.42751	2.8	30	14	-1	-1
ABprap	79	11.239	10.9649	-1.7305	2.8	26	19	-1	-1
D	79	21.7929	-4.81131	4.47086	2.65	43	10	-1	-1
ABplpp	79	6.57273	-10.1836	5.92838	2.85	35	12	-1	-1
ABalpp	79	-11.309	-10.1622	4.50948	2.95	37	15	-1	-1
ABarap	79	-5.20142	7.04659	-6.25604	2.85	38	17	-1	-1
ABprpp	79	20.8291	2.92293	-3.78884	2.8	40	18	-1	-1
MSap	79	-4.03492	-13.1324	-2.93065	2.6	44	20	-1	-1
MSpa	79	-5.60247	-2.72144	-7.10737	2.6	46	21	-1	-1
Ea	79	4.06743	-7.56266	-3.54707	3.2	22	8	-1	-1
ABplaa	79	-12.4631	1.72089	6.39922	3.1	29	13	-1	-1
Cpa	79	14.5851	6.13444	7.18695	1.5	49	25	-1	-1
ABpraa	79	1.83365	12.2621	-4.40762	2.85	27	19	-1	-1
ABalaa	79	-22.1543	2.05961	-2.82385	2.7	31	14	-1	-1
ABarpa	79	-8.60298	11.5649	4.832	3	33	16	-1	-1
ABplpa	79	-1.95148	-11.5685	4.67945	2.85	34	12	-1	-1
ABalpa	79	-19.613	-6.7477	0.430848	2.95	36	15	-1	-1
ABprpa	79	11.0251	3.56896	-7.49894	2.9	41	18	-1	-1
ABaraa	79	-13.5683	5.02086	-6.5228	2.9	39	17	-1	-1
Caa	79	4.82663	1.59735	2.79626	1.6	51	24	-1	-1
P4	79	19.7806	-9.71285	-2.25338	2.35	42	10	-1	-1
Ep	79	14.2701	-6.16841	-1.25763	3.1	23	8	-1	-1
ABplap	79	-4.19722	0.93236	7.06567	2.85	28	13	-1	-1
MSaa	79	-11.9104	-6.3966	-7.88402	2.65	45	20	-1	-1
MSpp	79	4.38978	-0.613269	-7.80055	2.65	47	21	-1	-1
Cpp	79	18.0078	2.29411	5.13107	1.55	48	25	-1	-1
Cap	79	6.39239	0.164056	2.28238	1.8	50	24	-1	-1
ABarpp	79	4.71319	11.2644	4.13246	3.15	32	16	-1	-1
Caa	80	4.25583	2.51596	2.81501	1.6	51	24	-1	-1
ABalap	80	-17.5451	6.49398	3.44443	2.8	30	14	-1	-1
ABprap	80	11.1263	10.5686	-1.747	2.85	26	19	-1	-1
D	80	22.3127	-4.89263	3.4793	2.75	43	10	-1	-1
ABplpp	80	5.30034	-10.0062	4.9039	2.8	35	12	-1	-1
ABalpp	80	-10.8976	-10.1578	4.01883	2.9	37	15	-1	-1
ABarap	80	-5.80095	7.06622	-6.26939	2.8	38	17	-1	-1
ABprpp	80	20.945	3.41908	-3.76878	2.75	40	18	-1	-1
MSap	80	-4.32087	-13.3873	-3.94714	2.6	44	20	-1	-1
MSpa	80	-5.03486	-3.73993	-7.12968	2.65	46	21	-1	-1
Ea	80	4.27473	-6.98736	-3.02166	3.15	22	8	-1	-1
ABplaa	80	-12.3695	1.51785	6.39431	3.1	29	13	-1	-1
Cpa	80	14.5957	6.81617	7.71147	1.65	49	25	-1	-1
ABpraa	80	2.12277	11.5705	-4.92547	2.75	27	19	-1	-1
ABalaa	80	-21.5612	1.8402	-2.81763	2.75	31	14	-1	-1
ABarpa	80	-7.99814	11.3629	4.33866	2.9	33	16	-1	-1
ABplpa	80	-1.8324	-10.9725	4.70308	2.85	34	12	-1	-1
ABalpa	80	-19.0953	-6.54683	-0.0504486	2.9	36	15	-1	-1
ABprpa	80	11.1155	3.26603	-7.50742	2.75	41	18	-1	-1
ABaraa	80	-14.0743	4.83746	-6.54106	2.9	39	17	-1	-1
P4	80	19.2682	-10.096	-2.27878	2.3	42	10	-1	-1
Ep	80	14.1702	-6.16513	-1.25985	3.1	23	8	-1	-1
ABplap	80	-3.60939	0.895259	7.57858	2.85	28	13	-1	-1
MSaa	80	-11.6372	-6.54123	-6.88179	2.75	45	20	-1	-1
MSpp	80	4.00818	-0.382943	-8.30187	2.6	47	21	-1	-1
Cpp	80	18.7965	1.58619	4.62435	1.5	48	25	-1	-1
Cap	80	8.11226	-0.963568	4.285	1.5	50	24	-1	-1
ABarpp	80	4.48144	11.3184	5.63025	3.15	32	16	-1	-1
ABalap	81	-17.5461	6.1119	2.9306	2.75	30	14	-1	-1
ABprap	81	11.2017	10.1483	-1.25948	2.8	26	19	-1	-1
D	81	22.7369	-4.48872	3.00292	2.75	43	10	-1	-1
ABplpp	81	5.14411	-8.98338	4.43555	2.85	35	12	-1	-1
ABalpp	81	-10.9188	-9.0858	2.05404	2.9	37	15	-1	-1
ABarap	81	-5.51076	6.75675	-6.27341	2.8	38	17	-1	-1
ABprpp	81	19.7715	4.25744	-3.76695	2.75	40	18	-1	-1
MSap	81	-4.72268	-13.092	-3.44579	2.6	44	20	-1	-1
MSpa	81	-5.45582	-4.04396	-6.64973	2.65	46	21	-1	-1
Ea	81	3.69328	-6.75049	-3.52744	3.05	22	8	-1	-1
ABplaa	81	-12.1484	1.82842	5.90991	2.95	29	13	-1	-1
Cpa	81	14.5861	6.51652	7.70077	1.85	49	25	-1	-1
ABpraa	81	2.11638	11.3707	-4.9326	2.9	27	19	-1	-1
ABalaa	81	-21.4889	1.32004	-2.33368	2.8	31	14	-1	-1
ABarpa	81	-7.60271	10.8679	3.83017	2.9	33	16	-1	-1
ABplpa	81	-1.5188	-10.2007	5.23785	2.95	34	12	-1	-1
ABalpa	81	-18.9741	-6.23298	-0.53708	2.85	36	15	-1	-1
ABprpa	81	10.8912	2.85557	-7.02658	2.75	41	18	-1	-1
ABaraa	81	-14.0839	4.5378	-6.55176	2.95	39	17	-1	-1
P4	81	19.5924	-9.68884	-2.75739	2.35	42	10	-1	-1
Ep	81	14.3849	-6.05433	-1.75139	3.05	23	8	-1	-1
ABplap	81	-3.45841	1.44381	6.09997	2.9	28	13	-1	-1
MSaa	81	-11.2535	-7.05375	-6.89072	2.75	45	20	-1	-1
MSpp	81	3.68076	-0.890016	-7.82683	2.65	47	21	-1	-1
Cpp	81	19.1579	1.42082	6.12836	1.7	48	25	-1	-1
Cap	81	9.70889	-0.733741	4.83087	1.95	50	24	-1	-1
ABarpp	81	3.98929	11.9166	6.14008	2.65	32	16	-1	-1
Caa	81	4.17719	2.83635	2.32393	1.85	51	24	-1	-1
ABalap	82	-17.3644	5.88812	3.42748	2.8	30	14	-1	-1
ABprap	82	11.3931	10.2242	-0.751903	2.2	26	19	-1	-1
D	82	23.1664	-4.26711	2.01984	2.8	43	10	-1	-1
ABplpp	82	5.16327	-8.38407	4.45696	2.85	35	12	-1	-1
ABalpp	82	-10.6977	-8.77523	1.56963	2.5	37	15	-1	-1
ABarap	82	-5.57983	7.3768	-6.7538	2.7	38	17	-1	-1
ABprpp	82	19.2846	4.67334	-3.76381	2.8	40	18	-1	-1
MSap	82	-3.81807	-13.3038	-3.93245	2.55	44	20	-1	-1
MSpa	82	-5.0689	-4.4566	-6.65509	2.65	46	21	-1	-1
Ea	82	3.69116	-6.46829	-3.01718	3.05	22	8	-1	-1
ABplaa	82	-11.6509	2.09425	6.43129	2.3	29	13	-1	-1
Cpa	82	15.968	5.58919	7.20027	2.05	49	25	-1	-1
ABpraa	82	2.11426	11.6529	-4.42235	2.85	27	19	-1	-1
ABalaa	82	-21.3911	1.59896	-1.8212	2.8	31	14	-1	-1
ABplpa	82	-1.49009	-10.3481	3.73204	2.9	34	12	-1	-1
ABalpa	82	-19.394	-6.15493	0.4567	2.7	36	15	-1	-1
ABprpa	82	11.4036	3.23874	-7.00118	2.75	41	18	-1	-1
ABaraa	82	-13.9744	4.83418	-6.53883	2.35	39	17	-1	-1
P4	82	19.0949	-9.95467	-3.27878	2.3	42	10	-1	-1
Ep	82	14.4976	-5.65806	-1.7349	3.15	23	8	-1	-1
ABplap	82	-2.75684	1.13871	5.60529	2.75	28	13	-1	-1
MSaa	82	-11.7563	-7.13727	-6.90542	2.75	45	20	-1	-1
MSpp	82	3.70203	-0.572895	-8.31568	2.55	47	21	-1	-1
Cap	82	11.6456	-2.03275	5.83169	2.2	50	24	-1	-1
ABarpp	82	4.44208	10.7841	6.61153	2.35	32	16	-1	-1
Caa	82	5.94919	2.64262	3.35953	2.2	51	24	-1	-1
ABarpa	82	-7.13927	10.417	4.82615	2.95	33	16	-1	-1
Cpp	82	20.6089	0.919794	7.64615	2.2	48	25	-1	-1
ABalap	83	-17.7758	5.88375	3.91813	1.9	30	14	-1	-1
ABprap	83	12.2722	10.2597	0.27081	1.75	26	19	52	53
ABalpp	83	-10.1418	-8.76484	3.58478	1.95	37	15	54	55
ABarap	83	-5.86256	8.26812	-6.22881	1.7	38	17	-1	-1
ABprpp	83	19.6673	4.82509	-2.74866	2.8	40	18	-1	-1
MSap	83	-3.97855	-12.7629	-4.91818	2.65	44	20	-1	-1
MSpa	83	-5.53659	-3.44138	-6.63055	2.7	46	21	-1	-1
Ea	83	3.22771	-6.01746	-4.01316	3.1	22	8	-1	-1
ABplaa	83	-11.7934	0.416938	5.86888	1.8	29	13	56	57
Cpa	83	16.8407	5.42492	8.21585	2.2	49	25	-1	-1
ABpraa	83	2.00903	11.8385	-3.91788	2.15	27	19	-1	-1
ABalaa	83	-21.1572	2.30907	-2.29134	2.25	31	14	-1	-1
ABplpa	83	-2.39684	-10.9005	3.19105	2.15	34	12	-1	-1
ABalpa	83	-19.2696	-5.7412	-0.026365	1.85	36	15	58	59
ABprpa	83	11.5258	3.93467	-6.97399	2.75	41	18	-1	-1
ABaraa	83	-13.2983	4.77634	-5.52414	1.65	39	17	60	61
P4	83	18.7187	-9.90665	-4.28679	2.25	42	10	-1	-1
Ep	83	14.3403	-5.01727	-2.71706	3.1	23	8	-1	-1
ABplap	83	-2.58358	0.997346	6.60529	1.85	28	13	62	63
MSaa	83	-12.2346	-6.80378	-7.4054	2.75	45	20	-1	-1
MSpp	83	3.3215	0.0395084	-8.30319	2.6	47	21	-1	-1
Cap	83	12.6342	-2.74721	5.32942	2.15	50	24	-1	-1
ABarpp	83	4.20181	9.87418	7.07453	2.6	32	16	-1	-1
Caa	83	5.96939	2.57767	2.35685	2.15	51	24	-1	-1
ABarpa	83	-6.831	10.3248	4.3297	2.3	33	16	-1	-1
D	83	22.9484	-5.52414	0.9699	2.75	43	10	-1	-1
ABplpp	83	5.04419	-8.98011	4.43333	2.75	35	12	-1	-1
Cpp	83	20.8512	-0.887961	7.58862	2.2	48	25	-1	-1
ABalap	84	-18.5751	5.90993	3.90033	1.6	30	14	64	65
ABprapp	84	14.3641	9.99119	0.310413	1.35	53	26	-1	-1
ABalppa	84	-11.6183	-9.40566	6.03001	1.6	54	37	-1	-1
ABarap	84	-6.11764	9.67633	-6.18555	1.8	38	17	66	67
MSap	84	-4.75027	-12.2198	-5.41771	2.6	44	20	-1	-1
MSpa	84	-5.71728	-2.83552	-6.6136	2.7	46	21	-1	-1
Ea	84	2.82803	-6.00437	-4.02206	3.05	22	8	-1	-1
ABplaaa	84	-12.6746	2.75632	8.43224	1.35	57	29	-1	-1
Cpa	84	16.154	5.84738	8.21454	2.2	49	25	-1	-1
ABpraa	84	1.78364	11.046	-3.95087	1.7	27	19	68	69
ABalaa	84	-21.4665	2.01924	-2.30872	1.55	31	14	70	71
ABplpa	84	-1.64002	-11.5609	4.18657	2.3	34	12	72	73
ABalpaa	84	-20.2646	-5.22651	0.468771	1.5	58	36	-1	-1
ABprpa	84	11.2484	4.64369	-6.9557	2.35	41	18	-1	-1
ABaraaa	84	-15.2287	7.32147	-4.97992	1.3	61	39	-1	-1
P4	84	18.1096	-10.1867	-4.31085	2.25	42	10	-1	-1
Ep	84	14.0374	-5.10734	-2.72731	3.15	23	8	-1	-1
ABplapa	84	-3.56791	1.14742	6.08704	1.4	63	28	-1	-1
MSaa	84	-12.6492	-6.90804	-6.91831	2.65	45	20	-1	-1
MSpp	84	3.03769	0.548753	-8.29203	2.65	47	21	-1	-1
Cap	84	13.4272	-2.97316	5.34009	2.3	50	24	-1	-1
ABarpp	84	3.31953	9.7388	6.04825	2.75	32	16	-1	-1
Caa	84	5.2742	3.08254	2.85867	2.15	51	24	-1	-1
ABarpa	84	-8.34684	10.5387	5.30257	1.95	33	16	74	75
D	84	22.5445	-5.99301	0.443606	2.65	43	10	-1	-1
ABplpp	84	4.37452	-8.7225	3.42577	2.35	35	12	-1	-1
ABprapa	84	10.7298	11.7279	-0.214422	1.4	52	26	-1	-1
ABalppp	84	-9.29889	-11.2565	2.51653	1.75	55	37	-1	-1
ABprpp	84	19.3569	5.19952	-1.74195	2.3	40	18	-1	-1
ABplaap	84	-10.5806	-2.32251	5.8015	1.4	56	29	-1	-1
ABalpap	84	-18.6031	-7.14504	-0.560279	1.6	59	36	-1	-1
ABplapp	84	-1.915	-0.688685	5.56112	1.35	62	28	-1	-1
ABaraap	84	-12.0324	3.35287	-6.0447	1.35	60	39	-1	-1
Cpp	84	21.1934	-2.69899	7.53332	2.2	48	25	-1	-1
ABalapa	85	-20.2068	7.01682	2.39949	1.2	65	30	-1	-1
ABprapp	85	14.0708	10.2008	0.31087	1.35	53	26	-1	-1
ABalppa	85	-11.848	-9.63381	7.01754	1.55	54	37	-1	-1
ABarapa	85	-8.20429	9.76253	-6.73185	1.25	66	38	-1	-1
MSap	85	-2.74333	-12.3677	-5.87632	2.6	44	20	-1	-1
MSpa	85	-5.05507	-3.67498	-6.127	2.65	46	21	-1	-1
Ea	85	2.93009	-5.24349	-2.99218	3.05	22	8	-1	-1
ABplaaa	85	-13.5835	2.48612	8.40151	1.5	57	29	-1	-1
Cpa	85	14.584	6.79871	8.21103	2.3	49	25	-1	-1
ABpraap	85	3.08368	10.3392	-4.94602	1.4	68	27	-1	-1
ABalaaa	85	-22.7623	2.16167	-2.33408	1.25	71	31	-1	-1
ABplpaa	85	-2.55845	-11.0844	5.68305	1.5	72	34	-1	-1
ABalpaa	85	-20.8014	-4.98035	2.46658	1.45	58	36	-1	-1
ABprpa	85	10.6074	4.41116	-5.47751	1.6	41	18	76	77
ABaraaa	85	-15.6241	6.77018	-6.00934	1.45	61	39	-1	-1
P4	85	18.2424	-9.85536	-5.29704	2.3	42	10	-1	-1
Ep	85	14.5519	-3.96001	-1.67426	3.15	23	8	-1	-1
ABplapa	85	-5.30904	3.00427	6.11118	1.35	63	28	-1	-1
MSaa	85	-12.3548	-6.73556	-6.40495	2.75	45	20	-1	-1
MSpp	85	3.74672	0.8255	-8.26575	2.6	47	21	-1	-1
Cap	85	14.1617	-2.94368	3.857	2.45	50	24	-1	-1
ABarpp	85	1.61448	9.59467	6.00328	2.9	32	16	-1	-1
ABpraaa	85	-0.879109	13.2794	-2.43381	1.8	69	27	-1	-1
Caa	85	4.28456	3.41492	2.84711	2.15	51	24	-1	-1
ABarpaa	85	-10.9288	11.1232	5.26254	1.7	75	33	-1	-1
D	85	22.8442	-6.00283	0.450283	2.7	43	10	-1	-1
ABplpp	85	6.01258	-8.58327	6.47165	2	35	12	78	79
ABprapa	85	9.06945	12.9822	-0.209455	1.4	52	26	-1	-1
ABalppp	85	-7.93297	-12.6832	1.99819	1.8	55	37	-1	-1
ABprpp	85	20.0404	4.67719	-1.74421	1.7	40	18	80	81
ABplaap	85	-9.89181	-3.02716	5.29256	1.4	56	29	-1	-1
ABalpap	85	-17.0619	-8.99534	-0.588873	1.45	59	36	-1	-1
ABplapp	85	-1.37079	-1.74211	6.53792	1.4	62	28	-1	-1
ABaraap	85	-11.6901	1.54184	-6.1	1.5	60	39	-1	-1
Cpp	85	21.8876	-2.53959	8.05559	2.4	48	25	-1	-1
ABalapp	85	-16.193	4.28561	2.398	1.15	64	30	-1	-1
ABarapp	85	-3.64204	5.41352	-6.77705	1.25	67	38	-1	-1
ABalaap	85	-20.5631	-1.01005	-2.39346	1.3	70	31	-1	-1
ABplpap	85	2.24946	-13.3167	2.2145	1.55	73	34	-1	-1
ABarpap	85	-7.32105	9.59446	2.79137	1.45	74	33	-1	-1
ABalapa	86	-20.3089	4.86683	3.82326	1.45	65	30	-1	-1
ABprapp	86	13.601	11.4982	0.845669	1.75	53	26	-1	-1
ABalppa	86	-11.9553	-10.2124	6.49436	1.85	54	37	-1	-1
ABarapa	86	-9.4374	9.08514	-6.28397	1.5	66	38	-1	-1
MSap	86	-1.34123	-12.3136	-5.8416	2.65	44	20	-1	-1
MSpa	86	-4.05585	-3.70771	-6.10474	2.7	46	21	-1	-1
Ea	86	3.31276	-5.09174	-1.97703	3.05	22	8	-1	-1
ABplaaa	86	-14.1968	1.72414	7.86006	1.65	57	29	-1	-1
Cpa	86	12.9204	7.95308	8.21243	2.35	49	25	-1	-1
ABpraap	86	2.11317	10.2245	-6.47408	1.6	68	27	-1	-1
ABalaaa	86	-22.4892	0.970689	-2.86976	1.5	71	31	-1	-1
ABplpaa	86	-2.05884	-11.1008	5.69418	1.65	72	34	-1	-1
ABalpaa	86	-20.0307	-5.9055	2.45228	1.9	58	36	-1	-1
ABprpap	86	12.3146	4.2731	-5.9428	1.25	77	41	-1	-1
ABaraaa	86	-16.6489	6.00382	-6.06013	1.7	61	39	-1	-1
P4	86	18.0724	-9.61411	-6.29347	2.3	42	10	-1	-1
Ep	86	14.8984	-2.85362	-2.12791	3.05	23	8	-1	-1
ABplapa	86	-6.53364	2.24446	6.05594	1.55	63	28	-1	-1
MSaa	86	-11.0739	-6.99534	-5.88359	2.7	45	20	-1	-1
MSpp	86	4.27506	1.7081	-8.22252	2.65	47	21	-1	-1
Cap	86	14.2872	-2.14787	3.88776	2.25	50	24	-1	-1
ABarpp	86	-0.174537	9.95323	5.97392	2.05	32	16	-1	-1
ABpraaa	86	-2.45658	13.6489	-2.95828	1.65	69	27	-1	-1
Caa	86	3.4395	3.04974	-0.188102	2.15	51	24	-1	-1
ABarpaa	86	-13.226	10.5342	4.18727	1.6	75	33	-1	-1
D	86	23.4544	-5.34074	0.988162	2.7	43	10	-1	-1
ABplppa	86	4.62432	-7.85572	6.96502	1.35	79	35	-1	-1
ABprapa	86	7.67055	13.028	-0.240613	1.75	52	26	-1	-1
ABalppp	86	-6.91994	-12.9807	1.01063	2	55	37	-1	-1
ABprppp	86	20.8217	4.43377	-1.23398	1.3	80	40	-1	-1
ABplaap	86	-9.78657	-3.21273	4.78809	1.8	56	29	-1	-1
ABalpap	86	-16.6739	-10.0722	-1.61832	1.75	59	36	-1	-1
ABplapp	86	-1.58447	-2.51718	6.00537	1.7	62	28	-1	-1
ABaraap	86	-11.1714	2.12479	-6.06747	1.85	60	39	-1	-1
Cpp	86	20.9192	-1.89009	7.55518	2.35	48	25	-1	-1
ABalapp	86	-15.4415	2.76115	2.3623	1.3	64	30	-1	-1
ABarapp	86	-3.73558	5.61656	-6.77214	1.55	67	38	-1	-1
ABalaap	86	-18.8719	-2.69388	-4.4145	1.4	70	31	-1	-1
ABplpap	86	2.75864	-13.0334	2.23633	1.85	73	34	-1	-1
ABarpap	86	-8.42552	8.76643	1.73567	1.5	74	33	-1	-1
ABprpaa	86	10.4162	7.81708	-5.36292	1.3	76	41	-1	-1
ABplppp	86	8.09071	-9.63339	5.98316	1.5	78	35	-1	-1
ABprppa	86	19.3974	7.1623	-0.671502	1.25	81	40	-1	-1
ABalapa	87	-20.8128	4.40123	3.29474	1.8	65	30	-1	-1
ABprapp	87	13.0014	11.5178	0.832315	2	53	26	-1	-1
ABalppa	87	-11.8373	-9.99842	6.00416	2.15	54	37	-1	-1
ABarapa	87	-10.1464	8.80839	-6.31025	1.85	66	38	-1	-1
MSap	87	0.334039	-12.4042	-4.80465	2.65	44	20	-1	-1
MSpa	87	-3.83792	-3.49702	-6.59272	2.7	46	21	-1	-1
Ea	87	3.13207	-4.48588	-1.96008	3.15	22	8	-1	-1
ABplaaa	87	-14.6666	1.9752	6.85695	2	57	29	-1	-1
Cpa	87	12.6845	8.91427	6.73918	2.55	49	25	-1	-1
ABpraap	87	1.49875	10.1268	-5.99144	1.95	68	27	-1	-1
ABalaaa	87	-22.7358	-0.138969	-2.41389	1.7	71	31	-1	-1
ABplpaa	87	-2.09713	-11.2531	7.18928	2	72	34	-1	-1
ABalpaa	87	-20.3486	-6.11291	2.93803	2	58	36	-1	-1
ABprpap	87	13.2277	3.97892	-6.93259	1.35	77	41	-1	-1
ABaraaa	87	-17.2622	5.24184	-6.60158	2.1	61	39	-1	-1
P4	87	17.5547	-9.81498	-5.81217	2.3	42	10	-1	-1
Ep	87	14.8974	-2.18935	-1.10382	3	23	8	-1	-1
ABplapa	87	-6.96842	2.20516	7.54571	1.9	63	28	-1	-1
MSaa	87	-10.4031	-7.91722	-5.90011	2.75	45	20	-1	-1
MSpp	87	5.57085	1.56567	-8.19715	2.65	47	21	-1	-1
Cap	87	14.1915	-1.66263	4.40293	2.2	50	24	-1	-1
ABarpp	87	-1.05575	10.1999	5.46147	1.6	32	16	82	83
ABpraaa	87	-3.56103	13.8672	-2.47607	1.9	69	27	-1	-1
Caa	87	3.3725	3.04484	2.81281	2.15	51	24	-1	-1
ABarpaa	87	-14.8056	10.1396	2.63515	1.8	75	33	-1	-1
D	87	23.0505	-5.80961	0.461867	2.75	43	10	-1	-1
ABplppa	87	4.91026	-7.60081	7.98151	1.5	79	35	-1	-1
ABprapa	87	6.56717	13.6284	0.755422	2.05	52	26	-1	-1
ABalppp	87	-6.46288	-13.6313	1.99947	2.1	55	37	-1	-1
ABprppp	87	21.1076	3.64233	-1.7554	1.45	80	40	-1	-1
ABplaap	87	-9.89607	-3.50912	4.77517	2.15	56	29	-1	-1
ABalpap	87	-16.1594	-9.97125	-2.10318	1.95	59	36	-1	-1
ABplapp	87	-1.58128	-2.41729	6.00894	2	62	28	-1	-1
ABaraap	87	-10.8844	1.71543	-6.07506	2.15	60	39	-1	-1
Cpp	87	21.2275	-1.98233	7.05873	2.45	48	25	-1	-1
ABalapp	87	-14.8324	1.99483	0.848446	1.85	64	30	-1	-1
ABarapp	87	-3.92266	6.02265	-6.76233	1.95	67	38	-1	-1
ABalaap	87	-18.3925	-3.69163	-4.9386	1.8	70	31	-1	-1
ABplpap	87	3.6622	-12.5809	2.77375	2.1	73	34	-1	-1
ABarpap	87	-8.92726	8.01864	0.69689	1.85	74	33	-1	-1
ABprpaa	87	10.2621	8.55775	-6.34152	1.35	76	41	-1	-1
ABplppp	87	10.2996	-10.07	5.01874	1.45	78	35	-1	-1
ABprppa	87	19.1476	8.38821	-1.13493	1.35	81	40	-1	-1
ABalapa	88	-21.5101	4.14195	2.7689	2.1	65	30	-1	-1
ABprapp	88	13.2799	11.1909	1.32785	2.2	53	26	-1	-1
ABalppa	88	-12.2764	-10.5197	6.97654	2.2	54	37	-1	-1
ABarapa	88	-10.1337	9.20793	-6.29598	2.1	66	38	-1	-1
MSap	88	0.633804	-12.414	-4.79797	2.65	44	20	-1	-1
MSpa	88	-3.73162	-3.30052	-6.58336	2.75	46	21	-1	-1
Ea	88	3.01833	-4.21788	-0.952489	3.15	22	8	-1	-1
ABplaaa	88	-15.7094	2.38072	4.84494	2.1	57	29	-1	-1
Cpa	88	13.1745	8.59825	6.73961	2.35	49	25	-1	-1
ABpraap	88	1.80171	10.2169	-5.9812	2.1	68	27	-1	-1
ABalaaa	88	-22.7401	-0.620931	-2.93128	2	71	31	-1	-1
ABplpaa	88	-2.38732	-10.9436	7.19331	2.15	72	34	-1	-1
ABalpaa	88	-20.6452	-6.00321	2.93492	2.25	58	36	-1	-1
ABprpap	88	13.8219	4.14159	-6.41254	1.75	77	41	-1	-1
ABaraaa	88	-17.7406	5.57533	-7.10156	2.2	61	39	-1	-1
P4	88	16.5427	-10.1818	-5.8487	2.3	42	10	-1	-1
Ep	88	14.604	-1.97977	-1.10337	3.1	23	8	-1	-1
ABplapa	88	-7.75397	1.96661	6.51809	2.05	63	28	-1	-1
MSaa	88	-9.87375	-7.69888	-6.88097	2.75	45	20	-1	-1
MSpp	88	6.48717	2.41772	-7.64546	2.65	47	21	-1	-1
Cap	88	14.1554	-2.09711	5.38778	2.55	50	24	-1	-1
ABarppp	88	1.02878	10.3959	6.51802	1.35	83	32	-1	-1
ABpraaa	88	-3.66095	13.8705	-2.47829	2.05	69	27	-1	-1
Caa	88	3.80835	3.46622	1.83687	2.2	51	24	-1	-1
ABarpaa	88	-15.1808	10.5697	2.14096	2.2	75	33	-1	-1
D	88	22.9378	-6.20588	0.445375	2.7	43	10	-1	-1
ABplppa	88	4.99529	-7.72143	8.47973	1.65	79	35	-1	-1
ABprapa	88	5.46057	13.0825	0.209982	2.2	52	26	-1	-1
ABalppp	88	-5.57209	-13.5783	2.52263	2.3	55	37	-1	-1
ABprppp	88	21.4308	3.66744	-2.74784	1.75	80	40	-1	-1
ABplaap	88	-9.3242	-4.04565	5.27024	2.3	56	29	-1	-1
ABalpap	88	-15.5705	-10.6726	-2.61436	2.15	59	36	-1	-1
ABplapp	88	-0.673477	-2.52917	5.52585	2.3	62	28	-1	-1
ABaraap	88	-10.0861	1.30717	-6.57108	2.3	60	39	-1	-1
Cpp	88	21.5379	-1.31041	7.58994	2.45	48	25	-1	-1
ABalapp	88	-14.8484	1.4954	0.830612	1.85	64	30	-1	-1
ABarapp	88	-3.32951	5.80324	-6.75611	2.25	67	38	-1	-1
ABalaap	88	-18.4999	-4.27021	-5.46178	2.05	70	31	-1	-1
ABplpap	88	4.64652	-12.731	3.292	2.25	73	34	-1	-1
ABarpap	88	-9.28973	7.80193	-1.32094	2.3	74	33	-1	-1
ABprpaa	88	10.2599	8.83994	-5.83126	1.75	76	41	-1	-1
ABplppp	88	11.0054	-9.89314	5.04145	1.65	78	35	-1	-1
ABprppa	88	18.8723	8.81503	-1.6269	1.6	81	40	-1	-1
ABarppa	88	-3.96411	10.6594	6.41031	1.55	82	32	-1	-1
ABalapa	89	-22.0331	4.12338	3.75689	2.2	65	30	-1	-1
ABprapp	89	14.1515	10.6445	1.8296	2.2	53	26	-1	-1
ABalppa	89	-13.0747	-10.1114	7.47256	2.3	54	37	-1	-1
ABarapa	89	-10.7098	9.2625	-7.30845	2.2	66	38	-1	-1
MSap	89	0.833648	-12.4205	-4.79352	2.65	44	20	-1	-1
MSpa	89	-3.61254	-2.70448	-6.55973	2.7	46	21	-1	-1
Ea	89	2.81849	-4.21133	-0.95694	3.15	22	8	-1	-1
ABplaaa	89	-16.6374	3.60389	7.86863	2.2	57	29	-1	-1
Cpa	89	14.1727	8.18344	6.24804	2.45	49	25	-1	-1
ABpraap	89	2.27366	9.68361	-5.48835	2.2	68	27	-1	-1
ABalaaa	89	-23.5554	-1.09418	-2.96692	2.2	71	31	-1	-1
ABplpaa	89	-3.00386	-10.7591	8.1862	2.25	72	34	-1	-1
ABalpaa	89	-21.0587	-5.72539	3.93583	2.3	58	36	-1	-1
ABprpap	89	14.3364	4.24257	-6.89741	2	77	41	-1	-1
ABaraaa	89	-18.1818	4.28991	-7.15683	2.3	61	39	-1	-1
P4	89	15.4489	-10.3281	-6.37987	2.3	42	10	-1	-1
Ep	89	14.4297	-1.17414	-1.07928	3.2	23	8	-1	-1
ABplapa	89	-8.24825	2.84702	7.53818	2.25	63	28	-1	-1
MSaa	89	-9.08077	-7.92483	-6.8703	2.8	45	20	-1	-1
MSpp	89	7.21109	2.81182	-8.11518	2.7	47	21	-1	-1
Cap	89	14.2957	-1.18395	4.92254	2.75	50	24	-1	-1
ABarppp	89	1.63789	10.6759	6.54208	1.5	83	32	-1	-1
ABpraaa	89	-3.95433	14.0801	-2.47784	2.2	69	27	-1	-1
Caa	89	4.27713	3.87942	3.86406	2.2	51	24	-1	-1
ABarpaa	89	-15.9504	10.8306	1.13117	2.3	75	33	-1	-1
D	89	22.5434	-6.37509	-0.0702194	2.7	43	10	-1	-1
ABplppa	89	5.39286	-7.45233	8.99889	2.05	79	35	-1	-1
ABprapa	89	4.57405	13.5115	0.204219	2.25	52	26	-1	-1
ABalppp	89	-4.77591	-13.7044	2.53687	2.3	55	37	-1	-1
ABprppp	89	22.1111	3.04522	-2.75366	2.05	80	40	-1	-1
ABplaap	89	-8.86714	-4.69625	6.25909	2.3	56	29	-1	-1
ABalpap	89	-15.2049	-11.4024	-2.13086	2.25	59	36	-1	-1
ABplapp	89	-0.366275	-3.00348	4.51557	2.65	62	28	-1	-1
ABaraap	89	-8.59151	0.776116	-7.05509	2.3	60	39	-1	-1
Cpp	89	21.6123	-2.11277	7.56363	2.5	48	25	-1	-1
ABalapp	89	-13.9406	1.38352	0.347518	2.1	64	30	-1	-1
ABarapp	89	-2.52163	5.69464	-7.24143	2.25	67	38	-1	-1
ABalaap	89	-18.1438	-5.29962	-4.98899	2.15	70	31	-1	-1
ABplpap	89	5.26733	-12.4335	2.81649	2.3	73	34	-1	-1
ABarpap	89	-8.78693	7.88545	-1.30625	2.35	74	33	-1	-1
ABprpaa	89	10.1792	9.44253	-5.81208	2.05	76	41	-1	-1
ABplppp	89	11.5019	-10.0094	5.04902	1.9	78	35	-1	-1
ABprppa	89	18.782	9.11796	-1.61843	1.95	81	40	-1	-1
ABarppa	89	-4.29365	10.4346	7.39562	1.8	82	32	-1	-1
ABalapa	90	-21.7142	4.71288	3.78497	2.25	65	30	-1	-1
ABprapp	90	15.0413	10.3154	1.83893	2.35	53	26	-1	-1
ABalppa	90	-14.0601	-10.3434	6.44049	2.3	54	37	-1	-1
ABarapa	90	-11.5081	9.67076	-6.81243	2.2	66	38	-1	-1
MSap	90	0.636997	-12.3141	-4.7944	2.7	44	20	-1	-1
MSpa	90	-3.29682	-2.21487	-6.53522	2.75	46	21	-1	-1
Ea	90	2.42306	-3.71628	-0.448451	2.5	22	8	-1	-1
ABplaaa	90	-16.327	4.27581	8.39983	2.3	57	29	-1	-1
Cpa	90	14.2758	8.28005	6.25383	2.45	49	25	-1	-1
ABpraap	90	2.47563	9.39487	-5.99415	2.35	68	27	-1	-1
ABalaaa	90	-23.7606	-0.905324	-2.46468	2.2	71	31	-1	-1
ABplpaa	90	-3.60658	-10.8394	8.16928	2.25	72	34	-1	-1
ABalpaa	90	-21.6327	-4.90667	3.95101	2.3	58	36	-1	-1
ABprpap	90	14.7265	3.92983	-6.89921	2.15	77	41	-1	-1
ABaraaa	90	-18.3816	4.29645	-7.16128	2.35	61	39	-1	-1
P4	90	15.3532	-9.84287	-5.8647	2.35	42	10	-1	-1
Ep	90	14.3149	-1.28821	-0.585519	2.95	23	8	-1	-1
ABplapa	90	-8.30562	3.48453	6.55824	2.35	63	28	-1	-1
MSaa	90	-8.70448	-7.97285	-5.86228	2.9	45	20	-1	-1
MSpp	90	6.80821	2.72502	-8.12764	2.7	47	21	-1	-1
Cap	90	14.1862	-1.48033	4.90962	3	50	24	-1	-1
ABarppp	90	2.99219	11.6672	5.60756	2.1	83	32	-1	-1
ABpraaa	90	-4.25515	14.7542	-1.46043	2.15	69	27	-1	-1
Caa	90	3.89977	3.54537	2.34222	2.35	51	24	-1	-1
ABarpaa	90	-15.7538	10.7241	1.13205	2.3	75	33	-1	-1
D	90	22.0427	-6.7408	-0.595173	2.75	43	10	-1	-1
ABplppa	90	4.75609	-8.24925	9.45656	2.15	79	35	-1	-1
ABprapa	90	4.66227	13.4908	0.706002	2.35	52	26	-1	-1
ABalppp	90	-4.45594	-13.7792	1.54086	2.45	55	37	-1	-1
ABprppp	90	22.4884	2.33293	-2.76972	2.15	80	40	-1	-1
ABplaap	90	-9.55277	-4.93807	5.23369	2.45	56	29	-1	-1
ABalpap	90	-14.9328	-11.9291	-1.64246	2.35	59	36	-1	-1
ABplapp	90	-0.27379	-2.54226	5.53475	2.6	62	28	-1	-1
ABaraap	90	-9.38025	0.437686	-8.08628	2.3	60	39	-1	-1
Cpp	90	21.7144	-1.00912	4.60195	2.45	48	25	-1	-1
ABalapp	90	-13.003	1.50635	-1.12756	2.25	64	30	-1	-1
ABarapp	90	-2.13684	5.5642	-6.73654	2.25	67	38	-1	-1
ABalaap	90	-17.3519	-5.90765	-5.49214	2.25	70	31	-1	-1
ABplpap	90	6.24101	-13.2653	2.81021	2.35	73	34	-1	-1
ABarpap	90	-7.19775	8.57978	0.256568	2.3	74	33	-1	-1
ABprpaa	90	9.57645	9.36228	-5.829	2.2	76	41	-1	-1
ABplppp	90	11.7995	-10.7834	4.02804	2.3	78	35	-1	-1
ABprppa	90	18.9935	9.12888	-2.11353	2.1	81	40	-1	-1
ABarppa	90	-4.25535	11.6332	7.43842	2.25	82	32	-1	-1
ABalapa	91	-22.115	4.34389	3.26224	2.3	65	30	-1	-1
ABprapp	91	14.2323	10.0419	1.81043	2.35	53	26	-1	-1
ABalppa	91	-14.2089	-9.78506	4.9552	2.3	54	37	-1	-1
ABarapa	91	-11.6867	9.99442	-7.30574	2.25	66	38	-1	-1
MSap	91	-0.0624548	-12.2912	-4.80998	2.7	44	20	-1	-1
MSpa	91	-3.09697	-2.22142	-6.53077	2.75	46	21	-1	-1
Ea	91	1.90644	-3.53508	0.546671	2.3	22	8	84	85
ABplaaa	91	-16.1229	4.75122	8.92167	2.35	57	29	-1	-1
Cpa	91	14.5447	7.65346	6.73867	2.35	49	25	-1	-1
ABpraap	91	2.48094	9.21257	-6.50085	2.35	68	27	-1	-1
ABalaaa	91	-23.9583	-0.134626	-1.44148	2.15	71	31	-1	-1
ABplpaa	91	-3.60127	-11.0217	7.66259	2.55	72	34	-1	-1
ABalpaa	91	-22.2045	-4.37015	3.45593	2.45	58	36	-1	-1
ABprpap	91	15.2293	4.01335	-6.88451	2.2	77	41	-1	-1
ABaraaa	91	-19.182	4.9869	-6.155	2.3	61	39	-1	-1
P4	91	15.0652	-9.81558	-6.37094	2.4	42	10	-1	-1
Ep	91	12.5811	-2.33132	-0.662589	2.05	23	8	-1	-1
ABplapa	91	-7.97074	4.57345	6.60415	2.45	63	28	-1	-1
MSaa	91	-8.79801	-7.76981	-5.85737	2.85	45	20	-1	-1
MSpp	91	6.49249	2.23542	-8.15216	2.8	47	21	-1	-1
Cap	91	12.8532	-2.15444	5.35528	2.4	50	24	-1	-1
ABarppp	91	2.60527	12.0798	5.61293	2.2	83	32	-1	-1
ABpraaa	91	-4.68143	14.6324	-0.473784	2.2	69	27	-1	-1
Caa	91	4.08367	4.08574	3.86674	2.35	51	24	-1	-1
ABarpaa	91	-16.1322	11.0543	0.634293	2.3	75	33	-1	-1
D	91	21.5484	-6.90675	-1.11299	2.75	43	10	-1	-1
ABplppa	91	3.7112	-7.56154	7.9548	2.25	79	35	-1	-1
ABprapa	91	4.91203	12.2649	1.16944	2.35	52	26	-1	-1
ABalppp	91	-4.34644	-13.4828	1.55379	2.45	55	37	-1	-1
ABprppp	91	22.4746	1.55131	-3.29782	2.25	80	40	-1	-1
ABplaap	91	-9.34866	-4.46265	5.75553	2.4	56	29	-1	-1
ABalpap	91	-14.2301	-11.8521	-1.62332	2.35	59	36	-1	-1
ABplapp	91	-0.185567	-2.563	6.03653	2.5	62	28	-1	-1
ABaraap	91	-9.99467	0.339972	-7.60364	2.4	60	39	-1	-1
Cpp	91	22.3256	-1.0113	4.11574	2.45	48	25	-1	-1
ABalapp	91	-13.189	1.24817	-2.14183	2.35	64	30	-1	-1
ABarapp	91	-2.20698	5.80217	-7.73074	2.25	67	38	-1	-1
ABalaap	91	-17.235	-6.07576	-6.49617	2.25	70	31	-1	-1
ABplpap	91	6.64494	-13.8428	1.7986	2.35	73	34	-1	-1
ABarpap	91	-6.38774	8.18898	-0.739011	2.3	74	33	-1	-1
ABprpaa	91	8.79091	10.1701	-5.31872	2.15	76	41	-1	-1
ABplppp	91	12.2895	-11.0994	4.02847	2.2	78	35	-1	-1
ABprppa	91	18.4046	9.83025	-1.60236	2.1	81	40	-1	-1
ABarppa	91	-4.21074	10.5961	8.40409	2.15	82	32	-1	-1
ABalapa	92	-21.897	4.55458	2.77427	2.3	65	30	-1	-1
ABprapp	92	14.632	10.0289	1.81933	2.25	53	26	-1	-1
ABalppa	92	-15.0178	-9.01219	6.4646	2.2	54	37	-1	-1
ABarapa	92	-11.7919	10.18	-6.80127	2.3	66	38	-1	-1
MSap	92	-0.731055	-11.6515	-5.30372	2.65	44	20	-1	-1
MSpa	92	-2.87054	-2.09315	-7.52187	2.75	46	21	-1	-1
Ear	92	0.746755	-1.9151	1.07659	1.3	85	22	-1	-1
ABplaaa	92	-16.1176	4.56892	8.41498	2.4	57	29	-1	-1
Cpa	92	15.0805	8.07157	5.76494	2.5	49	25	-1	-1
ABpraap	92	2.68078	9.20602	-6.49639	2.3	68	27	-1	-1
ABalaaa	92	-23.9551	-0.0347409	-1.43792	2.2	71	31	-1	-1
ABplpaa	92	-3.89784	-10.912	7.65948	2.5	72	34	-1	-1
ABalpaa	92	-21.994	-3.69496	3.98491	2.75	58	36	-1	-1
ABprpap	92	15.9341	3.80813	-7.37562	2.25	77	41	-1	-1
ABaraaa	92	-19.2819	4.99018	-6.15723	2.35	61	39	-1	-1
P4	92	14.7899	-9.38876	-6.86291	2.35	42	10	-1	-1
Ep	92	12.3005	-1.72219	-0.647865	2	23	8	86	87
ABplapa	92	-8.15569	4.69735	6.10371	2.3	63	28	-1	-1
MSpp	92	6.16506	1.72834	-7.67711	2.75	47	21	-1	-1
Cap	92	13.4325	-2.10913	6.37131	2.55	50	24	-1	-1
ABarppp	92	3.91595	12.0547	5.1423	2.25	83	32	-1	-1
ABpraaa	92	-3.88844	14.4065	-0.463113	2.25	69	27	-1	-1
ABarpaa	92	-16.0471	10.9337	1.13251	2.4	75	33	-1	-1
D	92	21.575	-6.77193	-2.10854	2.65	43	10	-1	-1
ABplppa	92	4.04392	-8.28311	5.43516	2.6	79	35	-1	-1
ABprapa	92	5.25966	12.707	-0.308295	2.45	52	26	-1	-1
ABalppp	92	-4.9449	-13.0811	2.05426	2.6	55	37	-1	-1
ABprppp	92	22.0887	1.29968	-4.31653	2.2	80	40	-1	-1
ABplaap	92	-9.93862	-4.14336	5.75288	2.4	56	29	-1	-1
ABalpap	92	-15.1283	-11.4406	-1.12952	2.35	59	36	-1	-1
ABplapp	92	-1.06466	-2.5985	5.01382	2.4	62	28	-1	-1
ABaraap	92	-10.3784	0.85249	-7.59471	2.4	60	39	-1	-1
Cpp	92	22.6158	-1.32077	4.11172	2.5	48	25	-1	-1
ABalapp	92	-13.8991	1.63569	-1.14402	2.25	64	30	-1	-1
ABarapp	92	-2.50036	6.01176	-7.73029	2.3	67	38	-1	-1
ABalaap	92	-17.809	-5.25704	-6.48098	2.25	70	31	-1	-1
ABplpap	92	6.3356	-14.1326	1.78122	2.4	73	34	-1	-1
ABarpap	92	-6.48659	8.57433	-0.227411	2.35	74	33	-1	-1
ABprpaa	92	8.52731	10.6144	-6.31024	2.2	76	41	-1	-1
ABplppp	92	13.1208	-11.1731	2.54403	2.35	78	35	-1	-1
ABprppa	92	18.2197	9.95415	-2.1028	2.1	81	40	-1	-1
ABarppa	92	-4.60512	10.4269	7.8885	2.35	82	32	-1	-1
MSaa	92	-9.37946	-7.53294	-6.36315	2.35	45	20	-1	-1
Eal	92	2.88535	-6.98465	0.949438	1.4	84	22	-1	-1
Caa	92	4.53648	3.99951	5.8761	2.3	51	24	-1	-1
ABalapa	93	-21.5813	5.04419	2.79878	2.3	65	30	-1	-1
ABprapp	93	14.8318	10.0223	1.82378	2.15	53	26	-1	-1
ABalppa	93	-14.6011	-9.19012	5.46725	2.3	54	37	-1	-1
ABarapa	93	-11.1966	10.7247	-5.7674	2.3	66	38	-1	-1
Eal	93	2.35382	-7.96714	0.902642	1.4	84	22	-1	-1
MSpa	93	-2.67601	-1.91739	-7.01072	1.9	46	21	-1	-1
Ear	93	0.0430588	-1.32781	2.08153	1.55	85	22	-1	-1
ABplaaa	93	-15.3182	4.54273	8.43278	2.35	57	29	-1	-1
Cpa	93	15.6034	6.70102	7.2306	2.55	49	25	-1	-1
ABpraap	93	3.07623	9.75731	-5.46697	2.3	68	27	-1	-1
ABalaaa	93	-24.0529	0.732686	-0.412492	2.2	71	31	-1	-1
ABplpaa	93	-4.16463	-10.5675	6.66439	2.35	72	34	-1	-1
ABalpaa	93	-21.4317	-4.53114	4.46929	2.35	58	36	-1	-1
ABprpap	93	15.8437	4.11106	-7.36715	2.25	77	41	-1	-1
ABaraaa	93	-18.5474	6.066	-6.10242	2.35	61	39	-1	-1
P4	93	13.6004	-9.04983	-6.87891	2.35	42	10	-1	-1
Epl	93	11.7423	-5.27494	1.21663	1.45	86	23	-1	-1
ABplapa	93	-7.65396	4.39879	5.60458	2.25	63	28	-1	-1
Cap	93	14.1128	-2.73135	6.36549	2.55	50	24	-1	-1
MSpp	93	5.56553	1.74798	-7.69046	2.75	47	21	-1	-1
ABarppp	93	5.30423	12.3735	6.18684	2.3	83	32	-1	-1
ABpraaa	93	-3.206	14.5484	0.558716	2.25	69	27	-1	-1
ABarpaa	93	-14.949	11.562	2.18107	2.3	75	33	-1	-1
D	93	21.187	-6.74137	-2.617	2.35	43	10	-1	-1
ABplppa	93	4.60729	-8.73722	6.43336	2.25	79	35	-1	-1
ABprapa	93	6.0718	13.0804	-0.276223	2.3	52	26	-1	-1
ABalppp	93	-5.42323	-12.7476	1.55427	2.35	55	37	-1	-1
ABprppp	93	21.3967	0.858092	-5.34906	2.2	80	40	-1	-1
ABplaap	93	-9.61758	-3.83606	5.2707	2.45	56	29	-1	-1
ABalpap	93	-15.5269	-11.0454	-0.6246	2.4	59	36	-1	-1
ABplapp	93	-1.12848	-3.54986	6.48039	2.3	62	28	-1	-1
ABaraap	93	-10.6707	1.44416	-7.08042	2.35	60	39	-1	-1
Cpp	93	22.3979	-1.53146	4.59969	2.45	48	25	-1	-1
ABalapp	93	-14.286	2.04832	-1.13866	2.3	64	30	-1	-1
ABarapp	93	-2.67785	6.7175	-7.70977	2.3	67	38	-1	-1
ABalaap	93	-17.8855	-4.1725	-5.94442	2.35	70	31	-1	-1
ABplpap	93	5.63189	-14.5917	1.24825	2.35	73	34	-1	-1
ABarpap	93	-5.58092	8.74465	-0.200247	2.35	74	33	-1	-1
ABprpaa	93	8.84304	11.104	-6.28573	2.2	76	41	-1	-1
ABplppp	93	12.9709	-12.3859	2.99856	2.25	78	35	-1	-1
ABprppa	93	18.0963	9.92249	-1.10591	2.25	81	40	-1	-1
ABarppa	93	-4.8188	9.65184	7.35595	2.3	82	32	-1	-1
MSaa	93	-8.76078	-6.95326	-6.32839	1.65	45	20	88	89
MSap	93	-1.41135	-11.0293	-5.2979	2.65	44	20	-1	-1
Epr	93	12.2028	0.434348	-2.07609	1.65	87	23	-1	-1
Caa	93	5.63562	3.96351	5.90058	2.3	51	24	-1	-1
ABalapa	94	-21.0052	4.98962	3.81125	2.3	65	30	-1	-1
ABprapp	94	15.932	9.32204	0.82418	2.5	53	26	-1	-1
ABalppa	94	-14.4225	-9.51379	5.96056	2.3	54	37	-1	-1
ABarapa	94	-10.7969	10.7117	-5.7585	2.3	66	38	-1	-1
Eal	94	2.05724	-7.85743	0.899532	1.85	84	22	-1	-1
MSpa	94	-3.06717	-0.94037	-5.98484	1.5	46	21	90	91
Ear	94	-0.0366403	-0.343149	2.61453	1.95	85	22	-1	-1
ABplaaa	94	-14.2276	4.58915	8.96039	2.3	57	29	-1	-1
Cpa	94	16.1923	5.99966	6.71943	2.5	49	25	-1	-1
ABpraap	94	2.80943	10.1017	-6.46207	2.35	68	27	-1	-1
ABalaaa	94	-23.7212	1.72172	-0.370147	2.2	71	31	-1	-1
ABplpaa	94	-3.66609	-10.966	6.16169	2.4	72	34	-1	-1
ABalpaa	94	-21.5944	-3.70805	3.99381	2.4	58	36	-1	-1
ABprpap	94	15.443	3.74208	-7.88988	2.2	77	41	-1	-1
ABaraaa	94	-18.2338	6.8378	-5.56765	2.3	61	39	-1	-1
P4	94	12.4226	-8.69343	-7.39448	2.35	42	10	-1	-1
Epl	94	10.6123	-5.85572	1.6703	1.6	86	23	-1	-1
ABplapa	94	-7.16498	4.74704	6.62909	2.35	63	28	-1	-1
MSaaa	94	-12.578	-6.76394	-5.41028	1.25	88	45	-1	-1
MSpp	94	5.4688	1.85114	-7.68912	2.45	47	21	-1	-1
ABarppp	94	6.30876	12.1585	5.70241	2.2	83	32	-1	-1
ABpraaa	94	-2.88815	14.7558	0.0729688	2.3	69	27	-1	-1
ABarpaa	94	-13.8403	11.8256	2.21626	2.35	75	33	-1	-1
D	94	19.3055	-6.84403	-3.66554	2	43	10	-1	-1
ABplppa	94	4.84642	-9.59852	7.91017	2.2	79	35	-1	-1
ABprapa	94	6.5629	13.1464	0.23803	2.3	52	26	-1	-1
ABalppp	94	-6.03765	-12.8453	2.03691	2.4	55	37	-1	-1
ABprppp	94	21.0789	0.650674	-4.86332	2.25	80	40	-1	-1
ABplaap	94	-9.04252	-4.2727	5.76934	2.5	56	29	-1	-1
ABalpap	94	-16.3199	-10.8195	-0.635271	2.35	59	36	-1	-1
ABplapp	94	-0.928639	-3.55641	6.48484	2.3	62	28	-1	-1
ABaraap	94	-10.9705	1.45397	-7.0871	2.35	60	39	-1	-1
Cpp	94	21.9461	-2.45227	5.5578	2.5	48	25	-1	-1
ABalapp	94	-13.5749	2.04288	-1.62264	2.2	64	30	-1	-1
ABarapp	94	-2.37171	6.90746	-7.69596	2.3	67	38	-1	-1
ABalaap	94	-17.8748	-3.49076	-5.41989	2.25	70	31	-1	-1
ABplpap	94	4.84421	-14.548	0.730889	2.4	73	34	-1	-1
ABarpap	94	-4.77835	8.81835	-0.178876	2.3	74	33	-1	-1
ABprpaa	94	9.53398	11.1635	-5.76703	2.25	76	41	-1	-1
ABplppp	94	13.0804	-13.1358	1.47358	2.25	78	35	-1	-1
ABprppa	94	19.7812	9.08523	-1.59617	2.15	81	40	-1	-1
ABarppa	94	-4.08425	9.68133	5.87286	2.4	82	32	-1	-1
MSaap	94	-8.77035	-7.25292	-6.33909	1.2	89	45	-1	-1
MSap	94	-1.90139	-10.7133	-5.29832	2.75	44	20	-1	-1
Epr	94	12.813	1.09644	-1.53821	2	87	23	-1	-1
Cap	94	14.893	-3.35684	6.36189	2.55	50	24	-1	-1
Caa	94	6.63483	3.93079	5.92284	2.3	51	24	-1	-1
ABalapa	95	-20.4992	5.17303	3.82951	2.45	65	30	-1	-1
ABprapp	95	15.7045	8.8117	1.30145	2.35	53	26	-1	-1
ABalppa	95	-14.5192	-9.41063	5.9619	2.35	54	37	-1	-1
ABarapa	95	-10.5025	10.8841	-5.24513	2.4	66	38	-1	-1
Eal	95	2.02639	-8.47421	1.37769	2.1	84	22	-1	-1
MSpaa	95	-6.1541	-0.157182	-5.52931	1.3	90	46	-1	-1
Ear	95	0.197247	0.366968	2.14439	2.15	85	22	-1	-1
ABplaaa	95	-13.7981	4.81076	7.97731	2.3	57	29	-1	-1
Cpa	95	16.6855	5.78352	6.72343	2.55	49	25	-1	-1
ABpraap	95	3.37599	9.7475	-5.4603	2.4	68	27	-1	-1
ABalaaa	95	-23.702	2.32103	-0.348746	2.2	71	31	-1	-1
ABplpaa	95	-4.37936	-10.6784	7.15593	2.35	72	34	-1	-1
ABalpaa	95	-21.2797	-2.55417	5.04241	2.3	58	36	-1	-1
ABprpap	95	15.1145	2.85293	-7.92865	2.25	77	41	-1	-1
ABaraaa	95	-18.0361	7.11345	-5.05294	2.35	61	39	-1	-1
P4	95	11.3149	-8.57501	-6.91583	2.35	42	10	-1	-1
Epl	95	10.1052	-6.4212	1.13821	1.9	86	23	-1	-1
ABplapa	95	-6.56545	4.7274	6.64245	2.25	63	28	-1	-1
MSaaa	95	-13.9546	-6.01892	-5.41647	1.25	88	45	-1	-1
MSpp	95	4.96814	2.53177	-6.67616	1.6	47	21	92	93
ABarppp	95	6.83176	12.1771	4.71442	2.25	83	32	-1	-1
ABpraaa	95	-2.38004	14.6571	-0.419028	2.35	69	27	-1	-1
ABarpaa	95	-13.4609	11.8775	3.22784	2.4	75	33	-1	-1
D	95	18.9909	-6.95156	-3.17622	1.85	43	10	94	95
ABplppa	95	4.57644	-9.354	6.91152	2.3	79	35	-1	-1
ABprapa	95	6.88395	13.4537	-0.244151	2.2	52	26	-1	-1
ABalppp	95	-6.03659	-12.4632	2.55074	2.6	55	37	-1	-1
ABprppp	95	21.2574	0.327008	-4.37001	2.25	80	40	-1	-1
ABplaap	95	-8.99996	-3.63846	4.79163	2.4	56	29	-1	-1
ABalpap	95	-15.9415	-11.1497	-0.137511	2.45	59	36	-1	-1
ABplapp	95	-0.600145	-2.66726	6.52362	2.45	62	28	-1	-1
ABaraap	95	-11.1629	2.04237	-6.57059	2.35	60	39	-1	-1
Cpp	95	22.9431	-3.24915	4.55241	2.55	48	25	-1	-1
ABalapp	95	-13.4654	2.33926	-1.60971	2.2	64	30	-1	-1
ABarapp	95	-2.07725	7.07994	-7.18259	2.3	67	38	-1	-1
ABalaap	95	-19.5692	-2.95316	-4.94033	2.3	70	31	-1	-1
ABplpap	95	4.31694	-15.0486	1.20149	2.4	73	34	-1	-1
ABarpap	95	-4.7826	9.38273	0.841641	2.35	74	33	-1	-1
ABprpaa	95	10.2324	10.7585	-6.26527	2.25	76	41	-1	-1
ABplppp	95	11.775	-13.2931	1.43751	2.2	78	35	-1	-1
ABprppa	95	20.2744	8.8691	-1.59218	2.25	81	40	-1	-1
ABarppa	95	-3.18176	9.75176	5.89646	2.55	82	32	-1	-1
MSaap	95	-7.43628	-7.24307	-7.80883	1.35	89	45	-1	-1
MSap	95	-2.30746	-10.9	-5.31436	2.65	44	20	-1	-1
Epr	95	12.3314	1.33004	-2.04176	2.05	87	23	-1	-1
MSpap	95	0.177026	-3.41069	-6.99612	1.4	91	46	-1	-1
Cap	95	15.5733	-3.97906	6.35607	2.55	50	24	-1	-1
Caa	95	6.42861	3.73756	5.91125	2.3	51	24	-1	-1
ABalapa	96	-20.4928	5.3728	3.83664	2.3	65	30	-1	-1
ABprapp	96	15.324	9.4241	1.31395	2.45	53	26	-1	-1
ABalppa	96	-13.9314	-9.44773	6.47482	2.4	54	37	-1	-1
ABarapa	96	-10.5046	10.12	-6.27278	2.35	66	38	-1	-1
Eal	96	1.79889	-8.98455	1.85496	2.15	84	22	-1	-1
MSpaa	96	-6.25083	-0.0540236	-5.52797	1.4	90	46	-1	-1
Ear	96	-1.08897	0.809055	2.12972	2.2	85	22	-1	-1
ABplaaa	96	-13.8162	4.59353	8.46973	2.4	57	29	-1	-1
Cpa	96	15.6842	6.09844	7.21143	2.55	49	25	-1	-1
ABpraap	96	3.86921	9.53136	-5.4563	2.4	68	27	-1	-1
ABalaaa	96	-23.6117	2.0181	-0.357221	2.2	71	31	-1	-1
ABplpaa	96	-4.16994	-10.3852	7.17108	2.35	72	34	-1	-1
ABalpaa	96	-21.2786	-3.21844	4.01832	2.4	58	36	-1	-1
ABprpap	96	15.7364	3.53249	-7.89033	2.2	77	41	-1	-1
ABaraaa	96	-18.0584	6.41425	-5.0779	2.35	61	39	-1	-1
P4	96	11.9453	-7.97787	-7.38064	2.3	42	10	-1	-1
Epl	96	10.2721	-6.76233	2.13108	2.1	86	23	-1	-1
ABplapa	96	-6.50482	5.57888	5.17231	2.35	63	28	-1	-1
MSaaa	96	-14.164	-6.31203	-5.43162	1.65	88	45	-1	-1
MSppa	96	5.09253	2.9455	-7.15923	1.15	92	47	-1	-1
ABarppp	96	6.35555	12.2283	3.70418	2.2	83	32	-1	-1
ABpraaa	96	-2.68619	14.4671	-0.432839	2.25	69	27	-1	-1
ABarpaa	96	-13.8552	11.7083	2.71225	2.45	75	33	-1	-1
Da	96	18.6708	-9.31224	-1.26448	1.3	95	43	-1	-1
ABplppa	96	4.65934	-9.19243	7.91999	2.2	79	35	-1	-1
ABprapa	96	7.37078	13.0378	-0.24729	2.1	52	26	-1	-1
ABalppp	96	-6.71157	-12.0233	2.04987	2.5	55	37	-1	-1
ABprppp	96	21.8676	0.989104	-3.83213	2.3	80	40	-1	-1
ABplaap	96	-9.07542	-3.21818	4.30411	2.45	56	29	-1	-1
ABalpap	96	-15.5546	-11.5623	-0.142876	2.4	59	36	-1	-1
ABplapp	96	-1.61425	-2.75188	6.99736	2.3	62	28	-1	-1
ABaraap	96	-11.6635	1.67665	-7.09555	2.35	60	39	-1	-1
Cpp	96	22.5413	-2.95387	5.05377	2.45	48	25	-1	-1
ABalapp	96	-13.2474	2.54995	-2.09768	2.3	64	30	-1	-1
ABarapp	96	-2.3749	6.80757	-7.69953	2.35	67	38	-1	-1
ABalaap	96	-19.7669	-3.22881	-5.45504	2.3	70	31	-1	-1
ABplpap	96	4.62948	-14.6589	1.22243	2.4	73	34	-1	-1
ABarpap	96	-4.95904	9.42421	-0.161926	2.45	74	33	-1	-1
ABprpaa	96	10.0357	10.8649	-6.26616	2.2	76	41	-1	-1
ABplppp	96	11.9514	-13.3345	2.44108	2.2	78	35	-1	-1
ABprppa	96	20.0714	8.77576	-1.6002	2.15	81	40	-1	-1
ABarppa	96	-2.95426	10.2621	5.41918	2.55	82	32	-1	-1
MSaap	96	-7.32359	-6.8468	-7.79234	1.65	89	45	-1	-1
MSap	96	-2.02258	-11.0271	-4.81169	1.8	44	20	-1	-1
Epr	96	12.5621	1.94027	-2.51547	2.25	87	23	-1	-1
MSpap	96	1.07737	-4.10441	-8.00017	1.55	91	46	-1	-1
MSppp	96	6.60935	0.678195	-6.70253	1.25	93	47	-1	-1
Dp	96	19.5097	-4.97951	-5.59734	1.55	94	43	-1	-1
Caa	96	6.22557	3.64422	5.90324	2.3	51	24	-1	-1
Cap	96	15.0833	-3.66304	6.35564	2.55	50	24	-1	-1
ABalapa	97	-20.7011	5.46177	4.33531	2.35	65	30	-1	-1
ABprapp	97	14.4311	9.65333	1.30105	2.4	53	26	-1	-1
ABalppa	97	-13.8995	-9.49522	4.97257	2.55	54	37	-1	-1
ABarapa	97	-10.6864	10.3438	-6.76965	2.35	66	38	-1	-1
Eal	97	2.19538	-9.09753	1.8603	2.3	84	22	-1	-1
MSpaa	97	-6.25721	-0.253794	-5.5351	1.85	90	46	-1	-1
Ear	97	-1.95209	1.27298	1.12485	2.4	85	22	-1	-1
ABplaaa	97	-14.1064	3.85666	6.93585	2.45	57	29	-1	-1
Cpa	97	15.4907	6.30476	7.21411	2.65	49	25	-1	-1
ABpraap	97	3.08368	10.3392	-4.94602	2.4	68	27	-1	-1
ABalaaa	97	-23.8339	1.32545	-0.38664	2.3	71	31	-1	-1
ABplpaa	97	-3.68842	-10.6188	7.67463	2.35	72	34	-1	-1
ABalpaa	97	-20.6324	-4.55733	4.48709	2.4	58	36	-1	-1
ABprpap	97	16.355	4.11216	-7.85558	2.25	77	41	-1	-1
ABaraaa	97	-18.6686	5.75216	-5.61578	2.4	61	39	-1	-1
P4	97	13.3198	-8.4407	-6.86419	2.35	42	10	-1	-1
Epl	97	9.86497	-7.33109	1.60122	2.2	86	23	-1	-1
ABplapa	97	-6.93748	5.25739	6.15182	2.3	63	28	-1	-1
MSaaa	97	-13.9524	-6.30111	-5.92673	1.9	88	45	-1	-1
MSppa	97	4.36018	4.02293	-8.64004	1.25	92	47	-1	-1
ABarppp	97	5.72836	11.7311	4.17255	2.2	83	32	-1	-1
ABpraaa	97	-3.08268	14.5801	-0.438174	2.25	69	27	-1	-1
ABarpaa	97	-14.7439	11.3731	1.67883	2.45	75	33	-1	-1
Da	97	18.9248	-10.0562	-0.283654	1.4	95	43	-1	-1
ABprapa	97	7.13797	12.7098	0.736674	1.95	52	26	-1	-1
ABalppp	97	-6.31507	-12.1363	2.0552	2.45	55	37	-1	-1
ABprppp	97	21.688	1.97704	-3.30135	2.35	80	40	-1	-1
ABplaap	97	-9.70473	-3.43324	5.28274	2.4	56	29	-1	-1
ABalpap	97	-14.8243	-10.9684	-0.605454	2.45	59	36	-1	-1
ABplapp	97	-1.30703	-2.17985	7.52499	2.4	62	28	-1	-1
ABaraap	97	-11.7507	2.07947	-7.08351	2.4	60	39	-1	-1
Cpp	97	22.2447	-2.84416	5.05066	2.55	48	25	-1	-1
ABalapp	97	-12.9658	2.3229	-1.59858	2.2	64	30	-1	-1
ABarapp	97	-2.7682	7.02043	-7.7013	2.35	67	38	-1	-1
ABalaap	97	-19.3938	-3.37672	-4.45059	2.35	70	31	-1	-1
ABplpap	97	4.70919	-14.5972	2.22734	2.35	73	34	-1	-1
ABarpap	97	-5.59367	9.39145	1.32339	2.4	74	33	-1	-1
ABprpaa	97	9.74233	11.0745	-6.2657	2.3	76	41	-1	-1
ABplppp	97	11.6389	-12.6779	3.95805	2.15	78	35	-1	-1
ABprppa	97	19.5664	8.97443	-1.10463	2.25	81	40	-1	-1
ABarppa	97	-3.95879	10.4771	5.90362	2.45	82	32	-1	-1
MSaap	97	-6.81759	-6.66339	-7.77408	1.9	89	45	-1	-1
MSap	97	-1.71324	-10.7373	-4.79432	1.75	44	20	96	97
Epr	97	12.407	3.34522	-2.46998	2.3	87	23	-1	-1
MSpap	97	0.76484	-4.49414	-8.02112	1.85	91	46	-1	-1
MSppp	97	8.25588	-1.35768	-7.23559	1.35	93	47	-1	-1
Dp	97	20.4951	-4.74751	-4.56527	1.6	94	43	-1	-1
Caa	97	5.55164	3.41987	4.37828	2.35	51	24	-1	-1
ABplppa	97	4.88472	-8.39989	7.95298	2.7	79	35	-1	-1
Cap	97	14.6964	-3.25041	6.36101	2.55	50	24	-1	-1
ABalapa	98	-20.5587	5.04639	1.82192	2.3	65	30	-1	-1
ABprapp	98	14.4439	10.0529	1.31532	2.45	53	26	-1	-1
ABalppa	98	-13.9059	-9.695	4.96544	2.35	54	37	-1	-1
ABarapa	98	-11.1913	10.5424	-6.27409	2.4	66	38	-1	-1
Eal	98	2.31765	-8.40161	1.88749	2.4	84	22	-1	-1
MSpaa	98	-6.44217	-0.129898	-6.03554	2.15	90	46	-1	-1
Ear	98	-1.32066	1.20585	-0.364041	2.45	85	22	-1	-1
ABplaaa	98	-14.4093	3.76659	6.92561	2.3	57	29	-1	-1
Cpa	98	14.8752	5.82497	7.18292	2.45	49	25	-1	-1
ABpraap	98	3.17829	10.5182	-4.4371	2.45	68	27	-1	-1
ABalaaa	98	-23.9466	0.929184	-0.403133	2.3	71	31	-1	-1
ABplpaa	98	-4.26136	-10.4644	6.66573	2.4	72	34	-1	-1
ABalpaa	98	-21.0916	-4.67087	2.4706	2.5	58	36	-1	-1
ABprpap	98	16.9556	4.4746	-7.3284	2.35	77	41	-1	-1
ABaraaa	98	-19.0885	5.8302	-4.622	2.4	61	39	-1	-1
P4	98	14.032	-8.06407	-6.83434	2.35	42	10	-1	-1
Epl	98	9.90957	-8.36815	2.56689	2.3	86	23	-1	-1
ABplapa	98	-6.78126	4.23452	6.62016	2.4	63	28	-1	-1
MSaaa	98	-14.0385	-6.56257	-6.93877	2.1	88	45	-1	-1
MSppa	98	4.95546	4.56768	-7.60617	1.55	92	47	-1	-1
ABarppp	98	4.84501	11.2136	2.63244	2.45	83	32	-1	-1
ABpraaa	98	-3.38564	14.49	-0.448418	2.35	69	27	-1	-1
ABarpaa	98	-14.6801	10.9354	2.66591	2.5	75	33	-1	-1
Da	98	18.8855	-10.5905	0.697628	1.55	95	43	-1	-1
ABprapa	98	6.33647	13.0181	1.22913	1.85	52	26	-1	-1
ABalppp	98	-5.12659	-11.4682	-0.896264	2.9	55	37	-1	-1
ABprppp	98	22.0643	1.92902	-2.29333	2.3	80	40	-1	-1
ABplaap	98	-9.21789	-3.84915	5.2796	2.5	56	29	-1	-1
ABalpap	98	-14.4257	-11.3636	-1.11038	2.5	59	36	-1	-1
ABplapp	98	-0.980678	-2.05485	6.53612	2.4	62	28	-1	-1
ABaraap	98	-11.739	2.09693	-7.58306	2.4	60	39	-1	-1
Cpp	98	21.6729	-2.30763	4.55558	2.5	48	25	-1	-1
ABalapp	98	-13.7566	2.26666	-2.11951	2.25	64	30	-1	-1
ABarapp	98	-3.15512	7.43307	-7.69593	2.35	67	38	-1	-1
ABalaap	98	-19.0877	-3.18676	-4.43678	2.35	70	31	-1	-1
ABplpap	98	4.12562	-14.0781	2.23182	2.4	73	34	-1	-1
ABarpap	98	-5.68615	8.93023	0.304219	2.35	74	33	-1	-1
ABprpaa	98	9.5393	10.9812	-6.27372	2.35	76	41	-1	-1
ABplppp	98	11.3615	-11.9689	3.97634	2.3	78	35	-1	-1
ABprppa	98	19.7759	9.26754	-1.08948	2.3	81	40	-1	-1
ABarppa	98	-4.17247	9.70207	5.37108	2.45	82	32	-1	-1
MSaap	98	-5.90979	-6.77527	-8.25717	2.05	89	45	-1	-1
MSapp	98	1.2249	-10.9621	-6.73514	1.3	97	44	-1	-1
Epr	98	12.5261	3.94126	-2.44635	2.35	87	23	-1	-1
MSpap	98	1.3931	-3.61481	-7.97566	2.1	91	46	-1	-1
MSppp	98	8.76718	-1.35658	-7.72402	1.6	93	47	-1	-1
Dp	98	21.0213	-4.62906	-5.54969	1.85	94	43	-1	-1
Caa	98	5.03821	3.70096	5.37697	2.35	51	24	-1	-1
ABplppa	98	4.89855	-8.66462	6.94316	2.45	79	35	-1	-1
Cap	98	14.2063	-2.93439	6.36058	2.55	50	24	-1	-1
MSapa	98	-3.26845	-12.1041	-4.37808	1.25	96	44	-1	-1
ABalapa	99	-20.6236	4.7593	4.31257	2.35	65	30	-1	-1
ABprapp	99	13.7072	9.25923	1.77077	2.4	53	26	-1	-1
ABalppa	99	-14.3258	-9.61695	5.95922	2.35	54	37	-1	-1
ABarapa	99	-10.9968	10.7182	-5.76295	2.45	66	38	-1	-1
Eal	99	2.64932	-8.45892	0.391927	2.35	84	22	-1	-1
MSpaa	99	-6.83547	0.0829634	-6.03731	2.2	90	46	-1	-1
Ear	99	-0.624401	1.08306	-0.352029	2.45	85	22	-1	-1
ABplaaa	99	-14.2084	3.09578	5.90597	2.45	57	29	-1	-1
Cpa	99	14.0185	6.48866	6.18518	2.8	49	25	-1	-1
ABpraap	99	2.58195	10.6377	-4.44689	2.45	68	27	-1	-1
ABalaaa	99	-23.617	1.15407	-1.38844	2.3	71	31	-1	-1
ABplpaa	99	-3.54277	-10.9343	5.1648	2.65	72	34	-1	-1
ABalpaa	99	-21.0384	-4.744	4.47106	2.55	58	36	-1	-1
ABprpap	99	16.9535	4.75679	-6.81814	2.35	77	41	-1	-1
ABaraaa	99	-18.5804	5.73142	-5.114	2.4	61	39	-1	-1
P4	99	15.1258	-7.91776	-6.30317	2.4	42	10	-1	-1
Epl	99	10.2487	-7.84361	1.59229	2.35	86	23	-1	-1
ABplapa	99	-7.1767	3.68323	5.59074	2.45	63	28	-1	-1
MSaaa	99	-14.7156	-5.84046	-6.92938	2.15	88	45	-1	-1
MSppa	99	4.48032	5.00105	-8.10259	1.9	92	47	-1	-1
ABarppp	99	4.89707	10.7584	4.11907	2.3	83	32	-1	-1
ABpraaa	99	-3.37926	14.6898	-0.441284	2.35	69	27	-1	-1
ABarpaa	99	-14.3187	10.77	4.16992	2.45	75	33	-1	-1
Da	99	18.4592	-10.7123	1.68427	2	95	43	-1	-1
ABprapa	99	6.22804	13.1038	1.73003	2.05	52	26	-1	-1
ABalppp	99	-5.02667	-11.4715	-0.894038	2.4	55	37	-1	-1
ABprppp	99	21.8708	2.13533	-2.29065	2.3	80	40	-1	-1
ABplaap	99	-9.64843	-4.45283	5.74886	2.5	56	29	-1	-1
ABalpap	99	-14.0526	-11.5115	-0.105926	2.5	59	36	-1	-1
ABplapp	99	-1.09337	-2.45112	6.51963	2.55	62	28	-1	-1
ABaraap	99	-12.0207	2.32399	-8.08216	2.45	60	39	-1	-1
Cpp	99	21.455	-2.51832	5.04355	2.5	48	25	-1	-1
ABalapp	99	-13.3537	2.35345	-2.10704	2.25	64	30	-1	-1
ABarapp	99	-3.25185	7.53622	-7.69459	2.35	67	38	-1	-1
ABalaap	99	-18.8538	-2.47665	-4.90692	2.3	70	31	-1	-1
ABplpap	99	4.0491	-14.0399	1.23048	2.45	73	34	-1	-1
ABarpap	99	-6.19214	8.74682	0.285957	2.4	74	33	-1	-1
ABprpaa	99	9.63071	11.0603	-5.76837	2.35	76	41	-1	-1
ABplppp	99	11.0766	-11.8417	3.47367	2.35	78	35	-1	-1
ABprppa	99	19.0892	9.68999	-1.09079	2.3	81	40	-1	-1
ABarppa	99	-4.1597	10.1016	5.38534	2.5	82	32	-1	-1
MSaap	99	-4.91696	-7.00777	-8.24205	2.15	89	45	-1	-1
MSapp	99	1.93924	-10.8677	-7.21555	1.5	97	44	-1	-1
Epr	99	12.5431	3.77641	-3.4526	2.35	87	23	-1	-1
MSpap	99	2.12021	-3.12082	-8.4418	2.2	91	46	-1	-1
MSppp	99	9.3816	-1.25887	-8.20666	1.85	93	47	-1	-1
Dp	99	21.8217	-4.27316	-5.01806	2	94	43	-1	-1
Caa	99	4.67462	2.75941	6.83687	2.35	51	24	-1	-1
ABplppa	99	5.10158	-8.57128	6.95118	2.3	79	35	-1	-1
Cap	99	13.1188	-4.27003	8.29019	2.2	50	24	-1	-1
MSapa	99	-3.67772	-12.3906	-4.39768	1.55	96	44	-1	-1
ABalapa	100	-20.6023	5.07642	3.82371	2.3	65	30	-1	-1
ABprapp	100	13.2373	9.5103	0.767656	2.4	53	26	-1	-1
ABalppa	100	-14.4013	-10.243	3.9338	2.35	54	37	-1	-1
ABarapa	100	-10.8001	10.6118	-5.76206	2.4	66	38	-1	-1
Eal	100	2.46968	-8.51733	-0.615207	2.35	84	22	-1	-1
MSpaa	100	-6.9407	0.268542	-5.53285	2.2	90	46	-1	-1
Ear	100	0.365239	0.750676	-0.340473	2.55	85	22	-1	-1
ABplaaa	100	-14.5391	2.48882	6.37745	2.4	57	29	-1	-1
Cpa	100	13.6252	6.70152	6.18341	2.75	49	25	-1	-1
ABpraap	100	2.61492	10.9723	-5.4353	2.5	68	27	-1	-1
ABalaaa	100	-23.2078	1.44063	-1.36884	2.25	71	31	-1	-1
ABplpaa	100	-4.44526	-11.0048	5.1412	2.55	72	34	-1	-1
ABalpaa	100	-21.4179	-4.79587	3.45947	2.5	58	36	-1	-1
ABprpap	100	16.2668	5.17924	-6.81945	2.3	77	41	-1	-1
ABaraaa	100	-18.6707	6.03435	-5.10553	2.4	61	39	-1	-1
P4	100	15.416	-8.22724	-6.30719	2.4	42	10	-1	-1
Epl	100	10.1754	-7.70552	0.594514	2.45	86	23	-1	-1
ABplapa	100	-7.2947	3.46927	6.08094	2.45	63	28	-1	-1
MSaaa	100	-14.4967	-5.24769	-6.90353	2.15	88	45	-1	-1
MSppa	100	4.79285	5.39077	-8.08164	2.05	92	47	-1	-1
ABarppp	100	4.67169	9.96588	4.08609	2.35	83	32	-1	-1
ABpraaa	100	-3.20388	14.2662	0.0484579	2.35	69	27	-1	-1
ABarpaa	100	-13.8042	10.871	3.68505	2.45	75	33	-1	-1
Da	100	18.0329	-10.834	2.67092	2	95	43	-1	-1
ABprapa	100	5.81878	12.8173	1.71042	2.3	52	26	-1	-1
ABalppp	100	-6.14601	-11.3705	0.0841627	2.45	55	37	-1	-1
ABprppp	100	21.89	2.73465	-2.26925	2.35	80	40	-1	-1
ABplaap	100	-9.75791	-3.70287	7.27384	2.55	56	29	-1	-1
ABalpap	100	-14.2992	-11.2321	-2.1037	2.45	59	36	-1	-1
ABplapp	100	-1.7907	-2.7104	5.99379	2.45	62	28	-1	-1
ABaraap	100	-11.3202	2.68315	-7.55276	2.4	60	39	-1	-1
Cpp	100	21.7101	-2.53743	2.54665	2.5	48	25	-1	-1
ABalapp	100	-13.4292	2.77373	-2.59456	2.25	64	30	-1	-1
ABarapp	100	-2.95527	7.42652	-7.69148	2.35	67	38	-1	-1
ABalaap	100	-18.4456	-2.57216	-5.40114	2.25	70	31	-1	-1
ABplpap	100	3.62282	-14.1616	2.21712	2.45	73	34	-1	-1
ABarpap	100	-6.4951	8.65675	0.275713	2.45	74	33	-1	-1
ABprpaa	100	10.158	11.5609	-6.23896	2.3	76	41	-1	-1
ABplppp	100	10.7673	-12.1316	3.45629	2.25	78	35	-1	-1
ABprppa	100	19.2688	9.7484	-0.0836576	2.25	81	40	-1	-1
ABarppa	100	-4.55087	11.0786	6.41122	2.7	82	32	-1	-1
MSaap	100	-4.12397	-7.23372	-8.23138	2.25	89	45	-1	-1
MSapp	100	2.33042	-10.7983	-6.70352	1.75	97	44	-1	-1
Epr	100	12.4059	2.96314	-2.98381	2.4	87	23	-1	-1
MSpap	100	2.82605	-2.94396	-8.41909	2.2	91	46	-1	-1
MSppp	100	9.96517	-1.77793	-8.21114	2	93	47	-1	-1
Dp	100	22.2587	-3.46971	-5.48018	2.05	94	43	-1	-1
Caa	100	4.07828	2.87894	6.82708	2.45	51	24	-1	-1
ABplppa	100	4.41914	-8.71321	5.92935	2.45	79	35	-1	-1
MSapa	100	-4.08379	-12.5773	-4.41372	1.85	96	44	-1	-1
Cap	100	13.1188	-4.27003	8.29019	2.2	50	24	-1	-1
ABalapa	101	-19.6466	5.41648	1.85621	2.25	65	30	-1	-1
ABprapp	101	13.8942	8.85314	1.76095	2.4	53	26	-1	-1
ABalppa	101	-14.6883	-9.83365	3.94139	2.4	54	37	-1	-1
ABarapa	101	-10.6035	10.5053	-5.76118	2.45	66	38	-1	-1
Eal	101	2.41443	-8.162	-2.10541	2.45	84	22	-1	-1
MSpaa	101	-6.74405	0.162111	-5.53196	2.2	90	46	-1	-1
Ear	101	0.767048	0.455393	-0.841829	2.55	85	22	-1	-1
ABplaaa	101	-14.6283	3.17382	6.89975	2.65	57	29	-1	-1
Cpa	101	14.0238	6.30636	5.67849	2.95	49	25	-1	-1
ABpraap	101	2.12808	11.3882	-5.43216	2.45	68	27	-1	-1
ABalaaa	101	-23.5245	1.61529	-0.369263	2.35	71	31	-1	-1
ABplpaa	101	-4.35065	-10.8257	5.65012	2.6	72	34	-1	-1
ABalpaa	101	-21.0182	-4.80896	3.46837	2.4	58	36	-1	-1
ABprpap	101	15.982	5.30641	-7.32212	2.3	77	41	-1	-1
ABaraaa	101	-18.659	6.05181	-5.60508	2.45	61	39	-1	-1
P4	101	15.8157	-8.24033	-6.29829	2.35	42	10	-1	-1
Epl	101	10.6824	-7.14004	1.1266	2.55	86	23	-1	-1
ABplapa	101	-7.10656	3.44526	6.58495	2.4	63	28	-1	-1
MSaaa	101	-15.0026	-5.4311	-6.92179	2.2	88	45	-1	-1
MSppa	101	4.40913	5.90329	-8.07271	2.1	92	47	-1	-1
ABarppp	101	5.24782	9.91132	5.09856	2.65	83	32	-1	-1
ABpraaa	101	-2.91262	14.3388	0.558259	2.35	69	27	-1	-1
ABarpaa	101	-13.9977	11.0773	3.68774	2.55	75	33	-1	-1
ABprapa	101	6.11748	12.4254	1.20328	2.6	52	26	-1	-1
ABalppp	101	-5.92702	-10.7777	0.110015	2.45	55	37	-1	-1
ABprppp	101	21.8198	2.97262	-3.26346	2.4	80	40	-1	-1
ABplaap	101	-9.94925	-3.77875	6.76626	2.65	56	29	-1	-1
ABalpap	101	-14.2758	-11.1971	-3.10282	2.45	59	36	-1	-1
ABplapp	101	-1.80878	-2.92764	6.48621	2.45	62	28	-1	-1
ABaraap	101	-11.4392	2.08712	-7.57639	2.4	60	39	-1	-1
Cpp	101	21.5495	-3.38564	4.01456	2.5	48	25	-1	-1
ABalapp	101	-13.0444	2.64329	-2.08967	2.3	64	30	-1	-1
ABarapp	101	-3.45488	7.44288	-7.70261	2.4	67	38	-1	-1
ABalaap	101	-18.2692	-2.61363	-4.39758	2.35	70	31	-1	-1
ABplpap	101	3.02756	-13.66	2.72116	2.45	73	34	-1	-1
ABarpap	101	-5.80203	8.43407	0.284159	2.45	74	33	-1	-1
ABprpaa	101	9.93155	11.4326	-5.24787	2.35	76	41	-1	-1
ABplppp	101	10.3676	-12.1185	3.44739	2.15	78	35	-1	-1
ABprppa	101	19.559	9.43893	-0.0876813	2.3	81	40	-1	-1
ABarppa	101	-3.64413	10.5847	5.4143	2.6	82	32	-1	-1
MSaap	101	-3.81251	-7.22607	-8.72426	2.2	89	45	-1	-1
MSapp	101	2.83854	-10.8971	-7.19552	1.95	97	44	-1	-1
Epr	101	12.8056	2.95005	-2.9749	2.45	87	23	-1	-1
MSpap	101	3.32778	-3.24252	-8.91822	2.2	91	46	-1	-1
MSppp	101	10.7294	-2.90286	-8.23257	2.1	93	47	-1	-1
Dp	101	22.5712	-3.07998	-5.45924	2.1	94	43	-1	-1
Caa	101	3.87525	2.7856	6.81906	2.5	51	24	-1	-1
ABplppa	101	4.11831	-9.08547	5.40885	2.35	79	35	-1	-1
MSapa	101	-4.27193	-12.5533	-4.91772	2	96	44	-1	-1
Cap	101	13.121	-4.55222	7.77993	2.35	50	24	-1	-1
Da	101	17.3111	-11.5103	2.63037	2	95	43	-1	-1
ABalapa	102	-20.0431	5.52946	1.85088	2.4	65	30	-1	-1
ABprapp	102	13.6062	8.88043	1.25471	2.4	53	26	-1	-1
ABalppa	102	-14.5702	-9.61969	3.45119	2.35	54	37	-1	-1
ABarapa	102	-10.6938	10.8083	-5.7527	2.4	66	38	-1	-1
Eal	102	2.48245	-8.11778	-0.60094	2.5	84	22	-1	-1
MSpaa	102	-6.41982	0.569299	-6.01058	2.2	90	46	-1	-1
Ear	102	1.16566	0.0602257	-1.34675	2.55	85	22	-1	-1
ABplaaa	102	-14.4413	2.76774	6.88994	2.55	57	29	-1	-1
Cpa	102	14.0769	5.18688	6.14103	2.35	49	25	-1	-1
ABpraap	102	2.31516	10.9821	-5.44198	2.45	68	27	-1	-1
ABalaaa	102	-23.2439	1.00616	-0.383987	2.3	71	31	-1	-1
ABplpaa	102	-4.75565	-10.6303	6.14791	2.5	72	34	-1	-1
ABalpaa	102	-20.9396	-5.12935	3.95946	2.4	58	36	-1	-1
ABprpap	102	16.0819	5.30314	-7.31989	2.35	77	41	-1	-1
ABaraaa	102	-18.7717	5.65554	-5.62158	2.4	61	39	-1	-1
P4	102	16.4205	-8.44227	-6.79163	2.3	42	10	-1	-1
Epl	102	10.9928	-7.51447	0.119894	2.55	86	23	-1	-1
ABplapa	102	-6.82168	3.31809	7.08762	2.45	63	28	-1	-1
MSaaa	102	-14.57	-5.10961	-7.90131	2.15	88	45	-1	-1
MSppa	102	4.5994	5.59709	-8.07896	2.1	92	47	-1	-1
ABarppp	102	4.84601	10.2066	5.59991	2.55	83	32	-1	-1
ABpraaa	102	-2.80419	14.2531	0.0573602	2.4	69	27	-1	-1
ABarpaa	102	-13.9764	11.3944	3.19888	2.55	75	33	-1	-1
ABprapa	102	5.82197	12.9172	1.71399	2.5	52	26	-1	-1
ABalppp	102	-6.3384	-10.7821	0.60067	2.4	55	37	-1	-1
ABprppp	102	21.9899	2.73137	-2.26703	2.35	80	40	-1	-1
ABplaap	102	-9.63459	-3.67122	6.27695	2.6	56	29	-1	-1
ABalpap	102	-14.4724	-11.0907	-3.1037	2.45	59	36	-1	-1
ABplapp	102	-1.40378	-3.12304	5.98842	2.4	62	28	-1	-1
ABaraap	102	-11.418	2.40424	-8.06524	2.5	60	39	-1	-1
Cpp	102	21.1328	-3.2077	5.01191	2.45	48	25	-1	-1
ABalapp	102	-13.2251	3.24915	-2.07272	2.35	64	30	-1	-1
ABarapp	102	-2.9457	7.72618	-7.68078	2.35	67	38	-1	-1
ABalaap	102	-18.1299	-2.08255	-5.37663	2.25	70	31	-1	-1
ABplpap	102	2.84153	-13.9182	1.70689	2.5	73	34	-1	-1
ABarpap	102	-5.80735	8.61638	0.79085	2.5	74	33	-1	-1
ABprpaa	102	9.7466	11.5565	-5.74831	2.35	76	41	-1	-1
ABplppp	102	9.86692	-12.4842	2.92244	2.2	78	35	-1	-1
ABprppa	102	19.3677	9.36305	-0.595258	2.3	81	40	-1	-1
ABarppa	102	-3.41458	9.42372	6.88042	2.6	82	32	-1	-1
MSaap	102	-4.29935	-6.81017	-8.72112	2.2	89	45	-1	-1
MSapp	102	3.24992	-10.8927	-7.68618	2	97	44	-1	-1
Epr	102	12.7854	1.96866	-3.51013	2.45	87	23	-1	-1
MSpap	102	3.39897	-4.14476	-8.9481	2.25	91	46	-1	-1
MSppp	102	11.3938	-4.0245	-8.25623	2.15	93	47	-1	-1
Dp	102	22.7795	-3.16895	-5.95791	2.15	94	43	-1	-1
Caa	102	4.25897	2.27308	6.81013	2.5	51	24	-1	-1
ABplppa	102	4.10661	-9.10294	5.90841	2.4	79	35	-1	-1
MSapa	102	-4.78005	-12.4545	-4.42573	2.05	96	44	-1	-1
Cap	102	12.8148	-4.74218	7.76612	2.6	50	24	-1	-1
Da	102	16.8838	-12.0141	3.1032	2.1	95	43	-1	-1
ABalapa	103	-19.6222	5.83349	1.37092	2.35	65	30	-1	-1
ABprapp	103	14.2068	8.19652	0.243985	2.45	53	26	-1	-1
ABalppa	103	-14.6723	-9.33423	3.95922	2.35	54	37	-1	-1
ABarapa	103	-11.422	9.93221	-5.80038	2.5	66	38	-1	-1
Eal	103	2.49203	-7.81813	-0.590239	2.4	84	22	-1	-1
MSpaa	103	-6.31671	0.665912	-6.00478	2.2	90	46	-1	-1
Ear	103	1.762	-0.0592963	-1.33697	2.5	85	22	-1	-1
ABplaaa	103	-15.4532	3.44727	8.39132	2.2	57	29	-1	-1
Cpa	103	14.3012	5.59734	5.6602	2.65	49	25	-1	-1
ABpraap	103	2.60003	10.855	-4.93931	2.45	68	27	-1	-1
ABalaaa	103	-22.8336	0.628457	-1.38847	2.4	71	31	-1	-1
ABplpaa	103	-4.95018	-10.8061	5.63677	2.25	72	34	-1	-1
ABalpaa	103	-21.1373	-5.405	3.44475	2.5	58	36	-1	-1
ABprpap	103	15.8852	5.40957	-7.32078	2.3	77	41	-1	-1
ABaraaa	103	-18.7621	5.9552	-5.61088	2.45	61	39	-1	-1
P4	103	16.4141	-8.64204	-6.79876	2.35	42	10	-1	-1
Epl	103	11.0949	-7.79993	-0.388139	2.5	86	23	-1	-1
ABplapa	103	-6.73665	3.19747	7.58583	2.35	63	28	-1	-1
MSaaa	103	-14.0768	-5.32574	-7.89731	2.25	88	45	-1	-1
MSppa	103	5.29885	5.57418	-8.06338	2.15	92	47	-1	-1
ABarppp	103	5.41788	9.67007	6.09499	2.6	83	32	-1	-1
ABpraaa	103	-3.00723	14.1598	0.0493422	2.35	69	27	-1	-1
ABarpaa	103	-13.3854	11.4572	3.71536	2.55	75	33	-1	-1
ABprapa	103	6.51823	12.7944	1.726	2.45	52	26	-1	-1
ABalppp	103	-6.54994	-10.793	1.09578	2.45	55	37	-1	-1
ABprppp	103	21.7868	2.63803	-2.27504	2.35	80	40	-1	-1
ABplaap	103	-10.1406	-3.85462	6.25869	2.5	56	29	-1	-1
ABalpap	103	-14.8806	-10.9952	-2.60948	2.5	59	36	-1	-1
ABplapp	103	-2.21273	-3.39651	5.95992	2.45	62	28	-1	-1
ABaraap	103	-11.4392	2.08712	-7.57639	2.5	60	39	-1	-1
Cpp	103	21.034	-2.82235	5.52351	2.45	48	25	-1	-1
ABalapp	103	-12.852	3.10124	-1.06826	2.65	64	30	-1	-1
ABarapp	103	-2.53643	8.01274	-7.66118	2.35	67	38	-1	-1
ABalaap	103	-17.6292	-1.71684	-4.85168	2.2	70	31	-1	-1
ABplpap	103	2.93826	-14.0214	1.70555	2.5	73	34	-1	-1
ABarpap	103	-5.60752	7.56349	-0.742607	2.45	74	33	-1	-1
ABprpaa	103	10.3376	11.6193	-5.23183	2.35	76	41	-1	-1
ABplppp	103	9.47255	-12.6534	2.40684	2.2	78	35	-1	-1
ABprppa	103	20.0522	9.22279	-0.083687	2.3	81	40	-1	-1
ABarppa	103	-3.30508	9.7201	6.89335	2.55	82	32	-1	-1
MSaap	103	-4.01447	-6.93734	-8.21845	2.25	89	45	-1	-1
MSapp	103	3.34665	-10.9959	-7.68752	2.1	97	44	-1	-1
Epr	103	13.167	1.73833	-3.0088	2.45	87	23	-1	-1
MSpap	103	3.00247	-4.03178	-8.95343	2.3	91	46	-1	-1
MSppp	103	11.7945	-4.70186	-9.27141	2.2	93	47	-1	-1
Dp	103	22.8316	-3.62416	-4.47128	2.2	94	43	-1	-1
Caa	103	4.04317	1.7802	6.78785	2.45	51	24	-1	-1
ABplppa	103	3.71331	-8.89007	5.90664	2.3	79	35	-1	-1
MSapa	103	-5.19143	-12.4589	-3.93507	2.05	96	44	-1	-1
Cap	103	12.9052	-5.04511	7.75765	2.55	50	24	-1	-1
Da	103	16.3874	-11.8978	3.09563	2.2	95	43	-1	-1
ABalapa	104	-19.2299	6.28489	2.39678	2.35	65	30	-1	-1
ABprapp	104	14.6405	8.90009	-0.221703	2.4	53	26	-1	-1
ABalppa	104	-14.6819	-9.63388	3.94852	2.3	54	37	-1	-1
ABarapa	104	-11.3157	10.1287	-5.79103	2.5	66	38	-1	-1
Eal	104	1.79896	-7.59545	-0.598685	2.45	84	22	-1	-1
MSpaa	104	-6.20828	0.580219	-6.50568	2.2	90	46	-1	-1
Ear	104	1.86405	-0.34476	-1.845	2.55	85	22	-1	-1
ABplaaa	104	-15.146	2.97295	7.38105	2.3	57	29	-1	-1
ABpraap	104	2.70741	11.4335	-4.41613	2.5	68	27	-1	-1
ABalaaa	104	-23.128	1.50231	-0.363927	2.4	71	31	-1	-1
ABplpaa	104	-5.33817	-10.7755	5.12831	2.3	72	34	-1	-1
ABalpaa	104	-20.9055	-4.41269	3.48487	2.45	58	36	-1	-1
ABprpap	104	16.1637	5.08263	-6.82525	2.35	77	41	-1	-1
ABaraaa	104	-18.659	6.05181	-5.60508	2.45	61	39	-1	-1
P4	104	16.48	-9.36197	-6.32195	2.3	42	10	-1	-1
Epl	104	10.9099	-7.67603	-0.888581	2.5	86	23	-1	-1
ABplapa	104	-6.67602	4.04894	6.11569	2.5	63	28	-1	-1
MSaaa	104	-14.8304	-4.56543	-8.88926	2.25	88	45	-1	-1
MSppa	104	5.5072	5.48521	-8.56206	2.25	92	47	-1	-1
ABarppp	104	5.11812	9.67989	6.08831	2.65	83	32	-1	-1
ABpraaa	104	-3.01042	14.0599	0.0457754	2.4	69	27	-1	-1
ABarpaa	104	-12.8241	11.6281	1.23226	2.5	75	33	-1	-1
ABprapa	104	7.3208	12.8681	1.74737	2.45	52	26	-1	-1
ABalppp	104	-6.71788	-10.834	-0.410915	2.55	55	37	-1	-1
ABprppp	104	21.773	1.85641	-2.80314	2.4	80	40	-1	-1
ABplaap	104	-10.0045	-3.42342	5.27606	2.5	56	29	-1	-1
ABalpap	104	-15.2707	-10.6824	-2.60768	2.5	59	36	-1	-1
ABplapp	104	-2.21485	-3.11432	6.47018	2.5	62	28	-1	-1
ABaraap	104	-11.1214	2.29453	-8.06213	2.5	60	39	-1	-1
Cpp	104	21.204	-3.0636	6.51994	2.45	48	25	-1	-1
ABalapp	104	-12.9189	3.4391	-2.05891	2.5	64	30	-1	-1
ABarapp	104	-2.03044	8.19615	-7.64291	2.4	67	38	-1	-1
ABalaap	104	-17.9226	-1.50725	-4.85122	2.35	70	31	-1	-1
ABplpap	104	1.83062	-13.9029	2.1842	2.5	73	34	-1	-1
ABarpap	104	-4.89318	7.65793	-1.22302	2.6	74	33	-1	-1
ABprpaa	104	10.2483	11.2579	-6.24744	2.35	76	41	-1	-1
ABplppp	104	8.75927	-12.3658	3.40108	2.15	78	35	-1	-1
ABprppa	104	20.3562	8.64859	-1.09753	2.25	81	40	-1	-1
ABarppa	104	-2.57053	9.74959	5.41025	2.45	82	32	-1	-1
MSaap	104	-4.87972	-6.19122	-8.71308	2.25	89	45	-1	-1
MSapp	104	3.0522	-11.1684	-8.20089	2.05	97	44	-1	-1
Epr	104	13.1531	0.956714	-3.5369	2.4	87	23	-1	-1
MSpap	104	3.01098	-4.1142	-9.45656	2.3	91	46	-1	-1
MSppp	104	11.8849	-5.00479	-9.27988	2.25	93	47	-1	-1
Dp	104	22.8007	-4.24094	-3.99312	2.15	94	43	-1	-1
Caa	104	4.85424	1.77148	6.30609	2.45	51	24	-1	-1
ABplppa	104	3.22647	-8.47417	5.90978	2.25	79	35	-1	-1
MSapa	104	-5.28073	-12.8202	-4.95068	2.05	96	44	-1	-1
Cap	104	13.122	-5.21649	6.75585	2.45	50	24	-1	-1
Cpa	104	14.871	5.343	6.66553	2.7	49	25	-1	-1
Da	104	16.3874	-11.8978	3.09563	2.2	95	43	-1	-1
ABalapa	105	-19.2873	6.92241	1.41683	2.35	65	30	-1	-1
ABprapp	105	14.5353	9.08567	0.282763	2.4	53	26	-1	-1
ABalppa	105	-14.802	-9.56565	4.94898	2.3	54	37	-1	-1
ABarapa	105	-10.8979	10.3329	-6.27455	2.45	66	38	-1	-1
Eal	105	1.80534	-7.39568	-0.591551	2.55	84	22	-1	-1
MSpaa	105	-6.09878	0.876602	-6.49276	2.25	90	46	-1	-1
Ear	105	1.68336	0.261097	-1.82805	2.55	85	22	-1	-1
ABplaaa	105	-14.943	3.06629	7.38907	2.45	57	29	-1	-1
ABpraap	105	3.71725	11.0362	-5.40725	2.5	68	27	-1	-1
ABalaaa	105	-23.4214	1.7119	-0.363471	2.35	71	31	-1	-1
ABplpaa	105	-5.75487	-10.5976	6.12565	2.45	72	34	-1	-1
ABalpaa	105	-20.4963	-4.12613	3.50447	2.45	58	36	-1	-1
ABprpap	105	16.3657	4.79389	-7.33105	2.35	77	41	-1	-1
ABaraaa	105	-17.9415	6.24614	-6.08193	2.4	61	39	-1	-1
P4	105	16.4619	-9.57921	-5.82952	2.3	42	10	-1	-1
ABplapa	105	-5.87772	3.64068	5.61967	2.45	63	28	-1	-1
MSaaa	105	-15.363	-4.88365	-7.91198	2.25	88	45	-1	-1
MSppa	105	6.29061	4.9596	-8.56209	2.15	92	47	-1	-1
ABarppp	105	5.46043	10.3043	5.11727	2.7	83	32	-1	-1
ABpraaa	105	-2.39174	14.6396	0.0805298	2.35	69	27	-1	-1
ABarpaa	105	-12.6445	11.6865	2.2394	2.5	75	33	-1	-1
ABprapa	105	7.31761	12.7682	1.74381	2.45	52	26	-1	-1
ABalppp	105	-6.39579	-11.191	-1.91718	2.6	55	37	-1	-1
ABprppp	105	22.3608	1.81931	-2.29022	2.4	80	40	-1	-1
ABplaap	105	-9.49743	-2.85794	5.80815	2.45	56	29	-1	-1
ABalpap	105	-14.9486	-9.99306	-2.57604	2.45	59	36	-1	-1
ABplapp	105	-2.21911	-3.59628	5.95278	2.45	62	28	-1	-1
ABaraap	105	-11.233	2.28034	-7.5648	2.45	60	39	-1	-1
Cpp	105	21.3911	-3.46969	6.51012	2.5	48	25	-1	-1
ABalapp	105	-12.1376	3.19568	-1.54868	2.15	64	30	-1	-1
ABarapp	105	-2.12824	7.91723	-8.1554	2.4	67	38	-1	-1
ABalaap	105	-18.149	-1.63552	-3.86013	2.25	70	31	-1	-1
ABplpap	105	1.43093	-13.8899	2.17529	2.45	73	34	-1	-1
ABarpap	105	-4.86233	8.27471	-1.70118	2.4	74	33	-1	-1
ABprpaa	105	10.8266	10.9212	-5.74523	2.4	76	41	-1	-1
ABplppp	105	8.46801	-12.4384	2.89128	2.1	78	35	-1	-1
ABprppa	105	20.5412	8.52469	-0.597085	2.3	81	40	-1	-1
ABarppa	105	-2.94256	10.2796	4.91963	2.6	82	32	-1	-1
MSaap	105	-4.70223	-6.89696	-8.73359	2.25	89	45	-1	-1
MSapp	105	3.52415	-11.7016	-7.70803	2.15	97	44	-1	-1
Epr	105	13.1361	1.12156	-2.53065	2.45	87	23	-1	-1
MSpap	105	3.01098	-4.1142	-9.45656	2.35	91	46	-1	-1
MSppp	105	11.5659	-5.59429	-9.30796	2.25	93	47	-1	-1
Dp	105	22.2979	-4.32446	-4.00782	2.15	94	43	-1	-1
Caa	105	4.2579	1.891	6.29631	2.45	51	24	-1	-1
ABplppa	105	3.11166	-8.58825	6.40354	2.15	79	35	-1	-1
MSapa	105	-6.49575	-13.2804	-4.99522	1.85	96	44	-1	-1
Cap	105	12.7266	-5.76778	5.72643	2.65	50	24	-1	-1
Cpa	105	14.7679	5.24639	6.65974	2.7	49	25	-1	-1
Epl	105	10.4443	-6.94301	-1.3743	2.5	86	23	-1	-1
Da	105	15.8144	-11.7434	2.08673	1.7	95	43	-1	-1
ABalapa	106	-19.367	6.86072	0.411927	2.35	65	30	-1	-1
ABprapp	106	14.6107	8.66539	0.770279	2.4	53	26	-1	-1
ABalppa	106	-14.5788	-9.53727	3.95431	2.3	54	37	-1	-1
ABarapa	106	-10.0953	10.4066	-6.25318	2.35	66	38	-1	-1
Eal	106	1.80427	-7.77775	-1.10538	2.55	84	22	-1	-1
MSpaa	106	-5.49394	0.674659	-6.9861	2.3	90	46	-1	-1
Ear	106	1.89278	0.554208	-1.8129	2.6	85	22	-1	-1
ABplaaa	106	-14.5412	2.77101	6.88771	2.65	57	29	-1	-1
ABpraap	106	3.3346	11.9308	-4.8845	2.45	68	27	-1	-1
ABalaaa	106	-23.4342	1.31236	-0.377738	2.4	71	31	-1	-1
ABplpaa	106	-6.17583	-10.9016	6.60561	2.4	72	34	-1	-1
ABalpaa	106	-20.322	-4.93176	3.48039	2.4	58	36	-1	-1
ABprpap	106	16.5602	4.96965	-6.81991	2.4	77	41	-1	-1
ABaraaa	106	-17.8873	6.55508	-3.56765	2.35	61	39	-1	-1
P4	106	16.4502	-9.59668	-5.32996	2.3	42	10	-1	-1
[truncated: 8,826 more rows]
