# Supplementary material for: Wnt Signaling Induces Asymmetric Dynamics in the Actomyosin Cortex of the C. elegans Endomesodermal Precursor Cell
Source: Front Cell Dev Biol. 2021 Sep 17;9:702741. doi: 10.3389/fcell.2021.702741 (PMC8484649; doi:10.3389/fcell.2021.702741)
Supplement: Supplementary file 2 [file Data_Sheet_1.ZIP › supplementary_material/lineages/WT_compressed/c030809-aligned.gr]

cell	time	x	y	z	radius	self	parent	child1	child2
EMS	28	3.45694	-10.4951	0.72053	3.9	0	-1	-1	-1
P2	28	22.1207	-0.00889388	1.23393	3.85	1	-1	-1	-1
ABp	28	2.65773	8.06912	1.98165	4.45	2	-1	-1	-1
ABa	28	-15.8926	0.513043	-0.486582	4.5	3	-1	-1	-1
EMS	29	3.9954	-11.5295	0.715456	4	0	-1	-1	-1
P2	29	21.307	1.44293	1.23994	3.95	1	-1	-1	-1
ABp	29	2.386	8.39415	1.48114	4.6	2	-1	-1	-1
ABa	29	-15.9803	0.718715	-0.485203	4.65	3	-1	-1	-1
EMS	30	3.77521	-12.009	0.20396	4.05	0	-1	-1	-1
P2	30	20.3504	3.99731	1.75977	3.95	1	-1	-1	-1
ABp	30	2.38927	6.79121	1.45736	3.7	2	-1	-1	-1
ABa	30	-14.6538	1.42348	0.550978	4.1	3	-1	-1	-1
EMS	31	3.59371	-11.6975	0.205119	4.15	0	-1	-1	-1
P2	31	19.6013	4.5597	0.753494	4.05	1	-1	-1	-1
ABp	31	1.95138	6.02446	0.937417	3.4	2	-1	4	5
ABa	31	-14.9617	1.14968	0.0408612	3.5	3	-1	-1	-1
ABpr	32	2.91672	5.27264	0.444574	2.35	4	2	-1	-1
EMS	32	4.30791	-11.6327	-0.280387	4.3	0	-1	-1	-1
P2	32	19.0711	4.37553	1.74089	4.05	1	-1	-1	-1
ABpl	32	1.95401	5.46732	4.43021	2.45	5	2	-1	-1
ABa	32	-14.1814	0.801774	0.0506295	2.65	3	-1	6	7
EMS	33	4.49427	-10.8105	-2.26518	4.5	0	-1	-1	-1
P2	33	19.0851	1.74617	3.20249	4.15	1	-1	-1	-1
ABpl	33	2.3288	3.53328	4.90877	2.2	5	2	-1	-1
ABar	33	-13.0121	4.47718	-2.37304	2.25	7	3	-1	-1
ABal	33	-15.6893	-0.340759	2.00535	2.1	6	3	-1	-1
ABpr	33	5.73524	5.50212	0.501965	2.05	4	2	-1	-1
EMS	34	3.48198	-9.63113	-3.26731	4.05	0	-1	-1	-1
P2	34	18.1704	-2.08892	2.12764	4.2	1	-1	-1	-1
ABpl	34	2.94216	3.8887	5.42595	2.6	5	2	-1	-1
ABar	34	-13.844	5.62959	-2.37183	2.5	7	3	-1	-1
ABal	34	-16.6948	-0.856664	0.477975	2.4	6	3	-1	-1
ABpr	34	6.56511	7.17868	-0.957645	2.85	4	2	-1	-1
EMS	35	2.96411	-8.10512	-2.75439	2.55	0	-1	8	9
P2	35	17.8295	-4.56449	1.58414	4.25	1	-1	-1	-1
ABpl	35	2.67043	4.21373	4.92543	3.1	5	2	-1	-1
ABar	35	-12.6308	5.66409	-2.84823	3.15	7	3	-1	-1
ABal	35	-16.736	-1.83984	-0.537732	3.05	6	3	-1	-1
ABpr	35	8.08374	7.29479	-1.42698	3.1	4	2	-1	-1
MS	36	0.759994	-8.26374	-3.2991	2.2	9	0	-1	-1
P2	36	17.1317	-6.31717	1.04456	4.35	1	-1	-1	-1
ABpl	36	2.0138	3.44423	5.40156	3.25	5	2	-1	-1
ABar	36	-11.9716	6.62576	-2.8213	3.5	7	3	-1	-1
ABal	36	-17.55	-1.89859	-0.0540472	3.45	6	3	-1	-1
ABpr	36	8.82707	8.14317	-0.899981	3.35	4	2	-1	-1
E	36	3.50861	-9.03974	-2.75786	1.9	8	0	-1	-1
MS	37	-0.395368	-7.49236	-3.30976	1.75	9	0	-1	-1
P2	37	17.815	-4.95628	1.07789	4.25	1	-1	-1	-1
ABpl	37	0.673128	3.10894	6.37119	3.4	5	2	-1	-1
ABar	37	-11.4387	8.51268	-3.78332	3.7	7	3	-1	-1
ABal	37	-18.7116	-2.73759	0.411373	3.45	6	3	-1	-1
ABpr	37	7.95183	9.6308	-2.8952	3.55	4	2	-1	-1
E	37	5.78839	-9.28641	-2.21772	1.65	8	0	-1	-1
MS	38	0.763533	-8.35611	-3.80056	2.1	9	0	-1	-1
P2	38	18.3373	-2.79225	1.62023	3.65	1	-1	-1	-1
ABpl	38	-0.34573	1.1674	6.3228	3.6	5	2	-1	-1
ABar	38	-10.0689	9.63154	-3.74045	3.7	7	3	-1	-1
ABal	38	-19.8914	-3.876	0.871994	3.65	6	3	-1	-1
ABpr	38	6.76734	9.61861	-3.91836	3.65	4	2	-1	-1
E	38	7.90228	-9.11429	-2.17468	2.05	8	0	-1	-1
MS	39	-0.197487	-9.49178	-4.336	2.7	9	0	-1	-1
P2	39	17.5834	-3.36351	2.59758	2.6	1	-1	-1	-1
ABpl	39	-1.07699	0.518636	5.799	3.85	5	2	-1	-1
ABar	39	-10.0568	9.83115	-3.73725	3.9	7	3	-1	-1
ABal	39	-19.4716	-3.40866	1.38713	3.9	6	3	-1	-1
ABpr	39	6.45338	9.24501	-4.43008	3.75	4	2	-1	-1
E	39	8.30043	-8.854	-1.16289	2.8	8	0	-1	-1
MS	40	-1.58406	-9.68402	-5.86585	3.25	9	0	-1	-1
P2	40	18.4673	-2.29928	1.63005	2.65	1	-1	10	11
ABpl	40	-1.72078	-1.84637	5.75149	3.9	5	2	-1	-1
ABar	40	-9.83163	10.695	-2.21965	3.95	7	3	-1	-1
ABal	40	-19.0098	-3.75325	2.39114	3.9	6	3	-1	-1
ABpr	40	5.67059	9.40074	-4.9429	3.9	4	2	-1	-1
E	40	9.09633	-9.09467	-1.65137	3.05	8	0	-1	-1
MS	41	-2.58533	-8.02046	-5.86029	3.1	9	0	-1	-1
P3	41	18.6287	-6.4081	1.07187	1.8	11	1	-1	-1
ABpl	41	-1.87764	-4.44131	5.70989	3.95	5	2	-1	-1
ABar	41	-9.063	10.9087	0.298986	3.95	7	3	-1	-1
ABal	41	-20.1403	-4.37777	1.86006	3.95	6	3	-1	-1
ABpr	41	7.18569	9.60923	-4.91078	3.9	4	2	-1	-1
E	41	9.61592	-8.63339	-1.13442	3.35	8	0	-1	-1
C	41	17.2679	-0.146879	3.13953	1.75	10	1	-1	-1
MS	42	-4.29226	-6.12972	-4.86456	3.3	9	0	-1	-1
P3	42	18.9327	-6.8032	-0.428622	2	11	1	-1	-1
ABpl	42	-1.48121	-6.1683	5.69179	4	5	2	-1	-1
ABar	42	-8.10224	10.5338	1.3121	4	7	3	-1	-1
ABal	42	-19.8602	-3.66152	-0.124512	4	6	3	-1	-1
ABpr	42	7.1445	8.62605	-5.92649	4.05	4	2	-1	-1
E	42	10.8919	-7.40867	-1.09176	3.35	8	0	-1	-1
C	42	16.2915	0.120786	2.62467	1.85	10	1	-1	-1
MS	43	-4.37619	-4.50585	-5.8423	3.6	9	0	-1	-1
P3	43	19.4953	-7.43841	-0.427296	2.45	11	1	-1	-1
ABpl	43	-0.63023	-7.30584	4.69087	4.05	5	2	-1	-1
ABar	43	-7.80389	10.8002	2.32207	4.05	7	3	-1	-1
ABal	43	-19.9117	-2.85702	-0.113533	4.15	6	3	-1	-1
ABpr	43	8.55875	9.12514	-4.89169	4.05	4	2	-1	-1
E	43	12.8216	-8.62776	-1.07294	3.45	8	0	-1	-1
C	43	16.0511	-0.0890047	4.11739	2.4	10	1	-1	-1
MS	44	-4.77013	-2.58668	-5.32115	3.65	9	0	-1	-1
P3	44	19.0467	-7.17875	-2.43261	3.1	11	1	-1	-1
ABpl	44	-1.58272	-8.14953	4.66008	4.1	5	2	-1	-1
ABar	44	-7.51407	10.7745	2.82739	4.1	7	3	-1	-1
ABal	44	-20.1799	-2.62435	-1.1155	4.2	6	3	-1	-1
ABpr	44	8.74877	9.10558	-4.38819	4.4	4	2	-1	-1
E	44	12.4078	-8.9953	-1.58648	3.7	8	0	-1	-1
C	44	16.0473	-1.50721	5.09651	2.75	10	1	-1	-1
MS	45	-4.84226	-2.27376	-5.81803	3.75	9	0	-1	-1
P3	45	19.822	-7.91101	-3.42895	3.1	11	1	-1	-1
ABpl	45	-3.00759	-8.37151	5.12964	3.9	5	2	-1	-1
ABar	45	-6.7579	10.0274	2.83076	4.05	7	3	-1	-1
ABal	45	-20.4456	-2.19951	-1.61442	4.1	6	3	-1	-1
ABpr	45	9.3561	9.36119	-3.87261	4	4	2	-1	-1
E	45	10.7304	-8.87737	-2.61714	3.65	8	0	-1	-1
C	45	15.2152	-1.86537	5.5754	3	10	1	-1	-1
MS	46	-3.9139	-1.8293	-5.79364	3.9	9	0	-1	-1
P3	46	20.4663	-8.85169	-3.4306	3.2	11	1	-1	-1
ABpl	46	-5.14783	-7.62445	4.09947	2.85	5	2	-1	-1
ABar	46	-5.09646	9.04098	1.84761	3.3	7	3	-1	-1
ABal	46	-19.9428	-0.811618	-2.58444	3.1	6	3	-1	-1
ABpr	46	9.05788	8.34552	-1.89284	3	4	2	-1	-1
E	46	10.3852	-9.46545	-2.13235	3.65	8	0	-1	-1
C	46	14.7006	-1.9423	6.06454	3.05	10	1	-1	-1
MS	47	-3.20927	-1.77193	-5.77929	3.95	9	0	-1	-1
P3	47	20.3232	-9.25971	-2.43912	3.25	11	1	-1	-1
ABpl	47	-4.73552	-7.73363	3.10545	2.75	5	2	12	13
ABar	47	-4.35591	8.18661	2.34923	3.2	7	3	14	15
ABal	47	-19.7176	0.0521981	-1.06684	3	6	3	16	17
ABpr	47	9.47241	6.91794	-1.90614	2.8	4	2	18	19
E	47	9.99807	-9.24159	-2.13644	3.8	8	0	-1	-1
C	47	13.8987	-1.80143	6.55143	3.3	10	1	-1	-1
MS	48	-2.75853	-2.60068	-5.78299	3.85	9	0	-1	-1
P3	48	20.9043	-8.83424	0.0790722	3.15	11	1	-1	-1
ABplp	48	-3.30031	-9.29933	1.6092	2.15	13	5	-1	-1
ABara	48	-5.28794	8.58382	-0.163446	2.25	15	7	-1	-1
ABalp	48	-18.2934	-1.99766	-3.57079	2	16	6	-1	-1
ABprp	48	11.1371	4.32857	-2.91307	1.75	18	4	-1	-1
E	48	11.8485	-9.96304	-1.61158	3.7	8	0	-1	-1
C	48	13.3964	-0.168178	6.5661	3.35	10	1	-1	-1
ABpla	48	-5.70268	-4.90215	5.12963	1.8	12	5	-1	-1
ABarp	48	-2.86953	8.37279	3.8809	2.05	14	7	-1	-1
ABala	48	-20.2006	0.951013	0.937871	2	17	6	-1	-1
ABpra	48	8.99178	8.75824	-2.38812	2.25	19	4	-1	-1
MS	49	-1.76684	-4.27167	-5.2887	3.9	9	0	-1	-1
P3	49	21.0286	-7.67981	2.59936	3.15	11	1	-1	-1
ABplp	49	-4.06709	-8.27509	3.1102	2.15	13	5	-1	-1
ABara	49	-6.48344	8.08747	-2.19431	2.55	15	7	-1	-1
ABalp	49	-18.5054	-3.69571	-3.09996	2.1	16	6	-1	-1
ABprp	49	11.2352	2.33522	-3.94114	1.85	18	4	-1	-1
E	49	11.2881	-10.6462	-0.632185	3.8	8	0	-1	-1
C	49	13.4872	2.83947	6.11243	3.5	10	1	-1	-1
ABpla	49	-8.63738	-3.43769	6.09551	2.05	12	5	-1	-1
ABarp	49	-2.67216	9.67906	2.90382	2.4	14	7	-1	-1
ABala	49	-20.7863	0.90245	-0.0743616	2.3	17	6	-1	-1
ABpra	49	8.51547	8.71105	-3.89838	2.25	19	4	-1	-1
MS	50	-0.911925	-4.74032	-4.27901	3.95	9	0	-1	-1
P3	50	21.0673	-6.88881	3.11201	3.2	11	1	-1	-1
ABplp	50	-4.55861	-7.66826	4.61025	2.5	13	5	-1	-1
ABara	50	-5.8655	8.06597	-3.18309	2.75	15	7	-1	-1
ABalp	50	-17.4462	-4.5534	-3.59258	2.7	16	6	-1	-1
ABprp	50	11.8916	1.59415	-3.93959	2.55	18	4	-1	-1
E	50	10.9024	-9.94565	0.871291	3.8	8	0	-1	-1
C	50	13.4598	4.04319	6.12981	3.5	10	1	-1	-1
ABpla	50	-8.74648	-1.9285	6.11587	2.65	12	5	-1	-1
ABarp	50	-3.06532	9.80311	2.89814	2.75	14	7	-1	-1
ABala	50	-21.5741	0.673836	-1.59329	2.85	17	6	-1	-1
ABpra	50	9.50494	8.35845	-4.38483	2.95	19	4	-1	-1
MS	51	-1.76213	-5.39789	-3.80492	4	9	0	-1	-1
P3	51	21.8997	-5.02008	2.15546	3.25	11	1	-1	-1
ABplp	51	-3.27931	-8.04648	4.62912	3.2	13	5	-1	-1
ABara	51	-6.85995	8.03422	-3.70276	3.2	15	7	-1	-1
ABalp	51	-17.2047	-5.37746	-3.10006	3.1	16	6	-1	-1
ABprp	51	11.3422	1.39511	-1.95248	2.9	18	4	-1	-1
E	51	12.1579	-9.21252	0.406091	3.75	8	0	-1	-1
C	51	12.9306	3.57448	6.11271	3.65	10	1	-1	-1
ABpla	51	-9.32718	-1.59271	6.10974	3	12	5	-1	-1
ABarp	51	-2.76238	9.69256	2.40215	3.1	14	7	-1	-1
ABala	51	-21.741	1.37716	-1.08588	3.25	17	6	-1	-1
ABpra	51	8.86917	9.59111	-3.87852	3.5	19	4	-1	-1
MS	52	-1.64777	-5.01217	-3.29685	2.8	9	0	-1	-1
P3	52	22.5528	-4.1582	2.18078	3.2	11	1	-1	-1
ABplp	52	-2.30545	-8.50632	4.64093	3.15	13	5	-1	-1
ABara	52	-7.36249	8.1569	-3.21041	3.3	15	7	-1	-1
ABalp	52	-15.2957	-7.08815	-3.5891	3.3	16	6	-1	-1
ABprp	52	11.1124	0.908207	-1.96412	3.3	18	4	-1	-1
E	52	12.2637	-9.11878	0.409512	3.8	8	0	-1	-1
C	52	12.6493	3.89208	6.11204	3.55	10	1	-1	-1
ABpla	52	-10.616	-1.22192	6.59072	3.2	12	5	-1	-1
ABarp	52	-3.16866	9.90155	3.39777	3.25	14	7	-1	-1
ABala	52	-22.3722	2.2329	-2.08553	3.4	17	6	-1	-1
ABpra	52	8.13359	10.8298	-3.37403	3.45	19	4	-1	-1
MS	53	-2.24302	-5.06817	-3.80923	2.65	9	0	20	21
P3	53	22.4316	-2.84861	2.19794	3.3	11	1	-1	-1
ABplp	53	-1.03573	-8.89197	5.15966	3.2	13	5	-1	-1
ABara	53	-8.64927	7.9586	-4.73844	3.4	15	7	-1	-1
ABalp	53	-13.7869	-8.49004	-3.08091	3.5	16	6	-1	-1
ABprp	53	11.5539	1.58259	-1.94564	3.25	18	4	-1	-1
E	53	11.7046	-8.57595	-0.0932667	3.25	8	0	-1	-1
C	53	11.8389	3.74096	6.09428	3.5	10	1	-1	-1
ABpla	53	-11.4685	-0.561099	6.08408	3.3	12	5	-1	-1
ABarp	53	-3.18531	10.0789	4.90053	3.2	14	7	-1	-1
ABala	53	-23.0157	1.37847	-2.61071	3.4	17	6	-1	-1
ABpra	53	6.80381	11.728	-4.38643	3.4	19	4	-1	-1
MSp	54	-0.940642	-4.76263	-2.77945	2.25	20	9	-1	-1
P3	54	22.2199	-3.0361	2.1911	3.3	11	1	-1	-1
ABplp	54	-0.0533417	-9.05983	5.67612	3.3	13	5	-1	-1
ABara	54	-9.35036	7.80885	-5.25424	3.5	15	7	-1	-1
ABalp	54	-13.5765	-9.52858	-1.59189	3.4	16	6	-1	-1
ABprp	54	12.8089	1.55446	-4.9229	3.35	18	4	-1	-1
E	54	11.4819	-9.24759	-1.10782	2.65	8	0	-1	-1
C	54	11.5707	3.97363	5.09231	3.65	10	1	-1	-1
ABpla	54	-12.0069	0.473323	6.08915	3.4	12	5	-1	-1
ABarp	54	-3.09509	10.0654	5.4022	3.35	14	7	-1	-1
ABala	54	-22.6286	1.15461	-2.60663	3.4	17	6	-1	-1
ABpra	54	6.08961	11.6632	-3.90093	3.5	19	4	-1	-1
MSa	54	-3.26896	-6.82497	-2.85471	1.95	21	9	-1	-1
MSp	55	0.889453	-4.46509	-3.24012	1.95	20	9	-1	-1
P3	55	21.9532	-2.32671	2.69669	3.25	11	1	-1	-1
ABplp	55	1.51079	-9.84802	5.19421	3.35	13	5	-1	-1
ABara	55	-9.51547	6.43252	-6.27817	3.6	15	7	-1	-1
ABalp	55	-13.6052	-9.55089	-0.0923262	3.45	16	6	-1	-1
ABprp	55	14.2327	2.06099	-4.38796	3.45	18	4	-1	-1
E	55	12.5822	-9.1221	-0.584731	2.75	8	0	22	23
C	55	11.3349	3.38692	5.07906	3.7	10	1	-1	-1
ABpla	55	-11.4657	1.14165	6.10946	3.45	12	5	-1	-1
ABarp	55	-3.19488	10.0714	5.40038	3.35	14	7	-1	-1
ABala	55	-22.2283	0.845815	-3.60385	3.5	17	6	-1	-1
ABpra	55	4.99785	11.8297	-3.91936	3.65	19	4	-1	-1
MSa	55	-4.97762	-6.92153	-2.88887	1.85	21	9	-1	-1
MSp	56	1.13482	-3.87095	-3.72673	2	20	9	-1	-1
P3	56	22.0771	-1.93356	2.70491	3.25	11	1	-1	-1
ABplp	56	1.34739	-9.23707	5.20017	3.4	13	5	-1	-1
ABara	56	-10.6374	6.09998	-6.3046	3.35	15	7	-1	-1
ABalp	56	-14.9698	-8.77482	0.393232	3.45	16	6	-1	-1
ABprp	56	15.6946	1.08668	-5.37475	3.55	18	4	-1	-1
Ea	56	10.1914	-10.8641	-1.65672	2.05	23	8	-1	-1
C	56	10.4307	3.34168	5.06107	3.75	10	1	-1	-1
ABpla	56	-11.3297	1.73442	6.12088	3.55	12	5	-1	-1
ABarp	56	-2.71399	9.74169	5.40469	3.45	14	7	-1	-1
ABala	56	-22.0167	1.0333	-3.59701	3.55	17	6	-1	-1
ABpra	56	4.56495	11.4473	-3.43319	3.55	19	4	-1	-1
MSa	56	-5.54271	-6.4785	-3.39325	2.4	21	9	-1	-1
Ep	56	15.5656	-9.02685	0.974261	3	22	8	-1	-1
MSp	57	1.13732	-3.67877	-3.22368	2.7	20	9	-1	-1
P3	57	21.9439	-0.823577	2.71887	3.25	11	1	-1	-1
ABplp	57	2.30841	-8.1014	5.73561	3.4	13	5	-1	-1
ABara	57	-10.6867	5.58608	-5.3129	3.4	15	7	-1	-1
ABalp	57	-14.7076	-9.10729	1.3936	3.45	16	6	-1	-1
ABprp	57	15.3625	0.413669	-5.89126	3.5	18	4	-1	-1
Ea	57	10.1011	-10.8506	-2.1584	2.25	23	8	-1	-1
C	57	10.2768	3.96007	4.56718	3.6	10	1	-1	-1
ABpla	57	-11.4054	2.1397	6.12546	3.6	12	5	-1	-1
ABarp	57	-2.77405	10.2542	4.91101	3.5	14	7	-1	-1
ABala	57	-22.0358	1.01843	-2.5973	3.55	17	6	-1	-1
ABpra	57	3.77612	11.5032	-3.94761	3.65	19	4	-1	-1
MSa	57	-5.86978	-6.76717	-2.90366	2.75	21	9	-1	-1
Ep	57	16.6239	-8.08942	1.00847	2.45	22	8	-1	-1
MSp	58	1.77585	-3.20868	-3.7046	3.1	20	9	-1	-1
P3	58	21.6591	-0.413606	3.21966	3.25	11	1	-1	-1
ABplp	58	2.86852	-8.92878	5.23388	3.5	13	5	-1	-1
ABara	58	-11.4997	5.24279	-5.83372	3.55	15	7	-1	-1
ABalp	58	-14.4768	-8.90493	0.400738	3.65	16	6	-1	-1
ABprp	58	15.7848	1.07319	-4.87307	3.65	18	4	-1	-1
Ea	58	10.4762	-11.2741	-2.15751	2.85	23	8	-1	-1
C	58	9.26074	3.72127	4.54417	2.3	10	1	-1	-1
ABpla	58	-12.1341	1.68311	6.10471	3.7	12	5	-1	-1
ABarp	58	-3.61114	9.5117	4.38379	3.6	14	7	-1	-1
ABala	58	-21.8458	0.998872	-2.09381	3.65	17	6	-1	-1
ABpra	58	3.78216	11.603	-3.94601	3.65	19	4	-1	-1
MSa	58	-6.22348	-7.64722	-2.92353	3.05	21	9	-1	-1
Ep	58	16.8321	-7.80956	1.51677	2.8	22	8	-1	-1
MSp	59	3.08781	-2.8957	-3.17468	3.15	20	9	-1	-1
P3	59	21.0809	0.114356	3.71659	3.35	11	1	-1	-1
ABplp	59	2.93212	-9.53367	5.2261	3.5	13	5	-1	-1
ABara	59	-10.7588	5.899	-5.80977	3.7	15	7	-1	-1
ABalp	59	-15.1058	-9.36759	0.381811	3.6	16	6	-1	-1
ABprp	59	16.4412	0.332117	-4.87153	3.5	18	4	-1	-1
Ea	59	10.4315	-12.1649	-2.67177	3.05	23	8	-1	-1
C	59	9.73311	3.09957	4.04382	2.35	10	1	24	25
ABpla	59	-12.8903	2.43024	6.10134	3.6	12	5	-1	-1
ABarp	59	-3.13378	9.27435	4.88955	3.55	14	7	-1	-1
ABala	59	-22.5227	1.24835	-2.60321	3.65	17	6	-1	-1
ABpra	59	4.68035	11.5485	-3.92962	3.55	19	4	-1	-1
MSa	59	-7.28784	-8.68446	-2.95934	3.35	21	9	-1	-1
Ep	59	17.33	-7.55532	2.53038	3.05	22	8	-1	-1
MSp	60	3.24649	-2.38043	-4.66442	3.15	20	9	-1	-1
P3	60	21.5859	0.183851	3.72729	3.25	11	1	-1	-1
ABplp	60	2.10355	-9.9842	5.20353	3.45	13	5	-1	-1
ABara	60	-9.83651	6.24366	-5.78698	3.9	15	7	-1	-1
ABalp	60	-16.0221	-9.61244	0.360621	3.65	16	6	-1	-1
ABprp	60	16.179	0.664588	-5.87189	3.6	18	4	-1	-1
Ea	60	9.49735	-11.1986	-3.17543	3.15	23	8	-1	-1
Cp	60	11.5572	3.2973	3.58155	1.75	25	10	-1	-1
ABpla	60	-12.2794	2.59348	6.11547	3.7	12	5	-1	-1
ABarp	60	-3.09653	9.58863	3.89464	3.55	14	7	-1	-1
ABala	60	-21.7759	2.00436	-2.57766	3.65	17	6	-1	-1
ABpra	60	5.07102	11.2322	-4.42699	3.7	19	4	-1	-1
MSa	60	-7.96479	-8.43498	-3.46874	3.4	21	9	-1	-1
Ep	60	17.7679	-6.78857	3.05032	3.1	22	8	-1	-1
Ca	60	6.63407	1.39256	3.45893	1.9	24	10	-1	-1
MSp	61	3.63965	-2.50449	-4.65873	3.3	20	9	-1	-1
P3	61	22.3094	-1.25448	3.21961	3.35	11	1	-1	-1
ABplp	61	0.488663	-10.1866	5.1696	3.55	13	5	-1	-1
ABara	61	-9.40715	6.71843	-5.7717	3.7	15	7	-1	-1
ABalp	61	-16.0402	-9.91186	0.355821	3.65	16	6	-1	-1
ABprp	61	15.9553	0.277492	-5.88194	3.55	18	4	-1	-1
Ea	61	7.96416	-11.7065	-3.21235	3.2	23	8	-1	-1
Cp	61	12.9508	3.3048	4.10849	1.85	25	10	-1	-1
ABpla	61	-12.1341	1.68311	6.10471	3.75	12	5	-1	-1
ABarp	61	-3.16617	10.0937	3.90082	3.55	14	7	-1	-1
ABala	61	-21.7844	1.71238	-3.08231	3.65	17	6	-1	-1
ABpra	61	6.70624	10.4157	-3.40753	3.6	19	4	-1	-1
MSa	61	-6.84785	-8.48679	-4.44841	3.25	21	9	-1	-1
Ep	61	17.7196	-7.58701	3.03752	3	22	8	-1	-1
Ca	61	7.01517	1.0689	3.46142	2	24	10	-1	-1
MSp	62	4.17131	-1.8436	-4.13857	3.15	20	9	-1	-1
P3	62	22.5772	-2.24841	1.70951	3.25	11	1	-1	-1
ABplp	62	-0.110134	-10.1503	5.15867	3.55	13	5	-1	-1
ABara	62	-9.10172	6.80005	-5.76463	3.7	15	7	-1	-1
ABalp	62	-16.2842	-9.27997	-0.639748	3.65	16	6	-1	-1
ABprp	62	15.5188	-0.0125451	-4.89432	3.5	18	4	-1	-1
Ea	62	8.69646	-11.3423	-3.69305	3.2	23	8	-1	-1
Cp	62	13.4403	3.26706	4.61745	2.55	25	10	-1	-1
ABpla	62	-12.5575	1.30813	6.09103	3.7	12	5	-1	-1
ABarp	62	-3.75789	9.94535	2.88699	3.7	14	7	-1	-1
ABala	62	-21.1579	1.98286	-3.56644	3.65	17	6	-1	-1
ABpra	62	6.68814	10.1163	-3.41233	3.45	19	4	-1	-1
MSa	62	-5.71032	-8.04701	-4.92023	3.35	21	9	-1	-1
Ep	62	16.8129	-7.82443	2.51647	3	22	8	-1	-1
Ca	62	7.08979	0.948164	4.46134	2.4	24	10	-1	-1
MSp	63	4.63411	-2.47274	-4.13907	3.25	20	9	-1	-1
P3	63	22.6553	-2.46152	2.20798	3	11	1	-1	-1
ABplp	63	-1.31022	-10.2697	4.63376	2.9	13	5	-1	-1
ABara	63	-9.52859	6.51745	-5.27686	2.85	15	7	-1	-1
ABalp	63	-15.6577	-9.00949	-1.12387	3.4	16	6	-1	-1
ABprp	63	15.234	0.397426	-4.39353	3	18	4	-1	-1
Ea	63	8.48126	-11.4374	-3.19844	3.25	23	8	-1	-1
Cp	63	14.0355	3.32305	5.12983	2.75	25	10	-1	-1
ABpla	63	-13.618	1.6891	5.07609	2.5	12	5	26	27
ABarp	63	-3.54373	10.325	3.39688	3.1	14	7	-1	-1
ABala	63	-20.986	1.66388	-3.06774	3.3	17	6	-1	-1
ABpra	63	6.55817	9.6233	-3.42215	2.65	19	4	-1	-1
MSa	63	-4.45489	-7.31388	-5.38543	3.35	21	9	-1	-1
Ep	63	16.4763	-8.12053	3.50592	3.05	22	8	-1	-1
Ca	63	6.50555	1.37632	4.95667	2.65	24	10	-1	-1
MSp	64	4.22534	-2.45592	-3.6465	3.3	20	9	-1	-1
P3	64	21.7594	-3.72536	3.17232	2.4	11	1	-1	-1
ABplp	64	-1.94245	-9.12939	4.63862	2.55	13	5	28	29
ABara	64	-8.53413	6.5492	-4.7572	2.45	15	7	30	31
ABalp	64	-14.8807	-7.75446	-1.09033	2.9	16	6	32	33
ABprp	64	15.1136	-0.0881022	-4.9032	2.9	18	4	34	35
Ea	64	8.40913	-11.1245	-3.69531	3.15	23	8	-1	-1
Cp	64	14.9397	3.3683	5.14782	2.8	25	10	-1	-1
ABplaa	64	-12.0934	1.90502	4.60835	2.1	27	12	-1	-1
ABala	64	-20.6693	3.74023	-2.53065	3	17	6	36	37
ABpra	64	7.18936	8.76755	-2.4225	2.5	19	4	38	39
MSa	64	-4.66157	-7.11702	-4.38617	3.3	21	9	-1	-1
Ep	64	15.9375	-8.59668	3.98866	3	22	8	-1	-1
Ca	64	5.85246	0.514448	4.93134	2.75	24	10	-1	-1
ABplap	64	-9.46014	1.02784	5.64603	1.65	26	12	-1	-1
ABarp	64	-2.58442	9.47339	2.90244	2.35	14	7	40	41
MSp	65	3.70076	-3.30155	-5.16956	3.25	20	9	-1	-1
P3	65	21.7895	-3.22633	3.18032	1.8	11	1	42	43
ABplpa	65	-4.22395	-10.87	3.06859	1.55	28	13	-1	-1
ABarap	65	-6.02104	6.69707	-4.70687	1.7	30	15	-1	-1
ABalpa	65	-17.7004	-6.9501	-3.13295	2.1	32	16	-1	-1
ABprpa	65	14.5339	-0.0368601	-5.91383	2.45	34	18	-1	-1
Ea	65	7.76706	-11.5022	-2.71294	3.1	23	8	-1	-1
Cp	65	15.5903	4.038	4.6701	2.9	25	10	-1	-1
ABplaa	65	-14.7279	1.55617	5.05286	1.6	27	12	-1	-1
ABalaa	65	-22.0345	2.24446	-4.07948	2.2	37	17	-1	-1
ABpraa	65	5.03128	10.7258	-3.93514	2.05	38	19	-1	-1
MSa	65	-6.37875	-7.50556	-4.92498	3.25	21	9	-1	-1
Ep	65	15.5298	-8.86441	3.47673	3.05	22	8	-1	-1
Ca	65	5.4543	0.254151	3.91955	2.75	24	10	-1	-1
ABplap	65	-7.57352	0.90523	6.18048	1.65	26	12	-1	-1
ABarpa	65	-5.81289	10.2946	1.35239	1.65	41	14	-1	-1
ABplpp	65	2.07969	-8.87285	4.71946	1.85	29	13	-1	-1
ABaraa	65	-11.4492	4.72284	-4.84019	1.65	31	15	-1	-1
ABalpp	65	-12.9653	-8.60408	0.934307	2.2	33	16	-1	-1
ABprpp	65	17.057	0.879705	-3.85129	2.05	35	18	-1	-1
ABalap	65	-20.0666	4.37275	-0.509106	2.25	36	17	-1	-1
ABprap	65	9.81825	9.77786	-0.356537	2	39	19	-1	-1
ABarpp	65	0.662142	8.95162	4.4573	1.85	40	14	-1	-1
MSp	66	2.22436	-2.71903	-4.68903	3.25	20	9	-1	-1
P4	66	21.1755	-5.85358	0.628749	1.4	42	11	-1	-1
ABplpa	66	-3.0661	-11.4492	3.5823	1.6	28	13	-1	-1
ABarap	66	-6.02104	6.69707	-4.70687	1.7	30	15	-1	-1
ABalpa	66	-18.7367	-6.91922	-1.15175	1.85	32	16	-1	-1
ABprpa	66	11.7853	0.739141	-6.45508	1.75	34	18	-1	-1
Ea	66	7.43527	-10.6646	-3.70713	3.1	23	8	-1	-1
Cp	66	15.4508	3.5376	5.16013	2.9	25	10	-1	-1
ABplaa	66	-12.6836	2.23337	5.10208	1.85	27	12	-1	-1
ABalaa	66	-23.1504	2.01173	-4.10431	2.25	37	17	-1	-1
ABpraa	66	5.16125	11.2187	-3.92532	2.2	38	19	-1	-1
MSa	66	-7.98761	-7.60817	-4.95732	3.4	21	9	-1	-1
Ep	66	14.8273	-9.49087	1.45337	3.15	22	8	-1	-1
Ca	66	6.10241	0.731674	2.93877	2.8	24	10	-1	-1
ABplap	66	-5.26253	0.873044	5.72411	1.9	26	12	-1	-1
ABarpa	66	-6.07963	11.004	1.85798	1.65	41	14	-1	-1
ABplpp	66	3.75464	-9.18295	5.24707	2	29	13	-1	-1
ABaraa	66	-12.0686	4.26762	-5.35897	1.75	31	15	-1	-1
ABalpp	66	-11.7662	-8.2001	2.46372	2.15	33	16	-1	-1
ABprpp	66	17.5957	1.35586	-4.33404	2	35	18	-1	-1
ABalap	66	-19.4291	5.12738	0.0144738	2.4	36	17	-1	-1
ABprap	66	10.7526	10.3221	-0.330547	2.25	39	19	-1	-1
ABarpp	66	2.01383	9.77106	4.49537	2	40	14	-1	-1
D	66	22.3215	-1.05487	3.22281	1.5	43	11	-1	-1
MSp	67	1.16526	-1.86135	-4.1964	3.25	20	9	-1	-1
P4	67	19.9101	-7.35541	-0.918265	1.6	42	11	-1	-1
ABplpa	67	-2.45773	-11.4782	3.09337	2.1	28	13	-1	-1
ABarap	67	-5.70105	7.17047	-4.19356	2.2	30	15	-1	-1
ABalpa	67	-18.1404	-7.14776	-1.64387	2.3	32	16	-1	-1
ABprpa	67	11.3311	1.66026	-5.94993	2.05	34	18	-1	-1
Ea	67	5.99257	-9.67544	-3.72004	3.1	23	8	-1	-1
Cp	67	15.7861	2.60767	5.65286	2.95	25	10	-1	-1
ABplaa	67	-12.0127	1.88409	5.60988	2.3	27	12	-1	-1
ABalaa	67	-23.3415	2.31583	-3.6033	2.6	37	17	-1	-1
ABpraa	67	6.0921	11.8554	-3.39788	2.8	38	19	-1	-1
MSa	67	-8.54771	-6.7808	-4.45559	3.4	21	9	-1	-1
Ep	67	14.422	-9.56643	1.44448	3.05	22	8	-1	-1
Ca	67	6.69164	0.687867	3.44955	2.85	24	10	-1	-1
ABplap	67	-4.8935	0.349771	5.72339	2.3	26	12	-1	-1
ABarpa	67	-6.27923	11.0161	1.85434	2.1	41	14	-1	-1
ABplpp	67	3.92408	-9.6941	5.24271	2.2	29	13	-1	-1
ABaraa	67	-12.8514	4.42335	-5.87179	2	31	15	-1	-1
ABalpp	67	-11.8852	-8.20891	3.4616	2.35	33	16	-1	-1
ABprpp	67	17.6249	2.13943	-3.32153	2.1	35	18	-1	-1
ABalap	67	-19.9472	5.14282	1.00507	2.45	36	17	-1	-1
ABprap	67	10.8187	9.90941	0.164727	2.5	39	19	-1	-1
ABarpp	67	2.06537	8.96656	4.48439	2.35	40	14	-1	-1
D	67	22.1194	-1.23492	2.71611	1.65	43	11	-1	-1
MSp	68	1.29273	-1.56056	-4.68964	3.4	20	9	-1	-1
P4	68	19.6213	-7.61434	-2.42809	2	42	11	-1	-1
ABplpa	68	-1.97932	-12.0001	2.59462	2.7	28	13	-1	-1
ABarap	68	-6.18903	7.68494	-3.19496	2.45	30	15	-1	-1
ABalpa	68	-18.2942	-6.52937	-2.13777	2.55	32	16	-1	-1
ABprpa	68	11.5558	1.76281	-6.94439	2.55	34	18	-1	-1
Ea	68	5.92897	-9.07055	-3.71226	3.2	23	8	-1	-1
Cp	68	15.6501	2.01491	5.64144	3	25	10	-1	-1
ABplaa	68	-12.3362	1.50306	5.59801	2.65	27	12	-1	-1
ABalaa	68	-23.2633	2.10272	-3.10483	2.9	37	17	-1	-1
ABpraa	68	5.74117	12.6781	-3.39236	2.85	38	19	-1	-1
MSa	68	-8.90822	-5.96554	-3.95022	3.35	21	9	-1	-1
Ep	68	13.8474	-9.13084	1.43996	3.15	22	8	-1	-1
Ca	68	6.48496	0.884731	4.44882	3.05	24	10	-1	-1
ABplap	68	-3.98822	0.110473	4.73688	2.6	26	12	-1	-1
ABarpa	68	-6.89612	10.753	1.83861	2.45	41	14	-1	-1
ABplpp	68	4.22702	-9.80465	4.74672	2.5	29	13	-1	-1
ABaraa	68	-12.7707	4.40242	-4.87027	2.65	31	15	-1	-1
ABalpp	68	-11.5858	-8.2271	3.46707	2.5	33	16	-1	-1
ABprpp	68	16.9454	2.19673	-4.33399	2.55	35	18	-1	-1
ABalap	68	-18.604	5.67028	0.538496	2.7	36	17	-1	-1
ABprap	68	10.9846	9.49064	0.661822	2.65	39	19	-1	-1
ABarpp	68	3.17024	8.71514	3.50152	2.7	40	14	-1	-1
D	68	22.5377	-1.2443	1.72369	2.05	43	11	-1	-1
MSp	69	0.590595	-1.42576	-4.20093	3.3	20	9	-1	-1
P4	69	20.1058	-8.03643	-2.92524	2.55	42	11	-1	-1
ABplpa	69	-2.48685	-12.2617	2.08087	2.95	28	13	-1	-1
ABarap	69	-5.2848	7.73018	-3.17697	2.65	30	15	-1	-1
ABalpa	69	-18.2871	-6.71411	-3.14068	2.85	32	16	-1	-1
ABprpa	69	12.1692	2.11822	-6.42721	3.25	34	18	-1	-1
Ea	69	6.57577	-9.81906	-3.21086	3.25	23	8	-1	-1
Cp	69	15.8714	2.20983	5.14843	3.1	25	10	-1	-1
ABplaa	69	-13.5328	1.29125	4.57166	2.8	27	12	-1	-1
ABalaa	69	-24.0738	1.95161	-3.1226	2.85	37	17	-1	-1
ABpraa	69	4.76481	12.9457	-3.90722	2.95	38	19	-1	-1
MSa	69	-8.80239	-5.8718	-3.9468	3.35	21	9	-1	-1
Ep	69	14.8766	-8.97698	0.46166	3.2	22	8	-1	-1
Ca	69	6.307	1.1039	3.94852	3.1	24	10	-1	-1
ABplap	69	-2.53451	-0.394547	5.7575	2.85	26	12	-1	-1
ABarpa	69	-7.69203	10.9937	2.32709	2.7	41	14	-1	-1
ABplpp	69	5.18881	-10.4641	4.75533	2.75	29	13	-1	-1
ABaraa	69	-13.7662	4.65522	-4.38542	2.85	31	15	-1	-1
ABalpp	69	-11.302	-8.35252	3.97078	2.8	33	16	-1	-1
ABprpp	69	17.8774	1.79952	-1.82131	2.7	35	18	-1	-1
ABalap	69	-18.3359	5.43762	1.54047	2.8	36	17	-1	-1
ABprap	69	12.5875	9.49345	0.692559	2.85	39	19	-1	-1
ABarpp	69	3.95906	8.65921	4.01594	2.75	40	14	-1	-1
D	69	22.9671	-0.769522	1.73898	2.45	43	11	-1	-1
MSp	70	0.225102	-0.994853	-4.70167	3.3	20	9	-1	-1
P4	70	19.4022	-8.37835	-3.94409	2.6	42	11	-1	-1
ABplpa	70	-2.89457	-12.5295	1.56893	3	28	13	-1	-1
ABarap	70	-4.60653	8.70673	-4.14974	2.9	30	15	-1	-1
ABalpa	70	-19.4777	-6.82611	-4.16543	3	32	16	-1	-1
ABprpa	70	10.8238	2.90916	-6.94136	2.85	34	18	-1	-1
Ea	70	6.69117	-9.71788	-3.70729	3.2	23	8	-1	-1
Cp	70	16.0951	2.59692	5.15847	3.15	25	10	-1	-1
ABplaa	70	-14.3901	0.81842	6.04865	2.85	27	12	-1	-1
ABalaa	70	-24.2794	1.86393	-3.12784	2.9	37	17	-1	-1
ABpraa	70	3.24972	12.7372	-3.93934	2.9	38	19	-1	-1
MSa	70	-8.41172	-6.18803	-4.44417	3.35	21	9	-1	-1
Ep	70	14.7444	-8.15154	-0.528887	3.15	22	8	-1	-1
Ca	70	6.39722	1.0904	4.4502	3.15	24	10	-1	-1
ABplap	70	-1.17955	-1.17805	5.77179	2.85	26	12	-1	-1
ABarpa	70	-8.66013	10.0428	2.79456	2.9	41	14	-1	-1
ABplpp	70	6.9852	-10.5732	4.78811	2.8	29	13	-1	-1
ABaraa	70	-14.8257	4.75164	-6.40487	2.95	31	15	-1	-1
ABalpp	70	-10.3427	-9.20415	3.47634	2.8	33	16	-1	-1
ABprpp	70	18.7852	1.7524	-2.30477	3.1	35	18	-1	-1
ABalap	70	-17.6866	4.88129	2.54492	2.85	36	17	-1	-1
ABprap	70	13.2285	10.1557	0.714686	2.9	39	19	-1	-1
ABarpp	70	4.35826	8.63496	4.02322	2.8	40	14	-1	-1
D	70	23.6621	-0.719586	2.25318	2.65	43	11	-1	-1
MSp	71	-0.688699	-1.04753	-4.2198	3.4	20	9	-1	-1
P4	71	19.8891	-8.60827	-3.93818	2.75	42	11	-1	-1
ABplpa	71	-2.91018	-12.6367	2.06718	2.95	28	13	-1	-1
ABarap	71	-5.04769	9.54292	-4.6459	2.95	30	15	-1	-1
ABalpa	71	-20.1197	-7.20383	-3.18305	2.9	32	16	-1	-1
ABprpa	71	9.82227	3.06215	-6.45812	3	34	18	-1	-1
Ea	71	6.77786	-9.63901	-2.70417	3.3	23	8	-1	-1
Cp	71	16.171	3.70221	4.67622	3.15	25	10	-1	-1
ABplaa	71	-14.5655	1.22976	6.0514	2.95	27	12	-1	-1
ABalaa	71	-24.3699	0.366852	-3.15184	2.9	37	17	-1	-1
ABpraa	71	2.64843	12.5814	-4.45332	3.05	38	19	-1	-1
MSa	71	-9.05878	-6.9501	-4.4679	3.5	21	9	-1	-1
Ep	71	14.2862	-7.89932	-2.03435	3.2	22	8	-1	-1
Ca	71	6.84192	0.161848	4.4449	3.15	24	10	-1	-1
ABplap	71	-1.38269	-1.07356	6.2696	2.9	26	12	-1	-1
ABarpa	71	-9.33459	10.4844	2.78821	2.9	41	14	-1	-1
ABplpp	71	7.36525	-10.6123	5.7951	2.75	29	13	-1	-1
ABaraa	71	-15.736	4.60659	-6.42446	3.05	31	15	-1	-1
ABalpp	71	-9.99278	-9.74229	4.47533	2.85	33	16	-1	-1
ABprpp	71	19.4298	2.32229	-2.7841	3.25	35	18	-1	-1
ABalap	71	-18.4161	6.21981	3.051	2.9	36	17	-1	-1
ABprap	71	12.7909	10.8995	-0.282925	2.9	39	19	-1	-1
ABarpp	71	5.15561	8.87101	5.0423	2.9	40	14	-1	-1
D	71	23.6621	-0.719586	2.25318	2.65	43	11	-1	-1
MSp	72	-0.908891	-1.527	-4.7313	3.45	20	9	-1	-1
P4	72	19.5439	-9.19635	-3.45339	2.65	42	11	-1	-1
ABplpa	72	-3.70005	-12.2962	2.55727	2.95	28	13	-1	-1
ABarap	72	-5.54669	9.57323	-4.65501	3.1	30	15	-1	-1
ABalpa	72	-20.526	-6.99484	-2.18743	3.1	32	16	-1	-1
ABprpa	72	9.30163	2.88542	-5.97057	2.9	34	18	-1	-1
Ea	72	5.79796	-9.27897	-2.71758	3.3	23	8	-1	-1
Cp	72	16.7062	4.27073	4.69493	3.15	25	10	-1	-1
ABplaa	72	-14.6231	1.93446	6.06078	2.85	27	12	-1	-1
ABalaa	72	-23.8518	0.351412	-4.14244	2.95	37	17	-1	-1
ABpraa	72	2.3249	12.2004	-4.46518	3	38	19	-1	-1
MSa	72	-9.51581	-7.73172	-3.98813	3.45	21	9	-1	-1
Ep	72	14.3392	-8.2271	-0.537771	3.25	22	8	-1	-1
Ca	72	6.49702	1.08434	4.45202	3.15	24	10	-1	-1
ABplap	72	-1.61926	0.134855	6.7832	3	26	12	-1	-1
ABarpa	72	-10.0993	10.9396	2.28019	2.85	41	14	-1	-1
ABplpp	72	6.90495	-9.79102	6.29865	2.85	29	13	-1	-1
ABaraa	72	-15.4572	4.09681	-6.92685	3	31	15	-1	-1
ABalpp	72	-10.7766	-9.30201	4.96702	2.85	33	16	-1	-1
ABprpp	72	18.9776	2.67432	-4.28796	3.3	35	18	-1	-1
ABalap	72	-18.6758	6.74446	2.55369	2.9	36	17	-1	-1
ABprap	72	12.821	11.3986	-0.274924	2.9	39	19	-1	-1
ABarpp	72	4.81071	9.7935	5.04941	2.9	40	14	-1	-1
D	72	23.5684	-0.613719	2.25296	2.75	43	11	-1	-1
MSp	73	-1.09393	-1.12309	-4.22869	2.75	20	9	-1	-1
P4	73	19.5837	-8.68989	-3.94525	2.8	42	11	-1	-1
ABplpa	73	-3.66136	-11.5052	3.06992	2.9	28	13	-1	-1
ABarap	73	-5.43482	9.76677	-4.64999	3	30	15	-1	-1
ABalpa	73	-20.9192	-6.87079	-2.19312	3.05	32	16	-1	-1
ABprpa	73	9.53494	3.27995	-6.46038	2.95	34	18	-1	-1
Ea	73	5.41437	-9.14748	-3.22311	3.3	23	8	-1	-1
Cp	73	16.6952	3.78658	3.68722	3.2	25	10	-1	-1
ABplaa	73	-15.2098	2.17044	6.05306	3.05	27	12	-1	-1
ABalaa	73	-22.9284	0.411529	-5.12416	2.95	37	17	-1	-1
ABpraa	73	2.30326	11.9934	-3.96853	3.05	38	19	-1	-1
Ep	73	14.0554	-8.10167	-1.04149	3.15	22	8	-1	-1
Ca	73	6.67249	0.672997	4.44926	3.15	24	10	-1	-1
ABplap	73	-2.27812	0.683749	6.2786	3	26	12	-1	-1
ABarpa	73	-9.96328	11.5324	2.29161	2.95	41	14	-1	-1
ABplpp	73	7.11766	-9.88808	5.30099	2.85	29	13	-1	-1
ABaraa	73	-14.2965	5.22035	-6.38776	2.95	31	15	-1	-1
ABalpp	73	-11.261	-8.87991	5.46416	2.95	33	16	-1	-1
ABprpp	73	19.7103	3.79981	-2.2566	3.35	35	18	-1	-1
ABalap	73	-18.7695	6.85033	2.55347	2.85	36	17	-1	-1
ABprap	73	13.4259	11.462	-0.262398	3	39	19	-1	-1
ABarpp	73	5.0945	9.66808	5.55313	2.95	40	14	-1	-1
D	73	23.7101	-1.43172	2.74365	2.8	43	11	-1	-1
MSa	73	-10.8924	-7.15527	-3.50577	2.85	21	9	-1	-1
MSp	74	-0.849875	-1.75498	-3.23312	2.4	20	9	44	45
P4	74	19.8373	-9.31434	-3.44953	2.45	42	11	-1	-1
ABplpa	74	-3.58923	-11.8181	3.56679	2.9	28	13	-1	-1
ABarap	74	-5.23168	9.66228	-5.1478	3	30	15	-1	-1
ABalpa	74	-20.8229	-6.78448	-1.68984	3.05	32	16	-1	-1
ABprpa	74	9.25613	3.78972	-5.95799	2.9	34	18	-1	-1
Ea	74	6.15769	-8.29911	-2.69611	3.35	23	8	-1	-1
Cp	74	16.8696	3.65978	4.68897	3.25	25	10	-1	-1
ABplaa	74	-14.8984	2.35187	6.06172	3	27	12	-1	-1
ABalaa	74	-22.9163	0.611139	-5.12096	3	37	17	-1	-1
ABpraa	74	2.37893	11.5881	-3.97311	3.05	38	19	-1	-1
Ep	74	14.4666	-7.92631	-1.031	3.2	22	8	-1	-1
Ca	74	6.93464	0.340526	5.44963	3.2	24	10	-1	-1
ABplap	74	-2.50185	0.296653	6.26855	3.05	26	12	-1	-1
ABarpa	74	-9.16239	11.676	2.80923	3	41	14	-1	-1
ABplpp	74	6.68226	-10.4627	5.2841	2.85	29	13	-1	-1
ABaraa	74	-14.0032	5.10236	-6.3839	3	31	15	-1	-1
ABalpp	74	-11.1311	-8.38695	5.47399	2.85	33	16	-1	-1
ABprpp	74	20.1357	3.60569	-4.25193	3.15	35	18	-1	-1
ABalap	74	-18.5448	6.95288	1.559	2.9	36	17	-1	-1
ABprap	74	13.6255	11.4499	-0.258756	2.95	39	19	-1	-1
ABarpp	74	5.2941	9.65595	5.55677	2.95	40	14	-1	-1
D	74	23.3756	-2.29691	1.72408	2.85	43	11	-1	-1
MSa	74	-11.0209	-7.17151	-2.00803	2.5	21	9	46	47
MSpa	75	-4.12765	-1.44769	-3.79147	1.55	45	20	-1	-1
P4	75	20.1271	-9.33996	-2.94422	2.45	42	11	-1	-1
ABplpa	75	-2.87004	-11.369	4.08739	2.95	28	13	-1	-1
ABarap	75	-5.33397	9.47617	-5.65267	2.9	30	15	-1	-1
ABalpa	75	-20.3395	-6.92203	-1.18248	2.95	32	16	-1	-1
ABprpa	75	9.3318	3.38444	-5.96257	2.85	34	18	-1	-1
Ea	75	5.71771	-8.49677	-1.20704	3.3	23	8	-1	-1
Cp	75	16.9669	3.46154	4.18774	3.15	25	10	-1	-1
ABplaa	75	-15.0859	2.5636	6.06128	3.35	27	12	-1	-1
ABalaa	75	-22.7408	0.199795	-5.12371	3	37	17	-1	-1
ABpraa	75	2.39703	11.8875	-3.96831	3.15	38	19	-1	-1
Ep	75	14.1793	-7.70852	-1.03327	3.2	22	8	-1	-1
Ca	75	6.69558	1.35676	5.46017	3.2	24	10	-1	-1
ABplap	75	-2.88046	0.812491	6.76912	3.05	26	12	-1	-1
ABarpa	75	-9.18403	11.469	3.30588	2.95	41	14	-1	-1
ABplpp	75	6.58496	-10.2644	5.78534	2.8	29	13	-1	-1
ABaraa	75	-14.0092	5.00256	-6.3855	3	31	15	-1	-1
ABalpp	75	-11.249	-8.6803	5.46736	2.95	33	16	-1	-1
ABprpp	75	20.1442	3.89767	-3.74728	3	35	18	-1	-1
ABalap	75	-19.2554	6.7957	1.54306	3	36	17	-1	-1
ABprap	75	13.2263	11.4741	-0.26604	3.05	39	19	-1	-1
ABarpp	75	5.20637	9.86162	5.55815	3	40	14	-1	-1
D	75	23.2602	-2.39809	2.22051	2.85	43	11	-1	-1
MSaa	75	-11.8052	-7.49249	-4.02841	2	47	21	-1	-1
MSpp	75	0.986253	-1.35763	-3.69219	1.75	44	20	-1	-1
MSap	75	-7.69411	-8.47547	-1.96372	2.45	46	21	-1	-1
MSpa	76	-4.08437	-1.0336	-4.78477	1.6	45	20	-1	-1
P4	76	20.3267	-9.35208	-2.94057	2.4	42	11	-1	-1
ABplpa	76	-2.685	-11.7729	3.58478	3.05	28	13	-1	-1
ABarap	76	-5.34604	9.27656	-5.65587	2.85	30	15	-1	-1
ABalpa	76	-21.0633	-6.99427	-0.197126	3	32	16	-1	-1
ABprpa	76	9.58569	4.27056	-5.94453	2.95	34	18	-1	-1
Ea	76	5.46264	-8.34904	-3.21031	3.3	23	8	-1	-1
Cp	76	17.1389	3.14257	4.68643	3.15	25	10	-1	-1
ABplaa	76	-14.5112	2.12801	6.0658	3	27	12	-1	-1
ABalaa	76	-23.4043	1.1256	-4.12236	3.05	37	17	-1	-1
ABpraa	76	2.40306	11.9873	-3.96671	3.05	38	19	-1	-1
Ep	76	13.8809	-7.97487	-2.04324	3.25	22	8	-1	-1
Ca	76	6.80246	1.16596	4.45908	3.2	24	10	-1	-1
ABplap	76	-2.48375	0.596068	6.27335	3	26	12	-1	-1
ABarpa	76	-8.86549	11.4657	2.31164	2.95	41	14	-1	-1
ABplpp	76	6.80016	-10.1693	5.29073	2.85	29	13	-1	-1
ABaraa	76	-15.4856	5.58508	-5.90496	3.1	31	15	-1	-1
ABalpp	76	-10.5685	-9.02215	5.47531	2.95	33	16	-1	-1
ABprpp	76	20.4859	4.57812	-3.73062	2.95	35	18	-1	-1
ABalap	76	-18.3271	7.24017	1.56745	2.95	36	17	-1	-1
ABprap	76	13.4248	11.7465	0.742109	3.05	39	19	-1	-1
ABarpp	76	4.68927	9.59252	5.54425	3.05	40	14	-1	-1
D	76	22.9487	-2.57951	2.21185	2.9	43	11	-1	-1
MSaa	76	-12.9452	-8.12445	-4.05964	2.35	47	21	-1	-1
MSpp	76	2.11421	-0.925291	-3.66416	1.8	44	20	-1	-1
MSap	76	-6.60838	-8.74176	-1.94688	2.4	46	21	-1	-1
MSpa	77	-4.50417	-1.50094	-5.29991	2	45	20	-1	-1
P4	77	19.8277	-9.32177	-2.94968	2.45	42	11	-1	-1
ABplpa	77	-2.78834	-11.6745	4.08442	2.9	28	13	-1	-1
ABarap	77	-5.56728	9.08164	-5.16286	2.85	30	15	-1	-1
ABalpa	77	-21.2363	-6.39075	0.308685	2.9	32	16	-1	-1
ABprpa	77	10.632	5.00838	-5.91351	3.05	34	18	-1	-1
Ea	77	5.87993	-8.07388	-3.19823	3.35	23	8	-1	-1
Cp	77	16.8455	3.26056	4.68257	3.25	25	10	-1	-1
ABplaa	77	-13.7008	2.27912	6.08357	3	27	12	-1	-1
ABalaa	77	-23.1685	1.71231	-4.10911	3.05	37	17	-1	-1
ABpraa	77	2.4091	12.0871	-3.96511	3.05	38	19	-1	-1
Ep	77	13.9101	-7.1913	-1.03073	3.3	22	8	-1	-1
Ca	77	5.88616	0.921103	4.43789	3.25	24	10	-1	-1
ABplap	77	-3.15218	1.13753	6.26861	2.95	26	12	-1	-1
ABarpa	77	-8.78483	11.4447	3.31317	3	41	14	-1	-1
ABplpp	77	6.29513	-10.2388	5.28002	2.9	29	13	-1	-1
ABaraa	77	-15.6983	5.68214	-4.9073	3.1	31	15	-1	-1
ABalpp	77	-10.6828	-9.40788	4.96724	2.95	33	16	-1	-1
ABprpp	77	20.8886	4.4615	-4.22478	2.9	35	18	-1	-1
ABalap	77	-18.4545	6.93938	2.06068	2.95	36	17	-1	-1
ABprap	77	13.5186	11.6407	0.74233	3.05	39	19	-1	-1
ABarpp	77	5.00074	9.77394	5.55291	3	40	14	-1	-1
D	77	22.7825	-3.6713	2.19243	2.85	43	11	-1	-1
MSaa	77	-13.7255	-7.77654	-4.06941	2.7	47	21	-1	-1
MSpp	77	2.56626	-0.528014	-5.15004	2.4	44	20	-1	-1
MSap	77	-6.1587	-9.28597	-0.946072	2.5	46	21	-1	-1
MSpa	78	-4.38377	-1.01542	-4.79024	2.6	45	20	-1	-1
P4	78	19.9155	-9.52745	-2.95106	2.4	42	11	-1	-1
ABplpa	78	-2.08974	-11.7169	4.09716	2.95	28	13	-1	-1
ABarap	78	-5.92674	9.61234	-5.662	3	30	15	-1	-1
ABalpa	78	-20.7614	-6.82028	0.31139	2.95	32	16	-1	-1
ABprpa	78	11.0312	4.98414	-5.90623	2.95	34	18	-1	-1
Ea	78	5.42317	-7.34493	-3.19613	3.3	23	8	-1	-1
Cp	78	16.166	3.31786	3.67012	3.15	25	10	-1	-1
ABplaa	78	-13.6829	1.06797	6.56605	3.05	27	12	-1	-1
ABalaa	78	-23.3862	1.42502	-4.11755	3	37	17	-1	-1
ABpraa	78	2.57644	12.145	-1.96045	3	38	19	-1	-1
Ep	78	13.9737	-7.7962	-1.03851	3.3	22	8	-1	-1
Ca	78	5.27634	0.47332	3.41926	3.35	24	10	-1	-1
ABplap	78	-3.56948	0.86236	6.25652	3	26	12	-1	-1
ABarpa	78	-8.69107	11.3389	3.31339	2.95	41	14	-1	-1
ABplpp	78	6.47663	-10.5503	5.27886	2.8	29	13	-1	-1
ABaraa	78	-15.5985	5.67608	-4.90548	3.2	31	15	-1	-1
ABalpp	78	-10.7912	-9.69379	4.46076	3	33	16	-1	-1
ABprpp	78	20.9067	4.76091	-4.21998	2.95	35	18	-1	-1
ABalap	78	-18.273	6.62784	2.05952	2.9	36	17	-1	-1
ABprap	78	13.2096	11.6514	1.23672	3	39	19	-1	-1
ABarpp	78	4.12418	10.0355	5.03987	3	40	14	-1	-1
D	78	23.0905	-3.39751	2.70254	2.9	43	11	-1	-1
MSaa	78	-12.7541	-8.42855	-4.56066	2.7	47	21	-1	-1
MSpp	78	2.63013	0.377667	-5.63549	2.35	44	20	-1	-1
MSap	78	-5.30877	-10.139	-0.942483	2.6	46	21	-1	-1
MSpa	79	-5.55474	-0.351277	-4.30264	2.65	45	20	-1	-1
P4	79	19.2986	-9.79049	-2.96678	2.6	42	11	-1	-1
ABplpa	79	-2.19911	-11.7183	4.59519	2.9	28	13	-1	-1
ABarap	79	-6.05067	9.21919	-5.67022	3.05	30	15	-1	-1
ABalpa	79	-20.8396	-6.60717	-0.187084	2.95	32	16	-1	-1
ABprpa	79	11.1586	5.28492	-6.39946	3	34	18	-1	-1
Ea	79	5.0325	-7.0287	-2.69876	3.3	23	8	-1	-1
Cp	79	16.3802	3.69752	4.18001	3.3	25	10	-1	-1
ABplaa	79	-13.5771	1.16171	6.56947	3	27	12	-1	-1
ABalaa	79	-23.617	1.22266	-3.12469	3	37	17	-1	-1
ABpraa	79	2.07495	11.9832	-2.47261	3.2	38	19	-1	-1
Ep	79	14.0159	-7.09756	-1.02731	3.25	22	8	-1	-1
Ca	79	5.3932	1.05122	4.43039	3.3	24	10	-1	-1
ABplap	79	-4.36538	1.10303	6.74501	3.05	26	12	-1	-1
ABarpa	79	-9.08069	11.3706	2.80625	3.05	41	14	-1	-1
ABplpp	79	6.67872	-10.3703	5.78556	2.85	29	13	-1	-1
ABaraa	79	-15.1272	5.33892	-4.40132	3.25	31	15	-1	-1
ABalpp	79	-10.6853	-9.60005	4.46418	3.05	33	16	-1	-1
ABprpp	79	21.0339	3.55113	-4.23554	2.95	35	18	-1	-1
ABalap	79	-18.5244	5.9339	2.54453	2.95	36	17	-1	-1
ABprap	79	12.6204	11.6952	0.72594	3.15	39	19	-1	-1
ABarpp	79	4.22648	10.2217	5.54474	3.05	40	14	-1	-1
D	79	22.637	-4.27151	2.68086	2.95	43	11	-1	-1
MSaa	79	-12.724	-7.92952	-4.55265	2.8	47	21	-1	-1
MSpp	79	3.36847	0.841693	-6.11459	2.55	44	20	-1	-1
MSap	79	-4.74368	-10.582	-0.438104	2.6	46	21	-1	-1
MSpa	80	-6.27393	-0.800433	-4.82324	2.8	45	20	-1	-1
P4	80	19.4921	-9.90242	-2.96474	2.5	42	11	-1	-1
ABplpa	80	-2.09931	-11.7243	4.59702	2.9	28	13	-1	-1
ABarap	80	-6.96093	9.07413	-5.68981	3.1	30	15	-1	-1
ABalpa	80	-20.3647	-7.0367	-0.184378	3.05	32	16	-1	-1
ABprpa	80	11.3763	5.57222	-6.39102	3.05	34	18	-1	-1
Ea	80	4.8329	-7.01658	-2.70241	3.3	23	8	-1	-1
Cp	80	16.2477	3.01239	3.66714	3.3	25	10	-1	-1
ABplaa	80	-13.3644	1.06465	5.5718	3.15	27	12	-1	-1
ABalaa	80	-23.7349	0.92931	-3.13131	3.05	37	17	-1	-1
ABpraa	80	1.70093	12.1221	-3.478	3.1	38	19	-1	-1
Ep	80	14.029	-7.1825	-2.02861	3.25	22	8	-1	-1
Ca	80	5.01564	1.28251	3.92645	3.35	24	10	-1	-1
ABplap	80	-4.57101	1.01535	6.73976	3.05	26	12	-1	-1
ABarpa	80	-9.57969	11.4009	2.79715	3	41	14	-1	-1
ABplpp	80	6.76646	-10.576	5.78418	2.9	29	13	-1	-1
ABaraa	80	-14.6872	5.53658	-5.89039	3.1	31	15	-1	-1
ABalpp	80	-10.5976	-9.80572	4.4628	3.05	33	16	-1	-1
ABprpp	80	20.6589	3.9746	-4.23643	2.95	35	18	-1	-1
ABalap	80	-18.7421	5.64661	2.53609	3.05	36	17	-1	-1
ABprap	80	12.2212	11.7195	0.718656	3.05	39	19	-1	-1
ABarpp	80	3.51935	9.97211	5.02734	3.05	40	14	-1	-1
D	80	22.9364	-4.28969	2.68632	3	43	11	-1	-1
MSaa	80	-14.0107	-8.12783	-6.08069	2.95	47	21	-1	-1
MSpp	80	4.62639	1.767	-6.07674	2.9	44	20	-1	-1
MSap	80	-3.59762	-9.85024	-0.405272	2.5	46	21	-1	-1
MSpa	81	-6.71536	-1.47482	-4.84172	2.85	45	20	-1	-1
P4	81	19.5763	-10.0157	-2.46467	2.6	42	11	-1	-1
ABplpa	81	-1.67848	-11.5415	4.10765	2.85	28	13	-1	-1
ABarap	81	-7.37678	9.27569	-4.19433	3.15	30	15	-1	-1
ABalpa	81	-20.4861	-7.23769	0.310453	3.1	32	16	-1	-1
ABprpa	81	10.8954	5.90194	-6.39532	3.25	34	18	-1	-1
Ea	81	5.37163	-6.54043	-3.18515	3.3	23	8	-1	-1
Cp	81	16.171	3.70221	4.67622	3.3	25	10	-1	-1
ABplaa	81	-13.5821	0.77736	5.56336	3.05	27	12	-1	-1
ABalaa	81	-23.3538	0.605647	-3.12883	3.05	37	17	-1	-1
ABpraa	81	1.529	12.4411	-3.9767	3.15	38	19	-1	-1
Ep	81	14.4463	-6.90733	-2.01653	3.3	22	8	-1	-1
Ca	81	5.30297	1.06472	3.92871	2.95	24	10	-1	-1
ABplap	81	-4.67685	0.921607	6.73634	3.15	26	12	-1	-1
ABarpa	81	-9.29839	11.0833	2.79781	3.1	41	14	-1	-1
ABplpp	81	6.99622	-10.0891	5.79582	2.95	29	13	-1	-1
ABaraa	81	-15.4039	5.2796	-5.90794	3.15	31	15	-1	-1
ABalpp	81	-11.1989	-9.96153	3.94882	3.05	33	16	-1	-1
ABprpp	81	20.6468	3.77499	-4.23963	3	35	18	-1	-1
ABalap	81	-18.2456	5.42412	2.04214	2.9	36	17	-1	-1
ABprap	81	12.0699	12.53	0.727814	3	39	19	-1	-1
ABarpp	81	3.01682	10.0948	5.51969	3.05	40	14	-1	-1
D	81	22.6249	-4.47112	2.67766	2.9	43	11	-1	-1
MSaa	81	-14.0743	-7.52294	-6.07291	2.9	47	21	-1	-1
MSpp	81	4.78979	1.15605	-6.0827	2.7	44	20	-1	-1
MSap	81	-3.14688	-10.679	-0.408967	2.85	46	21	-1	-1
MSpa	82	-6.34987	-1.90572	-4.34099	2.85	45	20	-1	-1
P4	82	19.337	-10.5101	-1.97646	2.6	42	11	-1	-1
ABplpa	82	-2.18954	-11.7108	4.09534	2.9	28	13	-1	-1
ABarap	82	-6.86821	9.25281	-4.68508	3.05	30	15	-1	-1
ABalpa	82	-20.5583	-6.92477	-0.186421	3	32	16	-1	-1
ABprpa	82	11.1285	4.7859	-6.40746	3.05	34	18	-1	-1
Ea	82	4.67802	-6.11364	-2.19179	3.3	23	8	-1	-1
Cp	82	16.1841	3.61728	3.67492	2.2	25	10	-1	-1
ABplaa	82	-13.879	0.987721	6.06095	3.05	27	12	-1	-1
ABalaa	82	-23.7278	0.74457	-4.13422	3	37	17	-1	-1
ABpraa	82	1.80925	12.408	-2.97153	3.05	38	19	-1	-1
Ep	82	13.8042	-7.28505	-1.03415	3.25	22	8	-1	-1
Ca	82	4.61041	1.20695	3.91756	2.3	24	10	-1	-1
ABplap	82	-4.96064	1.04703	6.23263	3.05	26	12	-1	-1
ABarpa	82	-8.65986	11.5534	2.31688	3.05	41	14	-1	-1
ABplpp	82	6.72699	-9.57185	5.79836	2.9	29	13	-1	-1
ABaraa	82	-15.7274	4.89857	-5.9198	3.1	31	15	-1	-1
ABalpp	82	-11.2806	-9.65605	3.9518	3	33	16	-1	-1
ABprpp	82	21.1217	3.34546	-4.23692	3.05	35	18	-1	-1
ABalap	82	-19.1257	5.77809	2.03055	2.95	36	17	-1	-1
ABprap	82	12.2574	12.3183	0.728256	3	39	19	-1	-1
ABarpp	82	3.22848	10.2823	5.52653	3.05	40	14	-1	-1
D	82	22.2893	-5.05176	2.66259	2.9	43	11	-1	-1
MSaa	82	-13.965	-7.52156	-6.57094	2.95	47	21	-1	-1
MSpp	82	4.96172	0.837071	-5.584	2.8	44	20	-1	-1
MSap	82	-3.38164	-11.5502	-1.42672	2.65	46	21	-1	-1
MSpa	83	-5.72694	-1.54288	-4.32366	2.85	45	20	-1	-1
P4	83	19.0557	-10.1925	-1.97712	2.8	42	11	-1	-1
ABplpa	83	-2.49851	-11.7001	4.58973	2.9	28	13	-1	-1
ABarap	83	-6.47046	8.75184	-6.18536	3.1	30	15	-1	-1
ABalpa	83	-20.4429	-6.8236	-0.682852	3.05	32	16	-1	-1
ABprpa	83	11.0443	4.8992	-6.90754	3.05	34	18	-1	-1
Ea	83	4.65992	-6.41306	-2.19659	3.3	23	8	-1	-1
Cp	83	16.5745	1.79048	3.65522	2.1	25	10	48	49
ABplaa	83	-14.1965	0.706491	6.05069	3.1	27	12	-1	-1
ABalaa	83	-23.8216	0.850437	-4.13444	3	37	17	-1	-1
ABpraa	83	1.55077	11.8988	-1.48361	3.05	38	19	-1	-1
Ep	83	14.2215	-7.00988	-1.02207	3.2	22	8	-1	-1
Ca	83	5.46637	0.453761	3.92275	2.2	24	10	50	51
ABplap	83	-5.18437	0.659937	6.22258	3.1	26	12	-1	-1
ABarpa	83	-9.05656	11.7698	2.81265	3.05	41	14	-1	-1
ABplpp	83	7.02639	-9.59004	5.80382	2.95	29	13	-1	-1
ABaraa	83	-15.1105	5.16161	-5.90408	3.1	31	15	-1	-1
ABalpp	83	-11.223	-10.3607	3.94242	3.1	33	16	-1	-1
ABprpp	83	20.732	3.37714	-4.74406	2.95	35	18	-1	-1
ABalap	83	-19.1954	6.28318	2.03673	3.05	36	17	-1	-1
ABprap	83	11.7187	11.8421	1.211	2.95	39	19	-1	-1
ABarpp	83	3.43765	10.2776	5.03032	3	40	14	-1	-1
D	83	22.501	-4.86427	2.66944	2.95	43	11	-1	-1
MSaa	83	-13.657	-7.24777	-6.06082	2.95	47	21	-1	-1
MSpp	83	5.1684	0.640207	-6.58327	2.85	44	20	-1	-1
MSap	83	-3.38059	-11.8348	-2.43122	2.6	46	21	-1	-1
MSpa	84	-5.72943	-1.73505	-4.82671	2.85	45	20	-1	-1
P4	84	19.5174	-10.5371	-0.973109	2.65	42	11	-1	-1
ABplpa	84	-1.88411	-11.6292	4.1024	2.9	28	13	-1	-1
ABarap	84	-7.00316	8.3755	-5.70101	3.2	30	15	-1	-1
ABalpa	84	-19.9464	-7.04608	-1.1768	3.15	32	16	-1	-1
ABprpa	84	11.9269	4.7374	-6.39289	3	34	18	-1	-1
Ea	84	4.69009	-5.91403	-2.18859	3.35	23	8	-1	-1
Cpp	84	17.7349	1.40345	4.67198	1.5	48	25	-1	-1
ABplaa	84	-14.65	-0.167506	6.029	3.1	27	12	-1	-1
ABalaa	84	-23.7314	0.83694	-3.63277	2.95	37	17	-1	-1
ABpraa	84	1.65162	11.6082	-2.4863	3.1	38	19	-1	-1
Ep	84	14.5451	-6.62885	-1.0102	3.25	22	8	-1	-1
Cap	84	7.68936	-0.883325	3.94544	1.45	50	24	-1	-1
ABplap	84	-5.19644	0.460327	6.21938	3.1	26	12	-1	-1
ABarpa	84	-9.88263	11.5114	3.29314	2.95	41	14	-1	-1
ABplpp	84	6.52136	-9.65953	5.79312	3	29	13	-1	-1
ABaraa	84	-15.1418	4.94713	-4.90757	3.4	31	15	-1	-1
ABalpp	84	-10.8324	-10.677	3.44506	3	33	16	-1	-1
ABprpp	84	21.1916	4.35094	-4.72077	3.1	35	18	-1	-1
ABalap	84	-19.0164	5.77947	1.53252	3.1	36	17	-1	-1
ABprap	84	11.1991	11.3809	0.694045	3.1	39	19	-1	-1
ABarpp	84	3.12868	10.2883	5.52471	3.1	40	14	-1	-1
D	84	22.5251	-4.46505	2.67584	2.9	43	11	-1	-1
MSaa	84	-13.2156	-6.57338	-6.04234	2.8	47	21	-1	-1
MSpp	84	4.73327	1.5762	-7.07782	2.75	44	20	-1	-1
MSap	84	-2.91884	-12.1794	-1.42721	2.75	46	21	-1	-1
Cpa	84	14.1431	5.40409	6.16314	1.4	49	25	-1	-1
Caa	84	3.16063	2.38087	4.90755	1.6	51	24	-1	-1
MSpa	85	-5.46269	-2.44444	-5.3323	2.85	45	20	-1	-1
P4	85	19.0316	-10.5917	-1.98352	2.65	42	11	-1	-1
ABplpa	85	-1.95125	-10.9319	4.61164	2.95	28	13	-1	-1
ABarap	85	-6.82166	8.06396	-5.70217	3.1	30	15	-1	-1
ABalpa	85	-19.7287	-6.75879	-1.16836	3	32	16	-1	-1
ABprpa	85	11.5817	4.14932	-5.9081	3.1	34	18	-1	-1
Ea	85	4.26676	-6.28901	-2.20228	3.35	23	8	-1	-1
Cpp	85	18.8217	0.852612	3.6843	1.7	48	25	-1	-1
ABplaa	85	-14.9313	0.150095	6.02834	3.15	27	12	-1	-1
ABalaa	85	-23.4078	1.21797	-3.6209	3	37	17	-1	-1
ABpraa	85	1.43496	11.0364	-3.49925	3.15	38	19	-1	-1
Ep	85	14.3153	-7.11575	-1.02184	3.3	22	8	-1	-1
Cap	85	8.78362	-0.857637	4.46692	1.8	50	24	-1	-1
ABplap	85	-5.05441	1.1529	6.23241	3.2	26	12	-1	-1
ABarpa	85	-9.68906	11.3995	3.29518	3.05	41	14	-1	-1
ABplpp	85	6.24859	-9.04995	6.29711	2.95	29	13	-1	-1
ABaraa	85	-14.9542	4.7354	-4.90713	3.25	31	15	-1	-1
ABalpp	85	-11.1353	-10.5664	3.94105	3.05	33	16	-1	-1
ABprpp	85	20.5171	4.7926	-4.72712	2.9	35	18	-1	-1
ABalap	85	-18.9166	5.7734	1.53434	2.95	36	17	-1	-1
ABprap	85	10.7011	11.1266	-0.319567	3.1	39	19	-1	-1
ABarpp	85	3.35241	10.6754	5.53475	3.1	40	14	-1	-1
D	85	22.2772	-5.25137	2.65939	2.9	43	11	-1	-1
MSaa	85	-12.6864	-6.10467	-6.02523	3	47	21	-1	-1
MSpp	85	4.09474	1.10611	-6.5969	2.9	44	20	-1	-1
MSap	85	-3.13404	-12.2745	-0.9326	2.95	46	21	-1	-1
Cpa	85	14.6783	5.97261	6.18185	1.75	49	25	-1	-1
Caa	85	3.56586	2.45643	4.91644	1.85	51	24	-1	-1
MSpa	86	-5.96169	-2.41413	-5.34141	2.9	45	20	-1	-1
P4	86	18.4207	-10.7549	-1.99765	2.55	42	11	-1	-1
ABplpa	86	-2.55005	-10.8956	4.60071	2.95	28	13	-1	-1
ABarap	86	-6.73747	7.95066	-5.20209	3.2	30	15	-1	-1
ABalpa	86	-19.5351	-6.87072	-1.16632	3.1	32	16	-1	-1
ABprpa	86	11.3942	4.36106	-5.90855	3	34	18	-1	-1
Ea	86	4.17653	-6.27551	-2.70395	3.45	23	8	-1	-1
Cpp	86	19.0718	0.32053	4.68147	2.3	48	25	-1	-1
ABplaa	86	-15.3184	0.373953	6.02426	2.45	27	12	-1	-1
ABalaa	86	-23.3105	1.01974	-4.12213	2.9	37	17	-1	-1
ABpraa	86	1.57463	10.7875	-0.999539	2.85	38	19	-1	-1
Ep	86	13.9488	-6.4003	-0.518075	3.3	22	8	-1	-1
Cap	86	10.1315	-1.4564	5.48412	2.2	50	24	-1	-1
ABplap	86	-4.64314	1.32826	6.24289	3.2	26	12	-1	-1
ABarpa	86	-9.61943	10.8944	3.289	3	41	14	-1	-1
ABplpp	86	4.95369	-8.77897	6.77648	3.05	29	13	-1	-1
ABaraa	86	-14.8424	4.92894	-4.90211	3.35	31	15	-1	-1
ABalpp	86	-11.5981	-9.93728	3.94154	3	33	16	-1	-1
ABprpp	86	19.6189	4.84715	-4.74351	2.9	35	18	-1	-1
ABalap	86	-18.8949	5.98045	1.03769	3	36	17	-1	-1
ABprap	86	10.682	11.1118	0.680139	2.95	39	19	-1	-1
ABarpp	86	2.91348	10.1932	6.01932	3.05	40	14	-1	-1
D	86	22.8927	-5.46505	1.16756	2.85	43	11	-1	-1
MSaa	86	-12.69	-6.0123	-5.52378	3.05	47	21	-1	-1
MSpp	86	3.18447	0.961057	-6.61649	2.85	44	20	-1	-1
MSap	86	-3.1149	-12.2596	-1.93231	2.8	46	21	-1	-1
Cpa	86	15.2433	5.52958	6.68623	2.1	49	25	-1	-1
Caa	86	4.3497	2.01615	4.42475	2.25	51	24	-1	-1
MSpa	87	-5.66937	-2.24757	-4.33304	2.85	45	20	-1	-1
P4	87	18.4831	-10.326	-3.99066	2.7	42	11	-1	-1
ABplpa	87	-2.25918	-11.2057	4.10152	3	28	13	-1	-1
ABarap	87	-6.546	8.40782	-3.19104	3.4	30	15	-1	-1
ABalpa	87	-19.7887	-6.24627	-1.66203	2.75	32	16	-1	-1
ABprpa	87	11.3125	4.66654	-5.90557	2.95	34	18	-1	-1
Ea	87	3.77983	-6.05909	-2.20818	3.35	23	8	-1	-1
Cpp	87	19.8279	-0.426601	4.68484	2.45	48	25	-1	-1
ABplaa	87	-15.56	1.19801	5.53174	2.05	27	12	52	53
ABalaa	87	-23.0928	1.30703	-4.11369	2.95	37	17	-1	-1
ABpraa	87	1.96072	10.8482	0.00905193	2.35	38	19	54	55
Ep	87	13.7612	-6.18857	-0.518517	3.25	22	8	-1	-1
Cap	87	10.8696	-2.50295	5.48269	2.25	50	24	-1	-1
ABplap	87	-4.26808	0.904794	6.24377	2.65	26	12	-1	-1
ABarpa	87	-8.24991	10.5027	3.80955	3.05	41	14	-1	-1
ABplpp	87	5.3479	-9.18757	5.77766	2.8	29	13	-1	-1
ABaraa	87	-15.0633	6.2446	-4.88677	3.1	31	15	-1	-1
ABalpp	87	-11.7796	-9.62574	3.9427	3	33	16	-1	-1
ABprpp	87	19.5866	4.91722	-2.7425	3	35	18	-1	-1
ABalap	87	-18.5053	5.94877	1.54482	2.95	36	17	-1	-1
ABprap	87	10.9321	10.5797	1.67731	2.55	39	19	56	57
ABarpp	87	3.28854	9.76976	6.0202	3.05	40	14	-1	-1
D	87	23.0081	-5.36387	0.671129	2.9	43	11	-1	-1
MSaa	87	-12.3363	-5.13224	-5.50392	2.95	47	21	-1	-1
MSpp	87	3.40467	1.44052	-6.10499	2.85	44	20	-1	-1
MSap	87	-3.68602	-11.9164	-2.43829	2.7	46	21	-1	-1
Cpa	87	16.175	4.37111	6.68683	2.35	49	25	-1	-1
Caa	87	5.00003	1.17527	4.4247	2.4	51	24	-1	-1
MSpa	88	-5.7415	-1.93466	-4.82991	2.8	45	20	-1	-1
P4	88	18.2956	-10.1142	-3.9911	2.65	42	11	-1	-1
ABplpa	88	-2.67044	-11.3811	4.09104	2.65	28	13	-1	-1
ABarap	88	-5.84032	8.18065	-4.1812	2.5	30	15	58	59
ABalpa	88	-20.878	-5.88761	-1.17741	2.4	32	16	60	61
ABprpa	88	11.3994	6.25598	-5.38011	3.05	34	18	-1	-1
Ea	88	3.78586	-5.95928	-2.20658	3.3	23	8	-1	-1
Cpp	88	20.7801	-1.09349	5.1933	2.45	48	25	-1	-1
ABplaap	88	-12.7072	-1.47154	5.04652	1.55	52	27	-1	-1
ABalaa	88	-23.3236	1.10467	-3.12083	3	37	17	-1	-1
ABpraap	88	2.00858	10.8853	-2.49021	2.1	54	38	-1	-1
Ep	88	14.2147	-5.31457	-0.496832	3.3	22	8	-1	-1
Cap	88	11.7557	-2.75711	5.49588	2.25	50	24	-1	-1
ABplap	88	-4.86687	0.941166	6.23285	2.2	26	12	62	63
ABarpa	88	-8.34617	10.4164	3.30627	3.05	41	14	-1	-1
ABplpp	88	5.46226	-8.80185	6.28574	2.9	29	13	-1	-1
ABaraa	88	-15.3328	5.25123	-4.40656	3.05	31	15	64	65
ABalpp	88	-10.9716	-9.6668	3.45741	3.05	33	16	-1	-1
ABprpp	88	19.6985	5.11077	-2.73748	2.95	35	18	-1	-1
ABalap	88	-18.5294	5.54955	1.53842	2.65	36	17	-1	-1
ABprapa	88	11.192	11.5656	1.69695	1.6	56	39	-1	-1
ABarpp	88	2.81118	10.0071	5.51445	3.1	40	14	-1	-1
D	88	22.8937	-5.74959	0.163054	2.85	43	11	-1	-1
MSaa	88	-13.0409	-5.18961	-5.51826	2.85	47	21	-1	-1
MSpp	88	3.5105	1.53427	-6.10157	2.8	44	20	-1	-1
MSap	88	-2.75557	-12.041	-4.42291	2.7	46	21	-1	-1
Cpa	88	15.5968	4.89907	7.18376	2.45	49	25	-1	-1
Caa	88	4.8306	1.68642	4.42906	2.5	51	24	-1	-1
ABplaaa	88	-15.6367	1.88784	6.54083	1.4	53	27	-1	-1
ABpraaa	88	0.545697	12.1442	-0.498916	2.15	55	38	-1	-1
ABprapp	88	13.552	10.5367	0.72655	2	57	39	-1	-1
MSpa	89	-5.16683	-2.37025	-4.82539	2.85	45	20	-1	-1
P4	89	17.7089	-9.87824	-3.99883	2.8	42	11	-1	-1
ABplpa	89	-2.92761	-10.6643	4.09677	2.1	28	13	-1	-1
ABarapa	89	-7.86371	9.50561	-4.20024	1.95	59	30	-1	-1
ABalpap	89	-19.1505	-7.28675	-1.66528	1.9	60	32	-1	-1
ABprpa	89	12.4336	6.79419	-5.3523	2.85	34	18	-1	-1
Ea	89	3.84619	-4.96123	-2.19058	3.3	23	8	-1	-1
Cpp	89	21.303	-2.23515	5.68648	2.5	48	25	-1	-1
ABplaap	89	-11.8513	-2.22473	5.05171	1.6	52	27	-1	-1
ABalaa	89	-23.1638	0.586088	-2.62533	2.2	37	17	-1	-1
ABpraap	89	3.33823	10.7365	-4.46755	2.1	54	38	-1	-1
Ep	89	14.5432	-4.54918	0.521138	3.25	22	8	-1	-1
Cap	89	12.9714	-2.53044	5.52253	2.35	50	24	-1	-1
ABplapp	89	-2.43997	-2.29553	5.23089	1.55	63	26	-1	-1
ABarpa	89	-8.56741	10.2215	3.79928	2.35	41	14	-1	-1
ABaraaa	89	-15.9917	5.80013	-4.91116	1.85	64	31	-1	-1
ABalpp	89	-10.9862	-10.0586	2.95116	3.05	33	16	-1	-1
ABprpp	89	20.4753	4.85523	-2.22626	2.9	35	18	-1	-1
ABalap	89	-19.3711	5.18395	2.51716	2.2	36	17	66	67
ABprapa	89	9.75178	12.747	2.18709	1.45	56	39	-1	-1
ABarpp	89	2.78705	9.60789	5.50805	3.05	40	14	-1	-1
D	89	22.403	-6.93787	1.13628	2.8	43	11	-1	-1
MSaa	89	-12.7632	-5.41484	-5.01615	2.9	47	21	-1	-1
MSpp	89	4.14549	2.09672	-6.08104	2.95	44	20	-1	-1
MSap	89	-2.6462	-12.0397	-4.92094	2.8	46	21	-1	-1
Cpa	89	14.7984	4.94757	7.16919	2.5	49	25	-1	-1
Caa	89	4.14407	1.92846	4.41951	2.45	51	24	-1	-1
ABplaaa	89	-15.0844	3.04032	7.56884	1.45	53	27	-1	-1
ABpraaa	89	-1.69435	12.8973	-1.53091	2.55	55	38	-1	-1
ABprapp	89	14.9733	10.8511	0.758445	1.75	57	39	-1	-1
ABarapp	89	-5.58211	7.17928	-5.19144	1.95	58	30	-1	-1
ABalpaa	89	-21.509	-5.78117	0.812676	1.75	61	32	-1	-1
ABplapa	89	-5.45438	2.97227	6.75196	1.5	62	26	-1	-1
ABplpp	89	5.28679	-8.3905	6.2885	2.35	29	13	-1	-1
ABaraap	89	-13.4359	3.34094	-4.89879	1.9	65	31	-1	-1
MSpa	90	-4.3624	-2.31894	-4.80922	2.85	45	20	-1	-1
P4	90	17.5163	-10.0509	-5.00538	2.6	42	11	-1	-1
ABplpa	90	-1.46327	-11.4464	3.61304	2.35	28	13	68	69
ABarapa	90	-9.33907	9.80358	-4.72421	1.85	59	30	-1	-1
ABalpap	90	-17.5479	-8.79451	-1.15687	1.6	60	32	-1	-1
ABprpa	90	11.0507	5.76027	-4.39387	2.15	34	18	70	71
Ea	90	3.97262	-4.3759	-1.67931	3.25	23	8	-1	-1
Cpp	90	20.8193	-3.60817	5.6568	2.4	48	25	-1	-1
ABplaap	90	-11.8548	-2.13236	5.55316	1.8	52	27	-1	-1
ABalaa	90	-23.1326	0.800568	-3.62184	1.9	37	17	72	73
ABpraap	90	3.34427	10.8363	-4.46595	1.95	54	38	-1	-1
Ep	90	14.9414	-4.28889	1.53293	3.2	22	8	-1	-1
Cap	90	12.8524	-2.53925	6.52042	2.3	50	24	-1	-1
ABplapp	90	-1.79068	-2.85186	6.23534	1.55	63	26	-1	-1
ABarpa	90	-10.0403	10.7116	3.77837	1.9	41	14	74	75
ABaraaa	90	-16.3657	5.93905	-5.91655	1.65	64	31	-1	-1
ABalpp	90	-10.5664	-9.59124	3.4663	2.45	33	16	-1	-1
ABprpp	90	21.0971	5.50262	-1.20442	2.15	35	18	76	77
ABalapa	90	-20.8582	6.79289	1.51232	1.45	66	36	-1	-1
ABprapa	90	9.07981	13.3808	2.68379	1.7	56	39	-1	-1
ABarpp	90	1.24179	8.90038	5.46793	3.05	40	14	-1	-1
D	90	22.2215	-6.62634	1.13743	2.75	43	11	-1	-1
MSaa	90	-13.065	-5.58883	-5.52466	2.9	47	21	-1	-1
MSpp	90	4.36923	2.48382	-6.071	2.85	44	20	-1	-1
MSap	90	-2.31663	-11.5588	-4.90748	2.75	46	21	-1	-1
Cpa	90	13.4675	6.13029	7.1613	2.6	49	25	-1	-1
Caa	90	3.8688	2.34587	4.42045	2.45	51	24	-1	-1
ABplaaa	90	-16.1822	3.107	7.54881	1.55	53	27	-1	-1
ABpraaa	90	-1.23731	13.6789	-2.01067	2.15	55	38	-1	-1
ABprapp	90	15.3992	11.4182	1.27518	1.85	57	39	-1	-1
ABarapp	90	-3.92172	6.47739	-5.17008	1.5	58	30	-1	-1
ABalpaa	90	-22.3085	-5.44813	1.80261	1.6	61	32	-1	-1
ABplapa	90	-7.67764	2.79878	7.20694	1.5	62	26	-1	-1
ABplpp	90	6.20662	-8.23802	5.80823	2.1	29	13	78	79
ABaraap	90	-11.6757	2.63299	-4.87561	1.6	65	31	-1	-1
ABalapp	90	-17.997	4.41532	1.53175	1.45	67	36	-1	-1
MSpa	91	-3.61831	-3.26568	-4.80905	2.9	45	20	-1	-1
P4	91	17.6282	-9.85731	-5.00035	2.55	42	11	-1	-1
ABplpap	91	2.4946	-12.8568	1.66727	1.75	69	28	-1	-1
ABarapa	91	-9.22969	9.80496	-5.22224	2	59	30	-1	-1
ABalpap	91	-18.4365	-8.73252	-1.67312	1.8	60	32	-1	-1
ABprpap	91	13.6438	3.61537	-5.37641	1.6	71	34	-1	-1
Ea	91	3.88135	-4.07786	-1.17648	3.35	23	8	-1	-1
Cpp	91	20.9699	-2.62362	6.17447	2.45	48	25	-1	-1
ABplaap	91	-11.8971	-2.83099	5.54196	2.1	52	27	-1	-1
ABalaaa	91	-23.8852	1.45533	-4.12666	1.6	73	37	-1	-1
ABpraap	91	2.13107	10.8018	-3.98955	2.3	54	38	-1	-1
Ep	91	15.1051	-3.38927	1.0493	3.3	22	8	-1	-1
Cap	91	13.36	-2.27758	7.03418	2.45	50	24	-1	-1
ABplapp	91	-2.29217	-3.01373	5.72318	1.8	63	26	-1	-1
ABarpap	91	-8.42001	8.742	1.77951	1.4	74	41	-1	-1
ABaraaa	91	-16.9947	5.4764	-5.93548	1.95	64	31	-1	-1
ABalpp	91	-11.1375	-9.24802	2.96032	2.05	33	16	80	81
ABprppa	91	20.4926	6.94976	-1.69462	1.85	76	35	-1	-1
ABalapa	91	-21.5991	6.13669	1.48837	1.6	66	36	-1	-1
ABprapa	91	9.37921	13.3626	2.68926	2.1	56	39	-1	-1
ABarpp	91	0.465036	9.15592	4.95671	3.05	40	14	-1	-1
D	91	22.3273	-6.53259	1.14085	2.7	43	11	-1	-1
MSaa	91	-12.2521	-5.24554	-5.00384	2.85	47	21	-1	-1
MSpp	91	4.59046	2.67874	-6.56401	2.7	44	20	-1	-1
MSap	91	-1.84531	-11.896	-4.40332	2.7	46	21	-1	-1
Cpa	91	12.6574	7.48975	6.66586	2.55	49	25	-1	-1
Caa	91	2.79736	1.49338	5.38754	2.45	51	24	-1	-1
ABplaaa	91	-16.2124	2.60798	7.54081	2.05	53	27	-1	-1
ABpraaa	91	-2.12593	13.7409	-2.52692	2.35	55	38	-1	-1
ABprapp	91	15.3906	11.1263	0.77053	2.15	57	39	-1	-1
ABarapp	91	-3.94335	6.27035	-4.67343	1.85	58	30	-1	-1
ABalpaa	91	-21.813	-5.38607	2.31317	1.9	61	32	-1	-1
ABplapa	91	-7.77744	2.80484	7.20512	1.65	62	26	-1	-1
ABplppp	91	8.24916	-9.54811	4.82757	1.6	78	29	-1	-1
ABaraap	91	-11.3969	2.12322	-5.37801	1.95	65	31	-1	-1
ABalapp	91	-16.1853	2.90287	1.54395	1.35	67	36	-1	-1
ABplpaa	91	-2.29039	-11.4202	5.09803	1.6	68	28	-1	-1
ABprpaa	91	10.7025	8.28571	-4.36297	1.6	70	34	-1	-1
ABalaap	91	-20.767	-3.14963	-3.63529	1.45	72	37	-1	-1
ABarpaa	91	-12.4355	10.8571	3.73466	1.65	75	41	-1	-1
ABprppp	91	21.9073	4.14316	-0.708981	1.8	77	35	-1	-1
ABplppa	91	4.97428	-8.28738	7.28434	1.5	79	29	-1	-1
MSpa	92	-3.01348	-3.20225	-4.79652	2.85	45	20	-1	-1
P4	92	17.6186	-9.86474	-4.5005	2.5	42	11	-1	-1
ABplpap	92	3.79449	-12.7434	2.19399	1.85	69	28	-1	-1
ABarapa	92	-10.2373	9.85814	-4.7406	2.3	59	30	-1	-1
ABalpap	92	-17.4687	-9.29216	-1.66291	2.15	60	32	-1	-1
ABprpap	92	13.6463	3.80754	-4.87336	1.7	71	34	-1	-1
Cpp	92	21.1361	-1.53182	6.19389	2.45	48	25	-1	-1
ABplaap	92	-11.4619	-3.76698	6.03652	2.25	52	27	-1	-1
ABalaaa	92	-23.8613	0.343977	-3.64259	1.75	73	37	-1	-1
ABpraap	92	2.13211	10.5172	-4.99406	2.4	54	38	-1	-1
Ep	92	14.7194	-2.68869	2.55277	3.35	22	8	-1	-1
Cap	92	13.6704	-1.81161	8.04735	2.4	50	24	-1	-1
ABplapp	92	-2.4822	-2.99417	5.21969	2.1	63	26	-1	-1
ABarpap	92	-8.7606	7.77701	0.758342	1.55	74	41	-1	-1
ABaraaa	92	-17.3783	5.60789	-6.44102	2.2	64	31	-1	-1
ABalppp	92	-7.79654	-10.9215	0.998822	1.65	81	33	-1	-1
ABprppa	92	20.2681	8.35778	-1.17783	1.55	76	35	-1	-1
ABalapa	92	-21.4694	5.11908	1.97586	1.8	66	36	-1	-1
ABprapa	92	8.27289	13.1373	2.16457	2.25	56	39	-1	-1
ABarpp	92	-1.33739	9.16523	4.92233	2.2	40	14	-1	-1
D	92	22.5752	-5.74628	1.1573	2.7	43	11	-1	-1
MSaa	92	-10.9092	-6.22865	-4.99275	2.9	47	21	-1	-1
MSpp	92	5.68222	2.51225	-6.54558	2.85	44	20	-1	-1
MSap	92	-1.06252	-12.0517	-3.8905	2.7	46	21	-1	-1
Cpa	92	12.2066	8.3185	6.66955	2.5	49	25	-1	-1
Caa	92	2.81546	1.79279	5.39234	2.45	51	24	-1	-1
ABplaaa	92	-16.5384	2.03477	7.02589	2.15	53	27	-1	-1
ABpraaa	92	-2.816	14.0753	-2.03501	2.45	55	38	-1	-1
ABprapp	92	14.8916	11.1566	0.761424	2.15	57	39	-1	-1
ABarapp	92	-4.21154	6.50302	-5.6754	2.05	58	30	-1	-1
ABalpaa	92	-21.2814	-4.72518	2.83333	2.1	61	32	-1	-1
ABplapa	92	-7.8076	2.30582	7.19712	2.15	62	26	-1	-1
ABplppp	92	9.70641	-10.1455	5.34674	1.6	78	29	-1	-1
ABaraap	92	-11.5148	1.82986	-5.38463	2.2	65	31	-1	-1
ABalapp	92	-15.5374	1.86982	1.04084	1.65	67	36	-1	-1
ABplpaa	92	-2.00909	-11.7378	5.09869	1.85	68	28	-1	-1
ABprpaa	92	9.94637	9.03284	-4.36634	1.7	70	34	-1	-1
ABalaap	92	-19.4807	-3.71259	-4.61933	1.65	72	37	-1	-1
ABarpaa	92	-14.1612	10.1766	2.6912	1.7	75	41	-1	-1
ABprppp	92	22.0849	3.16273	-2.72075	1.6	77	35	-1	-1
ABplppa	92	4.75907	-8.3825	7.77895	1.45	79	29	-1	-1
Ea	92	4.18324	-3.90387	-0.66796	2.85	23	8	-1	-1
ABalppa	92	-12.8784	-9.27451	4.92717	1.6	80	33	-1	-1
MSpa	93	-2.70451	-3.213	-5.29091	2.85	45	20	-1	-1
P4	93	17.1076	-10.034	-4.51281	2.55	42	11	-1	-1
ABplpap	93	4.11198	-12.4622	2.20426	2.15	69	28	-1	-1
ABarapa	93	-10.2855	9.0597	-4.7534	2.35	59	30	-1	-1
ABalpap	93	-17.256	-9.38922	-2.66057	2.35	60	32	-1	-1
ABprpap	93	14.185	4.28369	-5.3561	2.1	71	34	-1	-1
Cpp	93	21.569	-1.14942	5.70773	2.45	48	25	-1	-1
ABplaap	93	-10.8596	-3.89573	5.54599	2.4	52	27	-1	-1
ABalaaa	93	-24.025	-0.555641	-3.15896	2.1	73	37	-1	-1
ABpraap	93	2.94257	10.6683	-4.97629	2.35	54	38	-1	-1
Ep	93	14.2193	-2.37384	3.54817	3.35	22	8	-1	-1
Cap	93	13.4949	-1.40027	8.0501	2.55	50	24	-1	-1
ABplapp	93	-2.10215	-3.03328	6.22668	2.25	63	26	-1	-1
ABarpap	93	-8.17033	7.44865	0.264615	1.95	74	41	-1	-1
ABaraaa	93	-18.1081	5.43584	-5.45726	2.35	64	31	-1	-1
ABalppp	93	-7.04995	-11.676	1.50204	1.7	81	33	-1	-1
ABprppa	93	20.1935	8.47852	-2.17776	1.75	76	35	-1	-1
ABalapa	93	-21.5752	5.02534	1.97244	2.15	66	36	-1	-1
ABprapa	93	7.35056	12.7926	2.14178	2.3	56	39	-1	-1
ABarpp	93	-0.765992	10.3326	4.95063	2.05	40	14	82	83
D	93	22.0315	-6.60678	0.633938	2.8	43	11	-1	-1
MSaa	93	-10.819	-6.24215	-4.49107	2.85	47	21	-1	-1
MSpp	93	6.29912	2.7753	-6.52985	2.8	44	20	-1	-1
MSap	93	-0.423982	-11.5816	-4.37142	2.75	46	21	-1	-1
Cpa	93	12.4399	8.71303	6.17974	2.45	49	25	-1	-1
Caa	93	3.14857	2.18126	4.90435	2.5	51	24	-1	-1
ABplaaa	93	-16.6898	2.84533	7.03505	2.25	53	27	-1	-1
ABpraaa	93	-3.72627	13.9303	-2.0546	2.45	55	38	-1	-1
ABprapp	93	15.0636	10.8376	1.26012	2.4	57	39	-1	-1
ABarapp	93	-4.00237	6.49833	-6.17161	2.3	58	30	-1	-1
ABalpaa	93	-22.349	-4.15947	2.8213	2.3	61	32	-1	-1
ABplapa	93	-8.46646	2.85471	6.69252	2.3	62	26	-1	-1
ABplppp	93	10.1777	-10.4827	5.85089	1.95	78	29	-1	-1
ABaraap	93	-11.1613	1.19935	-4.88709	2.2	65	31	-1	-1
ABalapp	93	-15.5183	1.88469	0.0411353	2	67	36	-1	-1
ABplpaa	93	-2.11846	-11.7392	5.59672	2.15	68	28	-1	-1
ABprpaa	93	10.7724	9.29119	-4.84683	2.05	70	34	-1	-1
ABalaap	93	-18.8517	-3.24994	-4.6004	2.05	72	37	-1	-1
ABarpaa	93	-13.9641	9.97228	2.19179	2.05	75	41	-1	-1
ABprppp	93	22.3637	2.65295	-3.22314	1.8	77	35	-1	-1
ABplppa	93	5.3458	-8.61848	7.78668	1.8	79	29	-1	-1
Ea	93	4.27347	-3.91736	-0.166286	2.4	23	8	-1	-1
ABalppa	93	-13.8309	-10.1182	4.89638	1.65	80	33	-1	-1
MSpa	94	-2.50491	-3.22513	-5.28727	2.95	45	20	-1	-1
P4	94	16.415	-9.8918	-4.52395	2.35	42	11	-1	-1
ABplpap	94	3.99907	-12.3712	3.20374	2.35	69	28	-1	-1
ABarapa	94	-10.96	9.50135	-4.75975	2.55	59	30	-1	-1
ABalpap	94	-17.0986	-10.1	-2.66813	2.5	60	32	-1	-1
ABprpap	94	14.0334	3.58368	-4.86927	2.2	71	34	-1	-1
Cpp	94	22.1258	-0.373851	5.22978	2.55	48	25	-1	-1
ABplaap	94	-10.5843	-4.31313	5.54505	2.4	52	27	-1	-1
ABalaaa	94	-23.9422	-1.14566	-4.16644	2.4	73	37	-1	-1
ABpraap	94	4.00417	10.0028	-4.96586	2.5	54	38	-1	-1
Ep	94	12.8367	-1.89718	4.02893	2.8	22	8	-1	-1
Cap	94	13.5598	-0.779132	6.56015	2.5	50	24	-1	-1
ABplapp	94	-1.66321	-2.55107	5.74211	2.3	63	26	-1	-1
ABarpap	94	-8.49386	7.06762	0.252752	2.35	74	41	-1	-1
ABaraaa	94	-18.4555	6.16616	-5.95319	2.4	64	31	-1	-1
ABalppp	94	-7.24706	-11.4717	2.00145	2.2	81	33	-1	-1
ABprppa	94	20.6683	8.04899	-2.17505	2.05	76	35	-1	-1
ABalapa	94	-21.8374	5.35781	0.972074	2.35	66	36	-1	-1
ABprapa	94	6.8576	12.9228	2.13428	2.35	56	39	-1	-1
ABarppp	94	2.18852	11.1548	5.01945	1.45	82	40	-1	-1
D	94	21.9352	-6.69308	0.130664	2.85	43	11	-1	-1
MSaa	94	-10.6676	-7.05271	-4.50023	2.8	47	21	-1	-1
MSpp	94	6.12969	3.28645	-6.5255	2.75	44	20	-1	-1
MSap	94	-0.233956	-11.6012	-3.86793	2.8	46	21	-1	-1
Cpa	94	13.5317	8.54654	6.19817	2.55	49	25	-1	-1
Caa	94	2.68223	2.90277	5.4063	2.55	51	24	-1	-1
ABplaaa	94	-17.6636	3.30517	7.02324	2.4	53	27	-1	-1
ABpraaa	94	-3.62043	14.024	-2.05118	2.4	55	38	-1	-1
ABprapp	94	16.0626	10.4924	0.273824	2.35	57	39	-1	-1
ABarapp	94	-3.04057	5.83888	-6.163	2.4	58	30	-1	-1
ABalpaa	94	-22.6293	-4.12642	1.81613	2.4	61	32	-1	-1
ABplapa	94	-9.44032	3.31455	6.68071	2.35	62	26	-1	-1
ABplppp	94	10.6046	-10.2001	5.36313	2.15	78	29	-1	-1
ABaraap	94	-10.5987	0.56415	-4.88576	2.3	65	31	-1	-1
ABalapp	94	-15.1241	1.47609	-0.957687	2.2	67	36	-1	-1
ABplpaa	94	-2.71122	-11.603	5.5874	2.25	68	28	-1	-1
ABprpaa	94	10.7966	9.69041	-4.84042	2.35	70	34	-1	-1
ABalaap	94	-18.1953	-3.99101	-4.59885	2.15	72	37	-1	-1
ABarpaa	94	-13.8401	10.3654	2.20001	2.35	75	41	-1	-1
ABprppp	94	23.1138	1.80602	-3.22137	2.15	77	35	-1	-1
ABplppa	94	5.08011	-8.19364	7.28776	2.05	79	29	-1	-1
Ea	94	4.0711	-5.60799	-0.195308	2.2	23	8	84	85
ABalppa	94	-13.8885	-9.4135	4.90576	1.9	80	33	-1	-1
ABarppa	94	-4.48978	10.3424	5.87976	1.45	83	40	-1	-1
MSpa	95	-2.67185	-2.5218	-4.77986	3	45	20	-1	-1
P4	95	15.6262	-9.83587	-5.03838	2.5	42	11	-1	-1
ABplpap	95	4.2864	-12.589	3.206	2.45	69	28	-1	-1
ABarapa	95	-11.8451	9.47098	-5.77744	2.5	59	30	-1	-1
ABalpap	95	-16.0647	-11.0723	-2.16265	2.45	60	32	-1	-1
ABprpap	95	14.8197	3.33558	-4.8579	2.4	71	34	-1	-1
Cpp	95	22.0139	-0.5674	5.22476	2.6	48	25	-1	-1
ABplaap	95	-10.9018	-4.59436	5.53479	2.4	52	27	-1	-1
ABalaaa	95	-24.2211	-0.635887	-3.66405	2.4	73	37	-1	-1
ABpraap	95	3.84077	10.6138	-4.9599	2.5	54	38	-1	-1
Ep	95	13.167	-3.21146	3.51556	2.4	22	8	86	87
Cap	95	13.6767	-0.201234	7.57127	2.55	50	24	-1	-1
ABplapp	95	-1.08855	-2.98666	5.74663	2.35	63	26	-1	-1
ABarpap	95	-8.15722	7.36372	-0.736691	2.4	74	41	-1	-1
ABaraaa	95	-18.8401	6.58219	-5.45422	2.55	64	31	-1	-1
ABalppp	95	-6.39935	-11.0063	1.02432	2.3	81	33	-1	-1
ABprppa	95	21.0555	7.82513	-2.17097	2.2	76	35	-1	-1
ABalapa	95	-22.1282	5.66797	1.47126	2.35	66	36	-1	-1
ABprapa	95	7.46846	13.086	2.1484	2.4	56	39	-1	-1
ABarppp	95	2.00099	11.3666	5.019	1.65	82	40	-1	-1
D	95	21.4312	-7.04712	-0.884548	2.8	43	11	-1	-1
MSaa	95	-9.9474	-6.8881	-4.98414	2.8	47	21	-1	-1
MSpp	95	6.42305	3.16846	-6.52163	2.85	44	20	-1	-1
MSap	95	0.459653	-12.028	-4.86129	2.8	46	21	-1	-1
Cpa	95	13.9405	8.52973	5.70561	2.65	49	25	-1	-1
Caa	95	2.4947	3.1145	5.40586	2.6	51	24	-1	-1
ABplaaa	95	-17.957	3.42316	7.01937	2.5	53	27	-1	-1
ABpraaa	95	-4.31654	14.2586	-1.56087	2.45	55	38	-1	-1
ABprapp	95	16.4653	10.3758	-0.220345	2.45	57	39	-1	-1
ABarapp	95	-2.64138	5.81463	-6.15572	2.3	58	30	-1	-1
ABalpaa	95	-22.8661	-4.42858	2.80739	2.35	61	32	-1	-1
ABplapa	95	-9.63389	3.42648	6.67867	2.3	62	26	-1	-1
ABplppp	95	11.8178	-10.1656	4.88673	2.35	78	29	-1	-1
ABaraap	95	-9.9471	0.949303	-6.368	2.3	65	31	-1	-1
ABalapp	95	-14.6854	0.447734	-0.964582	2.3	67	36	-1	-1
ABplpaa	95	-3.67053	-10.7514	6.08184	2.3	68	28	-1	-1
ABprpaa	95	10.7941	9.49824	-5.34348	2.4	70	34	-1	-1
ABalaap	95	-17.913	-4.59316	-5.6027	2.35	72	37	-1	-1
ABarpaa	95	-14.3572	10.0963	2.1861	2.45	75	41	-1	-1
ABprppp	95	22.7757	1.0332	-3.73949	2.35	77	35	-1	-1
ABplppa	95	5.09218	-7.99403	7.29096	2.25	79	29	-1	-1
Eal	95	3.66206	-7.10175	0.774933	1.65	85	23	-1	-1
ABalppa	95	-13.8103	-9.62661	5.40424	2.15	80	33	-1	-1
ABarppa	95	-4.58355	10.4483	5.87954	1.55	83	40	-1	-1
Ear	95	3.22421	-1.54167	-0.65119	1.75	84	23	-1	-1
MSpa	96	-1.74952	-2.17714	-4.75707	2.9	45	20	-1	-1
P4	96	14.8459	-9.48796	-5.04814	2.5	42	11	-1	-1
ABplpap	96	4.22109	-13.9714	2.1839	2.4	69	28	-1	-1
ABarapa	96	-12.2439	10.2565	-3.27266	2.75	59	30	-1	-1
ABalpap	96	-15.8435	-10.8774	-2.65566	2.4	60	32	-1	-1
ABprpap	96	15.7996	2.97554	-4.84449	2.4	71	34	-1	-1
Cpp	96	22.1773	-1.17835	5.2188	2.7	48	25	-1	-1
ABplaap	96	-11.295	-4.47031	5.5291	2.55	52	27	-1	-1
ABalaaa	96	-24.566	0.286606	-3.65693	2.35	73	37	-1	-1
ABpraap	96	3.87093	11.1128	-4.9519	2.4	54	38	-1	-1
Epr	96	14.0355	0.00540743	-0.421133	2.1	86	22	-1	-1
Cap	96	13.2868	-1.68012	7.54181	2.6	50	24	-1	-1
ABplapp	96	-0.65342	-3.92265	6.24119	2.5	63	26	-1	-1
ABarpap	96	-6.65419	7.37259	-0.707775	2.5	74	41	-1	-1
ABaraaa	96	-19.0156	6.99354	-5.45147	2.55	64	31	-1	-1
ABalppp	96	-6.31266	-10.9275	2.02744	2.4	81	33	-1	-1
ABprppa	96	21.3669	8.00655	-2.16231	2.3	76	35	-1	-1
ABalapa	96	-21.5905	6.42867	1.99302	2.35	66	36	-1	-1
ABprapa	96	7.3747	13.1919	2.14818	2.35	56	39	-1	-1
ABarppp	96	2.29082	11.3409	5.52432	2	82	40	-1	-1
D	96	21.3133	-7.34048	-0.891169	2.9	43	11	-1	-1
MSaa	96	-9.60577	-6.20765	-4.96747	2.95	47	21	-1	-1
MSpp	96	7.23351	3.31957	-6.50386	2.8	44	20	-1	-1
MSap	96	-0.271333	-11.1662	-5.86276	2.9	46	21	-1	-1
Cpa	96	14.7602	7.1777	5.70119	2.55	49	25	-1	-1
Caa	96	2.93009	3.68909	5.42275	2.6	51	24	-1	-1
ABplaaa	96	-17.1888	2.87564	7.02594	2.45	53	27	-1	-1
ABpraaa	96	-4.04585	14.2181	-0.0558521	2.45	55	38	-1	-1
ABprapp	96	16.2838	10.6874	-0.219187	2.45	57	39	-1	-1
ABarapp	96	-1.88848	6.67044	-6.12857	2.45	58	30	-1	-1
ABalpaa	96	-22.8289	-4.11429	1.81249	2.5	61	32	-1	-1
ABplapa	96	-8.95943	2.98483	6.68502	2.45	62	26	-1	-1
ABplppp	96	11.7525	-11.548	3.86462	2.35	78	29	-1	-1
ABaraap	96	-9.99863	1.7538	-6.35702	2.3	65	31	-1	-1
ABalapp	96	-13.9964	0.397865	-0.451982	2.5	67	36	-1	-1
ABplpaa	96	-4.18264	-10.6361	7.07404	2.25	68	28	-1	-1
ABprpaa	96	10.6392	10.4012	-4.83287	2.4	70	34	-1	-1
ABalaap	96	-17.1267	-4.84126	-5.59133	2.45	72	37	-1	-1
ABarpaa	96	-14.001	11.1686	2.70902	2.45	75	41	-1	-1
ABprppp	96	22.5304	0.439055	-3.25288	2.4	77	35	-1	-1
ABplppa	96	4.43908	-8.8559	7.26563	2.3	79	29	-1	-1
Eal	96	3.73523	-7.6992	0.267301	1.9	85	23	-1	-1
ABalppa	96	-14.8133	-9.95034	4.37992	2.3	80	33	-1	-1
ABarppa	96	-4.04613	9.69839	6.87897	1.85	83	40	-1	-1
Ear	96	3.04874	-1.13033	-0.648432	1.8	84	23	-1	-1
Epl	96	12.5225	-3.78135	3.99489	2.15	87	22	-1	-1
MSpa	97	-1.22639	-1.80823	-4.74156	2.75	45	20	-1	-1
P4	97	13.1553	-9.2851	-5.0775	2.45	42	11	-1	-1
ABplpap	97	4.40363	-14.5675	1.17823	2.45	69	28	-1	-1
ABarapa	97	-11.995	10.7583	-4.26072	2.55	59	30	-1	-1
ABalpap	97	-16.037	-10.7655	-2.6577	2.45	60	32	-1	-1
ABprpap	97	16.7411	3.33508	-5.82141	2.5	71	34	-1	-1
Cpp	97	22.1663	-1.66251	4.21109	2.6	48	25	-1	-1
ABplaap	97	-11.1892	-4.37656	5.53253	2.6	52	27	-1	-1
ABalaaa	97	-24.6235	0.991303	-3.64756	2.4	73	37	-1	-1
ABpraap	97	3.66426	11.3097	-3.95263	2.4	54	38	-1	-1
Epr	97	13.6373	-0.25489	-1.43292	1.95	86	22	-1	-1
Cap	97	13.5226	-1.09342	7.55505	2.55	50	24	-1	-1
ABplapp	97	-0.771319	-4.21601	6.23457	2.45	63	26	-1	-1
ABarpap	97	-6.02169	7.74288	-1.1903	2.45	74	41	-1	-1
ABaraaa	97	-18.3866	7.45619	-5.43254	2.5	64	31	-1	-1
ABalppp	97	-5.82115	-11.5343	0.52739	2.3	81	33	-1	-1
ABprppa	97	21.5474	7.97956	-1.15896	2.25	76	35	-1	-1
ABalapa	97	-22.038	5.65448	1.97294	2.3	66	36	-1	-1
ABprapa	97	7.75225	12.9606	2.65212	2.35	56	39	-1	-1
ABarppp	97	2.87755	11.105	5.53205	2.15	82	40	-1	-1
D	97	19.9833	-7.95287	-1.4259	2.7	43	11	-1	-1
MSaa	97	-9.82097	-6.30277	-4.47286	2.9	47	21	-1	-1
MSpp	97	7.05805	3.73091	-6.50111	2.85	44	20	-1	-1
MSap	97	-0.337427	-10.7534	-6.35803	2.8	46	21	-1	-1
Cpa	97	14.1192	6.51544	5.67907	2.65	49	25	-1	-1
Caa	97	3.82829	3.63453	5.43914	2.5	51	24	-1	-1
ABplaaa	97	-17.8813	3.01788	7.01479	2.4	53	27	-1	-1
ABpraaa	97	-3.94959	14.3045	0.447422	2.45	55	38	-1	-1
ABprapp	97	16.0566	10.3926	0.272224	2.4	57	39	-1	-1
ABarapp	97	-1.75248	7.26321	-6.11715	2.45	58	30	-1	-1
ABalpaa	97	-22.0159	-3.771	2.33331	2.4	61	32	-1	-1
ABplapa	97	-9.24676	3.20262	6.68275	2.4	62	26	-1	-1
ABplppp	97	12.0011	-12.5568	3.35423	2.4	78	29	-1	-1
ABaraap	97	-9.78447	2.13347	-5.84712	2.4	65	31	-1	-1
ABalapp	97	-13.8966	0.391803	-0.450161	2.4	67	36	-1	-1
ABplpaa	97	-4.84149	-10.0873	6.56944	2.3	68	28	-1	-1
ABprpaa	97	9.36489	11.1637	-3.84563	2.5	70	34	-1	-1
ABalaap	97	-17.6221	-4.90332	-6.10189	2.45	72	37	-1	-1
ABarpaa	97	-14.3004	11.1868	2.70356	2.45	75	41	-1	-1
ABprppp	97	22.3894	-0.538063	-4.27041	2.4	77	35	-1	-1
ABplppa	97	3.62862	-9.00702	7.24786	2.3	79	29	-1	-1
Eal	97	3.42377	-7.88063	0.258637	2.2	85	23	-1	-1
ABalppa	97	-15.4277	-10.0212	4.86725	2.35	80	33	-1	-1
ABarppa	97	-3.79854	8.97413	7.37309	2.15	83	40	-1	-1
Ear	97	3.08993	-0.147146	0.367275	2.15	84	23	-1	-1
Epl	97	12.5594	-4.97764	3.47766	1.9	87	22	-1	-1
MSpa	98	-2.49965	-1.3302	-4.75884	2.9	45	20	-1	-1
P4	98	12.0575	-9.21842	-5.09753	2.45	42	11	-1	-1
ABplpap	98	4.6128	-14.5722	0.682022	2.45	69	28	-1	-1
ABarapa	98	-11.859	11.351	-4.2493	2.5	59	30	-1	-1
ABalpap	98	-16.53	-10.6354	-2.6652	2.5	60	32	-1	-1
ABprpap	98	17.3771	3.61299	-6.80539	2.6	71	34	-1	-1
Cpp	98	21.5434	-2.02536	4.19377	2.65	48	25	-1	-1
ABplaap	98	-11.1195	-4.88165	5.52635	2.6	52	27	-1	-1
ABalaaa	98	-24.8362	1.08836	-2.64989	2.4	73	37	-1	-1
ABpraap	98	3.57403	11.3232	-4.45431	2.5	54	38	-1	-1
Epr	98	13.2587	0.260948	-0.932355	2.3	86	22	-1	-1
Cap	98	13.6103	-1.29909	7.55367	2.55	50	24	-1	-1
ABplapp	98	-0.783385	-4.41562	6.23137	2.45	63	26	-1	-1
ABarpap	98	-5.62354	8.00317	-0.17851	2.35	74	41	-1	-1
ABaraaa	98	-18.4683	7.76167	-5.42956	2.5	64	31	-1	-1
ABalppp	98	-5.42444	-11.7507	0.0316215	2.45	81	33	-1	-1
ABprppa	98	21.9164	7.45629	-1.15967	2.2	76	35	-1	-1
ABalapa	98	-21.4115	5.92495	1.48881	2.3	66	36	-1	-1
ABprapa	98	8.66855	13.2054	2.67331	2.4	56	39	-1	-1
ABarppp	98	3.90571	11.5434	5.55826	2.3	82	40	-1	-1
D	98	19.7847	-8.22529	-2.43405	2.3	43	11	-1	-1
MSaa	98	-10.1865	-5.87187	-4.9736	3	47	21	-1	-1
MSpp	98	6.98211	2.62562	-6.01885	2.9	44	20	-1	-1
MSap	98	-0.468438	-10.9619	-5.36335	2.85	46	21	-1	-1
Cpa	98	14.6544	7.08396	5.69777	2.65	49	25	-1	-1
Caa	98	3.34385	4.05662	5.93628	2.5	51	24	-1	-1
ABplaaa	98	-17.6121	2.50067	7.01226	2.4	53	27	-1	-1
ABpraaa	98	-3.54187	14.5722	0.95936	2.55	55	38	-1	-1
ABprapp	98	16.5435	10.1627	0.278129	2.45	57	39	-1	-1
ABarapp	98	-2.26459	7.37845	-5.12495	2.45	58	30	-1	-1
ABalpaa	98	-22.3238	-4.0448	1.82319	2.45	61	32	-1	-1
ABplapa	98	-9.44885	3.02257	6.17606	2.45	62	26	-1	-1
ABplppp	98	11.8953	-12.6505	3.35081	2.35	78	29	-1	-1
ABaraap	98	-10.156	2.46456	-6.34946	2.5	65	31	-1	-1
ABalapp	98	-14.1058	0.396492	0.0460503	2.5	67	36	-1	-1
ABplpaa	98	-5.05316	-10.2747	6.5626	2.4	68	28	-1	-1
ABprpaa	98	9.64016	10.7463	-3.84657	2.65	70	34	-1	-1
ABalaap	98	-17.7724	-4.3773	-7.09723	2.45	72	37	-1	-1
ABarpaa	98	-14.4219	10.9858	3.19839	2.45	75	41	-1	-1
ABprppp	98	22.275	-0.923786	-4.77848	2.45	77	35	-1	-1
ABplppa	98	3.39886	-9.49392	7.23622	2.25	79	29	-1	-1
Eal	98	2.88254	-8.54895	0.238331	2.5	85	23	-1	-1
ABalppa	98	-15.8234	-10.0893	4.35851	2.35	80	33	-1	-1
ABarppa	98	-4.10043	8.80014	6.86457	2.25	83	40	-1	-1
Ear	98	3.39431	0.219018	1.37884	2.5	84	23	-1	-1
Epl	98	11.6251	-5.52191	3.45167	2.1	87	22	-1	-1
MSpa	99	-2.29756	-1.15015	-4.25214	2.45	45	20	-1	-1
P4	99	11.2893	-8.6709	-5.1041	2.5	42	11	-1	-1
ABplpap	99	4.92427	-14.3908	0.690686	2.45	69	28	-1	-1
ABarapa	99	-11.6835	10.9397	-4.25206	2.55	59	30	-1	-1
ABalpap	99	-16.7246	-10.2389	-1.66274	2.6	60	32	-1	-1
ABprpap	99	18.493	3.84572	-6.78056	2.6	71	34	-1	-1
Cpp	99	22.1457	-2.1541	3.70324	2.65	48	25	-1	-1
ABplaap	99	-10.802	-4.60042	5.53661	2.6	52	27	-1	-1
ABalaaa	99	-24.6004	1.67507	-2.63665	2.5	73	37	-1	-1
ABpraap	99	3.58859	11.7149	-3.94806	2.55	54	38	-1	-1
Epr	99	12.7537	0.191453	-0.94306	2.45	86	22	-1	-1
Cap	99	13.5862	-1.69831	7.54727	2.5	50	24	-1	-1
ABplapp	99	-0.805024	-4.62266	6.72802	2.45	63	26	-1	-1
ABarpap	99	-5.53685	8.08205	0.824617	2.45	74	41	-1	-1
ABaraaa	99	-18.9975	7.29295	-5.44667	2.6	64	31	-1	-1
ABalppp	99	-5.65171	-12.0454	0.523032	2.5	81	33	-1	-1
ABprppa	99	22.3035	7.23243	-1.15559	2.25	76	35	-1	-1
ABalapa	99	-21.6172	5.83727	1.48357	2.7	66	36	-1	-1
ABprapa	99	8.45439	12.8258	2.16341	2.65	56	39	-1	-1
ABarppp	99	5.03721	11.8833	5.08484	2.5	82	40	-1	-1
D	99	19.4481	-8.52139	-1.4446	2.2	43	11	88	89
MSaa	99	-10.38	-5.75994	-4.97564	2.65	47	21	-1	-1
MSpp	99	6.63721	3.54812	-6.01174	2.7	44	20	-1	-1
MSap	99	-2.08687	-11.0719	-4.89583	2.85	46	21	-1	-1
Cpa	99	15.0018	6.35364	6.19371	2.7	49	25	-1	-1
Caa	99	3.46424	4.54215	6.44596	2.65	51	24	-1	-1
ABplaaa	99	-17.7876	2.91202	7.01502	2.5	53	27	-1	-1
ABpraaa	99	-3.65374	14.3786	0.954339	2.45	55	38	-1	-1
ABprapp	99	17.1121	9.62731	0.281055	2.55	57	39	-1	-1
ABarapp	99	-1.55288	7.25108	-6.1135	2.45	58	30	-1	-1
ABalpaa	99	-22.0941	-3.5579	1.83484	2.4	61	32	-1	-1
ABplapa	99	-9.26132	2.81084	6.1765	2.5	62	26	-1	-1
ABplppp	99	11.3722	-13.0194	3.3353	2.35	78	29	-1	-1
ABaraap	99	-10.4494	2.58255	-6.35332	2.6	65	31	-1	-1
ABalapp	99	-14.3654	0.921138	-0.451266	2.45	67	36	-1	-1
ABplpaa	99	-4.73815	-10.1857	6.06981	2.35	68	28	-1	-1
ABprpaa	99	10.3593	11.1955	-3.32597	2.45	70	34	-1	-1
ABalaap	99	-18.5658	-3.94446	-6.1057	2.5	72	37	-1	-1
ABarpaa	99	-14.5554	10.5852	3.69002	2.45	75	41	-1	-1
ABprppp	99	22.0719	-0.819292	-4.28067	2.5	77	35	-1	-1
ABplppa	99	3.49262	-9.59978	7.23644	2.3	79	29	-1	-1
Eal	99	2.84176	-8.77087	1.73469	2.6	85	23	-1	-1
ABalppa	99	-15.6032	-9.60986	4.87	2.35	80	33	-1	-1
ABarppa	99	-4.20626	8.7064	6.86115	2.35	83	40	-1	-1
Ear	99	3.11878	-0.874148	1.85745	2.6	84	23	-1	-1
Epl	99	11.5732	-6.22798	3.94032	2.35	87	22	-1	-1
MSpa	100	-2.87825	-0.814366	-4.25827	2.2	45	20	90	91
P4	100	10.9934	-8.74508	-5.61102	2.4	42	11	-1	-1
ABplpap	100	4.72467	-14.3786	0.687043	2.45	69	28	-1	-1
ABarapa	100	-11.4864	10.7354	-4.75147	2.5	59	30	-1	-1
ABalpap	100	-17.3088	-9.81075	-1.16741	2.55	60	32	-1	-1
ABprpap	100	16.7542	3.25014	-6.82271	2.6	71	34	-1	-1
Cpp	100	22.0037	-2.84667	3.69022	2.65	48	25	-1	-1
ABplaap	100	-10.8656	-3.99553	5.54439	2.65	52	27	-1	-1
ABalaaa	100	-24.3465	2.56119	-2.61861	2.5	73	37	-1	-1
ABpraap	100	4.38948	11.8586	-3.43043	2.6	54	38	-1	-1
Epr	100	13.0051	0.885399	-1.42807	2.45	86	22	-1	-1
Cap	100	14.3484	-2.34564	7.55224	2.55	50	24	-1	-1
ABplapp	100	-1.20173	-4.40624	7.22379	2.5	63	26	-1	-1
ABarpap	100	-5.55245	7.97481	1.32287	2.5	74	41	-1	-1
ABaraaa	100	-18.4168	6.95716	-5.44054	2.5	64	31	-1	-1
ABalppp	100	-6.37798	-12.3099	1.00534	2.4	81	33	-1	-1
ABprppa	100	21.7779	6.67134	-1.67415	2.55	76	35	-1	-1
ABalapa	100	-20.9065	5.99445	1.49952	2.45	66	36	-1	-1
ABprapa	100	9.51599	12.1603	2.17385	2.6	56	39	-1	-1
ABarppp	100	5.90878	11.2374	4.59177	2.4	82	40	-1	-1
Dp	100	20.4776	-6.85696	-2.90057	1.55	88	43	-1	-1
MSaa	100	-11.5932	-5.79443	-4.49924	2.3	47	21	-1	-1
MSpp	100	6.99064	2.9176	-5.5142	2.7	44	20	-1	-1
MSap	100	-2.36213	-10.6545	-4.8949	2.95	46	21	-1	-1
Cpa	100	15.3985	6.13722	5.69794	2.7	49	25	-1	-1
Caa	100	4.24454	4.19424	6.45573	2.6	51	24	-1	-1
ABplaaa	100	-17.3642	3.28699	7.0287	2.45	53	27	-1	-1
ABpraaa	100	-2.84223	14.2452	-0.0323991	2.45	55	38	-1	-1
ABprapp	100	17.8623	8.78038	0.282823	2.45	57	39	-1	-1
ABarapp	100	-1.20522	8.03134	-6.09524	2.4	58	30	-1	-1
ABalpaa	100	-22.267	-2.95438	2.34065	2.45	61	32	-1	-1
ABplapa	100	-9.11929	3.50341	6.18952	2.5	62	26	-1	-1
ABplppp	100	11.158	-13.3991	2.82541	2.35	78	29	-1	-1
ABaraap	100	-10.4288	3.07414	-5.84547	2.65	65	31	-1	-1
ABalapp	100	-14.6623	1.1315	0.0463244	2.4	67	36	-1	-1
ABplpaa	100	-4.54459	-10.2976	6.07185	2.35	68	28	-1	-1
ABprpaa	100	10.761	11.3634	-2.81563	2.4	70	34	-1	-1
ABalaap	100	-19.0588	-3.81434	-6.1132	2.45	72	37	-1	-1
ABarpaa	100	-13.7328	10.9359	3.71099	2.5	75	41	-1	-1
ABprppp	100	22.3965	-0.722803	-5.27332	2.45	77	35	-1	-1
ABplppa	100	4.17915	-9.84183	7.24599	2.3	79	29	-1	-1
Eal	100	2.22341	-9.51063	0.211404	2.55	85	23	-1	-1
ABalppa	100	-15.388	-9.51475	4.37539	2.3	80	33	-1	-1
ABarppa	100	-4.41793	8.51891	6.85431	2.35	83	40	-1	-1
Ear	100	2.66949	0.431322	3.36871	2.7	84	23	-1	-1
Epl	100	10.9503	-6.59083	3.92299	2.4	87	22	-1	-1
Da	100	17.0682	-9.77924	-1.50889	1.5	89	43	-1	-1
MSpaa	101	-4.49641	0.586153	-4.26842	1.55	91	45	-1	-1
P4	101	11.133	-8.24468	-6.10105	2.4	42	11	-1	-1
ABplpap	101	4.33754	-14.1548	0.682959	2.45	69	28	-1	-1
ABarapa	101	-11.0485	11.5021	-4.23153	2.55	59	30	-1	-1
ABalpap	101	-17.4122	-9.71232	-0.66778	2.55	60	32	-1	-1
ABprpap	101	16.4669	3.46794	-6.82498	2.7	71	34	-1	-1
Cpp	101	21.5321	-4.02008	3.66373	2.7	48	25	-1	-1
ABplaap	101	-11.0713	-4.08321	5.53915	2.7	52	27	-1	-1
ABalaaa	101	-23.7176	3.02384	-2.59968	2.5	73	37	-1	-1
ABpraap	101	5.07496	11.9011	-2.41638	2.65	54	38	-1	-1
Epr	101	12.7334	1.21044	-1.92859	2.65	86	22	-1	-1
Cap	101	14.3122	-2.94447	7.54264	2.65	50	24	-1	-1
ABplapp	101	-1.60093	-4.38199	7.21651	2.5	63	26	-1	-1
ABarpap	101	-5.67743	7.86619	2.31916	2.4	74	41	-1	-1
ABaraaa	101	-17.9995	7.23233	-5.42846	2.5	64	31	-1	-1
ABalppp	101	-6.87199	-11.8952	2.00234	2.55	81	33	-1	-1
ABprppa	101	21.5904	6.88308	-1.67459	2.5	76	35	-1	-1
ABalapa	101	-20.0204	5.74028	1.51271	2.5	66	36	-1	-1
ABprapa	101	9.43179	12.2736	1.67377	2.5	56	39	-1	-1
ABarppp	101	5.78734	11.0364	5.0866	2.4	82	40	-1	-1
Dp	101	20.9236	-6.55949	-4.38805	1.45	88	43	-1	-1
MSaa	101	-11.4153	-6.0136	-3.99895	2	47	21	92	93
MSpp	101	6.14923	4.06258	-5.01314	2.5	44	20	-1	-1
MSap	101	-3.25784	-10.4078	-4.40823	2.95	46	21	-1	-1
Cpa	101	16.4061	6.08404	5.2163	2.6	49	25	-1	-1
Caa	101	4.51981	3.77683	6.45479	2.45	51	24	-1	-1
ABplaaa	101	-17.1827	2.97545	7.02754	2.45	53	27	-1	-1
ABpraaa	101	-3.03579	14.3571	-0.0344412	2.55	55	38	-1	-1
ABprapp	101	18.4575	8.83638	0.795202	2.5	57	39	-1	-1
ABarapp	101	-1.49255	8.24913	-6.0975	2.5	58	30	-1	-1
ABalpaa	101	-22.5664	-2.93619	2.33518	2.55	61	32	-1	-1
ABplapa	101	-8.72612	3.37936	6.19521	2.45	62	26	-1	-1
ABplppp	101	10.2357	-13.7437	2.80262	2.3	78	29	-1	-1
ABaraap	101	-10.3684	4.0722	-5.82947	2.55	65	31	-1	-1
ABalapp	101	-14.2475	1.21449	-0.444644	2.5	67	36	-1	-1
ABplpaa	101	-4.56872	-10.6968	6.06545	2.3	68	28	-1	-1
ABprpaa	101	11.0423	11.0458	-2.81497	2.75	70	34	-1	-1
ABalaap	101	-18.9192	-3.31394	-6.60323	2.55	72	37	-1	-1
ABarpaa	101	-13.7389	10.8361	3.70939	2.5	75	41	-1	-1
ABprppp	101	21.8484	0.304184	-4.76839	2.5	77	35	-1	-1
ABplppa	101	3.58036	-9.80546	7.23506	2.25	79	29	-1	-1
Eal	101	2.03339	-9.49107	-0.292091	2.7	85	23	-1	-1
ABalppa	101	-16.0866	-9.47231	4.36265	2.3	80	33	-1	-1
ABarppa	101	-4.21479	8.41442	6.3565	2.35	83	40	-1	-1
Ear	101	2.76326	0.325455	3.36893	2.6	84	23	-1	-1
Epl	101	10.4546	-8.16346	3.89011	2.4	87	22	-1	-1
Da	101	17.1763	-11.0039	-0.524741	1.55	89	43	-1	-1
MSpap	101	-0.770399	-0.742058	-4.21682	1.45	90	45	-1	-1
MSpaa	102	-5.53664	-0.0518623	-4.29784	1.5	91	45	-1	-1
P4	102	11.5286	-8.17656	-5.59231	2.4	42	11	-1	-1
ABplpap	102	4.04063	-13.9444	1.18055	2.45	69	28	-1	-1
ABarapa	102	-11.4598	11.3268	-4.24202	2.5	59	30	-1	-1
ABalpap	102	-17.6551	-10.1143	0.321883	2.6	60	32	-1	-1
ABprpap	102	16.2818	3.87185	-6.32237	2.55	71	34	-1	-1
Cpp	102	20.8732	-3.47119	3.15913	2.7	48	25	-1	-1
ABplaap	102	-11.9574	-3.82904	5.52596	2.6	52	27	-1	-1
ABalaaa	102	-23.9413	2.63675	-2.60972	2.5	73	37	-1	-1
ABpraap	102	4.17178	11.5713	-3.43888	2.55	54	38	-1	-1
Epr	102	13.1688	1.78502	-1.9117	2.55	86	22	-1	-1
Cap	102	14.4361	-2.55131	7.55086	2.65	50	24	-1	-1
ABplapp	102	-2.24418	-3.72586	6.21366	2.5	63	26	-1	-1
ABarpap	102	-5.8529	8.27754	2.32191	2.4	74	41	-1	-1
ABaraaa	102	-18.4047	7.15677	-5.43734	2.5	64	31	-1	-1
ABalppp	102	-7.48036	-11.8663	2.49127	2.65	81	33	-1	-1
ABprppa	102	21.9018	7.0645	-1.66593	2.6	76	35	-1	-1
ABalapa	102	-20.3535	5.35181	2.0007	2.65	66	36	-1	-1
ABprapa	102	8.6515	12.6215	1.664	2.55	56	39	-1	-1
ABarppp	102	4.92888	11.5974	4.57836	2.45	82	40	-1	-1
Dp	102	20.3826	-5.71724	-4.88602	1.55	88	43	-1	-1
MSaaa	102	-13.5832	-5.57339	-4.53406	1.65	93	47	-1	-1
MSpp	102	5.66584	4.20013	-5.52049	2.35	44	20	94	95
MSap	102	-1.98458	-10.8858	-4.39096	3.15	46	21	-1	-1
Cpa	102	15.8879	6.09948	6.2069	2.6	49	25	-1	-1
Caa	102	3.79603	3.70459	7.44015	2.5	51	24	-1	-1
ABplaaa	102	-16.9831	2.96332	7.03118	2.55	53	27	-1	-1
ABpraaa	102	-3.22831	14.1845	-1.04099	2.55	55	38	-1	-1
ABprapp	102	17.6677	9.17685	1.28529	2.7	57	39	-1	-1
ABarapp	102	-1.95812	7.17553	-6.12239	2.45	58	30	-1	-1
ABalpaa	102	-22.9141	-3.71644	2.31692	2.5	61	32	-1	-1
ABplapa	102	-8.72258	3.28699	5.69375	2.55	62	26	-1	-1
ABplppp	102	10.2538	-13.4443	2.80742	2.4	78	29	-1	-1
ABaraap	102	-11.2141	3.03771	-6.86134	2.75	65	31	-1	-1
ABalapp	102	-14.2535	1.11469	-0.446244	2.45	67	36	-1	-1
ABplpaa	102	-5.34902	-10.3489	6.05568	2.35	68	28	-1	-1
ABprpaa	102	10.3146	10.3047	-3.84022	2.45	70	34	-1	-1
ABalaap	102	-20.1264	-3.24864	-6.12523	2.5	72	37	-1	-1
ABarpaa	102	-13.9722	10.4416	4.1992	2.5	75	41	-1	-1
ABprppp	102	22.1961	1.08444	-4.75012	2.55	77	35	-1	-1
ABplppa	102	3.90638	-9.23225	7.74998	2.35	79	29	-1	-1
Eal	102	2.09136	-9.4345	2.2106	2.65	85	23	-1	-1
ABalppa	102	-16.1839	-9.27408	4.86388	2.25	80	33	-1	-1
ABarppa	102	-3.92142	8.29643	6.36036	2.45	83	40	-1	-1
Ear	102	2.91132	1.11783	3.38355	2.75	84	23	-1	-1
Epl	102	10.5292	-8.2842	4.89003	2.5	87	22	-1	-1
Da	102	17.5694	-11.1279	-0.519057	1.65	89	43	-1	-1
MSpap	102	0.61301	-3.01383	-5.22442	1.55	90	45	-1	-1
MSaap	102	-7.74224	-7.01403	-5.44393	1.5	92	47	-1	-1
MSpaa	103	-6.1319	-0.10786	-4.81022	1.7	91	45	-1	-1
P4	103	11.8099	-8.49416	-5.59165	2.25	42	11	-1	-1
ABplpap	103	3.62937	-14.1198	1.17006	2.45	69	28	-1	-1
ABarapa	103	-10.9597	11.0119	-5.23742	2.55	59	30	-1	-1
ABalpap	103	-16.8879	-10.3773	1.33296	2.5	60	32	-1	-1
ABprpap	103	16.4995	4.15914	-6.31392	2.6	71	34	-1	-1
Cpp	103	20.7855	-3.26552	3.16051	2.65	48	25	-1	-1
ABplaap	103	-11.4896	-4.07383	6.53157	2.6	52	27	-1	-1
ABalaaa	103	-23.9222	2.65162	-3.60943	2.4	73	37	-1	-1
ABpraap	103	3.89652	11.9887	-3.43794	2.6	54	38	-1	-1
Epr	103	13.0569	1.59147	-1.91672	2.65	86	22	-1	-1
Cap	103	14.364	-2.2384	7.05399	2.55	50	24	-1	-1
ABplapp	103	-2.63984	-3.79398	5.70492	2.5	63	26	-1	-1
ABarpap	103	-6.19453	7.59709	2.30525	2.55	74	41	-1	-1
ABaraaa	103	-17.8816	7.52568	-5.42183	2.55	64	31	-1	-1
ABalppp	103	-7.55249	-11.5534	1.99439	2.5	81	33	-1	-1
ABprppa	103	21.5207	7.38816	-1.66841	2.5	76	35	-1	-1
ABalapa	103	-20.6071	5.97626	1.50498	2.6	66	36	-1	-1
ABprapa	103	8.35459	12.8318	2.16159	2.4	56	39	-1	-1
ABarppp	103	3.79843	10.9729	4.04728	2.45	82	40	-1	-1
Dp	103	21.0656	-5.86691	-4.37502	1.95	88	43	-1	-1
MSaaa	103	-14.1148	-6.23428	-5.05422	1.95	93	47	-1	-1
MSppa	103	4.82902	4.96819	-6.52539	1.6	94	44	-1	-1
MSap	103	-2.23072	-9.68482	-3.37752	2.9	46	21	-1	-1
Cpa	103	14.7937	6.07379	5.68541	2.65	49	25	-1	-1
Caa	103	4.1867	3.38836	6.94278	2.55	51	24	-1	-1
ABplaaa	103	-17.089	2.86958	7.02776	2.45	53	27	-1	-1
ABpraaa	103	-3.34621	13.8912	-1.04761	2.5	55	38	-1	-1
ABprapp	103	17.2059	9.52145	0.281276	2.55	57	39	-1	-1
ABarapp	103	-2.52675	7.71092	-6.12531	2.5	58	30	-1	-1
ABalpaa	103	-22.6147	-3.73463	2.32238	2.5	61	32	-1	-1
ABplapa	103	-8.40862	3.66059	6.20547	2.4	62	26	-1	-1
ABplppp	103	10.3405	-13.3654	3.81054	2.35	78	29	-1	-1
ABaraap	103	-11.3546	2.82185	-5.3668	2.65	65	31	-1	-1
ABalapp	103	-14.2294	1.51391	-0.439844	2.45	67	36	-1	-1
ABplpaa	103	-4.83441	-10.272	5.56653	2.3	68	28	-1	-1
ABprpaa	103	9.72186	10.4409	-3.84955	2.45	70	34	-1	-1
ABalaap	103	-20.2262	-3.24257	-6.12705	2.55	72	37	-1	-1
ABarpaa	103	-14.3739	10.2736	3.68886	2.45	75	41	-1	-1
ABprppp	103	22.3861	1.06488	-4.24663	2.5	77	35	-1	-1
ABplppa	103	3.71281	-9.12032	7.74794	2.3	79	29	-1	-1
Eal	103	2.72032	-8.97185	2.22952	2.6	85	23	-1	-1
ABalppa	103	-15.7847	-9.29833	4.87116	2.25	80	33	-1	-1
ABarppa	103	-4.60795	8.53847	6.35081	2.4	83	40	-1	-1
Ear	103	3.46539	0.190651	2.88023	2.55	84	23	-1	-1
Epl	103	10.6783	-7.77637	3.90015	2.5	87	22	-1	-1
Da	103	17.9566	-11.3518	-0.514973	2	89	43	-1	-1
MSpap	103	0.84382	-2.81147	-6.21728	1.8	90	45	-1	-1
MSaap	103	-7.14594	-7.24258	-5.93605	1.6	92	47	-1	-1
MSppp	103	8.23451	0.145435	-6.03176	1.65	95	44	-1	-1
MSpaa	104	-5.9323	-0.119984	-4.80657	2.2	91	45	-1	-1
P4	104	12.2994	-8.53191	-5.08269	2.4	42	11	-1	-1
ABplpap	104	3.83146	-13.9397	1.67676	2.5	69	28	-1	-1
ABarapa	104	-11.0812	10.8109	-4.74259	2.55	59	30	-1	-1
ABalpap	104	-16.4851	-10.4939	0.838789	2.6	60	32	-1	-1
ABprpap	104	15.7217	4.69922	-5.82064	2.45	71	34	-1	-1
Cpp	104	21.0658	-3.29857	4.16568	2.65	48	25	-1	-1
ABplaap	104	-11.919	-4.54861	6.51628	2.65	52	27	-1	-1
ABalaaa	104	-24.3646	2.26177	-2.62341	2.5	73	37	-1	-1
ABpraap	104	3.5865	12.284	-1.93904	2.65	54	38	-1	-1
Epr	104	12.7575	1.60966	-1.92219	2.6	86	22	-1	-1
Cap	104	13.5681	-1.99772	7.54247	2.6	50	24	-1	-1
ABplapp	104	-3.0149	-3.37051	5.70403	2.55	63	26	-1	-1
ABarpap	104	-6.31492	7.11156	1.79557	2.8	74	41	-1	-1
ABaraaa	104	-18.6043	7.1689	-5.44098	2.6	64	31	-1	-1
ABalppp	104	-7.05703	-11.4913	2.50495	2.7	81	33	-1	-1
ABprppa	104	20.8307	7.72258	-1.1765	2.45	76	35	-1	-1
ABalapa	104	-20.5144	6.15494	2.50971	2.5	66	36	-1	-1
ABprapa	104	7.94936	12.7563	2.15271	2.4	56	39	-1	-1
ABarppp	104	3.18403	10.902	4.5346	2.45	82	40	-1	-1
Dp	104	21.4914	-5.29977	-3.85829	2	88	43	-1	-1
MSaaa	104	-13.5676	-5.46615	-5.03232	2.05	93	47	-1	-1
MSppa	104	4.66562	5.57915	-6.51943	1.7	94	44	-1	-1
MSap	104	-0.658062	-10.181	-3.35478	3.05	46	21	96	97
Cpa	104	15.0018	6.35364	6.19371	2.65	49	25	-1	-1
Caa	104	4.12664	3.90089	6.44911	2.5	51	24	-1	-1
ABplaaa	104	-17.1191	2.37056	7.01976	2.55	53	27	-1	-1
ABpraaa	104	-3.85124	13.8217	-1.05832	2.6	55	38	-1	-1
ABprapp	104	16.8067	9.54569	0.273992	2.45	57	39	-1	-1
ABarapp	104	-2.55088	7.3117	-6.13172	2.45	58	30	-1	-1
ABalpaa	104	-22.8047	-3.71507	1.81889	2.5	61	32	-1	-1
ABplapa	104	-8.82842	3.19324	5.69033	2.45	62	26	-1	-1
ABplppp	104	10.5571	-12.7936	4.82349	2.4	78	29	-1	-1
ABaraap	104	-12.1555	2.67817	-5.88443	2.8	65	31	-1	-1
ABalapp	104	-14.6226	1.63796	-0.445528	2.5	67	36	-1	-1
ABplpaa	104	-4.93775	-10.1736	6.06617	2.25	68	28	-1	-1
ABprpaa	104	10.0404	10.4375	-4.84379	2.45	70	34	-1	-1
ABalaap	104	-20.0507	-3.65392	-6.12981	2.5	72	37	-1	-1
ABarpaa	104	-14.4797	10.1799	3.68544	2.55	75	41	-1	-1
ABprppp	104	22.1385	1.78914	-4.74074	2.45	77	35	-1	-1
ABplppa	104	3.26208	-8.29157	7.75163	2.3	79	29	-1	-1
Eal	104	2.84176	-8.77087	1.73469	2.7	85	23	-1	-1
ABalppa	104	-15.4974	-9.51612	4.87343	2.2	80	33	-1	-1
ABarppa	104	-4.68362	8.94375	6.35539	2.4	83	40	-1	-1
Ear	104	2.50215	0.373381	1.36406	2.6	84	23	-1	-1
Epl	104	10.5149	-7.16541	3.90611	2.55	87	22	-1	-1
Da	104	17.7258	-11.5542	0.477891	2.15	89	43	-1	-1
MSpap	104	0.768153	-2.40619	-6.2127	1.95	90	45	-1	-1
MSaap	104	-6.83447	-7.06116	-5.92739	1.95	92	47	-1	-1
MSppp	104	9.03041	-0.0952357	-6.52025	1.9	95	44	-1	-1
MSpaa	105	-7.1274	0.144935	-4.32537	2.2	91	45	-1	-1
P4	105	13.135	-8.26612	-6.06303	2.55	42	11	-1	-1
ABplpap	105	3.52603	-14.0213	1.6697	2.55	69	28	-1	-1
ABarapa	105	-11.5691	11.3254	-3.74399	2.6	59	30	-1	-1
ABalpap	105	-17.2332	-10.216	-1.17199	2.55	60	32	-1	-1
ABprpap	105	16.5382	4.95014	-5.80127	2.9	71	34	-1	-1
Cpp	105	20.9358	-3.79154	4.15586	2.65	48	25	-1	-1
ABplaap	105	-11.7975	-4.34763	6.02145	2.65	52	27	-1	-1
ABalaaa	105	-24.4956	2.05336	-1.62872	2.6	73	37	-1	-1
ABpraap	105	3.22455	12.6226	-2.94123	2.65	54	38	-1	-1
Epr	105	12.3487	1.62647	-1.42962	2.6	86	22	-1	-1
Cap	105	13.1267	-2.67211	7.52399	2.45	50	24	-1	-1
ABplapp	105	-2.31027	-3.31314	5.71838	2.55	63	26	-1	-1
ABarpap	105	-6.42928	6.72584	1.2875	2.7	74	41	-1	-1
ABaraaa	105	-18.9072	7.27945	-4.94499	2.6	64	31	-1	-1
ABprppa	105	20.0841	8.47714	-1.67973	2.7	76	35	-1	-1
ABalapa	105	-21.2552	5.49874	2.48576	2.55	66	36	-1	-1
ABprapa	105	7.73062	12.7535	3.14877	2.4	56	39	-1	-1
ABarppp	105	2.84239	10.2216	4.51794	2.5	82	40	-1	-1
Dp	105	22.771	-4.16742	-4.31709	2.2	88	43	-1	-1
MSaaa	105	-13.6518	-5.35285	-5.53239	2.25	93	47	-1	-1
MSppa	105	3.88283	5.73488	-7.03225	1.95	94	44	-1	-1
MSapp	105	1.25727	-10.2813	-4.31988	2.15	97	46	-1	-1
Cpa	105	14.4063	4.78707	6.159	2.65	49	25	-1	-1
Caa	105	3.81518	3.71946	6.44044	2.5	51	24	-1	-1
ABplaaa	105	-17.8479	1.91397	6.99901	2.5	53	27	-1	-1
ABpraaa	105	-3.88495	13.415	-0.564864	2.55	55	38	-1	-1
ABprapp	105	16.3067	9.86055	1.26939	2.55	57	39	-1	-1
ABarapp	105	-3.41995	8.14983	-5.1356	2.65	58	30	-1	-1
ABalpaa	105	-22.6775	-4.92486	1.80333	2.55	61	32	-1	-1
ABplapa	105	-8.46896	2.66254	6.18947	2.5	62	26	-1	-1
ABplppp	105	10.5752	-12.4942	4.82829	2.45	78	29	-1	-1
ABaraap	105	-12.0326	3.35588	-4.8717	2.7	65	31	-1	-1
ABalapp	105	-14.5047	1.93131	-0.438907	2.45	67	36	-1	-1
ABplpaa	105	-5.09539	-10.9734	6.5514	2.1	68	28	-1	-1
ABprpaa	105	9.35637	10.8718	-4.35029	2.6	70	34	-1	-1
ABalaap	105	-20.5256	-3.22439	-6.13252	2.5	72	37	-1	-1
ABarpaa	105	-14.6349	9.57226	4.67372	2.55	75	41	-1	-1
ABprppp	105	22.5608	2.44865	-3.72255	2.5	77	35	-1	-1
ABplppa	105	3.46522	-8.39606	7.25382	2.25	79	29	-1	-1
Eal	105	2.9426	-9.06148	0.732005	2.7	85	23	-1	-1
ABalppa	105	-15.0946	-9.63274	4.37926	2.4	80	33	-1	-1
ABarppa	105	-4.66828	7.54042	6.33481	2.4	83	40	-1	-1
Ear	105	3.08639	-0.0547758	0.868728	2.65	84	23	-1	-1
Epl	105	10.4463	-6.94487	2.90778	2.5	87	22	-1	-1
Da	105	17.8039	-11.7673	0.976365	2.2	89	43	-1	-1
MSpap	105	0.640682	-2.70698	-5.71947	2.3	90	45	-1	-1
MSaap	105	-6.78044	-7.67348	-5.43532	2.55	92	47	-1	-1
MSppp	105	9.44417	0.272301	-6.00671	2.25	95	44	-1	-1
ABalppp	105	-7.01126	-10.885	2.0147	2.55	81	33	-1	-1
MSapa	105	-4.44717	-11.5536	-3.44776	2.1	96	46	-1	-1
MSpaa	106	-7.60476	0.38229	-4.83113	2.3	91	45	-1	-1
P4	106	13.183	-8.97825	-5.57256	2.4	42	11	-1	-1
ABplpap	106	2.63033	-13.7746	2.15636	2.5	69	28	-1	-1
ABarapa	106	-11.3575	11.5129	-3.73714	2.55	59	30	-1	-1
ABalpap	106	-17.1646	-10.4366	-0.173665	2.55	60	32	-1	-1
ABprpap	106	16.4445	5.05601	-5.80149	3	71	34	-1	-1
Cpp	106	21.157	-3.59662	3.66285	2.65	48	25	-1	-1
ABplaap	106	-12.0788	-4.03003	6.02079	2.7	52	27	-1	-1
ABalaaa	106	-24.3863	2.05473	-2.12675	2.4	73	37	-1	-1
ABpraap	106	3.71043	12.6772	-1.93082	2.6	54	38	-1	-1
Epr	106	12.8115	0.997328	-1.43011	2.65	86	22	-1	-1
Cap	106	12.9846	-3.36468	7.51097	2.55	50	24	-1	-1
ABplapp	106	-2.33441	-3.71236	5.71198	2.55	63	26	-1	-1
ABarpap	106	-5.93382	6.7879	1.79806	2.5	74	41	-1	-1
ABaraaa	106	-18.6895	7.56674	-4.93655	2.6	64	31	-1	-1
ABprppa	106	19.7726	8.29572	-1.68839	2.75	76	35	-1	-1
ABalapa	106	-20.9654	5.47312	2.99108	2.5	66	36	-1	-1
ABprapa	106	8.72258	12.5931	3.16538	2.55	56	39	-1	-1
ABarppp	106	3.17196	10.7024	4.5314	2.45	82	40	-1	-1
Dp	106	22.6016	-3.65627	-4.31273	2.2	88	43	-1	-1
MSaaa	106	-13.791	-4.34267	-5.52003	2.4	93	47	-1	-1
MSppa	106	3.70737	6.14623	-7.02949	2.35	94	44	-1	-1
MSapp	106	1.68886	-11.125	-3.32387	2.3	97	46	-1	-1
Cpa	106	14.5302	5.18023	6.16722	2.65	49	25	-1	-1
Caa	106	3.30765	3.45779	5.92668	2.6	51	24	-1	-1
ABplaaa	106	-17.3911	1.18502	6.99692	2.5	53	27	-1	-1
ABpraaa	106	-3.87642	13.707	-0.0602103	2.5	55	38	-1	-1
ABprapp	106	16.6	9.74256	1.27326	2.5	57	39	-1	-1
ABarapp	106	-3.45366	7.74318	-4.64215	2.6	58	30	-1	-1
ABalpaa	106	-23.1488	-4.5877	1.29917	2.45	61	32	-1	-1
ABplapa	106	-8.17559	2.54454	6.19333	2.45	62	26	-1	-1
ABplppp	106	9.75872	-12.7451	4.80892	2.45	78	29	-1	-1
ABaraap	106	-11.9954	3.67016	-5.8666	2.7	65	31	-1	-1
ABalapp	106	-14.6105	1.83757	-0.442328	2.6	67	36	-1	-1
ABplpaa	106	-4.95939	-10.3806	6.56282	2.3	68	28	-1	-1
ABprpaa	106	9.53183	10.4604	-4.35305	2.45	70	34	-1	-1
ABalaap	106	-20.4077	-2.93103	-6.1259	2.55	72	37	-1	-1
ABarpaa	106	-13.9061	10.0288	4.69447	2.6	75	41	-1	-1
ABprppp	106	22.6727	2.6422	-3.71753	2.45	77	35	-1	-1
ABplppa	106	3.28975	-7.98472	7.25658	2.35	79	29	-1	-1
Eal	106	3.65431	-9.18884	-0.256554	2.6	85	23	-1	-1
ABalppa	106	-15.5876	-9.50262	4.37175	2.35	80	33	-1	-1
ABarppa	106	-4.64415	7.93964	6.34121	2.4	83	40	-1	-1
Ear	106	3.00718	0.442876	1.37476	2.55	84	23	-1	-1
Epl	106	10.6701	-6.55778	2.91782	2.55	87	22	-1	-1
Da	106	17.5646	-12.2616	1.46458	2.15	89	43	-1	-1
MSpap	106	1.64471	-2.66779	-5.69966	2.35	90	45	-1	-1
MSaap	106	-5.90887	-8.31944	-5.92838	2.6	92	47	-1	-1
MSppp	106	9.34188	0.0861884	-6.51158	2.25	95	44	-1	-1
ABalppp	106	-7.6111	-10.5641	3.00828	2.6	81	33	-1	-1
MSapa	106	-5.18551	-12.0176	-2.96866	2.4	96	46	-1	-1
MSpaa	107	-7.7081	0.480722	-4.3315	2.2	91	45	-1	-1
P4	107	13.1589	-9.37747	-5.57896	2.45	42	11	-1	-1
ABplpap	107	2.3405	-13.749	1.65104	2.45	69	28	-1	-1
ABarapa	107	-10.6624	11.5628	-3.22294	2.6	59	30	-1	-1
ABalpap	107	-17.2211	-10.0164	-1.16879	2.65	60	32	-1	-1
ABprpap	107	16.773	5.82139	-4.78352	2.95	71	34	-1	-1
Cpp	107	21.2362	-4.09427	3.15682	2.75	48	25	-1	-1
ABplaap	107	-12.3782	-4.01184	6.01533	2.7	52	27	-1	-1
ABalaaa	107	-23.6238	2.91798	-2.59946	2.5	73	37	-1	-1
ABpraap	107	3.30166	12.694	-1.43825	2.7	54	38	-1	-1
Epr	107	12.6059	0.909647	-1.43535	2.75	86	22	-1	-1
Cap	107	13.142	-4.07544	7.50341	2.55	50	24	-1	-1
ABplapp	107	-2.3525	-4.01178	5.70718	2.55	63	26	-1	-1
ABarpap	107	-5.69803	7.3746	1.8113	2.55	74	41	-1	-1
ABaraaa	107	-18.811	7.36576	-4.44172	2.6	64	31	-1	-1
ABprppa	107	20.4471	7.85407	-1.68204	2.55	76	35	-1	-1
ABalapa	107	-20.975	5.46568	3.49093	2.7	66	36	-1	-1
ABprapa	107	8.83444	12.7866	3.17041	2.45	56	39	-1	-1
ABarppp	107	3.56158	10.6707	5.03854	2.45	82	40	-1	-1
Dp	107	22.3384	-3.03925	-4.30859	2.45	88	43	-1	-1
MSaaa	107	-14.5894	-4.29418	-5.5346	2.4	93	47	-1	-1
MSppa	107	3.27474	7.27439	-7.021	2.5	94	44	-1	-1
MSapp	107	2.29972	-10.9617	-3.30975	2.55	97	46	-1	-1
Cpa	107	14.1825	4.39998	6.14896	2.75	49	25	-1	-1
Caa	107	3.79209	3.0357	5.42954	2.55	51	24	-1	-1
ABplaaa	107	-17.1976	1.07309	6.99896	2.5	53	27	-1	-1
ABpraaa	107	-3.48076	13.7751	0.448527	2.6	55	38	-1	-1
ABprapp	107	16.0804	9.28128	0.756297	2.5	57	39	-1	-1
ABarapp	107	-3.04135	7.63399	-5.63617	2.45	58	30	-1	-1
ABalpaa	107	-22.8157	-4.19923	0.811182	2.5	61	32	-1	-1
ABplapa	107	-8.20326	2.23769	6.68839	2.5	62	26	-1	-1
ABplppp	107	9.46287	-12.8193	4.30201	2.45	78	29	-1	-1
ABaraap	107	-11.4481	4.43829	-5.8447	2.65	65	31	-1	-1
ABalapp	107	-14.2628	2.61782	-0.424064	2.5	67	36	-1	-1
ABplpaa	107	-5.75779	-10.3321	6.54825	2.35	68	28	-1	-1
ABprpaa	107	9.69523	9.84946	-4.359	2.45	70	34	-1	-1
ABalaap	107	-19.5983	-2.49538	-5.10362	2.9	72	37	-1	-1
ABarpaa	107	-13.5009	10.1044	4.70336	2.6	75	41	-1	-1
ABprppp	107	22.651	2.43516	-3.22088	2.4	77	35	-1	-1
ABplppa	107	2.76059	-8.45343	7.23947	2.35	79	29	-1	-1
Eal	107	3.38258	-8.86381	-0.75707	2.55	85	23	-1	-1
ABalppa	107	-16.2009	-9.85804	3.85457	2.4	80	33	-1	-1
ABarppa	107	-4.16679	7.70229	6.84697	2.4	83	40	-1	-1
Ear	107	3.99665	0.0902763	0.888318	2.6	84	23	-1	-1
Epl	107	11.0381	-6.7965	3.92161	2.55	87	22	-1	-1
Da	107	17.1654	-12.2374	1.45729	2.2	89	43	-1	-1
MSpap	107	2.36141	-2.41081	-5.68211	2.4	90	45	-1	-1
MSaap	107	-5.11402	-8.27556	-5.41236	2.95	92	47	-1	-1
MSppp	107	10.6418	0.199557	-5.98485	2.5	95	44	-1	-1
ABalppp	107	-7.56533	-9.95784	2.51802	2.55	81	33	-1	-1
MSapa	107	-4.13925	-11.2798	-2.93764	2.5	96	46	-1	-1
MSpaa	108	-7.60476	0.38229	-4.83113	2.3	91	45	-1	-1
P4	108	13.1649	-9.27767	-5.57736	2.4	42	11	-1	-1
ABplpap	108	2.43073	-13.7625	2.15272	2.5	69	28	-1	-1
ABarapa	108	-10.6528	11.5703	-3.7228	2.55	59	30	-1	-1
ABalpap	108	-17.0876	-9.61583	-1.66042	2.6	60	32	-1	-1
ABprpap	108	17.0699	5.61103	-5.28111	3.3	71	34	-1	-1
Cpp	108	21.2111	-4.20894	4.15492	2.75	48	25	-1	-1
ABplaap	108	-12.4685	-3.99834	5.51365	2.7	52	27	-1	-1
ABalaaa	108	-23.6479	2.51876	-2.60586	2.6	73	37	-1	-1
ABpraap	108	3.75135	12.1498	-0.437442	2.8	54	38	-1	-1
Epr	108	12.9113	0.991266	-1.42829	2.6	86	22	-1	-1
Cap	108	13.3931	-4.89207	7.49607	2.5	50	24	-1	-1
ABplapp	108	-3.05713	-4.06915	5.69283	2.55	63	26	-1	-1
ABarpap	108	-5.62839	6.86952	1.80512	2.65	74	41	-1	-1
ABaraaa	108	-18.2062	7.42919	-4.42919	2.6	64	31	-1	-1
ABprppa	108	20.1633	7.97949	-2.18576	2.6	76	35	-1	-1
ABalapa	108	-20.6323	5.86159	2.50309	2.5	66	36	-1	-1
ABprapa	108	9.45239	12.7651	2.18163	2.45	56	39	-1	-1
ABarppp	108	3.84892	10.453	5.0408	2.55	82	40	-1	-1
Dp	108	22.8253	-3.26917	-4.30268	2.35	88	43	-1	-1
MSaaa	108	-14.6075	-4.59359	-5.5394	2.5	93	47	-1	-1
MSppa	108	3.46227	7.06266	-7.02056	2.55	94	44	-1	-1
MSapp	108	2.35611	-10.6326	-5.30436	2.4	97	46	-1	-1
Cpa	108	14.2944	4.59353	6.15398	2.7	49	25	-1	-1
Caa	108	3.77648	2.92846	5.92779	2.6	51	24	-1	-1
ABplaaa	108	-17.5151	0.791862	6.9887	2.55	53	27	-1	-1
ABpraaa	108	-3.06596	13.8581	-0.0424416	2.55	55	38	-1	-1
ABprapp	108	16.4158	8.35135	1.24903	2.5	57	39	-1	-1
ABarapp	108	-3.04843	7.81873	-4.63326	2.75	58	30	-1	-1
ABalpaa	108	-22.906	-4.18573	0.309508	2.5	61	32	-1	-1
ABplapa	108	-8.5723	2.76097	6.6891	2.5	62	26	-1	-1
ABplppp	108	9.45933	-12.7269	4.80346	2.5	78	29	-1	-1
ABaraap	108	-11.424	4.83751	-5.8383	2.85	65	31	-1	-1
ABalapp	108	-14.0451	2.90511	-0.415622	2.5	67	36	-1	-1
ABplpaa	108	-6.34701	-10.2883	6.03747	2.35	68	28	-1	-1
ABprpaa	108	9.69523	9.84946	-4.359	2.55	70	34	-1	-1
ABalaap	108	-19.1594	-2.01316	-5.58819	2.7	72	37	-1	-1
ABarpaa	108	-12.9202	9.76862	4.70948	2.55	75	41	-1	-1
ABprppp	108	22.835	2.31579	-2.71898	2.35	77	35	-1	-1
ABplppa	108	2.44913	-8.63486	7.23081	2.35	79	29	-1	-1
Eal	108	3.03846	-9.73643	-1.27679	2.9	85	23	-1	-1
ABalppa	108	-16.3068	-9.95178	3.85115	2.45	80	33	-1	-1
ABarppa	108	-4.62855	8.04688	5.84296	2.35	83	40	-1	-1
Ear	108	4.19625	0.0781523	0.89196	2.65	84	23	-1	-1
Epl	108	10.343	-6.84644	3.40741	2.55	87	22	-1	-1
Da	108	16.9502	-12.3325	1.9519	2.2	89	43	-1	-1
MSpap	108	1.86949	-2.56524	-6.69412	2.45	90	45	-1	-1
MSaap	108	-4.48401	-8.09745	-6.39794	2.95	92	47	-1	-1
MSppp	108	10.7043	-0.12079	-4.98813	2.55	95	44	-1	-1
ABalppp	108	-7.90918	-9.3199	1.52063	2.55	81	33	-1	-1
MSapa	108	-5.12518	-11.0196	-2.95265	2.8	96	46	-1	-1
MSpaa	109	-7.09016	0.45922	-5.32028	2.2	91	45	-1	-1
P4	109	13.1528	-9.47728	-5.58056	2.45	42	11	-1	-1
ABplpap	109	1.70446	-14.0269	2.63502	2.5	69	28	-1	-1
ABarapa	109	-10.2692	11.4388	-3.21726	2.55	59	30	-1	-1
ABalpap	109	-16.6643	-9.24085	-1.64674	2.7	60	32	-1	-1
ABprpap	109	17.7685	5.5686	-5.26836	3.2	71	34	-1	-1
Cpp	109	21.0871	-4.6021	4.1467	2.7	48	25	-1	-1
ABplaap	109	-12.3083	-3.00636	5.53147	2.65	52	27	-1	-1
ABalaaa	109	-23.9629	2.4297	-2.11307	2.5	73	37	-1	-1
ABpraap	109	4.14202	11.8336	-0.934811	2.8	54	38	-1	-1
Epr	109	13.486	0.555674	-1.42377	2.35	86	22	-1	-1
Cap	109	12.9698	-5.26704	7.48239	2.5	50	24	-1	-1
ABplapp	109	-2.92717	-3.57618	5.70265	2.55	63	26	-1	-1
ABarpap	109	-5.53109	6.67128	1.30389	2.45	74	41	-1	-1
ABaraaa	109	-17.9128	7.3112	-4.42533	2.55	64	31	-1	-1
ABprppa	109	20.3593	8.05974	-1.68066	2.85	76	35	-1	-1
ABalapa	109	-20.3844	6.6479	2.51953	2.5	66	36	-1	-1
ABprapa	109	9.73014	12.5399	2.68374	2.5	56	39	-1	-1
ABarppp	109	4.06661	10.7402	5.04925	2.45	82	40	-1	-1
Dp	109	22.7795	-3.87544	-3.81243	2.2	88	43	-1	-1
MSaaa	109	-14.646	-3.87403	-6.52973	2.55	93	47	-1	-1
MSppa	109	3.1146	6.28241	-7.03882	2.5	94	44	-1	-1
MSapp	109	2.92225	-11.3601	-5.80449	2.35	97	46	-1	-1
Cpa	109	13.8711	4.21855	6.1403	2.75	49	25	-1	-1
Caa	109	3.90042	3.32162	5.93601	2.6	51	24	-1	-1
ABplaaa	109	-17.6905	1.20321	6.99146	2.55	53	27	-1	-1
ABpraaa	109	-2.6547	14.0335	-0.0319571	2.6	55	38	-1	-1
ABprapp	109	16.815	8.3271	1.25632	2.5	57	39	-1	-1
ABarapp	109	-2.56399	7.39664	-5.13041	2.55	58	30	-1	-1
ABalpaa	109	-23.3112	-4.26129	0.300623	2.45	61	32	-1	-1
ABplapa	109	-7.86163	2.91814	6.70505	2.55	62	26	-1	-1
ABplppp	109	8.5551	-12.7722	4.78547	2.5	78	29	-1	-1
ABaraap	109	-11.2546	4.32636	-5.84266	2.95	65	31	-1	-1
ABalapp	109	-14.2508	2.81743	-0.420864	2.5	67	36	-1	-1
ABplpaa	109	-6.25928	-10.494	6.03609	2.4	68	28	-1	-1
ABprpaa	109	9.8071	10.043	-4.35398	2.65	70	34	-1	-1
ABalaap	109	-18.724	-1.43858	-5.5713	2.75	72	37	-1	-1
ABarpaa	109	-12.5089	9.94398	4.71997	2.55	75	41	-1	-1
ABprppp	109	22.823	2.11618	-2.72218	2.4	77	35	-1	-1
ABplppa	109	2.06199	-8.411	7.22673	2.35	79	29	-1	-1
Eal	109	2.57212	-9.01492	-0.774838	2.8	85	23	-1	-1
ABalppa	109	-15.8739	-9.56937	3.36498	2.5	80	33	-1	-1
ABarppa	109	-4.51773	8.52497	6.85249	2.45	83	40	-1	-1
Ear	109	4.19729	-0.206393	-0.112546	2.55	84	23	-1	-1
Epl	109	9.85253	-6.52415	3.90296	2.5	87	22	-1	-1
Da	109	16.5545	-12.4006	1.44316	2.15	89	43	-1	-1
MSpap	109	1.74555	-2.9584	-6.70234	2.4	90	45	-1	-1
MSaap	109	-3.90082	-8.24107	-5.88876	2.85	92	47	-1	-1
MSppp	109	11.9957	-0.299401	-4.96605	2.55	95	44	-1	-1
ABalppp	109	-8.43939	-9.50407	2.50804	2.85	81	33	-1	-1
MSapa	109	-5.23704	-11.2131	-2.95768	2.7	96	46	-1	-1
MSpaa	110	-7.07809	0.65883	-5.31708	2.35	91	45	-1	-1
P4	110	13.0314	-9.67826	-5.08572	2.4	42	11	-1	-1
ABplpap	110	2.03153	-13.7382	2.14543	2.6	69	28	-1	-1
ABarapa	110	-9.33381	11.6985	-4.19577	2.55	59	30	-1	-1
ABalpap	110	-17.1945	-9.42502	-0.659338	2.55	60	32	-1	-1
ABprpap	110	17.826	4.8639	-5.27774	3.25	71	34	-1	-1
Cpp	110	20.9572	-5.09506	4.13688	2.75	48	25	-1	-1
ABplaap	110	-12.2266	-3.31183	5.52849	2.7	52	27	-1	-1
ABalaaa	110	-23.8113	3.12971	-2.5999	2.5	73	37	-1	-1
ABpraap	110	4.15408	12.0332	-0.931611	2.65	54	38	-1	-1
Epr	110	13.2346	-0.138272	-0.938755	2.35	86	22	-1	-1
Cap	110	13.1694	-5.27917	7.48603	2.65	50	24	-1	-1
ABplapp	110	-2.54004	-3.80004	5.70674	2.55	63	26	-1	-1
ABarpap	110	-4.81688	6.73609	0.818385	2.65	74	41	-1	-1
ABaraaa	110	-18.1976	7.72117	-3.92454	2.6	64	31	-1	-1
ABprppa	110	21.0157	7.31867	-1.67912	2.7	76	35	-1	-1
ABalapa	110	-20.2846	6.64184	2.52135	2.7	66	36	-1	-1
ABprapa	110	10.6379	12.4928	2.20028	2.5	56	39	-1	-1
ABarppp	110	4.47185	10.8158	5.05813	2.45	82	40	-1	-1
Dp	110	22.2237	-4.93555	-4.33899	2.2	88	43	-1	-1
MSaaa	110	-14.8697	-4.26112	-6.53977	2.7	93	47	-1	-1
MSppa	110	4.06356	7.21846	-6.50658	2.65	94	44	-1	-1
MSapp	110	3.74229	-11.2016	-6.28657	2.35	97	46	-1	-1
Cpa	110	13.5727	3.95219	5.13033	2.75	49	25	-1	-1
Caa	110	3.77648	2.92846	5.92779	2.65	51	24	-1	-1
ABplaaa	110	-17.2516	1.68542	6.50689	2.5	53	27	-1	-1
ABpraaa	110	-2.2555	14.0092	-0.0246728	2.55	55	38	-1	-1
ABprapp	110	17.1335	8.32379	0.262075	2.6	57	39	-1	-1
ABarapp	110	-2.1442	7.86398	-4.61527	2.7	58	30	-1	-1
ABalpaa	110	-22.6282	-4.41096	0.811624	2.6	61	32	-1	-1
ABplapa	110	-7.9373	3.32343	6.70963	2.5	62	26	-1	-1
ABplppp	110	8.27983	-12.3548	4.78641	2.4	78	29	-1	-1
ABaraap	110	-10.9431	4.50779	-5.83399	2.75	65	31	-1	-1
ABalapp	110	-13.9634	2.59964	-0.418601	2.55	67	36	-1	-1
ABplpaa	110	-6.49508	-11.0807	6.02285	2.35	68	28	-1	-1
ABprpaa	110	11.0001	10.3472	-2.82617	2.6	70	34	-1	-1
ABalaap	110	-18.7456	-1.64563	-5.07465	2.85	72	37	-1	-1
ABarpaa	110	-11.8945	10.0148	4.23264	2.5	75	41	-1	-1
ABprppp	110	22.9718	1.11344	-3.2344	2.45	77	35	-1	-1
ABplppa	110	1.96823	-8.30513	7.22651	2.4	79	29	-1	-1
Eal	110	1.86749	-9.07229	-0.789186	2.85	85	23	-1	-1
ABalppa	110	-15.9676	-9.46351	3.36476	2.4	80	33	-1	-1
ABarppa	110	-4.07525	8.91482	5.86646	2.45	83	40	-1	-1
Ear	110	4.05553	0.611606	-0.603241	2.5	84	23	-1	-1
Epl	110	9.26081	-6.67252	2.88913	2.5	87	22	-1	-1
Da	110	15.6287	-12.6529	1.92183	2.15	89	43	-1	-1
MSpap	110	1.67592	-2.45331	-6.69616	2.4	90	45	-1	-1
MSaap	110	-4.85304	-7.57418	-6.39722	2.85	92	47	-1	-1
MSppp	110	11.9559	-0.805861	-4.4742	2.45	95	44	-1	-1
ABalppp	110	-7.86119	-10.032	2.01111	2.55	81	33	-1	-1
MSapa	110	-5.90797	-10.8639	-3.46548	2.65	96	46	-1	-1
MSpaa	111	-7.19349	0.557652	-4.82065	2.35	91	45	-1	-1
[truncated: 15,753 more rows]
