# Supplementary material for: Wnt Signaling Induces Asymmetric Dynamics in the Actomyosin Cortex of the C. elegans Endomesodermal Precursor Cell
Source: Front Cell Dev Biol. 2021 Sep 17;9:702741. doi: 10.3389/fcell.2021.702741 (PMC8484649; doi:10.3389/fcell.2021.702741)
Supplement: Supplementary file 2 [file Data_Sheet_1.ZIP › supplementary_material/lineages/WT_compressed/c081505-aligned.gr]

cell	time	x	y	z	radius	self	parent	child1	child2
EMS	1	1.88162	-9.4135	0.737935	3.6	1	-1	-1	-1
ABp	1	3.17255	9.72871	0.950731	3.87	2	-1	-1	-1
ABa	1	-14.8731	1.56249	-0.886065	3.96	3	-1	-1	-1
P2	1	18.6252	-1.19936	-0.098107	3.6	4	-1	-1	-1
ABp	2	3.83474	8.78777	1.45525	4.095	2	-1	-1	-1
ABa	2	-14.7193	3.79997	-0.602082	4.095	3	-1	-1	-1
EMS	2	0.530688	-11.0406	-0.390779	3.735	1	-1	-1	-1
P2	2	18.131	0.167927	-0.0783307	3.735	4	-1	-1	-1
EMS	3	-1.08978	-11.2503	-0.584286	3.915	1	-1	-1	-1
ABp	3	4.03868	7.47679	0.119351	3.915	2	-1	-1	-1
ABa	3	-13.7657	3.03946	-0.376564	3.915	3	-1	-1	-1
P2	3	17.6696	0.439893	0.30707	3.915	4	-1	-1	-1
ABp	4	3.07498	5.6467	1.80996	3.375	2	-1	6	7
ABa	4	-13.1215	2.96719	1.05807	3.465	3	-1	8	9
P2	4	17.9381	0.869831	0.636442	3.915	4	-1	-1	-1
EMS	4	0.2682	-11.2908	-0.713774	4.005	1	-1	-1	-1
ABpl	5	2.11551	5.66738	4.66534	2.52	7	2	-1	-1
ABal	5	-14.2652	1.7592	3.16085	2.43	9	3	-1	-1
P2	5	16.4055	1.65188	2.88579	3.69	4	-1	-1	-1
EMS	5	2.18803	-11.5997	-1.42359	3.96	1	-1	-1	-1
ABpr	5	3.8989	6.80429	-1.11313	2.34	6	2	-1	-1
ABar	5	-12.4585	3.43883	-2.6983	2.25	8	3	-1	-1
ABpl	6	2.80247	4.33009	6.15981	2.79	7	2	-1	-1
ABal	6	-15.7229	0.5645	2.64221	2.79	9	3	-1	-1
P2	6	16.2074	-2.5498	2.13246	3.69	4	-1	-1	-1
ABpr	6	5.81336	7.90008	-0.773916	2.52	6	2	-1	-1
ABar	6	-12.6296	6.41478	-2.60711	2.7	8	3	-1	-1
EMS	6	1.91211	-9.18614	-3.16051	3.96	1	-1	-1	-1
ABpl	7	2.80904	2.60214	6.60292	3.06	7	2	-1	-1
ABal	7	-15.8374	-0.444031	0.698362	3.15	9	3	-1	-1
ABpr	7	6.7101	8.24767	1.28949	2.79	6	2	-1	-1
ABar	7	-11.4557	6.66975	-0.732475	2.88	8	3	-1	-1
P2	7	16.0063	-4.0811	-0.234399	3.51	4	-1	-1	-1
EMS	7	2.09677	-6.4891	-3.15999	2.25	1	-1	10	11
ABpl	8	2.17091	0.886132	7.31271	2.925	7	2	-1	-1
ABal	8	-17.231	-0.806144	-0.490195	2.925	9	3	-1	-1
P2	8	15.9821	-4.18445	0.161621	3.195	4	-1	-1	-1
ABar	8	-10.9671	8.67519	-1.84127	2.925	8	3	-1	-1
ABpr	8	5.14113	13.063	-3.44126	1.395	6	2	-1	-1
E	8	3.98222	-6.84773	-4.97549	1.665	10	1	-1	-1
MS	8	-0.0306487	-5.98358	-5.26015	1.575	11	1	-1	-1
ABpl	9	2.23818	0.516682	7.50424	2.97	7	2	-1	-1
ABal	9	-18.0804	-3.15184	0.38754	2.97	9	3	-1	-1
P2	9	16.8183	-2.43507	0.866268	3.24	4	-1	-1	-1
ABpr	9	7.12836	10.4165	-1.82151	2.97	6	2	-1	-1
ABar	9	-10.96	10.4998	-2.48079	3.15	8	3	-1	-1
E	9	6.41432	-7.86844	-3.87847	1.62	10	1	-1	-1
MS	9	-0.0455692	-6.43305	-5.27609	1.62	11	1	-1	-1
ABpl	10	1.57331	-1.33225	6.90555	3.06	7	2	-1	-1
ABal	10	-17.9373	-3.68139	2.48147	3.06	9	3	-1	-1
ABar	10	-9.79132	11.4275	-1.78614	3.24	8	3	-1	-1
P2	10	16.1134	-1.63715	-0.647329	3.06	4	-1	-1	-1
E	10	6.95976	-8.20724	-2.45809	2.61	10	1	-1	-1
ABpr	10	6.97443	10.1471	-4.24353	3.24	6	2	-1	-1
MS	10	-0.706502	-7.22342	-5.2377	2.16	11	1	-1	-1
ABpl	11	0.547467	-2.90563	6.49734	3.15	7	2	-1	-1
ABal	11	-17.7001	-3.0952	3.51583	3.15	9	3	-1	-1
P2	11	15.8975	-2.7699	1.00637	2.88	4	-1	12	13
ABar	11	-9.2097	11.5516	-0.74902	3.15	8	3	-1	-1
E	11	7.31411	-8.839	-2.76111	2.88	10	1	-1	-1
ABpr	11	6.01591	10.2885	-4.79078	3.15	6	2	-1	-1
MS	11	-2.49486	-7.18332	-7.2353	2.79	11	1	-1	-1
ABpl	12	-0.205914	-4.39855	6.10634	3.195	7	2	-1	-1
ABal	12	-17.0716	-3.90946	3.02085	3.285	9	3	-1	-1
C	12	15.3631	-0.108012	2.67081	2.205	12	4	-1	-1
ABar	12	-8.2525	11.0574	-0.414135	3.285	8	3	-1	-1
P3	12	17.1862	-5.05438	0.697377	1.935	13	4	-1	-1
E	12	8.38268	-8.53064	-2.29306	3.015	10	1	-1	-1
ABpr	12	5.83101	8.88337	-5.64955	3.285	6	2	-1	-1
MS	12	-3.88125	-7.01279	-8.20511	3.015	11	1	-1	-1
ABpl	13	-0.367057	-5.76063	6.55285	3.285	7	2	-1	-1
C	13	14.5434	1.1452	3.6714	2.565	12	4	-1	-1
ABal	13	-17.932	-5.08605	1.43244	3.285	9	3	-1	-1
ABar	13	-9.32143	11.3649	-0.460663	3.285	8	3	-1	-1
E	13	9.52747	-8.32206	-1.62392	3.015	10	1	-1	-1
P3	13	17.0567	-5.10434	-0.313178	2.205	13	4	-1	-1
ABpr	13	7.22868	8.89601	-4.77315	3.285	6	2	-1	-1
MS	13	-3.92499	-5.30839	-7.94961	3.015	11	1	-1	-1
ABpl	14	-0.0355763	-7.55092	5.90898	3.24	7	2	-1	-1
C	14	14.404	1.38103	4.77411	2.79	12	4	-1	-1
ABar	14	-8.55265	10.7234	1.6628	3.24	8	3	-1	-1
ABal	14	-17.5812	-3.89997	0.689486	3.24	9	3	-1	-1
E	14	11.3045	-7.98528	-2.62017	3.06	10	1	-1	-1
P3	14	17.676	-4.89636	-1.67599	2.52	13	4	-1	-1
ABpr	14	8.17323	9.27385	-3.60797	3.24	6	2	-1	-1
MS	14	-4.31389	-3.99448	-6.52325	3.15	11	1	-1	-1
ABpl	15	0.153739	-8.51915	5.08483	3.33	7	2	-1	-1
C	15	14.0849	0.830932	5.33977	3.06	12	4	-1	-1
ABar	15	-7.93785	11.2206	2.31346	3.33	8	3	-1	-1
ABal	15	-17.6279	-3.69349	-0.00742609	3.33	9	3	-1	-1
E	15	11.039	-8.32533	-2.94635	3.15	10	1	-1	-1
P3	15	18.0029	-5.83746	-3.39367	2.88	13	4	-1	-1
ABpr	15	8.93002	8.83284	-4.58454	3.33	6	2	-1	-1
MS	15	-4.18658	-3.18185	-6.68949	3.24	11	1	-1	-1
C	16	13.4626	0.533049	6.69939	3.195	12	4	-1	-1
ABpl	16	-0.764072	-8.76407	5.22813	3.555	7	2	-1	-1
ABar	16	-7.26939	11.2517	3.35207	3.555	8	3	-1	-1
ABal	16	-17.8589	-3.30765	-0.507708	3.375	9	3	-1	-1
E	16	11.2156	-8.42152	-2.94019	3.375	10	1	-1	-1
P3	16	19.9969	-5.36733	-3.27171	3.105	13	4	-1	-1
ABpr	16	9.99804	9.64089	-5.50245	3.555	6	2	-1	-1
MS	16	-3.73615	-2.84474	-6.45376	3.375	11	1	-1	-1
C	17	12.6919	0.0852168	7.34467	3.375	12	4	-1	-1
ABpl	17	-3.10777	-8.7755	5.2032	3.735	7	2	-1	-1
ABar	17	-6.32514	10.8372	3.98954	3.735	8	3	-1	-1
ABal	17	-18.5079	-1.6543	-0.787122	3.735	9	3	-1	-1
P3	17	19.9385	-5.40433	-2.17388	3.195	13	4	-1	-1
E	17	10.9947	-8.20538	-3.74626	3.375	10	1	-1	-1
ABpr	17	10.336	9.61485	-5.08454	3.735	6	2	-1	-1
MS	17	-3.29533	-2.95373	-6.33377	3.465	11	1	-1	-1
C	18	11.9484	-0.169374	7.59712	3.42	12	4	-1	-1
ABpl	18	-3.68873	-8.72319	4.27226	3.06	7	2	-1	-1
ABar	18	-4.69	9.29614	2.72206	2.97	8	3	-1	-1
ABal	18	-17.3622	-0.593155	-1.29158	3.24	9	3	14	15
P3	18	19.3491	-6.12142	-1.72842	3.15	13	4	-1	-1
E	18	10.6631	-8.49926	-2.77183	3.51	10	1	-1	-1
ABpr	18	9.19274	7.79105	-3.40328	2.88	6	2	16	17
MS	18	-2.7971	-2.58635	-6.99626	3.51	11	1	-1	-1
C	19	11.852	-0.52244	7.47989	3.195	12	4	-1	-1
ABpl	19	-5.78709	-8.17127	3.37761	3.105	7	2	18	19
ABar	19	-4.10635	8.5415	3.12848	3.195	8	3	20	21
ABala	19	-17.505	1.57662	1.17869	2.655	14	9	-1	-1
P3	19	18.6398	-7.11849	-0.897992	3.195	13	4	-1	-1
E	19	10.5571	-9.29843	-3.0048	3.465	10	1	-1	-1
MS	19	-2.69336	-1.70065	-6.6603	3.555	11	1	-1	-1
ABalp	19	-16.7911	0.876497	-2.61443	2.295	15	9	-1	-1
ABpra	19	8.59513	9.06488	-3.19177	1.935	16	6	-1	-1
ABprp	19	9.43905	5.83085	-4.25782	1.62	17	6	-1	-1
C	20	12.8272	1.6069	7.50335	3.06	12	4	-1	-1
ABpla	20	-7.2828	-5.34184	6.2991	2.34	19	7	-1	-1
ABarp	20	-2.01039	9.48416	5.07536	2.43	20	8	-1	-1
ABala	20	-18.507	2.13043	1.74522	2.34	14	9	-1	-1
ABplp	20	-3.87286	-9.27574	2.23989	2.25	18	7	-1	-1
ABara	20	-6.22172	10.0827	-0.238702	2.16	21	8	-1	-1
P3	20	18.9562	-6.54218	0.340649	3.06	13	4	-1	-1
E	20	10.6209	-9.8181	-1.11515	3.33	10	1	-1	-1
ABalp	20	-16.6017	-1.49976	-4.3878	2.34	15	9	-1	-1
ABpra	20	8.02247	9.21044	-4.21932	2.16	16	6	-1	-1
MS	20	-1.66789	-3.00366	-6.44924	3.33	11	1	-1	-1
ABprp	20	10.3495	3.45898	-4.2893	2.025	17	6	-1	-1
ABpla	21	-7.51784	-3.19849	7.06021	2.61	19	7	-1	-1
C	21	13.5435	3.75241	7.31317	2.88	12	4	-1	-1
ABplp	21	-3.30456	-8.45601	4.00113	2.61	18	7	-1	-1
ABarp	21	-2.12266	9.79713	3.97775	2.61	20	8	-1	-1
ABala	21	-18.9612	1.4109	-0.407364	2.61	14	9	-1	-1
P3	21	19.6012	-5.7619	0.601669	2.79	13	4	-1	-1
E	21	10.4766	-10.2014	-0.334156	2.88	10	1	-1	-1
ABara	21	-6.36305	10.3493	-2.5418	2.61	21	8	-1	-1
ABalp	21	-15.9662	-2.57361	-5.19175	2.61	15	9	-1	-1
ABprp	21	10.9455	2.44811	-4.29164	2.34	17	6	-1	-1
MS	21	-1.12208	-3.95827	-5.45038	2.88	11	1	-1	-1
ABpra	21	8.0726	9.15418	-5.22054	2.52	16	6	-1	-1
ABpla	22	-8.24902	-3.70931	6.90388	2.655	19	7	-1	-1
C	22	12.9505	4.85318	7.31871	2.925	12	4	-1	-1
ABplp	22	-2.44947	-8.69082	4.74011	2.745	18	7	-1	-1
ABarp	22	-2.74378	9.73599	3.74224	2.655	20	8	-1	-1
ABala	22	-18.5377	2.347	0.748907	2.745	14	9	-1	-1
P3	22	19.9068	-3.90037	1.18165	2.835	13	4	-1	-1
E	22	10.7826	-8.95572	-0.175696	2.925	10	1	-1	-1
ABara	22	-7.50982	9.61147	-3.52948	2.655	21	8	-1	-1
ABalp	22	-14.6203	-3.6498	-4.05421	2.835	15	9	-1	-1
ABprp	22	11.3952	2.60881	-4.16209	2.655	17	6	-1	-1
MS	22	-1.28293	-4.52812	-4.47616	2.925	11	1	-1	-1
ABpra	22	7.27147	9.71514	-5.04387	2.655	16	6	-1	-1
ABpla	23	-9.15489	-3.59466	7.05993	2.745	19	7	-1	-1
C	23	13.0758	5.13652	6.83394	3.015	12	4	-1	-1
ABplp	23	-0.75876	-8.76071	5.12833	2.925	18	7	-1	-1
ABarp	23	-1.62919	9.66144	4.80104	2.835	20	8	-1	-1
ABala	23	-19.0598	3.34463	1.05534	2.925	14	9	-1	-1
P3	23	20.0779	-2.70799	0.429358	2.925	13	4	-1	-1
E	23	11.8161	-8.87354	-0.919506	3.015	10	1	-1	-1
MS	23	-2.1999	-4.48052	-2.41919	2.565	11	1	-1	-1
ABalp	23	-13.6743	-5.73518	-4.57513	2.925	15	9	-1	-1
ABara	23	-8.8309	8.88326	-4.62631	2.835	21	8	-1	-1
ABprp	23	11.3986	2.08289	-4.58043	2.835	17	6	-1	-1
ABpra	23	5.71337	10.6011	-5.69813	2.745	16	6	-1	-1
ABpla	24	-10.0757	-1.84533	6.86948	2.835	19	7	-1	-1
ABplp	24	0.699187	-8.85794	6.50522	2.925	18	7	-1	-1
ABarp	24	-1.93584	9.64734	5.48562	2.925	20	8	-1	-1
C	24	12.4397	4.62593	6.58248	3.105	12	4	-1	-1
ABala	24	-19.824	3.13691	0.00567581	2.925	14	9	-1	-1
P3	24	20.0321	-1.53287	0.366328	2.835	13	4	-1	-1
E	24	11.5381	-7.66542	-1.69517	2.835	10	1	-1	-1
MS	24	-1.83756	-5.81126	-3.34654	1.755	11	1	22	23
ABalp	24	-13.7284	-6.73746	-4.21099	2.925	15	9	-1	-1
ABpra	24	4.19497	11.54	-5.34651	2.925	16	6	-1	-1
ABara	24	-9.94943	7.89927	-6.32217	3.015	21	8	-1	-1
ABprp	24	11.7771	1.55448	-5.27948	2.925	17	6	-1	-1
ABpla	25	-10.2515	0.511446	6.63894	2.925	19	7	-1	-1
ABplp	25	1.16788	-8.59727	6.33856	2.925	18	7	-1	-1
ABarp	25	-2.08595	9.76035	4.98045	3.015	20	8	-1	-1
C	25	11.7601	4.41169	5.63731	3.195	12	4	-1	-1
ABala	25	-20.3211	3.00628	-0.926967	2.925	14	9	-1	-1
P3	25	19.92	-1.10379	1.07621	2.925	13	4	-1	-1
ABalp	25	-14.8787	-8.30167	-2.22077	3.015	15	9	-1	-1
E	25	11.2701	-8.59507	-0.638582	2.385	10	1	24	25
MSa	25	-4.04196	-6.05851	-4.47417	1.665	23	11	-1	-1
ABpra	25	3.32694	11.8547	-5.78289	3.015	16	6	-1	-1
ABprp	25	13.6771	1.585	-5.37773	3.015	17	6	-1	-1
ABara	25	-9.56686	7.02137	-7.33338	3.195	21	8	-1	-1
MSp	25	0.713066	-3.52873	-4.03565	1.665	22	11	-1	-1
ABpla	26	-9.67748	1.39486	6.59907	2.925	19	7	-1	-1
ABplp	26	1.43567	-8.34376	6.56175	2.925	18	7	-1	-1
ABarp	26	-1.78795	10.297	4.814	3.015	20	8	-1	-1
C	26	11.0342	3.90423	5.38118	3.195	12	4	-1	-1
ABalp	26	-15.6819	-7.53807	-0.133621	3.015	15	9	-1	-1
ABala	26	-20.043	3.88232	-0.481853	3.105	14	9	-1	-1
P3	26	19.8634	-0.727613	0.685079	2.925	13	4	-1	-1
Ea	26	8.61622	-10.295	-1.03751	1.665	24	10	-1	-1
MSa	26	-5.00227	-6.33035	-3.53246	1.935	23	11	-1	-1
MSp	26	0.960932	-2.93582	-3.2009	1.755	22	11	-1	-1
ABpra	26	3.14497	11.9474	-5.68925	3.195	16	6	-1	-1
ABara	26	-10.0492	6.66408	-6.97029	3.195	21	8	-1	-1
ABprp	26	14.3357	1.05387	-6.26236	3.195	17	6	-1	-1
Ep	26	13.0189	-8.68829	0.353127	1.755	25	10	-1	-1
ABplp	27	2.86354	-8.048	7.0485	3.06	18	7	-1	-1
ABpla	27	-9.22437	1.02964	6.31029	3.06	19	7	-1	-1
ABarp	27	-1.65211	9.91094	5.40941	3.06	20	8	-1	-1
C	27	10.485	3.30058	5.13121	3.33	12	4	-1	-1
ABalp	27	-15.5308	-8.09045	0.0562039	3.06	15	9	-1	-1
ABala	27	-19.9611	3.1701	-0.802091	3.06	14	9	-1	-1
P3	27	19.947	-0.294744	1.10491	3.06	13	4	-1	-1
Ep	27	13.6678	-8.25748	0.301987	2.16	25	10	-1	-1
Ea	27	7.83539	-10.6891	-1.89394	1.89	24	10	-1	-1
MSp	27	1.39423	-2.28551	-4.1579	2.43	22	11	-1	-1
MSa	27	-5.05222	-7.00599	-4.76027	2.52	23	11	-1	-1
ABpra	27	3.5079	12.2012	-5.56118	3.24	16	6	-1	-1
ABara	27	-11.004	7.07173	-7.40817	3.24	21	8	-1	-1
ABprp	27	14.6261	1.67369	-6.22601	3.15	17	6	-1	-1
ABpla	28	-8.9768	0.83032	6.61734	3.015	19	7	-1	-1
ABplp	28	2.97461	-8.03769	6.65396	3.015	18	7	-1	-1
ABarp	28	-2.07998	9.94014	4.98683	3.105	20	8	-1	-1
C	28	9.70079	3.43227	4.69312	2.205	12	4	-1	-1
ABalp	28	-15.1119	-8.38932	0.46922	3.195	15	9	-1	-1
ABala	28	-19.7083	2.97415	-0.594839	2.925	14	9	-1	-1
P3	28	19.7939	-0.271632	0.596544	2.925	13	4	-1	-1
Ep	28	14.0988	-7.52066	-0.55203	2.565	25	10	-1	-1
Ea	28	7.73828	-11.2187	-2.11734	2.745	24	10	-1	-1
MSp	28	2.31336	-1.68773	-4.08884	2.745	22	11	-1	-1
ABpra	28	3.02226	12.3698	-4.77976	3.195	16	6	-1	-1
MSa	28	-6.28516	-7.47438	-5.64325	2.835	23	11	-1	-1
ABara	28	-11.4396	7.18409	-7.62796	3.195	21	8	-1	-1
ABprp	28	14.5797	2.6724	-6.39523	3.105	17	6	-1	-1
ABpla	29	-8.533	0.811218	6.74052	3.15	19	7	-1	-1
ABplp	29	3.21956	-8.94271	6.5363	2.97	18	7	-1	-1
ABarp	29	-2.62955	9.95229	5.15839	3.06	20	8	-1	-1
C	29	9.40011	3.59795	5.38409	2.88	12	4	26	27
ABalp	29	-14.8568	-8.67181	0.573481	3.15	15	9	-1	-1
ABala	29	-19.9175	2.87374	-0.108366	3.15	14	9	-1	-1
P3	29	19.3059	-0.016482	1.48096	2.88	13	4	-1	-1
Ep	29	14.7835	-6.68726	0.714875	2.88	25	10	-1	-1
Ea	29	7.41521	-12.1512	-3.46854	2.88	24	10	-1	-1
ABpra	29	2.95655	11.8001	-3.90067	3.15	16	6	-1	-1
MSp	29	4.08935	-0.911581	-4.76975	2.88	22	11	-1	-1
MSa	29	-7.25329	-7.77916	-6.30624	2.88	23	11	-1	-1
ABara	29	-11.5109	6.49798	-7.6255	3.15	21	8	-1	-1
ABprp	29	14.8867	3.47873	-6.55211	3.15	17	6	-1	-1
ABpla	30	-9.30589	1.12605	6.20899	3.285	19	7	-1	-1
ABplp	30	2.58452	-9.89269	5.9695	3.015	18	7	-1	-1
Ca	30	6.86936	2.38406	6.41086	1.935	26	12	-1	-1
ABarp	30	-2.61528	10.2254	5.06815	3.195	20	8	-1	-1
Cp	30	11.775	4.86117	5.65325	1.755	27	12	-1	-1
ABala	30	-19.9085	3.14342	-0.0988013	3.015	14	9	-1	-1
ABalp	30	-14.9549	-8.76192	0.665416	3.285	15	9	-1	-1
P3	30	18.9899	-1.0925	1.62828	3.015	13	4	-1	-1
Ep	30	14.8219	-6.98699	1.5084	2.925	25	10	-1	-1
Ea	30	6.68702	-12.5721	-3.62168	3.015	24	10	-1	-1
ABpra	30	4.29637	12.5122	-4.90755	3.285	16	6	-1	-1
MSp	30	4.89478	-1.0298	-4.73087	2.925	22	11	-1	-1
MSa	30	-7.2682	-8.22863	-6.32218	3.015	23	11	-1	-1
ABara	30	-11.4605	6.55483	-7.65028	3.285	21	8	-1	-1
ABprp	30	15.0922	3.31282	-7.14795	3.285	17	6	-1	-1
ABpla	31	-9.0563	0.0479644	5.88536	3.105	19	7	-1	-1
ABplp	31	0.434073	-9.81379	5.75751	3.285	18	7	-1	-1
Ca	31	5.16803	2.44723	6.22225	2.385	26	12	-1	-1
ABarp	31	-2.4021	9.97626	4.26951	3.375	20	8	-1	-1
Cp	31	11.3378	5.23648	5.64263	2.475	27	12	-1	-1
P3	31	18.4125	-1.45	2.08649	3.105	13	4	-1	-1
Ep	31	14.1357	-7.44133	2.25815	3.015	25	10	-1	-1
ABala	31	-19.4067	3.77712	-0.651925	3.105	14	9	-1	-1
ABalp	31	-15.2342	-7.90666	-0.322605	3.375	15	9	-1	-1
Ea	31	6.64852	-12.9485	-3.13542	3.015	24	10	-1	-1
ABpra	31	5.09936	11.8044	-3.48589	3.195	16	6	-1	-1
MSp	31	5.45102	-2.09378	-5.7391	3.105	22	11	-1	-1
ABara	31	-10.0668	6.91695	-6.46172	3.285	21	8	-1	-1
MSa	31	-6.46731	-7.49766	-7.35711	3.105	23	11	-1	-1
ABprp	31	14.5631	2.48588	-6.202	3.195	17	6	-1	-1
Ca	32	4.93162	2.15357	7.10156	2.61	26	12	-1	-1
ABpla	32	-9.1617	-0.574783	5.75856	3.06	19	7	-1	-1
ABplp	32	-0.435932	-10.0284	5.00259	3.06	18	7	-1	-1
Cp	32	12.2241	4.84542	5.67662	2.61	27	12	-1	-1
ABarp	32	-3.11538	10.0048	4.13232	3.33	20	8	-1	-1
Ep	32	13.7455	-7.8883	2.52292	2.97	25	10	-1	-1
P3	32	18.2037	-2.16622	2.15143	3.06	13	4	-1	-1
ABala	32	-18.824	3.46186	0.0698475	3.33	14	9	-1	-1
ABalp	32	-13.8714	-7.44407	-1.93786	3.33	15	9	-1	-1
ABpra	32	5.78279	10.877	-3.38058	3.33	16	6	-1	-1
Ea	32	7.18263	-12.9104	-4.70889	3.06	24	10	-1	-1
MSp	32	4.92467	-1.53889	-5.64822	3.06	22	11	-1	-1
ABara	32	-9.70151	7.08414	-6.43665	3.24	21	8	-1	-1
MSa	32	-5.80108	-6.70392	-7.4953	3.06	23	11	-1	-1
ABprp	32	14.7464	2.7459	-6.08329	3.15	17	6	-1	-1
Ca	33	4.57299	2.34258	7.18904	2.7	26	12	-1	-1
ABpla	33	-9.08882	-0.14864	6.37798	3.33	19	7	-1	-1
ABplp	33	-0.709043	-10.2853	4.8792	3.06	18	7	-1	-1
ABarp	33	-3.40377	9.91427	4.41452	3.06	20	8	-1	-1
Cp	33	13.8297	4.60562	5.85418	2.7	27	12	-1	-1
P3	33	18.5444	-2.8946	2.04483	3.06	13	4	-1	-1
Ep	33	13.3193	-8.12206	1.89117	3.06	25	10	-1	-1
ABala	33	-18.8661	3.49528	-0.833046	3.15	14	9	-1	-1
ABalp	33	-14.5565	-7.66167	-2.78323	3.06	15	9	-1	-1
Ea	33	7.96281	-12.6926	-3.95863	3.06	24	10	-1	-1
ABpra	33	6.01985	11.347	-4.1537	3.06	16	6	-1	-1
ABara	33	-8.71345	7.04952	-6.38522	3.24	21	8	-1	-1
ABprp	33	14.4218	2.19245	-5.41782	3.24	17	6	-1	-1
MSp	33	5.1455	-1.87113	-6.64965	3.06	22	11	-1	-1
MSa	33	-5.17165	-6.54953	-7.3564	3.06	23	11	-1	-1
Ca	34	4.95341	1.66732	8.08832	2.79	26	12	-1	-1
Cp	34	14.3523	5.19245	6.60316	2.79	27	12	-1	-1
ABpla	34	-9.59124	-0.282637	5.54515	2.25	19	7	-1	-1
ABplp	34	-1.51811	-10.4334	4.73095	3.06	18	7	-1	-1
ABarp	34	-3.99803	10.6622	4.20769	2.52	20	8	-1	-1
P3	34	17.8433	-3.79841	2.77864	2.79	13	4	-1	-1
Ep	34	13.2103	-9.01113	1.65502	3.06	25	10	-1	-1
ABala	34	-18.272	4.0393	-1.48449	3.06	14	9	-1	-1
ABalp	34	-14.21	-6.91832	-3.74173	3.06	15	9	-1	-1
ABpra	34	5.78942	11.2332	-3.26802	2.79	16	6	-1	-1
Ea	34	8.20518	-12.2191	-4.83157	3.06	24	10	-1	-1
MSp	34	4.56007	-1.52967	-5.56711	3.06	22	11	-1	-1
ABara	34	-8.90073	7.13898	-6.19178	2.25	21	8	-1	-1
ABprp	34	14.2897	2.84481	-5.90386	3.06	17	6	-1	-1
MSa	34	-4.29365	-7.03384	-7.22579	3.06	23	11	-1	-1
Ca	35	5.16027	1.85427	7.70483	2.835	26	12	-1	-1
ABpla	35	-9.28405	-0.76824	6.24652	3.105	19	7	28	29
Cp	35	15.1908	5.44725	6.25559	2.835	27	12	-1	-1
ABarp	35	-3.06369	9.00947	4.20173	1.935	20	8	30	31
ABplp	35	-2.85782	-10.4694	4.45804	1.575	18	7	32	33
P3	35	18.2394	-5.25582	2.85081	2.745	13	4	34	35
Ep	35	12.4161	-8.70976	1.52271	2.835	25	10	-1	-1
ABala	35	-18.1226	3.74987	-1.08549	2.565	14	9	36	37
ABpra	35	6.72759	9.96286	-1.35713	1.755	16	6	38	39
ABalp	35	-14.1365	-6.31576	-3.01613	2.655	15	9	40	41
Ea	35	8.07584	-12.1531	-4.03464	3.015	24	10	-1	-1
MSp	35	4.00418	-1.08149	-4.98041	3.015	22	11	-1	-1
ABara	35	-7.77075	7.57423	-6.81837	2.835	21	8	42	43
ABprp	35	14.3155	2.00908	-5.22927	2.565	17	6	44	45
MSa	35	-4.15417	-7.15357	-6.52101	3.015	23	11	-1	-1
Ca	36	6.22723	1.01754	7.43282	2.835	26	12	-1	-1
ABplap	36	-5.11779	-0.863276	7.56723	1.485	29	19	-1	-1
ABplaa	36	-11.7379	-1.22935	6.30078	1.575	28	19	-1	-1
Cp	36	15.2711	4.998	6.14452	2.835	27	12	-1	-1
ABarpp	36	-0.0701473	9.74422	6.08918	1.485	30	20	-1	-1
ABplpp	36	1.71416	-9.49155	5.6361	1.575	32	18	-1	-1
ABarpa	36	-6.39384	10.1777	4.86544	1.485	31	20	-1	-1
ABplpa	36	-3.80768	-10.8506	3.39266	1.575	33	18	-1	-1
ABalap	36	-17.2902	5.2887	3.01859	2.025	36	14	-1	-1
Ep	36	11.6744	-9.22731	1.56599	2.835	25	10	-1	-1
ABalpp	36	-11.9871	-8.59947	0.929045	2.205	41	15	-1	-1
ABprap	36	9.59889	11.1803	-0.261509	1.575	38	16	-1	-1
ABalaa	36	-20.018	3.43018	-3.00071	2.025	37	14	-1	-1
ABalpa	36	-15.4141	-6.0484	-4.27748	1.935	40	15	-1	-1
ABpraa	36	3.74669	11.8483	-3.45621	1.575	39	16	-1	-1
MSp	36	2.57064	-0.764815	-4.94583	3.015	22	11	-1	-1
Ea	36	7.15284	-11.7252	-5.07132	2.925	24	10	-1	-1
MSa	36	-5.77464	-7.36323	-6.71452	3.105	23	11	-1	-1
ABarap	36	-5.60742	8.82355	-5.95974	1.665	42	21	-1	-1
ABaraa	36	-11.3055	6.38487	-5.5436	1.575	43	21	-1	-1
ABprpa	36	12.5534	2.7484	-7.26575	2.385	45	17	-1	-1
D	36	18.8162	-2.99057	1.95586	1.89	35	13	-1	-1
P4	36	18.1873	-7.13687	2.58425	1.8	34	13	-1	-1
ABprpp	36	15.5049	1.48191	-4.18174	1.62	44	17	-1	-1
Ca	37	7.65981	-0.267796	6.76437	2.655	26	12	-1	-1
ABplap	37	-3.74489	-0.454293	7.45368	2.205	29	19	-1	-1
ABplaa	37	-10.9211	-1.16442	6.24624	2.295	28	19	-1	-1
ABarpp	37	0.825102	9.62284	6.13274	2.205	30	20	-1	-1
Cp	37	15.3079	3.55318	6.19798	2.655	27	12	-1	-1
ABplpp	37	3.53522	-10.067	4.91205	1.755	32	18	-1	-1
ABplpa	37	-3.32419	-10.8166	4.52172	1.755	33	18	-1	-1
ABarpa	37	-6.39682	10.0878	4.86226	1.935	31	20	-1	-1
ABalap	37	-16.6141	5.23662	3.8544	2.475	36	14	-1	-1
ABalpp	37	-11.4263	-9.10461	1.94385	2.385	41	15	-1	-1
Ep	37	11.1548	-9.04811	-0.459593	2.655	25	10	-1	-1
ABprap	37	10.5816	11.1423	-0.110287	1.935	38	16	-1	-1
ABalaa	37	-20.2425	3.49611	-2.10866	2.385	37	14	-1	-1
D	37	19.1471	-2.87313	0.875244	2.205	35	13	-1	-1
P4	37	17.1918	-9.15902	-0.442624	1.935	34	13	-1	-1
ABalpa	37	-16.0798	-6.66571	-4.03312	2.385	40	15	-1	-1
ABpraa	37	4.00417	12.8872	-2.50571	1.935	39	16	-1	-1
MSp	37	1.08846	-0.770932	-5.92671	2.925	22	11	-1	-1
MSa	37	-6.36603	-7.20155	-5.63836	2.925	23	11	-1	-1
Ea	37	5.91602	-11.168	-6.92194	2.655	24	10	-1	-1
ABarap	37	-6.21595	9.29841	-6.07632	2.205	42	21	-1	-1
ABaraa	37	-11.1804	5.87598	-6.55608	2.205	43	21	-1	-1
ABprpa	37	10.7595	4.19658	-7.27133	2.385	45	17	-1	-1
ABprpp	37	15.5049	1.48191	-4.18174	1.62	44	17	-1	-1
Ca	38	7.17882	-0.272237	7.3398	2.655	26	12	-1	-1
ABplap	38	-4.06999	-0.508054	6.73319	2.385	29	19	-1	-1
ABarpp	38	0.975565	8.89403	6.21638	2.385	30	20	-1	-1
Cp	38	15.9737	2.87856	6.81188	2.655	27	12	-1	-1
ABplaa	38	-11.3413	-1.21839	5.62087	2.385	28	19	-1	-1
ABplpp	38	3.37049	-9.6112	4.91864	2.385	32	18	-1	-1
ABplpa	38	-3.40339	-10.8067	4.31744	2.385	33	18	-1	-1
ABalap	38	-16.6835	5.07679	3.34434	2.385	36	14	-1	-1
ABarpa	38	-6.65687	10.4273	3.15649	2.385	31	20	-1	-1
ABalpp	38	-12.2042	-9.40895	1.0906	2.385	41	15	-1	-1
ABprap	38	10.7831	10.6498	0.885812	2.385	38	16	-1	-1
D	38	19.9263	-3.62397	0.991618	2.385	35	13	-1	-1
Ep	38	11.5129	-9.29746	1.15424	2.655	25	10	-1	-1
ABalaa	38	-20.0015	2.94057	-1.91415	2.385	37	14	-1	-1
ABpraa	38	5.03168	14.1978	-2.30666	2.385	39	16	-1	-1
ABalpa	38	-15.3783	-6.37771	-5.18847	2.385	40	15	-1	-1
P4	38	17.155	-9.23834	-3.25281	2.385	34	13	-1	-1
MSp	38	1.69092	1.39049	-3.91804	2.655	22	11	-1	-1
MSa	38	-6.35642	-6.75545	-5.52262	2.655	23	11	-1	-1
Ea	38	4.32624	-10.1862	-5.16989	2.655	24	10	-1	-1
ABarap	38	-5.77577	9.013	-6.06251	2.385	42	21	-1	-1
ABprpp	38	15.8978	1.22654	-4.97103	2.385	44	17	-1	-1
ABaraa	38	-11.1656	6.32545	-6.54013	2.475	43	21	-1	-1
ABprpa	38	10.0058	4.65749	-7.27315	2.385	45	17	-1	-1
ABplap	39	-3.36567	-0.806279	6.86081	2.43	29	19	-1	-1
ABplaa	39	-12.639	-1.28776	6.25085	2.61	28	19	-1	-1
ABarpp	39	2.29737	8.39063	6.47016	2.43	30	20	-1	-1
Ca	39	6.85104	0.376337	7.14382	2.7	26	12	-1	-1
ABalap	39	-16.5456	5.22001	4.25829	2.43	36	14	-1	-1
Cp	39	16.0516	2.51584	6.8038	2.7	27	12	-1	-1
ABplpp	39	3.70956	-10.0766	5.0212	2.43	32	18	-1	-1
ABplpa	39	-3.69906	-11.4299	4.3809	2.43	33	18	-1	-1
ABarpa	39	-7.38345	11.1515	3.74342	2.52	31	20	-1	-1
ABalpp	39	-12.4131	-10.1252	1.15555	2.43	41	15	-1	-1
ABprap	39	11.54	10.3249	1.71674	2.52	38	16	-1	-1
D	39	20.6138	-4.90094	0.78477	2.43	35	13	-1	-1
Ep	39	11.3062	-8.80827	0.257936	2.7	25	10	-1	-1
ABalaa	39	-20.4844	3.08298	-2.93703	2.52	37	14	-1	-1
ABpraa	39	4.95976	14.7403	-2.29221	2.43	39	16	-1	-1
ABprpp	39	16.1045	0.737359	-4.07473	2.43	44	17	-1	-1
MSa	39	-6.35046	-6.57566	-5.51625	2.7	23	11	-1	-1
P4	39	16.6661	-9.27572	-4.28207	2.43	34	13	-1	-1
Ea	39	4.27545	-10.3063	-4.27486	2.7	24	10	-1	-1
ABarap	39	-5.39559	9.62966	-6.0215	2.43	42	21	-1	-1
MSp	39	2.19613	1.49827	-4.8895	2.7	22	11	-1	-1
ABalpa	39	-15.3719	-6.1376	-6.8834	2.43	40	15	-1	-1
ABaraa	39	-11.1896	6.89824	-7.4239	2.52	43	21	-1	-1
ABprpa	39	10.9242	5.07885	-7.31026	2.43	45	17	-1	-1
ABplap	40	-2.72795	-0.55863	6.9031	2.52	29	19	-1	-1
ABplaa	40	-13.3193	-1.56232	7.00699	2.61	28	19	-1	-1
ABarpp	40	3.47403	8.61939	6.54049	2.52	30	20	-1	-1
Ca	40	6.21398	0.305113	7.20772	2.79	26	12	-1	-1
ABplpp	40	4.38863	-10.0388	5.8602	2.52	32	18	-1	-1
ABalap	40	-16.8864	5.94839	4.36489	2.52	36	14	-1	-1
Cp	40	15.8743	2.4356	6.69146	2.79	27	12	-1	-1
ABplpa	40	-4.78756	-11.3988	4.52441	2.52	33	18	-1	-1
ABalpp	40	-12.0887	-10.9239	3.04966	2.52	41	15	-1	-1
ABarpa	40	-8.84748	10.3928	3.63993	2.61	31	20	-1	-1
ABprap	40	13.0857	9.57908	0.972285	2.52	38	16	-1	-1
Ep	40	10.9445	-8.70915	0.342229	2.79	25	10	-1	-1
D	40	20.6413	-5.3235	-0.0295871	2.52	35	13	-1	-1
ABalaa	40	-20.7449	1.95407	-3.89073	2.52	37	14	-1	-1
ABpraa	40	4.45138	14.4264	-3.13142	2.52	39	16	-1	-1
Ea	40	3.85474	-10.4207	-3.19892	2.79	24	10	-1	-1
MSa	40	-6.17678	-6.76175	-5.51327	2.79	23	11	-1	-1
P4	40	16.0302	-9.78632	-4.53352	2.52	34	13	-1	-1
ABarap	40	-5.27593	10.5254	-5.98495	2.61	42	21	-1	-1
MSp	40	1.61815	1.64047	-5.81725	2.79	22	11	-1	-1
ABprpp	40	16.6793	0.389167	-4.95765	2.52	44	17	-1	-1
ABalpa	40	-15.5439	-6.21447	-7.09554	2.61	40	15	-1	-1
ABaraa	40	-12.0249	6.11752	-7.49466	2.7	43	21	-1	-1
ABprpa	40	10.3529	5.57726	-8.12546	2.52	45	17	-1	-1
ABplap	41	-2.92783	-1.00517	6.97761	2.61	29	19	-1	-1
ABplaa	41	-13.9211	-0.731242	7.00296	2.7	28	19	-1	-1
ABarpp	41	3.53563	8.86238	7.25335	2.7	30	20	-1	-1
Ca	41	6.56432	0.0228407	7.21684	2.79	26	12	-1	-1
ABplpp	41	5.1894	-9.98398	6.10506	2.61	32	18	-1	-1
ABalap	41	-17.2158	6.85992	4.37808	2.61	36	14	-1	-1
Cp	41	15.9462	1.89309	6.677	2.88	27	12	-1	-1
ABplpa	41	-5.15282	-11.566	4.49933	2.61	33	18	-1	-1
ABarpa	41	-9.42259	9.94873	3.99515	2.61	31	20	-1	-1
ABalpp	41	-13.1636	-10.7963	2.99676	2.61	41	15	-1	-1
ABprap	41	13.6379	10.2726	1.22544	2.61	38	16	-1	-1
D	41	21.0192	-4.62031	0.114419	2.61	35	13	-1	-1
Ep	41	10.7222	-7.43783	0.273038	2.88	25	10	-1	-1
ABalaa	41	-20.4341	1.61869	-4.88747	2.61	37	14	-1	-1
Ea	41	3.55245	-11.4	-3.24801	2.88	24	10	-1	-1
ABpraa	41	3.31059	13.8684	-4.11272	2.61	39	16	-1	-1
MSa	41	-6.56597	-6.24005	-4.61462	2.88	23	11	-1	-1
ABarap	41	-4.82317	10.7761	-5.8522	2.61	42	21	-1	-1
MSp	41	2.14814	1.3519	-5.79877	2.88	22	11	-1	-1
P4	41	15.5774	-10.0369	-4.66626	2.52	34	13	-1	-1
ABprpp	41	17.5587	0.933835	-5.89448	2.61	44	17	-1	-1
ABalpa	41	-15.857	-5.90865	-7.80329	2.61	40	15	-1	-1
ABaraa	41	-12.2016	6.21371	-7.50082	2.7	43	21	-1	-1
ABprpa	41	10.1755	6.90506	-7.28857	2.7	45	17	-1	-1
Ca	42	6.19739	0.118599	7.40095	2.835	26	12	-1	-1
ABplap	42	-3.47274	-1.16607	6.94319	2.655	29	19	-1	-1
ABarpp	42	3.0458	9.26439	6.53944	2.655	30	20	-1	-1
ABplaa	42	-14.0204	-0.498073	5.60275	2.655	28	19	-1	-1
ABplpp	42	5.5321	-10.1831	6.31699	2.655	32	18	-1	-1
ABalap	42	-17.227	6.67677	4.47151	2.655	36	14	-1	-1
ABplpa	42	-5.15216	-11.3896	4.60552	2.655	33	18	-1	-1
Cp	42	15.8988	1.92315	5.87391	2.925	27	12	-1	-1
ABarpa	42	-9.36816	10.3352	3.20948	2.655	31	20	-1	-1
ABalpp	42	-12.9332	-10.6824	2.11108	2.655	41	15	-1	-1
ABprap	42	13.2845	10.465	1.21312	2.655	38	16	-1	-1
D	42	20.6629	-4.51782	0.0989085	2.655	35	13	-1	-1
Ep	42	10.4557	-7.33849	0.262202	2.925	25	10	-1	-1
ABalaa	42	-20.1474	1.97219	-4.9605	2.655	37	14	-1	-1
Ea	42	3.89658	-10.5702	-4.10352	2.925	24	10	-1	-1
ABpraa	42	3.08546	13.7579	-3.32684	2.745	39	16	-1	-1
MSa	42	-6.48212	-6.423	-4.61633	2.925	23	11	-1	-1
MSp	42	2.13919	1.08222	-5.80834	2.925	22	11	-1	-1
ABalpa	42	-16.478	-5.85369	-6.23131	2.835	40	15	-1	-1
P4	42	15.6182	-9.74704	-5.25551	2.655	34	13	-1	-1
ABarap	42	-5.00712	10.3396	-6.07709	2.745	42	21	-1	-1
ABaraa	42	-12.423	6.36952	-6.60557	2.925	43	21	-1	-1
ABprpp	42	18.3042	1.71771	-5.82838	2.655	44	17	-1	-1
ABprpa	42	10.8251	7.51228	-7.23353	2.745	45	17	-1	-1
ABplap	43	-3.29542	-1.08584	7.05553	2.745	29	19	-1	-1
Ca	43	6.42549	0.318998	6.61825	2.745	26	12	-1	-1
ABplaa	43	-14.1043	-0.315137	5.60446	2.745	28	19	-1	-1
ABplpp	43	5.80223	-10.0161	6.43719	2.745	32	18	-1	-1
ABarpp	43	3.17281	9.28478	5.84549	2.745	30	20	-1	-1
ABalap	43	-17.4037	6.77296	4.46535	2.745	36	14	-1	-1
ABplpa	43	-5.05703	-11.3894	4.51039	2.745	33	18	-1	-1
Cp	43	15.3831	2.48476	5.76519	3.015	27	12	-1	-1
ABalpp	43	-12.8096	-10.8122	3.11526	2.745	41	15	-1	-1
ABarpa	43	-9.07977	10.4258	2.92729	2.745	31	20	-1	-1
ABprap	43	13.1593	10.8578	0.418103	2.745	38	16	-1	-1
D	43	20.6791	-3.7155	0.327207	2.745	35	13	-1	-1
Ep	43	10.9101	-7.35087	0.185773	3.015	25	10	-1	-1
ABpraa	43	3.43712	13.8284	-3.10536	2.745	39	16	-1	-1
ABalaa	43	-19.8797	2.22569	-4.73731	2.745	37	14	-1	-1
Ea	43	3.59656	-10.2281	-3.30637	2.925	24	10	-1	-1
ABalpa	43	-17.0149	-5.30553	-5.94082	2.745	40	15	-1	-1
MSa	43	-7.48575	-7.01426	-4.78987	3.015	23	11	-1	-1
P4	43	15.8836	-10.0831	-3.64954	2.565	34	13	-1	-1
ABarap	43	-4.44729	10.9499	-6.02673	2.835	42	21	-1	-1
ABprpp	43	18.3215	2.08064	-5.91543	2.745	44	17	-1	-1
MSp	43	2.15411	1.53169	-5.7924	3.015	22	11	-1	-1
ABprpa	43	10.4546	7.34173	-7.15881	2.745	45	17	-1	-1
ABaraa	43	-12.1807	6.84297	-7.4785	2.925	43	21	-1	-1
ABplaa	44	-13.8451	0.460923	6.34579	2.79	28	19	-1	-1
ABplap	44	-3.83138	-0.97706	7.03067	2.79	29	19	-1	-1
ABarpp	44	3.22544	9.25809	6.54879	2.79	30	20	-1	-1
Ca	44	6.32373	-0.0374311	6.60082	2.79	26	12	-1	-1
ABplpp	44	5.61465	-10.7188	6.10292	2.79	32	18	-1	-1
ABplpa	44	-4.70836	-11.4087	4.72869	2.79	33	18	-1	-1
ABalap	44	-17.8216	6.63245	3.73698	2.79	36	14	-1	-1
Cp	44	16.107	2.46294	5.70278	2.97	27	12	-1	-1
ABalpp	44	-12.5408	-10.9981	3.0231	2.79	41	15	-1	-1
ABarpa	44	-9.13909	11.5042	3.06068	2.79	31	20	-1	-1
ABprap	44	13.0306	11.1004	1.32121	2.79	38	16	-1	-1
D	44	20.7472	-3.2324	-0.654874	2.79	35	13	-1	-1
Ep	44	10.5125	-7.03854	-0.626453	2.97	25	10	-1	-1
ABpraa	44	3.37738	13.4386	-2.21989	2.79	39	16	-1	-1
ABalaa	44	-19.7868	2.31245	-4.72944	2.79	37	14	-1	-1
ABalpa	44	-17.435	-5.2434	-4.7587	2.79	40	15	-1	-1
Ea	44	3.34565	-9.50282	-3.19509	3.06	24	10	-1	-1
MSp	44	1.26269	2.03548	-3.91909	2.52	22	11	-1	-1
MSa	44	-7.77569	-6.16572	-5.57828	1.8	23	11	-1	-1
P4	44	15.4284	-10.2472	-3.67929	2.52	34	13	-1	-1
ABarap	44	-4.40778	10.887	-6.82834	2.79	42	21	-1	-1
ABprpp	44	18.4036	2.16066	-5.70796	2.79	44	17	-1	-1
ABprpa	44	10.5516	7.87121	-6.93539	2.79	45	17	-1	-1
ABaraa	44	-12.3149	6.96606	-8.28308	2.79	43	21	-1	-1
ABplaa	45	-13.8504	0.457559	6.4456	2.79	28	19	-1	-1
ABplap	45	-3.55827	-0.72018	7.15406	2.79	29	19	-1	-1
ABarpp	45	3.32721	9.61451	6.56621	2.79	30	20	-1	-1
Ca	45	6.05724	0.0619055	6.58999	2.79	26	12	-1	-1
ABplpp	45	6.06144	-10.648	6.22929	2.79	32	18	-1	-1
ABplpa	45	-4.1724	-11.5175	4.75355	2.79	33	18	-1	-1
ABalap	45	-17.4398	6.98616	3.56882	2.79	36	14	-1	-1
Cp	45	16.2258	2.39009	5.10546	2.79	27	12	-1	-1
ABalpp	45	-12.1891	-10.9275	3.2446	2.79	41	15	-1	-1
ABarpa	45	-9.15169	10.9683	2.94175	2.79	31	20	-1	-1
ABprap	45	13.3077	11.0077	1.13245	2.79	38	16	-1	-1
D	45	21.0526	-3.45505	0.255667	2.79	35	13	-1	-1
Ep	45	10.6944	-7.13136	-0.720094	3.06	25	10	-1	-1
ABpraa	45	3.46654	13.259	-2.32139	2.79	39	16	-1	-1
ABalaa	45	-19.7365	2.37228	-3.92316	2.79	37	14	-1	-1
ABalpa	45	-17.5965	-5.98967	-3.89066	2.79	40	15	-1	-1
Ea	45	2.63303	-9.29786	-3.22611	2.88	24	10	-1	-1
MSa	45	-8.86121	-6.04479	-5.43158	2.79	23	11	46	47
ABprpp	45	19.2623	2.19217	-4.85962	2.79	44	17	-1	-1
MSp	45	1.12875	0.866641	-3.86541	1.53	22	11	48	49
P4	45	15.5697	-9.95374	-4.46347	2.61	34	13	-1	-1
ABarap	45	-4.17137	11.1807	-7.70765	2.79	42	21	-1	-1
ABprpa	45	10.0008	7.53052	-6.9762	2.79	45	17	-1	-1
ABaraa	45	-12.2473	7.38885	-7.56385	2.88	43	21	-1	-1
ABplap	46	-3.88605	-0.0716049	6.95808	2.79	29	19	-1	-1
ABplaa	46	-13.7236	-0.198173	7.03144	2.88	28	19	-1	-1
ABarpp	46	3.6782	9.50867	6.68152	2.79	30	20	-1	-1
Ca	46	6.14576	-0.294092	6.38231	2.79	26	12	-1	-1
ABplpp	46	6.14594	-10.6545	6.33377	2.79	32	18	-1	-1
ABplpa	46	-3.97486	-10.9844	4.78202	2.79	33	18	-1	-1
ABalap	46	-16.4272	7.84712	3.75193	2.79	36	14	-1	-1
Cp	46	16.467	2.62678	5.82767	2.97	27	12	-1	-1
ABalpp	46	-11.7294	-10.9365	3.06836	2.79	41	15	-1	-1
ABarpa	46	-8.35091	11.0232	3.1866	2.79	31	20	-1	-1
ABprap	46	12.7791	11.6491	1.32632	2.79	38	16	-1	-1
D	46	20.7108	-4.37145	1.00818	2.79	35	13	-1	-1
ABalpa	46	-18.4713	-5.29937	-2.21059	2.79	40	15	-1	-1
ABpraa	46	3.00149	13.2647	-2.04536	2.79	39	16	-1	-1
ABalaa	46	-19.9832	3.54026	-3.59633	2.79	37	14	-1	-1
Ep	46	10.9332	-6.92424	-1.70239	3.06	25	10	-1	-1
MSap	46	-5.84881	-7.29422	-3.5098	1.62	46	23	-1	-1
Ea	46	2.83422	-8.49846	-3.08826	2.97	24	10	-1	-1
P4	46	15.6649	-9.95351	-4.55859	2.61	34	13	-1	-1
ABarap	46	-4.09164	10.671	-6.11741	2.88	42	21	-1	-1
MSpp	46	4.6512	2.31222	-4.7314	1.53	48	22	-1	-1
ABprpp	46	19.0264	1.95884	-5.68162	2.79	44	17	-1	-1
ABprpa	46	10.2965	8.1537	-7.03966	2.79	45	17	-1	-1
ABaraa	46	-12.4233	7.66146	-7.46383	2.88	43	21	-1	-1
MSpa	46	-1.57944	1.54058	-5.08901	1.53	49	22	-1	-1
MSaa	46	-10.6089	-4.98291	-5.78942	1.665	47	23	-1	-1
ABplaa	47	-13.1966	-0.576634	7.04673	2.88	28	19	-1	-1
ABplap	47	-3.20094	-1.26205	6.85422	2.79	29	19	-1	-1
ABarpp	47	3.38218	9.50129	7.16651	2.88	30	20	-1	-1
Ca	47	5.47199	-0.328536	5.4435	2.79	26	12	-1	-1
ABplpp	47	6.26567	-11.1668	5.4211	2.79	32	18	-1	-1
ABplpa	47	-3.52472	-11.4395	4.49005	2.79	33	18	-1	-1
ABarpa	47	-8.06563	10.3476	4.18101	2.79	31	20	-1	-1
ABalap	47	-15.7229	7.5489	3.87956	2.79	36	14	-1	-1
Cp	47	15.9764	2.85236	5.00758	2.88	27	12	-1	-1
ABalpp	47	-11.0258	-11.4112	3.08981	2.79	41	15	-1	-1
ABprap	47	12.3773	11.6348	2.10604	2.79	38	16	-1	-1
D	47	20.3433	-4.45212	1.0861	2.79	35	13	-1	-1
ABalpa	47	-18.8495	-5.38676	-1.93307	2.79	40	15	-1	-1
ABalaa	47	-20.1178	3.60303	-2.6996	2.79	37	14	-1	-1
ABpraa	47	2.29287	13.1201	-2.38854	2.79	39	16	-1	-1
Ep	47	10.672	-6.82154	-1.81303	2.97	25	10	-1	-1
Ea	47	3.13586	-7.6955	-3.14535	3.06	24	10	-1	-1
MSap	47	-5.87335	-8.1898	-3.64149	1.98	46	23	-1	-1
ABprpp	47	19.3671	2.6385	-4.839	2.79	44	17	-1	-1
P4	47	16.0414	-9.60317	-4.62694	2.61	34	13	-1	-1
ABarap	47	-4.54243	10.9498	-5.93161	2.88	42	21	-1	-1
ABaraa	47	-13.0167	7.29386	-6.70622	2.88	43	21	-1	-1
MSpp	47	5.25883	2.95287	-5.57927	1.62	48	22	-1	-1
ABprpa	47	10.9431	8.67103	-6.98781	2.79	45	17	-1	-1
MSpa	47	-2.24723	1.68591	-6.02144	1.62	49	22	-1	-1
MSaa	47	-10.6486	-5.03602	-6.7953	2.07	47	23	-1	-1
ABplap	48	-3.74221	-1.15663	6.92917	2.745	29	19	-1	-1
ABplaa	48	-12.885	-2.02753	7.01441	2.925	28	19	-1	-1
ABarpp	48	3.00212	9.56075	5.84571	2.745	30	20	-1	-1
ABplpp	48	6.44765	-11.2596	5.32745	2.745	32	18	-1	-1
ABarpa	48	-8.79979	9.74691	4.02149	2.745	31	20	-1	-1
ABalap	48	-15.9121	7.10908	3.75447	2.745	36	14	-1	-1
Cp	48	15.3447	2.78449	4.97167	2.925	27	12	-1	-1
Ca	48	4.49456	-0.287186	5.19247	2.925	26	12	-1	-1
ABplpa	48	-3.30491	-11.3324	3.80398	2.745	33	18	-1	-1
ABalpp	48	-10.8874	-11.2077	2.30245	2.745	41	15	-1	-1
ABprap	48	12.021	11.7374	2.09053	2.745	38	16	-1	-1
D	48	20.4255	-4.37209	1.29356	2.745	35	13	-1	-1
ABalpa	48	-18.2414	-5.24582	-1.39497	2.835	40	15	-1	-1
ABpraa	48	1.97327	13.1858	-1.40135	2.835	39	16	-1	-1
ABalaa	48	-19.9359	3.51021	-2.79324	2.745	37	14	-1	-1
Ep	48	10.918	-6.08178	-2.57659	3.015	25	10	-1	-1
Ea	48	3.05134	-7.68899	-3.24983	3.015	24	10	-1	-1
MSap	48	-5.93923	-8.87553	-4.56988	2.565	46	23	-1	-1
ABprpp	48	19.733	2.98212	-4.70775	2.745	44	17	-1	-1
P4	48	16.4475	-9.14611	-5.19112	2.745	34	13	-1	-1
ABarap	48	-4.41542	10.9701	-6.62554	2.745	42	21	-1	-1
ABaraa	48	-13.0992	7.82965	-6.49215	2.925	43	21	-1	-1
ABprpa	48	11.778	7.9834	-6.16496	2.835	45	17	-1	-1
MSpa	48	-2.58928	2.06145	-6.12719	2.205	49	22	-1	-1
MSpp	48	5.39283	2.71368	-6.58217	2.295	48	22	-1	-1
MSaa	48	-10.8674	-5.02252	-9.51184	2.745	47	23	-1	-1
ABplap	49	-4.21192	-0.977916	7.41119	2.835	29	19	-1	-1
ABplaa	49	-13.1717	-2.38102	7.08744	3.015	28	19	-1	-1
ABarpp	49	3.41703	9.61137	6.57089	2.835	30	20	-1	-1
ABalap	49	-15.8048	6.17694	4.53036	2.745	36	14	-1	-1
Ca	49	4.57608	-0.383591	5.29377	2.835	26	12	-1	-1
ABplpp	49	5.9962	-11.1574	5.40707	2.745	32	18	-1	-1
ABarpa	49	-8.16207	9.99456	4.06377	2.745	31	20	-1	-1
Cp	49	15.6142	2.77505	4.98569	3.015	27	12	-1	-1
ABplpa	49	-3.58632	-11.6825	3.77719	2.745	33	18	-1	-1
ABalpp	49	-10.4727	-11.2731	1.22013	2.745	41	15	-1	-1
ABprap	49	12.2395	11.4916	1.19209	2.745	38	16	-1	-1
D	49	19.8829	-4.61953	1.15615	2.745	35	13	-1	-1
ABalaa	49	-19.9501	3.23716	-2.70301	2.745	37	14	-1	-1
ABalpa	49	-18.0831	-5.38168	-2.79389	2.745	40	15	-1	-1
ABpraa	49	2.14629	12.8233	-1.50456	2.835	39	16	-1	-1
Ep	49	10.8425	-5.80559	-2.67151	2.925	25	10	-1	-1
Ea	49	2.38653	-7.45376	-4.17906	3.015	24	10	-1	-1
MSap	49	-7.21001	-9.54388	-4.86043	2.655	46	23	-1	-1
ABarap	49	-4.85075	11.1986	-5.03784	2.925	42	21	-1	-1
ABprpp	49	19.4546	2.72188	-4.73134	2.745	44	17	-1	-1
P4	49	16.4978	-9.08627	-4.38484	2.655	34	13	-1	-1
ABaraa	49	-13.1502	7.59338	-7.40462	2.745	43	21	-1	-1
ABprpa	49	12.4906	7.77842	-6.13395	2.925	45	17	-1	-1
MSpp	49	6.57844	3.21212	-6.50227	2.475	48	22	-1	-1
MSpa	49	-2.57203	2.42439	-6.21423	2.475	49	22	-1	-1
MSaa	49	-11.3207	-3.97761	-9.5157	2.745	47	23	-1	-1
ABplap	50	-4.36567	-1.13123	6.79665	2.745	29	19	-1	-1
ABplaa	50	-12.4502	-2.31631	7.12802	2.925	28	19	-1	-1
ABarpp	50	3.68949	9.69182	6.58809	2.835	30	20	-1	-1
ABalap	50	-15.8102	6.17357	4.63016	2.745	36	14	-1	-1
Ca	50	4.12697	-0.367853	5.27039	2.835	26	12	-1	-1
ABplpp	50	5.82783	-10.9679	5.30429	2.745	32	18	-1	-1
ABarpa	50	-7.93236	11.34	4.02115	2.745	31	20	-1	-1
Cp	50	15.4405	2.96114	4.98272	3.015	27	12	-1	-1
ABplpa	50	-3.13421	-11.6084	3.80376	2.745	33	18	-1	-1
ABalpp	50	-11.013	-11.6072	0.979727	2.835	41	15	-1	-1
ABprap	50	11.3849	11.2268	1.83908	2.925	38	16	-1	-1
D	50	19.6936	-5.05935	1.03106	2.745	35	13	-1	-1
ABalaa	50	-20.3992	3.25289	-2.72638	2.745	37	14	-1	-1
ABalpa	50	-18.1677	-5.37517	-2.89837	2.745	40	15	-1	-1
ABpraa	50	2.09831	12.677	-2.41383	2.835	39	16	-1	-1
Ep	50	10.3552	-5.37401	-1.68091	2.925	25	10	-1	-1
ABprpp	50	19.1313	2.52127	-3.85351	2.745	44	17	-1	-1
Ea	50	2.11408	-7.5342	-4.19628	3.015	24	10	-1	-1
ABarap	50	-4.80527	11.3154	-5.83307	2.745	42	21	-1	-1
P4	50	16.3351	-9.50927	-5.00894	2.745	34	13	-1	-1
MSap	50	-5.98782	-10.6063	-6.53457	2.745	46	23	-1	-1
ABaraa	50	-12.9375	7.28398	-6.50193	2.835	43	21	-1	-1
ABprpa	50	12.5625	7.23591	-6.1484	2.835	45	17	-1	-1
MSpa	50	-3.51097	2.84213	-6.95152	2.655	49	22	-1	-1
MSpp	50	7.55801	2.96813	-8.16174	2.745	48	22	-1	-1
MSaa	50	-11.4552	-3.91839	-9.60611	2.745	47	23	-1	-1
ABplap	51	-5.17575	-0.839948	6.96374	2.79	29	19	-1	-1
ABplaa	51	-13.2208	-2.08801	6.49352	2.79	28	19	-1	-1
ABalap	51	-16.1423	5.70329	5.49841	2.79	36	14	-1	-1
ABplpp	51	5.3475	-10.796	5.98592	2.79	32	18	-1	-1
ABarpp	51	3.45057	9.3686	5.76291	2.79	30	20	-1	-1
ABarpa	51	-8.32615	10.6267	4.17655	2.79	31	20	-1	-1
Ca	51	3.7167	-0.591529	4.33924	2.79	26	12	-1	-1
ABplpa	51	-4.21144	-11.3942	3.85385	2.79	33	18	-1	-1
Cp	51	14.6232	2.71978	4.93109	2.7	27	12	-1	-1
ABalpp	51	-11.1906	-11.0715	1.28891	2.79	41	15	-1	-1
ABprap	51	11.5646	11.2204	1.84843	2.88	38	16	-1	-1
D	51	19.6989	-5.05598	0.931257	2.79	35	13	-1	-1
ABalaa	51	-19.9501	3.23716	-2.70301	2.79	37	14	-1	-1
ABalpa	51	-17.9976	-5.82757	-3.00477	2.79	40	15	-1	-1
ABpraa	51	3.08201	13.6076	-1.62872	2.88	39	16	-1	-1
Ep	51	10.0827	-5.45446	-1.69813	2.97	25	10	-1	-1
ABarap	51	-4.22067	11.5294	-4.79277	2.79	42	21	-1	-1
Ea	51	1.92249	-7.88748	-4.21837	3.06	24	10	-1	-1
ABprpp	51	19.2607	2.45513	-4.65044	2.79	44	17	-1	-1
P4	51	16.2536	-9.41286	-5.11023	2.79	34	13	-1	-1
ABaraa	51	-12.8328	7.73031	-6.48132	2.88	43	21	-1	-1
MSpa	51	-3.71885	3.09457	-6.25269	2.52	49	22	-1	-1
MSap	51	-5.34044	-11.3206	-7.32577	2.79	46	23	-1	-1
ABprpa	51	12.7853	7.43295	-6.83129	2.79	45	17	-1	-1
MSpp	51	7.78732	2.84526	-7.45229	2.7	48	22	-1	-1
MSaa	51	-12.006	-4.25909	-9.6469	2.79	47	23	-1	-1
ABplap	52	-5.071	-0.393626	6.98436	2.79	29	19	-1	-1
ABplaa	52	-12.8939	-2.29721	7.00486	2.88	28	19	-1	-1
ABarpp	52	2.73199	9.39377	5.72551	2.79	30	20	-1	-1
ABalap	52	-16.718	5.75894	4.46767	2.79	36	14	-1	-1
ABplpp	52	5.10196	-11.4754	5.04816	2.79	32	18	-1	-1
ABarpa	52	-8.77825	10.5526	4.14999	2.79	31	20	-1	-1
Cp	52	14.758	2.77312	5.84184	2.52	27	12	50	51
Ca	52	4.51908	0.608391	5.32416	2.43	26	12	52	53
ABplpa	52	-4.4756	-11.3814	3.74002	2.79	33	18	-1	-1
ABalpp	52	-11.704	-10.5964	1.0772	2.79	41	15	-1	-1
ABprap	52	11.5119	11.2472	1.14514	2.79	38	16	-1	-1
D	52	19.2386	-5.22339	1.00131	2.79	35	13	-1	-1
ABalaa	52	-20.2291	2.80049	-2.83277	2.79	37	14	-1	-1
Ep	52	9.82283	-4.99891	-1.5964	2.88	25	10	-1	-1
ABpraa	52	2.92295	13.451	-2.14346	2.79	39	16	-1	-1
ABalpa	52	-18.1235	-5.61122	-3.90596	2.79	40	15	-1	-1
Ea	52	2.00927	-6.57249	-3.26766	3.06	24	10	-1	-1
ABprpp	52	19.7452	2.04976	-3.83674	2.79	44	17	-1	-1
P4	52	16.8464	-9.10558	-4.16654	2.79	34	13	-1	-1
ABarap	52	-4.96039	12.2173	-5.71074	2.79	42	21	-1	-1
MSap	52	-5.11644	-11.4469	-6.51651	2.79	46	23	-1	-1
ABaraa	52	-12.8741	7.94015	-7.27803	2.79	43	21	-1	-1
MSpa	52	-3.74439	2.63837	-6.06903	2.7	49	22	-1	-1
ABprpa	52	12.6319	8.07186	-6.91812	2.79	45	17	-1	-1
MSpp	52	7.3083	3.37009	-6.55831	2.61	48	22	-1	-1
MSaa	52	-11.479	-4.63755	-9.63161	2.79	47	23	-1	-1
ABplap	53	-4.51182	0.0403218	6.92854	2.745	29	19	-1	-1
Cpa	53	13.8252	4.89478	7.86766	2.205	51	27	-1	-1
ABplaa	53	-12.6078	-1.44401	5.54587	2.745	28	19	-1	-1
Caa	53	3.26448	2.15038	6.21113	1.755	52	26	-1	-1
ABplpp	53	5.26502	-11.6683	5.25074	2.745	32	18	-1	-1
ABplpa	53	-3.90061	-11.6135	4.66459	2.745	33	18	-1	-1
ABarpp	53	2.98397	10.3133	4.96832	2.745	30	20	-1	-1
ABarpa	53	-8.87404	10.376	4.13894	2.745	31	20	-1	-1
ABalap	53	-16.8485	6.14836	3.77246	2.745	36	14	-1	-1
Cpp	53	16.8558	0.636738	5.68109	2.295	50	27	-1	-1
ABalpp	53	-11.6266	-11.0195	2.77044	2.835	41	15	-1	-1
ABprap	53	11.562	11.1908	0.143924	2.745	38	16	-1	-1
D	53	19.1793	-5.55291	0.185464	2.745	35	13	-1	-1
ABalaa	53	-20.7075	2.09372	-2.78185	2.745	37	14	-1	-1
ABalpa	53	-17.561	-6.3793	-3.10032	2.835	40	15	-1	-1
Ep	53	9.81388	-5.2686	-1.60597	3.015	25	10	-1	-1
ABpraa	53	2.83945	13.0181	-2.56328	2.925	39	16	-1	-1
Ea	53	1.73682	-6.65294	-3.28487	3.015	24	10	-1	-1
ABarap	53	-5.35316	11.0646	-5.87069	2.745	42	21	-1	-1
ABprpp	53	19.4781	1.97268	-3.95375	2.835	44	17	-1	-1
P4	53	16.1495	-9.68276	-5.02467	2.745	34	13	-1	-1
MSap	53	-5.57618	-11.4379	-6.34028	2.745	46	23	-1	-1
ABaraa	53	-13.3842	7.21319	-6.6283	2.835	43	21	-1	-1
MSpa	53	-3.42945	2.74572	-6.85023	2.745	49	22	-1	-1
MSpp	53	6.52746	2.97586	-7.41474	2.745	48	22	-1	-1
MSaa	53	-10.4632	-4.97863	-8.58706	2.745	47	23	-1	-1
ABprpa	53	12.7144	7.53608	-7.13218	2.925	45	17	-1	-1
Cap	53	6.30666	-1.13228	4.45886	1.8	53	26	-1	-1
ABplap	54	-3.9782	0.0180733	7.05639	2.745	29	19	-1	-1
Cpa	54	13.6263	5.41689	8.57605	2.295	51	27	-1	-1
ABplaa	54	-12.5187	-1.62358	5.44436	2.745	28	19	-1	-1
ABplpp	54	4.69254	-11.4066	6.03068	2.745	32	18	-1	-1
Caa	54	4.07952	2.47827	6.36577	2.115	52	26	-1	-1
Cap	54	7.9051	-1.78862	6.22518	2.475	53	26	-1	-1
ABplpa	54	-3.6941	-10.8107	4.70262	2.745	33	18	-1	-1
ABarpa	54	-8.53766	10.6129	4.76601	2.835	31	20	-1	-1
ABalap	54	-16.4898	5.95934	3.68498	2.745	36	14	-1	-1
Cpp	54	17.3924	0.704384	5.81213	2.475	50	27	-1	-1
ABarpp	54	3.09438	10.1472	4.46761	2.925	30	20	-1	-1
ABalpp	54	-11.2721	-10.9751	1.18763	2.745	41	15	-1	-1
ABprap	54	10.5561	10.6861	0.0733763	2.745	38	16	-1	-1
D	54	19.8276	-5.29854	0.0281455	2.745	35	13	-1	-1
ABalaa	54	-20.3571	1.81144	-2.77272	2.745	37	14	-1	-1
ABalpa	54	-17.2323	-6.05923	-2.27046	2.925	40	15	-1	-1
Ep	54	10.382	-4.56496	-1.65222	3.015	25	10	-1	-1
Ea	54	1.89086	-5.7074	-2.14263	3.015	24	10	-1	-1
ABpraa	54	2.33703	12.8842	-3.39612	2.835	39	16	-1	-1
MSap	54	-4.99952	-11.9329	-5.62489	2.745	46	23	-1	-1
ABarap	54	-5.85307	10.9602	-4.99902	2.835	42	21	-1	-1
ABaraa	54	-13.7721	6.6797	-6.46652	2.925	43	21	-1	-1
ABprpp	54	18.8341	2.83717	-4.86067	2.745	44	17	-1	-1
MSpa	54	-4.19649	2.56421	-6.09558	2.745	49	22	-1	-1
P4	54	16.4363	-9.32925	-5.09769	2.745	34	13	-1	-1
ABprpa	54	11.9593	7.71414	-6.36478	2.835	45	17	-1	-1
MSpp	54	6.24969	2.89204	-7.33215	2.745	48	22	-1	-1
MSaa	54	-10.023	-5.26405	-8.57325	2.745	47	23	-1	-1
Cpa	55	14.1651	5.39801	8.6041	2.43	51	27	-1	-1
Caa	55	4.75794	2.33965	7.09859	2.34	52	26	-1	-1
ABplap	55	-3.47299	0.125862	6.08494	2.7	29	19	-1	-1
ABplaa	55	-12.472	-1.83006	6.14127	2.88	28	19	-1	-1
ABplpp	55	4.15724	-11.1214	6.11199	2.7	32	18	-1	-1
Cap	55	9.24284	-2.28194	6.17955	2.43	53	26	-1	-1
ABplpa	55	-3.50318	-10.6339	4.61854	2.7	33	18	-1	-1
ABarpa	55	-8.8747	10.1995	4.03276	2.7	31	20	-1	-1
ABarpp	55	1.78242	9.80479	5.18783	2.88	30	20	-1	-1
ABalap	55	-16.3984	5.69324	3.48048	2.7	36	14	-1	-1
Cpp	55	18.0997	0.496052	5.94296	2.43	50	27	-1	-1
ABalpp	55	-10.541	-10.4643	1.34395	2.7	41	15	-1	-1
ABprap	55	10.4153	10.4529	-0.843757	2.7	38	16	-1	-1
ABalaa	55	-20.0906	1.71211	-2.76188	2.7	37	14	-1	-1
D	55	19.9622	-5.36131	-0.868588	2.7	35	13	-1	-1
ABalpa	55	-16.7779	-6.0716	-2.34689	2.79	40	15	-1	-1
Ea	55	2.43279	-5.63639	-2.11139	2.97	24	10	-1	-1
Ep	55	10.9807	-4.194	-2.50964	2.88	25	10	-1	-1
ABpraa	55	1.89621	12.9931	-3.51612	2.88	39	16	-1	-1
ABarap	55	-5.96014	10.6004	-4.91665	2.7	42	21	-1	-1
ABprpp	55	17.9036	3.46427	-3.88708	2.7	44	17	-1	-1
MSap	55	-5.27496	-12.1033	-5.64529	2.7	46	23	-1	-1
ABaraa	55	-13.8176	6.56289	-5.67129	2.88	43	21	-1	-1
P4	55	16.0845	-9.39984	-5.31918	2.7	34	13	-1	-1
MSpa	55	-4.24746	2.32795	-7.00805	2.7	49	22	-1	-1
ABprpa	55	11.603	7.81663	-6.38029	2.79	45	17	-1	-1
MSpp	55	5.45322	3.27994	-7.36146	2.7	48	22	-1	-1
MSaa	55	-10.5033	-5.09207	-7.89163	2.79	47	23	-1	-1
Cpa	56	14.9004	5.55934	8.44826	2.7	51	27	-1	-1
Caa	56	5.29455	2.4073	7.22962	2.52	52	26	-1	-1
ABplap	56	-3.1233	-0.332834	5.98789	2.7	29	19	-1	-1
ABplaa	56	-12.472	-1.83006	6.14127	2.88	28	19	-1	-1
ABplpp	56	4.43865	-10.7712	6.13878	2.7	32	18	-1	-1
Cap	56	10.1301	-3.11237	5.8982	2.7	53	26	-1	-1
ABplpa	56	-3.50915	-10.8137	4.61217	2.7	33	18	-1	-1
ABarpa	56	-8.33342	10.0941	3.95782	2.7	31	20	-1	-1
ABarpp	56	1.21961	9.10453	5.13428	2.79	30	20	-1	-1
ABalap	56	-15.9648	5.05161	3.38174	2.7	36	14	-1	-1
Cpp	56	19.5236	-0.266734	5.79263	2.52	50	27	-1	-1
ABalpp	56	-10.8956	-10.6247	1.11928	2.7	41	15	-1	-1
ABprap	56	10.1925	10.256	-0.160867	2.7	38	16	-1	-1
ABalaa	56	-20.0284	2.13153	-1.94285	2.79	37	14	-1	-1
D	56	19.776	-5.71123	-0.990492	2.7	35	13	-1	-1
Ea	56	2.26806	-5.18063	-2.1048	2.97	24	10	-1	-1
ABalpa	56	-16.6307	-5.59837	-3.12469	2.79	40	15	-1	-1
Ep	56	10.914	-3.64812	-2.59499	2.97	25	10	-1	-1
ABpraa	56	2.10707	12.8306	-4.21175	2.7	39	16	-1	-1
ABarap	56	-6.15704	10.2438	-4.83895	2.7	42	21	-1	-1
ABprpp	56	17.902	3.72722	-3.67791	2.7	44	17	-1	-1
ABaraa	56	-13.957	6.68262	-6.37607	2.7	43	21	-1	-1
P4	56	15.7806	-10.1163	-5.15911	2.7	34	13	-1	-1
MSap	56	-4.84763	-11.6327	-6.60867	2.7	46	23	-1	-1
MSpa	56	-3.98331	2.31514	-6.89422	2.7	49	22	-1	-1
ABprpa	56	11.7299	7.83702	-7.07424	2.7	45	17	-1	-1
MSpp	56	5.45555	3.19342	-7.46446	2.7	48	22	-1	-1
MSaa	56	-9.93457	-4.21201	-7.8317	2.79	47	23	-1	-1
Cpa	57	14.8864	6.07853	9.06621	2.7	51	27	-1	-1
Caa	57	5.52154	2.37095	8.04206	2.43	52	26	-1	-1
ABplap	57	-3.10838	0.116635	6.00383	2.7	29	19	-1	-1
ABplaa	57	-12.5209	-1.53705	5.54735	2.7	28	19	-1	-1
Cap	57	11.9441	-4.10432	6.76289	2.7	53	26	-1	-1
ABplpp	57	4.29415	-9.8626	6.0615	2.7	32	18	-1	-1
ABplpa	57	-3.42165	-10.7303	4.71984	2.7	33	18	-1	-1
ABarpa	57	-7.81108	9.88871	4.17909	2.7	31	20	-1	-1
ABarpp	57	1.43345	9.03188	4.44183	2.7	30	20	-1	-1
ABalap	57	-15.5899	5.66491	3.52255	2.7	36	14	-1	-1
Cpp	57	20.4382	-0.903924	5.11845	2.61	50	27	-1	-1
ABalpp	57	-10.8986	-10.7146	1.11608	2.7	41	15	-1	-1
ABprap	57	10.2867	10.6955	0.0593535	2.7	38	16	-1	-1
ABalaa	57	-20.1175	2.31109	-1.84135	2.7	37	14	-1	-1
Ep	57	11.7765	-3.3503	-1.63727	2.97	25	10	-1	-1
Ea	57	2.26508	-5.27052	-2.10799	2.97	24	10	-1	-1
D	57	19.9968	-6.04346	-1.99192	2.7	35	13	-1	-1
ABalpa	57	-16.8683	-5.56875	-3.73752	2.7	40	15	-1	-1
ABpraa	57	1.99797	13.3496	-3.49868	2.7	39	16	-1	-1
ABarap	57	-5.69533	10.764	-4.69664	2.7	42	21	-1	-1
ABaraa	57	-14.1845	6.65864	-5.48719	2.7	43	21	-1	-1
ABprpp	57	17.9199	4.26659	-3.65878	2.7	44	17	-1	-1
P4	57	15.0607	-10.4439	-5.40886	2.7	34	13	-1	-1
MSpa	57	-3.79835	2.3122	-6.98467	2.7	49	22	-1	-1
MSap	57	-4.6225	-11.5222	-7.39454	2.7	46	23	-1	-1
ABprpa	57	11.5049	7.72652	-6.28835	2.79	45	17	-1	-1
MSpp	57	5.45191	2.92709	-7.57382	2.7	48	22	-1	-1
MSaa	57	-9.48181	-3.96143	-7.69897	2.79	47	23	-1	-1
Cpa	58	15.4333	5.36067	8.46994	2.7	51	27	-1	-1
Caa	58	6.38771	2.20319	6.88013	2.7	52	26	-1	-1
ABplaa	58	-12.1462	-1.59987	6.96795	2.25	28	19	54	55
Cap	58	12.4065	-5.49179	7.34193	2.52	53	26	-1	-1
ABplpp	58	4.05088	-9.22054	5.97	2.7	32	18	-1	-1
ABplap	58	-2.51733	0.570763	5.3492	2.7	29	19	-1	-1
ABplpa	58	-3.40805	-10.6337	4.52342	2.7	33	18	-1	-1
ABarpa	58	-7.13266	9.7501	4.91192	2.88	31	20	-1	-1
ABarpp	58	2.02205	8.89641	5.16997	2.79	30	20	-1	-1
ABalap	58	-15.2134	6.01526	3.4542	2.7	36	14	-1	-1
Cpp	58	20.8471	-2.44113	4.88801	2.61	50	27	-1	-1
ABalpp	58	-11.0752	-10.6185	1.10993	2.7	41	15	-1	-1
ABprap	58	10.9073	10.6964	1.99618	2.16	38	16	-1	-1
ABalaa	58	-20.2768	2.88633	-0.127063	2.79	37	14	-1	-1
ABalpa	58	-16.6234	-5.06573	-2.90596	2.7	40	15	-1	-1
Ep	58	11.5017	-3.34422	-1.55149	2.97	25	10	-1	-1
Ea	58	1.74935	-4.70891	-2.21671	2.97	24	10	-1	-1
D	58	19.5178	-6.92667	-2.04717	2.7	35	13	-1	-1
ABpraa	58	2.30946	13.3067	-2.58177	2.52	39	16	-1	-1
ABarap	58	-6.04632	10.8699	-4.81196	2.7	42	21	-1	-1
ABprpp	58	18.2755	3.98768	-3.74944	2.7	44	17	-1	-1
ABaraa	58	-14.3815	6.1859	-7.21699	2.7	43	21	56	57
MSpa	58	-3.61274	2.48571	-6.96895	2.7	49	22	-1	-1
MSaa	58	-9.29189	-3.3452	-7.4677	2.7	47	23	-1	-1
P4	58	14.0045	-11.0085	-6.28569	2.7	34	13	-1	-1
MSap	58	-4.54164	-11.7951	-7.39943	2.7	46	23	-1	-1
ABprpa	58	11.5025	7.81305	-6.18536	2.88	45	17	-1	-1
MSpp	58	5.56883	2.44106	-6.6822	2.7	48	22	-1	-1
Cpa	59	15.5195	5.09121	8.36524	2.655	51	27	-1	-1
ABplaaa	59	-14.1532	-0.582155	8.09781	1.665	54	28	-1	-1
Caa	59	6.83552	1.8346	6.69115	2.655	52	26	-1	-1
ABplap	59	-2.05073	-0.373968	6.14378	2.655	29	19	58	59
ABplaap	59	-9.7667	-4.00193	6.41246	1.665	55	28	-1	-1
Cap	59	13.0409	-6.12626	6.85332	2.655	53	26	-1	-1
ABplpp	59	3.97664	-8.5915	6.08744	2.655	32	18	-1	-1
ABplpa	59	-3.8685	-9.39302	5.5427	2.295	33	18	60	61
ABarpa	59	-7.28641	9.59678	4.29738	2.655	31	20	-1	-1
ABarpp	59	2.7413	9.04765	5.31355	2.925	30	20	-1	-1
ABalap	59	-15.8502	6.73627	4.0458	2.565	36	14	-1	-1
Cpp	59	21.1537	-2.42703	4.20342	2.655	50	27	-1	-1
ABalpp	59	-10.9908	-10.625	1.2144	2.655	41	15	-1	-1
ABprap	59	11.6516	9.83544	2.70817	2.835	38	16	62	63
ABalaa	59	-20.924	2.86869	-1.56488	2.655	37	14	-1	-1
Ea	59	1.66245	-3.20783	-1.26896	2.925	24	10	-1	-1
ABalpa	59	-17.3821	-5.15399	-2.24792	2.565	40	15	64	65
D	59	19.1258	-7.90291	-2.10094	2.655	35	13	-1	-1
ABpraa	59	2.15339	13.2399	-3.09331	2.655	39	16	66	67
Ep	59	11.4501	-3.75691	-2.57013	2.925	25	10	-1	-1
ABprpp	59	17.9063	4.16997	-3.46236	2.655	44	17	-1	-1
ABarap	59	-5.28363	12.0167	-4.83292	2.295	42	21	68	69
ABaraaa	59	-14.8672	7.76256	-5.48633	2.655	56	43	-1	-1
MSpa	59	-3.41929	2.69213	-5.34852	2.745	49	22	-1	-1
MSaa	59	-9.51702	-3.4557	-6.68182	2.745	47	23	-1	-1
P4	59	12.9139	-11.5067	-6.46072	2.655	34	13	-1	-1
ABprpa	59	11.5002	7.89957	-6.08237	2.385	45	17	70	71
MSap	59	-4.46464	-11.0423	-8.37195	2.655	46	23	-1	-1
MSpp	59	5.31177	2.8704	-8.38478	2.655	48	22	-1	-1
ABaraap	59	-11.6919	5.47231	-7.39848	1.755	57	43	-1	-1
ABplaaa	60	-13.5099	-0.946948	7.61877	2.655	54	28	-1	-1
Cpa	60	14.9829	5.02356	8.23421	2.655	51	27	-1	-1
ABplapa	60	-4.09333	1.76529	8.71232	1.575	59	29	-1	-1
Caa	60	6.9343	2.10114	6.70539	2.655	52	26	-1	-1
ABplaap	60	-9.32421	-4.37387	6.32327	2.295	55	28	-1	-1
Cap	60	13.4817	-6.23526	6.97331	2.655	53	26	-1	-1
ABplpp	60	4.87983	-8.0038	6.45591	2.655	32	18	72	73
ABplpaa	60	-4.0821	-10.6123	7.09342	1.575	61	33	-1	-1
ABarpp	60	1.55635	8.72563	5.33982	2.655	30	20	-1	-1
ABplapp	60	-0.671267	-1.69294	6.47335	2.295	58	29	-1	-1
ABarpa	60	-7.96195	9.14916	4.84753	2.205	31	20	74	75
ABalap	60	-14.5837	5.55385	3.17158	2.745	36	14	76	77
Cpp	60	20.4215	-2.49847	4.36244	2.655	50	27	-1	-1
ABplpap	60	-0.645659	-13.1213	3.48442	1.665	60	33	-1	-1
ABalpp	60	-11.1678	-11.9972	1.96032	2.385	41	15	78	79
ABprapa	60	9.44611	12.8437	3.79434	1.755	62	38	-1	-1
ABprapp	60	14.2901	9.50138	2.03574	1.575	63	38	-1	-1
ABalaa	60	-20.2095	2.51688	0.0644631	2.745	37	14	80	81
ABalpaa	60	-18.5415	-5.57984	0.681972	1.755	64	40	-1	-1
ABpraaa	60	-0.449693	14.5924	-0.681321	1.755	66	39	-1	-1
Ea	60	1.41316	-4.82971	-1.03629	2.745	24	10	-1	-1
D	60	19.0628	-7.09072	-2.07692	2.655	35	13	-1	-1
ABprpp	60	18.4636	4.19075	-2.02923	2.205	44	17	82	83
Ep	60	11.2763	-2.16279	-1.62387	2.925	25	10	-1	-1
ABalpap	60	-16.3983	-7.03939	-3.36128	2.205	65	40	-1	-1
ABpraap	60	3.07526	11.7273	-4.498	2.025	67	39	-1	-1
ABarapa	60	-8.51429	12.2199	-4.99801	1.575	68	42	-1	-1
ABprpaa	60	10.991	10.2254	-5.12931	2.115	70	45	-1	-1
ABaraaa	60	-15.5746	7.97089	-5.61715	1.755	56	43	-1	-1
MSpa	60	-3.15144	1.53761	-6.07456	2.745	49	22	-1	-1
P4	60	12.842	-10.9642	-6.44626	2.655	34	13	-1	-1
MSap	60	-3.86942	-10.8215	-7.53125	2.655	46	23	-1	-1
ABarapp	60	-3.66807	10.1991	-5.91037	1.575	69	42	-1	-1
ABaraap	60	-11.766	4.69331	-8.23026	2.655	57	43	-1	-1
MSpp	60	5.50222	2.98693	-6.76754	2.745	48	22	-1	-1
MSaa	60	-9.84641	-3.95221	-7.61786	2.835	47	23	-1	-1
ABprpap	60	13.7753	7.19877	-7.83618	2.115	71	45	-1	-1
Cpa	61	13.7893	5.22408	8.77863	2.52	51	27	-1	-1
ABplapa	61	-4.89046	1.97676	8.57682	2.07	59	29	-1	-1
ABplaaa	61	-13.8844	-0.768022	8.00566	2.34	54	28	-1	-1
ABplaap	61	-8.84203	-4.69271	7.23998	2.52	55	28	-1	-1
Caa	61	6.11126	2.47223	7.17508	2.52	52	26	-1	-1
ABplpaa	61	-3.52621	-11.0605	6.50671	1.89	61	33	-1	-1
ABarpaa	61	-9.34983	9.69875	5.89437	1.8	75	31	-1	-1
ABarpp	61	1.19424	8.76443	7.12543	2.25	30	20	84	85
ABplapp	61	-0.235757	-1.80529	6.69313	2.16	58	29	-1	-1
Cap	61	13.663	-6.50451	6.77349	2.52	53	26	-1	-1
ABplppp	61	6.78378	-9.73081	5.09627	2.52	72	32	-1	-1
ABalppa	61	-11.8025	-10.6308	4.67794	1.98	78	41	-1	-1
Cpp	61	20.1875	-2.87866	5.13876	2.52	50	27	-1	-1
ABalapa	61	-16.4186	7.32457	3.23379	1.8	77	36	-1	-1
ABalaaa	61	-20.9637	1.57943	1.7963	2.43	80	37	-1	-1
ABalpaa	61	-18.5233	-6.33241	1.55936	2.34	64	40	-1	-1
ABplpap	61	1.01532	-13.4141	2.56098	2.34	60	33	-1	-1
ABprapa	61	8.37121	12.9713	3.74144	2.16	62	38	-1	-1
ABarpap	61	-6.07179	7.20945	1.87681	1.71	74	31	-1	-1
ABalapp	61	-12.9542	3.21713	1.47618	2.07	76	36	-1	-1
ABprapp	61	13.7783	9.03738	2.89465	1.98	63	38	-1	-1
ABalppp	61	-7.47893	-12.6783	-0.0706642	1.71	79	41	-1	-1
ABpraaa	61	-1.8621	14.2464	0.233831	1.89	66	39	-1	-1
Ea	61	0.776099	-4.90094	-0.9724	2.52	24	10	86	87
ABprppa	61	18.8272	6.02893	-0.845748	1.8	82	44	-1	-1
ABalaap	61	-18.8812	-0.562491	-3.27516	2.16	81	37	-1	-1
Ep	61	10.7499	-1.6079	-1.53298	2.79	25	10	-1	-1
D	61	18.6975	-7.25792	-2.10199	2.52	35	13	-1	-1
ABalpap	61	-15.9906	-8.92945	-3.80407	2.52	65	40	-1	-1
ABpraap	61	2.84781	11.7034	-3.60912	2.16	67	39	-1	-1
ABarapa	61	-9.73642	11.8743	-4.27311	1.89	68	42	-1	-1
ABaraaa	61	-16.8259	6.90281	-4.81796	2.25	56	43	-1	-1
ABprppp	61	20.0252	2.04705	-4.02232	1.89	83	44	-1	-1
ABprpaa	61	10.8701	11.0609	-5.70878	2.52	70	45	-1	-1
MSpa	61	-2.5031	1.79198	-6.23188	2.61	49	22	-1	-1
MSaa	61	-9.54089	-4.17486	-6.70732	2.79	47	23	-1	-1
P4	61	12.4884	-10.1561	-6.03706	2.61	34	13	-1	-1
MSap	61	-2.24431	-10.7849	-7.54373	2.61	46	23	-1	-1
ABarapp	61	-4.2612	11.1838	-7.71232	2.52	69	42	-1	-1
ABaraap	61	-12.2032	5.06863	-8.24088	2.52	57	43	-1	-1
MSpp	61	5.86748	3.15413	-6.74247	2.61	48	22	-1	-1
ABprpap	61	14.5533	7.50003	-7.83711	2.52	71	45	-1	-1
ABplppa	61	4.56487	-8.11117	7.23712	1.665	73	32	-1	-1
Cpa	62	13.4575	6.22215	8.89481	2.565	51	27	-1	-1
ABplapa	62	-5.77443	2.28128	8.43984	2.205	59	29	-1	-1
ABplaaa	62	-14.8281	-0.177219	7.47436	2.295	54	28	-1	-1
ABplaap	62	-8.7522	-4.69585	7.24465	2.295	55	28	-1	-1
ABarppa	62	-1.85246	9.40408	7.18524	1.755	84	30	-1	-1
Caa	62	5.84609	2.92442	7.3766	2.385	52	26	-1	-1
ABplapp	62	-0.514538	-1.44972	7.09107	2.295	58	29	-1	-1
Cap	62	13.4581	-6.16218	7.47551	2.475	53	26	-1	-1
ABplppa	62	4.81811	-8.92293	7.02284	1.755	73	32	-1	-1
ABplpaa	62	-2.89512	-11.169	6.43645	2.115	61	33	-1	-1
ABarpaa	62	-9.59871	9.54521	5.37496	2.205	75	31	-1	-1
ABalppa	62	-11.4249	-10.7199	4.29425	2.295	78	41	-1	-1
Cpp	62	19.9273	-1.80731	5.66201	2.565	50	27	-1	-1
ABarppp	62	2.63798	9.63031	4.2255	1.755	85	30	-1	-1
ABalapa	62	-16.6568	7.17777	2.51477	2.295	77	36	-1	-1
ABalpaa	62	-18.2877	-6.8913	1.85366	2.295	64	40	-1	-1
ABplppp	62	8.43086	-10.9123	3.84153	2.205	72	32	-1	-1
ABplpap	62	2.00936	-13.2689	2.61878	2.295	60	33	-1	-1
ABalapp	62	-12.4974	3.11822	1.29677	2.205	76	36	-1	-1
ABalaaa	62	-21.1533	0.347389	1.14351	2.295	80	37	-1	-1
ABprapa	62	7.40154	13.6056	2.00783	2.295	62	38	-1	-1
ABprapp	62	13.4382	8.53415	2.15821	2.295	63	38	-1	-1
ABarpap	62	-6.06576	5.98119	0.933957	2.295	74	31	-1	-1
Ear	62	-0.282381	-3.85485	1.01049	2.295	87	24	-1	-1
ABalppp	62	-7.10746	-13.6232	0.819049	2.205	79	41	-1	-1
ABpraaa	62	-3.12195	14.3769	0.271379	2.295	66	39	-1	-1
ABprppa	62	18.4026	6.94024	-0.737437	2.295	82	44	-1	-1
Ep	62	10.7028	-1.46175	-0.528587	2.565	25	10	-1	-1
D	62	18.8969	-6.8717	-0.475196	2.565	35	13	-1	-1
ABalpap	62	-15.3129	-9.24449	-3.17743	2.295	65	40	-1	-1
Eal	62	1.30418	-7.12682	-2.22169	1.935	86	24	-1	-1
ABalaap	62	-18.189	-1.33639	-4.96777	2.205	81	37	-1	-1
ABarapa	62	-10.5309	11.3834	-4.93313	2.295	68	42	-1	-1
ABpraap	62	2.93303	10.4652	-4.34771	2.295	67	39	-1	-1
ABaraaa	62	-18.0476	6.61757	-5.79438	2.295	56	43	-1	-1
ABprpaa	62	11.3053	11.5644	-5.06746	2.295	70	45	-1	-1
ABprppp	62	20.078	2.69648	-4.59881	2.295	83	44	-1	-1
MSaa	62	-10.1816	-4.5124	-6.75279	2.565	47	23	-1	-1
MSpa	62	-1.31379	1.14871	-6.99185	2.565	49	22	-1	-1
P4	62	13.1639	-9.70845	-6.58721	2.565	34	13	-1	-1
MSap	62	-2.61852	-11.2219	-7.57837	2.565	46	23	-1	-1
ABarapp	62	-4.35103	11.187	-7.717	2.295	69	42	-1	-1
ABprpap	62	14.6815	7.19715	-7.03891	2.295	71	45	-1	-1
ABaraap	62	-11.4716	4.96365	-8.50608	2.475	57	43	-1	-1
MSpp	62	6.9123	3.41946	-7.5797	2.565	48	22	-1	-1
Cpa	63	13.3504	5.86235	8.97717	2.475	51	27	-1	-1
ABplapa	63	-6.34811	2.86622	7.72763	2.295	59	29	-1	-1
ABplaaa	63	-15.6911	0.756559	7.35969	2.295	54	28	-1	-1
ABplapp	63	-0.285232	-1.57261	7.80052	2.295	58	29	-1	-1
Caa	63	5.23159	3.21949	7.25364	2.385	52	26	-1	-1
ABplaap	63	-8.73358	-5.38811	6.42072	2.295	55	28	-1	-1
Cap	63	12.7449	-6.13364	7.33831	2.475	53	26	-1	-1
ABplppa	63	4.96291	-9.03929	7.62782	2.205	73	32	-1	-1
ABplpaa	63	-3.18417	-11.436	6.61246	2.295	61	33	-1	-1
ABarppa	63	-1.86996	10.333	6.41403	2.295	84	30	-1	-1
ABarpaa	63	-9.95371	10.0005	5.5718	2.295	75	31	-1	-1
Cpp	63	19.4795	-1.43872	5.85099	2.385	50	27	-1	-1
ABalppa	63	-11.6277	-11.2563	4.36557	2.295	78	41	-1	-1
ABalapa	63	-17.3658	7.64906	2.59312	2.295	77	36	-1	-1
ABalpaa	63	-19.337	-6.30744	1.61709	2.295	64	40	-1	-1
ABplppp	63	9.19194	-10.9107	3.08051	2.295	72	32	-1	-1
ABplpap	63	2.72263	-13.2974	2.75597	2.295	60	33	-1	-1
ABarppp	63	3.05104	9.82778	3.35236	1.845	85	30	-1	-1
ABprapp	63	13.818	7.68246	2.9513	2.295	63	38	-1	-1
ABalapp	63	-11.6171	2.54739	1.32438	2.295	76	36	-1	-1
ABalaaa	63	-21.8619	0.202871	0.800324	2.295	80	37	-1	-1
Ear	63	-0.0315306	-3.17205	1.84843	2.295	87	24	-1	-1
ABprapa	63	7.79234	14.229	1.84925	2.295	62	38	-1	-1
ABalppp	63	-6.9934	-13.523	0.4277	2.295	79	41	-1	-1
ABpraaa	63	-3.48357	14.4761	0.355672	2.295	66	39	-1	-1
ABarpap	63	-5.30833	5.7166	0.0635666	2.295	74	31	-1	-1
Ep	63	10.543	-2.47098	0.130284	2.565	25	10	-1	-1
D	63	18.6439	-7.35187	0.597339	2.565	35	13	-1	-1
ABprppa	63	18.8606	7.19419	-0.7045	2.295	82	44	-1	-1
Eal	63	1.58266	-8.27461	-3.14733	2.295	86	24	-1	-1
ABalpap	63	-15.6297	-9.205	-3.99454	2.295	65	40	-1	-1
ABarapa	63	-10.8706	11.6724	-5.14187	2.295	68	42	-1	-1
ABpraap	63	3.38084	10.0966	-4.53669	2.295	67	39	-1	-1
ABaraaa	63	-17.5895	6.87152	-5.76144	2.295	56	43	-1	-1
ABprppp	63	20.4571	1.66837	-3.91189	2.295	83	44	-1	-1
ABalaap	63	-17.0065	-1.04394	-6.69855	2.295	81	37	-1	-1
MSaa	63	-10.642	-4.67981	-6.68274	2.565	47	23	-1	-1
ABprpaa	63	11.1592	11.3279	-5.88479	2.295	70	45	-1	-1
MSpa	63	-0.747751	0.646939	-6.07685	2.475	49	22	-1	-1
P4	63	13.1549	-9.97813	-6.59677	2.565	34	13	-1	-1
MSap	63	-3.01899	-10.8833	-6.58628	2.565	46	23	-1	-1
ABarapp	63	-3.89594	11.351	-7.68725	2.295	69	42	-1	-1
ABprpap	63	15.5679	6.8061	-7.00492	2.295	71	45	-1	-1
ABaraap	63	-9.93869	5.08992	-8.42023	2.475	57	43	-1	-1
MSpp	63	7.32327	2.41152	-7.49159	2.565	48	22	-1	-1
Cpa	64	12.0989	6.08621	8.91812	2.565	51	27	-1	-1
ABplaaa	64	-16.2966	1.32132	7.2463	2.295	54	28	-1	-1
ABplppa	64	4.57043	-9.39974	7.99557	2.295	73	32	-1	-1
ABplpaa	64	-3.93695	-11.3444	7.27687	2.295	61	33	-1	-1
ABarppa	64	-3.07717	10.437	7.15487	2.025	84	30	-1	-1
ABplapa	64	-7.823	3.39275	6.96549	2.295	59	29	-1	-1
ABplapp	64	0.000530213	-2.18777	7.09361	2.295	58	29	-1	-1
Cap	64	13.0133	-5.7037	7.66768	2.295	53	26	-1	-1
ABarpaa	64	-10.9517	10.2048	5.82616	2.295	75	31	-1	-1
Caa	64	4.87826	3.41187	7.24132	2.385	52	26	-1	-1
ABplaap	64	-8.18467	-5.57668	6.14299	2.385	55	28	-1	-1
ABalppa	64	-12.3889	-11.258	5.12659	2.295	78	41	-1	-1
Cpp	64	19.9465	-0.915093	5.8935	2.385	50	27	-1	-1
ABalapa	64	-18.3886	7.5736	3.13732	2.295	77	36	-1	-1
ABplpap	64	3.91677	-13.9977	3.59751	2.295	60	33	-1	-1
ABalpaa	64	-19.3072	-5.4085	1.64897	2.295	64	40	-1	-1
ABarppp	64	3.19595	10.3876	2.67754	2.295	85	30	-1	-1
ABprapp	64	13.8014	7.49594	3.14453	2.295	63	38	-1	-1
ABalaaa	64	-21.957	0.202656	0.895457	2.295	80	37	-1	-1
Ear	64	-0.839941	-3.14373	1.80636	2.295	87	24	-1	-1
ABplppp	64	9.85723	-11.0856	2.30844	2.295	72	32	-1	-1
ABalppp	64	-6.1413	-13.8478	1.16349	2.295	79	41	-1	-1
ABprapa	64	8.14101	14.2097	2.06755	2.295	62	38	-1	-1
ABpraaa	64	-4.33746	14.3876	1.10883	2.295	66	39	-1	-1
ABarpap	64	-4.4675	5.20875	0.892783	2.295	74	31	-1	-1
ABalapp	64	-10.5228	1.9039	0.659538	2.295	76	36	-1	-1
Ep	64	9.86223	-2.24584	-0.499548	2.385	25	10	88	89
D	64	18.5923	-6.35653	0.527932	2.565	35	13	-1	-1
ABprppa	64	18.4391	8.1954	-0.593	2.295	82	44	-1	-1
Eal	64	1.75568	-8.63713	-3.25054	2.295	86	24	-1	-1
ABalpap	64	-14.9409	-10.1291	-3.98903	2.295	65	40	-1	-1
ABarapa	64	-11.9491	11.5338	-5.30414	2.295	68	42	-1	-1
ABaraaa	64	-17.9667	6.34473	-5.79927	2.295	56	43	-1	-1
ABprpaa	64	10.9423	11.3106	-5.19552	2.295	70	45	-1	-1
ABpraap	64	4.50718	10.2656	-5.27264	2.295	67	39	-1	-1
ABprppp	64	21.3925	1.66044	-4.56376	2.295	83	44	-1	-1
ABalaap	64	-17.3856	-2.09999	-7.05491	2.295	81	37	-1	-1
MSpa	64	-0.446113	1.44991	-6.13393	2.565	49	22	-1	-1
MSaa	64	-9.53856	-4.26138	-6.81031	2.565	47	23	-1	-1
P4	64	12.9872	-9.61226	-6.59336	2.565	34	13	-1	-1
MSap	64	-3.20592	-11.4096	-6.81437	2.565	46	23	-1	-1
ABarapp	64	-2.98344	11.5925	-7.73074	2.295	69	42	-1	-1
MSpp	64	7.58308	3.36401	-6.64409	2.385	48	22	-1	-1
ABprpap	64	16.681	6.26259	-7.96597	2.295	71	45	-1	-1
ABaraap	64	-9.67584	4.72427	-8.51877	2.475	57	43	-1	-1
Cpa	65	11.67	6.55478	8.81088	2.565	51	27	-1	-1
ABplaaa	65	-16.2818	1.77079	7.26224	2.295	54	28	-1	-1
ABplapp	65	-0.758222	-2.27602	7.75164	2.295	58	29	-1	-1
ABplppa	65	3.95724	-8.7518	8.08497	2.295	73	32	-1	-1
ABplpaa	65	-3.84116	-11.1679	7.28792	2.295	61	33	-1	-1
ABarppa	65	-2.7106	10.957	7.3923	2.295	84	30	-1	-1
Caa	65	3.91408	4.16564	7.2154	2.475	52	26	-1	-1
ABplapa	65	-9.05732	3.97954	6.81938	2.295	59	29	-1	-1
Cap	65	12.9443	-5.07129	7.68532	2.295	53	26	-1	-1
ABalppa	65	-12.4081	-10.7422	5.84434	2.295	78	41	-1	-1
ABplaap	65	-8.09187	-5.48994	6.15085	2.385	55	28	-1	-1
ABarpaa	65	-11.6046	10.7996	4.90968	2.295	75	31	-1	-1
Cpp	65	19.9754	-0.984807	5.29149	2.295	50	27	-1	-1
ABalapa	65	-18.6389	7.06723	2.40556	2.295	77	36	-1	-1
ABalaaa	65	-21.7294	0.342731	1.81407	2.295	80	37	-1	-1
Ear	65	-0.631226	-3.10363	3.0212	2.295	87	24	-1	-1
ABalpaa	65	-19.0275	-4.79542	1.88491	2.295	64	40	-1	-1
ABarppp	65	3.12039	10.6637	2.58263	2.295	85	30	-1	-1
ABplpap	65	4.63052	-13.9659	2.0334	2.295	60	33	-1	-1
ABprapa	65	7.25107	14.3345	1.92419	2.295	62	38	-1	-1
ABpraaa	65	-3.89431	14.1921	1.12583	2.295	66	39	-1	-1
ABprapp	65	13.9682	8.24558	2.17669	2.295	63	38	-1	-1
ABarpap	65	-3.91961	5.45954	0.930398	2.295	74	31	-1	-1
ABalapp	65	-10.5384	1.278	0.53742	2.295	76	36	-1	-1
ABplppp	65	9.96734	-12.0439	1.28002	2.295	72	32	-1	-1
ABalppp	65	-5.29106	-14.0257	0.300969	2.295	79	41	-1	-1
Epr	65	10.3613	0.498239	0.421076	2.205	88	25	-1	-1
Epl	65	9.98517	-3.96011	-0.550775	2.205	89	25	-1	-1
D	65	18.6768	-7.77107	-0.316822	2.295	35	13	-1	-1
ABalpap	65	-14.594	-10.5616	-2.28177	2.295	65	40	-1	-1
ABprppa	65	18.448	8.46508	-0.583435	2.295	82	44	-1	-1
Eal	65	1.64496	-9.26323	-3.27752	2.295	86	24	-1	-1
ABarapa	65	-11.2501	11.2322	-5.0767	2.295	68	42	-1	-1
ABprppp	65	21.6932	0.818619	-3.97495	2.295	83	44	-1	-1
ABaraaa	65	-17.3651	6.80559	-6.6535	2.385	56	43	-1	-1
MSpa	65	-0.101083	1.16427	-6.02499	2.565	49	22	-1	-1
ABprpaa	65	11.762	11.4655	-5.24688	2.385	70	45	-1	-1
ABpraap	65	5.01473	10.2868	-6.34709	2.385	67	39	-1	-1
ABalaap	65	-17.5205	-2.15332	-7.96567	2.295	81	37	-1	-1
MSaa	65	-9.62839	-4.25824	-6.81499	2.565	47	23	-1	-1
P4	65	13.1901	-9.07582	-6.66469	2.565	34	13	-1	-1
MSap	65	-3.27783	-10.8671	-6.79991	2.565	46	23	-1	-1
ABarapp	65	-2.43853	11.7534	-7.69632	2.295	69	42	-1	-1
ABaraap	65	-10.3159	4.56315	-8.45807	2.385	57	43	-1	-1
MSpp	65	7.78732	2.84526	-7.45229	2.565	48	22	-1	-1
ABprpap	65	16.9745	5.68037	-7.06819	2.475	71	45	-1	-1
ABplppa	66	3.48885	-8.22024	8.77935	2.34	73	32	-1	-1
ABplaaa	66	-16.2824	1.59437	7.15605	2.34	54	28	-1	-1
ABplapp	66	-1.56299	-1.98137	7.81894	2.34	58	29	-1	-1
Cap	66	12.7401	-4.55254	8.49352	2.34	53	26	-1	-1
ABplpaa	66	-4.2843	-10.9723	7.27093	2.34	61	33	-1	-1
ABarppa	66	-3.44112	10.6226	7.34215	2.34	84	30	-1	-1
Cpa	66	11.7191	6.9379	8.12501	2.34	51	27	-1	-1
Caa	66	4.1842	4.33262	7.33561	2.43	52	26	-1	-1
ABplapa	66	-9.52964	3.45255	6.87668	2.34	59	29	-1	-1
ABplaap	66	-8.99476	-5.28541	6.31009	2.34	55	28	-1	-1
ABalppa	66	-13.2542	-10.2377	5.11492	2.34	78	41	-1	-1
ABarpaa	66	-11.3149	11.2431	4.83984	2.34	75	31	-1	-1
Cpp	66	19.8597	-0.822052	5.892	2.34	50	27	-1	-1
Ear	66	-0.753933	-2.68129	3.93068	2.34	87	24	-1	-1
ABalapa	66	-18.445	7.33398	2.32467	2.34	77	36	-1	-1
ABalaaa	66	-21.5978	1.5981	1.86338	2.34	80	37	-1	-1
ABalpaa	66	-19.4813	-4.60662	2.06752	2.34	64	40	-1	-1
ABplpap	66	4.67189	-14.1757	2.83011	2.34	60	33	-1	-1
ABprapa	66	7.06248	14.071	1.90528	2.34	62	38	-1	-1
ABarppp	66	3.00216	10.7969	1.47865	2.34	85	30	-1	-1
ABprapp	66	13.6255	8.44468	1.96477	2.34	63	38	-1	-1
ABarpap	66	-4.12014	4.83659	0.898734	2.34	74	31	-1	-1
ABalapp	66	-10.8811	1.4771	0.325494	2.34	76	36	-1	-1
Epl	66	9.1418	-4.71798	1.28257	2.34	89	25	-1	-1
ABplppp	66	10.7691	-12.4284	1.20954	2.34	72	32	-1	-1
ABalppp	66	-5.72591	-13.7368	0.187359	2.34	79	41	-1	-1
ABpraaa	66	-3.76199	14.2158	0.332085	2.34	66	39	-1	-1
Epr	66	10.2908	1.3936	0.647883	2.34	88	25	-1	-1
ABprppa	66	18.4174	8.79775	0.227735	2.34	82	44	-1	-1
D	66	17.9814	-7.20317	-0.43489	2.34	35	13	90	91
Eal	66	1.74632	-10.3751	-2.50802	2.43	86	24	-1	-1
ABalpap	66	-14.636	-10.5282	-3.18467	2.34	65	40	-1	-1
ABarapa	66	-10.8878	11.3095	-5.05481	2.34	68	42	-1	-1
ABaraaa	66	-16.9855	7.24584	-6.71866	2.34	56	43	-1	-1
ABprpaa	66	11.4446	11.3285	-6.17017	2.34	70	45	-1	-1
ABpraap	66	4.45257	9.76296	-6.29446	2.34	67	39	-1	-1
ABprppp	66	20.8888	1.17358	-5.60896	2.34	83	44	-1	-1
MSpa	66	-0.289682	0.900884	-6.04391	2.61	49	22	-1	-1
ABalaap	66	-17.6769	-1.6043	-8.05569	2.34	81	37	-1	-1
MSaa	66	-9.26611	-4.18094	-6.7931	2.61	47	23	-1	-1
P4	66	13.2606	-8.56315	-5.94227	2.43	34	13	-1	-1
MSap	66	-2.91491	-10.6134	-6.67185	2.61	46	23	-1	-1
ABarapp	66	-2.7468	10.5943	-7.75179	2.34	69	42	-1	-1
ABprpap	66	16.3458	5.70241	-7.1009	2.34	71	45	-1	-1
ABaraap	66	-10.1369	4.38043	-8.5549	2.43	57	43	-1	-1
MSpp	66	8.06896	1.90346	-6.56725	2.61	48	22	-1	-1
ABplapa	67	-9.55555	3.61216	7.48187	2.34	59	29	-1	-1
ABplaaa	67	-16.2599	1.96067	6.96921	2.34	54	28	-1	-1
Cap	67	13.1922	-4.47838	8.52008	2.43	53	26	-1	-1
ABplppa	67	3.06564	-8.36412	8.15079	2.34	73	32	-1	-1
ABplpaa	67	-4.73575	-10.87	7.35054	2.34	61	33	-1	-1
ABarppa	67	-3.55416	10.0831	7.41815	2.34	84	30	-1	-1
Cpa	67	11.7585	6.19879	8.6032	2.61	51	27	-1	-1
Caa	67	4.24652	3.34401	7.20541	2.43	52	26	-1	-1
ABplapp	67	-1.67031	-1.04923	7.04306	2.34	58	29	-1	-1
ABplaap	67	-9.08327	-4.9294	6.51777	2.34	55	28	-1	-1
ABalppa	67	-13.523	-10.0518	5.20707	2.34	78	41	-1	-1
ABarpaa	67	-10.8485	11.5903	4.77617	2.34	75	31	-1	-1
Cpp	67	19.2674	-0.952901	5.05449	2.43	50	27	-1	-1
ABalpaa	67	-19.2227	-4.00698	2.70268	2.34	64	40	-1	-1
ABalapa	67	-17.5282	8.01829	2.49673	2.34	77	36	-1	-1
Ear	67	-0.268948	-3.02633	3.04309	2.34	87	24	-1	-1
ABalaaa	67	-21.5404	2.07448	1.0809	2.34	80	37	-1	-1
ABplpap	67	4.26991	-14.3061	1.80234	2.34	60	33	-1	-1
ABprapa	67	6.79599	14.1704	1.89444	2.34	62	38	-1	-1
ABarppp	67	3.61237	10.0591	1.38606	2.34	85	30	-1	-1
ABprapp	67	13.0057	8.7364	1.94161	2.34	63	38	-1	-1
ABarpap	67	-4.02967	5.00986	1.00959	2.34	74	31	-1	-1
Epr	67	10.8051	1.88717	1.49348	2.34	88	25	-1	-1
ABalapp	67	-11.0488	1.84298	0.328898	2.34	76	36	-1	-1
Epl	67	9.47853	-5.09688	1.48811	2.34	89	25	-1	-1
ABplppp	67	10.4122	-12.5023	1.08784	2.34	72	32	-1	-1
ABalppp	67	-5.62714	-13.4703	0.201597	2.34	79	41	-1	-1
ABpraaa	67	-3.35257	14.147	-0.650428	2.34	66	39	-1	-1
ABprppa	67	18.1433	8.98025	0.419693	2.34	82	44	-1	-1
Da	67	16.6778	-9.53649	0.519273	1.8	91	35	-1	-1
Eal	67	1.56721	-10.8685	-1.1314	2.34	86	24	-1	-1
ABalpap	67	-14.2964	-10.8172	-2.97592	2.34	65	40	-1	-1
ABarapa	67	-10.5982	11.7529	-5.12465	2.34	68	42	-1	-1
Dp	67	19.2588	-5.61857	-3.11906	1.62	90	35	-1	-1
ABpraap	67	3.87478	10.0212	-5.41472	2.34	67	39	-1	-1
ABaraaa	67	-16.9879	7.33237	-6.61567	2.34	56	43	-1	-1
ABprppp	67	21.0422	1.9427	-4.5729	2.34	83	44	-1	-1
MSpa	67	-0.344111	0.514402	-5.25824	2.43	49	22	-1	-1
MSap	67	-2.74654	-10.8028	-6.56908	2.61	46	23	-1	-1
ABprpaa	67	11.5291	11.322	-6.0657	2.34	70	45	-1	-1
MSpp	67	7.74871	1.79274	-5.68625	2.43	48	22	-1	-1
ABalaap	67	-17.5775	-1.16134	-7.93527	2.34	81	37	-1	-1
MSaa	67	-9.75892	-3.86882	-7.51019	2.34	47	23	-1	-1
P4	67	12.6668	-8.43104	-6.57062	2.61	34	13	-1	-1
ABarapp	67	-2.55819	10.8577	-7.73287	2.34	69	42	-1	-1
ABprpap	67	15.9746	5.35542	-7.13236	2.34	71	45	-1	-1
ABaraap	67	-10.1519	3.93096	-8.57084	2.43	57	43	-1	-1
Cpa	68	11.6992	7.27729	8.73658	2.61	51	27	-1	-1
ABplaaa	68	-16.4507	1.78381	7.05329	2.34	54	28	-1	-1
Cap	68	13.0987	-4.74156	8.40604	2.43	53	26	-1	-1
ABplppa	68	2.62248	-8.1686	8.13378	2.34	73	32	-1	-1
ABplpaa	68	-4.9028	-10.3277	7.46012	2.34	61	33	-1	-1
ABarppa	68	-4.339	10.0383	6.87388	2.34	84	30	-1	-1
Caa	68	4.03333	3.59308	8.00405	2.52	52	26	-1	-1
ABplapa	68	-9.16205	3.53322	6.79876	2.34	59	29	-1	-1
ABplaap	68	-9.14158	-4.29027	6.33581	2.34	55	28	-1	-1
ABplapp	68	-2.39809	-0.00180209	6.13783	2.34	58	29	-1	-1
ABalppa	68	-13.2572	-10.3276	5.11173	2.34	78	41	-1	-1
ABarpaa	68	-11.4869	11.1662	4.6277	2.34	75	31	-1	-1
Cpp	68	19.3424	-1.40551	5.04323	2.43	50	27	-1	-1
ABalpaa	68	-18.6328	-5.19764	2.69395	2.34	64	40	-1	-1
ABalapa	68	-18.0018	7.13845	2.34166	2.34	77	36	-1	-1
Ear	68	0.0177699	-2.67284	2.97006	2.34	87	24	-1	-1
ABalaaa	68	-21.6511	1.44836	1.05392	2.34	80	37	-1	-1
Epl	68	9.71082	-5.12987	2.20075	2.34	89	25	-1	-1
ABplpap	68	4.36737	-14.3925	1.60422	2.34	60	33	-1	-1
ABarppp	68	2.68692	9.89732	1.73215	2.34	85	30	-1	-1
ABarpap	68	-5.16885	5.59687	0.768342	2.34	74	31	-1	-1
Epr	68	11.3805	3.12344	1.66596	2.34	88	25	-1	-1
ABplppp	68	9.87686	-12.2171	1.16917	2.34	72	32	-1	-1
ABalppp	68	-5.10478	-13.6758	0.422872	2.34	79	41	-1	-1
ABpraaa	68	-3.83224	14.4954	0.13737	2.34	66	39	-1	-1
ABprapa	68	7.34692	13.103	0.986008	2.34	62	38	-1	-1
ABprapp	68	13.9733	9.54087	1.21863	2.34	63	38	-1	-1
ABalapp	68	-11.3703	2.05553	-0.282237	2.34	76	36	-1	-1
Eal	68	1.98344	-10.4651	-0.193869	2.34	86	24	-1	-1
ABprppa	68	18.3057	8.61102	0.51609	2.34	82	44	-1	-1
ABalpap	68	-13.8111	-11.0462	-2.05604	2.34	65	40	-1	-1
Da	68	16.99	-10.1348	-0.686647	1.98	91	35	-1	-1
ABarapa	68	-11.2246	11.6884	-5.26037	2.43	68	42	-1	-1
ABprppp	68	20.9914	1.82254	-3.67787	2.34	83	44	-1	-1
MSpa	68	-0.842886	0.646724	-5.98172	2.34	49	22	-1	-1
MSap	68	-2.68662	-10.2969	-5.64705	2.61	46	23	-1	-1
ABprpaa	68	10.904	11.6104	-5.98905	2.34	70	45	-1	-1
ABpraap	68	3.65609	10.1508	-6.32378	2.34	67	39	-1	-1
ABaraaa	68	-17.1585	6.20031	-7.56469	2.34	56	43	-1	-1
MSpp	68	7.80015	2.08933	-6.47509	2.61	48	22	-1	-1
ABalaap	68	-17.9719	-2.05105	-7.88605	2.34	81	37	-1	-1
MSaa	68	-9.02516	-4.73647	-6.5986	1.62	47	23	92	93
ABarapp	68	-2.48628	10.3152	-7.74733	2.34	69	42	-1	-1
ABprpap	68	16.068	5.61859	-7.01832	2.34	71	45	-1	-1
ABaraap	68	-10.3427	3.7541	-8.48676	2.43	57	43	-1	-1
P4	68	11.8839	-7.94651	-6.79635	2.52	34	13	-1	-1
Dp	68	19.2588	-5.61857	-3.11906	1.62	90	35	-1	-1
ABplaaa	69	-16.5667	1.15434	7.12609	2.34	54	28	-1	-1
Cap	69	12.937	-4.19589	8.41582	2.43	53	26	-1	-1
ABplppa	69	3.34108	-8.19377	8.17119	2.34	73	32	-1	-1
ABplpaa	69	-4.80767	-10.3275	7.365	2.34	61	33	-1	-1
ABarppa	69	-4.34729	9.94505	6.97049	2.34	84	30	-1	-1
Cpa	69	10.7135	7.22538	8.58217	2.52	51	27	-1	-1
Caa	69	3.92029	3.0535	8.08004	2.52	52	26	-1	-1
ABplapa	69	-9.18659	2.63765	6.66708	2.34	59	29	-1	-1
ABplapp	69	-2.09686	-0.667193	6.83284	2.43	58	29	-1	-1
ABplaap	69	-9.61093	-4.72737	6.3963	2.34	55	28	-1	-1
ABalppa	69	-12.7959	-10.5995	4.72633	2.34	78	41	-1	-1
ABarpaa	69	-11.5155	10.6201	4.80817	2.34	75	31	-1	-1
Cpp	69	19.6088	-1.50486	5.05406	2.43	50	27	-1	-1
ABalpaa	69	-18.7518	-5.91701	2.76358	2.34	64	40	-1	-1
ABalapa	69	-17.4794	6.93305	2.56294	2.34	77	36	-1	-1
ABalaaa	69	-21.4301	1.23222	1.85998	2.34	80	37	-1	-1
Ear	69	0.540119	-2.87823	3.19133	2.34	87	24	-1	-1
ABarppp	69	2.65206	9.78725	2.32778	2.34	85	30	-1	-1
Epl	69	9.46982	-6.6585	2.33681	2.34	89	25	-1	-1
ABprapp	69	13.5757	9.96931	2.21389	2.34	63	38	-1	-1
ABarpap	69	-5.24971	5.86971	0.773232	2.34	74	31	-1	-1
Epr	69	11.5062	4.19902	1.7089	2.34	88	25	-1	-1
ABplppp	69	9.85961	-12.5801	1.25621	2.34	72	32	-1	-1
ABalppp	69	-4.47369	-13.7843	0.352603	2.34	79	41	-1	-1
ABplpap	69	4.23554	-14.3559	0.69666	2.34	60	33	-1	-1
ABpraaa	69	-3.30691	14.3799	0.361833	2.34	66	39	-1	-1
ABprapa	69	6.8186	13.1286	0.758359	2.34	62	38	-1	-1
ABalapp	69	-11.5244	2.51803	-0.475248	2.34	76	36	-1	-1
Eal	69	2.07923	-10.2885	-0.182818	2.34	86	24	-1	-1
ABprppa	69	18.5851	8.43188	0.224332	2.34	82	44	-1	-1
Da	69	16.9615	-10.6809	-0.506172	2.25	91	35	-1	-1
ABalpap	69	-13.2227	-11.2977	-3.13538	2.34	65	40	-1	-1
ABprppp	69	20.9329	1.78555	-2.58004	2.34	83	44	-1	-1
ABarapa	69	-10.8258	11.6128	-6.04327	2.34	68	42	-1	-1
ABpraap	69	3.44887	10.5797	-5.51877	2.34	67	39	-1	-1
ABaraaa	69	-16.892	7.50901	-6.60462	2.34	56	43	-1	-1
MSpa	69	-0.980514	0.619602	-5.08818	1.53	49	22	94	95
ABalaap	69	-19.0827	-1.59409	-7.02798	2.34	81	37	-1	-1
MSap	69	-2.7124	-9.46116	-6.32165	2.34	46	23	-1	-1
ABprpaa	69	11.0895	11.7839	-5.97332	2.34	70	45	-1	-1
MSpp	69	7.90191	2.44575	-6.45767	2.61	48	22	-1	-1
MSaaa	69	-12.8312	-4.3615	-5.98694	1.53	93	47	-1	-1
P4	69	12.151	-7.86943	-6.67934	2.52	34	13	-1	-1
ABarapp	69	-2.49296	11.367	-6.91065	2.43	69	42	-1	-1
ABprpap	69	16.6997	5.68645	-6.98241	2.34	71	45	-1	-1
ABaraap	69	-9.97748	3.92131	-8.46169	2.61	57	43	-1	-1
MSaap	69	-7.67502	-4.80988	-8.33279	2.34	92	47	-1	-1
Dp	69	19.577	-6.03712	-4.3186	1.62	90	35	-1	-1
ABplaaa	70	-16.2218	0.868702	7.23502	2.34	54	28	-1	-1
ABplppa	70	4.22206	-8.58819	8.30498	2.34	73	32	-1	-1
ABplpaa	70	-4.36088	-10.2567	7.49136	2.34	61	33	-1	-1
ABarppa	70	-4.37051	9.40232	7.05116	2.34	84	30	-1	-1
Cpa	70	11.6436	7.21409	8.0301	2.34	51	27	-1	-1
Caa	70	3.88191	3.35324	7.28652	2.34	52	26	-1	-1
ABplapa	70	-8.74343	2.44212	6.68407	2.34	59	29	-1	-1
ABplapp	70	-1.91954	-0.586958	6.94517	2.34	58	29	-1	-1
Cap	70	13.6921	-4.37396	7.64842	2.34	53	26	-1	-1
ABarpaa	70	-11.7525	10.1501	5.58131	2.34	75	31	-1	-1
ABplaap	70	-8.92541	-4.44945	5.54036	2.34	55	28	-1	-1
ABalppa	70	-12.0752	-10.0954	5.08226	2.34	78	41	-1	-1
Cpp	70	19.9884	-1.06461	4.9889	2.43	50	27	-1	-1
ABalpaa	70	-18.76	-6.01026	2.86019	2.34	64	40	-1	-1
ABalapa	70	-17.5796	6.31367	2.33634	2.34	77	36	-1	-1
ABalaaa	70	-21.4254	1.05917	1.654	2.34	80	37	-1	-1
Ear	70	0.612337	-2.62852	3.70458	2.43	87	24	-1	-1
ABarppp	70	2.1108	9.89267	2.40272	2.34	85	30	-1	-1
Epl	70	9.73631	-6.75783	2.34764	2.34	89	25	-1	-1
ABplppp	70	10.4579	-12.2694	2.10011	2.34	72	32	-1	-1
ABpraaa	70	-4.34874	14.2044	1.20226	2.34	66	39	-1	-1
ABprapp	70	13.2973	9.70906	2.19031	2.34	63	38	-1	-1
ABalppp	70	-4.11374	-13.6204	0.477479	2.34	79	41	-1	-1
ABarpap	70	-5.03521	5.97348	0.186957	2.34	74	31	-1	-1
Epr	70	11.709	4.73546	1.63757	2.43	88	25	-1	-1
ABalapp	70	-11.7226	1.80853	-0.609906	2.34	76	36	-1	-1
Eal	70	2.58695	-10.1511	0.55022	2.43	86	24	-1	-1
ABplpap	70	4.72118	-14.5245	-0.0847652	2.34	60	33	-1	-1
ABprapa	70	5.61253	13.4693	-0.095935	2.34	62	38	-1	-1
ABprppa	70	18.5073	8.7946	0.23241	2.34	82	44	-1	-1
Da	70	17.1246	-10.8738	-0.303595	2.34	91	35	-1	-1
ABalpap	70	-12.7034	-11.593	-2.9173	2.34	65	40	-1	-1
ABprppp	70	20.4526	1.95753	-1.89842	2.34	83	44	-1	-1
ABarapa	70	-11.1407	11.5055	-5.26207	2.34	68	42	-1	-1
ABaraaa	70	-17.7811	6.51823	-5.78354	2.34	56	43	-1	-1
ABalaap	70	-19.4119	-1.97449	-6.15654	2.34	81	37	-1	-1
MSap	70	-2.02604	-8.89071	-5.26391	2.34	46	23	96	97
ABpraap	70	2.72133	10.3352	-5.56573	2.43	67	39	-1	-1
ABprpaa	70	10.2918	11.819	-6.215	2.34	70	45	-1	-1
MSpp	70	7.63841	2.63499	-6.46531	2.34	48	22	-1	-1
MSpaa	70	-3.6791	1.73964	-6.19603	1.62	95	49	-1	-1
MSaaa	70	-13.1451	-4.2321	-6.80088	1.62	93	47	-1	-1
P4	70	12.7917	-7.53188	-6.63387	2.52	34	13	-1	-1
ABarapp	70	-3.18034	11.2359	-7.65304	2.34	69	42	-1	-1
ABprpap	70	16.1914	6.7807	-6.87239	2.34	71	45	-1	-1
MSaap	70	-6.99295	-4.68219	-7.4906	1.8	92	47	-1	-1
ABaraap	70	-10.9745	3.68624	-8.52267	2.61	57	43	-1	-1
MSpap	70	0.623774	-1.38108	-6.0722	1.53	94	49	-1	-1
Dp	70	20.3552	-4.38052	-6.02493	1.71	90	35	-1	-1
ABplaaa	71	-15.408	0.843738	7.1773	2.385	54	28	-1	-1
ABplppa	71	4.0411	-8.93474	8.08327	2.295	73	32	-1	-1
ABplpaa	71	-4.00093	-10.0929	7.61623	2.295	61	33	-1	-1
ABarppa	71	-4.9184	9.15152	7.01355	2.295	84	30	-1	-1
Cpa	71	11.2806	6.96036	7.90204	2.565	51	27	-1	-1
Caa	71	3.42151	3.18583	7.35657	2.295	52	26	-1	-1
ABplapp	71	-2.08624	-0.660466	6.63323	2.385	58	29	-1	-1
Cap	71	13.6506	-4.84025	8.1315	2.565	53	26	-1	-1
ABplaap	71	-9.0554	-4.55974	6.23112	2.475	55	28	-1	-1
ABarpaa	71	-11.8602	9.61381	5.5575	2.295	75	31	-1	-1
ABplapa	71	-8.88656	2.29553	5.86993	2.295	59	29	-1	-1
ABalppa	71	-11.8969	-10.4546	4.87925	2.295	78	41	-1	-1
Cpp	71	19.7242	-1.05181	4.87507	2.475	50	27	-1	-1
ABalpaa	71	-18.421	-6.47569	2.96275	2.295	64	40	-1	-1
ABarppp	71	1.79352	9.87184	3.28691	2.295	85	30	-1	-1
ABalapa	71	-17.742	6.6829	2.23995	2.295	77	36	-1	-1
ABalaaa	71	-21.63	0.78569	1.93449	2.295	80	37	-1	-1
Ear	71	1.24641	-2.64718	3.63751	2.385	87	24	-1	-1
ABplppp	71	11.0627	-11.6027	3.05655	2.295	72	32	-1	-1
Epl	71	10.2206	-5.87127	2.3031	2.475	89	25	-1	-1
ABalppp	71	-4.14197	-13.3743	1.18566	2.295	79	41	-1	-1
ABpraaa	71	-4.53369	14.2074	1.29271	2.295	66	39	-1	-1
ABprapp	71	12.7468	10.1606	2.67721	2.385	63	38	-1	-1
Epr	71	11.4223	4.38195	1.7106	2.385	88	25	-1	-1
ABplpap	71	5.03499	-14.6539	0.729165	2.295	60	33	-1	-1
ABprppa	71	18.1038	9.04325	1.2213	2.295	82	44	-1	-1
ABarpap	71	-5.28875	5.99301	-0.126474	2.385	74	31	-1	-1
ABalapp	71	-12.0003	1.72472	-0.527314	2.295	76	36	-1	-1
Da	71	18.082	-10.5757	0.558994	2.295	91	35	-1	-1
Eal	71	2.75831	-10.2506	0.656179	2.475	86	24	-1	-1
ABprapa	71	5.74836	13.0832	0.499474	2.385	62	38	-1	-1
ABalpap	71	-12.2293	-11.329	-3.18377	2.385	65	40	-1	-1
ABprppp	71	20.1747	3.16565	-2.67409	2.295	83	44	-1	-1
MSapa	71	-4.30856	-10.1275	-3.8239	2.205	97	46	-1	-1
ABarapa	71	-11.2365	11.3288	-5.27311	2.385	68	42	-1	-1
ABaraaa	71	-18.0589	6.43441	-5.70095	2.295	56	43	-1	-1
ABalaap	71	-19.228	-1.53804	-5.93164	2.295	81	37	-1	-1
ABprpaa	71	9.30142	11.9402	-6.16343	2.385	70	45	-1	-1
ABpraap	71	2.20561	10.8968	-5.67445	2.475	67	39	-1	-1
ABarapp	71	-3.60301	10.5923	-6.89564	2.385	69	42	-1	-1
MSpp	71	7.03119	3.4627	-6.36954	2.295	48	22	98	99
MSpaa	71	-3.68805	1.46996	-6.20559	1.845	95	49	-1	-1
Dp	71	20.2952	-3.47844	-5.99773	2.295	90	35	-1	-1
MSaaa	71	-13.1033	-4.38163	-7.70547	2.295	93	47	-1	-1
P4	71	13.8792	-7.12354	-6.46203	2.565	34	13	-1	-1
MSapp	71	1.10435	-9.8294	-7.13291	2.295	96	46	-1	-1
ABaraap	71	-11.5853	4.24764	-8.53626	2.565	57	43	-1	-1
MSpap	71	1.86088	-1.99409	-7.73038	2.295	94	49	-1	-1
MSaap	71	-6.67568	-4.66136	-8.37479	2.295	92	47	-1	-1
ABprpap	71	15.7564	7.06949	-6.986	2.385	71	45	-1	-1
ABplaaa	72	-15.7876	0.403494	7.24246	2.34	54	28	-1	-1
Cap	72	13.5598	-4.39771	8.44216	2.34	53	26	-1	-1
ABplppa	72	4.49087	-8.77406	8.21282	2.34	73	32	-1	-1
ABplpaa	72	-3.55181	-10.1086	7.63961	2.34	61	33	-1	-1
ABarppa	72	-4.75003	8.96207	7.11633	2.34	84	30	-1	-1
Cpa	72	10.8842	6.94941	8.58196	2.61	51	27	-1	-1
Caa	72	3.05858	2.93209	7.2285	2.52	52	26	-1	-1
ABplapa	72	-8.64001	2.53559	6.49233	2.34	59	29	-1	-1
ABplapp	72	-2.92616	-1.26813	6.76845	2.34	58	29	-1	-1
ABplaap	72	-9.11102	-4.62294	5.52464	2.34	55	28	-1	-1
ABalppa	72	-12.3311	-9.98936	4.87182	2.34	78	41	-1	-1
ABarpaa	72	-11.55	9.89423	4.98227	2.34	75	31	-1	-1
ABalapa	72	-17.804	6.37959	3.22841	2.34	77	36	-1	-1
ABalpaa	72	-18.3312	-6.47883	2.96742	2.34	64	40	-1	-1
ABarppp	72	1.6775	9.24237	3.35972	2.34	85	30	-1	-1
ABalaaa	72	-21.5176	1.14884	1.75231	2.34	80	37	-1	-1
Cpp	72	19.4667	-0.682787	4.87379	2.43	50	27	-1	-1
Ear	72	2.27231	-2.48184	3.09648	2.52	87	24	-1	-1
ABplppp	72	10.9629	-11.4298	3.35766	2.34	72	32	-1	-1
ABpraaa	72	-4.03427	14.2515	2.12237	2.34	66	39	-1	-1
ABalppp	72	-3.8682	-12.941	1.41523	2.34	79	41	-1	-1
Epr	72	11.3985	3.66281	1.68509	2.34	88	25	-1	-1
Epl	72	11.0821	-5.86596	1.34715	2.43	89	25	-1	-1
Da	72	18.2198	-10.4324	1.47294	2.34	91	35	-1	-1
ABplpap	72	4.93753	-14.5676	0.927275	2.34	60	33	-1	-1
ABprapa	72	5.37911	13.2655	0.786557	2.34	62	38	-1	-1
ABprapp	72	11.8587	10.6985	1.0449	2.34	63	38	-1	-1
ABarpap	72	-4.87544	4.89854	-0.141359	2.34	74	31	-1	-1
ABalapp	72	-12.2668	1.82406	-0.53815	2.34	76	36	-1	-1
Eal	72	2.5989	-9.79153	0.562973	2.52	86	24	-1	-1
ABprppa	72	17.2886	10.0073	0.208414	2.34	82	44	-1	-1
ABalpap	72	-12.3102	-11.0561	-3.17888	2.34	65	40	-1	-1
ABaraaa	72	-18.2001	6.14098	-4.91678	2.34	56	43	-1	-1
ABprppp	72	20.002	2.91235	-2.99241	2.34	83	44	-1	-1
MSapa	72	-4.17857	-10.0172	-4.51465	2.34	97	46	-1	-1
ABarapa	72	-10.8825	11.3129	-5.15461	2.34	68	42	-1	-1
ABalaap	72	-18.6778	-1.37377	-5.99702	2.34	81	37	-1	-1
ABpraap	72	2.28779	10.9768	-5.46698	2.43	67	39	-1	-1
ABprpaa	72	9.11711	12.1195	-5.9668	2.34	70	45	-1	-1
ABarapp	72	-3.42569	10.6726	-6.78329	2.34	69	42	-1	-1
MSpaa	72	-5.60508	1.75262	-7.30008	2.34	95	49	-1	-1
MSaaa	72	-13.3681	-4.54524	-7.92547	2.34	93	47	-1	-1
P4	72	13.8732	-7.30333	-6.4684	2.52	34	13	-1	-1
MSapp	72	1.83785	-9.40511	-7.07957	2.34	96	46	-1	-1
ABprpap	72	15.0498	7.45424	-7.01064	2.34	71	45	-1	-1
MSppa	72	5.48008	4.08899	-7.33277	2.34	99	48	-1	-1
ABaraap	72	-12.4535	3.88612	-7.69286	2.52	57	43	-1	-1
MSpap	72	1.85062	-2.61663	-7.95231	2.34	94	49	-1	-1
MSaap	72	-5.84698	-5.64489	-9.36582	2.34	92	47	-1	-1
MSppp	72	8.11236	0.814857	-6.40123	1.53	98	48	-1	-1
Dp	72	20.0737	-3.32262	-5.10248	1.71	90	35	-1	-1
ABplaaa	73	-15.5486	-0.681313	7.11842	2.34	54	28	-1	-1
Cap	73	13.5748	-3.94825	8.45811	2.43	53	26	-1	-1
ABplppa	73	3.95492	-8.66528	8.18796	2.34	73	32	-1	-1
ABplpaa	73	-3.10168	-10.5638	7.34763	2.34	61	33	-1	-1
ABarppa	73	-4.57534	8.33662	6.80395	2.34	84	30	-1	-1
Cpa	73	10.8716	6.41341	8.46303	2.61	51	27	-1	-1
ABplapa	73	-8.28072	2.523	6.51103	2.34	59	29	-1	-1
ABplapp	73	-2.66696	-1.90009	6.56055	2.34	58	29	-1	-1
ABplaap	73	-8.80383	-5.10855	6.22601	2.43	55	28	-1	-1
Caa	73	2.90948	2.60572	6.40798	2.34	52	26	-1	-1
ABarpaa	73	-11.6285	10.0806	4.88418	2.34	75	31	-1	-1
ABalppa	73	-12.0185	-9.79548	4.1936	2.34	78	41	-1	-1
ABalapa	73	-18.0735	6.38903	3.21438	2.34	77	36	-1	-1
ABalpaa	73	-17.4568	-7.22946	2.98866	2.34	64	40	-1	-1
ABplppp	73	10.5783	-11.0812	4.05033	2.34	72	32	-1	-1
ABarppp	73	1.48424	9.15204	3.54679	2.34	85	30	-1	-1
Cpp	73	19.3768	-0.67964	4.86913	2.43	50	27	-1	-1
ABalaaa	73	-21.558	0.243178	1.92004	2.34	80	37	-1	-1
Ear	73	2.11755	-2.19577	2.7973	2.52	87	24	-1	-1
ABalppp	73	-4.01867	-12.2122	1.33158	2.34	79	41	-1	-1
ABplpap	73	5.26925	-14.1577	1.76034	2.34	60	33	-1	-1
ABpraaa	73	-3.90559	14.009	1.21925	2.34	66	39	-1	-1
Epl	73	11.2975	-4.79353	1.39475	2.43	89	25	-1	-1
Da	73	17.4847	-10.5938	1.62877	2.34	91	35	-1	-1
ABprapa	73	5.20244	13.3617	0.780394	2.34	62	38	-1	-1
ABprapp	73	12.012	10.0596	1.13174	2.34	63	38	-1	-1
ABarpap	73	-5.3156	5.18396	-0.155166	2.34	74	31	-1	-1
Epr	73	10.9888	3.61556	0.860111	2.34	88	25	-1	-1
ABalapp	73	-12.5393	1.7436	-0.555361	2.34	76	36	-1	-1
Eal	73	2.82169	-9.5945	-0.119917	2.43	86	24	-1	-1
ABprppa	73	17.4964	9.75486	-0.490417	2.34	82	44	-1	-1
ABalpap	73	-11.5468	-11.1409	-4.04288	2.43	65	40	-1	-1
ABarapa	73	-11.4925	10.7588	-4.20377	2.34	68	42	-1	-1
ABaraaa	73	-19.0364	5.79964	-4.67219	2.34	56	43	-1	-1
ABalaap	73	-19.2847	-1.83799	-5.04299	2.34	81	37	-1	-1
MSapa	73	-4.09538	-10.3765	-4.62253	2.34	97	46	-1	-1
ABprppp	73	19.7691	2.76892	-3.81123	2.34	83	44	-1	-1
ABprpaa	73	8.91121	12.9011	-4.94943	2.34	70	45	-1	-1
ABpraap	73	2.01301	10.9829	-5.38121	2.34	67	39	-1	-1
Dp	73	20.379	-3.66137	-5.99943	2.34	90	35	-1	-1
P4	73	14.2955	-8.12812	-6.47372	2.61	34	13	-1	-1
MSapp	73	2.81033	-10.0656	-7.15027	2.34	96	46	-1	-1
ABarapp	73	-4.80247	11.2892	-7.63738	2.34	69	42	-1	-1
ABprpap	73	14.7817	7.81653	-6.81231	2.34	71	45	-1	-1
MSppa	73	5.15659	5.18031	-7.31321	2.34	99	48	-1	-1
MSpaa	73	-6.55363	1.72426	-8.15311	2.34	95	49	-1	-1
MSppp	73	9.7614	0.162576	-7.33743	2.34	98	48	-1	-1
MSpap	73	2.03922	-2.35323	-7.93339	2.34	94	49	-1	-1
MSaaa	73	-13.7664	-4.40934	-8.84388	2.34	93	47	-1	-1
ABaraap	73	-13.1999	4.21777	-8.72339	2.52	57	43	-1	-1
MSaap	73	-4.58283	-5.33274	-9.18782	2.34	92	47	-1	-1
ABplppa	74	4.65822	-8.52412	8.63094	2.34	73	32	-1	-1
ABplaaa	74	-15.1899	-0.870328	7.03094	2.43	54	28	-1	-1
Cap	74	13.7597	-3.95118	8.36765	2.43	53	26	-1	-1
ABplpaa	74	-2.99563	-9.7646	7.5806	2.34	61	33	-1	-1
ABarppa	74	-4.95654	8.15933	7.07828	2.34	84	30	-1	-1
Cpa	74	10.6895	6.50624	8.55667	2.61	51	27	-1	-1
Caa	74	2.87595	2.84849	7.21597	2.43	52	26	-1	-1
ABplapa	74	-8.28967	2.25332	6.50146	2.34	59	29	-1	-1
ABplapp	74	-2.30701	-1.73626	6.68542	2.34	58	29	-1	-1
ABplaap	74	-8.67152	-5.08479	5.43226	2.34	55	28	-1	-1
ABarpaa	74	-11.9921	9.65037	4.64993	2.34	75	31	-1	-1
ABalapa	74	-17.9745	5.36363	4.08688	2.34	77	36	-1	-1
ABalppa	74	-11.924	-9.9717	3.9923	2.34	78	41	-1	-1
ABalpaa	74	-17.7216	-7.39308	2.76866	2.34	64	40	-1	-1
ABplppp	74	10.4878	-11.2544	3.93948	2.34	72	32	-1	-1
ABarppp	74	1.56678	8.61625	3.33274	2.34	85	30	-1	-1
Cpp	74	20.1468	-0.408232	4.11767	2.34	50	27	-1	-1
ABprapa	74	5.46314	13.1987	2.59235	2.34	62	38	-1	-1
ABalaaa	74	-21.6577	1.09215	0.941359	2.34	80	37	-1	-1
Ear	74	2.52829	-1.91178	2.02714	2.43	87	24	-1	-1
ABalppp	74	-4.08993	-11.4932	1.45221	2.34	79	41	-1	-1
ABpraaa	74	-4.0067	13.829	1.308	2.34	66	39	-1	-1
Epl	74	11.4652	-5.1594	1.39135	2.52	89	25	-1	-1
Da	74	17.2955	-11.0336	1.50368	2.34	91	35	-1	-1
ABplpap	74	5.03929	-14.2112	0.94471	2.34	60	33	-1	-1
ABprapp	74	11.1764	9.89468	1.4825	2.43	63	38	-1	-1
ABarpap	74	-5.58573	5.01698	-0.275369	2.34	74	31	-1	-1
Epr	74	10.5384	3.27844	0.624385	2.43	88	25	-1	-1
ABalapp	74	-12.359	1.91374	-0.439834	2.34	76	36	-1	-1
ABprppa	74	17.5408	9.63491	0.309487	2.34	82	44	-1	-1
Eal	74	2.66161	-9.31179	-0.319306	2.52	86	24	-1	-1
ABalpap	74	-11.0198	-11.5194	-4.02759	2.43	65	40	-1	-1
ABarapa	74	-11.4812	10.9419	-4.2972	2.34	68	42	-1	-1
ABaraaa	74	-18.9472	5.62006	-4.7737	2.34	56	43	-1	-1
ABprppp	74	19.1658	3.24715	-4.02762	2.34	83	44	-1	-1
ABalaap	74	-17.9794	-1.85179	-5.87576	2.34	81	37	-1	-1
MSapa	74	-4.33793	-10.9661	-5.55709	2.34	97	46	-1	-1
ABprpaa	74	9.27349	12.9784	-4.92755	2.34	70	45	-1	-1
ABpraap	74	1.80448	11.0589	-4.78855	2.61	67	39	-1	-1
P4	74	14.8532	-8.72315	-5.46211	2.34	34	13	-1	-1
ABarapp	74	-5.2911	11.3679	-6.85914	2.34	69	42	-1	-1
MSpaa	74	-6.83343	2.51921	-7.43983	2.34	95	49	-1	-1
MSpap	74	2.54826	-1.86303	-6.988	2.34	94	49	-1	-1
Dp	74	19.9657	-2.5669	-5.98454	2.34	90	35	-1	-1
ABprpap	74	14.0341	7.91143	-6.24771	2.43	71	45	-1	-1
MSppa	74	4.44398	5.38528	-7.34422	2.34	99	48	-1	-1
MSppp	74	9.93807	0.0663869	-7.33126	2.34	98	48	-1	-1
MSaap	74	-3.43738	-4.94773	-8.41249	2.34	92	47	-1	-1
MSaaa	74	-13.3359	-5.14087	-8.94581	2.43	93	47	-1	-1
MSapp	74	4.11202	-10.3457	-8.09241	2.34	96	46	-1	-1
ABaraap	74	-12.9568	4.86763	-9.49014	2.43	57	43	-1	-1
ABplaaa	75	-15.9199	-1.0283	7.08697	2.34	54	28	-1	-1
Cap	75	13.0119	-4.64852	8.40456	2.52	53	26	-1	-1
ABplppa	75	3.78225	-8.91857	7.86964	2.34	73	32	-1	-1
ABplpaa	75	-3.11362	-10.9234	7.33487	2.34	61	33	-1	-1
ABarppa	75	-4.88229	7.53028	6.96084	2.34	84	30	-1	-1
Caa	75	3.04832	2.30956	7.00658	2.52	52	26	-1	-1
ABplapa	75	-8.58301	1.54361	6.46193	2.34	59	29	-1	-1
ABplapp	75	-2.51351	-2.53902	6.64738	2.34	58	29	-1	-1
ABplaap	75	-8.98646	-5.19215	6.21347	2.43	55	28	-1	-1
ABarpaa	75	-12.254	8.90053	5.7129	2.34	75	31	-1	-1
Cpa	75	9.92831	6.38841	7.5102	2.61	51	27	-1	-1
ABalapa	75	-17.9178	5.66359	3.19823	2.34	77	36	-1	-1
Cpp	75	19.751	-0.24276	4.90377	2.43	50	27	-1	-1
ABalppa	75	-11.8119	-10.4008	3.28242	2.34	78	41	-1	-1
ABplppp	75	10.3612	-11.8906	4.2119	2.34	72	32	-1	-1
ABarppp	75	1.74046	8.43017	3.3357	2.34	85	30	-1	-1
ABalaaa	75	-21.4666	-0.0229242	1.71554	2.34	80	37	-1	-1
ABalpaa	75	-17.5824	-7.62891	1.66594	2.34	64	40	-1	-1
ABpraaa	75	-3.97828	13.6989	2.40731	2.34	66	39	-1	-1
ABprapa	75	5.54234	13.1888	2.79663	2.34	62	38	-1	-1
Ear	75	3.33073	-2.11989	2.06283	2.52	87	24	-1	-1
Epl	75	11.7353	-4.99242	1.51155	2.43	89	25	-1	-1
Da	75	17.49	-10.5905	1.52897	2.34	91	35	-1	-1
ABalppp	75	-4.21646	-11.4534	0.444845	2.34	79	41	-1	-1
ABplpap	75	4.58719	-14.2854	0.918147	2.34	60	33	-1	-1
ABprapp	75	11.2982	9.91171	0.888357	2.43	63	38	-1	-1
ABarpap	75	-6.03652	5.29567	-0.0895721	2.34	74	31	-1	-1
Epr	75	10.4366	2.92201	0.60696	2.43	88	25	-1	-1
ABalapp	75	-12.6285	1.92318	-0.453857	2.34	76	36	-1	-1
ABprppa	75	17.1821	9.82392	0.396968	2.34	82	44	-1	-1
Eal	75	2.64049	-8.64911	-1.19988	2.43	86	24	-1	-1
ABarapa	75	-11.3421	11.438	-3.17089	2.43	68	42	-1	-1
ABaraaa	75	-18.9046	5.76307	-3.76462	2.34	56	43	-1	-1
ABalpap	75	-10.8816	-11.3159	-4.81495	2.34	65	40	-1	-1
ABpraap	75	1.27049	11.697	-4.49487	2.34	67	39	-1	-1
ABalaap	75	-17.8227	-1.60857	-5.25803	2.43	81	37	-1	-1
MSapa	75	-4.7781	-10.6807	-5.5709	2.34	97	46	-1	-1
ABprpaa	75	8.83201	12.9111	-5.15371	2.34	70	45	-1	-1
ABprppp	75	19.7516	3.6979	-4.58244	2.34	83	44	-1	-1
Dp	75	20.1065	-2.33379	-5.06741	2.34	90	35	-1	-1
P4	75	15.4389	-8.94851	-4.73715	2.43	34	13	-1	-1
ABarapp	75	-5.27916	11.7275	-6.84639	2.34	69	42	-1	-1
ABprpap	75	13.8386	7.90763	-5.95765	2.34	71	45	-1	-1
MSppa	75	4.02338	5.94711	-7.54808	2.34	99	48	-1	-1
MSpaa	75	-6.84728	3.71452	-8.10166	2.34	95	49	-1	-1
MSpap	75	3.60567	-1.0617	-7.7063	2.34	94	49	-1	-1
MSaap	75	-3.14338	-4.0616	-8.26679	2.34	92	47	-1	-1
MSapp	75	4.12397	-9.98617	-8.07967	2.34	96	46	-1	-1
ABaraap	75	-13.3049	6.47141	-8.65303	2.52	57	43	-1	-1
MSppp	75	10.5039	-0.551487	-8.22376	2.34	98	48	-1	-1
MSaaa	75	-13.4551	-4.56831	-9.73445	2.34	93	47	-1	-1
ABplppa	76	2.96023	-8.98686	8.02399	2.34	73	32	-1	-1
ABarppa	76	-4.54854	7.0615	7.1632	2.34	84	30	-1	-1
ABplaaa	76	-15.527	-1.28367	6.29769	2.34	54	28	-1	-1
ABplapp	76	-2.73063	-3.34849	6.80894	2.34	58	29	-1	-1
Cap	76	12.8843	-4.16921	7.71253	2.34	53	26	-1	-1
ABplpaa	76	-3.97765	-10.9582	6.58633	2.34	61	33	-1	-1
ABarpaa	76	-12.2862	8.08812	5.78401	2.34	75	31	-1	-1
Cpa	76	9.38572	6.14098	7.37279	2.61	51	27	-1	-1
Caa	76	2.62874	2.432	6.48739	2.34	52	26	-1	-1
ABplapa	76	-8.00987	1.45837	5.78818	2.34	59	29	-1	-1
ABplaap	76	-9.40203	-5.41918	5.38212	2.34	55	28	-1	-1
ABalapa	76	-17.7985	5.09102	3.98686	2.34	77	36	-1	-1
Cpp	76	19.0434	0.581376	5.19446	2.34	50	27	-1	-1
ABplppp	76	10.1073	-11.2553	4.31999	2.34	72	32	-1	-1
ABalppa	76	-11.3535	-10.7627	2.89383	2.34	78	41	-1	-1
ABarppp	76	2.01059	8.59715	3.45591	2.34	85	30	-1	-1
ABalaaa	76	-21.2279	-0.491927	2.01302	2.34	80	37	-1	-1
ABprapa	76	5.54897	13.5451	2.90918	2.34	62	38	-1	-1
ABpraaa	76	-4.88779	13.5472	2.454	2.34	66	39	-1	-1
ABalpaa	76	-17.7974	-7.23299	0.866254	2.34	64	40	-1	-1
Da	76	17.189	-9.80894	2.64147	2.34	91	35	-1	-1
ABplpap	76	4.54171	-14.4022	1.71337	2.34	60	33	-1	-1
Ear	76	3.63905	-2.36875	1.16907	2.43	87	24	-1	-1
Epl	76	12.499	-4.96112	2.45502	2.43	89	25	-1	-1
ABalppp	76	-4.20918	-10.9207	0.663581	2.34	79	41	-1	-1
ABprapp	76	11.1155	9.82811	0.875822	2.34	63	38	-1	-1
ABarpap	76	-6.12569	5.47525	0.0119321	2.34	74	31	-1	-1
ABalapp	76	-12.0782	2.08744	-0.519236	2.34	76	36	-1	-1
ABprppa	76	16.573	10.1223	0.174206	2.34	82	44	-1	-1
Epr	76	10.3879	2.59922	-0.408491	2.43	88	25	-1	-1
ABaraaa	76	-18.8837	6.39233	-3.7423	2.34	56	43	-1	-1
Eal	76	4.01088	-8.2697	-3.01793	2.52	86	24	-1	-1
ABarapa	76	-11.0189	11.6386	-4.04872	2.34	68	42	-1	-1
ABalaap	76	-18.5429	-1.32044	-5.08627	2.34	81	37	-1	-1
ABalpap	76	-10.8733	-11.2226	-4.91157	2.34	65	40	-1	-1
ABpraap	76	1.18664	11.8799	-4.49317	2.34	67	39	-1	-1
ABprppp	76	19.5414	4.03688	-3.78062	2.34	83	44	-1	-1
Dp	76	20.9642	-1.8629	-3.90371	2.34	90	35	-1	-1
MSapa	76	-4.16789	-11.4185	-5.66349	2.34	97	46	-1	-1
ABprpaa	76	8.29372	13.1064	-5.07557	2.34	70	45	-1	-1
ABarapp	76	-4.79035	11.7649	-5.81713	2.34	69	42	-1	-1
P4	76	16.5598	-8.78295	-5.3733	2.34	34	13	-1	-1
MSpap	76	3.82733	-1.1014	-6.79406	2.34	94	49	-1	-1
ABprpap	76	13.3505	8.04668	-6.88073	2.34	71	45	-1	-1
MSppa	76	2.67669	6.17074	-7.51201	2.34	99	48	-1	-1
ABaraap	76	-12.337	5.98396	-8.51776	2.52	57	43	-1	-1
MSpaa	76	-6.39517	3.78868	-8.0751	2.34	95	49	-1	-1
MSaaa	76	-13.0389	-4.16484	-8.79691	2.43	93	47	-1	-1
MSaap	76	-3.24579	-4.59445	-8.39039	2.34	92	47	-1	-1
MSapp	76	6.1677	-11.0407	-8.20683	2.34	96	46	-1	-1
MSppp	76	10.9846	0.0687601	-8.37767	2.34	98	48	-1	-1
ABplaaa	77	-15.5559	-1.21395	6.89969	2.43	54	28	-1	-1
Cap	77	11.7348	-4.88086	8.52915	2.43	53	26	-1	-1
ABplppa	77	3.25459	-8.71653	7.74817	2.34	73	32	-1	-1
ABarpaa	77	-12.679	8.34349	6.57329	2.34	75	31	-1	-1
ABarppa	77	-4.06791	7.68174	7.00928	2.34	84	30	-1	-1
ABplapa	77	-8.39972	1.80364	6.58065	2.34	59	29	-1	-1
ABplapp	77	-2.73195	-3.70135	6.59659	2.34	58	29	-1	-1
ABplpaa	77	-4.33397	-10.8558	6.57082	2.34	61	33	-1	-1
Cpa	77	9.10796	6.05716	7.45537	2.61	51	27	-1	-1
Caa	77	2.96147	2.40261	7.0051	2.43	52	26	-1	-1
ABplaap	77	-8.8767	-5.53469	5.60659	2.34	55	28	-1	-1
ABalapa	77	-18.3122	4.77387	3.24745	2.34	77	36	-1	-1
Cpp	77	18.3164	0.513299	5.25368	2.34	50	27	-1	-1
ABplppp	77	9.28696	-11.5866	4.26517	2.34	72	32	-1	-1
ABprapa	77	4.7587	12.8208	3.7445	2.34	62	38	-1	-1
ABarppp	77	1.47099	8.43962	3.32169	2.43	85	30	-1	-1
Da	77	16.8777	-9.64998	3.53204	2.34	91	35	-1	-1
ABalppa	77	-11.4055	-10.5595	2.29672	2.34	78	41	-1	-1
ABpraaa	77	-5.32861	13.6562	2.33401	2.34	66	39	-1	-1
ABalaaa	77	-21.5043	0.453236	1.02819	2.34	80	37	-1	-1
ABalpaa	77	-18.2412	-7.21389	0.743086	2.34	64	40	-1	-1
ABplpap	77	3.54965	-14.018	1.97411	2.34	60	33	-1	-1
Ear	77	3.4498	-2.80856	1.04398	2.52	87	24	-1	-1
ABalppp	77	-4.30031	-11.2704	0.446547	2.34	79	41	-1	-1
ABprapp	77	11.3708	9.54563	0.980082	2.34	63	38	-1	-1
ABarpap	77	-5.94138	5.29589	-0.1847	2.34	74	31	-1	-1
ABalapp	77	-11.8987	2.08115	-0.509887	2.34	76	36	-1	-1
Epl	77	12.6832	-5.25657	0.450906	2.52	89	25	-1	-1
ABprppa	77	16.8401	10.1994	0.29122	2.34	82	44	-1	-1
Epr	77	10.382	2.41943	-0.414867	2.61	88	25	-1	-1
ABaraaa	77	-18.3388	6.55323	-3.70788	2.34	56	43	-1	-1
Eal	77	4.26543	-8.72861	-3.01984	2.43	86	24	-1	-1
ABalpap	77	-11.981	-10.6757	-4.05032	2.34	65	40	-1	-1
ABarapa	77	-10.822	11.9952	-4.12642	2.34	68	42	-1	-1
ABprpaa	77	8.35598	13.5258	-4.25655	2.34	70	45	-1	-1
ABpraap	77	1.51771	12.1135	-3.76629	2.43	67	39	-1	-1
ABprppp	77	18.9941	3.9625	-3.71205	2.34	83	44	-1	-1
Dp	77	20.6026	-1.76378	-3.81942	2.34	90	35	-1	-1
ABalaap	77	-17.5647	-0.509238	-6.00884	2.34	81	37	-1	-1
MSapa	77	-4.08571	-11.3384	-5.45602	2.34	97	46	-1	-1
ABarapp	77	-4.52387	11.6655	-5.8063	2.34	69	42	-1	-1
P4	77	16.7833	-9.08562	-4.67022	2.52	34	13	-1	-1
ABprpap	77	13.5271	7.95049	-6.87456	2.34	71	45	-1	-1
MSppa	77	2.78442	6.70696	-7.48821	2.34	99	48	-1	-1
MSpaa	77	-5.4496	3.72714	-7.22526	2.43	95	49	-1	-1
MSpap	77	4.42536	-0.906872	-7.75766	2.43	94	49	-1	-1
MSaap	77	-3.67934	-3.95282	-8.29165	2.34	92	47	-1	-1
MSapp	77	6.49017	-11.6926	-7.91104	2.34	96	46	-1	-1
ABaraap	77	-11.5114	6.31856	-8.56273	2.61	57	43	-1	-1
MSppp	77	11.8619	-0.591974	-8.35325	2.34	98	48	-1	-1
MSaaa	77	-12.7846	-3.33182	-9.65709	2.34	93	47	-1	-1
ABplaaa	78	-15.5665	-1.22068	7.09929	2.43	54	28	-1	-1
Cap	78	11.6592	-4.60467	8.43424	2.52	53	26	-1	-1
ABplppa	78	3.41765	-8.90934	7.95075	2.34	73	32	-1	-1
ABarppa	78	-3.9834	7.67523	7.11377	2.34	84	30	-1	-1
ABplapp	78	-2.3763	-3.98025	6.50592	2.34	58	29	-1	-1
ABplpaa	78	-4.42444	-11.029	6.45997	2.34	61	33	-1	-1
ABarpaa	78	-12.1814	8.53444	5.80463	2.34	75	31	-1	-1
Cpa	78	9.36484	5.51172	7.35047	2.61	51	27	-1	-1
Caa	78	2.43083	2.51475	6.88044	2.52	52	26	-1	-1
ABplapa	78	-7.82192	1.54533	5.70091	2.34	59	29	-1	-1
ABplaap	78	-8.83134	-6.09402	6.09114	2.43	55	28	-1	-1
ABalapa	78	-18.4326	5.10969	4.05395	2.34	77	36	-1	-1
Cpp	78	18.2803	0.0503765	5.63696	2.43	50	27	-1	-1
ABplppp	78	9.19582	-11.9362	4.04814	2.34	72	32	-1	-1
ABprapa	78	6.01688	12.9531	3.91612	2.34	62	38	-1	-1
ABalaaa	78	-21.6515	-0.0199924	1.806	2.34	80	37	-1	-1
Da	78	16.9639	-9.91944	3.42735	2.34	91	35	-1	-1
ABalppa	78	-11.8523	-10.6303	2.17035	2.34	78	41	-1	-1
ABplpap	78	3.52608	-13.945	2.47632	2.34	60	33	-1	-1
ABpraaa	78	-4.25605	13.6151	2.48991	2.34	66	39	-1	-1
ABarppp	78	1.79722	8.73013	2.44705	2.34	85	30	-1	-1
ABalapp	78	-12.0416	2.05067	0.483461	2.34	76	36	-1	-1
ABalpaa	78	-17.2885	-6.85888	0.00416138	2.34	64	40	-1	-1
ABalppp	78	-3.86015	-11.5558	0.460354	2.34	79	41	-1	-1
ABprapp	78	11.8245	9.35683	0.797473	2.34	63	38	-1	-1
ABarpap	78	-6.4737	5.67099	-0.100191	2.43	74	31	-1	-1
Ear	78	2.91252	-3.05262	0.806762	2.43	87	24	-1	-1
Epl	78	13.1346	-5.35885	0.371288	2.52	89	25	-1	-1
ABprppa	78	17.3386	9.95103	-0.792796	2.34	82	44	-1	-1
Epr	78	10.555	2.05692	-0.518073	2.61	88	25	-1	-1
ABaraaa	78	-18.4189	7.00249	-3.59681	2.34	56	43	-1	-1
ABarapa	78	-11.2943	11.4682	-4.06911	2.34	68	42	-1	-1
ABalaap	78	-18.1538	-0.434091	-5.03568	2.34	81	37	-1	-1
Eal	78	3.74606	-8.43333	-3.23793	2.43	86	24	-1	-1
ABalpap	78	-11.7423	-10.4686	-5.03261	2.43	65	40	-1	-1
ABpraap	78	1.87699	12.1008	-3.74759	2.43	67	39	-1	-1
ABprpaa	78	8.11772	13.379	-4.97556	2.34	70	45	-1	-1
ABarapp	78	-4.78373	12.1211	-5.70458	2.34	69	42	-1	-1
ABprppp	78	19.4029	3.71722	-4.80074	2.34	83	44	-1	-1
Dp	78	20.4695	-2.08006	-4.93934	2.34	90	35	-1	-1
P4	78	16.9102	-9.06523	-5.36416	2.34	34	13	-1	-1
MSapa	78	-4.66434	-11.3727	-6.48996	2.34	97	46	-1	-1
ABprpap	78	13.0727	7.96287	-6.79814	2.34	71	45	-1	-1
MSppa	78	3.51196	6.95146	-7.44125	2.34	99	48	-1	-1
MSpaa	78	-5.78932	4.01614	-7.43401	2.43	95	49	-1	-1
MSpap	78	3.37458	-1.35199	-6.9268	2.43	94	49	-1	-1
MSaaa	78	-13.4056	-3.27685	-8.08511	2.43	93	47	-1	-1
MSaap	78	-4.40688	-4.19732	-8.3386	2.34	92	47	-1	-1
MSapp	78	6.66916	-11.8753	-8.00787	2.34	96	46	-1	-1
ABaraap	78	-12.3496	5.44795	-8.63669	2.52	57	43	-1	-1
MSppp	78	11.5201	-1.50837	-7.60073	2.43	98	48	-1	-1
ABplaaa	79	-15.1966	-1.22654	6.91838	2.475	54	28	-1	-1
Cap	79	11.8299	-4.88065	8.43403	2.475	53	26	-1	-1
ABplppa	79	3.79652	-8.64553	7.7794	2.385	73	32	-1	-1
ABarppa	79	-3.52599	7.75275	7.04052	2.385	84	30	-1	-1
ABplpaa	79	-4.69923	-11.023	6.54575	2.385	61	33	-1	-1
ABarpaa	79	-11.8056	8.70836	5.63009	2.475	75	31	-1	-1
ABplapa	79	-7.72614	1.72198	5.71197	2.385	59	29	-1	-1
ABplapp	79	-2.34741	-4.04996	5.90392	2.385	58	29	-1	-1
ABplaap	79	-8.96551	-5.97093	5.28656	2.385	55	28	-1	-1
Cpa	79	9.69172	5.97865	6.58202	2.655	51	27	-1	-1
Caa	79	2.69379	2.82522	5.50212	2.385	52	26	-1	-1
ABalapa	79	-17.4875	5.54786	3.51781	2.385	77	36	-1	-1
Cpp	79	17.9476	0.079783	5.11924	2.385	50	27	-1	-1
ABplppp	79	8.9227	-12.1931	3.92475	2.385	72	32	-1	-1
ABalaaa	79	-21.1965	0.144058	1.83575	2.385	80	37	-1	-1
Da	79	16.6111	-9.55064	3.52121	2.385	91	35	-1	-1
ABalppa	79	-12.0355	-10.8904	2.05163	2.385	78	41	-1	-1
ABplpap	79	3.6023	-14.0447	2.6774	2.385	60	33	-1	-1
ABpraaa	79	-3.87485	13.7923	2.21557	2.385	66	39	-1	-1
ABprapa	79	6.33416	12.974	3.03192	2.385	62	38	-1	-1
ABalpaa	79	-17.7759	-6.4273	0.994754	2.385	64	40	-1	-1
ABarppp	79	1.89402	8.46738	2.14275	2.475	85	30	-1	-1
ABarpap	79	-6.85889	5.84319	0.486301	2.475	74	31	-1	-1
ABalapp	79	-11.704	2.52432	-0.484597	2.385	76	36	-1	-1
Ear	79	2.5891	-3.36934	-0.122908	2.565	87	24	-1	-1
ABalppp	79	-4.93338	-11.6911	0.198281	2.475	79	41	-1	-1
ABprapp	79	12.6545	8.72615	0.0188082	2.385	63	38	-1	-1
ABprppa	79	18.0215	8.84712	-0.793659	2.385	82	44	-1	-1
Epr	79	10.4023	1.46423	-1.44796	2.475	88	25	-1	-1
Epl	79	12.2841	-5.2971	-0.573676	2.655	89	25	-1	-1
ABaraaa	79	-17.7872	7.07035	-3.56091	2.385	56	43	-1	-1
ABarapa	79	-11.1116	11.5518	-4.05657	2.385	68	42	-1	-1
Eal	79	3.53036	-8.21382	-4.1438	2.565	86	24	-1	-1
ABalpap	79	-12.5388	-10.0807	-5.06193	2.475	65	40	-1	-1
ABpraap	79	2.28242	12.3815	-4.41795	2.475	67	39	-1	-1
ABalaap	79	-17.922	0.0326266	-5.70901	2.385	81	37	-1	-1
Dp	79	20.3295	-2.02065	-3.94281	2.385	90	35	-1	-1
ABprpaa	79	8.73753	13.0873	-4.95241	2.385	70	45	-1	-1
ABarapp	79	-3.80229	11.7303	-5.76572	2.385	69	42	-1	-1
ABprppp	79	19.9187	3.15561	-4.69202	2.385	83	44	-1	-1
P4	79	16.2635	-9.58256	-5.41602	2.475	34	13	-1	-1
MSapa	79	-4.20759	-11.4716	-6.66937	2.385	97	46	-1	-1
MSpaa	79	-6.16222	3.93212	-7.25629	2.385	95	49	-1	-1
MSpap	79	2.84757	-0.973527	-6.94209	2.385	94	49	-1	-1
ABprpap	79	14.4684	7.44622	-6.24027	2.475	71	45	-1	-1
MSppa	79	4.32866	7.01639	-7.49579	2.385	99	48	-1	-1
MSaaa	79	-13.4954	-3.2737	-8.08979	2.475	93	47	-1	-1
MSaap	79	-4.94516	-4.00201	-8.26048	2.385	92	47	-1	-1
MSapp	79	6.65424	-12.3248	-8.02381	2.385	96	46	-1	-1
ABaraap	79	-11.8767	6.15137	-8.58781	2.655	57	43	-1	-1
MSppp	79	10.9656	-2.11539	-7.7509	2.475	98	48	-1	-1
ABplppa	80	3.15116	-8.81001	7.93991	2.43	73	32	-1	-1
ABarppa	80	-3.15177	8.18963	7.07516	2.43	84	30	-1	-1
ABplapa	80	-8.60855	1.08741	6.6456	2.43	59	29	-1	-1
ABplaaa	80	-14.9827	-1.29919	6.22593	2.43	54	28	-1	-1
Cap	80	11.6755	-5.21039	7.71331	2.43	53	26	-1	-1
ABplpaa	80	-5.05685	-11.2733	6.31788	2.43	61	33	-1	-1
ABarpaa	80	-11.9995	8.44162	5.71098	2.43	75	31	-1	-1
Caa	80	2.25852	1.64564	6.14059	1.53	52	26	100	101
ABplapp	80	-2.46773	-5.12218	5.76118	2.43	58	29	-1	-1
Cpa	80	10.2894	6.78899	6.03994	2.43	51	27	102	103
ABplaap	80	-9.11097	-6.03097	4.57541	2.43	55	28	-1	-1
ABalapa	80	-17.3715	6.17734	3.445	2.43	77	36	-1	-1
Cpp	80	17.9267	-0.549475	5.09693	2.43	50	27	-1	-1
ABplppp	80	8.74306	-12.1868	3.9154	2.43	72	32	-1	-1
ABprapa	80	6.39342	13.3035	3.84777	2.43	62	38	-1	-1
ABplpap	80	3.51779	-14.0382	2.57293	2.43	60	33	-1	-1
ABpraaa	80	-3.59941	13.9627	2.23598	2.43	66	39	-1	-1
ABarppp	80	2.69414	8.3458	2.28144	2.43	85	30	-1	-1
ABalaaa	80	-21.2288	0.623582	1.0486	2.43	80	37	-1	-1
ABalpaa	80	-18.2893	-5.95223	0.783047	2.43	64	40	-1	-1
ABalppa	80	-12.7842	-10.4721	1.1241	2.43	78	41	-1	-1
Da	80	15.7009	-9.99484	1.65421	2.43	91	35	-1	-1
ABarpap	80	-6.74251	5.85686	-0.00803672	2.43	74	31	-1	-1
ABalapp	80	-11.4398	2.51151	-0.370772	2.43	76	36	-1	-1
Ear	80	2.38689	-3.72935	0.0545937	2.52	87	24	-1	-1
ABalppp	80	-4.87596	-11.2148	-0.584196	2.43	79	41	-1	-1
ABprapp	80	12.2077	8.65535	-0.107554	2.43	63	38	-1	-1
Epl	80	11.9572	-5.76404	0.194776	2.52	89	25	-1	-1
Epr	80	10.1712	1.17393	-0.668454	2.52	88	25	-1	-1
ABarapa	80	-10.7876	12.045	-3.02073	2.43	68	42	-1	-1
ABprppa	80	18.0729	9.14371	-1.58251	2.43	82	44	-1	-1
ABaraaa	80	-17.4481	7.28106	-4.73812	2.43	56	43	-1	-1
Eal	80	3.49455	-9.29255	-4.18206	2.52	86	24	-1	-1
ABpraap	80	2.63342	12.2756	-4.30264	2.43	67	39	-1	-1
ABprppp	80	19.8648	2.94555	-3.80018	2.43	83	44	-1	-1
ABalaap	80	-17.4491	0.736041	-5.66013	2.43	81	37	-1	-1
Dp	80	19.6841	-2.18513	-3.7823	2.43	90	35	-1	-1
ABalpap	80	-12.6819	-10.2272	-5.87608	2.43	65	40	-1	-1
ABprpaa	80	8.91717	13.081	-4.94306	2.43	70	45	-1	-1
ABarapp	80	-3.16756	11.888	-5.72662	2.43	69	42	-1	-1
P4	80	16.0899	-9.39647	-5.41898	2.43	34	13	-1	-1
MSapa	80	-4.03623	-11.5712	-6.56341	2.43	97	46	-1	-1
MSpaa	80	-5.88977	4.01257	-7.23907	2.43	95	49	-1	-1
MSaap	80	-5.98765	-4.35387	-7.52623	2.43	92	47	-1	-1
ABprpap	80	14.5049	7.29334	-7.04507	2.43	71	45	-1	-1
MSppa	80	4.31804	7.00966	-7.29619	2.43	99	48	-1	-1
ABaraap	80	-11.3759	6.54832	-7.5458	2.61	57	43	-1	-1
MSpap	80	2.94336	-0.796887	-6.93104	2.52	94	49	-1	-1
MSaaa	80	-14.1744	-3.31151	-8.9288	2.43	93	47	-1	-1
MSapp	80	7.46927	-11.9969	-7.86919	2.43	96	46	-1	-1
MSppp	80	10.7459	-1.5464	-8.34461	2.43	98	48	-1	-1
Cap	81	11.5478	-5.4072	8.30107	2.43	53	26	-1	-1
ABplppa	81	3.66688	-9.37162	8.04863	2.43	73	32	-1	-1
ABarppa	81	-3.47657	8.9281	6.88237	2.43	84	30	-1	-1
ABplapa	81	-8.87504	1.18674	6.63476	2.43	59	29	-1	-1
ABplaaa	81	-14.6997	-1.21201	6.04353	2.43	54	28	-1	-1
ABplpaa	81	-5.42342	-11.7934	6.08045	2.43	61	33	-1	-1
Cpaa	81	9.54186	8.29192	7.55378	1.71	103	51	-1	-1
ABarpaa	81	-12.0608	8.99085	5.52583	2.43	75	31	-1	-1
Cpap	81	11.1176	3.66098	7.08078	2.43	102	51	-1	-1
Caaa	81	-0.630805	2.70493	6.9243	1.44	101	52	-1	-1
ABplapp	81	-1.49329	-5.25343	6.00901	2.43	58	29	-1	-1
Caap	81	4.48985	1.29391	6.34769	1.26	100	52	-1	-1
Cpp	81	17.6088	-0.746726	5.87495	2.43	50	27	-1	-1
ABplaap	81	-9.11395	-6.12087	4.57222	2.43	55	28	-1	-1
ABalapa	81	-18.1836	5.93934	3.29357	2.43	77	36	-1	-1
ABplppp	81	8.56408	-12.0041	4.01223	2.43	72	32	-1	-1
ABprapa	81	6.74609	12.9346	3.75391	2.43	62	38	-1	-1
ABalppa	81	-12.4045	-11.3239	1.9172	2.43	78	41	-1	-1
ABpraaa	81	-3.76844	13.9758	2.02702	2.43	66	39	-1	-1
ABalaaa	81	-21.4121	0.363558	0.929876	2.43	80	37	-1	-1
ABalpaa	81	-17.6552	-5.97089	0.71596	2.43	64	40	-1	-1
ABplpap	81	3.11648	-13.9921	1.65134	2.43	60	33	-1	-1
ABarppp	81	2.88411	7.554	1.56348	2.43	85	30	-1	-1
ABalapp	81	-11.1147	2.56527	0.349729	2.43	76	36	-1	-1
Da	81	15.8858	-9.99777	1.56376	2.43	91	35	-1	-1
[truncated: 21,806 more rows]
