# Supplementary material for: Wnt Signaling Induces Asymmetric Dynamics in the Actomyosin Cortex of the C. elegans Endomesodermal Precursor Cell
Source: Front Cell Dev Biol. 2021 Sep 17;9:702741. doi: 10.3389/fcell.2021.702741 (PMC8484649; doi:10.3389/fcell.2021.702741)
Supplement: Supplementary file 2 [file Data_Sheet_1.ZIP › supplementary_material/lineages/WT_compressed/c060809-aligned.gr]

cell	time	x	y	z	radius	self	parent	child1	child2
ABa	1	-18.4823	-1.98562	-2.18585	3.8	0	-1	-1	-1
ABp	1	1.67518	10.9684	-2.68319	3.8	1	-1	-1	-1
EMS	1	3.49957	-8.82288	-1.92493	3.6	2	-1	-1	-1
P2	1	22.3042	-2.41188	-0.533375	3.4	3	-1	-1	-1
EMS	2	3.20181	-9.22869	-1.76859	3.7	2	-1	-1	-1
ABp	2	1.67588	10.464	-2.35669	3.8	1	-1	-1	-1
P2	2	21.797	-1.81796	-0.533415	3.45	3	-1	-1	-1
ABa	2	-18.3921	-1.18456	-2.17341	3.8	0	-1	-1	-1
P2	3	21.2898	-1.22403	-0.533454	3.5	3	-1	-1	-1
EMS	3	2.80529	-9.73566	-1.61525	3.8	2	-1	-1	-1
ABa	3	-18.2031	-0.282319	-2.15799	3.8	0	-1	-1	-1
ABp	3	1.77657	9.96066	-2.02856	3.8	1	-1	-1	-1
P2	4	20.7826	-0.630098	-0.533493	3.6	3	-1	-1	-1
EMS	4	2.50874	-10.2415	-1.46026	3.95	2	-1	-1	-1
ABp	4	1.87847	9.35739	-1.70178	3.8	1	-1	-1	-1
ABa	4	-17.5213	0.316802	-1.47195	3.8	0	-1	-1	-1
EMS	5	2.11222	-10.7484	-1.3069	4.05	2	-1	-1	-1
ABa	5	-16.8395	0.915924	-0.785957	3.8	0	-1	-1	-1
ABp	5	2.084	8.45535	-1.37743	3.8	1	-1	-1	-1
P2	5	20.2754	-0.0361689	-0.533532	3.65	3	-1	-1	-1
ABp	6	2.29074	7.45334	-1.05442	3.8	1	-1	-1	-1
EMS	6	1.81567	-11.2542	-1.15192	4.15	2	-1	-1	-1
ABa	6	-16.1577	1.51504	-0.0998904	3.8	0	-1	-1	-1
P2	6	19.7682	0.55776	-0.533571	3.7	3	-1	-1	-1
P2	7	19.2598	1.25167	-0.532259	3.8	3	-1	-1	-1
ABa	7	-16.6341	0.922882	-1.11592	3.2	0	-1	4	5
EMS	7	1.41915	-11.7612	-0.998568	4.3	2	-1	-1	-1
ABp	7	2.39508	6.65009	-0.730345	3.3	1	-1	6	7
ABal	8	-15.4481	0.723537	-0.0992951	2.2	4	0	-1	-1
EMS	8	-0.0720322	-12.479	-1.03247	4.3	2	-1	-1	-1
P2	8	19.1561	1.55043	-0.529834	3.8	3	-1	-1	-1
ABpl	8	2.16651	6.32034	1.26189	2.5	6	1	-1	-1
ABpr	8	2.12497	6.8739	-2.73208	2.5	7	1	-1	-1
ABar	8	-14.1109	1.68005	-3.06528	2.2	5	0	-1	-1
EMS	9	4.12378	-10.8154	-1.94218	4.3	2	-1	-1	-1
P2	9	17.7302	1.00637	1.44015	3.8	3	-1	-1	-1
ABpl	9	0.734528	6.27619	3.23863	2.5	6	1	-1	-1
ABal	9	-16.952	-1.62142	1.84473	2.2	4	0	-1	-1
ABpr	9	3.5291	7.19743	-3.2051	2.5	7	1	-1	-1
ABar	9	-14.8116	3.08516	-4.05754	2.2	5	0	-1	-1
ABal	10	-17.7087	-2.5034	-0.180022	2.2	4	0	-1	-1
ABar	10	-14.4178	3.58986	-4.04426	2.2	5	0	-1	-1
ABpl	10	1.71851	7.58792	3.2725	2.5	6	1	-1	-1
P2	10	16.773	-2.50499	1.37655	3.8	3	-1	-1	-1
ABpr	10	5.03321	7.52215	-3.67649	2.5	7	1	-1	-1
EMS	10	1.99834	-10.0543	-0.965816	3.7	2	-1	-1	-1
EMS	11	3.18715	-9.14013	-0.934098	3.2	2	-1	8	9
ABpl	11	1.11153	7.27167	3.92521	2.5	6	1	-1	-1
P2	11	15.7951	-4.31664	1.33593	3.8	3	-1	-1	-1
ABpr	11	6.53732	7.84687	-4.14788	2.5	7	1	-1	-1
ABar	11	-14.0252	4.19454	-4.02964	2.2	5	0	-1	-1
ABal	11	-17.6569	-4.07572	-2.2012	3.1	4	0	-1	-1
ABar	12	-14.0224	5.30806	-5.01455	2.2	5	0	-1	-1
MS	12	0.937233	-9.22645	-3.97226	2.1	9	2	-1	-1
ABpl	12	0.505762	6.85543	4.57648	2.5	6	1	-1	-1
P2	12	16.4084	-5.40929	1.33084	3.8	3	-1	-1	-1
ABal	12	-18.6793	-4.91495	-0.228753	3.1	4	0	-1	-1
ABpr	12	8.04143	8.17159	-4.61927	3	7	1	-1	-1
E	12	5.01143	-9.8048	-1.914	2.1	8	2	-1	-1
ABpl	13	-0.100005	6.43919	5.22785	3.4	6	1	-1	-1
ABar	13	-13.9197	6.42279	-5.99783	3.1	5	0	-1	-1
E	13	6.00879	-9.59289	-1.895	2.1	8	2	-1	-1
ABpr	13	7.1509	8.06771	-5.13518	3	7	1	-1	-1
P2	13	17.8825	-3.29172	1.38366	3.8	3	-1	-1	-1
MS	13	0.253189	-10.5346	-4.00123	2.1	9	2	-1	-1
ABal	13	-19.4867	-5.6381	0.748526	3.1	4	0	-1	-1
MS	14	-0.842937	-10.8477	-4.02321	2.1	9	2	-1	-1
ABar	14	-13.6295	7.22624	-5.98213	3.1	5	0	-1	-1
ABal	14	-20.3063	-5.36141	1.73932	3.5	4	0	-1	-1
ABpr	14	6.26036	7.96383	-5.65108	3	7	1	-1	-1
P2	14	18.2679	-2.08715	1.4064	3.8	3	-1	-1	-1
E	14	7.00616	-9.38098	-1.876	2.1	8	2	-1	-1
ABpl	14	-0.784048	5.13104	5.19887	3.4	6	1	-1	-1
P2	15	16.9681	-2.10267	1.38521	3.2	3	-1	-1	-1
ABal	15	-19.6655	-3.18084	3.78001	3.5	4	0	-1	-1
ABar	15	-13.2393	8.03088	-5.9648	3.1	5	0	-1	-1
E	15	8.00352	-9.16907	-1.85701	2.1	8	2	-1	-1
ABpr	15	5.36983	7.85995	-6.16699	3	7	1	-1	-1
MS	15	-1.93906	-11.1608	-4.04519	2.1	9	2	-1	-1
ABpl	15	-1.46688	3.72291	5.16855	3.4	6	1	-1	-1
ABar	16	-12.2702	9.22892	-4.93251	3.1	5	0	-1	-1
ABal	16	-19.6533	-4.18067	3.7665	3.5	4	0	-1	-1
ABpl	16	-2.24968	2.31359	5.13659	3.4	6	1	-1	-1
MS	16	-3.03397	-11.5738	-4.06852	2.9	9	2	-1	-1
P2	16	17.5789	-2.99536	1.38283	2.7	3	-1	10	11
ABpr	16	4.38053	7.6549	-6.68588	3.6	7	1	-1	-1
E	16	9.09965	-8.85598	-1.83503	3.1	8	2	-1	-1
P3	17	19.719	-4.95623	0.390245	2.1	10	3	-1	-1
MS	17	-4.21805	-10.8677	-5.57828	2.9	9	2	-1	-1
E	17	10.4999	-8.43476	-2.14006	3.1	8	2	-1	-1
C	17	17.8363	0.507647	1.43502	2.1	11	3	-1	-1
ABar	17	-11.2024	10.5281	-3.89724	3.6	5	0	-1	-1
ABpl	17	-1.9023	-1.58218	5.08877	3.4	6	1	-1	-1
ABal	17	-20.1447	-4.88653	3.74889	3.5	4	0	-1	-1
ABpr	17	4.97031	7.95653	-6.27213	3.6	7	1	-1	-1
E	18	12.0001	-8.01234	-2.44348	3.1	8	2	-1	-1
ABpl	18	-1.55492	-5.47796	5.04095	3.9	6	1	-1	-1
C	18	17.7129	1.09264	2.44127	2.1	11	3	-1	-1
MS	18	-5.40212	-10.1616	-7.08804	3.1	9	2	-1	-1
P3	18	19.3474	-5.94714	-0.629564	2.1	10	3	-1	-1
ABar	18	-11.2508	10.487	-0.897909	3.6	5	0	-1	-1
ABpr	18	5.66006	8.25936	-5.85676	3.6	7	1	-1	-1
ABal	18	-20.6977	-6.06608	1.72334	3.5	4	0	-1	-1
C	19	17.0896	1.67167	3.43938	2.7	11	3	-1	-1
E	19	13.4991	-7.48994	-2.74553	3.1	8	2	-1	-1
P3	19	19.1769	-7.03563	-1.64746	2.1	10	3	-1	-1
ABpr	19	6.24984	8.56099	-5.44302	3.6	7	1	-1	-1
MS	19	-6.32383	-8.37266	-7.07838	3.1	9	2	-1	-1
ABpl	19	-1.41813	-7.16277	4.01983	3.9	6	1	-1	-1
ABar	19	-10.7561	9.57941	0.0978523	3.6	5	0	-1	-1
ABal	19	-20.5816	-6.05117	0.725195	3.5	4	0	-1	-1
P3	20	19.4052	-8.01937	-2.6575	2.6	10	3	-1	-1
C	20	17.0891	1.26717	3.7672	2.7	11	3	-1	-1
ABar	20	-9.96112	9.9889	0.116295	3.6	5	0	-1	-1
ABal	20	-20.5901	-5.35129	0.734656	3.5	4	0	-1	-1
MS	20	-7.34674	-6.48491	-7.069	3.4	9	2	-1	-1
ABpl	20	-1.28134	-8.84758	2.99871	3.9	6	1	-1	-1
ABpr	20	6.93959	8.86382	-5.02765	3.6	7	1	-1	-1
E	20	13.1052	-7.99463	-2.75881	3.5	8	2	-1	-1
MS	21	-6.6554	-5.77667	-7.04813	3.4	9	2	-1	-1
ABar	21	-8.5888	9.57827	2.13325	3.6	5	0	-1	-1
E	21	12.8065	-8.0982	-2.76505	3.5	8	2	-1	-1
ABal	21	-20.5962	-4.85137	0.741413	3.5	4	0	-1	-1
ABpl	21	-2.17994	-8.95832	2.98269	3.9	6	1	-1	-1
ABpr	21	7.62813	9.26663	-4.61092	3.6	7	1	-1	-1
P3	21	19.8177	-9.72117	-2.17406	2.6	10	3	-1	-1
C	21	17.0886	0.86266	4.09512	2.7	11	3	-1	-1
MS	22	-5.86407	-5.06723	-7.02563	3.4	9	2	-1	-1
ABpr	22	8.33164	8.97504	-4.60357	3.6	7	1	-1	-1
P3	22	20.1278	-11.2242	-1.68956	3	10	3	-1	-1
C	22	17.0893	0.358173	4.42159	3.4	11	3	-1	-1
ABal	22	-21.5686	-4.43596	-1.26903	3.5	4	0	-1	-1
ABpl	22	-3.17852	-9.07024	2.96505	3.9	6	1	-1	-1
E	22	12.4078	-8.20296	-2.77292	3.5	8	2	-1	-1
ABar	22	-8.20501	9.56933	3.13955	3.6	5	0	-1	-1
ABpl	23	-4.17588	-9.28215	2.94605	3.9	6	1	-1	-1
ABal	23	-20.3746	-2.60821	-2.22492	3.5	4	0	12	13
C	23	16.8779	0.851132	4.75831	3.4	11	3	-1	-1
ABpr	23	8.14506	7.87283	-4.6217	3.6	7	1	-1	-1
MS	23	-5.07275	-4.35779	-7.00314	3.7	9	2	-1	-1
P3	23	20.2068	-10.8368	-0.682748	3	10	3	-1	-1
E	23	12.3127	-8.60409	-2.77995	3.5	8	2	-1	-1
ABar	23	-6.6399	8.22861	0.145744	3.2	5	0	14	15
C	24	16.6664	1.34409	5.09513	3.4	11	3	-1	-1
P3	24	20.3858	-10.4482	0.325693	3	10	3	-1	-1
E	24	12.2176	-9.00521	-2.78699	3.5	8	2	-1	-1
ABara	24	-7.9445	8.61302	0.129966	2.1	14	5	-1	-1
ABalp	24	-19.7611	-2.38737	-3.21222	2.2	13	4	-1	-1
MS	24	-4.25954	-5.44806	-7.00497	3.7	9	2	-1	-1
ABpr	24	8.01647	7.54427	-2.62783	3.1	7	1	16	17
ABarp	24	-4.68748	8.11139	3.17631	2.5	15	5	-1	-1
ABala	24	-20.8509	-0.354502	0.798969	2.5	12	4	-1	-1
ABpl	24	-4.6779	-7.77466	1.9584	3.1	6	1	18	19
P3	25	20.5635	-9.95956	1.33548	3	10	3	-1	-1
ABara	25	-8.09484	8.55178	-2.87397	2.1	14	5	-1	-1
E	25	12.0237	-9.50752	-2.797	3.5	8	2	-1	-1
ABpla	25	-7.53513	-5.73587	3.9407	2.5	19	6	-1	-1
MS	25	-3.34512	-6.63711	-7.00652	3.7	9	2	-1	-1
C	25	16.3538	1.93584	5.43158	3.4	11	3	-1	-1
ABplp	25	-3.63124	-8.9351	-0.0410782	2.5	18	6	-1	-1
ABala	25	-21.3359	-0.246781	-0.207603	2.5	12	4	-1	-1
ABprp	25	8.69362	3.87946	-4.66761	2.5	17	7	-1	-1
ABalp	25	-19.1353	-3.16636	-4.21303	2.2	13	4	-1	-1
ABarp	25	-5.00323	9.40759	3.18899	2.5	15	5	-1	-1
ABpra	25	6.91336	9.14457	-3.62391	2.5	16	7	-1	-1
ABalp	26	-18.0229	-4.8598	-3.71819	2.2	13	4	-1	-1
ABara	26	-7.56422	7.37166	-3.88182	2.8	14	5	-1	-1
P3	26	20.9513	-8.95495	1.35552	3	10	3	-1	-1
ABplp	26	-3.38335	-8.6727	2.96719	2.5	18	6	-1	-1
E	26	12.0237	-9.50752	-2.797	3.5	8	2	-1	-1
C	26	16.0417	2.93209	5.44021	3.4	11	3	-1	-1
ABprp	26	9.50562	2.88918	-4.66809	2.5	17	7	-1	-1
ABarp	26	-4.39209	9.8284	2.2044	2.5	15	5	-1	-1
ABpra	26	6.3284	9.2511	-4.63211	2.5	16	7	-1	-1
ABpla	26	-9.17405	-3.86901	4.94008	2.5	19	6	-1	-1
ABala	26	-21.9221	-0.0402698	-1.21445	2.5	12	4	-1	-1
MS	26	-2.43071	-7.82616	-7.00807	3.7	9	2	-1	-1
ABprp	27	9.51612	2.69607	-5.17068	2.5	17	7	-1	-1
ABara	27	-8.54545	7.17346	-4.90059	2.8	14	5	-1	-1
ABalp	27	-17.1093	-6.65561	-3.22796	2.8	13	4	-1	-1
C	27	15.7284	4.02832	5.45018	3.4	11	3	-1	-1
E	27	12.1237	-9.50633	-2.79537	3.5	8	2	-1	-1
MS	27	-2.53312	-7.62739	-7.007	3.7	9	2	-1	-1
ABplp	27	-2.9888	-8.67249	3.30694	2.5	18	6	-1	-1
ABpra	27	5.9224	9.74624	-4.63187	2.5	16	7	-1	-1
P3	27	21.3378	-7.85036	1.3769	3	10	3	-1	-1
ABarp	27	-5.5007	9.20165	3.17814	2.5	15	5	-1	-1
ABpla	27	-9.79858	-3.19	5.93954	2.5	19	6	-1	-1
ABala	27	-22.1035	-0.228916	-2.22019	2.5	12	4	-1	-1
ABplp	28	-2.4955	-8.57111	3.64976	2.5	18	6	-1	-1
ABpla	28	-10.902	-2.90319	5.92567	2.5	19	6	-1	-1
MS	28	-2.63675	-7.32863	-7.00457	3.7	9	2	-1	-1
P3	28	21.9206	-6.44342	1.4056	3	10	3	-1	-1
ABprp	28	9.62659	2.50416	-5.67164	2.5	17	7	-1	-1
ABalp	28	-16.7021	-7.25073	-3.22955	2.8	13	4	-1	-1
ABarp	28	-5.50192	9.30163	3.17949	2.5	15	5	-1	-1
E	28	12.7187	-9.09923	-2.78019	3.9	8	2	-1	-1
ABara	28	-8.73568	6.3712	-4.91466	2.8	14	5	-1	-1
ABpra	28	5.4152	10.3402	-4.63191	2.5	16	7	-1	-1
C	28	15.3151	5.12337	5.45853	3.4	11	3	-1	-1
ABala	28	-22.2849	-0.417561	-3.22593	3	12	4	-1	-1
ABprp	29	9.73707	2.31224	-6.1726	2.5	17	7	-1	-1
ABalp	29	-16.1949	-7.84466	-3.22951	2.8	13	4	-1	-1
C	29	14.1222	5.21587	4.94044	3.4	11	3	-1	-1
E	29	12.4163	-8.90284	-2.78238	3.9	8	2	-1	-1
ABala	29	-22.5909	0.0787732	-3.22406	3	12	4	-1	-1
ABarp	29	-5.40315	9.40281	3.18247	2.6	15	5	-1	-1
P3	29	22.6023	-4.93531	1.43728	3	10	3	-1	-1
ABara	29	-8.29985	6.10345	-6.91175	2.8	14	5	-1	-1
MS	29	-2.84036	-7.03107	-7.00378	3.7	9	2	-1	-1
ABpla	29	-12.0054	-2.61637	5.9118	2.5	19	6	-1	-1
ABplp	29	-2.0022	-8.46972	3.99249	3	18	6	-1	-1
ABpra	29	4.90922	10.8341	-4.6333	2.5	16	7	-1	-1
P3	30	22.6018	-4.22857	0.946851	3	10	3	-1	-1
ABara	30	-8.9997	6.09509	-6.92316	2.8	14	5	-1	-1
ABplp	30	-1.3065	-8.56591	4.33577	3	18	6	-1	-1
ABarp	30	-6.22034	9.47953	4.17056	3.4	15	5	-1	-1
MS	30	-3.48498	-7.37932	-4.01828	3	9	2	20	21
ABalp	30	-15.6877	-8.43859	-3.22948	2.8	13	4	-1	-1
ABprp	30	9.84755	2.12032	-6.67356	2.9	17	7	-1	-1
ABala	30	-22.8969	0.575107	-3.22219	3	12	4	-1	-1
E	30	12.1139	-8.70646	-2.78456	3.9	8	2	-1	-1
ABpra	30	4.502	11.4292	-4.63171	2.5	16	7	-1	-1
C	30	12.8281	5.40717	4.42207	3.9	11	3	-1	-1
ABpla	30	-12.8223	-1.22616	5.91768	2.5	19	6	-1	-1
ABalp	31	-15.1793	-9.1325	-3.23079	2.8	13	4	-1	-1
ABarp	31	-7.22135	9.56757	4.15562	3.4	15	5	-1	-1
C	31	12.0397	4.90226	4.06905	3.9	11	3	-1	-1
ABplp	31	-0.610804	-8.66211	4.67915	3	18	6	-1	-1
ABprp	31	10.4474	2.12749	-6.66378	2.9	17	7	-1	-1
ABara	31	-9.88371	4.78455	-6.95539	2.8	14	5	-1	-1
E	31	11.7079	-8.21132	-2.78432	3.2	8	2	22	23
ABpla	31	-13.6392	0.164053	5.92356	3.2	19	6	-1	-1
MSp	31	-0.60017	-6.14488	-3.95481	2.5	21	9	-1	-1
ABala	31	-23.3041	1.17023	-3.2206	3	12	4	-1	-1
P3	31	22.6001	-3.42185	0.457775	3	10	3	-1	-1
ABpra	31	3.99602	11.9232	-4.6331	2.5	16	7	-1	-1
MSa	31	-5.17125	-8.49944	-4.06085	2.3	20	9	-1	-1
ABpla	32	-13.0498	0.364331	6.43593	3.2	19	6	-1	-1
ABalp	32	-16.1126	-9.07069	-1.24455	2.8	13	4	-1	-1
ABprp	32	11.0473	2.13465	-6.65401	2.9	17	7	-1	-1
Ea	32	10.5438	-9.81168	-3.82528	2.2	23	8	-1	-1
MSp	32	-0.907408	-5.54856	-3.95159	2.5	21	9	-1	-1
MSa	32	-6.95475	-8.50723	-5.08996	2.3	20	9	-1	-1
C	32	11.1514	4.39617	3.7143	3.9	11	3	-1	-1
P3	32	22.6788	-4.34792	2.44679	3	10	3	-1	-1
ABara	32	-10.08	4.48221	-6.96271	3.4	14	5	-1	-1
ABplp	32	0.184872	-8.75711	5.02406	3	18	6	-1	-1
ABarp	32	-6.33248	10.4782	4.18245	3.4	15	5	-1	-1
Ep	32	14.9738	-8.09934	-0.729645	2.2	22	8	-1	-1
ABala	32	-23.2187	1.36111	-2.46644	3	12	4	-1	-1
ABpra	32	3.48883	12.5171	-4.63314	3.1	16	7	-1	-1
Ep	33	16.0651	-7.38632	-0.70226	2.2	22	8	-1	-1
ABala	33	-23.1332	1.55199	-1.71227	3	12	4	-1	-1
MSp	33	-1.21586	-4.85226	-3.94701	2.5	21	9	-1	-1
ABalp	33	-17.0459	-9.00887	0.741687	3.3	13	4	-1	-1
P3	33	22.6618	-2.94815	2.46571	3	10	3	-1	-1
ABprp	33	11.646	2.2418	-6.64288	2.9	17	7	-1	-1
MSa	33	-7.55585	-8.41441	-5.09838	2.3	20	9	-1	-1
C	33	10.263	3.89007	3.35965	3.9	11	3	-1	-1
ABpla	33	-12.4604	0.564609	6.9483	3.2	19	6	-1	-1
ABarp	33	-6.52757	10.0758	4.17378	3.4	15	5	-1	-1
ABplp	33	0.889595	-9.14868	5.03006	3	18	6	-1	-1
ABara	33	-10.7762	4.1739	-6.97817	3.4	14	5	-1	-1
Ea	33	10.4433	-10.2174	-3.49906	2.2	23	8	-1	-1
ABpra	33	3.08891	12.5123	-4.63966	3.1	16	7	-1	-1
MSp	34	-0.31675	-4.33702	-4.25885	2.5	21	9	-1	-1
ABalp	34	-17.0212	-9.69505	-0.267549	3.3	13	4	-1	-1
ABplp	34	1.6943	-9.53906	5.03769	3	18	6	-1	-1
Ea	34	10.3428	-10.6231	-3.17283	2.2	23	8	-1	-1
C	34	9.4688	4.08734	2.84943	3.9	11	3	-1	-1
MSa	34	-8.15816	-8.22161	-5.10546	2.3	20	9	-1	-1
P3	34	22.7435	-1.44721	2.48761	3	10	3	-1	-1
ABpla	34	-11.9515	0.2752	6.61917	3.2	19	6	-1	-1
ABpra	34	2.69021	12.4076	-4.64753	3.1	16	7	-1	-1
ABara	34	-11.8748	4.06078	-6.99744	3.4	14	5	-1	-1
ABala	34	-23.0478	1.74287	-0.958109	3	12	4	-1	-1
ABprp	34	12.2458	2.24897	-6.6331	2.9	17	7	-1	-1
ABarp	34	-6.82143	9.57235	4.16214	3.4	15	5	-1	-1
Ep	34	17.2563	-6.6721	-0.673245	2.4	22	8	-1	-1
ABpla	35	-11.3414	-0.112997	6.29022	3.2	19	6	-1	-1
ABarp	35	-6.72267	9.67352	4.16512	3.4	15	5	-1	-1
ABara	35	-12.0796	4.45833	-6.9953	3.4	14	5	-1	-1
ABalp	35	-17.0965	-10.3824	-1.27842	3.3	13	4	-1	-1
ABala	35	-22.8636	2.03492	-0.200963	3	12	4	-1	-1
MSa	35	-8.86045	-8.03	-5.11416	2.7	20	9	-1	-1
P3	35	22.4326	-0.55094	2.49489	3	10	3	-1	-1
ABplp	35	2.499	-9.92944	5.04532	3	18	6	-1	-1
Ep	35	17.842	-6.17187	-0.156822	2.4	22	8	-1	-1
MSp	35	0.582361	-3.82179	-4.57069	2.5	21	9	-1	-1
ABpra	35	2.29029	12.4028	-4.65405	3.1	16	7	-1	-1
ABprp	35	12.8445	2.35612	-6.62197	3.3	17	7	-1	-1
C	35	8.57461	4.28341	2.33758	3.1	11	3	24	25
Ea	35	10.1423	-11.03	-2.84824	2.7	23	8	-1	-1
ABplp	36	3.30492	-10.4198	5.0516	3	18	6	-1	-1
ABpla	36	-10.7312	-0.501195	5.96136	3.2	19	6	-1	-1
ABarp	36	-6.62512	9.87469	4.16945	3.4	15	5	-1	-1
ABprp	36	12.7428	2.0504	-6.2944	3.3	17	7	-1	-1
ABara	36	-12.0796	4.45833	-6.9953	3.4	14	5	-1	-1
Ea	36	9.85411	-11.3266	-3.35707	2.7	23	8	-1	-1
ABalp	36	-17.1002	-10.0825	-1.27436	3.3	13	4	-1	-1
Ca	36	6.89929	2.26344	2.28285	2.2	25	11	-1	-1
Cp	36	10.879	3.91095	2.36966	2.2	24	11	-1	-1
MSp	36	1.48026	-3.20657	-4.88117	3	21	9	-1	-1
P3	36	22.1217	0.345328	2.50216	3	10	3	-1	-1
MSa	36	-8.7556	-8.42874	-5.11794	2.7	20	9	-1	-1
ABala	36	-22.6673	2.33726	-0.19365	3	12	4	-1	-1
ABpra	36	1.89159	12.298	-4.66191	3.1	16	7	-1	-1
Ep	36	18.4278	-5.67165	0.359601	3	22	8	-1	-1
P3	37	22.1278	-0.15459	2.49541	3	10	3	-1	-1
ABpla	37	-10.7227	-1.20108	5.9519	3.2	19	6	-1	-1
ABara	37	-11.6858	4.96302	-6.98202	3.4	14	5	-1	-1
ABarp	37	-6.30905	9.89198	3.17456	3.4	15	5	-1	-1
MSa	37	-8.54956	-8.92627	-5.12144	2.7	20	9	-1	-1
ABalp	37	-17.8025	-9.89086	-1.28306	3.3	13	4	-1	-1
Ca	37	5.90801	1.55161	2.25709	2.2	25	11	-1	-1
ABprp	37	12.6411	1.74469	-5.96682	3.3	17	7	-1	-1
MSp	37	1.68732	-2.89509	-5.54038	3	21	9	-1	-1
Ea	37	9.46591	-11.6245	-3.86753	2.7	23	8	-1	-1
Cp	37	11.5696	4.01244	2.8823	2.2	24	11	-1	-1
ABpra	37	2.78699	12.002	-4.15142	3.1	16	7	-1	-1
Ep	37	18.2375	-6.4739	0.34553	3	22	8	-1	-1
ABplp	37	2.414	-10.8271	4.78158	3	18	6	-1	-1
ABala	37	-22.3722	2.74078	-0.183355	3	12	4	-1	-1
Ep	38	17.9473	-7.27735	0.329829	3	22	8	-1	-1
MSa	38	-8.34474	-9.32382	-5.12358	2.7	20	9	-1	-1
ABplp	38	1.42432	-11.3355	4.50859	3	18	6	-1	-1
ABpla	38	-10.7142	-1.90096	5.94244	3.2	19	6	-1	-1
Ea	38	9.07771	-11.9224	-4.37799	2.7	23	8	-1	-1
ABalp	38	-18.506	-9.59927	-1.29042	3.3	13	4	-1	-1
P3	38	22.1339	-0.654507	2.48865	3	10	3	-1	-1
Ca	38	5.50367	1.24003	2.74641	2.2	25	11	-1	-1
ABprp	38	12.4406	1.3378	-5.64223	3.3	17	7	-1	-1
MSp	38	1.89438	-2.58361	-6.19957	3	21	9	-1	-1
ABarp	38	-5.89422	10.0104	2.18266	3.4	15	5	-1	-1
ABara	38	-11.4919	5.46533	-6.97201	3.4	14	5	-1	-1
Cp	38	12.2602	4.11393	3.39495	2.2	24	11	-1	-1
ABala	38	-22.0771	3.1443	-0.173061	3	12	4	-1	-1
ABpra	38	3.68239	11.7059	-3.64092	3.1	16	7	-1	-1
ABpra	39	4.57779	11.4099	-3.13042	3.1	16	7	-1	-1
ABplp	39	0.433423	-11.7439	4.23694	3	18	6	-1	-1
ABarp	39	-6.20587	10.3	2.68171	3.4	15	5	-1	-1
ABprp	39	12.7327	1.53678	-5.30138	3.3	17	7	-1	-1
ABpla	39	-10.7057	-2.60085	5.93298	3.2	19	6	-1	-1
Ea	39	8.68829	-12.1203	-4.8871	3.2	23	8	-1	-1
Cp	39	13.3546	4.12249	3.7461	2.2	24	11	-1	-1
ABalp	39	-18.4001	-9.189	-1.9499	3.3	13	4	-1	-1
Ep	39	17.6571	-8.0808	0.314129	3	22	8	-1	-1
Ca	39	5.09812	1.02843	3.23708	2.8	25	11	-1	-1
P3	39	22.0412	-1.2556	2.47891	3	10	3	-1	-1
MSa	39	-8.14235	-9.52139	-5.12303	3.2	20	9	-1	-1
MSp	39	2.20143	-2.27093	-6.85715	3	21	9	-1	-1
ABara	39	-10.9932	5.57128	-6.96251	3.4	14	5	-1	-1
ABala	39	-21.7862	3.44326	0.169108	3	12	4	-1	-1
Ep	40	17.3669	-8.88425	0.298429	3	22	8	-1	-1
ABala	40	-21.4953	3.74222	0.511376	3	12	4	-1	-1
MSp	40	2.70254	-2.36495	-6.85035	3	21	9	-1	-1
MSa	40	-7.53831	-9.40967	-5.44515	3.2	20	9	-1	-1
ABpra	40	5.57317	11.115	-2.61829	3.5	16	7	-1	-1
ABalp	40	-18.2942	-8.77873	-2.60938	3.3	13	4	-1	-1
Cp	40	14.449	4.13106	4.09735	2.2	24	11	-1	-1
ABpla	40	-10.7959	-3.40191	5.92054	3.2	19	6	-1	-1
ABplp	40	-0.56234	-11.7525	3.9707	3.5	18	6	-1	-1
ABarp	40	-6.51874	10.6895	3.18212	3.4	15	5	-1	-1
ABprp	40	13.0249	1.73576	-4.96052	3.3	17	7	-1	-1
Ea	40	9.18697	-12.0143	-4.8776	3.2	23	8	-1	-1
ABara	40	-10.4945	5.67724	-6.95301	3.4	14	5	-1	-1
Ca	40	5.19609	0.926897	3.43731	2.8	25	11	-1	-1
P3	40	21.9497	-1.95668	2.46782	3	10	3	-1	-1
ABprp	41	13.3158	2.03472	-4.61832	3.3	17	7	-1	-1
Ep	41	16.8575	-8.99935	0.95548	3	22	8	-1	-1
Ca	41	5.39404	0.82656	3.63917	2.8	25	11	-1	-1
MSp	41	3.30364	-2.45776	-6.84193	3	21	9	-1	-1
ABarp	41	-6.09936	9.0945	3.16701	3.4	15	5	26	27
ABplp	41	-0.0511761	-11.3328	2.98448	3.5	18	6	-1	-1
ABalp	41	-18.0896	-8.26729	-3.26588	3.3	13	4	-1	-1
ABala	41	-21.2044	4.04119	0.853544	3	12	4	-1	-1
Cp	41	15.5446	4.03965	4.44715	2.9	24	11	-1	-1
P3	41	21.8583	-2.65776	2.45673	3	10	3	-1	-1
ABpra	41	4.77941	10.6055	-2.63808	3.5	16	7	-1	-1
ABpla	41	-10.7923	-3.70186	5.91649	3.2	19	6	-1	-1
ABara	41	-9.99585	5.78319	-6.94351	3.4	14	5	-1	-1
MSa	41	-6.93427	-9.29795	-5.76729	3.2	20	9	-1	-1
Ea	41	9.68565	-11.9084	-4.8681	3.2	23	8	-1	-1
ABprp	42	13.317	1.93474	-4.61968	3.3	17	7	-1	-1
Ea	42	10.2831	-11.7012	-4.85562	3.2	23	8	-1	-1
Ca	42	5.49201	0.725029	3.8394	2.8	25	11	-1	-1
ABalp	42	-17.3849	-8.65886	-3.25988	3.3	13	4	28	29
ABpla	42	-10.6887	-4.00062	5.91406	3.2	19	6	30	31
MSp	42	3.90595	-2.65056	-6.83485	3	21	9	-1	-1
ABpra	42	3.88689	9.99488	-2.66086	3.5	16	7	32	33
Cp	42	16.1396	4.44675	4.46233	2.9	24	11	-1	-1
MSa	42	-6.23147	-9.08506	-6.08643	3.2	20	9	-1	-1
ABala	42	-20.9761	3.05745	-0.156487	3	12	4	34	35
ABara	42	-9.89709	5.88437	-6.94053	2.4	14	5	36	37
Ep	42	16.3493	-9.21443	1.61108	3	22	8	-1	-1
P3	42	21.768	-3.45882	2.44429	3	10	3	-1	-1
ABplp	42	0.459988	-10.9132	1.99826	3.5	18	6	38	39
ABarpp	42	-4.19002	8.31732	3.18716	2.5	26	15	-1	-1
ABarpa	42	-9.69254	8.55158	3.10159	2.5	27	15	-1	-1
ABplpa	43	-2.11727	-11.4305	0.949355	2.3	39	18	-1	-1
ABpraa	43	2.07388	11.0732	-2.67532	2.3	32	16	-1	-1
ABplap	43	-7.87643	-2.34002	3.98176	2.3	30	19	-1	-1
ABalpa	43	-18.9867	-7.16451	-4.26546	2.2	28	13	-1	-1
ABarap	43	-7.2171	7.51635	-6.87491	2.1	37	14	-1	-1
ABarpp	43	-2.11874	9.32853	4.23467	2.5	26	15	-1	-1
ABprap	43	6.96526	10.4181	-1.60516	2.5	33	16	-1	-1
Ep	43	15.841	-9.42951	2.26678	3.4	22	8	-1	-1
ABplpp	43	1.52782	-9.61401	3.03353	2.3	38	18	-1	-1
ABalpp	43	-15.2155	-10.1735	-0.244974	2.2	29	13	-1	-1
ABprp	43	13.2182	1.83356	-4.62266	3.3	17	7	40	41
ABplaa	43	-13.0903	-2.51582	4.89545	2.3	31	19	-1	-1
Cp	43	16.8346	4.85504	4.47914	2.9	24	11	-1	-1
ABarpa	43	-9.59711	10.2662	2.12642	2.5	27	15	-1	-1
MSp	43	2.90615	-2.66251	-6.85115	3	21	9	-1	-1
ABalap	43	-19.3182	5.1637	0.899372	2.1	35	12	-1	-1
ABaraa	43	-13.1867	5.04509	-7.00511	2.1	36	14	-1	-1
Ca	43	5.68996	0.624693	4.04127	2.8	25	11	-1	-1
Ea	43	8.97971	-11.4168	-4.87275	3.2	23	8	-1	-1
P3	43	22.5934	-5.54892	2.42895	3	10	3	42	43
ABalaa	43	-23.3583	2.94251	-1.19672	2.1	34	12	-1	-1
MSa	43	-7.83966	-8.40428	-6.10305	3.2	20	9	-1	-1
Ea	44	7.57635	-11.1336	-4.89151	3.2	23	8	-1	-1
ABplpa	44	-3.13076	-11.6561	1.93013	2.3	39	18	-1	-1
ABarap	44	-6.72725	7.0087	-5.87374	2.1	37	14	-1	-1
ABalpp	44	-15.4404	-10.8032	1.74321	2.2	29	13	-1	-1
ABpraa	44	2.47777	12.0915	-3.65506	2.3	32	16	-1	-1
ABalpa	44	-19.2947	-7.17495	-3.77046	2.2	28	13	-1	-1
ABaraa	44	-13.4894	3.92798	-6.02509	2.1	36	14	-1	-1
D	44	22.9842	-2.11728	0.481862	1.9	43	10	-1	-1
ABprpa	44	10.5571	1.32881	-6.67296	2.1	40	17	-1	-1
ABprap	44	8.94872	10.4283	-0.57279	2.5	33	16	-1	-1
ABarpa	44	-9.08915	10.279	1.63468	2.5	27	15	-1	-1
ABprpp	44	15.9101	1.15221	-3.58834	2.1	41	17	-1	-1
MSp	44	1.90757	-2.77443	-6.8688	3	21	9	-1	-1
Ep	44	15.1573	-9.42416	1.2556	3.4	22	8	-1	-1
ABplap	44	-7.08671	-1.83397	4.2515	2.3	30	19	-1	-1
Ca	44	5.88791	0.524356	4.24313	2.8	25	11	-1	-1
ABplaa	44	-12.8964	-2.01351	4.90546	2.3	31	19	-1	-1
ABalaa	44	-23.5595	3.04011	-1.19863	2.6	34	12	-1	-1
ABarpp	44	-1.11286	8.84056	4.24421	2.5	26	15	-1	-1
ABalap	44	-18.0492	6.36532	1.93655	2.1	35	12	-1	-1
ABplpp	44	2.32324	-9.91126	3.5424	2.3	38	18	-1	-1
MSa	44	-9.44784	-7.72351	-6.11966	3.2	20	9	-1	-1
Cp	44	17.5283	5.36332	4.49731	2.9	24	11	-1	-1
P4	44	21.4567	-6.72192	-0.606154	1.9	42	10	-1	-1
ABalpp	45	-15.438	-11.0031	1.74051	2.2	29	13	-1	-1
MSp	45	0.809013	-2.88756	-6.88807	3	21	9	-1	-1
Ea	45	6.76556	-10.2433	-4.89238	3.2	23	8	-1	-1
P4	45	20.9799	-8.62758	-0.63998	1.9	42	10	-1	-1
ABplaa	45	-13.2042	-1.8217	5.2365	2.3	31	19	-1	-1
ABpraa	45	2.48314	12.0961	-3.98832	2.3	32	16	-1	-1
ABprpp	45	16.3156	1.36381	-4.07901	2.1	41	17	-1	-1
Cp	45	17.2399	4.86439	4.15244	2.9	24	11	-1	-1
ABarpp	45	-0.0070056	8.35378	4.25538	2.5	26	15	-1	-1
Ca	45	6.1842	0.827889	4.25207	2.8	25	11	-1	-1
ABplpp	45	3.11987	-10.3085	4.04992	2.3	38	18	-1	-1
D	45	22.9789	-2.12185	0.815087	1.9	43	10	-1	-1
MSa	45	-11.0572	-6.94275	-6.13492	3.2	20	9	-1	-1
Ep	45	14.4724	-9.31882	0.245765	3.4	22	8	-1	-1
ABalap	45	-17.9565	6.96641	1.94629	2.1	35	12	-1	-1
ABplap	45	-6.19822	-1.22675	4.52422	2.3	30	19	-1	-1
ABplpa	45	-4.14304	-11.9817	2.90956	2.3	39	18	-1	-1
ABalaa	45	-23.799	3.6102	0.80577	2.6	34	12	-1	-1
ABprap	45	9.6505	9.8322	-0.236266	2.5	33	16	-1	-1
ABaraa	45	-13.5974	3.91993	-5.52684	2.1	36	14	-1	-1
ABarpa	45	-8.58118	10.2919	1.14294	2.5	27	15	-1	-1
ABalpa	45	-19.6039	-7.0854	-3.27411	2.2	28	13	-1	-1
ABarap	45	-6.7309	7.30865	-5.86968	2.1	37	14	-1	-1
ABprpa	45	9.4452	2.31551	-6.67738	2.1	40	17	-1	-1
ABprpa	46	8.9453	2.30954	-6.68552	2.1	40	17	-1	-1
Ea	46	5.95478	-9.35299	-4.89326	3.2	23	8	-1	-1
ABplaa	46	-13.5119	-1.62989	5.56764	2.3	31	19	-1	-1
D	46	23.0735	-2.12523	1.15004	1.9	43	10	-1	-1
Cp	46	16.9514	4.36546	3.80747	2.9	24	11	-1	-1
Ca	46	6.48049	1.13142	4.26102	2.8	25	11	-1	-1
ABalpa	46	-20.105	-6.99139	-3.2809	2.2	28	13	-1	-1
P4	46	20.886	-9.12869	-0.648367	1.9	42	10	-1	-1
ABalaa	46	-23.9941	3.20788	0.797105	2.6	34	12	-1	-1
ABplap	46	-5.30974	-0.619529	4.79694	2.3	30	19	-1	-1
ABarap	46	-6.73577	7.70858	-5.86428	2.1	37	14	-1	-1
ABalap	46	-17.765	7.66868	1.95901	2.5	35	12	-1	-1
ABaraa	46	-13.8042	3.8107	-5.03156	2.4	36	14	-1	-1
ABplpa	46	-3.84553	-11.7782	2.91715	2.3	39	18	-1	-1
MSa	46	-11.0536	-7.2427	-6.13898	3.2	20	9	-1	-1
ABarpa	46	-9.28642	10.2789	1.46476	2.5	27	15	-1	-1
Ep	46	13.7874	-9.21349	-0.764066	3.4	22	8	-1	-1
ABpraa	46	2.48852	12.1007	-4.32159	2.3	32	16	-1	-1
ABprpp	46	16.8163	1.97654	-4.56264	2.4	41	17	-1	-1
ABplpp	46	4.01041	-10.2046	4.56582	2.3	38	18	-1	-1
MSp	46	0.109156	-2.89592	-6.89948	3	21	9	-1	-1
ABprap	46	10.3523	9.23609	0.100358	2.5	33	16	-1	-1
ABarpp	46	0.99964	8.47256	3.77314	2.5	26	15	-1	-1
ABalpp	46	-15.4356	-11.2031	1.7378	2.2	29	13	-1	-1
ABplap	47	-4.82482	0.282866	5.06719	2.6	30	19	-1	-1
ABalpa	47	-20.6074	-6.79739	-3.28635	2.2	28	13	-1	-1
ABpraa	47	2.59388	12.1064	-4.65321	2.6	32	16	-1	-1
ABaraa	47	-14.9741	4.02376	-7.04796	2.4	36	14	-1	-1
D	47	23.1669	-2.02862	1.48625	2.4	43	10	-1	-1
ABarap	47	-6.84061	8.10732	-5.8605	2.6	37	14	-1	-1
Ea	47	5.95036	-9.65979	-4.39742	3.2	23	8	-1	-1
ABplpa	47	-3.44927	-11.4734	2.92772	2.3	39	18	-1	-1
Ep	47	13.9813	-8.71119	-0.75405	3.4	22	8	-1	-1
ABprap	47	11.0541	8.63998	0.436881	2.5	33	16	-1	-1
ABplaa	47	-13.9209	-1.33928	5.8984	2.3	31	19	-1	-1
ABprpp	47	17.5161	1.9849	-4.55123	2.4	41	17	-1	-1
Ca	47	6.77678	1.43496	4.26996	2.8	25	11	-1	-1
P4	47	20.6933	-9.73098	-0.659734	1.9	42	10	-1	-1
ABalap	47	-17.6687	7.96983	1.96469	2.5	35	12	-1	-1
ABalaa	47	-24.7866	2.59842	0.77596	2.6	34	12	-1	-1
ABarpp	47	2.00507	8.69132	3.29225	2.5	26	15	-1	-1
Cp	47	16.6641	3.76654	3.46124	2.9	24	11	-1	-1
ABprpa	47	8.34542	2.30237	-6.6953	2.1	40	17	-1	-1
ABplpp	47	5.00092	-10.0995	5.08336	2.3	38	18	-1	-1
MSp	47	-0.590701	-2.90428	-6.91089	3	21	9	-1	-1
ABalpp	47	-15.3319	-11.5019	1.73538	2.2	29	13	-1	-1
MSa	47	-11.0487	-7.64263	-6.14438	3.2	20	9	-1	-1
ABarpa	47	-9.99165	10.266	1.78668	2.5	27	15	-1	-1
MSa	48	-11.0439	-8.04257	-6.14979	3.2	20	9	-1	-1
ABaraa	48	-15.1753	4.12135	-7.04987	2.4	36	14	-1	-1
ABalap	48	-17.5724	8.27097	1.97038	2.5	35	12	-1	-1
ABalpp	48	-14.6563	-11.5141	3.24645	2.2	29	13	-1	-1
ABarap	48	-6.94059	8.10613	-5.86213	2.6	37	14	-1	-1
Ea	48	5.84231	-9.66784	-3.89917	3.5	23	8	-1	-1
ABprpa	48	7.74555	2.29521	-6.70508	2.6	40	17	-1	-1
ABprpp	48	18.2172	1.89328	-4.54118	2.4	41	17	-1	-1
ABarpa	48	-10.6957	10.1531	2.10714	2.5	27	15	-1	-1
Ep	48	14.1752	-8.20888	-0.744033	3.4	22	8	-1	-1
MSp	48	-1.38811	-3.1138	-6.92663	3.4	21	9	-1	-1
ABalaa	48	-24.9656	2.20981	-0.232481	2.6	34	12	-1	-1
ABplpp	48	5.99144	-9.99447	5.60089	2.3	38	18	-1	-1
ABprap	48	11.256	9.14914	-0.0529906	2.5	33	16	-1	-1
ABplap	48	-4.12618	0.39121	5.07995	2.6	30	19	-1	-1
ABplpa	48	-3.95038	-11.3794	2.92093	2.3	39	18	-1	-1
ABalpa	48	-21.1097	-6.6034	-3.29179	2.2	28	13	-1	-1
ABplaa	48	-14.6292	-0.647759	5.89646	2.3	31	19	-1	-1
P4	48	20.6006	-10.3321	-0.669473	1.9	42	10	-1	-1
Cp	48	16.6629	3.86653	3.46259	2.9	24	11	-1	-1
ABarpp	48	2.00385	8.79131	3.2936	2.5	26	15	-1	-1
D	48	23.6643	-1.82268	1.4971	2.4	43	10	-1	-1
Ca	48	7.07185	1.83847	4.28025	2.8	25	11	-1	-1
ABpraa	48	2.00207	12.1061	-5.16288	2.6	32	16	-1	-1
Ea	49	6.12567	-8.97123	-3.38493	3.5	23	8	-1	-1
ABarpa	49	-10.8993	10.4506	2.10794	2.5	27	15	-1	-1
ABpraa	49	1.41025	12.1058	-5.67254	2.6	32	16	-1	-1
ABprpa	49	7.1513	2.49486	-7.21204	2.6	40	17	-1	-1
ABalap	49	-17.9772	8.66613	1.96926	2.5	35	12	-1	-1
ABprpp	49	18.9171	1.90164	-4.52977	2.4	41	17	-1	-1
ABplap	49	-3.42754	0.499554	5.09271	2.6	30	19	-1	-1
MSp	49	-1.59344	-3.12076	-6.59663	3.4	21	9	-1	-1
MSa	49	-11.2497	-8.45403	-5.49193	3.2	20	9	-1	-1
Ep	49	14.3691	-7.70657	-0.734017	3.4	22	8	-1	-1
ABalaa	49	-24.9595	1.70989	-0.239239	2.6	34	12	-1	-1
ABplpa	49	-4.55147	-11.2866	2.9125	2.3	39	18	-1	-1
ABplaa	49	-15.3388	0.143749	5.89586	2.3	31	19	-1	-1
P4	49	20.408	-10.9344	-0.680841	2.3	42	10	-1	-1
ABaraa	49	-15.3753	4.11896	-7.05313	2.8	36	14	-1	-1
Cp	49	16.7605	4.06769	3.46693	2.9	24	11	-1	-1
ABarap	49	-7.14177	8.20372	-5.86404	2.6	37	14	-1	-1
ABarpp	49	2.1014	8.99247	3.29793	2.5	26	15	-1	-1
D	49	24.2618	-1.61555	1.50958	2.4	43	10	-1	-1
Ca	49	7.07063	1.93846	4.28161	2.8	25	11	-1	-1
ABplpp	49	6.98195	-9.8894	6.11843	3	38	18	-1	-1
ABalpp	49	-13.9806	-11.5263	4.75752	2.9	29	13	-1	-1
ABalpa	49	-21.712	-6.4106	-3.29887	2.2	28	13	-1	-1
ABprap	49	11.4579	9.6583	-0.542862	2.5	33	16	-1	-1
D	50	24.7592	-1.40961	1.52043	2.4	43	10	-1	-1
ABalpa	50	-21.7132	-6.31061	-3.29752	2.2	28	13	-1	-1
ABaraa	50	-15.4667	3.41788	-7.06422	2.8	36	14	-1	-1
Ea	50	6.50901	-8.27343	-2.86906	3.5	23	8	-1	-1
ABplap	50	-2.63014	0.709076	5.10845	2.6	30	19	-1	-1
ABprpa	50	6.45586	2.79331	-7.71928	2.6	40	17	-1	-1
ABplpp	50	7.17948	-9.68705	6.12439	3	38	18	-1	-1
P4	50	20.408	-10.9344	-0.680841	2.3	42	10	-1	-1
ABalpp	50	-13.8855	-11.1251	4.76456	2.9	29	13	-1	-1
Cp	50	16.858	4.26885	3.47126	3.2	24	11	-1	-1
ABplaa	50	-16.0484	0.935256	5.89527	2.9	31	19	-1	-1
ABpraa	50	0.818442	12.1055	-6.18221	2.6	32	16	-1	-1
ABarap	50	-6.73647	8.21307	-6.19078	2.6	37	14	-1	-1
ABalaa	50	-24.8187	1.03862	-2.24662	2.6	34	12	-1	-1
ABplpa	50	-5.15257	-11.1938	2.90407	2.8	39	18	-1	-1
ABarpp	50	2.09897	9.19244	3.30064	2.5	26	15	-1	-1
Ca	50	7.06942	2.03844	4.28296	2.8	25	11	-1	-1
MSp	50	-1.89876	-3.12891	-6.26825	3.4	21	9	-1	-1
ABalap	50	-18.3819	9.06129	1.96815	2.8	35	12	-1	-1
ABprap	50	11.6599	10.1675	-1.03273	2.5	33	16	-1	-1
Ep	50	14.6629	-7.20307	-0.722371	3.4	22	8	-1	-1
MSa	50	-11.4543	-8.96548	-4.83544	3.2	20	9	-1	-1
ABarpa	50	-11.5077	11.1434	2.10762	2.9	27	15	-1	-1
ABprpp	50	19.7181	1.81121	-4.51809	2.4	41	17	-1	-1
ABprpp	51	19.9169	1.91358	-4.51348	2.4	41	17	-1	-1
ABalpp	51	-13.7904	-10.724	4.77159	2.9	29	13	-1	-1
ABalap	51	-18.3807	8.9613	1.9668	2.8	35	12	-1	-1
Ea	51	6.50658	-8.07346	-2.86636	3.5	23	8	-1	-1
ABarpa	51	-10.6917	11.1666	1.12088	2.9	27	15	-1	-1
ABprap	51	11.8606	10.7766	-1.52125	2.5	33	16	-1	-1
D	51	25.3555	-1.10249	1.53426	2.4	43	10	-1	-1
ABprpa	51	6.45464	2.89329	-7.71793	2.6	40	17	-1	-1
ABplpp	51	7.37579	-9.38471	6.1317	3	38	18	-1	-1
ABaraa	51	-15.5582	2.7168	-7.07531	2.8	36	14	-1	-1
P4	51	20.308	-10.9356	-0.68247	2.3	42	10	-1	-1
ABalpa	51	-21.8144	-6.21182	-3.2978	2.2	28	13	-1	-1
MSa	51	-11.659	-9.47692	-4.17893	3.2	20	9	-1	-1
ABarap	51	-6.22998	8.12363	-6.51725	2.6	37	14	-1	-1
ABplpa	51	-5.06578	-11.0018	3.57496	2.8	39	18	-1	-1
Ca	51	6.96822	2.13723	4.28268	3.4	25	11	-1	-1
ABplaa	51	-15.9509	1.13642	5.8996	2.9	31	19	-1	-1
Cp	51	17.2591	4.17364	3.47643	3.2	24	11	-1	-1
Ep	51	14.7629	-7.20188	-0.720741	3.4	22	8	-1	-1
ABplap	51	-2.73255	0.907848	5.10952	2.6	30	19	-1	-1
ABpraa	51	0.227846	12.0052	-6.69322	2.6	32	16	-1	-1
ABalaa	51	-24.3213	1.24456	-2.23577	2.6	34	12	-1	-1
MSp	51	-2.20407	-3.13706	-5.93989	3.4	21	9	-1	-1
ABarpp	51	2.19651	9.3936	3.30497	2.5	26	15	-1	-1
ABaraa	52	-15.357	2.61921	-7.0734	2.8	36	14	-1	-1
P4	52	20.308	-10.9356	-0.68247	2.3	42	10	-1	-1
MSa	52	-11.9638	-9.08057	-4.17842	3.2	20	9	44	45
ABalap	52	-18.3783	8.76134	1.9641	2.8	35	12	-1	-1
Ea	52	6.50414	-7.87349	-2.86366	3.5	23	8	-1	-1
D	52	24.8653	-1.90833	1.5153	2.4	43	10	-1	-1
Ep	52	14.8629	-7.20068	-0.719112	3.4	22	8	-1	-1
ABprap	52	11.757	11.0754	-1.51883	2.5	33	16	-1	-1
ABplap	52	-2.83496	1.10662	5.11059	2.6	30	19	-1	-1
ABpraa	52	0.315855	12.0972	-6.02372	2.6	32	16	-1	-1
ABplpa	52	-4.97898	-10.8097	4.24574	2.8	39	18	-1	-1
ABalaa	52	-24.0323	2.14799	-2.21872	2.6	34	12	-1	-1
ABprpp	52	20.1156	2.01595	-4.50887	2.4	41	17	-1	-1
ABarpp	52	2.19408	9.59356	3.30767	2.5	26	15	-1	-1
Ca	52	6.86773	1.73153	4.60887	3.4	25	11	-1	-1
Cp	52	17.7615	3.97965	3.48187	3.2	24	11	-1	-1
ABarpa	52	-10.493	11.269	1.12549	2.9	27	15	-1	-1
MSp	52	-2.50158	-3.34061	-5.94748	3.4	21	9	46	47
ABprpa	52	6.55341	2.99447	-7.71495	2.6	40	17	-1	-1
ABplaa	52	-15.8545	1.43756	5.90528	2.9	31	19	-1	-1
ABalpp	52	-13.6965	-10.2229	4.77998	2.9	29	13	-1	-1
ABalpa	52	-21.9156	-6.11304	-3.29807	2.2	28	13	-1	-1
ABplpp	52	7.17583	-9.3871	6.12844	3	38	18	-1	-1
ABarap	52	-5.72349	8.03419	-6.8437	2.6	37	14	-1	-1
ABplaa	53	-15.6558	1.53993	5.90989	2.9	31	19	-1	-1
MSap	53	-9.688	-9.78041	-2.15085	2.4	44	20	-1	-1
D	53	24.3751	-2.71417	1.49634	2.4	43	10	-1	-1
ABprap	53	11.6534	11.3741	-1.5164	2.5	33	16	-1	-1
ABarpp	53	2.29163	9.79473	3.312	2.5	26	15	-1	-1
ABarpa	53	-10.3091	11.2577	2.12853	2.9	27	15	-1	-1
ABarap	53	-5.82225	7.93301	-6.84669	2.6	37	14	-1	-1
ABplpp	53	6.87589	-9.39068	6.12355	3	38	18	-1	-1
ABprpp	53	20.3144	2.11832	-4.50425	2.7	41	17	-1	-1
MSpp	53	0.189354	-2.60848	-5.89402	1.9	47	21	-1	-1
ABpraa	53	0.403864	12.1893	-5.35423	2.6	32	16	-1	-1
Ca	53	6.76724	1.32583	4.93516	3.4	25	11	-1	-1
ABprpa	53	7.14964	3.30158	-7.70112	2.6	40	17	-1	-1
ABaraa	53	-15.0559	2.52281	-7.06986	2.8	36	14	-1	-1
ABalap	53	-18.3771	8.66135	1.96274	2.8	35	12	-1	-1
Ea	53	6.91578	-8.16181	-3.36108	3.5	23	8	-1	-1
ABplap	53	-3.03735	1.3042	5.11004	2.9	30	19	-1	-1
MSpa	53	-3.69769	-3.6549	-5.97109	1.9	46	21	-1	-1
ABplpa	53	-4.79221	-10.6165	4.91825	2.8	39	18	-1	-1
ABalpp	53	-13.6014	-9.82178	4.78701	2.9	29	13	-1	-1
ABalaa	53	-24.5459	1.92835	-1.22979	2.6	34	12	-1	-1
MSaa	53	-13.9521	-8.69082	-5.20538	2.4	45	20	-1	-1
P4	53	20.2092	-11.0367	-0.685451	2.3	42	10	-1	-1
Ep	53	14.9628	-7.19949	-0.717482	3.4	22	8	-1	-1
ABalpa	53	-22.018	-5.91426	-3.297	2.2	28	13	-1	-1
Cp	53	18.2638	3.78565	3.48732	3.2	24	11	-1	-1
ABarap	54	-5.92101	7.83183	-6.84967	2.6	37	14	-1	-1
ABplpa	54	-3.79485	-10.4046	4.93725	2.8	39	18	-1	-1
D	54	23.8862	-3.62	1.47603	2.4	43	10	-1	-1
MSaa	54	-13.5542	-9.19281	-4.70573	2.4	45	20	-1	-1
MSpa	54	-4.30243	-3.26213	-5.97546	1.9	46	21	-1	-1
ABplpp	54	6.57595	-9.39426	6.11867	3	38	18	-1	-1
ABprap	54	11.4497	11.6717	-1.51561	2.5	33	16	-1	-1
ABprpa	54	7.84584	3.6099	-7.68566	2.6	40	17	-1	-1
ABalpa	54	-21.8168	-6.01186	-3.29509	2.2	28	13	-1	-1
ABarpa	54	-10.6091	11.2541	2.12364	2.9	27	15	-1	-1
MSpp	54	0.691236	-2.09574	-6.379	1.9	47	21	-1	-1
ABaraa	54	-15.4582	2.718	-7.07368	2.8	36	14	-1	-1
MSap	54	-8.88087	-10.3708	-2.14592	2.4	44	20	-1	-1
Cp	54	17.9639	3.78207	3.48243	3.2	24	11	-1	-1
Ea	54	7.42739	-8.44893	-3.85687	3.5	23	8	-1	-1
ABplap	54	-3.24054	1.29907	5.30673	2.9	30	19	-1	-1
ABalpp	54	-13.5062	-9.42065	4.79405	2.9	29	13	-1	-1
Ca	54	6.56677	0.91894	5.25972	3.4	25	11	-1	-1
Ep	54	15.164	-7.29709	-0.715574	3.4	22	8	-1	-1
ABpraa	54	0.591852	12.2825	-4.6831	3	32	16	-1	-1
ABprpp	54	20.4143	2.11952	-4.50263	2.7	41	17	-1	-1
ABarpp	54	2.38917	9.99589	3.31634	2.5	26	15	-1	-1
ABalaa	54	-24.6519	2.42707	-1.22467	2.6	34	12	-1	-1
P4	54	20.1105	-11.1379	-0.688432	2.3	42	10	-1	-1
ABalap	54	-18.3746	8.46139	1.96004	2.8	35	12	-1	-1
ABplaa	54	-15.3571	1.6435	5.91613	2.9	31	19	-1	-1
ABplap	55	-3.44251	1.19395	5.50208	2.9	30	19	-1	-1
ABprpa	55	8.54084	4.01819	-7.66884	2.6	40	17	-1	-1
ABalaa	55	-24.3459	1.93073	-1.22653	2.6	34	12	-1	-1
ABalpp	55	-13.4124	-8.91954	4.80244	2.9	29	13	-1	-1
MSpp	55	1.29188	-1.48182	-6.861	1.9	47	21	-1	-1
ABaraa	55	-15.8618	3.01317	-7.07614	2.8	36	14	-1	-1
ABprpp	55	20.6143	2.12191	-4.49937	2.7	41	17	-1	-1
ABplpa	55	-2.7987	-10.0927	4.9576	2.8	39	18	-1	-1
ABprap	55	11.2498	11.6693	-1.51887	2.5	33	16	-1	-1
ABalpa	55	-21.6157	-6.10945	-3.29318	2.2	28	13	-1	-1
ABarpa	55	-11.0078	11.1493	2.11577	2.9	27	15	-1	-1
ABarap	55	-6.11976	7.72946	-6.85428	2.6	37	14	-1	-1
ABplpp	55	6.27601	-9.39784	6.11378	3	38	18	-1	-1
ABalap	55	-18.3734	8.3614	1.95869	2.8	35	12	-1	-1
Ea	55	6.41665	-7.56103	-3.86101	3.5	23	8	-1	-1
ABplaa	55	-15.0596	1.84705	5.92373	2.9	31	19	-1	-1
ABpraa	55	0.591852	12.2825	-4.6831	3	32	16	-1	-1
Ca	55	6.36438	1.11652	5.25916	3.4	25	11	-1	-1
P4	55	20.0129	-11.3391	-0.692765	2.3	42	10	-1	-1
MSpa	55	-4.90717	-2.86936	-5.97983	1.9	46	21	-1	-1
MSaa	55	-13.155	-9.79479	-4.20743	2.4	45	20	-1	-1
ABarpp	55	1.98682	10.1911	3.31252	2.5	26	15	-1	-1
D	55	23.6833	-3.82692	1.8033	2.4	43	10	-1	-1
Ep	55	15.064	-7.29828	-0.717204	3.4	22	8	-1	-1
MSap	55	-8.07373	-10.9611	-2.14099	2.4	44	20	-1	-1
Cp	55	17.6639	3.77849	3.47754	3.2	24	11	-1	-1
P4	56	19.9154	-11.5402	-0.697097	2.3	42	10	-1	-1
ABalaa	56	-24.3447	1.83075	-1.22789	2.6	34	12	-1	-1
ABprpa	56	8.84077	4.02177	-7.66395	2.6	40	17	-1	-1
ABplaa	56	-15.4522	1.24237	5.9091	2.9	31	19	-1	-1
Ca	56	6.062	1.3129	5.25698	3.4	25	11	-1	-1
Cp	56	17.264	3.77371	3.47102	3.2	24	11	-1	-1
MSaa	56	-13.3401	-9.68348	-5.20912	2.4	45	20	-1	-1
ABprpp	56	20.8143	2.1243	-4.49611	2.7	41	17	-1	-1
ABalpa	56	-21.3096	-6.60579	-3.29505	2.7	28	13	-1	-1
ABprap	56	10.9486	11.7657	-1.52241	2.5	33	16	-1	-1
ABalpp	56	-13.3063	-9.41826	4.79731	2.9	29	13	-1	-1
ABarpp	56	1.58447	10.3863	3.30871	2.5	26	15	-1	-1
ABplpp	56	5.97607	-9.40143	6.10889	3	38	18	-1	-1
ABplap	56	-3.74567	1.18763	5.69714	2.9	30	19	-1	-1
D	56	23.4804	-4.03385	2.13066	2.4	43	10	-1	-1
ABaraa	56	-15.7643	3.21433	-7.07181	2.8	36	14	-1	-1
MSap	56	-7.2666	-11.5514	-2.13606	2.4	44	20	-1	-1
ABalap	56	-18.371	8.16144	1.95599	2.8	35	12	-1	-1
MSpp	56	1.39263	-0.873866	-7.35115	1.9	47	21	-1	-1
Ea	56	5.4059	-6.67312	-3.86514	3.5	23	8	-1	-1
MSpa	56	-5.91062	-2.58135	-5.99207	2.3	46	21	-1	-1
ABpraa	56	0.491873	12.2813	-4.68473	3	32	16	-1	-1
Ep	56	14.9641	-7.29947	-0.718834	3.4	22	8	-1	-1
ABplpa	56	-2.7914	-10.6926	4.94949	2.8	39	18	-1	-1
ABarpa	56	-11.0078	11.1493	2.11577	2.9	27	15	-1	-1
ABarap	56	-6.42213	7.92584	-6.85646	2.6	37	14	-1	-1
MSap	57	-6.76305	-11.8454	-2.13197	2.4	44	20	-1	-1
ABplap	57	-3.94764	1.08252	5.89249	2.9	30	19	-1	-1
D	57	23.1787	-4.34195	2.45494	2.9	43	10	-1	-1
ABarap	57	-6.82448	8.12103	-6.86028	2.6	37	14	-1	-1
ABalpp	57	-13.199	-10.017	4.79083	2.9	29	13	-1	-1
ABpraa	57	0.491873	12.2813	-4.68473	3	32	16	-1	-1
ABprpa	57	9.24069	4.02655	-7.65744	2.6	40	17	-1	-1
ABarpp	57	1.18212	10.5815	3.30489	2.5	26	15	-1	-1
Ea	57	5.10232	-6.37675	-3.86597	3.5	23	8	-1	-1
ABarpa	57	-11.0078	11.1493	2.11577	2.9	27	15	-1	-1
ABprap	57	10.7475	11.8633	-1.52431	2.5	33	16	-1	-1
ABplpa	57	-2.88408	-11.2937	4.93975	2.8	39	18	-1	-1
ABplpp	57	5.57615	-9.4062	6.10237	3	38	18	-1	-1
MSpp	57	1.49216	-0.165932	-7.83995	2.6	47	21	-1	-1
ABalaa	57	-24.3423	1.63078	-1.23059	2.6	34	12	-1	-1
ABprpp	57	21.0142	2.12668	-4.49285	2.7	41	17	-1	-1
ABplaa	57	-15.9448	0.6365	5.89284	2.9	31	19	-1	-1
MSaa	57	-13.5251	-9.57218	-6.2108	2.4	45	20	-1	-1
ABalap	57	-18.3698	8.06145	1.95464	2.8	35	12	-1	-1
ABalpa	57	-21.3084	-6.70577	-3.2964	2.7	28	13	-1	-1
Ca	57	5.75963	1.50929	5.25479	3.4	25	11	-1	-1
MSpa	57	-6.10936	-2.68373	-5.99668	2.3	46	21	-1	-1
Cp	57	17.1628	3.8725	3.47074	3.2	24	11	-1	-1
P4	57	19.8178	-11.7414	-0.70143	2.3	42	10	-1	-1
ABaraa	57	-15.6667	3.41549	-7.06748	2.8	36	14	-1	-1
Ep	57	14.7641	-7.30186	-0.722093	3.4	22	8	-1	-1
ABplpp	58	5.17624	-9.41098	6.09585	3	38	18	-1	-1
ABprpp	58	20.8143	2.1243	-4.49611	2.7	41	17	-1	-1
MSpa	58	-6.3081	-2.7861	-6.00129	2.3	46	21	-1	-1
ABarpa	58	-11.0102	11.3493	2.11847	2.9	27	15	-1	-1
ABalap	58	-18.3673	7.86149	1.95193	2.8	35	12	-1	-1
P4	58	19.6225	-11.7399	-0.990335	2.3	42	10	-1	-1
ABplpa	58	-3.18646	-11.0973	4.93757	2.8	39	18	-1	-1
ABaraa	58	-15.6667	3.41549	-7.06748	2.8	36	14	-1	-1
ABpraa	58	0.39311	12.1801	-4.68771	3	32	16	-1	-1
ABarap	58	-7.22805	8.4162	-6.86274	2.6	37	14	-1	-1
ABalpa	58	-21.406	-6.90693	-3.30074	2.7	28	13	-1	-1
Ea	58	4.79873	-6.08038	-3.86681	3.5	23	8	-1	-1
ABplaa	58	-16.4374	0.0306274	5.87659	2.9	31	19	-1	-1
Cp	58	17.0604	4.07127	3.47182	3.2	24	11	-1	-1
MSaa	58	-14.2206	-9.27373	-6.71804	2.4	45	20	-1	-1
Ca	58	5.45604	1.80565	5.25396	3.4	25	11	-1	-1
ABprap	58	10.4463	11.9597	-1.52785	2.5	33	16	-1	-1
Ep	58	14.5576	-7.20884	-0.390775	3.4	22	8	-1	-1
ABalpp	58	-13.0917	-10.6157	4.78435	2.9	29	13	-1	-1
MSap	58	-6.2595	-12.1394	-2.12787	2.4	44	20	-1	-1
ABalaa	58	-24.2518	1.52285	-0.56376	2.6	34	12	-1	-1
MSpp	58	1.69212	-0.163543	-7.83669	2.6	47	21	-1	-1
ABprpa	58	9.54063	4.03013	-7.65255	2.6	40	17	-1	-1
D	58	23.0782	-4.74765	2.78113	2.9	43	10	-1	-1
ABplap	58	-4.24959	0.976207	6.0862	2.9	30	19	-1	-1
ABarpp	58	0.778552	10.8766	3.30243	2.5	26	15	-1	-1
Ea	59	4.39516	-5.78521	-3.86927	3.5	23	8	-1	-1
ABprpp	59	20.6155	2.02192	-4.50072	2.7	41	17	-1	-1
ABaraa	59	-15.6667	3.41549	-7.06748	2.8	36	14	-1	-1
P4	59	19.3271	-11.7395	-1.28088	2.3	42	10	-1	-1
ABplpa	59	-3.58881	-10.9021	4.93375	2.8	39	18	-1	-1
ABarap	59	-7.12564	8.21743	-6.86382	2.6	37	14	-1	-1
ABalaa	59	-24.1614	1.41493	0.102969	2.6	34	12	-1	-1
ABplaa	59	-15.8375	0.0377936	5.88636	2.9	31	19	-1	-1
D	59	22.8777	-5.15454	3.10579	2.9	43	10	-1	-1
ABprap	59	10.4487	11.7597	-1.53055	2.5	33	16	-1	-1
ABprpa	59	9.93933	4.13489	-7.64468	2.6	40	17	-1	-1
MSpp	59	1.99206	-0.15996	-7.8318	2.6	47	21	-1	-1
ABalpp	59	-12.8845	-11.2132	4.7795	2.9	29	13	-1	-1
ABalap	59	-18.4661	7.76031	1.94895	2.8	35	12	-1	-1
ABarpa	59	-11.0126	11.5493	2.12117	2.9	27	15	-1	-1
ABplap	59	-4.34957	0.975012	6.08457	2.9	30	19	-1	-1
ABpraa	59	0.394326	12.0802	-4.68906	3	32	16	-1	-1
ABarpp	59	0.876099	11.0778	3.30676	2.5	26	15	-1	-1
MSap	59	-5.65597	-12.4322	-2.12215	2.8	44	20	-1	-1
MSpa	59	-6.50685	-2.88847	-6.0059	2.3	46	21	-1	-1
Ep	59	14.351	-7.11581	-0.0593578	3.4	22	8	-1	-1
MSaa	59	-14.9172	-8.87531	-7.22393	2.4	45	20	-1	-1
Ca	59	5.35728	1.70448	5.25098	3.4	25	11	-1	-1
Cp	59	16.958	4.27004	3.47289	3.2	24	11	-1	-1
ABalpa	59	-21.4048	-7.00692	-3.30209	2.7	28	13	-1	-1
ABplpp	59	4.98114	-9.81331	6.08719	3	38	18	-1	-1
Ep	60	14.0433	-6.924	0.271682	3.8	22	8	-1	-1
ABalaa	60	-23.971	1.30819	0.771427	2.6	34	12	-1	-1
ABplpp	60	4.78605	-10.2156	6.07852	3	38	18	-1	-1
ABaraa	60	-15.5667	3.41669	-7.06585	2.8	36	14	-1	-1
MSpp	60	2.29929	-0.756278	-7.83502	2.8	47	21	-1	-1
Ca	60	5.25852	1.6033	5.24799	3	25	11	48	49
ABarap	60	-6.92324	8.01985	-6.86326	2.6	37	14	-1	-1
MSpa	60	-6.808	-2.79207	-6.00944	2.8	46	21	-1	-1
ABprpp	60	20.4168	1.91955	-4.50533	2.7	41	17	-1	-1
MSap	60	-5.54953	-12.6275	-2.37317	2.8	44	20	-1	-1
MSaa	60	-14.6197	-8.67176	-7.21634	2.4	45	20	-1	-1
ABalap	60	-18.6648	7.65794	1.94434	2.8	35	12	-1	-1
ABarpa	60	-11.1151	11.748	2.12225	2.9	27	15	-1	-1
P4	60	19.1318	-11.738	-1.56978	2.3	42	10	-1	-1
ABalpp	60	-12.8845	-11.2132	4.7795	2.9	29	13	-1	-1
ABplpa	60	-3.98629	-11.1069	4.92453	2.8	39	18	-1	-1
ABalpa	60	-21.5023	-7.20808	-3.30642	2.7	28	13	-1	-1
ABprpa	60	10.0417	3.93612	-7.64575	2.6	40	17	-1	-1
ABplaa	60	-15.2376	0.0449597	5.89614	2.9	31	19	-1	-1
ABarpp	60	0.973645	11.279	3.31109	2.5	26	15	-1	-1
ABpraa	60	0.495522	11.9814	-4.68878	3	32	16	-1	-1
Ea	60	3.78991	-5.79695	-3.54579	3.5	23	8	-1	-1
Cp	60	17.364	3.7749	3.47265	3.2	24	11	50	51
ABplap	60	-4.44833	0.873834	6.08159	2.9	30	19	-1	-1
D	60	22.6785	-5.66142	3.429	2.9	43	10	-1	-1
ABprap	60	10.5524	11.461	-1.53298	2.5	33	16	-1	-1
MSpp	61	2.19394	-0.762042	-7.5034	2.8	47	21	-1	-1
ABaraa	61	-15.468	3.51787	-7.06287	2.8	36	14	-1	-1
ABplap	61	-4.54831	0.87264	6.07996	2.9	30	19	-1	-1
ABplpp	61	4.59217	-10.7179	6.06851	3	38	18	-1	-1
ABplaa	61	-14.539	0.153304	5.9089	2.9	31	19	-1	-1
ABprap	61	10.5548	11.261	-1.53568	2.5	33	16	-1	-1
P4	61	18.8365	-11.7377	-1.86033	2.3	42	10	-1	-1
Cpa	61	15.9153	6.44403	4.4861	2.1	51	24	-1	-1
ABarpa	61	-11.1102	11.3481	2.11684	2.9	27	15	-1	-1
D	61	22.8007	-6.14643	2.4241	2.9	43	10	-1	-1
ABprpp	61	20.1181	1.81598	-4.51157	2.7	41	17	-1	-1
ABalaa	61	-24.1604	1.11269	0.265577	2.6	34	12	-1	-1
ABarap	61	-6.72085	7.82228	-6.8627	2.6	37	14	-1	-1
Caa	61	3.86034	2.80009	4.24162	1.9	48	25	-1	-1
Cpp	61	18.4905	1.58841	3.46084	2.5	50	24	-1	-1
Ea	61	3.18465	-5.80868	-3.22231	3.5	23	8	-1	-1
Ep	61	14.242	-6.82163	0.276293	3.8	22	8	-1	-1
ABprpa	61	10.2441	3.73854	-7.64519	2.6	40	17	-1	-1
ABalpp	61	-12.8845	-11.2132	4.7795	2.9	29	13	-1	-1
ABalpa	61	-21.5999	-7.40924	-3.31075	2.7	28	13	-1	-1
ABarpp	61	1.06998	11.5801	3.31678	3	26	15	-1	-1
Cap	61	6.80629	0.348848	3.25532	2.1	49	25	-1	-1
ABpraa	61	0.496738	11.8814	-4.69013	3	32	16	-1	-1
MSpa	61	-6.70559	-2.99084	-6.01051	2.8	46	21	-1	-1
MSap	61	-5.44187	-12.9229	-2.62554	2.8	44	20	-1	-1
MSaa	61	-14.0247	-8.26466	-7.20115	2.7	45	20	-1	-1
ABplpa	61	-4.38378	-11.3116	4.91531	2.8	39	18	-1	-1
ABalap	61	-18.8636	7.55556	1.93973	2.8	35	12	-1	-1
ABalpp	62	-12.7857	-11.112	4.78248	2.9	29	13	-1	-1
Cap	62	8.50639	-0.337587	3.77345	2.1	49	25	-1	-1
MSaa	62	-13.4248	-8.25749	-7.19138	2.7	45	20	-1	-1
MSap	62	-5.3342	-13.2182	-2.87791	2.8	44	20	-1	-1
Ep	62	14.5407	-6.71806	0.282533	3.8	22	8	-1	-1
Ea	62	2.47942	-5.82161	-2.90046	3.5	23	8	-1	-1
ABplpp	62	4.38856	-10.4204	6.0693	3	38	18	-1	-1
ABalpa	62	-21.5011	-7.30806	-3.30777	2.7	28	13	-1	-1
MSpa	62	-6.60318	-3.18962	-6.01159	2.8	46	21	-1	-1
ABprpp	62	19.9157	2.01356	-4.51212	2.7	41	17	-1	-1
ABarpa	62	-11.1053	10.9482	2.11144	2.9	27	15	-1	-1
MSpp	62	2.08736	-0.667823	-7.17041	2.8	47	21	-1	-1
ABalaa	62	-24.4487	0.816012	-0.243254	3	34	12	-1	-1
ABprpa	62	10.4465	3.54096	-7.64464	2.6	40	17	-1	-1
ABaraa	62	-15.3692	3.61904	-7.05989	2.8	36	14	-1	-1
ABpraa	62	0.597934	11.7826	-4.68986	3	32	16	-1	-1
ABalap	62	-19.0623	7.45319	1.93512	2.8	35	12	-1	-1
Cpa	62	16.0004	6.33153	5.48616	2.1	51	24	-1	-1
Cpp	62	19.2977	0.99806	3.46577	2.5	50	24	-1	-1
P4	62	18.6411	-11.7361	-2.14923	2.3	42	10	-1	-1
ABplpa	62	-3.78755	-11.0045	4.92914	2.8	39	18	-1	-1
ABplaa	62	-14.6365	-0.0478576	5.90457	2.9	31	19	-1	-1
ABprap	62	10.6548	11.2622	-1.53405	2.9	33	16	-1	-1
Caa	62	4.14978	2.99678	4.7491	1.9	48	25	-1	-1
ABplap	62	-4.64708	0.771462	6.07698	3.5	30	19	-1	-1
ABarpp	62	0.571294	11.4741	3.30728	3	26	15	-1	-1
D	62	23.0228	-6.63025	1.42082	2.9	43	10	-1	-1
ABarap	62	-7.11834	7.61753	-6.87192	2.6	37	14	-1	-1
ABprpp	63	19.6121	2.30993	-4.51296	2.7	41	17	-1	-1
MSap	63	-5.12656	-13.5123	-3.12865	2.8	44	20	-1	-1
ABplpp	63	4.18495	-10.1228	6.0701	3	38	18	-1	-1
ABaraa	63	-15.1717	3.8214	-7.05392	2.8	36	14	-1	-1
ABalap	63	-19.2611	7.35082	1.93051	2.8	35	12	-1	-1
MSpa	63	-6.50076	-3.38839	-6.01266	2.8	46	21	-1	-1
ABalaa	63	-24.9312	0.723767	-1.25253	3	34	12	-1	-1
MSaa	63	-12.8262	-8.15034	-7.18025	2.7	45	20	-1	-1
ABplaa	63	-14.7329	-0.349002	5.89888	2.9	31	19	-1	-1
ABarap	63	-7.51582	7.41279	-6.88115	2.6	37	14	-1	-1
ABprap	63	10.4489	10.8507	-0.876195	2.9	33	16	-1	-1
ABplpa	63	-3.19254	-10.5974	4.94433	2.8	39	18	-1	-1
Cpp	63	20.1048	0.407714	3.4707	2.5	50	24	-1	-1
ABprpa	63	10.5429	3.84211	-7.63895	2.6	40	17	-1	-1
Cap	63	10.3077	-1.12281	4.29186	2.1	49	25	-1	-1
D	63	23.245	-7.11407	0.417548	2.9	43	10	-1	-1
ABalpa	63	-21.3023	-7.20569	-3.30316	2.7	28	13	-1	-1
ABpraa	63	0.69913	11.6838	-4.68958	3	32	16	-1	-1
ABarpp	63	0.0738291	11.2682	3.29643	3	26	15	-1	-1
ABarpa	63	-11.0992	10.4483	2.10468	2.9	27	15	-1	-1
Cpa	63	16.2966	6.63506	5.4951	2.1	51	24	-1	-1
ABplap	63	-4.73752	0.879392	5.41015	3.5	30	19	-1	-1
Caa	63	4.53798	3.29466	5.25956	1.9	48	25	-1	-1
MSpp	63	1.88081	-0.574799	-6.83906	2.8	47	21	-1	-1
P4	63	18.3458	-11.7358	-2.43978	2.3	42	10	-1	-1
Ep	63	14.8394	-6.61449	0.288773	3.8	22	8	-1	-1
Ea	63	2.8769	-5.61687	-2.89124	3.5	23	8	-1	-1
ABalpp	63	-12.7857	-11.112	4.78248	2.9	29	13	-1	-1
ABplpp	64	3.98135	-9.82525	6.07089	3	38	18	-1	-1
ABarpp	64	0.175025	11.1694	3.2967	3	26	15	-1	-1
Cpa	64	16.5929	6.93859	5.50404	2.1	51	24	-1	-1
Cpp	64	21.2041	0.0163485	3.81644	2.5	50	24	-1	-1
Ea	64	3.37437	-5.41093	-2.88039	3.5	23	8	-1	-1
ABalaa	64	-24.7369	0.923381	-1.04661	3	34	12	-1	-1
ABprap	64	10.2431	10.4393	-0.21838	2.9	33	16	-1	-1
ABalap	64	-19.2574	7.05087	1.92646	2.8	35	12	-1	-1
ABpraa	64	0.69913	11.6838	-4.68958	3	32	16	-1	-1
P4	64	18.0517	-11.8355	-2.73167	2.6	42	10	-1	-1
ABplaa	64	-14.8304	-0.550164	5.89455	2.9	31	19	-1	-1
ABalpa	64	-21.1036	-7.10332	-3.29855	2.7	28	13	-1	-1
ABprpa	64	10.738	4.24443	-7.63029	2.6	40	17	-1	-1
ABplpa	64	-3.19011	-10.7974	4.94162	2.8	39	18	-1	-1
ABplap	64	-4.82918	1.0873	4.74478	3.5	30	19	-1	-1
MSap	64	-4.9266	-13.5099	-3.12539	2.8	44	20	-1	-1
MSpp	64	2.17102	0.228652	-6.82336	2.8	47	21	-1	-1
ABprpp	64	19.3085	2.6063	-4.51379	2.7	41	17	-1	-1
D	64	23.1487	-7.41521	0.411864	2.9	43	10	-1	-1
Ep	64	15.1382	-6.51093	0.295013	3.8	22	8	-1	-1
ABalpp	64	-12.6869	-11.0108	4.78546	2.9	29	13	-1	-1
ABarpa	64	-11.0046	10.4449	2.43953	2.9	27	15	-1	-1
ABaraa	64	-15.3729	3.919	-7.05583	2.8	36	14	-1	-1
MSaa	64	-12.1275	-8.042	-7.16749	2.7	45	20	-1	-1
ABarap	64	-8.01329	7.20685	-6.892	2.6	37	14	-1	-1
Caa	64	4.8433	3.30281	4.93123	1.9	48	25	-1	-1
MSpa	64	-6.39835	-3.58716	-6.01373	2.8	46	21	-1	-1
Cap	64	11.3004	-1.41996	4.97065	2.1	49	25	-1	-1
MSpa	65	-5.89724	-3.68117	-6.00694	2.8	46	21	-1	-1
MSaa	65	-12.1287	-7.94201	-7.16614	2.7	45	20	-1	-1
ABplpp	65	3.98013	-9.72527	6.07224	3	38	18	-1	-1
Cpa	65	16.9892	7.24332	5.51461	2.7	51	24	-1	-1
ABprpp	65	19.0049	2.90267	-4.51463	2.7	41	17	-1	-1
ABprpa	65	10.933	4.64675	-7.62162	2.6	40	17	-1	-1
ABalaa	65	-24.5426	1.12299	-0.840695	3	34	12	-1	-1
ABalpa	65	-20.9049	-7.00094	-3.29394	2.7	28	13	-1	-1
ABalap	65	-19.1538	6.75211	1.92403	2.8	35	12	-1	-1
ABalpp	65	-12.6628	-10.9903	3.2858	2.9	29	13	-1	-1
ABpraa	65	0.79911	11.685	-4.68795	3	32	16	-1	-1
ABprap	65	10.0372	10.0278	0.439506	2.9	33	16	-1	-1
ABarpp	65	0.377417	10.9718	3.29726	3	26	15	-1	-1
ABaraa	65	-15.5752	4.11657	-7.05639	2.8	36	14	-1	-1
D	65	23.0524	-7.71636	0.40618	2.9	43	10	-1	-1
MSpp	65	2.46123	1.0321	-6.80766	2.8	47	21	-1	-1
Cpp	65	22.4033	-0.373824	4.16392	2.5	50	24	-1	-1
Caa	65	5.14861	3.31096	4.60279	1.9	48	25	-1	-1
Ea	65	3.27439	-5.41212	-2.88202	3.5	23	8	-1	-1
ABplaa	65	-14.9267	-0.851309	5.88887	2.9	31	19	-1	-1
MSap	65	-4.72665	-13.5075	-3.12213	2.8	44	20	-1	-1
ABarap	65	-7.91331	7.20804	-6.89037	2.6	37	14	-1	-1
Ep	65	15.1345	-6.21098	0.299067	3.8	22	8	-1	-1
ABplap	65	-4.92084	1.29522	4.0793	3.5	30	19	-1	-1
ABarpa	65	-10.91	10.4415	2.77449	2.9	27	15	-1	-1
P4	65	16.964	-11.8383	-3.49942	2.6	42	10	-1	-1
ABplpa	65	-3.28644	-11.0985	4.93594	2.8	39	18	-1	-1
Cap	65	12.3943	-1.81589	5.64962	2.1	49	25	-1	-1
MSpp	66	2.65753	1.33444	-6.80035	2.8	47	21	-1	-1
ABaraa	66	-15.8776	4.31296	-7.05857	2.8	36	14	52	53
Ea	66	3.07321	-5.31453	-2.88392	3.5	23	8	-1	-1
ABplap	66	-4.51605	0.90006	4.08041	3.5	30	19	-1	-1
Cpp	66	23.6038	-0.863979	4.50994	2.5	50	24	-1	-1
P4	66	15.8775	-11.9412	-4.26853	2.6	42	10	-1	-1
Cap	66	13.4833	-1.8119	6.33409	2.8	49	25	-1	-1
ABplaa	66	-14.9255	-0.951292	5.88751	2.9	31	19	-1	-1
ABalpp	66	-12.5374	-11.0685	1.78641	2.9	29	13	-1	-1
Cpa	66	17.3837	7.24353	5.85436	2.7	51	24	-1	-1
ABalaa	66	-24.2483	1.3238	-0.633148	3	34	12	-1	-1
ABprpa	66	11.133	4.64914	-7.61837	2.6	40	17	-1	-1
ABprpp	66	19.4048	2.90744	-4.50811	2.7	41	17	-1	-1
ABarpa	66	-10.7142	10.3393	3.10962	2.9	27	15	-1	-1
ABarap	66	-7.81333	7.20924	-6.88874	2.6	37	14	-1	-1
ABpraa	66	0.79911	11.685	-4.68795	3	32	16	-1	-1
D	66	22.8561	-8.0187	0.398867	2.9	43	10	-1	-1
ABplpp	66	4.07889	-9.62409	6.07522	3	38	18	-1	-1
Ep	66	15.0321	-6.0122	0.300141	3.4	22	8	-1	-1
ABprap	66	10.2335	10.3301	0.446819	2.9	33	16	-1	-1
ABalpa	66	-20.7061	-6.89857	-3.28933	2.7	28	13	-1	-1
Caa	66	5.45515	3.21913	4.2731	2.2	48	25	-1	-1
MSaa	66	-12.1299	-7.84203	-7.16479	2.7	45	20	-1	-1
ABarpp	66	0.579809	10.7743	3.29782	3	26	15	-1	-1
MSap	66	-4.42549	-13.6039	-3.11859	2.8	44	20	-1	-1
MSpa	66	-5.79726	-3.67998	-6.00531	2.8	46	21	-1	-1
ABplpa	66	-3.38277	-11.3997	4.93025	2.8	39	18	-1	-1
ABalap	66	-19.0489	6.35337	1.92025	2.8	35	12	-1	-1
MSpp	67	2.85263	1.73676	-6.79168	2.8	47	21	-1	-1
ABplap	67	-4.11127	0.504904	4.08152	2.9	30	19	54	55
Caa	67	5.24955	3.00992	4.76703	2.2	48	25	-1	-1
Cpp	67	23.6196	-2.16376	4.49237	2.5	50	24	-1	-1
ABalaa	67	-24.054	1.52342	-0.427231	3	34	12	-1	-1
ABarpa	67	-10.018	10.6477	3.12508	2.9	27	15	56	57
Ea	67	2.87204	-5.21693	-2.88583	3.5	23	8	-1	-1
Cap	67	14.1778	-1.80811	6.67873	2.8	49	25	-1	-1
P4	67	14.7911	-12.044	-5.03764	2.6	42	10	-1	-1
ABaraaa	67	-17.3254	5.5686	-5.06427	2	53	36	-1	-1
Cpa	67	17.8771	7.34491	6.19718	2.7	51	24	-1	-1
ABplpp	67	4.17766	-9.52291	6.0782	3	38	18	-1	-1
ABpraa	67	0.900306	11.5862	-4.68767	3	32	16	-1	-1
ABarap	67	-7.61459	7.31161	-6.88413	2.6	37	14	-1	-1
ABarpp	67	1.75217	10.3612	5.31152	3	26	15	58	59
ABaraap	67	-14.7709	2.4127	-6.06655	1.7	52	36	-1	-1
ABprpa	67	11.4329	4.65273	-7.61348	2.6	40	17	-1	-1
MSpa	67	-5.69728	-3.67878	-6.00368	2.8	46	21	-1	-1
ABalap	67	-18.9575	7.05445	1.93134	2.8	35	12	-1	-1
ABprap	67	10.5298	10.6337	0.455762	2.9	33	16	60	61
ABalpp	67	-13.2546	-10.9906	2.77613	2.9	29	13	-1	-1
D	67	22.5759	-8.30852	-0.609852	2.9	43	10	-1	-1
MSap	67	-4.11358	-13.6912	-3.78157	2.8	44	20	-1	-1
ABplaa	67	-14.9243	-1.05128	5.88616	2.9	31	19	62	63
ABalpa	67	-21.3121	-6.40582	-3.29235	2.7	28	13	64	65
ABprpp	67	19.8059	2.81224	-4.50294	2.7	41	17	-1	-1
Ep	67	14.8309	-5.91461	0.298233	3.4	22	8	-1	-1
ABplpa	67	-3.48639	-11.1009	4.93268	2.8	39	18	-1	-1
MSaa	67	-11.83	-7.83845	-7.1599	2.7	45	20	-1	-1
P4	68	13.7046	-12.1468	-5.80675	2.6	42	10	-1	-1
Cpa	68	18.3704	7.4463	6.53991	2.7	51	24	-1	-1
ABaraaa	68	-16.645	7.1767	-5.03124	2	53	36	-1	-1
ABalpap	68	-18.5822	-8.87316	-3.28214	2	64	28	-1	-1
ABpraa	68	0.902739	11.3862	-4.69037	3	32	16	66	67
MSpp	68	3.04772	2.13909	-6.78302	2.8	47	21	-1	-1
Cpp	68	23.7366	-3.56234	4.47508	2.7	50	24	-1	-1
Cap	68	14.8722	-1.80432	7.02346	2.8	49	25	-1	-1
ABalap	68	-18.7673	7.85671	1.94541	2.8	35	12	68	69
ABprapa	68	10.0041	11.4139	1.4582	1.9	61	33	-1	-1
ABplpp	68	4.27155	-9.0218	6.08659	3	38	18	-1	-1
ABalaa	68	-23.7597	1.72422	-0.219684	3	34	12	-1	-1
ABprpa	68	11.5748	5.41385	-4.60008	2.6	40	17	-1	-1
MSpa	68	-5.5973	-3.67759	-6.00205	2.8	46	21	-1	-1
ABplpa	68	-3.59124	-10.7022	4.93646	2.8	39	18	-1	-1
ABplaap	68	-14.0864	-2.82771	4.8751	2.3	63	31	-1	-1
ABplaaa	68	-16.0484	0.935256	5.89527	1.9	62	31	-1	-1
ABarap	68	-6.60992	6.92362	-6.87324	2.6	37	14	70	71
ABplapp	68	-3.07588	-1.06918	3.07642	2.3	55	30	-1	-1
ABarppp	68	2.95589	11.3891	4.34481	1.8	59	26	-1	-1
ABplapa	68	-5.77605	3.15793	6.09149	2.2	54	30	-1	-1
MSaa	68	-11.4301	-7.83367	-7.15338	2.7	45	20	-1	-1
ABprpp	68	20.3071	2.71822	-4.49615	2.7	41	17	-1	-1
ABarpap	68	-7.76553	9.00163	1.13841	2.1	56	27	-1	-1
ABalpaa	68	-22.9489	-6.05242	-1.31347	2	65	28	-1	-1
ABarpaa	68	-10.6474	11.7266	4.12995	2.1	57	27	-1	-1
ABarppa	68	-0.66559	11.8323	5.29268	1.9	58	26	-1	-1
Ep	68	14.6297	-5.81701	0.296325	3.4	22	8	-1	-1
Caa	68	5.04396	2.80071	5.26095	2.2	48	25	-1	-1
ABalpp	68	-13.9718	-10.9127	3.76585	2.9	29	13	72	73
ABprapp	68	13.2253	9.65238	1.48602	2	60	33	-1	-1
ABaraap	68	-14.0835	2.1074	-5.05942	1.7	52	36	-1	-1
D	68	22.2957	-8.59834	-1.61857	2.9	43	10	-1	-1
Ea	68	2.75938	-4.6228	-2.5461	3.5	23	8	-1	-1
MSap	68	-3.70047	-13.8773	-4.44427	2.8	44	20	-1	-1
ABplaaa	69	-15.5534	1.34116	5.90882	1.9	62	31	-1	-1
Ea	69	2.64551	-3.92868	-2.205	3.5	23	8	-1	-1
ABalaa	69	-22.9502	0.933911	-0.217459	3	34	12	74	75
D	69	21.9156	-8.88936	-2.62892	2.9	43	10	-1	-1
ABprapp	69	14.8363	10.0851	0.517725	2.2	60	33	-1	-1
ABprpp	69	20.607	2.72181	-4.49126	2.7	41	17	-1	-1
ABarppa	69	-2.46522	11.8108	5.26335	1.9	58	26	-1	-1
ABaraaa	69	-17.013	5.88584	-6.0551	2.2	53	36	-1	-1
ABpraap	69	2.92301	9.71041	-4.68076	2.1	67	32	-1	-1
Ep	69	14.3286	-5.72061	0.292788	3.4	22	8	-1	-1
MSaa	69	-11.0302	-7.82889	-7.14686	2.7	45	20	-1	-1
ABpraaa	69	-0.820026	13.2656	-4.6924	2.1	66	32	-1	-1
ABplapa	69	-7.16693	3.75482	5.07701	2.2	54	30	-1	-1
ABarpaa	69	-11.2248	12.5467	2.13143	2.1	57	27	-1	-1
ABalppa	69	-15.1925	-10.5408	4.75148	2	72	29	-1	-1
ABprapa	69	9.20699	12.5178	0.460256	2.1	61	33	-1	-1
Cpa	69	17.5847	6.94368	6.02023	2.7	51	24	-1	-1
ABalppp	69	-11.5032	-12.5426	0.782661	2	73	29	-1	-1
ABarppp	69	3.35581	11.3939	4.35133	1.8	59	26	-1	-1
Cap	69	15.5667	-1.80052	7.36809	2.8	49	25	-1	-1
P4	69	13.2023	-11.9528	-5.81219	2.6	42	10	-1	-1
ABprpa	69	10.3762	5.29954	-4.62098	2.6	40	17	76	77
Caa	69	4.5392	3.19467	5.25821	2.2	48	25	-1	-1
ABplapp	69	-2.76742	-1.76548	3.07185	2.3	55	30	-1	-1
ABaraap	69	-13.9528	0.922502	-6.07379	2	52	36	-1	-1
ABalapa	69	-19.9904	8.42857	2.93374	1.9	69	35	-1	-1
ABplpp	69	4.46178	-8.21954	6.10066	2.5	38	18	78	79
ABalpaa	69	-23.2552	-6.86958	-0.329391	2.2	65	28	-1	-1
MSpa	69	-5.49732	-3.67639	-6.00042	2.8	46	21	-1	-1
ABplpa	69	-2.9792	-11.6948	4.93272	2.8	39	18	80	81
ABplaap	69	-12.777	-3.61205	4.88547	2.3	63	31	-1	-1
MSpp	69	3.85294	2.15321	-7.10324	2.8	47	21	-1	-1
ABarapp	69	-5.38949	5.23823	-6.87666	2.1	70	37	-1	-1
ABalpap	69	-18.7773	-9.27548	-3.2908	2.3	64	28	-1	-1
MSap	69	-3.28737	-14.0633	-5.10697	2.8	44	20	-1	-1
Cpp	69	23.4313	-3.57049	4.80342	2.7	50	24	-1	-1
ABalapp	69	-16.9122	6.00594	-0.0504819	1.9	68	35	-1	-1
ABarpap	69	-7.22242	8.13517	-0.865161	2.1	56	27	-1	-1
ABarapa	69	-8.94351	9.69569	-6.87288	2.1	71	37	-1	-1
ABalaaa	70	-23.5707	2.62646	-0.204261	1.8	75	34	-1	-1
MSpp	70	4.75813	2.16853	-7.42184	2.8	47	21	-1	-1
ABarapp	70	-5.30564	5.22572	-5.87525	2.3	70	37	-1	-1
Caa	70	3.93446	3.58744	5.25384	2.2	48	25	-1	-1
ABarapa	70	-9.86068	9.77121	-5.88642	2.1	71	37	-1	-1
ABarpap	70	-6.93132	7.52514	0.131395	2.1	56	27	-1	-1
ABaraap	70	-12.9691	0.920736	-5.05771	2.3	52	36	-1	-1
MSaa	70	-11.4277	-8.03364	-7.15608	2.7	45	20	-1	-1
Cpa	70	16.8002	6.34108	5.49919	2.7	51	24	-1	-1
ABalpaa	70	-22.2865	-6.98504	1.68511	2.3	65	28	-1	-1
ABalppp	70	-10.4949	-13.2305	0.789496	2	73	29	-1	-1
ABalppa	70	-15.0913	-10.6396	4.75176	2	72	29	-1	-1
ABplapa	70	-7.46443	3.55127	5.06942	2.2	54	30	-1	-1
ABalaap	70	-21.4198	-0.234265	-1.20901	1.8	74	34	-1	-1
P4	70	12.6987	-11.6589	-5.81629	2.6	42	10	-1	-1
ABpraap	70	2.52431	9.60565	-4.68863	2.1	67	32	-1	-1
Ep	70	14.0274	-5.62421	0.289251	3.4	22	8	-1	-1
ABalapa	70	-19.6732	8.34588	1.93751	2.3	69	35	-1	-1
ABpraaa	70	-1.63235	12.9424	-3.70971	2.1	66	32	-1	-1
D	70	21.9156	-8.88936	-2.62892	2.9	43	10	-1	-1
ABaraaa	70	-17.4141	5.98105	-6.06027	2.2	53	36	-1	-1
ABplpap	70	-0.0268476	-13.3325	2.95745	2.2	80	39	-1	-1
ABplapp	70	-2.86913	-2.07119	3.39939	2.3	55	30	-1	-1
ABprapp	70	15.3386	9.89114	0.52317	2.5	60	33	-1	-1
ABarppa	70	-3.27044	11.7967	5.58354	1.9	58	26	-1	-1
Ea	70	2.53164	-3.23456	-1.86392	3.5	23	8	-1	-1
ABalapp	70	-15.8866	5.23173	-1.04477	2.2	68	35	-1	-1
ABarppp	70	3.15342	11.5915	4.35077	1.8	59	26	-1	-1
ABprpaa	70	10.7631	7.71763	-5.58181	2.1	77	40	-1	-1
ABprpap	70	12.4014	3.22377	-4.61677	2.5	76	40	-1	-1
Cap	70	15.4643	-1.60175	7.36916	2.8	49	25	-1	-1
ABprpp	70	21.0081	2.6266	-4.48609	2.7	41	17	82	83
Cpp	70	23.1272	-3.67863	5.1305	2.7	50	24	-1	-1
ABplppa	70	3.45072	-8.64513	7.07874	2	79	38	-1	-1
MSap	70	-2.80431	-13.5666	-4.42555	2.8	44	20	-1	-1
ABarpaa	70	-11.4372	12.2307	3.12389	2.1	57	27	-1	-1
ABalpap	70	-18.4794	-9.77867	-2.79278	2.3	64	28	-1	-1
ABplpaa	70	-4.9946	-10.4189	4.9177	2.2	81	39	-1	-1
MSpa	70	-5.29736	-3.67401	-5.99716	3	46	21	-1	-1
ABplaap	70	-12.6704	-3.70627	4.55252	2.3	63	31	-1	-1
ABplppp	70	7.20656	-10.5732	5.11245	2	78	38	-1	-1
ABprapa	70	9.10701	12.5166	0.458626	2.1	61	33	-1	-1
ABplaaa	70	-15.9489	1.64319	5.40647	1.9	62	31	-1	-1
ABplpaa	71	-5.30235	-10.2271	5.24874	2.2	81	39	-1	-1
ABprpaa	71	10.957	8.21993	-5.57179	2.1	77	40	-1	-1
ABalpap	71	-18.1802	-10.3818	-2.29612	2.3	64	28	-1	-1
ABplapa	71	-7.76072	3.24773	5.06048	2.2	54	30	-1	-1
ABalpaa	71	-21.7088	-6.49166	2.70142	2.3	65	28	-1	-1
Ep	71	13.6263	-5.52901	0.284084	3.4	22	8	-1	-1
D	71	21.9144	-8.78938	-2.62757	2.9	43	10	-1	-1
ABalapa	71	-20.1726	7.63316	2.41979	2.3	69	35	-1	-1
ABalaaa	71	-23.7622	1.92419	-0.216981	1.8	75	34	-1	-1
ABarpaa	71	-11.8173	11.9397	2.11354	2.6	57	27	-1	-1
ABplppa	71	3.34952	-8.54634	7.07846	2	79	38	-1	-1
ABplapp	71	-3.07082	-2.3781	3.7254	2.3	55	30	-1	-1
ABarppp	71	2.94981	11.889	4.35157	2.3	59	26	-1	-1
ABalaap	71	-20.1929	-1.10607	-2.20139	1.8	74	34	-1	-1
ABaraaa	71	-17.9128	5.8751	-6.06977	2.3	53	36	-1	-1
ABalppp	71	-9.99863	-12.9246	0.801698	2.2	73	29	-1	-1
ABprpap	71	13.5209	2.95067	-5.60268	2.5	76	40	-1	-1
ABplpap	71	0.0929129	-13.6176	1.95525	2.3	80	39	-1	-1
ABarpap	71	-6.61358	6.73571	-0.374416	2.1	56	27	-1	-1
ABaraap	71	-12.2551	0.436034	-5.55295	2.3	52	36	-1	-1
ABarapa	71	-9.7607	9.7724	-5.88479	2.1	71	37	-1	-1
ABalapp	71	-15.6805	4.7342	-1.04827	2.2	68	35	-1	-1
ABarppa	71	-4.07565	11.7826	5.90382	1.9	58	26	-1	-1
Caa	71	3.3285	4.08019	5.25082	2.7	48	25	-1	-1
ABprppa	71	21.2579	5.41601	-3.44359	1.8	82	41	-1	-1
P4	71	12.6951	-11.3589	-5.81223	2.6	42	10	-1	-1
Ea	71	2.53164	-3.23456	-1.86392	3.5	23	8	-1	-1
ABalppa	71	-15.5937	-10.4456	4.74631	2	72	29	-1	-1
ABprapp	71	15.6349	10.1947	0.532113	2.5	60	33	-1	-1
ABplaap	71	-12.5638	-3.80049	4.21948	2.3	63	31	-1	-1
ABprapa	71	9.00703	12.5154	0.456996	2.4	61	33	-1	-1
MSaa	71	-11.9251	-8.23957	-7.16693	2.7	45	20	-1	-1
Cpp	71	22.7231	-3.78796	5.45586	2.7	50	24	-1	-1
MSap	71	-2.22127	-13.0686	-3.7425	2.8	44	20	-1	-1
MSpp	71	5.66211	2.28383	-7.73908	2.8	47	21	-1	-1
ABprppp	71	21.7101	1.1215	-3.49518	1.8	83	41	-1	-1
ABplppp	71	7.91858	-11.5647	5.11034	2	78	38	-1	-1
Cpa	71	16.8002	6.34108	5.49919	2.7	51	24	-1	-1
MSpa	71	-4.98961	-3.86582	-6.32823	3	46	21	-1	-1
ABarapp	71	-4.7884	5.14542	-6.86823	2.3	70	37	-1	-1
ABpraaa	71	-2.24515	13.3283	-3.2142	2.1	66	32	-1	-1
Cap	71	15.2619	-1.40417	7.36861	2.8	49	25	-1	-1
ABplaaa	71	-16.8455	2.03923	4.89732	2.4	62	31	-1	-1
ABpraap	71	2.02684	9.39971	-4.69948	2.3	67	32	-1	-1
MSpa	72	-4.68186	-4.05763	-6.65931	3	46	21	-1	-1
ABaraap	72	-11.5411	-0.048668	-6.04819	2.5	52	36	-1	-1
ABplapp	72	-3.2725	-2.68501	4.05131	2.3	55	30	-1	-1
Ea	72	2.53164	-3.23456	-1.86392	3.5	23	8	-1	-1
ABprppp	72	21.8113	1.02271	-3.4949	1.8	83	41	-1	-1
ABalpaa	72	-22.3094	-5.99434	2.36517	2.3	65	28	-1	-1
Ep	72	13.2108	-5.14299	0.949522	3.4	22	8	-1	-1
ABplapa	72	-8.05701	2.9442	5.05153	2.5	54	30	-1	-1
Cpp	72	22.7255	-3.98793	5.45316	2.7	50	24	-1	-1
ABarppp	72	3.2429	11.7858	4.85499	2.3	59	26	-1	-1
ABarapp	72	-4.38924	4.54344	-6.36993	2.3	70	37	-1	-1
ABplpap	72	0.871752	-13.2218	2.97347	2.4	80	39	-1	-1
ABpraap	72	2.03613	9.30658	-5.20072	2.3	67	32	-1	-1
MSpp	72	6.06081	2.3886	-7.73121	2.8	47	21	-1	-1
ABprpaa	72	10.6611	8.21978	-5.82662	2.1	77	40	-1	-1
ABplaap	72	-12.456	-3.99469	3.88518	2.6	63	31	-1	-1
P4	72	12.6914	-11.059	-5.80818	2.6	42	10	-1	-1
Caa	72	3.52724	4.18256	5.25543	2.7	48	25	-1	-1
ABalaaa	72	-23.8529	1.82987	-0.71985	1.8	75	34	-1	-1
ABarpap	72	-6.29463	5.8463	-0.881578	2.6	56	27	-1	-1
ABprpap	72	13.8233	2.75429	-5.60049	2.5	76	40	-1	-1
ABplppa	72	3.24346	-8.04762	7.08359	2	79	38	-1	-1
ABplaaa	72	-17.2466	2.13444	4.89215	2.4	62	31	-1	-1
ABalapa	72	-20.772	6.91926	2.90044	2.5	69	35	-1	-1
ABalppp	72	-9.9087	-13.437	1.79635	2.3	73	29	-1	-1
Cpa	72	16.799	6.44107	5.50054	2.7	51	24	-1	-1
MSaa	72	-12.1214	-8.54191	-7.17425	3	45	20	-1	-1
ABplppp	72	8.11854	-11.5623	5.1136	2	78	38	-1	-1
ABprapa	72	8.50418	12.3049	0.779371	2.4	61	33	-1	-1
ABalapp	72	-15.3745	4.23786	-1.05014	2.2	68	35	-1	-1
ABalaap	72	-20.267	-1.89343	-3.21361	2.2	74	34	-1	-1
ABprppa	72	20.9296	6.39855	-2.43518	2	82	41	-1	-1
ABalppa	72	-16.1972	-10.1528	4.74059	2	72	29	-1	-1
ABpraaa	72	-2.96159	14.013	-2.71626	2.3	66	32	-1	-1
D	72	21.8132	-8.69059	-2.62785	2.9	43	10	-1	-1
ABarapa	72	-9.66072	9.7736	-5.88316	2.5	71	37	-1	-1
Cap	72	15.1595	-1.2054	7.36968	2.8	49	25	-1	-1
ABarpaa	72	-13.1183	12.0241	2.09371	2.6	57	27	-1	-1
MSap	72	-1.63823	-12.5707	-3.05945	2.8	44	20	-1	-1
ABaraaa	72	-17.9152	6.07506	-6.06706	2.3	53	36	-1	-1
ABplpaa	72	-5.61132	-9.93534	5.58123	2.2	81	39	-1	-1
ABarppa	72	-5.2747	11.2638	6.21074	2.5	58	26	-1	-1
ABalpap	72	-18.1765	-10.6818	-2.30017	2.3	64	28	-1	-1
ABprapp	72	16.0437	9.80294	0.283282	2.5	60	33	-1	-1
ABarppp	73	3.5372	11.5825	5.35707	2.8	59	26	-1	-1
ABarppa	73	-5.76333	11.6714	5.20822	2.5	58	26	-1	-1
ABaraaa	73	-17.7201	6.47739	-6.0584	2.3	53	36	-1	-1
ABpraap	73	1.94664	9.11228	-5.70494	2.3	67	32	-1	-1
Ep	73	12.794	-4.65699	1.61621	3.4	22	8	-1	-1
ABplppp	73	8.31971	-11.6599	5.11551	2.3	78	38	-1	-1
ABarapp	73	-3.89011	3.94265	-5.87001	2.3	70	37	-1	-1
ABpraaa	73	-3.38008	14.1945	-1.7203	2.5	66	32	-1	-1
D	73	20.9187	-8.69677	-2.97577	2.9	43	10	-1	-1
ABplaaa	73	-17.4586	2.22289	5.5568	2.4	62	31	-1	-1
MSaa	73	-12.1334	-8.45107	-6.50637	3	45	20	-1	-1
ABplapa	73	-8.97219	3.5265	5.54486	2.5	54	30	-1	-1
ABplapp	73	-3.47611	-2.38745	4.05211	2.3	55	30	-1	-1
ABalapa	73	-21.4755	7.21085	2.89308	2.7	69	35	-1	-1
ABplppa	73	3.0362	-7.4501	7.08844	2.4	79	38	-1	-1
ABaraap	73	-11.4331	-0.0406186	-6.54645	2.5	52	36	-1	-1
Cap	73	14.9571	-1.00782	7.36913	2.8	49	25	-1	-1
ABplpaa	73	-6.22022	-9.64712	5.90873	2.5	81	39	-1	-1
ABplpap	73	0.668144	-12.9242	2.97426	2.4	80	39	-1	-1
Ea	73	2.68352	-1.9598	0.156465	2.7	23	8	84	85
MSpa	73	-4.27292	-4.34824	-6.9901	3	46	21	-1	-1
Cpp	73	22.6292	-4.28907	5.44747	2.7	50	24	-1	-1
ABalppa	73	-16.8007	-9.86	4.73487	2	72	29	-1	-1
ABprapp	73	16.4537	9.31123	0.0330984	2.5	60	33	-1	-1
ABalaaa	73	-24.0411	1.53438	-1.22705	2.2	75	34	-1	-1
Caa	73	3.82596	4.28613	5.26167	2.7	48	25	-1	-1
ABprppp	73	22.1112	1.02629	-3.49001	2.1	83	41	-1	-1
ABalpap	73	-18.0729	-10.9806	-2.3026	2.3	64	28	-1	-1
Cpa	73	16.8977	6.54224	5.50352	2.7	51	24	-1	-1
ABprpaa	73	10.3639	8.31961	-6.0801	2.1	77	40	-1	-1
MSap	73	-2.13812	-12.5766	-3.0676	2.8	44	20	-1	-1
ABprapa	73	8.00134	12.0944	1.10185	2.4	61	33	-1	-1
ABalppp	73	-9.90626	-13.637	1.79364	2.3	73	29	-1	-1
MSpp	73	6.45951	2.49336	-7.72334	2.8	47	21	-1	-1
ABalaap	73	-20.0554	-2.18413	-3.71429	2.2	74	34	-1	-1
ABalapp	73	-15.0673	3.64155	-1.05336	2.4	68	35	-1	-1
ABarpaa	73	-13.1249	12.1195	2.42829	2.6	57	27	-1	-1
ABprpap	73	14.2269	2.45911	-5.59803	2.5	76	40	-1	-1
P4	73	12.7878	-10.7578	-5.80249	2.6	42	10	-1	-1
ABalpaa	73	-22.91	-5.49702	2.02883	2.3	65	28	-1	-1
ABarapa	73	-9.55069	10.2884	-6.87455	2.5	71	37	-1	-1
ABarpap	73	-5.39117	5.5571	-0.870966	2.6	56	27	-1	-1
ABplaap	73	-12.3458	-4.38886	3.54818	2.6	63	31	-1	-1
ABprppa	73	21.1389	6.30781	-2.93316	2	82	41	-1	-1
ABarapp	74	-3.48725	4.15197	-6.19404	2.3	70	37	-1	-1
ABplpap	74	0.981014	-13.3137	2.47386	2.4	80	39	-1	-1
ABalpap	74	-17.9668	-11.4793	-2.30772	2.5	64	28	-1	-1
ABalapa	74	-21.3736	7.71882	2.40158	2.7	69	35	-1	-1
ABpraap	74	2.55312	9.02403	-6.02977	2.3	67	32	-1	-1
P4	74	11.9855	-10.5674	-5.81283	2.6	42	10	-1	-1
ABpraaa	74	-4.58835	14.88	-1.73039	2.5	66	32	-1	-1
ABplaap	74	-12.2356	-4.78303	3.21107	2.6	63	31	-1	-1
ABplapp	74	-3.68094	-1.98991	4.05426	2.4	55	30	-1	-1
Cap	74	14.9596	-1.20779	7.36642	2.8	49	25	-1	-1
ABalppa	74	-16.9136	-9.46811	5.23853	2	72	29	-1	-1
ABarpaa	74	-13.1315	12.2149	2.76296	2.6	57	27	-1	-1
Eal	74	1.31178	-4.27615	0.102567	2	85	23	-1	-1
ABarppp	74	4.14246	11.5943	5.03362	2.8	59	26	-1	-1
ABplapa	74	-9.88737	4.10879	6.03819	2.5	54	30	-1	-1
ABprpaa	74	10.0668	8.41943	-6.33359	2.1	77	40	-1	-1
ABplppp	74	8.73647	-12.1459	4.44872	2.3	78	38	-1	-1
Cpp	74	22.5329	-4.59021	5.44179	2.7	50	24	-1	-1
Caa	74	4.12468	4.3897	5.26791	2.7	48	25	-1	-1
ABplpaa	74	-6.3202	-9.64832	5.9071	2.5	81	39	-1	-1
ABplppa	74	2.92253	-7.66498	8.08388	2.4	79	38	-1	-1
ABalpaa	74	-23.5118	-4.89972	1.69393	2.4	65	28	-1	-1
MSap	74	-2.63802	-12.5826	-3.07574	2.8	44	20	-1	-1
ABprppa	74	21.3481	6.21707	-3.43114	2.1	82	41	-1	-1
ABalaaa	74	-24.6483	2.12712	-1.22872	2.2	75	34	-1	-1
MSaa	74	-12.1466	-8.26024	-5.83716	3	45	20	-1	-1
ABarapa	74	-9.45193	10.3896	-6.87156	2.5	71	37	-1	-1
ABaraap	74	-11.325	-0.0325692	-7.04471	2.5	52	36	-1	-1
Cpa	74	17.2013	6.24588	5.50436	2.7	51	24	-1	-1
Ep	74	12.3773	-4.17099	2.283	3.4	22	8	-1	-1
ABprapp	74	16.8638	8.81952	-0.217084	2.5	60	33	-1	-1
ABplaaa	74	-17.6717	2.41133	6.22269	2.4	62	31	-1	-1
D	74	19.9243	-8.70414	-3.32533	2.9	43	10	-1	-1
ABprppp	74	22.3314	0.0357033	-4.00016	2.1	83	41	-1	-1
ABprapa	74	7.49607	12.0839	1.42692	2.5	61	33	-1	-1
ABalapp	74	-14.65	3.56005	-2.04797	2.4	68	35	-1	-1
MSpp	74	6.95819	2.59931	-7.71384	2.8	47	21	-1	-1
ABalppp	74	-9.19591	-13.8218	1.30246	2.3	73	29	-1	-1
ABaraaa	74	-17.4263	6.98089	-6.04675	2.3	53	36	-1	-1
MSpa	74	-4.08224	-4.25272	-6.4856	3	46	21	-1	-1
ABalaap	74	-19.6437	-2.47245	-4.21172	2.3	74	34	-1	-1
ABarpap	74	-5.387	5.66165	-1.20287	2.6	56	27	-1	-1
ABprpap	74	15.134	1.86996	-5.59147	2.5	76	40	-1	-1
Ear	74	2.19034	0.161297	-1.82285	2	84	23	-1	-1
ABarppa	74	-5.8621	11.5702	5.20524	2.5	58	26	-1	-1
ABplapp	75	-3.08714	-1.48282	4.07079	2.4	55	30	-1	-1
P4	75	11.1832	-10.377	-5.82316	2.6	42	10	-1	-1
ABprppa	75	21.8319	6.20934	-2.42322	2.3	82	41	-1	-1
Cpp	75	22.5409	-4.58336	4.9419	2.7	50	24	-1	-1
Ear	75	2.26644	1.45542	-1.30377	2	84	23	-1	-1
ABalaaa	75	-25.0494	2.22232	-1.23389	2.2	75	34	-1	-1
ABalapa	75	-21.2716	8.22678	1.91008	2.5	69	35	-1	-1
ABplpaa	75	-6.42018	-9.64951	5.90547	2.5	81	39	-1	-1
MSap	75	-3.13792	-12.5886	-3.08389	2.8	44	20	-1	-1
MSpp	75	6.97401	1.29953	-7.73141	2.8	47	21	-1	-1
ABprppp	75	22.5516	-0.954888	-4.5103	2.4	83	41	-1	-1
ABalpap	75	-18.0696	-11.5839	-2.06076	2.5	64	28	-1	-1
MSaa	75	-12.0598	-8.06822	-5.16631	3	45	20	-1	-1
ABprapp	75	17.2738	8.32781	-0.467267	2.5	60	33	-1	-1
ABarppp	75	4.84769	11.6072	4.7117	2.8	59	26	-1	-1
ABplaap	75	-12.1254	-5.1772	2.87407	2.6	63	31	-1	-1
ABpraaa	75	-4.49118	14.7778	-1.48017	2.5	66	32	-1	-1
D	75	18.9299	-8.71152	-3.67488	2.9	43	10	-1	-1
MSpa	75	-3.7928	-4.05602	-5.97812	3	46	21	-1	-1
ABarpaa	75	-13.0393	12.4115	3.10052	2.8	57	27	-1	-1
ABalppa	75	-17.1265	-9.07742	5.74057	2.4	72	29	-1	-1
ABplpap	75	1.39386	-13.702	1.97508	2.4	80	39	-1	-1
ABalpaa	75	-23.3167	-4.49739	1.7026	2.4	65	28	-1	-1
ABalppp	75	-8.68429	-14.1089	0.806665	2.5	73	29	-1	-1
ABplppp	75	9.15444	-12.7319	3.78068	2.3	78	38	-1	-1
Cpa	75	17.5049	5.94951	5.50519	2.7	51	24	-1	-1
ABaraaa	75	-17.1324	7.48439	-6.03511	2.3	53	36	-1	-1
ABarapa	75	-9.35316	10.4908	-6.86858	2.5	71	37	-1	-1
ABplaaa	75	-17.8848	2.59977	6.88868	2.4	62	31	-1	-1
ABarapp	75	-3.08439	4.36128	-6.51808	2.3	70	37	-1	-1
Eal	75	1.20495	-4.38418	0.599474	2	85	23	-1	-1
ABprapa	75	8.2157	11.806	0.4345	2.5	61	33	-1	-1
ABplppa	75	2.93277	-8.06034	7.74525	2.4	79	38	-1	-1
ABarppa	75	-5.86088	11.4703	5.20389	2.7	58	26	-1	-1
ABalapp	75	-14.034	3.58093	-3.03797	2.5	68	35	-1	-1
ABprpap	75	16.1423	1.18202	-5.58464	2.5	76	40	-1	-1
ABprpaa	75	9.66972	8.51807	-6.5887	2.1	77	40	-1	-1
Ep	75	11.3872	-4.9828	2.25589	3.4	22	8	86	87
Cap	75	15.0632	-1.50655	7.364	2.8	49	25	-1	-1
ABpraap	75	3.25957	8.93698	-6.35298	2.3	67	32	-1	-1
Caa	75	4.42219	4.59325	5.2755	2.7	48	25	-1	-1
ABplapa	75	-9.68985	4.31115	6.04416	2.5	54	30	-1	-1
ABalaap	75	-19.5333	-2.66437	-4.71268	2.3	74	34	-1	-1
ABarpap	75	-5.38284	5.76621	-1.53478	2.6	56	27	-1	-1
ABaraap	75	-11.5262	0.0650255	-7.04661	2.5	52	36	-1	-1
ABaraap	76	-11.8286	0.261409	-7.0488	2.5	52	36	-1	-1
ABarpap	76	-5.47988	5.96955	-1.86697	2.6	56	27	-1	-1
ABarapa	76	-9.25562	10.6919	-6.86425	2.5	71	37	-1	-1
ABpraaa	76	-4.29404	14.6768	-1.22832	2.5	66	32	-1	-1
Caa	76	4.41438	4.78864	5.61143	2.7	48	25	-1	-1
ABprppa	76	22.333	6.11532	-2.41642	2.3	82	41	-1	-1
ABalaaa	76	-25.2494	2.21994	-1.23715	2.4	75	34	-1	-1
ABplpaa	76	-6.52016	-9.65071	5.90384	2.5	81	39	-1	-1
ABarpaa	76	-12.7245	12.5288	2.10699	2.8	57	27	-1	-1
P4	76	10.281	-10.1878	-5.83512	2.6	42	10	-1	-1
ABaraaa	76	-17.2312	7.38321	-6.03809	2.3	53	36	-1	-1
ABalaap	76	-19.3216	-2.95508	-5.21336	2.3	74	34	-1	-1
ABplppp	76	9.67239	-13.3166	3.11417	2.3	78	38	-1	-1
ABprpap	76	16.4467	1.49241	-6.07558	2.5	76	40	-1	-1
Cap	76	15.1668	-1.8053	7.36157	2.8	49	25	-1	-1
ABalpap	76	-18.1724	-11.6885	-1.8138	2.5	64	28	-1	-1
ABalppp	76	-8.88425	-14.1113	0.803406	2.5	73	29	-1	-1
ABalppa	76	-17.0487	-8.59002	6.74873	2.6	72	29	-1	-1
ABprppp	76	22.4541	-1.15605	-4.51463	2.4	83	41	-1	-1
ABalpaa	76	-23.3167	-4.49739	1.7026	2.4	65	28	-1	-1
ABplapa	76	-9.39234	4.5147	6.05175	2.7	54	30	-1	-1
MSap	76	-3.63903	-12.4946	-3.09069	2.8	44	20	-1	-1
ABprpaa	76	9.6685	8.61805	-6.58735	2.1	77	40	-1	-1
MSaa	76	-12.1622	-7.86945	-5.16523	3	45	20	-1	-1
Epr	76	11.9051	-2.43611	-0.701499	2.1	86	22	-1	-1
Eal	76	0.999362	-4.59339	1.0934	2	85	23	-1	-1
ABarppa	76	-5.26708	11.9773	5.22042	2.7	58	26	-1	-1
ABarapp	76	-2.87905	4.36824	-6.84808	2.5	70	37	-1	-1
ABplaap	76	-12.1266	-5.07722	2.87542	2.6	63	31	-1	-1
ABprapa	76	8.31325	12.0072	0.438832	2.5	61	33	-1	-1
ABplppa	76	2.94301	-8.4557	7.40652	2.4	79	38	-1	-1
Cpa	76	17.8085	5.65314	5.50603	2.7	51	24	-1	-1
ABpraap	76	3.96602	8.84992	-6.67618	2.3	67	32	-1	-1
ABplapp	76	-2.49456	-0.875755	4.08868	2.4	55	30	-1	-1
ABalapa	76	-21.0729	8.32915	1.91469	2.5	69	35	-1	-1
Cpp	76	22.549	-4.5765	4.44201	2.7	50	24	-1	-1
ABprapp	76	16.9819	8.33108	-0.972044	2.5	60	33	-1	-1
ABalapp	76	-13.7514	3.67078	-2.03195	2.5	68	35	-1	-1
Epl	76	9.7945	-6.91531	3.20392	2.5	87	22	-1	-1
ABplaaa	76	-18.5932	3.29129	6.88674	2.6	62	31	-1	-1
ABplpap	76	1.70552	-13.9915	1.47603	2.4	80	39	-1	-1
D	76	18.5276	-8.51633	-3.6787	2.9	43	10	-1	-1
Ear	76	1.93897	3.04472	-0.787145	2.3	84	23	-1	-1
MSpa	76	-4.00249	-3.25855	-5.97057	3	46	21	-1	-1
ABarppp	76	5.55171	11.7201	4.39123	2.8	59	26	-1	-1
MSpp	76	6.99104	-0.100242	-7.75033	3	47	21	-1	-1
ABplaap	77	-12.2278	-4.97843	2.87515	2.6	63	31	-1	-1
ABalpap	77	-18.2752	-11.7931	-1.56683	2.5	64	28	-1	-1
Epr	77	11.8978	-1.83621	-0.693391	2.1	86	22	-1	-1
MSaa	77	-12.3646	-7.67187	-5.16579	3	45	20	-1	-1
ABalapp	77	-13.9663	3.5547	-1.03679	2.5	68	35	-1	-1
ABalppp	77	-9.09324	-13.8183	1.13743	2.5	73	29	-1	-1
ABprppa	77	22.2306	6.3141	-2.41535	2.3	82	41	-1	-1
ABprppp	77	22.3577	-1.45719	-4.52032	2.4	83	41	-1	-1
Caa	77	4.40657	4.98404	5.94746	2.7	48	25	-1	-1
ABprapp	77	16.5888	8.43314	-1.4771	2.5	60	33	-1	-1
ABalppa	77	-16.4355	-9.68267	6.74364	2.6	72	29	-1	-1
ABarapa	77	-9.25805	10.8919	-6.86155	2.5	71	37	-1	-1
ABpraap	77	3.9543	9.14302	-6.17223	2.3	67	32	-1	-1
ABarppp	77	5.25542	11.4166	4.38229	2.8	59	26	-1	-1
ABplapp	77	-2.89864	-0.985086	4.41403	2.4	55	30	-1	-1
ABaraaa	77	-17.4299	7.28084	-6.0427	2.3	53	36	-1	-1
ABprpaa	77	9.76605	8.81921	-6.58301	2.1	77	40	-1	-1
ABplpaa	77	-6.62014	-9.6519	5.90221	2.5	81	39	-1	-1
ABplppp	77	9.90263	-13.7936	1.611	2.3	78	38	-1	-1
ABaraap	77	-12.0297	0.359004	-7.05071	2.5	52	36	-1	-1
ABalpaa	77	-23.2167	-4.4962	1.70423	2.4	65	28	-1	-1
ABplpap	77	2.01717	-14.281	0.976975	2.4	80	39	-1	-1
ABplaaa	77	-18.3933	3.29368	6.89	2.6	62	31	-1	-1
ABarppa	77	-5.05688	11.5844	4.88505	2.7	58	26	-1	-1
ABprapa	77	8.40958	12.3083	0.444516	2.5	61	33	-1	-1
Cpp	77	22.5571	-4.56965	3.94212	2.7	50	24	-1	-1
ABplapa	77	-9.18701	4.52166	5.72178	2.7	54	30	-1	-1
ABarpap	77	-5.48916	6.06268	-1.36573	2.6	56	27	-1	-1
ABplppa	77	3.05445	-8.94986	7.06816	2.4	79	38	-1	-1
ABarpaa	77	-12.7286	12.4242	2.43886	2.8	57	27	-1	-1
MSap	77	-4.13842	-12.096	-3.42669	2.8	44	20	-1	-1
ABalaaa	77	-25.3555	2.71866	-1.23202	2.4	75	34	-1	-1
ABpraaa	77	-4.0969	14.5758	-0.976465	2.5	66	32	-1	-1
Epl	77	9.42409	-8.00619	2.18276	2.5	87	22	-1	-1
Eal	77	0.985663	-4.80707	2.09047	2	85	23	-1	-1
Ear	77	2.22918	3.84817	-0.771445	2.3	84	23	-1	-1
MSpa	77	-4.31338	-2.36228	-5.9633	3	46	21	-1	-1
ABalapa	77	-20.7741	8.43272	1.92093	2.5	69	35	-1	-1
D	77	18.0252	-8.32233	-3.68414	2.9	43	10	-1	-1
ABprpap	77	16.751	1.8028	-6.56653	2.5	76	40	-1	-1
ABarapp	77	-2.39253	5.47403	-6.82507	2.5	70	37	-1	-1
P4	77	10.2737	-9.58787	-5.82702	2.6	42	10	-1	-1
Cpa	77	17.6085	5.65075	5.50277	2.7	51	24	-1	-1
MSpp	77	6.79108	-0.102631	-7.75358	3	47	21	-1	-1
ABalaap	77	-19.3264	-2.55514	-5.20796	2.3	74	34	-1	-1
Cap	77	14.8859	-2.70188	6.84463	2.8	49	25	-1	-1
MSaa	78	-12.567	-7.47429	-5.16635	3	45	20	88	89
ABplaaa	78	-18.1921	3.19608	6.8919	2.6	62	31	-1	-1
ABplapa	78	-8.98045	4.42863	5.39036	2.7	54	30	-1	-1
Epr	78	11.8905	-1.23631	-0.685282	2.1	86	22	-1	-1
ABplapp	78	-3.30151	-1.1944	4.73814	2.4	55	30	-1	-1
ABarapa	78	-9.26048	11.0919	-6.85884	2.5	71	37	-1	-1
ABprppa	78	22.127	6.61285	-2.41293	2.3	82	41	-1	-1
ABalppa	78	-16.2289	-9.7757	6.41232	2.6	72	29	-1	-1
ABplppp	78	10.2341	-14.3694	0.108121	2.3	78	38	-1	-1
ABarppp	78	4.86037	11.0119	4.37037	2.8	59	26	-1	-1
ABalpaa	78	-23.2167	-4.4962	1.70423	2.4	65	28	-1	-1
ABaraaa	78	-17.6275	7.07848	-6.04866	2.5	53	36	-1	-1
ABplaap	78	-12.3302	-4.77966	2.87622	2.6	63	31	-1	-1
ABalapp	78	-14.1663	3.55231	-1.04005	2.5	68	35	-1	-1
ABpraaa	78	-3.89854	14.3748	-0.725965	2.5	66	32	-1	-1
Caa	78	4.49752	5.28062	6.28637	2.7	48	25	-1	-1
Cpa	78	17.4086	5.64836	5.49951	2.7	51	24	-1	-1
ABpraap	78	3.94015	9.63608	-5.66559	2.6	67	32	-1	-1
ABprapp	78	16.6876	8.53432	-1.47412	2.5	60	33	-1	-1
ABalapa	78	-20.3796	8.43293	2.26068	2.5	69	35	-1	-1
ABprpaa	78	9.8636	9.02037	-6.57868	2.1	77	40	-1	-1
ABplppa	78	2.66183	-9.55453	7.05354	2.4	79	38	-1	-1
ABarapp	78	-2.19258	5.47642	-6.82181	2.5	70	37	-1	-1
ABarpaa	78	-12.6328	12.3209	2.77246	2.8	57	27	-1	-1
ABprppp	78	22.4565	-1.35602	-4.51733	2.4	83	41	-1	-1
Cpp	78	22.6663	-4.66158	3.44251	2.7	50	24	-1	-1
ABplpaa	78	-6.82132	-9.55431	5.9003	2.5	81	39	-1	-1
ABalppp	78	-9.30222	-13.5253	1.47155	2.5	73	29	-1	-1
Cap	78	14.605	-3.59846	6.32769	2.8	49	25	-1	-1
P4	78	10.2664	-8.98797	-5.81891	2.6	42	10	-1	-1
ABprpap	78	16.7498	1.90278	-6.56517	2.5	76	40	-1	-1
ABprapa	78	8.71074	12.2119	0.448053	2.5	61	33	-1	-1
Epl	78	9.11167	-8.32344	3.17359	2.5	87	22	-1	-1
D	78	18.0252	-8.32233	-3.68414	2.9	43	10	-1	-1
ABplpap	78	2.12278	-14.073	0.48142	2.4	80	39	-1	-1
Eal	78	0.873201	-5.12192	3.08456	2.7	85	23	-1	-1
ABalpap	78	-18.3817	-11.5977	-1.31582	2.5	64	28	-1	-1
MSpp	78	6.49235	-0.206198	-7.75982	3	47	21	-1	-1
ABaraap	78	-12.3321	0.555388	-7.05289	2.5	52	36	-1	-1
MSap	78	-4.63781	-11.6975	-3.76269	2.8	44	20	-1	-1
ABarpap	78	-5.49966	6.25579	-0.863136	2.6	56	27	-1	-1
ABalaap	78	-19.5313	-2.1576	-5.20581	2.5	74	34	-1	-1
ABarppa	78	-4.84668	11.1914	4.54958	2.7	58	26	-1	-1
MSpa	78	-4.62426	-1.46601	-5.95602	3	46	21	90	91
Ear	78	2.51939	4.65162	-0.755745	2.3	84	23	-1	-1
ABalaaa	78	-25.1636	2.71419	-0.728871	2.4	75	34	-1	-1
ABalaap	79	-19.8409	-1.36131	-5.19989	2.5	74	34	-1	-1
MSpp	79	6.19363	-0.309764	-7.76607	3	47	21	-1	-1
ABalapp	79	-14.465	3.44874	-1.04629	2.5	68	35	-1	-1
MSaap	79	-12.0671	-7.46832	-5.1582	1.7	89	45	-1	-1
MSpaa	79	-6.83233	-0.792401	-5.98241	2	90	46	-1	-1
ABaraaa	79	-17.7274	7.07729	-6.05029	2.5	53	36	-1	-1
Epr	79	11.782	-0.537623	-0.677451	2.1	86	22	-1	-1
ABarpaa	79	-12.537	12.2175	3.10597	2.8	57	27	-1	-1
ABprpap	79	16.7486	2.00276	-6.56382	2.5	76	40	-1	-1
D	79	18.0264	-8.42231	-3.68549	2.9	43	10	-1	-1
Cpp	79	22.5597	-4.56736	3.77546	2.7	50	24	-1	-1
Eal	79	0.679324	-5.62423	3.07455	2.7	85	23	-1	-1
ABplppa	79	2.17045	-10.2604	7.03593	2.4	79	38	-1	-1
ABplapa	79	-8.7739	4.33561	5.05905	2.7	54	30	-1	-1
ABplapp	79	-3.70437	-1.40371	5.06214	2.4	55	30	-1	-1
MSpap	79	-1.57225	-4.41597	-6.94745	2	91	46	-1	-1
ABalapa	79	-19.9863	8.53312	2.60187	2.5	69	35	-1	-1
ABpraap	79	4.04013	9.63728	-5.66396	2.6	67	32	-1	-1
ABalaaa	79	-24.9717	2.70973	-0.225724	2.4	75	34	-1	-1
ABarppp	79	4.4641	10.7071	4.35979	2.8	59	26	-1	-1
ABplaap	79	-12.2326	-4.5785	2.88055	2.6	63	31	-1	-1
ABpraaa	79	-3.59982	14.4783	-0.719725	2.5	66	32	-1	-1
ABaraap	79	-12.6345	0.751772	-7.05508	2.5	52	36	-1	-1
ABplpaa	79	-6.7294	-9.55997	6.40182	2.5	81	39	-1	-1
ABarpap	79	-5.7996	6.25221	-0.868024	2.6	56	27	-1	-1
Caa	79	4.40362	4.7795	6.27798	2.7	48	25	-1	-1
ABalppp	79	-9.61119	-13.2335	1.80394	2.6	73	29	-1	-1
Ear	79	2.90836	5.55625	-0.737063	2.3	84	23	-1	-1
ABplppp	79	9.83536	-14.4741	0.100251	2.3	78	38	-1	-1
ABprpaa	79	9.96479	8.92158	-6.5784	2.5	77	40	-1	-1
Epl	79	8.51666	-8.73054	3.15841	2.8	87	22	-1	-1
MSaaa	79	-15.87	-7.21376	-5.21607	1.7	88	45	-1	-1
ABprapa	79	9.01311	12.0155	0.450239	2.5	61	33	-1	-1
ABprapp	79	16.7864	8.63549	-1.47114	2.5	60	33	-1	-1
Cpa	79	17.1074	5.74476	5.49597	3.1	51	24	-1	-1
ABarapa	79	-9.36411	11.3906	-6.85642	2.5	71	37	-1	-1
ABprppa	79	22.2177	6.70718	-1.91006	2.3	82	41	-1	-1
ABplpap	79	2.2284	-13.865	-0.014136	2.4	80	39	-1	-1
ABarapp	79	-1.89142	5.38002	-6.81827	2.5	70	37	-1	-1
Cap	79	14.605	-3.59846	6.32769	2.8	49	25	-1	-1
ABalppa	79	-16.0224	-9.86872	6.0809	2.6	72	29	-1	-1
ABplaaa	79	-17.9909	3.09849	6.89381	2.6	62	31	-1	-1
ABarppa	79	-4.63648	10.7984	4.21421	2.7	58	26	-1	-1
P4	79	10.3591	-8.38688	-5.80917	2.6	42	10	-1	-1
ABalpap	79	-18.2817	-11.5965	-1.31419	2.5	64	28	-1	-1
ABalpaa	79	-23.1155	-4.59499	1.7045	2.4	65	28	-1	-1
MSap	79	-5.23839	-11.2002	-4.09897	2.8	44	20	-1	-1
ABprppp	79	22.5541	-1.15485	-4.513	2.4	83	41	-1	-1
ABprapa	80	9.31548	11.8191	0.452425	2.5	61	33	-1	-1
ABarapp	80	-2.09381	5.5776	-6.81883	2.5	70	37	-1	-1
Cpa	80	16.3088	5.63523	5.48158	3.1	51	24	-1	-1
ABaraap	80	-12.9368	0.948156	-7.05727	2.5	52	36	-1	-1
Ear	80	2.62231	4.85735	-1.08467	2.3	84	23	-1	-1
ABalaaa	80	-24.9717	2.70973	-0.225724	2.4	75	34	-1	-1
ABplpaa	80	-6.6387	-9.46564	6.90469	2.7	81	39	-1	-1
ABarapa	80	-9.45801	10.8895	-6.86481	2.5	71	37	-1	-1
ABplpap	80	2.22155	-13.9718	0.484401	2.4	80	39	-1	-1
ABplaap	80	-12.1351	-4.37734	2.88488	2.6	63	31	-1	-1
ABplapp	80	-3.70437	-1.40371	5.06214	2.4	55	30	-1	-1
ABprppa	80	22.4108	6.60273	-1.40826	2.5	82	41	-1	-1
ABalaap	80	-20.1518	-0.465043	-5.19261	2.5	74	34	-1	-1
ABplppa	80	2.16801	-10.0604	7.03863	2.4	79	38	-1	-1
ABarpap	80	-6.09954	6.24862	-0.872913	2.6	56	27	-1	-1
ABaraaa	80	-17.8274	7.07609	-6.05192	2.5	53	36	-1	-1
ABplaaa	80	-17.7897	3.00089	6.89572	2.6	62	31	-1	-1
ABarppa	80	-4.53944	10.5951	4.54636	2.7	58	26	-1	-1
D	80	18.1042	-7.93491	-2.67733	2.6	43	10	92	93
Cpp	80	22.452	-4.37316	4.10986	2.7	50	24	-1	-1
Eal	80	0.386684	-6.22771	3.06155	2.7	85	23	-1	-1
MSpaa	80	-6.83111	-0.892385	-5.98376	2	90	46	-1	-1
ABprpap	80	16.6373	2.59804	-6.3074	2.5	76	40	-1	-1
ABalapp	80	-14.7649	3.44516	-1.05117	2.5	68	35	-1	-1
MSap	80	-6.2321	-11.712	-4.12202	2.8	44	20	94	95
P4	80	11.1565	-8.17735	-5.79343	2.6	42	10	-1	-1
MSpp	80	5.48891	0.0818091	-7.77207	3	47	21	96	97
ABalpap	80	-18.083	-11.4942	-1.30958	2.5	64	28	-1	-1
ABprapp	80	16.8851	8.73667	-1.46816	2.5	60	33	-1	-1
ABplapa	80	-8.77025	4.03566	5.05499	2.7	54	30	-1	-1
Cap	80	14.6037	-3.49848	6.32905	2.8	49	25	-1	-1
ABalapa	80	-19.493	8.6345	2.9446	2.5	69	35	-1	-1
Caa	80	4.30973	4.27839	6.26959	2.7	48	25	-1	-1
MSpap	80	-0.776381	-5.41996	-5.94816	2.1	91	46	-1	-1
ABarppp	80	4.06905	10.3024	4.34787	2.8	59	26	-1	-1
ABprppp	80	22.7516	-0.952499	-4.50704	2.4	83	41	-1	-1
ABalppp	80	-10.4122	-13.1431	1.79225	2.6	73	29	-1	-1
ABalpaa	80	-23.1143	-4.69497	1.70315	2.4	65	28	-1	-1
ABpraaa	80	-3.30109	14.5819	-0.713485	2.5	66	32	-1	-1
ABarpaa	80	-12.237	12.2211	3.11086	2.8	57	27	-1	-1
ABplppp	80	9.3379	-14.6801	0.0894004	2.5	78	38	-1	-1
MSaap	80	-10.3489	-7.63427	-6.13298	1.7	89	45	-1	-1
Epr	80	11.6735	0.161067	-0.669621	2.1	86	22	-1	-1
MSaaa	80	-16.174	-6.21065	-5.70733	1.7	88	45	-1	-1
ABalppa	80	-15.8158	-9.96175	5.74959	2.6	72	29	-1	-1
ABprpaa	80	9.86116	9.22034	-6.57598	2.5	77	40	-1	-1
ABpraap	80	4.24009	9.63966	-5.6607	2.6	67	32	-1	-1
Epl	80	8.51787	-8.83052	3.15706	2.8	87	22	-1	-1
MSapp	81	-3.1303	-11.875	-4.07421	2.1	94	44	-1	-1
MSppa	81	5.17559	1.17804	-7.76209	2	97	47	-1	-1
ABarppa	81	-4.34243	10.3929	4.88024	2.7	58	26	-1	-1
MSaap	81	-9.94211	-7.52266	-6.62499	1.7	89	45	-1	-1
ABalaaa	81	-25.0716	2.70853	-0.227354	2.4	75	34	-1	-1
Eal	81	0.498635	-6.31736	2.39528	2.7	85	23	-1	-1
MSpap	81	-0.368397	-5.40833	-6.44153	2.1	91	46	-1	-1
Cap	81	14.6025	-3.39849	6.3304	2.8	49	25	-1	-1
ABaraaa	81	-17.9286	7.17488	-6.0522	2.5	53	36	-1	-1
ABpraaa	81	-3.00237	14.6855	-0.707244	2.5	66	32	-1	-1
ABplapp	81	-3.80313	-1.50489	5.05916	2.4	55	30	-1	-1
ABarapp	81	-2.2962	5.77517	-6.81938	2.5	70	37	-1	-1
ABplppa	81	2.16437	-9.76047	7.04269	2.4	79	38	-1	-1
ABplppp	81	9.34033	-14.88	0.0866974	2.5	78	38	-1	-1
ABplaap	81	-12.0388	-4.07619	2.89057	2.6	63	31	-1	-1
ABarppp	81	3.67278	9.9977	4.3373	2.8	59	26	-1	-1
ABprpaa	81	9.65755	9.5179	-6.57518	2.5	77	40	-1	-1
ABprpap	81	16.526	3.19332	-6.05098	2.5	76	40	-1	-1
ABprapp	81	16.2745	8.72037	-0.811412	2.5	60	33	-1	-1
ABaraap	81	-13.2404	1.24452	-7.0581	2.5	52	36	-1	-1
Epr	81	11.4638	0.958546	-0.662068	2.6	86	22	-1	-1
ABalpap	81	-17.983	-11.493	-1.30795	2.5	64	28	-1	-1
ABprppa	81	22.0032	6.89447	-1.16078	2.5	82	41	-1	-1
ABpraap	81	4.03405	10.1372	-5.6572	2.6	67	32	-1	-1
ABprapa	81	8.71439	11.912	0.443999	2.5	61	33	-1	-1
ABarapa	81	-9.65067	10.2872	-6.87617	2.5	71	37	-1	-1
Cpp	81	22.2442	-4.18015	4.44253	2.7	50	24	-1	-1
ABprppp	81	22.6431	-0.253809	-4.49921	2.4	83	41	-1	-1
ABplpap	81	2.31468	-14.0775	0.984567	2.6	80	39	-1	-1
MSapa	81	-6.7594	-12.1454	-2.13602	2	95	44	-1	-1
Cpa	81	15.4102	5.52449	5.46557	3.1	51	24	-1	-1
ABalpaa	81	-23.0131	-4.79376	1.70343	2.4	65	28	-1	-1
ABplapa	81	-8.86658	3.73451	5.04931	2.7	54	30	-1	-1
Dp	81	19.503	-6.50471	-3.63537	2	92	43	-1	-1
MSppp	81	7.91518	-2.08916	-7.76269	2	96	47	-1	-1
ABalppa	81	-15.9104	-9.95837	5.41473	2.6	72	29	-1	-1
ABalapa	81	-19.3998	8.52886	3.44476	2.5	69	35	-1	-1
Da	81	18.8171	-10.3399	-1.69858	2	93	43	-1	-1
Ear	81	2.33626	4.15845	-1.43228	2.3	84	23	-1	-1
ABplpaa	81	-6.73424	-9.56408	6.70175	2.7	81	39	-1	-1
ABalapp	81	-15.0636	3.3416	-1.05742	2.5	68	35	-1	-1
ABarpap	81	-6.50067	6.34383	-0.87808	2.6	56	27	-1	-1
Epl	81	8.52031	-9.03049	3.15435	2.8	87	22	-1	-1
MSpaa	81	-6.92988	-0.993562	-5.98674	2.4	90	46	-1	-1
ABplaaa	81	-17.7873	2.80093	6.89302	2.6	62	31	-1	-1
ABalppp	81	-10.4129	-12.6386	1.46579	2.6	73	29	-1	-1
ABalaap	81	-20.1494	-0.66501	-5.19531	2.5	74	34	-1	-1
MSaaa	81	-16.4744	-5.50749	-6.20265	2.1	88	45	-1	-1
ABarpaa	81	-11.9383	12.3247	3.1171	2.8	57	27	-1	-1
Caa	81	4.21583	3.77728	6.26121	2.7	48	25	-1	-1
P4	81	11.9539	-7.96783	-5.77769	2.6	42	10	-1	-1
MSapa	82	-6.75453	-12.5453	-2.14143	2	95	44	-1	-1
ABarpap	82	-6.80061	6.34025	-0.882969	2.6	56	27	-1	-1
ABprpaa	82	9.45395	9.81546	-6.57439	2.5	77	40	-1	-1
MSppa	82	5.66697	1.8839	-7.74448	2	97	47	-1	-1
Caa	82	4.02195	3.27497	6.25119	2.7	48	25	-1	-1
ABprpap	82	16.4146	3.7886	-5.79455	2.5	76	40	-1	-1
ABplpap	82	2.01474	-14.0811	0.979678	2.6	80	39	-1	-1
Da	82	18.92	-11.2454	-1.20923	2	93	43	-1	-1
ABalpap	82	-17.7842	-11.3906	-1.30334	2.5	64	28	-1	-1
ABalapa	82	-19.3067	8.42322	3.94493	2.5	69	35	-1	-1
ABplaaa	82	-17.7836	2.50098	6.88896	2.6	62	31	-1	-1
ABprppp	82	22.5346	0.444881	-4.49138	2.4	83	41	-1	-1
ABalaaa	82	-25.1716	2.70734	-0.228983	2.4	75	34	-1	-1
ABalppa	82	-16.1062	-9.85621	5.0795	2.6	72	29	-1	-1
ABarppp	82	3.27772	9.59299	4.32537	2.8	59	26	-1	-1
ABplppa	82	1.96562	-9.86285	7.03808	2.4	79	38	-1	-1
ABprppa	82	21.5956	7.18622	-0.913301	2.5	82	41	-1	-1
Dp	82	20.6955	-5.89048	-3.60771	2	92	43	-1	-1
ABprapp	82	15.6639	8.70406	-0.154709	2.5	60	33	-1	-1
ABplapp	82	-3.80313	-1.50489	5.05916	2.4	55	30	-1	-1
Ear	82	2.05143	3.35957	-1.78124	2.6	84	23	-1	-1
Cpa	82	14.5116	5.41376	5.44955	3.1	51	24	-1	-1
MSaaa	82	-16.5756	-5.4087	-6.20293	2.1	88	45	-1	-1
ABpraaa	82	-3.10436	14.5815	-0.51027	2.5	66	32	-1	-1
ABarapa	82	-9.95426	10.5836	-6.87701	2.5	71	37	-1	-1
P4	82	12.7501	-7.65833	-5.7606	2.6	42	10	-1	-1
Eal	82	0.611801	-6.50699	1.72775	2.7	85	23	-1	-1
ABarppa	82	-4.1442	10.0908	5.21267	2.7	58	26	-1	-1
Cap	82	14.505	-3.59966	6.32606	2.8	49	25	-1	-1
Epl	82	8.42276	-9.23165	3.15002	2.8	87	22	-1	-1
ABalppp	82	-10.3137	-12.1329	1.14085	2.6	73	29	-1	-1
MSapp	82	-1.91442	-11.8469	-5.05443	2.1	94	44	-1	-1
ABalaap	82	-20.2457	-0.966155	-5.201	2.5	74	34	-1	-1
ABplapa	82	-8.9617	3.33339	5.04227	2.7	54	30	-1	-1
MSpaa	82	-7.03594	-0.494839	-5.98162	2.4	90	46	-1	-1
ABarpaa	82	-12.2383	12.3211	3.11221	2.8	57	27	-1	-1
ABpraap	82	3.82801	10.6347	-5.6537	2.6	67	32	-1	-1
MSppp	82	8.90371	-2.49086	-6.75202	2	96	47	-1	-1
Epr	82	11.2687	0.556223	-0.670733	2.6	86	22	-1	-1
ABprapa	82	8.11208	12.1048	0.436924	2.5	61	33	-1	-1
ABaraaa	82	-18.0286	7.17369	-6.05383	2.5	53	36	-1	-1
ABplppp	82	9.32298	-14.7937	1.08782	2.5	78	38	-1	-1
MSaap	82	-9.53291	-7.61101	-7.11971	2.1	89	45	-1	-1
ABplaap	82	-12.1375	-4.17737	2.88759	2.6	63	31	-1	-1
Cpp	82	21.2593	-4.0784	3.42781	2.7	50	24	-1	-1
MSpap	82	-0.157939	-5.59905	-6.94086	2.3	91	46	-1	-1
ABalpaa	82	-22.9119	-4.89255	1.70371	2.4	65	28	-1	-1
ABalapp	82	-15.3624	3.23803	-1.06366	2.5	68	35	-1	-1
ABarapp	82	-2.59979	6.07154	-6.82022	2.5	70	37	-1	-1
ABplpaa	82	-6.92976	-9.66371	6.49719	2.7	81	39	-1	-1
ABaraap	82	-13.2392	1.14454	-7.05945	2.5	52	36	-1	-1
MSpaa	83	-7.142	0.00388368	-5.97649	2.4	90	46	-1	-1
ABprpap	83	16.3033	4.38388	-5.53813	2.5	76	40	-1	-1
ABalaaa	83	-25.2704	2.60616	-0.231964	2.4	75	34	-1	-1
ABplapa	83	-8.9617	3.33339	5.04227	2.7	54	30	-1	-1
ABprapa	83	7.50977	12.2976	0.42985	2.5	61	33	-1	-1
ABpraap	83	3.52077	11.231	-5.65048	2.6	67	32	-1	-1
MSapa	83	-6.84549	-12.8419	-2.48037	2	95	44	-1	-1
Ear	83	2.15385	3.1608	-1.78231	2.6	84	23	-1	-1
Cpp	83	21.1696	-4.47496	3.08755	2.7	50	24	-1	-1
Da	83	19.0229	-12.1509	-0.719872	2	93	43	-1	-1
Eal	83	0.824948	-6.69543	1.06176	2.7	85	23	-1	-1
ABaraap	83	-13.238	1.04456	-7.0608	2.5	52	36	-1	-1
ABarapa	83	-10.2578	10.88	-6.87784	2.5	71	37	-1	-1
ABarpaa	83	-12.537	12.2175	3.10597	2.8	57	27	-1	-1
ABalapp	83	-15.157	3.24499	-1.39365	2.5	68	35	-1	-1
ABplpap	83	1.61604	-14.1858	0.971808	2.6	80	39	-1	-1
ABplaap	83	-12.3363	-4.27974	2.88298	2.6	63	31	-1	-1
Cap	83	14.3087	-3.90199	6.31875	2.8	49	25	-1	-1
ABarppa	83	-4.34051	9.78846	5.20536	2.7	58	26	-1	-1
ABarpap	83	-7.20175	6.43545	-0.888135	2.6	56	27	-1	-1
ABplppp	83	9.20565	-14.7087	2.08732	2.5	78	38	-1	-1
ABalapa	83	-19.4055	8.32204	3.94195	2.5	69	35	-1	-1
ABplpaa	83	-7.12406	-9.86332	6.29127	2.7	81	39	-1	-1
Epl	83	8.62957	-9.12242	2.65474	2.8	87	22	-1	-1
P4	83	13.2524	-7.85232	-5.75515	2.6	42	10	-1	-1
ABplppa	83	1.76688	-9.96522	7.03346	2.4	79	38	-1	-1
Epr	83	10.9736	0.152706	-0.681028	2.6	86	22	-1	-1
ABalpaa	83	-22.8095	-5.09132	1.70264	2.4	65	28	-1	-1
MSaaa	83	-16.7768	-5.31111	-6.20483	2.4	88	45	-1	-1
ABalaap	83	-20.3433	-1.16732	-5.20533	2.5	74	34	-1	-1
ABprapp	83	14.9545	8.58658	0.499083	2.7	60	33	-1	-1
ABpraaa	83	-3.20635	14.4776	-0.313296	2.5	66	32	-1	-1
MSpap	83	0.23833	-5.29433	-6.93028	2.3	91	46	-1	-1
MSapp	83	-1.41209	-12.0409	-5.04898	2.1	94	44	-1	-1
ABarapp	83	-2.90338	6.36791	-6.82105	2.5	70	37	-1	-1
ABplapp	83	-3.90189	-1.60607	5.05618	2.4	55	30	-1	-1
MSppa	83	5.55726	2.68257	-7.7353	2	97	47	-1	-1
MSppp	83	9.50435	-1.87694	-7.23402	2	96	47	-1	-1
ABalppp	83	-10.2156	-11.5272	0.81736	2.6	73	29	-1	-1
ABaraaa	83	-18.2298	7.27128	-6.05573	2.5	53	36	-1	-1
ABprppp	83	22.3261	1.14238	-4.48518	2.4	83	41	-1	-1
ABalpap	83	-17.5855	-11.2882	-1.29873	2.5	64	28	-1	-1
Cpa	83	14.3153	5.11142	5.44224	3.1	51	24	-1	-1
ABalppa	83	-16.302	-9.75404	4.74437	2.6	72	29	-1	-1
ABarppp	83	3.08852	9.59974	3.65556	2.8	59	26	-1	-1
ABprpaa	83	9.25034	10.113	-6.57359	2.5	77	40	-1	-1
Dp	83	20.5044	-5.27926	-4.60263	2	92	43	-1	-1
ABplaaa	83	-17.7812	2.30101	6.88626	2.6	62	31	-1	-1
MSaap	83	-8.63796	-7.20033	-7.09964	2.3	89	45	-1	-1
ABprppa	83	21.188	7.47796	-0.665821	2.5	82	41	-1	-1
Caa	83	3.72688	2.87146	6.2409	2.7	48	25	-1	-1
Caa	84	3.33304	2.36676	6.22762	2.7	48	25	-1	-1
MSapp	84	-0.909755	-12.2349	-5.04354	2.2	94	44	-1	-1
ABaraap	84	-13.0393	1.14693	-7.05619	2.7	52	36	-1	-1
ABprpap	84	16.3009	4.58385	-5.53543	2.5	76	40	-1	-1
MSapa	84	-7.03642	-13.1397	-2.82095	2	95	44	-1	-1
ABplapa	84	-8.96048	3.2334	5.04092	2.7	54	30	-1	-1
ABarppa	84	-4.53682	9.48612	5.19804	2.7	58	26	-1	-1
ABalppa	84	-16.1996	-9.95282	4.74329	2.6	72	29	-1	-1
ABalapp	84	-14.8517	3.25314	-1.72203	2.5	68	35	-1	-1
P4	84	13.8559	-8.14511	-5.74943	2.6	42	10	-1	-1
Da	84	18.6185	-12.4625	-0.230557	2	93	43	-1	-1
Epr	84	10.6798	-0.350794	-0.692674	2.6	86	22	-1	-1
ABpraap	84	3.31544	11.2241	-5.32049	2.6	67	32	-1	-1
Cpp	84	20.9799	-4.87271	2.74556	2.7	50	24	-1	-1
ABprppa	84	20.6792	7.8685	-0.418619	2.5	82	41	-1	-1
ABarapa	84	-10.5614	11.1763	-6.87868	2.5	71	37	-1	-1
ABplpaa	84	-7.31957	-9.96295	6.0867	2.7	81	39	-1	-1
MSppa	84	5.34635	3.58004	-7.72639	2.2	97	47	-1	-1
ABprpaa	84	9.04673	10.4106	-6.5728	2.5	77	40	-1	-1
ABprapp	84	14.9638	8.49345	-0.00215681	2.7	60	33	-1	-1
ABplaaa	84	-17.7776	2.00106	6.88221	2.6	62	31	-1	-1
Dp	84	21.3042	-5.2697	-4.5896	2	92	43	-1	-1
ABarpap	84	-7.20175	6.43545	-0.888135	2.6	56	27	-1	-1
ABprapa	84	7.60693	12.1953	0.680072	2.5	61	33	-1	-1
MSaap	84	-7.23824	-7.1836	-7.07683	2.3	89	45	-1	-1
ABalpap	84	-17.8879	-11.0919	-1.30091	2.5	64	28	-1	-1
ABprppp	84	22.5075	1.33102	-3.47944	2.4	83	41	-1	-1
ABplaap	84	-12.5338	-4.4821	2.87701	2.8	63	31	-1	-1
MSaaa	84	-17.0699	-5.20785	-6.70826	2.4	88	45	-1	-1
ABarppp	84	2.79933	9.6053	2.98422	2.8	59	26	-1	-1
MSppp	84	10.1086	-1.56297	-7.72008	2.2	96	47	-1	-1
ABarpaa	84	-12.3346	12.02	3.10652	2.8	57	27	-1	-1
MSpap	84	0.845057	-5.18032	-7.41904	2.3	91	46	-1	-1
Epl	84	8.83638	-9.0132	2.15947	2.8	87	22	-1	-1
MSpaa	84	-7.34926	0.601396	-5.97164	2.4	90	46	-1	-1
ABplppa	84	1.66812	-10.0664	7.03048	2.4	79	38	-1	-1
ABalapa	84	-19.5042	8.22086	3.93897	2.5	69	35	-1	-1
ABplapp	84	-3.59952	-1.80245	5.05837	2.4	55	30	-1	-1
ABarapp	84	-3.20697	6.66428	-6.82189	2.5	70	37	-1	-1
ABalpaa	84	-22.8083	-5.19131	1.70128	2.4	65	28	-1	-1
ABalaap	84	-20.4396	-1.46846	-5.21101	2.5	74	34	-1	-1
Eal	84	0.733994	-6.99201	0.722851	2.7	85	23	-1	-1
ABplpap	84	1.3161	-14.1894	0.96692	2.6	80	39	-1	-1
ABaraaa	84	-18.1298	7.27248	-6.0541	2.5	53	36	-1	-1
Cap	84	14.1124	-4.20433	6.31144	2.8	49	25	-1	-1
Cpa	84	14.019	4.80789	5.43329	3.1	51	24	-1	-1
ABalaaa	84	-25.0741	2.9085	-0.224651	2.4	75	34	-1	-1
ABalppp	84	-10.2156	-11.5272	0.81736	2.6	73	29	-1	-1
ABpraaa	84	-3.30834	14.3737	-0.116322	2.5	66	32	-1	-1
Ear	84	2.25626	2.96203	-1.78338	2.6	84	23	-1	-1
ABplppp	84	8.99155	-14.218	2.59071	2.5	78	38	-1	-1
ABplpap	85	0.917396	-14.2942	0.95905	2.6	80	39	-1	-1
Caa	85	3.03919	1.86326	6.21597	2.7	48	25	-1	-1
Da	85	18.2142	-12.7741	0.258759	2	93	43	-1	-1
ABpraaa	85	-3.41033	14.2698	0.0806521	2.5	66	32	-1	-1
ABarppp	85	2.50893	9.71084	2.31414	2.8	59	26	-1	-1
ABalpaa	85	-22.807	-5.29129	1.69993	2.4	65	28	-1	-1
ABalppp	85	-10.1144	-11.626	0.817638	2.6	73	29	-1	-1
ABarpaa	85	-12.0322	11.8236	3.10871	2.8	57	27	-1	-1
ABpraap	85	3.1101	11.2171	-4.99048	2.6	67	32	-1	-1
MSppa	85	5.0306	4.87624	-7.71371	2.4	97	47	-1	-1
ABplapa	85	-9.05924	3.13222	5.03794	2.7	54	30	-1	-1
MSpap	85	1.15063	-4.96992	-7.91134	2.5	91	46	-1	-1
Ear	85	2.35867	2.76326	-1.78446	2.6	84	23	-1	-1
MSapa	85	-7.22613	-13.5374	-3.16287	2.3	95	44	-1	-1
ABarppa	85	-4.83311	9.18259	5.1891	2.7	58	26	-1	-1
ABarapp	85	-3.61175	7.05943	-6.823	2.5	70	37	-1	-1
ABplaaa	85	-17.8739	1.69992	6.87652	2.6	62	31	-1	-1
Epr	85	10.6846	-0.750728	-0.698079	2.6	86	22	-1	-1
ABplpaa	85	-7.51387	-10.1626	5.88079	2.7	81	39	-1	-1
ABprppa	85	20.7755	8.16964	-0.412935	2.5	82	41	-1	-1
Cpa	85	13.7227	4.50436	5.42435	3.1	51	24	-1	-1
ABprpaa	85	9.33778	10.6087	-6.16529	2.5	77	40	-1	-1
ABalapp	85	-14.5476	3.36128	-2.04904	2.5	68	35	-1	-1
ABplapp	85	-3.29715	-1.99884	5.06055	2.7	55	30	-1	-1
ABprppp	85	22.7889	1.52086	-2.47207	2.4	83	41	-1	-1
MSaap	85	-6.63472	-7.47639	-7.07111	2.3	89	45	-1	-1
ABalpap	85	-18.2902	-10.8967	-1.30473	2.7	64	28	-1	-1
ABarapa	85	-10.2788	11.2662	-5.87266	2.5	71	37	-1	-1
ABaraap	85	-12.9429	1.44807	-7.05051	2.7	52	36	-1	-1
ABplaap	85	-12.7391	-4.48905	3.20698	2.8	63	31	-1	-1
ABprapp	85	15.0742	8.30153	-0.503118	2.7	60	33	-1	-1
Dp	85	21.8029	-5.16375	-4.5801	2.4	92	43	-1	-1
Epl	85	8.74446	-9.00753	1.65795	2.8	87	22	-1	-1
ABarpap	85	-7.10055	6.33666	-0.887857	2.6	56	27	-1	-1
ABaraaa	85	-17.931	7.37485	-6.04949	2.5	53	36	-1	-1
ABprpap	85	16.2985	4.78381	-5.53272	2.5	76	40	-1	-1
MSaaa	85	-17.3629	-5.1046	-7.21168	2.4	88	45	-1	-1
ABalaaa	85	-24.7778	3.21203	-0.215708	2.4	75	34	-1	-1
ABalppa	85	-16.0972	-10.1516	4.74222	2.6	72	29	-1	-1
ABplppp	85	8.67746	-13.7285	3.09247	2.5	78	38	-1	-1
P4	85	14.3595	-8.43909	-5.74534	2.6	42	10	-1	-1
ABalapa	85	-19.6018	8.0197	3.93463	2.5	69	35	-1	-1
Cap	85	13.3178	-5.32056	6.78342	2.8	49	25	-1	-1
Eal	85	0.644258	-7.38856	0.38249	2.7	85	23	-1	-1
ABplppa	85	1.56935	-10.1676	7.0275	2.4	79	38	-1	-1
Cpp	85	20.7901	-5.27047	2.40367	2.7	50	24	-1	-1
MSpaa	85	-7.24928	0.60259	-5.97001	2.4	90	46	-1	-1
MSapp	85	-0.79486	-12.12	-6.04033	2.2	94	44	-1	-1
ABprapa	85	7.80529	11.9943	0.930572	2.5	61	33	-1	-1
MSppp	85	10.5074	-1.45821	-7.71221	2.2	96	47	-1	-1
ABalaap	85	-20.457	-1.38219	-4.20989	2.5	74	34	-1	-1
Da	86	17.8098	-13.0856	0.748074	2	93	43	-1	-1
ABplaaa	86	-17.8739	1.69992	6.87652	2.6	62	31	-1	-1
ABalppa	86	-15.9948	-10.3504	4.74115	2.6	72	29	-1	-1
ABprapp	86	15.3766	8.10515	-0.500932	2.7	60	33	-1	-1
ABplpaa	86	-7.7114	-10.3649	5.87483	2.7	81	39	-1	-1
Caa	86	2.64535	1.35857	6.2027	2.7	48	25	-1	-1
ABarppa	86	-4.53489	8.88165	5.52316	2.7	58	26	-1	-1
Epr	86	10.6907	-1.25065	-0.704837	2.6	86	22	-1	-1
Cpa	86	13.5288	4.00205	5.41433	3.1	51	24	-1	-1
ABarppp	86	2.6045	9.40523	2.8116	2.8	59	26	-1	-1
ABarpaa	86	-11.7298	11.6272	3.11089	2.8	57	27	-1	-1
Cap	86	12.4233	-6.43798	7.25378	2.8	49	25	-1	-1
ABplapa	86	-9.05681	2.93226	5.03524	2.7	54	30	-1	-1
ABalaaa	86	-24.4815	3.51557	-0.206765	2.4	75	34	-1	-1
ABprapa	86	8.00365	11.7933	1.18107	2.5	61	33	-1	-1
Cpp	86	20.5728	-5.18658	3.40154	2.7	50	24	-1	-1
ABplapp	86	-3.88045	-2.69903	4.54143	2.7	55	30	-1	-1
ABprpaa	86	9.72882	10.8079	-5.75616	2.5	77	40	-1	-1
ABaraap	86	-12.8466	1.74922	-7.04482	2.7	52	36	-1	-1
MSaap	86	-6.91123	-8.06616	-8.08388	2.3	89	45	-1	-1
ABalpap	86	-18.0822	-10.8874	-1.80136	2.7	64	28	-1	-1
ABprppp	86	22.9888	1.52325	-2.46881	2.4	83	41	-1	-1
ABpraap	86	2.80357	11.309	-4.66076	2.6	67	32	-1	-1
ABarapa	86	-9.99747	11.456	-4.86529	2.5	71	37	-1	-1
Epl	86	8.65255	-9.00187	1.15643	2.8	87	22	-1	-1
ABarpap	86	-7.00057	6.33786	-0.886228	2.6	56	27	-1	-1
MSppa	86	4.82699	5.1738	-7.71292	2.4	97	47	-1	-1
ABplaap	86	-13.0444	-4.49721	3.53542	2.8	63	31	-1	-1
ABalppp	86	-10.1169	-11.426	0.820341	2.6	73	29	-1	-1
MSppp	86	11.0048	-1.25227	-7.70136	2.2	96	47	-1	-1
MSaaa	86	-17.5653	-4.90702	-7.21224	2.4	88	45	-1	-1
MSapp	86	-0.183268	-12.406	-6.5345	2.2	94	44	-1	-1
Ear	86	2.56106	2.56568	-1.7839	2.6	84	23	-1	-1
ABalpaa	86	-22.8058	-5.39127	1.69858	2.6	65	28	-1	-1
ABpraaa	86	-3.5111	14.0659	0.276275	2.5	66	32	-1	-1
P4	86	14.963	-8.73187	-5.73961	2.6	42	10	-1	-1
ABalapa	86	-19.603	8.11968	3.93598	2.5	69	35	-1	-1
ABalapp	86	-14.3581	3.55678	-1.54319	2.5	68	35	-1	-1
ABarapp	86	-3.31425	7.26298	-6.81541	2.5	70	37	-1	-1
MSpap	86	0.84704	-4.67355	-7.91217	2.5	91	46	-1	-1
ABplppp	86	8.28804	-13.9264	2.58336	2.5	78	38	-1	-1
MSapa	86	-7.22978	-13.2375	-3.15881	2.3	95	44	-1	-1
MSpaa	86	-7.1493	0.603784	-5.96838	2.4	90	46	-1	-1
ABplpap	86	0.518694	-14.3989	0.95118	2.6	80	39	-1	-1
ABalaap	86	-20.4743	-1.29591	-3.20876	2.6	74	34	-1	-1
ABprppa	86	20.9718	8.47198	-0.405622	2.5	82	41	-1	-1
ABaraaa	86	-17.7311	7.37724	-6.04623	2.5	53	36	-1	-1
Eal	86	0.550872	-7.48517	0.0462841	3	85	23	-1	-1
Dp	86	21.998	-4.76143	-4.57143	2.4	92	43	-1	-1
ABplppa	86	1.26698	-9.97119	7.02532	2.8	79	38	-1	-1
ABprpap	86	16.1961	4.98259	-5.53165	2.5	76	40	-1	-1
ABalapp	87	-14.3686	3.74989	-1.0406	2.6	68	35	-1	-1
MSapa	87	-7.23343	-12.9375	-3.15476	2.3	95	44	-1	-1
MSppa	87	4.62338	5.47136	-7.71212	2.4	97	47	-1	-1
MSapp	87	0.328346	-12.6931	-7.03029	2.4	94	44	-1	-1
ABplppa	87	0.662238	-9.57842	7.02095	2.8	79	38	-1	-1
ABalpap	87	-17.773	-10.977	-2.29771	2.7	64	28	-1	-1
ABplppp	87	7.89984	-14.2243	2.0729	2.6	78	38	-1	-1
ABaraap	87	-12.7503	2.05036	-7.03914	2.7	52	36	-1	-1
P4	87	14.863	-8.73306	-5.74124	2.6	42	10	-1	-1
ABplpap	87	0.0187963	-14.4049	0.943032	2.6	80	39	-1	-1
ABarppp	87	2.80126	9.00083	3.30934	2.8	59	26	-1	-1
ABalpaa	87	-22.806	-5.18935	1.55842	2.6	65	28	-1	-1
MSaaa	87	-17.8689	-4.61065	-7.21307	2.4	88	45	-1	-1
ABprapa	87	8.20201	11.5923	1.43157	2.5	61	33	-1	-1
ABprpap	87	16.1948	5.08257	-5.5303	2.5	76	40	-1	-1
ABarapp	87	-3.01796	7.56652	-6.80646	2.5	70	37	-1	-1
ABalppa	87	-16.4959	-10.2563	4.73435	2.6	72	29	-1	-1
ABplapp	87	-4.46374	-3.39923	4.0223	2.7	55	30	-1	-1
Epr	87	10.7968	-1.74937	-0.709964	2.6	86	22	-1	-1
Eal	87	0.458958	-7.47951	-0.455233	3	85	23	-1	-1
Epl	87	8.56064	-8.99621	0.654914	2.8	87	22	-1	-1
Caa	87	2.8585	1.17013	5.5367	2.7	48	25	-1	-1
ABprapp	87	15.6802	7.80878	-0.500098	2.7	60	33	-1	-1
ABpraap	87	3.19324	11.7091	-4.31558	2.6	67	32	-1	-1
ABprpaa	87	10.1186	11.1072	-5.34568	2.5	77	40	-1	-1
ABplaap	87	-13.3498	-4.50536	3.86375	2.9	63	31	-1	-1
ABarpaa	87	-11.4328	11.4262	3.44631	2.8	57	27	-1	-1
ABplaaa	87	-17.9751	1.7987	6.87624	2.6	62	31	-1	-1
ABalapa	87	-19.6054	8.31965	3.93869	2.5	69	35	-1	-1
Dp	87	22.293	-4.35791	-4.56114	2.4	92	43	-1	-1
ABplpaa	87	-7.90771	-10.6673	5.86751	2.7	81	39	-1	-1
ABplapa	87	-9.05438	2.73229	5.03254	2.7	54	30	-1	-1
Ear	87	2.47305	2.47364	-2.4534	2.6	84	23	-1	-1
ABalaaa	87	-24.1852	3.8191	-0.197821	2.4	75	34	-1	-1
MSaap	87	-7.1261	-8.18225	-7.08871	2.6	89	45	-1	-1
Cpa	87	13.3362	3.39976	5.40296	3.1	51	24	-1	-1
MSpap	87	0.543452	-4.37718	-7.91301	2.5	91	46	-1	-1
ABpraaa	87	-3.41112	14.0671	0.277904	2.5	66	32	-1	-1
MSpaa	87	-6.95055	0.706157	-5.96377	2.6	90	46	-1	-1
MSppp	87	11.4035	-1.14751	-7.69349	2.2	96	47	-1	-1
ABalppp	87	-10.2193	-11.2273	0.821414	2.6	73	29	-1	-1
ABalaap	87	-20.5804	-0.797191	-3.20363	2.6	74	34	-1	-1
Cpp	87	20.2555	-5.10389	4.39777	2.9	50	24	-1	-1
ABprppp	87	23.2888	1.52683	-2.46392	2.6	83	41	-1	-1
ABarapa	87	-9.89871	11.5572	-4.86231	2.6	71	37	-1	-1
ABarpap	87	-6.89937	6.23907	-0.88595	2.6	56	27	-1	-1
ABprppa	87	20.9638	8.46513	0.0942659	2.5	82	41	-1	-1
Cap	87	12.5318	-7.13667	7.24595	2.8	49	25	-1	-1
ABarppa	87	-4.1367	8.58191	5.85895	2.7	58	26	-1	-1
Da	87	17.4067	-13.4972	1.23604	2.5	93	43	-1	-1
ABaraaa	87	-17.5323	7.47961	-6.04162	2.5	53	36	-1	-1
ABarpap	88	-6.59284	6.14724	-1.21567	2.6	56	27	-1	-1
ABaraap	88	-12.6539	2.35151	-7.03346	2.7	52	36	-1	-1
MSapp	88	0.730697	-12.8883	-7.02648	2.4	94	44	-1	-1
ABarapp	88	-2.72167	7.87005	-6.79752	2.5	70	37	-1	-1
Cpp	88	19.9673	-5.40057	3.88894	2.9	50	24	-1	-1
Dp	88	21.6992	-4.86499	-4.57767	2.4	92	43	-1	-1
Epl	88	8.46994	-9.09054	0.152045	2.8	87	22	-1	-1
ABarpaa	88	-11.1346	11.1253	3.78046	2.8	57	27	-1	-1
ABarapa	88	-9.81972	11.9446	-3.8555	2.6	71	37	-1	-1
P4	88	14.6643	-8.83544	-5.74585	2.6	42	10	-1	-1
ABprapp	88	15.9838	7.51241	-0.499263	2.7	60	33	-1	-1
ABplppp	88	6.98267	-14.1488	3.05936	2.6	78	38	-1	-1
ABplpaa	88	-8.204	-10.9708	5.85857	2.7	81	39	-1	-1
ABpraaa	88	-3.31114	14.0683	0.279534	2.5	66	32	-1	-1
ABalapp	88	-13.7724	4.05701	-1.02677	2.6	68	35	-1	-1
Cpa	88	13.0435	2.79628	5.38997	3.1	51	24	-1	-1
Ear	88	2.38626	2.28162	-3.12425	2.6	84	23	-1	-1
ABarppa	88	-3.73851	8.28217	6.19464	2.7	58	26	-1	-1
ABarppp	88	3.10363	8.80445	3.31153	2.8	59	26	-1	-1
Epr	88	10.8112	-2.04018	-1.38054	2.6	86	22	-1	-1
ABprpaa	88	10.5097	11.3064	-4.93655	2.5	77	40	-1	-1
Caa	88	3.07164	0.981691	4.87081	2.7	48	25	-1	-1
MSapa	88	-7.33706	-12.6387	-3.15233	2.3	95	44	-1	-1
ABplpap	88	-0.682277	-14.3133	0.932977	2.7	80	39	-1	-1
MSpap	88	0.239864	-4.08081	-7.91384	2.5	91	46	-1	-1
ABplapa	88	-9.15071	2.43115	5.02685	2.7	54	30	-1	-1
[truncated: 9,267 more rows]
