# Supplementary material for: Wnt Signaling Induces Asymmetric Dynamics in the Actomyosin Cortex of the C. elegans Endomesodermal Precursor Cell
Source: Front Cell Dev Biol. 2021 Sep 17;9:702741. doi: 10.3389/fcell.2021.702741 (PMC8484649; doi:10.3389/fcell.2021.702741)
Supplement: Supplementary file 2 [file Data_Sheet_1.ZIP › supplementary_material/lineages/mom2UnScaledLineages/E4-280519-mom2LineageNaligned.gr]

cell	time	x	y	z	radius	self	parent	child1	child2
EMS	1	0.043028547177801635	4.097696141079778	-7.444977319578392	3.315000057220459	6	-1	-1	-1
P2	1	16.09021223022003	-1.5435169697503495	-1.1035019949508649	3.1875	35	-1	-1	-1
ABa	1	-12.673684617217035	-0.28200171433633586	-0.03708660730155253	3.3575000762939453	130	-1	-1	-1
ABp	1	2.700855781693783	-4.835489434270116	7.412780211396898	3.612499952316284	147	-1	-1	-1
EMS	2	0.0204619114965188	3.8491658592439286	-8.002246059549048	3.5275001525878906	6	6	-1	-1
P2	2	15.225420358840234	-1.2967775369506234	-0.5354309694266702	3.315000057220459	35	35	-1	-1
ABa	2	-12.349169562071163	-0.23105958421462952	-0.12480707694349921	2.4649999141693115	130	130	-1	-1
ABp	2	2.5131736208154036	-4.085750485165723	6.1654956271344865	2.634999990463257	147	147	122	10
EMS	3	0.7405049963945824	3.687185634420631	-7.738759104319798	1.912500023841858	6	6	109	218
ABpr	3	2.57616179362139	-7.502495881092352	4.084844673790144	1.8274999856948853	10	5	-1	-1
P2	3	14.040581092286214	0.4897440496052461	-0.5866044154405438	3.2300000190734863	35	35	-1	-1
ABpl	3	1.5453858724387255	-1.5143822177070003	8.690895818828876	1.7000000476837158	122	5	-1	-1
ABa	3	-12.382374738102605	-0.037120477983890315	0.523890919117456	2.7200000286102295	130	130	114	116
ABpr	4	5.61126638578217	-8.691931159507366	5.0680216915963445	2.4225001335144043	10	10	-1	-1
P2	4	12.54971352624407	1.6307690195128262	-2.4742222442594426	3.2300000190734863	35	35	-1	-1
E	4	3.483709281364277	3.7052937140594286	-7.7930960783909	1.3600000143051147	109	6	-1	-1
ABar	4	-11.277551645113169	-4.007872274463182	0.3284196514972546	2.0824999809265137	114	3	-1	-1
ABal	4	-14.411706809902643	1.8159865248023932	1.340717624943998	1.7425000667572021	116	3	-1	-1
ABpl	4	0.8801365846868432	-0.5930260577147264	11.04784220588877	1.7000000476837158	122	122	-1	-1
MS	4	-2.607885691135365	2.9307831649371536	-9.36364690473196	1.3174999952316284	218	6	-1	-1
ABpr	5	6.23273944925098	-9.710232059313928	5.787385677629789	2.549999952316284	10	10	-1	-1
P2	5	13.837725441095833	0.8245826529869578	-1.1426014515774183	3.4000000953674316	35	35	-1	-1
E	5	5.291176203796282	3.5006508421491067	-6.496645262124769	1.912500023841858	109	109	-1	-1
ABar	5	-10.772157344164823	-5.992724122290289	0.7159629224024298	2.507499933242798	114	114	-1	-1
ABal	5	-15.79828874618366	1.7658522163449972	0.4649738630661714	2.0399999618530273	116	116	-1	-1
ABpl	5	-2.4315582326130367	0.7521427413205215	10.779153692585247	2.1675000190734863	122	122	-1	-1
MS	5	-1.9870028579599315	3.364907357861843	-9.120818363079417	1.9550000429153442	218	218	-1	-1
ABpr	6	7.3280115020925125	-9.904979804860949	6.1021514222513105	2.762500047683716	10	10	-1	-1
P2	6	14.842208208692334	0.3547848210642054	-2.311800961055945	1.8274999856948853	35	35	121	72
E	6	7.704807539030029	3.3295167828676293	-6.23283276059211	2.4225001335144043	109	109	-1	-1
ABar	6	-12.265090033734262	-7.480448876686509	2.2359389670703447	2.7200000286102295	114	114	-1	-1
ABal	6	-16.345891030880217	1.496548654410729	0.918413320418502	2.4649999141693115	116	116	-1	-1
ABpl	6	-2.4464128578102646	1.8182369055269856	7.060397852173901	2.7200000286102295	122	122	-1	-1
MS	6	-3.884668839668646	1.8420742330132112	-11.424699479901992	2.4649999141693115	218	218	-1	-1
ABpr	7	7.715623833088691	-9.232462191930402	5.949912304211686	2.8475000858306885	10	10	-1	-1
P3	7	14.08767038845681	-0.4227657235027549	-4.895792623095414	1.8274999856948853	72	35	-1	-1
E	7	7.484510630196861	2.8207702437965034	-6.354882883335273	2.549999952316284	109	109	-1	-1
ABar	7	-11.195107453843107	-8.366696666226371	3.7028497415009385	3.0174999237060547	114	114	-1	-1
ABal	7	-17.25912986014839	2.255682756948613	1.6048253587137278	3.0174999237060547	116	116	-1	-1
C	7	14.357315415572918	-0.04058359122860822	1.2655178906590527	1.7000000476837158	121	35	-1	-1
ABpl	7	-2.464124049246736	3.9080712407363722	2.6077661282628855	2.805000066757202	122	122	-1	-1
MS	7	-7.56476508391026	-0.9989652302787846	-10.54548859054976	2.677500009536743	218	218	-1	-1
ABpr	8	6.879434502221745	-9.303678045712093	4.132959974527982	2.932500123977661	10	10	-1	-1
P3	8	14.166464094922295	-0.1053604376139039	-6.396707504323814	1.8274999856948853	72	72	-1	-1
E	8	7.340807337405043	1.4673890051415404	-7.013543332472387	2.762500047683716	109	109	-1	-1
ABar	8	-9.14250941302409	-7.385377601172586	5.9359595249726205	3.1875	114	114	-1	-1
ABal	8	-17.50990910341885	2.3838459039171886	0.42205995308908806	3.2300000190734863	116	116	-1	-1
C	8	14.10050026747089	0.654065124157234	3.025044580212967	1.6150000095367432	121	121	-1	-1
ABpl	8	-2.7656172053147925	4.1199440385503765	1.2860014636040273	2.805000066757202	122	122	-1	-1
MS	8	-8.801926881140892	-1.743198059100652	-9.294821140172239	2.762500047683716	218	218	-1	-1
ABpr	9	7.165686491071154	-9.197096000506246	4.924366997746102	3.059999942779541	10	10	-1	-1
P3	9	14.653691941037641	-0.014662596331484146	-8.495042083058195	2.2950000762939453	72	72	-1	-1
E	9	6.847232033068552	0.1049204617875854	-7.653982941484663	2.8475000858306885	109	109	-1	-1
ABar	9	-7.607166289361179	-5.843562045261658	7.239934730025746	3.1449999809265137	114	114	-1	-1
ABal	9	-17.91841072651713	3.3439082179391755	-0.20216500873111376	3.442500114440918	116	116	-1	-1
C	9	14.755810352535363	2.761074955887738	4.366733169349549	1.9550000429153442	121	121	-1	-1
ABpl	9	-3.970232395591078	5.36755041500985	0.18979171848343457	2.932500123977661	122	122	-1	-1
MS	9	-8.667681663787425	-2.8521968001896347	-6.47712257540441	2.890000104904175	218	218	-1	-1
ABpr	10	7.887997149841778	-8.93039110927241	5.445194057467084	3.1024999618530273	10	10	-1	-1
P3	10	15.748443722887604	0.509660270094801	-7.4351677927454665	2.4649999141693115	72	72	-1	-1
E	10	6.631993018825461	-0.2655260684849714	-8.00646207018964	2.932500123977661	109	109	-1	-1
ABar	10	-6.266763122457691	-4.852348671496541	8.49135895101552	3.1875	114	114	-1	-1
ABal	10	-17.515101964905767	3.7122556339497326	-1.790800359601461	3.569999933242798	116	116	-1	-1
C	10	14.18958634960927	4.5530364369631355	4.301048651333783	2.0399999618530273	121	121	-1	-1
ABpl	10	-3.6891732682285854	6.802542190248241	-1.231661570988995	3.059999942779541	122	122	-1	-1
MS	10	-10.236617739104839	-4.947711947733269	-3.944000759961641	2.9750001430511475	218	218	-1	-1
ABpr	11	8.465491538682253	-7.845572140646594	5.575934438615328	3.2300000190734863	10	10	-1	-1
P3	11	15.830160241114061	-0.9300296787636335	-6.980561796520979	2.5924999713897705	72	72	-1	-1
E	11	6.082123160256345	-0.9635147464763723	-7.810362717329042	2.9750001430511475	109	109	-1	-1
ABar	11	-6.73208204663355	-2.5087362687963033	9.448782166013471	3.059999942779541	114	114	-1	-1
ABal	11	-17.616006424692657	3.1606048094892953	-2.813908259928695	3.612499952316284	116	116	-1	-1
C	11	11.596121262262958	5.321824027562035	2.071753979363446	2.4649999141693115	121	121	-1	-1
ABpl	11	-3.4250326516639245	6.674878599718099	-2.964277162012992	2.4225001335144043	122	122	-1	-1
MS	11	-10.545824530500091	-6.050463151636429	-2.104279050032961	3.059999942779541	218	218	-1	-1
ABpr	12	8.06885053179173	-5.461154469654642	5.4933007843085075	1.9975000619888306	10	10	26	158
P3	12	15.954154702390534	-0.8489186986186397	-6.145294538481885	2.634999990463257	72	72	-1	-1
E	12	5.953138287838218	-1.9162806048354901	-7.1935563100801385	2.9750001430511475	109	109	-1	-1
ABar	12	-5.801402578685935	-2.424285326045752	8.328423381638052	2.8475000858306885	114	114	-1	-1
ABal	12	-17.6615955784151	2.649259502553333	-1.9616916982850279	2.805000066757202	116	116	-1	-1
C	12	12.001697597746878	6.118856559629723	0.7404587329848304	2.634999990463257	121	121	-1	-1
ABpl	12	-2.7878631575799346	5.3524075029915466	-3.6813094088102662	2.380000114440918	122	122	89	65
MS	12	-10.200942930097074	-6.913030725151561	-0.6704262248698014	3.1449999809265137	218	218	-1	-1
ABpra	13	8.148689538488902	-6.581889311070206	2.502166942949455	1.4875000715255737	26	10	-1	-1
ABplp	13	-3.1300635359847013	1.8862699081646155	-7.61906315853634	1.784999966621399	65	8	-1	-1
P3	13	16.242674265112502	-0.313651537355661	-5.096547410772034	2.634999990463257	72	72	-1	-1
ABpla	13	-4.627380654984099	8.351170730888658	-3.8031478631220392	1.5724999904632568	89	8	-1	-1
E	13	5.940754537869058	-2.6215650998358075	-6.9900394631284275	3.1024999618530273	109	109	-1	-1
ABar	13	-5.121957617405316	-2.225955882426485	7.992053065909454	2.7200000286102295	114	114	-1	-1
ABal	13	-17.096483933663993	3.0287934346892844	-1.6274335770184059	2.380000114440918	116	116	-1	-1
C	13	10.693454104534814	6.371842890961318	0.3305539641500639	2.677500009536743	121	121	-1	-1
ABprp	13	9.360942326667026	-5.424256067818076	9.30635516940816	1.3600000143051147	158	10	-1	-1
MS	13	-10.05664940701188	-7.012074579227851	0.464769668648215	3.1875	218	218	-1	-1
ABpra	14	8.601034869318672	-8.17836175469346	1.2717261910024984	2.1675000190734863	26	26	-1	-1
ABplp	14	-4.640639933542191	1.7550246195622252	-9.330074178453259	2.2100000381469727	65	65	-1	-1
P3	14	16.70921526947101	-0.7904383773673751	-4.3064120913876955	2.677500009536743	72	72	-1	-1
ABpla	14	-5.552546964945105	8.419304443036534	-4.879971958979894	1.6575000286102295	89	89	-1	-1
E	14	6.092306432884917	-1.4202695982947917	-7.0495760699264896	3.1449999809265137	109	109	-1	-1
ABar	14	-3.7427686330353556	-2.009451829409234	7.61924106993118	2.252500057220459	114	114	-1	-1
ABal	14	-17.465475161068927	0.2950114992366392	-0.9560698254598714	2.125	116	116	-1	-1
C	14	10.706427697880901	5.624702931884336	0.6035715010990703	2.762500047683716	121	121	-1	-1
ABprp	14	10.184090580739463	-3.8725453855438463	9.628645302816674	1.7000000476837158	158	158	-1	-1
MS	14	-9.757491308264804	-6.91927762368343	0.30754956948915924	1.784999966621399	218	218	120	95
ABpra	15	9.268096467546581	-8.685317444728462	1.1388737827057969	2.380000114440918	26	26	-1	-1
ABplp	15	-5.132537894299498	2.2736662849966534	-10.189709127354707	2.4225001335144043	65	65	-1	-1
P3	15	16.43820444784025	-1.215475265593073	-4.567461473165077	2.677500009536743	72	72	-1	-1
ABpla	15	-6.53121750842122	8.861532913288404	-5.608026203418422	2.0824999809265137	89	89	-1	-1
MSp	15	-7.714098529832872	-6.185989284027062	-0.9319903836584507	1.3174999952316284	95	4	-1	-1
E	15	5.527195407097155	-1.7998034332663408	-7.383834358506629	1.7000000476837158	109	109	145	123
ABar	15	-3.312290604549172	-1.2685587688641196	8.324199327341134	1.784999966621399	114	114	151	102
ABal	15	-17.565748394254943	3.0626104153796043	-0.7081549593094985	1.7000000476837158	116	116	143	105
MSa	15	-10.558595673500914	-7.503387800806115	1.2876373909965784	1.274999976158142	120	4	-1	-1
C	15	10.576852595169397	6.124362166256469	0.7438424639670709	2.8475000858306885	121	121	-1	-1
ABprp	15	11.884481552692828	-2.59564387183063	10.400991162595279	2.2950000762939453	158	158	-1	-1
ABpra	16	9.932890685360155	-9.620958570147573	0.7486818001574562	2.507499933242798	26	26	-1	-1
ABplp	16	-4.99343723270122	3.5030321609529094	-11.267373546527239	2.4225001335144043	65	65	-1	-1
P3	16	16.957661931273876	-0.6139313823199182	-4.602632118835041	2.677500009536743	72	72	-1	-1
ABpla	16	-7.100096865167987	9.477169762791254	-2.7426522923282763	2.2950000762939453	89	89	-1	-1
MSp	16	-6.258383412869984	-6.080765061178091	-3.0630573653568565	1.4450000524520874	95	95	-1	-1
ABara	16	-6.301604018147366	-1.7678432082511892	10.153740423423427	1.6150000095367432	102	7	-1	-1
ABalp	16	-18.245437421151667	0.29267064950794897	-4.831205776342632	2.0824999809265137	105	8	-1	-1
MSa	16	-11.516376924874931	-8.69373925750678	1.3360472264178784	1.4875000715255737	120	120	-1	-1
C	16	10.841195662079324	3.796633967479658	2.6761608509216197	2.762500047683716	121	121	-1	-1
Ep	16	7.600480289673004	-0.25099968691842145	-8.039194473153666	1.3600000143051147	123	109	-1	-1
ABala	16	-18.979120560572778	3.744831863460897	3.025218612783766	1.7000000476837158	143	116	-1	-1
Ea	16	4.233602850810361	-0.4128468522233457	-7.739916930281561	1.3600000143051147	145	109	-1	-1
ABarp	16	-0.46201141356930375	-2.7319955885046423	8.793968174624688	1.4875000715255737	151	114	-1	-1
ABprp	16	10.562177352848868	-4.929052882941687	10.413799641081582	2.4225001335144043	158	158	-1	-1
ABpra	17	8.755899444980553	-7.986520945072751	-0.020689801674574237	2.549999952316284	26	26	-1	-1
ABplp	17	-3.879501846359305	6.01869430289528	-9.638996671754436	2.4225001335144043	65	65	-1	-1
P3	17	17.950005397108722	0.7825951567034788	-1.1088930789572362	2.677500009536743	72	72	-1	-1
ABpla	17	-6.795221920162345	7.522486959316239	-1.4321216283690976	2.380000114440918	89	89	-1	-1
MSp	17	-5.8882798229650115	-5.518477721284825	-4.002994229328952	1.9975000619888306	95	95	-1	-1
ABara	17	-7.33371131169017	-1.6848748493108845	10.99610068973041	1.6575000286102295	102	102	-1	-1
ABalp	17	-17.202690972620413	-0.23276781798651092	-6.879533436832038	2.380000114440918	105	105	-1	-1
MSa	17	-13.286036044407007	-8.559020946780459	1.1272227915631414	1.9550000429153442	120	120	-1	-1
C	17	9.640028119345901	2.5680759131877138	2.790361038574379	2.634999990463257	121	121	-1	-1
Ep	17	11.405161225484466	1.2187256637873167	-7.606602660085899	1.4450000524520874	123	123	-1	-1
ABala	17	-20.099226822968156	3.262364211114935	1.8958440236998577	2.0399999618530273	143	143	-1	-1
Ea	17	4.165380196921559	-0.43936747441519897	-8.66661393524825	1.5299999713897705	145	145	-1	-1
ABarp	17	-0.40059148129818184	-3.9915303144841845	8.948644866116181	1.9975000619888306	151	151	-1	-1
ABprp	17	9.913669989402077	-5.750007366500795	9.844131365420196	2.507499933242798	158	158	-1	-1
ABpra	18	8.895590336872207	-8.209580161847748	-0.6218187764662035	2.5924999713897705	26	26	-1	-1
ABplp	18	-2.6686737778422667	7.509567728684502	-8.247300997059366	2.4649999141693115	65	65	-1	-1
P3	18	18.201307391549193	-0.06463739592882295	-0.6712363974405786	2.549999952316284	72	72	-1	-1
ABpla	18	-6.493138533800911	5.858189068770983	0.3661784806706643	2.380000114440918	89	89	-1	-1
MSp	18	-5.3153218197963525	-5.291029179102075	-4.386933722537138	2.2950000762939453	95	95	-1	-1
ABara	18	-8.596298786694714	-1.6538981776232866	10.955624185891676	2.252500057220459	102	102	-1	-1
ABalp	18	-15.263516340501186	0.9583249306192769	-7.90930279759454	2.507499933242798	105	105	-1	-1
MSa	18	-15.00777219082235	-8.217627276805404	1.5451668935096876	2.2100000381469727	120	120	-1	-1
C	18	9.704238372334537	1.0181560799496077	2.457268619612326	1.4450000524520874	121	121	144	161
Ep	18	14.11463720498637	2.1498445292784716	-6.267132992793658	1.9975000619888306	123	123	-1	-1
ABala	18	-20.17763274948553	3.6925984407415013	0.20836037133061502	2.380000114440918	143	143	-1	-1
Ea	18	3.582237683197634	-0.2100613591083338	-9.043460754815582	2.0824999809265137	145	145	-1	-1
ABarp	18	-0.5189378133661495	-5.386765560909892	8.359484537333474	2.4649999141693115	151	151	-1	-1
ABprp	18	9.081560542883716	-4.978137634268084	10.508613118991418	2.549999952316284	158	158	-1	-1
ABpra	19	8.997018162467398	-8.376999463538604	-0.3438202583977663	2.634999990463257	26	26	-1	-1
ABplp	19	-2.3238596608876714	7.380355024584924	-8.03509283122239	2.634999990463257	65	65	-1	-1
P3	19	17.38663672249518	1.550816272447148	-0.4407013788462939	2.507499933242798	72	72	-1	-1
ABpla	19	-6.855916655243248	5.862886853733418	1.3330264431726775	2.4225001335144043	89	89	-1	-1
MSp	19	-5.0674003806918275	-4.395452349396532	-3.9380438657851338	2.4649999141693115	95	95	-1	-1
ABara	19	-9.711347154500013	-1.9980658211706803	9.595820590845953	2.549999952316284	102	102	-1	-1
ABalp	19	-13.970514014507769	1.0237934423075328	-8.029755670200512	2.7200000286102295	105	105	-1	-1
MSa	19	-15.398242325984464	-7.866404913061832	0.963530462676677	2.2950000762939453	120	120	-1	-1
Ep	19	15.164775986465337	1.4580362200597525	-7.066904728113449	2.2950000762939453	123	123	-1	-1
ABala	19	-20.284641216515748	4.440787956949484	0.9059000741692711	2.4225001335144043	143	143	-1	-1
Ca	19	7.497340122294496	3.897601730110445	1.5659532594929204	1.190000057220459	144	121	-1	-1
Ea	19	2.5934513505413674	-0.04443290645360154	-9.31065698733048	2.2100000381469727	145	145	-1	-1
ABarp	19	-0.37697934760193536	-5.181139661627756	8.015695667033576	2.634999990463257	151	151	-1	-1
ABprp	19	8.386351667539495	-4.138942011551805	11.059735008224555	2.634999990463257	158	158	-1	-1
Cp	19	8.999503938103542	0.12832659233749855	3.9457839651499973	0.9350000023841858	161	121	-1	-1
ABpra	20	8.776131023340854	-7.4333209098784785	-0.9424058255218326	2.634999990463257	26	26	-1	-1
ABplp	20	-2.89856372901063	6.005150948700543	-8.653602322824177	2.677500009536743	65	65	-1	-1
P3	20	16.763486315447185	0.6880069634653263	-0.94087002499057	2.549999952316284	72	72	-1	-1
ABpla	20	-6.673360065861589	5.708203084572989	1.589094843830628	2.4225001335144043	89	89	-1	-1
MSp	20	-4.656698667169411	-4.193474677945831	-4.2781234587993815	2.507499933242798	95	95	-1	-1
ABara	20	-9.928330995770711	-3.516267690816065	8.240892142703965	2.677500009536743	102	102	-1	-1
ABalp	20	-14.624602019389592	0.7836091732655519	-7.623885724954804	2.762500047683716	105	105	-1	-1
MSa	20	-15.50472804616973	-7.837285620169544	0.9159609505700539	2.380000114440918	120	120	-1	-1
Ep	20	15.14953481924669	1.776491063079603	-7.597262369554187	2.380000114440918	123	123	-1	-1
ABala	20	-19.884510555570017	4.351880964703188	2.993432367350113	2.5924999713897705	143	143	-1	-1
Ca	20	6.0498610005873115	4.387931924316896	-0.20957640882167738	1.5724999904632568	144	144	-1	-1
Ea	20	1.5996071232950257	-0.017104462597438364	-9.347424213883563	2.3375000953674316	145	145	-1	-1
ABarp	20	-0.2834672250878103	-4.46311981309503	7.7902471513538964	2.762500047683716	151	151	-1	-1
ABprp	20	7.595885838328491	-5.165522394393047	10.833855602863068	2.677500009536743	158	158	-1	-1
Cp	20	9.446268627498283	-0.8873756367686294	3.690881434110133	0.637499988079071	161	161	-1	-1
ABpra	21	9.07755669596049	-6.9118388382769265	-0.842285820189157	2.634999990463257	26	26	-1	-1
ABplp	21	-4.1915660550040466	5.939682437012286	-8.533149450218206	2.7200000286102295	65	65	-1	-1
P3	21	16.775869678499895	1.3932920971195952	-1.1443879324224673	2.5924999713897705	72	72	-1	-1
ABpla	21	-6.931397294146265	4.536026237270308	1.601062999002253	2.4649999141693115	89	89	-1	-1
MSp	21	-4.506824502649185	-4.873288746539246	-4.118465786188457	2.507499933242798	95	95	-1	-1
ABara	21	-10.390269368935678	-2.9154654881056428	9.187081691629272	2.7200000286102295	102	102	-1	-1
ABalp	21	-14.45501902335402	1.3760653631821058	-7.640834861245859	2.8475000858306885	105	105	-1	-1
MSa	21	-15.497402577707096	-7.270300495313844	0.9428720490999711	2.4649999141693115	120	120	-1	-1
Ep	21	14.827287337973376	2.154234049015029	-7.252201795420508	2.4649999141693115	123	123	-1	-1
ABala	21	-19.73010124330467	4.529437128224036	3.6677702489445005	2.7200000286102295	143	143	-1	-1
Ca	21	6.136047658963855	4.538967465645891	-0.4619355321939784	1.6008334159851074	144	144	-1	-1
Ea	21	2.444167416314518	-0.8170439305914372	-8.993779215560501	2.4225001335144043	145	145	-1	-1
ABarp	21	0.07146268104693589	-4.315732499597471	7.541597305267244	2.762500047683716	151	151	-1	-1
ABprp	21	7.3829143979579595	-5.107283808608472	10.738716578649822	2.634999990463257	158	158	-1	-1
Cp	21	11.368836495667486	0.5793176972304517	8.03101658496137	1.5299999713897705	161	161	-1	-1
ABpra	22	9.277554542984936	-6.222937464984518	-1.0201643329249181	2.634999990463257	26	26	-1	-1
ABplp	22	-3.907581640027197	5.617579366161001	-7.999082531491817	2.634999990463257	65	65	-1	-1
P3	22	16.44117135072545	1.7991048188163083	-1.8174541101830735	1.7000000476837158	72	72	-1	-1
ABpla	22	-6.5640169284268355	4.655344453660534	2.370538844329699	2.549999952316284	89	89	-1	-1
MSp	22	-3.4825654244139708	-4.804172007019556	-4.242627936080079	2.634999990463257	95	95	-1	-1
ABara	22	-11.523281741228718	-3.384148050790178	9.006334224922538	2.805000066757202	102	102	-1	-1
ABalp	22	-13.796395870727077	2.4736198643383505	-7.532024597508103	2.890000104904175	105	105	-1	-1
MSa	22	-16.113294999740873	-6.832769810024409	-0.752030157840569	2.507499933242798	120	120	-1	-1
Ep	22	13.759640202319652	2.735811446542515	-7.240126745553001	2.507499933242798	123	123	-1	-1
ABala	22	-18.900259370658873	3.328882279934192	2.7459483908815474	2.7200000286102295	143	143	-1	-1
Ca	22	6.222234317340399	4.6900030069748855	-0.7142946555662799	1.629166603088379	144	144	-1	-1
Ea	22	2.963622423894761	-0.21550043597589186	-9.028949191976393	2.4225001335144043	145	145	-1	-1
ABarp	22	-0.2429367783770113	-4.090074292795063	7.168459232745469	2.762500047683716	151	151	-1	-1
ABprp	22	7.218912047682472	-6.280509395390183	9.780127984871081	2.677500009536743	158	158	-1	-1
Cp	22	12.525005733935185	-0.15589455098041416	9.245568236019661	2.2100000381469727	161	161	-1	-1
ABpra	23	8.656148962964545	-5.937991434593512	-0.517883659632183	2.5924999713897705	26	26	-1	-1
ABplp	23	-3.4033003162171798	5.804222834380842	-7.342965490022267	2.549999952316284	65	65	-1	-1
P3	23	16.867114231466516	1.6826276472471582	-1.627176061756583	1.4450000524520874	72	72	217	134
ABpla	23	-6.84741111311031	3.525022431780567	2.313007369984215	2.4225001335144043	89	89	-1	-1
MSp	23	-3.5332793372115656	-4.720462356174128	-4.381627195114298	2.634999990463257	95	95	-1	-1
ABara	23	-12.258498509897008	-3.637067852362585	9.434134287578733	2.8475000858306885	102	102	-1	-1
ABalp	23	-14.085960927138956	3.3764931497067625	-7.090553295327398	2.8475000858306885	105	105	-1	-1
MSa	23	-16.240146878266835	-5.890141452149235	-2.321171904272111	2.549999952316284	120	120	-1	-1
Ep	23	13.861590774759797	1.8493219215359629	-7.707237442429843	2.549999952316284	123	123	-1	-1
ABala	23	-18.75038520613865	2.6490682113407757	2.9056060634924705	2.634999990463257	143	143	-1	-1
Ca	23	6.308420975716943	4.841038548303882	-0.966653778938581	1.6575000286102295	144	144	-1	-1
Ea	23	3.4965737716660454	-1.0801671237530246	-9.53621084638856	2.4649999141693115	145	145	-1	-1
ABarp	23	-1.1584425625544	-3.759625209149909	7.5975309992354445	2.8475000858306885	151	151	-1	-1
ABprp	23	7.817228245176622	-6.094915484301343	9.465687786552971	1.8274999856948853	158	158	-1	-1
Cp	23	13.110348338083249	0.7768393191854086	8.658110500752542	2.1675000190734863	161	161	-1	-1
ABpra	24	8.225148187633406	-5.959814271822931	-0.4777327020968598	2.0824999809265137	26	26	-1	-1
ABplp	24	-3.1581691978301705	6.990184771344949	-6.406306522816717	1.4875000715255737	65	65	88	124
ABpla	24	-7.005133492938126	4.356921598833979	2.871547813788652	1.6575000286102295	89	89	108	85
MSp	24	-3.614408100998034	-4.733197888704554	-4.35969707770381	2.677500009536743	95	95	-1	-1
ABara	24	-12.823086788839815	-4.73567191064983	8.354766784053314	2.890000104904175	102	102	-1	-1
ABalp	24	-13.812682535960686	4.230214336337623	-6.572164299895581	2.932500123977661	105	105	-1	-1
MSa	24	-16.600202162440077	-5.442473905029809	-3.0637377115498263	2.5924999713897705	120	120	-1	-1
Ep	24	12.201207696130503	1.6645358321114334	-8.356261475631504	2.549999952316284	123	123	-1	-1
D	24	17.030728806118947	2.108214536165422	2.519811556457096	1.3174999952316284	134	72	-1	-1
ABala	24	-18.29071440684624	1.619580892573222	1.7020764100754309	2.5924999713897705	143	143	-1	-1
Ca	24	6.394607634093486	4.992074089632876	-1.219012902310882	1.68583345413208	144	144	-1	-1
Ea	24	2.9590872761496407	-1.072870668090156	-9.543629400959858	2.549999952316284	145	145	-1	-1
ABarp	24	-1.6289284800395982	-5.59263287633174	6.769251406085842	2.1675000190734863	151	151	-1	-1
ABprp	24	7.114693897044711	-5.822705804092734	9.989898086418895	1.7425000667572021	158	158	-1	-1
Cp	24	11.70015427243104	1.916315175523554	8.715316428794619	2.252500057220459	161	161	-1	-1
P4	24	17.137360716489603	0.25512482519377233	-5.0804392670497265	1.7000000476837158	217	72	-1	-1
ABpra	25	9.305179073256292	-5.8361071743501	-0.6933245989160763	2.0824999809265137	26	26	211	174
ABplaa	25	-8.3548856365607	4.941648306408416	5.79529352253896	2.0333333015441895	85	5	-1	-1
ABplpp	25	-1.652650694862755	6.983130051148771	-4.464866496937983	1.1475000381469727	88	65	-1	-1
MSp	25	-4.172193658323161	-4.545746598820403	-4.667044267754033	2.634999990463257	95	95	-1	-1
ABara	25	-13.058624860566576	-4.9259627890491355	7.70235951070671	2.805000066757202	102	102	-1	-1
ABalp	25	-13.822275573970828	3.23454491307676	-6.856415012079934	2.890000104904175	105	105	-1	-1
ABplap	25	-4.958292680046881	2.614044869084976	2.842418853894581	1.3174999952316284	108	89	-1	-1
MSa	25	-16.89936026118715	-5.535270860574229	-2.9065176123907706	2.507499933242798	120	120	-1	-1
Ep	25	11.957298657926144	2.345399457835849	-7.545361908454765	2.634999990463257	123	123	-1	-1
ABplpa	25	-4.814084612162766	8.39612378345024	-7.762295006361096	1.1050000190734863	124	65	-1	-1
D	25	17.400899879472338	1.9371470066431322	2.8015193518111836	1.5299999713897705	134	134	-1	-1
ABala	25	-18.128456879273305	1.6450519576340747	1.658216175254458	2.634999990463257	143	143	-1	-1
Ca	25	6.480794292470029	5.143109630961871	-1.4713720256831835	1.7141666412353516	144	144	-1	-1
Ea	25	2.4289262490958703	-0.4985890875715864	-9.524136857001238	2.507499933242798	145	145	-1	-1
ABarp	25	-1.30162310417621	-5.832075853468599	6.193761825990348	2.125	151	151	-1	-1
ABprp	25	6.734407034511168	-5.92823829216758	10.169048302988438	1.0625	158	158	166	199
Cp	25	11.38627775331027	1.4229028396832897	7.597069671567658	2.1675000190734863	161	161	-1	-1
P4	25	18.186976751123613	0.2823867392907493	-5.1351017874242375	1.7000000476837158	217	217	-1	-1
ABplaa	26	-8.717596274554616	4.212991221955296	7.983786144367153	1.274999976158142	85	85	-1	-1
ABplpp	26	0.1750478059295517	7.331687214432722	-4.090131704519109	1.784999966621399	88	88	-1	-1
MSp	26	-5.07985084027651	-4.367383252289197	-4.956169557199232	2.634999990463257	95	95	-1	-1
ABara	26	-12.438964107573794	-6.358664158812968	6.1976295179769645	2.890000104904175	102	102	-1	-1
ABalp	26	-13.40191333898985	3.698837138372768	-5.690599233583646	2.932500123977661	105	105	-1	-1
ABplap	26	-3.9723653894832442	3.4721561987755587	2.37573987216388	1.3174999952316284	108	108	-1	-1
MSa	26	-17.07180106138866	-5.103987073816663	-3.6234440249723505	2.507499933242798	120	120	-1	-1
Ep	26	11.891933808203277	1.2951388589698758	-7.738183364548819	2.5924999713897705	123	123	-1	-1
ABplpa	26	-5.698652798506326	8.103947827155553	-8.239261831261105	1.2324999570846558	124	124	-1	-1
D	26	19.016152162592455	1.624872921053572	2.3360052358174617	1.9550000429153442	134	134	-1	-1
ABala	26	-18.07547539260315	1.9900274228457788	2.0545555387804084	2.677500009536743	143	143	-1	-1
Ca	26	6.566980950846573	5.294145172290866	-1.723731149055485	1.7425000667572021	144	144	-1	-1
Ea	26	1.6300219742838988	0.0793407207784167	-9.50835359032827	2.5924999713897705	145	145	-1	-1
ABarp	26	-1.3320379551650832	-5.928521036844453	6.354691202435054	2.252500057220459	151	151	-1	-1
Cp	26	11.395870795645468	2.418573080596122	7.881320874589306	2.2100000381469727	161	161	-1	-1
ABprpp	26	8.082000707305502	-2.9033292370636796	9.004094794693062	1.190000057220459	166	158	-1	-1
ABpraa	26	7.876911897909496	-8.859467524710551	-1.4731950929003235	1.6150000095367432	174	26	-1	-1
ABprpa	26	4.763072728700517	-8.363530745870081	10.35729821159593	1.3600000143051147	199	158	-1	-1
ABprap	26	11.623072327374198	-2.3822712677223787	0.33308346858771554	1.4450000524520874	211	26	-1	-1
P4	26	18.335106088616236	-1.5451826686754941	-5.9778934342503245	1.9975000619888306	217	217	-1	-1
ABplaa	27	-9.188537459761402	2.365698091021633	9.122259934651716	1.6150000095367432	85	85	-1	-1
ABplpp	27	1.3108504989401073	7.509984669858694	-4.397153348265924	1.784999966621399	88	88	-1	-1
MSp	27	-5.0550841141710885	-2.9568129849806586	-5.363205372063026	2.677500009536743	95	95	-1	-1
ABara	27	-12.836236964353589	-7.293497143240791	4.843972773668759	2.890000104904175	102	102	-1	-1
ABalp	27	-12.895887188152228	5.033235945965435	-4.032032872677087	2.8475000858306885	105	105	-1	-1
ABplap	27	-3.69343886909647	3.0117531191257054	3.1402357968520827	1.3174999952316284	108	108	-1	-1
MSa	27	-16.149559420078667	-3.415025842710462	-4.502140304626829	2.4649999141693115	120	120	-1	-1
Ep	27	11.555035390004694	0.538911595193901	-7.446944987474976	2.634999990463257	123	123	-1	-1
ABplpa	27	-4.31998656098132	9.0395221034885	-7.8669646122941	1.7000000476837158	124	124	-1	-1
D	27	18.869068318789743	2.0143018823884242	1.688578452752991	1.9975000619888306	134	134	-1	-1
ABala	27	-17.487274984289147	1.8990213163374827	2.200973352385925	2.2950000762939453	143	143	-1	-1
Ca	27	7.423924606918775	5.199490837951135	-1.573604058164318	1.7425000667572021	144	144	-1	-1
Ea	27	1.3894260036420092	-0.2492509840714261	-9.930332348550355	2.5924999713897705	145	145	-1	-1
ABarp	27	-0.9900816423764243	-5.033993764269909	5.833023819399396	2.0824999809265137	151	151	-1	-1
Cp	27	11.794189146115173	1.9152656183925543	7.744759189006956	2.2950000762939453	161	161	-1	-1
ABprpp	27	8.061246382100247	-2.7374590489422586	10.6709200334856	1.6150000095367432	166	166	-1	-1
ABpraa	27	8.368809858666802	-9.37810919014498	-0.613560143998876	1.9550000429153442	174	174	-1	-1
ABprpa	27	4.7945330733792995	-9.705226009125617	8.706150405260665	1.7425000667572021	199	199	-1	-1
ABprap	27	12.736375868151892	-3.185858963547812	0.6904377441964289	1.784999966621399	211	211	-1	-1
P4	27	17.628036597064256	-2.130342402929179	-5.968362852530568	1.9550000429153442	217	217	-1	-1
ABplaa	28	-9.17608661326027	2.3376283552603456	10.140386686546	1.9550000429153442	85	85	-1	-1
ABplpp	28	2.923309985489322	7.488095302870088	-4.374897684552026	1.784999966621399	88	88	-1	-1
MSp	28	-5.001579880655979	-3.330907743084651	-5.711975223482354	1.7000000476837158	95	95	-1	-1
ABara	28	-12.60809184021283	-6.936835702629661	4.24782477999656	2.890000104904175	102	102	-1	-1
ABalp	28	-13.000037851016511	4.757685485499299	-2.600617620965795	2.125	105	105	-1	-1
ABplap	28	-2.598757046548314	4.269430466309937	2.9784660970926997	1.8274999856948853	108	108	-1	-1
MSa	28	-16.1620102665798	-3.3869561069491754	-5.520267056521115	2.3375000953674316	120	120	-1	-1
Ep	28	11.494728047955453	-0.373048356219551	-7.870196510011031	2.5924999713897705	123	123	-1	-1
ABplpa	28	-4.674916467116066	8.892134789990939	-7.618314766207447	1.912500023841858	124	124	-1	-1
D	28	18.328791502555823	2.311983445309856	2.1689290086352386	2.0399999618530273	134	134	-1	-1
ABala	28	-17.655113153297116	2.4543204657937565	3.220371808113992	2.380000114440918	143	143	-1	-1
Ca	28	8.662899952552126	6.358124331059079	-0.6001778644056839	2.2100000381469727	144	144	-1	-1
Ea	28	1.5285941486887082	0.24676002246927276	-9.786352108396706	2.507499933242798	145	145	-1	-1
ABarp	28	-1.7658965346621587	-4.926603897399751	5.660966611097743	2.1675000190734863	151	151	-1	-1
Cp	28	12.430835893354208	1.3118647449816976	7.772836157154959	2.3375000953674316	161	161	-1	-1
ABprpp	28	8.603790772206729	-2.606455495806559	10.447909582095082	1.912500023841858	166	166	-1	-1
ABpraa	28	6.837479135904055	-9.343484290625948	-0.6577459251232591	1.9975000619888306	174	174	-1	-1
ABprpa	28	4.956790600952236	-9.679754944064765	8.662290170439693	1.9550000429153442	199	199	-1	-1
ABprap	28	13.535280142963865	-3.763788771897816	0.6746544775234589	1.9975000619888306	211	211	-1	-1
P4	28	17.57732268426666	-2.046632752083751	-6.107362111564786	1.9975000619888306	217	217	-1	-1
ABplaa	29	-9.505136816151264	1.4293159930243755	9.713426947204484	1.9550000429153442	85	85	-1	-1
ABplpp	29	3.8157263871404723	7.62818616070478	-4.61612897606738	1.784999966621399	88	88	-1	-1
MSp	29	-5.904179554935701	-3.014243749100924	-6.2315305793695535	1.5724999904632568	95	95	37	181
ABara	29	-12.48974550381981	-5.541599638551984	4.836985599616564	2.8475000858306885	102	102	-1	-1
ABalp	29	-13.296928375891026	5.09357364601201	-2.1860574173150065	1.5299999713897705	105	105	-1	-1
ABplap	29	-1.6376627276118272	4.450326592436343	1.6971779362725752	1.8700000047683716	108	108	-1	-1
MSa	29	-15.147866977524735	-3.594439385026621	-5.183571194489107	1.5724999904632568	120	120	185	148
Ep	29	11.83954216491005	-0.5022610603191273	-7.657988344174052	2.5924999713897705	123	123	-1	-1
ABplpa	29	-4.428739855039147	8.639956280323654	-8.171874228892452	2.0399999618530273	124	124	-1	-1
D	29	18.500642072463958	3.333124751283542	2.4093199768359157	2.0824999809265137	134	134	-1	-1
ABala	29	-18.585337357848193	2.3841541691430654	2.373976718217951	1.784999966621399	143	143	-1	-1
Ca	29	7.9180901415486415	5.109534288573839	-0.4566290047711381	2.3375000953674316	144	144	-1	-1
Ea	29	1.830019821308344	0.7682420940708243	-9.68623210306403	2.549999952316284	145	145	-1	-1
ABarp	29	-2.07464767574443	-6.015071093857004	5.533935507235149	2.125	151	151	-1	-1
Cp	29	12.489398021459396	1.0760699956762743	7.193637299773817	2.3375000953674316	161	161	-1	-1
ABprpp	29	8.960988252214035	-2.0303830662518663	10.456599840500164	2.0824999809265137	166	166	-1	-1
ABpraa	29	6.157443946492587	-8.089388232687977	-0.7979108083569155	2.125	174	174	-1	-1
ABprpa	29	4.961848495542312	-9.541454935266195	8.431861164477878	2.0399999618530273	199	199	-1	-1
ABprap	29	14.384898330573431	-4.425428231093247	0.7978704698847081	2.0824999809265137	211	211	-1	-1
P4	29	17.54690783327779	-2.1430779354596057	-5.946432735120082	1.9975000619888306	217	217	-1	-1
MSpa	30	-6.945490872938896	-3.1793059212292305	-8.8618203843089	1.274999976158142	37	3	-1	-1
ABplaa	30	-9.71305036193172	1.6258545876075186	9.387858917029424	2.0824999809265137	85	85	-1	-1
ABplpp	30	3.8461412381293454	7.724631344080634	-4.7770583525120855	1.784999966621399	88	88	-1	-1
ABara	30	-12.38733966798313	-6.413804517458676	2.4031210284682625	1.402500033378601	102	102	-1	-1
ABalp	30	-11.92118742598038	7.786242768434634	-3.769280406546818	1.190000057220459	105	105	-1	-1
ABplap	30	-1.8691209193150549	5.103120482399471	3.5262042553435986	1.3174999952316284	108	108	-1	-1
Ep	30	11.550500242259574	-0.3184586369203628	-7.96162519645844	2.507499933242798	123	123	-1	-1
ABplpa	30	-3.9188778897941	8.245829534026369	-8.491295408329997	2.0824999809265137	124	124	-1	-1
D	30	18.620033902546886	3.2902203687298277	1.5082623665653625	2.125	134	134	-1	-1
ABala	30	-19.275420855153918	2.6282949312423574	3.9163142608154575	1.2324999570846558	143	143	57	200
Ca	30	7.758100187848265	5.512748339570118	-0.15542866545843337	2.3375000953674316	144	144	-1	-1
Ea	30	1.895974901324586	0.3660776002055459	-9.016875202589073	2.634999990463257	145	145	-1	-1
MSap	30	-14.199088538192537	-4.8521832619700405	-5.0396967885511526	1.402500033378601	148	120	-1	-1
ABarp	30	-2.297212158450157	-6.952502748985262	5.154545280000255	1.784999966621399	151	151	103	137
Cp	30	11.954701846660505	0.7929813440805802	6.698449634748972	2.380000114440918	161	161	-1	-1
ABprpp	30	9.141277267723133	-2.6137519514694274	10.455328136666381	2.0824999809265137	166	166	-1	-1
ABpraa	30	6.6949304420089915	-8.096684688350846	-0.7904922537856174	2.125	174	174	-1	-1
MSpp	30	-4.106828421683846	-3.4954866386083827	-4.474221751179793	1.784999966621399	181	95	-1	-1
MSaa	30	-18.76046638403111	-3.4898234917288025	-6.297487895889938	1.4875000715255737	185	120	-1	-1
ABprpa	30	6.501027433612649	-9.728164933245223	7.7578488291869	2.0824999809265137	199	199	-1	-1
ABprap	30	15.077316885200139	-4.974238746550963	0.7345176911051159	2.125	211	211	-1	-1
P4	30	17.523818450751552	-1.6725379939797596	-5.758592260145459	2.0824999809265137	217	217	-1	-1
MSpa	31	-6.976497192147837	-1.8233262062026379	-9.177426117618062	1.7425000667572021	37	37	-1	-1
ABalaa	31	-20.142547783854695	3.1797041174005076	3.0054005225217373	1.863200068473816	57	5	-1	-1
ABplaa	31	-9.363701097232004	2.354012115622206	10.114747291849865	2.0399999618530273	85	85	-1	-1
ABplpp	31	3.148664788912564	8.135141850739782	-4.4832765677706785	1.912500023841858	88	88	-1	-1
ABara	31	-13.604726388176688	-6.619122151514934	4.698826663897023	1.7000000476837158	102	102	-1	-1
ABarpa	31	-2.160834334120973	-6.166106635185999	5.78629463060745	1.5299999713897705	103	11	-1	-1
ABalp	31	-11.315478276575172	7.8054669349636185	-2.8351648470088313	1.0199999809265137	105	105	127	63
ABplap	31	-1.7824115140935561	4.535085800412771	2.528735917026019	1.8700000047683716	108	108	-1	-1
Ep	31	11.29699777480357	-0.633264613454827	-7.434977892783536	1.8700000047683716	123	123	-1	-1
ABplpa	31	-3.896311254112817	8.494359815862218	-7.93402666835934	2.1675000190734863	124	124	-1	-1
D	31	17.484228733682944	3.1119225246462467	1.8152846795662472	2.125	134	134	-1	-1
ABarpp	31	0.6144621454167787	-4.170443163382964	5.351832940202471	1.6150000095367432	137	11	-1	-1
Ca	31	7.3783360721596765	4.6881456281795755	-0.7213876638341692	2.380000114440918	144	144	-1	-1
Ea	31	1.7618646508679625	0.008366602463414807	-9.391284448704537	1.9550000429153442	145	145	-1	-1
MSap	31	-11.319506428893659	-4.047679068531981	-4.462284412015059	1.402500033378601	148	148	-1	-1
Cp	31	11.822336423231485	1.5830256857112772	7.326489708070518	2.2950000762939453	161	161	-1	-1
ABprpp	31	9.395892325401018	-4.470440652327958	9.660106001946918	2.125	166	166	-1	-1
ABpraa	31	6.309518201436951	-7.607162315808706	-1.6025576905804422	2.125	174	174	-1	-1
MSpp	31	-3.3793927717911747	-3.823835969337584	-2.962180098574631	1.7425000667572021	181	181	-1	-1
MSaa	31	-18.76046638403111	-3.4898234917288025	-6.297487895889938	1.4875000715255737	185	185	-1	-1
ABprpa	31	7.2643914793972515	-9.807485064354093	6.9117792855942675	2.125	199	199	-1	-1
ABalap	31	-17.041488692052344	1.588105303101142	4.657932850082615	1.5299999713897705	200	143	-1	-1
ABprap	31	15.14885260665141	-5.957173454933368	0.42833637067298014	2.1675000190734863	211	211	-1	-1
P4	31	18.053456730960367	-1.5277493511826332	-5.032975589158799	2.0824999809265137	217	217	-1	-1
MSpa	32	-8.289864825471705	-0.9752848199252506	-10.57854687444423	1.8700000047683716	37	37	-1	-1
ABalaa	32	-21.359546724100138	3.722025998859665	2.1127076243528564	1.863200068473816	57	57	-1	-1
ABalpp	32	-9.113772888022048	6.254431014835324	-4.156709799579975	1.6150000095367432	63	12	-1	-1
ABplaa	32	-9.495543773816069	2.424986233937208	9.997678150226132	2.125	85	85	-1	-1
ABplpp	32	2.127196031394865	7.775640003961527	-4.846883528332604	1.8274999856948853	88	88	-1	-1
ABara	32	-13.741626959350826	-6.686448041998501	4.812186528235105	1.5724999904632568	102	102	27	16
ABarpa	32	-2.655386217314034	-6.823789726322292	7.857718306424971	1.5299999713897705	103	103	-1	-1
ABplap	32	-1.9141867072291985	3.872705049312217	3.6333114347284687	1.784999966621399	108	108	-1	-1
Ep	32	10.668199629788573	-0.18194947715791843	-8.181251916866715	2.4649999141693115	123	123	-1	-1
ABplpa	32	-3.815705237171304	9.22616557170834	-7.210847570824548	2.125	124	124	-1	-1
ABalpa	32	-15.521858113867234	8.581859246451263	-3.1199613084216047	1.3174999952316284	127	105	-1	-1
D	32	17.192918850243462	2.8670404706418315	1.2543066623099413	2.1675000190734863	134	134	-1	-1
ABarpp	32	2.146248131576059	-4.190783416802136	3.4292648470553933	1.5724999904632568	137	137	-1	-1
Ca	32	6.156279237324156	5.092167500840165	-1.3836515560412368	1.402500033378601	144	144	-1	-1
Ea	32	1.523013507253678	0.8275302369863997	-8.810813887489614	1.6150000095367432	145	145	32	25
MSap	32	-10.321127053902197	-3.2176372802738804	-3.9108369764785116	1.6575000286102295	148	148	-1	-1
Cp	32	12.570526785245864	1.0888055282067013	7.171707182363331	2.3375000953674316	161	161	-1	-1
ABprpp	32	9.278768069190646	-3.9988511537171125	10.818503716709202	2.125	166	166	-1	-1
ABpraa	32	6.40076275440357	-7.317826765681142	-2.085345819914558	2.252500057220459	174	174	-1	-1
MSpp	32	-2.9229675566128166	-4.577222826946436	-1.7111867672666636	1.912500023841858	181	181	-1	-1
MSaa	32	-18.755408489441034	-3.351523482930234	-6.527916901851753	1.7425000667572021	185	185	-1	-1
ABprpa	32	6.082932768179176	-9.763772860136068	6.849372664345049	2.1675000190734863	199	199	-1	-1
ABalap	32	-15.084737216430144	2.1560735524930577	5.637505727265248	1.6150000095367432	200	200	-1	-1
ABprap	32	15.640683083960294	-5.7424602509522416	0.06632666024824552	2.125	211	211	-1	-1
P4	32	17.78471348320216	-1.5241011233511985	-5.036684866444448	2.0824999809265137	217	217	-1	-1
ABaraa	33	-14.139355698490503	-7.6355657696905865	5.425283825511877	1.402500033378601	16	20	-1	-1
Ear	33	2.3799987785967254	5.504550833145725	-7.86619964181526	1.5299999713897705	25	29	-1	-1
ABarap	33	-10.32190300071487	-4.712915672650761	2.4659590302365864	1.5299999713897705	27	20	-1	-1
Eal	33	0.9415067175130389	-1.8337291870693786	-10.2013436925666	1.784999966621399	32	29	-1	-1
MSpa	33	-8.094924873037336	-0.4246834554314116	-10.525996381218178	2.0399999618530273	37	37	-1	-1
ABalaa	33	-21.42543432066796	3.3908356233093877	2.6649953832040807	1.863200068473816	57	57	-1	-1
ABalpp	33	-8.30981071862	5.81480121528389	-4.402922072214759	1.6575000286102295	63	63	-1	-1
ABplaa	33	-10.494445895652484	2.314014668994803	10.191339929634863	2.125	85	85	-1	-1
ABplpp	33	2.442817377543238	9.416807679174621	-2.726187451668632	1.4875000715255737	88	88	-1	-1
ABarpa	33	-3.413169621663606	-7.325239809730548	7.7282496291105085	1.912500023841858	103	103	-1	-1
ABplap	33	-1.6357829336873793	4.131372192978058	5.14291657436195	1.912500023841858	108	108	-1	-1
Ep	33	10.264890481260766	-0.5502962545145227	-6.592617626476554	1.5299999713897705	123	123	61	113
ABplpa	33	-4.46246777359049	9.552966427522058	-6.778066527048923	2.0824999809265137	124	124	-1	-1
ABalpa	33	-15.954603716225977	7.4122810698490165	-4.082259670323291	1.784999966621399	127	127	-1	-1
D	33	17.73040782161325	2.859744403636572	1.2617245476271686	2.2100000381469727	134	134	-1	-1
ABarpp	33	2.693327669427659	-3.2024096315521717	3.720934604648341	1.9550000429153442	137	137	-1	-1
Ca	33	7.81212716820833	4.4195833581504305	-1.2493077318230394	1.4875000715255737	144	144	-1	-1
MSap	33	-8.645047544657722	-3.33702138776934	-4.698209176107573	1.8274999856948853	148	148	-1	-1
Cp	33	12.477014658406684	0.37078486202200533	7.397155207205715	2.2100000381469727	161	161	-1	-1
ABprpp	33	8.224094139966558	-4.164413076612657	11.103595243045529	2.125	166	166	-1	-1
ABpraa	33	6.7759917223470385	-7.3505942864048635	-2.0340670305222854	2.1675000190734863	174	174	-1	-1
MSpp	33	-2.9054588155216097	-4.466992553909154	-0.9234890213341935	1.9550000429153442	181	181	-1	-1
MSaa	33	-18.09626258996914	-2.973039205089685	-7.164215853059274	1.9550000429153442	185	185	-1	-1
ABprpa	33	4.490772343438683	-9.922038327368746	7.127045636110076	2.2100000381469727	199	199	-1	-1
ABalap	33	-15.034090787080968	2.805718771063186	4.554860326973284	1.6575000286102295	200	200	-1	-1
ABprap	33	15.128553544842687	-5.777018620712086	0.12840773519405646	2.1675000190734863	211	211	-1	-1
P4	33	17.91655615978623	-1.5950752416662	-4.919615724820716	2.0824999809265137	217	217	-1	-1
ABaraa	34	-14.757970957793376	-7.641004846558145	5.439795388351066	1.6150000095367432	16	16	-1	-1
Ear	34	2.500612688862306	7.3284720132805345	-7.019698717703524	1.6575000286102295	25	25	-1	-1
ABarap	34	-9.159697857615608	-6.0146134892788945	0.738218586116326	1.8700000047683716	27	27	-1	-1
Eal	34	1.6310674679738086	-1.3587997258529745	-10.998572020218827	1.912500023841858	32	32	-1	-1
MSpa	34	-7.739996204829283	-0.2772963362626557	-10.774645892677794	2.0399999618530273	37	37	-1	-1
ABalaa	34	-22.353390641864806	3.74935449129803	2.0759403141430135	1.863200068473816	57	57	-1	-1
Epr	34	10.503607044894654	0.09724921113965301	-9.616376445863656	1.2324999570846558	61	22	-1	-1
ABalpp	34	-8.519991838273018	5.582654693809902	-4.98583020688155	2.0824999809265137	63	63	-1	-1
ABplaa	34	-10.286532349872028	2.11747607441166	10.516907959809924	2.2100000381469727	85	85	-1	-1
ABplpp	34	2.280037103125346	10.110406837429462	-1.9372180019023815	1.5724999904632568	88	88	-1	-1
ABarpa	34	-4.703904373784463	-6.962023205361672	8.106042606208213	2.1675000190734863	103	103	-1	-1
ABplap	34	-1.6458987228675301	3.8547721753809214	5.603774586285579	1.912500023841858	108	108	-1	-1
Epl	34	9.961264718216988	-2.233818311588763	-5.728433076974781	1.2324999570846558	113	22	-1	-1
ABplpa	34	-4.360517201150344	8.666476902515509	-7.245177223925764	2.2100000381469727	124	124	-1	-1
ABalpa	34	-16.649812591570196	8.251476692565296	-3.5311377810901523	2.0824999809265137	127	127	-1	-1
D	34	17.64195111351076	2.280023357592836	1.2567442357618093	2.1675000190734863	134	134	-1	-1
ABarpp	34	2.4397581054396826	-2.783861377325032	3.025938309477248	2.1675000190734863	137	137	-1	-1
Ca	34	8.683789244654227	4.725544404106545	0.17628621545414402	1.3174999952316284	144	144	17	175
MSap	34	-8.208988874736507	-3.1768985417413527	-4.968789139604711	1.8700000047683716	148	148	-1	-1
Cp	34	12.165473196606898	-0.42729722717668306	7.757893213796668	1.5724999904632568	161	161	73	110
ABprpp	34	7.4921904388607405	-5.426788208759324	10.298516980302898	2.2100000381469727	166	166	-1	-1
ABpraa	34	6.578261449195154	-7.61081054364014	-1.5988484132947929	2.1675000190734863	174	174	-1	-1
MSpp	34	-2.1596035108282146	-4.656542958055305	-2.557256310859296	2.0399999618530273	181	181	-1	-1
MSaa	34	-17.478169458547875	-2.248529807742029	-6.433618368266702	1.9975000619888306	185	185	-1	-1
ABprpa	34	3.2783760343867794	-9.25570108321088	7.970677606250841	2.1675000190734863	199	199	-1	-1
ABalap	34	-14.189007747216522	1.2867090797534906	4.16339611035107	1.9550000429153442	200	200	-1	-1
ABprap	34	15.182057778357798	-6.151113378816078	-0.2203621162252718	2.252500057220459	211	211	-1	-1
P4	34	17.64275501743795	-1.729727022633334	-4.69289599614455	2.0399999618530273	217	217	-1	-1
ABaraa	35	-14.382741989849906	-7.673772367281867	5.4910741777433385	2.252500057220459	16	16	-1	-1
Caa	35	7.8997383571127875	4.23737985392128	3.9108256571654945	1.1475000381469727	17	5	-1	-1
Ear	35	2.6679281110253186	7.492243087139956	-7.293987958486313	1.912500023841858	25	25	-1	-1
ABarap	35	-8.657751591126573	-5.5233002677006295	-0.0846491362320374	2.2950000762939453	27	27	-1	-1
Eal	35	1.7505267815051617	-2.1350589778222453	-10.677984971163196	1.9975000619888306	32	32	-1	-1
MSpa	35	-7.3619769161683	-0.6004489642449409	-11.211136213739067	2.125	37	37	-1	-1
ABalaa	35	-21.080620203713362	3.261622919209812	2.877203549041058	1.863200068473816	57	57	-1	-1
Epr	35	10.916576332289631	0.7279119986474867	-9.699115934386171	1.4875000715255737	61	61	-1	-1
ABalpp	35	-8.538546073054134	6.910564867404011	-4.283309522923465	2.1675000190734863	63	63	-1	-1
Cpp	35	13.281073308459842	0.1241390515727363	6.829463378534254	1.2324999570846558	73	9	-1	-1
ABplaa	35	-10.869674863595954	2.3467821897185246	10.140061140242592	2.2100000381469727	85	85	-1	-1
ABplpp	35	2.6045521582712197	10.161348967551168	-2.0249384715443273	1.9550000429153442	88	88	-1	-1
ABarpa	35	-5.3235651311023	-5.529322653249809	9.610772108100662	1.8700000047683716	103	103	-1	-1
ABplap	35	-1.9884452659495653	4.41266999553763	5.648906524940333	1.8274999856948853	108	108	-1	-1
Cpa	35	11.911448369222388	-0.023033619049404486	9.029650792897035	1.1475000381469727	110	9	-1	-1
Epl	35	10.184486914664515	-3.4821666186073132	-3.6508627460328	1.3600000143051147	113	113	-1	-1
ABplpa	35	-3.9599312768080783	8.591854556369071	-7.124398805016383	2.2950000762939453	124	124	-1	-1
ABalpa	35	-17.05266608978502	7.8974139226546	-3.9092563044912656	2.252500057220459	127	127	-1	-1
D	35	16.94447466429398	2.690533864251983	1.5505260205032156	2.2100000381469727	134	134	-1	-1
ABarpp	35	1.8464998025356072	-2.8311552796153037	3.1099495018335457	2.1675000190734863	137	137	-1	-1
MSap	35	-8.325657867550346	-2.691024397030646	-5.777145299113887	1.912500023841858	148	148	-1	-1
ABprpp	35	6.822861266760272	-5.348517634781453	10.174029284107869	2.1675000190734863	166	166	-1	-1
ABpraa	35	6.228456921098904	-8.353252717754689	-0.3589829138437737	2.1675000190734863	174	174	-1	-1
Cap	35	8.357461879032325	4.260201804027567	-1.960087293667102	1.0625	175	144	-1	-1
MSpp	35	-1.6272423933503062	-4.068784553101186	-3.5410534096523643	2.0399999618530273	181	181	-1	-1
MSaa	35	-17.73958723784344	-1.6778964550548952	-6.410416547022434	2.0824999809265137	185	185	-1	-1
ABprpa	35	1.850740711091784	-8.959810369325572	8.461830447686626	2.2100000381469727	199	199	-1	-1
ABalap	35	-14.378889805060814	0.8744077240582202	3.880416611163202	2.1675000190734863	200	200	-1	-1
ABprap	35	14.930823271690802	-6.037234877947363	0.5636263524215495	2.2100000381469727	211	211	-1	-1
P4	35	17.437109045530057	-1.1045033119930592	-4.761123921827879	2.0399999618530273	217	217	-1	-1
ABaraa	36	-14.783327914192174	-7.599150021135431	5.370295758833957	2.2950000762939453	16	16	-1	-1
Caa	36	7.977169775822782	4.369027428469781	4.273729197416617	1.2324999570846558	17	17	-1	-1
Ear	36	2.358586739649671	7.856200983413954	-7.897554506729809	1.912500023841858	25	25	-1	-1
ABarap	36	-8.703407609334093	-5.301290608056633	-0.4540774012280706	2.2950000762939453	27	27	-1	-1
Eal	36	1.7758837379039596	-2.1769138032449584	-10.608485341646087	1.9975000619888306	32	32	-1	-1
MSpa	36	-6.7383037622753506	-0.4567098785788142	-11.45607678254007	2.125	37	37	-1	-1
ABalaa	36	-21.45584917165683	3.2943904399335335	2.8259247596487866	1.863200068473816	57	57	-1	-1
Epr	36	11.172868733546702	0.7523335065773384	-10.713533408994806	1.7425000667572021	61	61	-1	-1
ABalpp	36	-8.708129069089706	6.318108677487458	-4.2663603866324085	2.2950000762939453	63	63	-1	-1
Cpp	36	13.317427390170941	-0.5388850032438652	4.047720932707578	1.3600000143051147	73	73	-1	-1
ABplaa	36	-11.37168861353341	2.5888238375558164	9.741284203264772	2.1675000190734863	85	85	-1	-1
ABplpp	36	1.5098703357230632	8.903671620366936	-1.8631687717849448	1.402500033378601	88	88	-1	-1
ABarpa	36	-5.90897521437373	-5.728700836348107	8.976585674878894	1.7425000667572021	103	103	-1	-1
ABplap	36	-2.5056326996572476	4.239811616979216	5.941416605847959	2.0399999618530273	108	108	-1	-1
Cpa	36	10.771809861804408	1.5271944794145789	11.314659976987953	1.402500033378601	110	110	-1	-1
Epl	36	9.94901632206112	-4.405813184074144	-3.0816258508905197	1.7425000667572021	113	113	-1	-1
ABplpa	36	-3.9931364485144663	8.78579448025178	-6.475700318118131	2.125	124	124	-1	-1
ABalpa	36	-16.979385541306147	8.062234553645022	-3.2129883054863915	2.252500057220459	127	127	-1	-1
D	36	16.7416190131036	3.025372467633695	0.9945289843663416	2.252500057220459	134	134	-1	-1
ABarpp	36	1.9839231205547012	-3.4828996124474325	2.251480422550184	2.3375000953674316	137	137	-1	-1
MSap	36	-8.647905348823658	-2.313281411095221	-5.432084724980209	1.9975000619888306	148	148	-1	-1
ABprpp	36	6.707237771961398	-6.300783119050168	7.875455185545432	1.5724999904632568	166	166	-1	-1
ABpraa	36	6.007637265420783	-8.142929033510118	0.2640761783583421	2.1675000190734863	174	174	-1	-1
Cap	36	8.436778332342767	3.858536866600722	-4.206111389840782	1.274999976158142	175	175	-1	-1
MSpp	36	-1.5111636308298446	-3.102233605080641	-3.2092326945240925	2.125	181	181	-1	-1
MSaa	36	-17.767211768114798	-2.064726745689313	-6.737256281031275	2.0824999809265137	185	185	-1	-1
ABprpa	36	0.945873462939501	-9.071831491398976	7.684934987307696	2.2100000381469727	199	199	-1	-1
ABalap	36	-14.262288295695399	1.1218884487630691	3.467128111346195	2.2100000381469727	200	200	-1	-1
ABprap	36	15.037831738721023	-6.785424394155346	-0.13391335041710617	2.2100000381469727	211	211	-1	-1
P4	36	16.83087714927989	-0.4046572552063483	-4.950130266420588	2.0399999618530273	217	217	-1	-1
ABaraa	37	-15.33884589764474	-6.983013615194148	5.320288673275466	2.3375000953674316	16	16	-1	-1
Caa	37	8.02924422948387	4.542528193137057	4.567132126476038	1.3174999952316284	17	17	-1	-1
Ear	37	1.9197377490109422	7.986463244644531	-7.139205432779124	1.9975000619888306	25	25	-1	-1
ABarap	37	-8.840308180508233	-5.3686164985402005	-0.3407175368899882	2.3375000953674316	27	27	-1	-1
Eal	37	2.2018266186450233	-2.2933909748141086	-10.418207293219597	2.0399999618530273	32	32	-1	-1
MSpa	37	-6.005877314324577	0.08659503025215631	-11.396107734742719	2.1675000190734863	37	37	-1	-1
ABalaa	37	-21.40098438862812	3.177507732646185	2.6315595599292534	1.863200068473816	57	57	-1	-1
Epr	37	10.697956767035649	2.100275668364744	-10.040361397018504	1.8700000047683716	61	61	-1	-1
ABalpp	37	-7.944697539856683	5.505433676963031	-3.8907852708988573	2.1675000190734863	63	63	-1	-1
Cpp	37	14.540007165309644	-1.6619774185471266	3.9648761402094603	1.5299999713897705	73	73	-1	-1
ABplaa	37	-11.262412572630629	2.269319437404966	9.301084604917849	2.252500057220459	85	85	-1	-1
ABplpp	37	1.6343875438444913	8.265712377196234	-1.7730107286911307	1.1475000381469727	88	88	-1	-1
ABarpa	37	-6.286471756189759	-6.124618431681517	8.66796678099489	2.380000114440918	103	103	-1	-1
ABplap	37	-2.444280250834547	3.7136317604152294	4.87444863801327	2.0399999618530273	108	108	-1	-1
Cpa	37	10.845090410283285	1.6920151104050003	12.010927975992827	1.4450000524520874	110	110	-1	-1
Epl	37	10.28650497055308	-5.10201101302942	-2.8963287835834595	1.8274999856948853	113	113	-1	-1
ABplpa	37	-3.9373646411267957	8.840384838204923	-6.567130065045728	2.125	124	124	-1	-1
ABalpa	37	-16.951761011034787	8.44906484427944	-2.88614857147755	2.3375000953674316	127	127	-1	-1
D	37	16.501023042461707	2.696780762783852	0.5725502261442552	1.912500023841858	134	134	-1	-1
ABarpp	37	1.4690032607195787	-3.227072874948714	2.8013306079495415	2.252500057220459	137	137	-1	-1
MSap	37	-8.609642282527194	-2.368921326179361	-6.311212217840275	2.0399999618530273	148	148	-1	-1
ABprpp	37	7.807567719393005	-6.357230855798619	7.959791924205138	1.784999966621399	166	166	-1	-1
ABpraa	37	6.081440560744615	-8.697178625835392	0.21523496241793838	2.2100000381469727	174	174	-1	-1
Cap	37	8.076723435085974	4.306203775066197	-4.94867613663831	1.6150000095367432	175	175	-1	-1
MSpp	37	-1.8148568773220404	-4.052400792739325	-3.5666928043485004	2.0824999809265137	181	181	-1	-1
MSaa	37	-17.85113147158213	-1.7870772681255782	-6.2275568858537245	2.0824999809265137	185	185	-1	-1
ABprpa	37	0.37797211643422324	-9.160980219111963	7.838445809181102	2.1675000190734863	199	199	-1	-1
ABalap	37	-14.57895513553368	0.9188612201813677	2.836650464572781	2.252500057220459	200	200	-1	-1
ABprap	37	14.933613592408317	-6.327619985205926	0.07585724196800303	2.252500057220459	211	211	-1	-1
P4	37	16.83087714927989	-0.4046572552063483	-4.950130266420588	2.0399999618530273	217	217	-1	-1
ABaraa	38	-15.313488941245943	-7.024868440616862	5.389788302792575	2.380000114440918	16	16	-1	-1
Caa	38	8.10712915604829	4.759911482653833	4.981502902285833	1.402500033378601	17	17	-1	-1
Ear	38	1.965916514063417	7.04538336168484	-7.5148863827283705	2.0399999618530273	25	25	-1	-1
ABarap	38	-9.165345982499058	-4.700488405346211	0.492112147697237	2.3375000953674316	27	27	-1	-1
Eal	38	2.1612959784759993	-2.6664361757871	-9.796419904851263	2.0824999809265137	32	32	-1	-1
MSpa	38	-5.661063197369981	-0.042617673847419546	-11.183899568905742	2.1675000190734863	37	37	-1	-1
ABalaa	38	-21.427248378035987	3.04788785752447	2.4591234959456134	1.863200068473816	57	57	-1	-1
Epr	38	10.109756358721649	2.1912817748730404	-10.186779210624024	1.8700000047683716	61	61	-1	-1
ABalpp	38	-8.366105272852627	6.4792810806464445	-3.566383110341884	2.2100000381469727	63	63	-1	-1
Cpp	38	15.778283181930352	-3.089238893791432	2.4456350754778238	1.7000000476837158	73	73	-1	-1
ABplaa	38	-11.255087104167993	2.8363045622606657	9.327995703447767	2.1675000190734863	85	85	-1	-1
ABplpp	38	2.739252639021219	9.066634872562048	-1.1739937810479595	1.912500023841858	88	88	-1	-1
ABarpa	38	-6.177195715286978	-6.444122831832368	8.227767182647968	2.380000114440918	103	103	-1	-1
ABplap	38	-2.0971985600073912	4.013104172372785	5.343996908341978	2.0399999618530273	108	108	-1	-1
Cpa	38	10.726221327045309	1.0158492696430192	12.1668763713181	1.8274999856948853	110	110	-1	-1
Epl	38	10.337218883350676	-5.185720663874848	-2.757329524549241	1.912500023841858	113	113	-1	-1
ABplpa	38	-3.209996087766097	9.245389738237325	-6.27673201128656	2.2100000381469727	124	124	-1	-1
ABalpa	38	-16.712909867420503	7.629901209756454	-3.466619132692474	2.380000114440918	127	127	-1	-1
D	38	16.12579407451824	2.7295482835075737	0.5212714367519833	2.1675000190734863	134	134	-1	-1
ABarpp	38	0.7619337691676019	-3.8122326092023986	2.8108611896692985	2.2100000381469727	137	137	-1	-1
MSap	38	-8.500366241624413	-2.688425726330213	-6.751411816187199	2.0824999809265137	148	148	-1	-1
ABprpp	38	8.056011905342483	-6.180724249408771	7.663572566011865	2.0399999618530273	166	166	-1	-1
ABpraa	38	6.185135960212367	-8.435912811469116	0.7505735849781074	2.2100000381469727	174	174	-1	-1
Cap	38	8.67224931186261	4.7821827934136	-4.775347224502876	1.7425000667572021	175	175	-1	-1
MSpp	38	-1.9821722994850521	-4.216171866598747	-3.2924035635657125	2.125	181	181	-1	-1
MSaa	38	-17.853399045454687	-2.21576238418271	-6.484896990345456	2.1675000190734863	185	185	-1	-1
ABprpa	38	0.7836159353665647	-9.09730255645983	7.728795222128668	2.2100000381469727	199	199	-1	-1
ABalap	38	-14.573897240943609	1.0571612289799361	2.606221458610966	2.252500057220459	200	200	-1	-1
ABprap	38	15.29360139313314	-6.0419326629097965	-0.4032216100804642	1.9550000429153442	211	211	-1	-1
P4	38	16.217317308713707	-0.27179671193294697	-5.166047040289143	2.0824999809265137	217	217	-1	-1
ABaraa	39	-15.06783507601398	-6.55797672696845	5.581338055052847	2.4225001335144043	16	16	-1	-1
Caa	39	8.184560574758283	4.891559057202334	5.344406442536955	1.4875000715255737	17	17	-1	-1
Ear	39	2.0774601288387586	7.15456407759112	-7.6977458765835625	2.0824999809265137	25	25	-1	-1
ABarap	39	-9.329871083944553	-5.154644586464196	0.2786322780264783	2.380000114440918	27	27	-1	-1
Eal	39	2.4756277609933006	-2.1587391938469747	-10.644927021895763	2.0824999809265137	32	32	-1	-1
MSpa	39	-5.777141959890443	-1.009168621867964	-11.515720284034012	2.1675000190734863	37	37	-1	-1
ABalaa	39	-21.372383595007275	2.9310051502371217	2.2647582962260806	1.863200068473816	57	57	-1	-1
Epr	39	10.158202697646685	1.6788870079704807	-10.305120056081538	1.9550000429153442	61	61	-1	-1
ABalpp	39	-8.322194081672711	5.1095160816296215	-4.199404164782862	2.2100000381469727	63	63	-1	-1
Cpp	39	15.916405828962088	-1.155088258271311	4.079833254684734	1.7425000667572021	73	73	-1	-1
ABplaa	39	-11.341273762544537	2.6852690209316705	9.580354826820068	2.125	85	85	-1	-1
ABplpp	39	2.8085207865999315	7.655015048122509	-1.7375152059718282	1.8700000047683716	88	88	-1	-1
ABarpa	39	-6.443671582630845	-6.011789168616825	8.481397479613957	2.380000114440918	103	103	-1	-1
ABplap	39	-2.092140665417316	4.151404181171353	5.113567902380164	1.9550000429153442	108	108	-1	-1
Cpa	39	10.41914752954222	1.808492281974151	11.820649927566336	1.7425000667572021	110	110	-1	-1
Epl	39	10.314129500824437	-4.715180722395003	-2.5694890495746185	1.912500023841858	113	113	-1	-1
ABplpa	39	-3.0832113057721084	9.036115611123755	-5.929233863701015	2.252500057220459	124	124	-1	-1
ABalpa	39	-16.847542864722083	7.99126043533002	-3.0959191638626593	2.2950000762939453	127	127	-1	-1
D	39	16.392269748403884	2.2972149396190074	0.2676406095459001	2.1675000190734863	134	134	-1	-1
ABarpp	39	1.0610918679146772	-3.719435653657979	2.6536410905102428	2.2950000762939453	137	137	-1	-1
MSap	39	-8.741484959111258	-2.29794720786436	-6.428281359464006	2.0824999809265137	148	148	-1	-1
ABprpp	39	8.06508219650767	-4.465984602832213	8.692932493141496	1.912500023841858	166	166	-1	-1
ABpraa	39	6.56542282274591	-8.33038032339427	0.5714233684085648	2.2100000381469727	174	174	-1	-1
Cap	39	8.897081368440897	6.1482995645989895	-4.138616892776249	1.6575000286102295	175	175	-1	-1
MSpp	39	-1.919075023634746	-3.594596383789906	-3.356922211963391	2.2100000381469727	181	181	-1	-1
MSaa	39	-17.76494419424224	-1.6360416296321811	-6.479916176539543	2.2100000381469727	185	185	-1	-1
ABprpa	39	1.2191518584428245	-8.218109487116147	8.20332447357681	2.2100000381469727	199	199	-1	-1
ABalap	39	-14.733364060882579	0.7413044180065669	2.16231364345858	2.252500057220459	200	200	-1	-1
ABprap	39	15.696454891347964	-5.6878698929991005	-0.02510308667935046	2.252500057220459	211	211	-1	-1
P4	39	15.862910149423916	-1.1382542487462026	-5.6625064091477695	2.0824999809265137	217	217	-1	-1
ABaraa	40	-14.74837791545818	-6.6453346056453135	5.724046591372715	2.3375000953674316	16	16	-1	-1
Caa	40	8.26199198481817	5.023204996446895	5.707309001113486	1.5724999904632568	17	17	-1	-1
Ear	40	2.0216883214510877	7.09997371963798	-7.606316129655967	2.0824999809265137	25	25	-1	-1
ABarap	40	-9.03071298519748	-5.061847630919776	0.12141217886742206	2.380000114440918	27	27	-1	-1
Eal	40	2.2474826368525433	-2.515400634458105	-10.048779028223564	2.125	32	32	-1	-1
MSpa	40	-5.5849923281735885	-0.1681821501155616	-10.975400680354413	2.1675000190734863	37	37	-1	-1
ABalaa	40	-21.398194067910605	2.8871226253876214	2.1437904494757065	1.863200068473816	57	57	-1	-1
Epr	40	10.294580521975869	2.4652831217697426	-9.67337070547434	2.0399999618530273	61	61	-1	-1
ABalpp	40	-8.30643016760911	4.071991015294075	-4.414155738287403	2.1675000190734863	63	63	-1	-1
Cpp	40	16.58573500106256	-1.2333588322491813	4.204320950879764	1.8274999856948853	73	73	-1	-1
ABplaa	40	-10.92830447514956	3.3159318084395046	9.497615338297551	2.252500057220459	85	85	-1	-1
ABplpp	40	1.7583820051209647	8.34682335734123	-0.9377434706520371	1.3600000143051147	88	88	-1	-1
ABarpa	40	-6.469028539029643	-5.969934343194111	8.411897850096846	2.3375000953674316	103	103	-1	-1
ABplap	40	-1.6560819954961015	4.3115270271993404	4.8429879388830255	1.4875000715255737	108	108	-1	-1
Cpa	40	9.958254650067165	0.9711540380531813	11.276621046601086	1.6575000286102295	110	110	-1	-1
Epl	40	10.161987762431652	-4.4640517698587185	-2.9864868266772744	1.912500023841858	113	113	-1	-1
ABplpa	40	-2.9795159063043575	9.29738142549003	-5.393895241140845	2.2100000381469727	124	124	-1	-1
ABalpa	40	-16.84527529084952	8.419945551387151	-2.838579059370927	2.3375000953674316	127	127	-1	-1
D	40	15.720673002430853	1.9468003975397454	-0.11418719114086218	2.2100000381469727	134	134	-1	-1
ABarpp	40	1.1095382068397124	-4.231830420560539	2.5353002450527296	2.2950000762939453	137	137	-1	-1
MSap	40	-8.42656294630058	-3.2426753186554866	-6.800253032127602	2.125	148	148	-1	-1
ABprpp	40	8.681429881937985	-4.889230642021787	8.421080825810575	1.9550000429153442	166	166	-1	-1
ABpraa	40	6.595837673734783	-8.233935140018414	0.4104939919638597	2.252500057220459	174	174	-1	-1
Cap	40	9.1247037457367	7.224031228525816	-3.989655671503168	1.8274999856948853	175	175	-1	-1
MSpp	40	-2.187818271392948	-3.590948155958472	-3.36063148924904	2.252500057220459	181	181	-1	-1
MSaa	40	-17.85113147158213	-1.7870772681255782	-6.2275568858537245	2.1675000190734863	185	185	-1	-1
ABprpa	40	1.2703885180853742	-9.02088936127727	7.597214517665749	2.252500057220459	199	199	-1	-1
ABalap	40	-14.702949209893706	0.8377496013824215	2.001384267013875	2.2950000762939453	200	200	-1	-1
ABprap	40	15.595027065752774	-5.5204505913082444	-0.3031016047477877	2.2100000381469727	211	211	-1	-1
P4	40	16.034760719332045	-0.11711294277251749	-5.422115440947094	2.0399999618530273	217	217	-1	-1
ABaraa	41	-14.53313890121509	-6.274888075372756	6.076525720077691	2.380000114440918	16	16	-1	-1
Caa	41	8.33987691138259	5.240588285963671	6.12167977692328	1.6575000286102295	17	17	-1	-1
Ear	41	2.118058252456203	6.7942544091485555	-7.097888605625714	1.4875000715255737	25	25	-1	-1
ABarap	41	-8.654961270409057	-5.813685374959193	-0.5724182466855843	2.4225001335144043	27	27	-1	-1
Eal	41	2.518493458483305	-2.0903637462324065	-9.787729646446182	2.1675000190734863	32	32	-1	-1
MSpa	41	-4.804119541297778	-0.1372720081871508	-11.033772478014575	2.252500057220459	37	37	-1	-1
ABalaa	41	-21.343329293532005	2.7702382827963334	1.9494242680815814	1.863200068473816	57	57	-1	-1
Epr	41	10.132322994402932	2.4398120567088903	-9.629510470653369	2.1675000190734863	61	61	-1	-1
ABalpp	41	-8.899688470513185	4.0246971130038025	-4.330144545931105	2.252500057220459	63	63	-1	-1
Cpp	41	16.721590078546786	0.2721075048657764	5.581179516432239	1.8274999856948853	73	73	-1	-1
ABplaa	41	-11.060147151733624	3.3869059267545056	9.38054619667382	1.9550000429153442	85	85	-1	-1
ABplpp	41	3.0925052015767815	7.332911977271224	-1.2034482872454397	1.7000000476837158	88	88	-1	-1
ABarpa	41	-6.4132567316419715	-5.915343985240971	8.320468103169251	2.380000114440918	103	103	-1	-1
ABplap	41	-2.5490211439922077	4.8905063926803445	5.829328445343657	1.9550000429153442	108	108	-1	-1
Cpa	41	9.661886872037604	0.5879719752501975	10.946072035306596	1.6575000286102295	110	110	-1	-1
Epl	41	10.067885405299098	-3.7296473433121626	-3.2375742462157935	1.9975000619888306	113	113	-1	-1
ABplpa	41	-3.017256225755866	8.633951117258476	-5.259876963226057	2.2100000381469727	124	124	-1	-1
ABalpa	41	-17.047540711746525	7.3023590620376115	-2.918040651126898	2.252500057220459	127	127	-1	-1
D	41	15.34265371376987	2.269953025522031	0.322303129920412	2.2100000381469727	134	134	-1	-1
ABarpp	41	0.9224464697129331	-4.934516883514374	1.7645516354113147	2.380000114440918	137	137	-1	-1
MSap	41	-8.629941344335917	-2.188766491958079	-6.611140853319199	2.1675000190734863	148	148	-1	-1
ABprpp	41	8.711844732926858	-4.792785458645932	8.260151449365871	2.0399999618530273	166	166	-1	-1
ABpraa	41	6.950767579869529	-8.086547826520853	0.16184414587720797	2.252500057220459	174	174	-1	-1
Cap	41	9.640146352416778	6.249134267711402	-5.284615071847804	1.8700000047683716	175	175	-1	-1
MSpp	41	-1.9697889364323413	-3.510886732944478	-3.4959214709976094	2.2100000381469727	181	181	-1	-1
MSaa	41	-17.66351636864705	-1.8034609313230363	-6.201917658471107	2.1675000190734863	185	185	-1	-1
ABprpa	41	1.7036568672890737	-8.57038140799072	7.814403664622156	2.252500057220459	199	199	-1	-1
ABalap	41	-15.293939938925222	1.219140815149282	2.3427355638619036	2.3375000953674316	200	200	-1	-1
ABprap	41	15.247422628080665	-5.100852779950105	-0.027540660131218253	2.252500057220459	211	211	-1	-1
P4	41	16.354217879887845	-0.20447082144937978	-5.279406904627225	2.0399999618530273	217	217	-1	-1
ABaraa	42	-14.236771123185529	-5.891706012569772	6.407074731372182	2.4225001335144043	16	16	-1	-1
Caa	42	8.236181511914838	4.979322471597395	5.586341154363111	1.5299999713897705	17	17	-1	-1
Ear	42	1.5303805909871577	6.166190292341157	-7.98941563417651	2.1675000190734863	25	25	-1	-1
ABarap	42	-9.035248132942602	-5.9192178630340395	-0.39326803011604206	2.4649999141693115	27	27	-1	-1
Eal	42	2.3286114006390117	-2.502665101927678	-10.070709145634051	2.125	32	32	-1	-1
MSpa	42	-5.36469541934042	0.3405643889555652	-10.85335055761125	2.252500057220459	37	37	-1	-1
ABalaa	42	-21.369593274289763	2.6406200429785587	1.7769891857725344	1.863200068473816	57	57	-1	-1
Epr	42	9.787508877448335	2.569024760808466	-9.841718636490345	2.0824999809265137	61	61	-1	-1
ABalpp	42	-9.324476754520019	6.741354716677032	-3.9945087193014883	1.9550000429153442	63	63	-1	-1
Cpp	42	16.779629459807015	0.7553829788760491	5.747089873996376	1.8274999856948853	73	73	-1	-1
ABplaa	42	-11.006642918218514	3.012811168650514	9.031776345254492	2.125	85	85	-1	-1
ABplpp	42	2.364613901371127	7.646977300554517	-0.7487371260593285	1.784999966621399	88	88	-1	-1
ABarpa	42	-6.035237442980988	-6.238496613223256	7.883977782107976	2.4225001335144043	103	103	-1	-1
ABplap	42	-2.3152278949679985	3.9330427493587914	5.479286890090548	2.0399999618530273	108	108	-1	-1
Cpa	42	9.46973724032075	-0.253014496502205	10.405752431626997	1.7000000476837158	110	110	-1	-1
Epl	42	10.311271696658501	-3.691440745720883	-3.3033645984472537	1.9975000619888306	113	113	-1	-1
ABplpa	42	-2.8301644886290864	9.336637580212312	-4.4891283535846425	2.1675000190734863	124	124	-1	-1
ABalpa	42	-16.9387874176887	7.701924885202456	-2.6131310345285432	2.380000114440918	127	127	-1	-1
D	42	15.134740167989415	2.466491620105174	-0.0032649002546474293	2.125	134	134	-1	-1
ABarpp	42	1.4188120947669385	-3.8624334474189816	1.917222133970044	2.4225001335144043	137	137	-1	-1
MSap	42	-8.822613722897726	-2.3106827403947863	-6.406351242053519	2.125	148	148	-1	-1
ABprpp	42	9.37611601043725	-5.009356041422372	8.615068151522717	1.912500023841858	166	166	-1	-1
ABpraa	42	6.996356114628629	-7.575202616749293	-0.6903722484529413	2.1675000190734863	174	174	-1	-1
Cap	42	9.245208552957962	5.009631529925155	-5.159287052338097	1.912500023841858	175	175	-1	-1
MSpp	42	-1.9421644061609835	-3.12405644231006	-3.169081736988768	2.2100000381469727	181	181	-1	-1
MSaa	42	-17.60774456125938	-1.7488705733698966	-6.293347405398702	2.1675000190734863	185	185	-1	-1
ABprpa	42	1.61747020891253	-8.721416949319714	8.066762787994456	2.2100000381469727	199	199	-1	-1
ABalap	42	-15.034789733502214	0.2198223464050153	2.062193638125904	2.2950000762939453	200	200	-1	-1
ABprap	42	15.21474020321923	-5.625983079383092	-0.12395138817824503	2.252500057220459	211	211	-1	-1
P4	42	16.120947377708593	0.03392259855647728	-5.674474564319395	1.9975000619888306	217	217	-1	-1
ABaraa	43	-14.822181210782013	-6.091085013320039	5.772887807313119	2.4225001335144043	16	16	-1	-1
Caa	43	7.7871492486475375	5.566339584646391	5.583903580911243	1.4875000715255737	17	17	-1	-1
Ear	43	2.0655995126310023	5.730208720621156	-8.239337184096943	2.125	25	25	-1	-1
ABarap	43	-9.516962821071335	-5.857331049418031	-0.4921163316149362	2.4649999141693115	27	27	-1	-1
Eal	43	2.4931365020845075	-2.0485089208096925	-9.857229275963292	2.0824999809265137	32	32	-1	-1
MSpa	43	-5.387784801866658	0.8111043304354109	-10.66551008263663	2.2100000381469727	37	37	-1	-1
ABalaa	43	-21.395857263697625	2.5110001678568437	1.6045531217888953	1.863200068473816	57	57	-1	-1
Epr	43	9.883878808453451	2.263305450319042	-9.333291112460092	2.0824999809265137	61	61	-1	-1
ABalpp	43	-9.121098356484682	5.6874458899796245	-4.183620898109893	2.2100000381469727	63	63	-1	-1
Cpp	43	16.90693698864596	-0.17296137155321611	5.349478806636643	1.8274999856948853	73	73	-1	-1
ABplaa	43	-11.462477903103496	2.3137729335281136	8.257318458327429	1.9975000619888306	85	85	-1	-1
ABplpp	43	2.2626633289309814	8.533466825561069	-0.2816264291824866	1.8274999856948853	88	88	-1	-1
ABarpa	43	-6.6769420848101	-5.773395748610968	8.086329819921787	2.507499933242798	103	103	-1	-1
ABplap	43	-1.9704137780134032	3.803830045259215	5.6914950559275255	1.9550000429153442	108	108	-1	-1
Cpa	43	9.509745133644818	0.8391009277864807	10.52907425820394	1.5299999713897705	110	110	-1	-1
Epl	43	10.397458355035045	-3.540405204391888	-3.5557237218195548	2.0399999618530273	113	113	-1	-1
ABplpa	43	-2.9721229543933005	9.131011680930175	-4.145339483284745	2.0824999809265137	124	124	-1	-1
ABalpa	43	-16.946112886151337	7.1349397603467555	-2.640042133058462	2.4225001335144043	127	127	-1	-1
D	43	14.896411771220084	2.5665850313124627	-0.16790355398500179	2.0399999618530273	134	134	-1	-1
ABarpp	43	1.0717304039397828	-4.161905859376538	1.4476738636413344	2.4225001335144043	137	137	-1	-1
MSap	43	-8.495308347034339	-2.5501257175316443	-6.981840822149013	2.125	148	148	-1	-1
ABprpp	43	8.899459216898594	-4.809169219007794	8.285790844062006	2.0399999618530273	166	166	-1	-1
ABpraa	43	7.336112336993148	-7.842715329647438	-0.24773507665414884	2.1675000190734863	174	174	-1	-1
Cap	43	9.07678015365662	7.01735577211268	-4.6164240409909345	1.912500023841858	175	175	-1	-1
MSpp	43	-1.654866923621664	-4.455614843735605	-3.8678931436612056	1.7425000667572021	181	181	-1	-1
MSaa	43	-17.91987625335254	-1.0945275698373336	-6.409144843188653	2.252500057220459	185	185	-1	-1
ABprpa	43	1.7566383539592292	-8.225405942779014	8.210743028148105	2.252500057220459	199	199	-1	-1
ABalap	43	-15.007165590147306	0.6066532756933856	2.3890323116545584	2.3375000953674316	200	200	-1	-1
ABprap	43	15.328028645022178	-4.369047024103983	0.695638437403574	2.2100000381469727	211	211	-1	-1
P4	43	15.984046806534453	-0.033403291927089906	-5.561114699981312	2.0824999809265137	217	217	-1	-1
ABaraa	44	-14.58106249329517	-6.481563531785891	5.449757350589928	2.4225001335144043	16	16	-1	-1
Caa	44	7.641178381983157	3.7842732299342954	4.667903027282398	1.7000000476837158	17	17	-1	-1
Ear	44	2.375463635176659	4.647181418683431	-8.380879359961428	2.125	25	25	-1	-1
ABarap	44	-9.354705293498398	-5.831859984357178	-0.5359765664359095	2.507499933242798	27	27	-1	-1
Eal	44	2.5539662040622537	-1.8556185540579841	-10.179088028852703	2.1675000190734863	32	32	-1	-1
MSpa	44	-5.197902744022364	1.2234056861306821	-10.38253058344876	2.2100000381469727	37	37	-1	-1
ABalaa	44	-21.315635532920222	2.3522609998428416	1.4796865699118784	1.863200068473816	57	57	-1	-1
Epr	44	9.752036131869387	2.334279568634043	-9.450360254083826	2.2100000381469727	61	61	-1	-1
ABalpp	44	-9.48283098423711	4.254003228310668	-4.706991365498437	2.380000114440918	63	63	-1	-1
Cpp	44	16.373985640874675	0.6917053162239166	5.856740461048808	1.8700000047683716	73	73	-1	-1
ABplaa	44	-11.371233350136876	2.6031084836556766	7.774530328993313	1.9975000619888306	85	85	-1	-1
ABplpp	44	1.8147440428020116	6.9489886225631174	-0.5526377731987298	1.9975000619888306	88	88	-1	-1
ABarpa	44	-6.489327600838365	-5.789779508972829	8.111969214617924	2.507499933242798	103	103	-1	-1
ABplap	44	-1.831245632966704	4.299841051799914	5.835475296081174	1.912500023841858	108	108	-1	-1
Cpa	44	9.32945611813572	1.4224698130040432	10.530345962037721	1.5299999713897705	110	110	-1	-1
Epl	44	10.509001969810386	-3.431224488485607	-3.7385832156747467	2.0824999809265137	113	113	-1	-1
ABplpa	44	-3.4104491981870755	8.542203718845055	-4.1320996242793395	1.8700000047683716	124	124	-1	-1
ABalpa	44	-17.141052838585704	6.584338395852917	-2.692592626284514	2.380000114440918	127	127	-1	-1
D	44	14.597253672473009	2.4737880757680424	-0.010683454825946015	2.0824999809265137	134	134	-1	-1
ABarpp	44	0.8311344332978932	-4.490497564226381	1.0256951054192482	2.4649999141693115	137	137	-1	-1
MSap	44	-8.6525079800172	-2.4372967737939293	-7.168409593289853	2.1675000190734863	148	148	-1	-1
ABprpp	44	8.74225958391573	-4.696340275270078	8.099222072921165	2.0399999618530273	166	166	-1	-1
ABpraa	44	7.475280482039847	-7.3467043231067395	-0.10375483650050032	2.1675000190734863	174	174	-1	-1
Cap	44	9.07678015365662	7.01735577211268	-4.6164240409909345	1.912500023841858	175	175	-1	-1
MSpp	44	-1.8959856411085085	-4.065136325269751	-3.5447626869380136	1.6575000286102295	181	181	-1	-1
MSaa	44	-18.110281677005137	-0.7877587993813111	-5.947014960117723	2.2100000381469727	185	185	-1	-1
ABprpa	44	1.738606866023067	-7.616565992500601	8.168154497160916	2.125	199	199	-1	-1
ABalap	44	-15.15139162978408	-0.027657739645881918	2.4754810774627236	2.380000114440918	200	200	-1	-1
ABprap	44	15.264408622326917	-4.271552283597128	1.5052663007465306	2.2100000381469727	211	211	-1	-1
P4	44	16.232493468337317	0.1431037031203677	-5.8573347274286585	2.125	217	217	-1	-1
ABaraa	45	-14.715695490596747	-6.120204306212327	5.8204573194197415	2.4225001335144043	16	16	-1	-1
Caa	45	8.137544007037164	4.856356666029687	4.8205735258411275	1.6575000286102295	17	17	-1	-1
Ear	45	2.30218308669778	4.482360787693009	-9.077147358966302	2.1675000190734863	25	25	-1	-1
ABarap	45	-9.41274467475863	-6.31513545836745	-0.7018869240000458	2.507499933242798	27	27	-1	-1
Eal	45	2.4756277609933006	-2.1587391938469747	-10.644927021895763	2.1675000190734863	32	32	-1	-1
MSpa	45	-5.535391392514325	1.9196035150859583	-10.56782765075582	2.2100000381469727	37	37	-1	-1
ABalaa	45	-21.34189951367798	2.222642760025067	1.3072514876028323	1.863200068473816	57	57	-1	-1
Epr	45	9.454622860149914	3.3892379524624516	-8.290690835487759	2.1675000190734863	61	61	-1	-1
ABalpp	45	-9.716034002967943	3.7590417789009685	-3.8804143658644232	1.784999966621399	63	63	-1	-1
Cpp	45	16.723334905574394	1.419862844238604	6.58362883586925	1.8700000047683716	73	73	-1	-1
ABplaa	45	-11.054566510298592	2.8061357122373787	8.405007975766727	1.8700000047683716	85	85	-1	-1
ABplpp	45	1.8631903817270468	6.436593855660558	-0.6709786186562434	1.912500023841858	88	88	-1	-1
ABarpa	45	-6.431288219578135	-5.306504034962557	8.277879572182059	2.507499933242798	103	103	-1	-1
ABplap	45	-2.310692747222878	4.790412981473056	5.993967099074013	1.6150000095367432	108	108	-1	-1
Cpa	45	8.682693581716533	1.7492706688177622	10.963127005813346	1.7425000667572021	110	110	-1	-1
Epl	45	10.093174878249474	-3.0381472993193204	-4.3897192760248664	2.0824999809265137	113	113	-1	-1
ABplpa	45	-3.7253712109977526	9.486931829636182	-3.7601279516157433	1.4875000715255737	124	124	225	159
ABalpa	45	-17.141052838585704	6.584338395852917	-2.692592626284514	2.3375000953674316	127	127	-1	-1
D	45	14.84569785842249	2.6502946821578908	-0.3069028130192204	2.0399999618530273	134	134	-1	-1
ABarpp	45	0.7472153487939097	-4.212847989498243	1.5353943332832811	2.4649999141693115	137	137	-1	-1
MSap	45	-8.814765507590135	-2.4627678388547825	-7.12454935846888	2.0824999809265137	148	148	-1	-1
ABprpp	45	8.72196052210701	-4.516185441048796	7.799293437442241	1.9550000429153442	166	166	-1	-1
ABpraa	45	7.880924300972188	-7.283026660454606	-0.21340542355293346	2.1675000190734863	174	174	-1	-1
Cap	45	8.808036905898417	7.0210039999441145	-4.620133318276584	1.912500023841858	175	175	-1	-1
MSpp	45	-1.3252939738857157	-4.26637270481533	-4.186042619264967	1.4450000524520874	181	181	-1	-1
MSaa	45	-17.699579344519375	-0.5857810307662077	-6.287094720445491	2.1675000190734863	185	185	-1	-1
ABprpa	45	1.9819931573824716	-7.578359394909321	8.102364144929457	2.0399999618530273	199	199	-1	-1
ABalap	45	-15.303532981260418	0.22347057423644934	2.0584843608402545	2.3375000953674316	200	200	-1	-1
ABprap	45	15.39119359777913	-4.480826730037675	1.8527649785721705	2.125	211	211	-1	-1
P4	45	16.575040011419354	-0.41479411703634117	-5.902466666083413	2.125	217	217	-1	-1
ABaraa	46	-14.55343796302381	-6.094733241151473	5.776597084598769	2.380000114440918	16	16	-1	-1
Caa	46	8.188257919834758	4.772647015184259	4.959572784875347	1.6575000286102295	17	17	-1	-1
Ear	46	1.7923211214527333	4.8764875339902956	-8.75772617952876	2.0399999618530273	25	25	-1	-1
ABarap	46	-8.738357608068085	-6.255106023546752	-0.8078282337668292	2.507499933242798	27	27	-1	-1
Eal	46	2.6908667752363926	-1.788292663574417	-10.292447893190785	2.1675000190734863	32	32	-1	-1
MSpa	46	-5.827224022798763	2.3937916843972378	-10.383696453066847	2.252500057220459	37	37	-1	-1
ABalaa	46	-21.286581222794844	2.1914957677059923	1.1643535234419713	1.863200068473816	57	57	-1	-1
Epr	46	9.428743156906163	4.15016300120086	-7.615081250059589	2.1675000190734863	61	61	-1	-1
ABalpp	46	-9.322250795918302	2.3983649022351075	-4.531655769592943	1.3174999952316284	63	63	-1	-1
Cpp	46	16.66529552431416	0.9365873702283327	6.4177184783051135	1.912500023841858	73	73	-1	-1
ABplaa	46	-11.135695274085062	2.793400179706952	8.426938093177213	1.5299999713897705	85	85	227	205
ABplpp	46	2.190562854122407	5.463796647762096	-0.024824599905741263	1.3600000143051147	88	88	74	126
ABarpa	46	-6.298922796149115	-6.096548376593253	7.649839498860514	2.4649999141693115	103	103	-1	-1
ABplap	46	-2.4120530893696475	4.224477413748355	6.937613240331757	1.274999976158142	108	108	172	33
Cpa	46	8.274782188911633	1.256907890108498	10.815437488374048	1.7425000667572021	110	110	-1	-1
Epl	46	9.994014626526845	-2.442042881571332	-4.410377689601572	2.0824999809265137	113	113	-1	-1
ABalpa	46	-17.064459222544357	5.739703696269079	-3.229202952678464	2.4225001335144043	127	127	-1	-1
D	46	15.070529915000778	4.01641145334328	0.329827518707406	1.7000000476837158	134	134	-1	-1
ABarpp	46	0.4784721010357074	-4.2091997616668095	1.5316850559976323	2.4649999141693115	137	137	-1	-1
MSap	46	-8.571379216230731	-2.4245612412635027	-7.19033971070034	2.125	148	148	-1	-1
ABplpaa	46	-5.581672252302905	9.456329952933647	-1.7498393888267185	1.9769355058670044	159	124	-1	-1
ABprpp	46	8.288692177228365	-4.966692576683377	7.58210478132313	1.7425000667572021	166	166	-1	-1
ABpraa	46	7.487663845092557	-6.641419189452471	-0.3072727439323968	2.1675000190734863	174	174	-1	-1
Cap	46	8.539293658140215	7.024652227775549	-4.623842595562233	1.912500023841858	175	175	-1	-1
MSpp	46	-1.0418997892022424	-3.1360506829353634	-4.128511144919482	1.402500033378601	181	181	-1	-1
MSaa	46	-17.676489961993134	-1.0563209722460538	-6.474935195420114	2.2100000381469727	185	185	-1	-1
ABprpa	46	2.2231118748693164	-7.968837913375173	7.779233688206264	1.9550000429153442	199	199	-1	-1
ABalap	46	-15.551454420364943	-0.6721062554690944	1.6095945040882504	2.4225001335144043	200	200	-1	-1
ABprap	46	15.124717923893487	-4.048493386149108	2.106395805778253	2.1675000190734863	211	211	-1	-1
P4	46	16.35980099717626	-0.785240647308898	-6.25494579478839	2.1675000190734863	217	217	-1	-1
ABplpap	46	-3.5823672515436282	8.254417282286926	-5.594135251806197	1.402500033378601	225	124	-1	-1
ABaraa	47	-14.330350733473129	-5.876371809338911	5.410878096888385	2.4225001335144043	16	16	-1	-1
Caa	47	8.35784091587033	5.365103205100812	4.94262364858429	1.8274999856948853	17	17	-1	-1
Ear	47	2.2413533847200346	4.2894704209413	-8.755288606076892	2.0824999809265137	25	25	-1	-1
ABarap	47	-8.923704518167261	-5.810037147127758	-0.576127523971234	2.507499933242798	27	27	-1	-1
Eal	47	2.95455212840452	-1.9302409002044194	-10.058309609943322	2.1675000190734863	32	32	-1	-1
ABplapp	47	-2.474762585271841	4.3505414464549315	3.813733355131793	1.2324999570846558	33	22	-1	-1
MSpa	47	-5.698171666932215	2.6132026733408	-9.778858200989568	2.1675000190734863	37	37	-1	-1
ABalaa	47	-21.312845212202706	2.0618758925842777	0.9919174594583313	1.863200068473816	57	57	-1	-1
Epr	47	8.530046780482287	2.0049465718790764	-8.89097948696471	2.252500057220459	61	61	-1	-1
ABalpp	47	-9.118240552318747	4.663705913305504	-3.4497453492372574	1.5299999713897705	63	63	-1	-1
Cpp	47	16.781374286834623	1.9031383182488768	6.749539193433385	1.5299999713897705	73	73	-1	-1
ABplppa	47	1.015974347970433	6.060209330735961	1.9064337516464167	1.7885416746139526	74	24	-1	-1
ABarpa	47	-7.691085373865163	-5.5659124705335215	7.749633957889779	1.1475000381469727	103	103	-1	-1
Cpa	47	8.092225599529973	1.411591659268927	10.559369087716098	1.7425000667572021	110	110	-1	-1
Epl	47	10.191744899678728	-2.1818266243360567	-4.845596306829066	2.125	113	113	-1	-1
ABplppp	47	2.0918582527127594	6.074185072955992	-2.0122358272737206	1.3174999952316284	126	88	-1	-1
ABalpa	47	-16.879112312445187	5.294634819850087	-3.4609036624740606	2.380000114440918	127	127	-1	-1
D	47	14.763978864342647	4.089984242358716	-0.7615081399896377	1.5299999713897705	134	134	197	173
ABarpp	47	0.8863834938406089	-3.716836982957545	1.6793745734369308	2.125	137	137	-1	-1
MSap	47	-8.923518801647962	-2.8623336620196262	-7.429458975067235	2.125	148	148	-1	-1
ABplpaa	47	-5.340622765156482	9.870659008055705	-1.276392413371366	1.9769355058670044	159	159	-1	-1
ABprpp	47	8.818330453112123	-4.82190475153822	8.307720961472493	1.3174999952316284	166	166	216	209
ABplapa	47	-3.4446144083822916	4.293161320917603	9.746727046283166	1.190000057220459	172	108	-1	-1
ABpraa	47	8.015034551428812	-6.925315662712476	0.16100382256253098	1.6575000286102295	174	174	-1	-1
Cap	47	8.270550410382013	7.028300455606983	-4.627551872847882	1.912500023841858	175	175	-1	-1
MSpp	47	-1.792357725089179	-3.07051564148792	-4.231068723704026	2.0824999809265137	181	181	-1	-1
MSaa	47	-17.53453149622892	-0.850695072963918	-6.81872406572001	2.2100000381469727	185	185	-1	-1
ABprpa	47	2.2434109366780386	-8.148992747596456	8.079162323685185	1.4450000524520874	199	199	-1	-1
ABalap	47	-16.086151209802125	-0.9551941865772213	1.114407497214219	1.784999966621399	200	200	-1	-1
ABplaaa	47	-12.373903802932299	3.487307603187671	11.16782430807233	1.3174999952316284	205	85	-1	-1
ABprap	47	15.07400401109589	-3.96478373530368	1.967396546744035	2.125	211	211	-1	-1
P4	47	16.278672233389795	-0.7979761798393241	-6.233015677377903	2.1675000190734863	217	217	-1	-1
ABplpap	47	-3.4365729713719895	6.731517627679108	-7.915911662450199	1.4450000524520874	225	225	-1	-1
ABplaap	47	-10.693533215883864	1.6536825879021162	6.435710693827703	1.3600000143051147	227	85	-1	-1
ABaraa	48	-14.43962677437591	-5.55686740918806	5.851077695235309	2.380000114440918	16	16	-1	-1
Caa	48	7.057513121414277	4.732649568556856	5.0361654226603445	1.912500023841858	17	17	-1	-1
Ear	48	2.679679628513809	4.878278383026419	-8.7685284650823	2.2100000381469727	25	25	-1	-1
ABarap	48	-8.578890401212664	-5.939249851227335	-0.3639193581342566	1.6575000286102295	27	27	-1	-1
Eal	48	2.7213491096736866	-2.425202349614118	-9.231732610309308	2.1675000190734863	32	32	-1	-1
ABplapp	48	-2.388575926895297	4.501576987783926	3.561374231759492	1.2324999570846558	33	33	-1	-1
MSpa	48	-5.392842696456733	0.6728043216368418	-10.435081076674813	2.1675000190734863	37	37	-1	-1
ABalaa	48	-21.257073404815035	2.1164662505374183	0.9004877125307353	1.863200068473816	57	57	-1	-1
Epr	48	8.905275748425757	1.9721790511553547	-8.83970069757244	2.1675000190734863	61	61	-1	-1
ABalpp	48	-8.311488062199185	3.933691006495506	-4.183726732325588	1.7425000667572021	63	63	-1	-1
Cpp	48	15.96781907509738	1.3470978768874788	6.711500263046521	1.9975000619888306	73	73	-1	-1
ABplppa	48	1.2588378924848829	6.817486151642936	2.5857526143602354	1.7885416746139526	74	74	-1	-1
ABarpa	48	-7.691085373865163	-5.5659124705335215	7.749633957889779	1.1475000381469727	103	103	-1	-1
Cpa	48	7.828540246361846	1.55353989589893	10.325230804468633	1.7425000667572021	110	110	-1	-1
Epl	48	10.285847256811282	-2.916231050882613	-4.594508887290544	2.125	113	113	-1	-1
ABplppp	48	2.1554107919595986	6.710045201864693	-4.04350834994286	1.2324999570846558	126	126	-1	-1
ABalpa	48	-16.43625092090629	6.74081301404947	-2.9594633124960024	2.380000114440918	127	127	-1	-1
ABarpp	48	0.6959786891513595	-3.41006811533712	2.1415042891943417	2.507499933242798	137	137	-1	-1
MSap	48	-9.035062416423303	-2.9715143779259074	-7.246599481212043	2.2100000381469727	148	148	-1	-1
ABplpaa	48	-5.099119761505525	10.370725413449978	-0.7514772206827498	1.9769355058670044	159	159	-1	-1
ABplapa	48	-4.620947741561872	3.7418186645186404	10.675536078398313	1.190000057220459	172	172	-1	-1
Da	48	14.876500489359474	3.4943793810491615	-3.656230723061568	1.0625	173	134	-1	-1
ABpraa	48	7.624041669421742	-5.855023075653208	0.3244766066747986	1.3174999952316284	174	174	187	62
Cap	48	8.513936701741416	7.066507053198263	-4.693342225079342	1.912500023841858	175	175	-1	-1
MSpp	48	-2.013177380767301	-2.86019195724335	-3.608009631501911	2.125	181	181	-1	-1
MSaa	48	-18.373967030173265	-0.6458105627513082	-6.181153243365189	2.2100000381469727	185	185	-1	-1
Dp	48	15.586739338466971	4.894055409117529	2.74918052701652	0.9775000214576721	197	134	-1	-1
ABprpa	48	1.8197356298095353	-7.603830459970174	8.14622437975043	1.5299999713897705	199	199	82	195
ABalap	48	-16.459112608198087	-0.49374236744833766	1.320468321476383	1.5724999904632568	200	200	-1	-1
ABplaaa	48	-12.044263369747929	2.9431948726923896	12.07131949179475	1.3174999952316284	205	205	-1	-1
ABprppa	48	9.542773718858465	-2.6598050054161417	6.642598807032842	1.0199999809265137	209	166	-1	-1
ABprap	48	15.043589160107018	-4.061228918679535	2.12832592318874	1.6575000286102295	211	211	-1	-1
ABprppp	48	7.5880376230209015	-5.013437295933052	11.552053719278428	1.0625	216	166	-1	-1
P4	48	16.714798386759426	-1.3712082032268933	-5.28195098154886	1.7425000667572021	217	217	-1	-1
ABplpap	48	-3.416341393011688	7.284717662873381	-8.837627686297456	1.4875000715255737	225	225	-1	-1
ABplaap	48	-9.770246699847306	1.9045032752125235	4.066796151596185	1.190000057220459	227	227	-1	-1
ABaraa	49	-14.548380068433735	-5.956433232352905	5.546168078636954	2.3375000953674316	16	16	-1	-1
Caa	49	7.8125062050463345	5.524484759223677	5.653403210428352	1.6575000286102295	17	17	-1	-1
Ear	49	3.189541593758856	4.484151636729133	-9.08794964451984	2.1675000190734863	25	25	-1	-1
ABarap	49	-9.044841175277798	-6.914888103946872	-0.6775192331376907	1.4450000524520874	27	27	-1	-1
Eal	49	2.3613613089488656	-2.7108896719102473	-8.752653758260843	2.0824999809265137	32	32	-1	-1
ABplapp	49	-2.0990108704834176	3.5987037024155137	3.119902929578786	1.3174999952316284	33	33	-1	-1
MSpa	49	-5.722415646192682	0.48356218271656726	-10.116931601071053	2.125	37	37	-1	-1
ABalaa	49	-21.257073404815035	2.1164662505374183	0.9004877125307353	1.863200068473816	57	57	-1	-1
Epr	49	9.100215700860126	2.522780415649195	-8.787150204346384	2.1675000190734863	61	61	-1	-1
ABpraaa	49	7.640193363433456	-6.144908626473337	-3.078673500427384	1.0625	62	6	-1	-1
ABalpp	49	-8.531262219862342	2.705875061760655	-5.050885579176732	1.7425000667572021	63	63	-1	-1
Cpp	49	14.798811210380435	1.3627403453442177	7.667220393691585	1.912500023841858	73	73	-1	-1
ABplppa	49	1.4205726732128647	7.5620274400194845	3.2870015944845408	1.7885416746139526	74	74	-1	-1
ABprpaa	49	0.46771591231439885	-7.447788868452868	10.812629984009003	1.1475000381469727	82	16	-1	-1
ABarpa	49	-7.691085373865163	-5.5659124705335215	7.749633957889779	1.1475000381469727	103	103	-1	-1
Cpa	49	7.683791459880117	1.6382991038753572	11.156788785222076	1.912500023841858	110	110	-1	-1
Epl	49	10.516327438273022	-2.8642393636299066	-3.7116721171448295	1.4450000524520874	113	113	-1	-1
ABplppp	49	3.035966577402994	5.425780702729421	-4.826330948971593	1.274999976158142	126	126	-1	-1
ABalpa	49	-16.306675818194787	6.241153779677337	-3.0997342753640025	2.380000114440918	127	127	-1	-1
ABarpp	49	0.719068071677597	-3.8806080568169663	1.9536638142197187	2.4649999141693115	137	137	-1	-1
MSap	49	-9.704391588523771	-2.8932438039480375	-7.371087177407073	2.0399999618530273	148	148	-1	-1
ABplpaa	49	-4.938745530291144	10.858054651009883	-0.20463289225823988	1.9769355058670044	159	159	-1	-1
ABplapa	49	-4.620947741561872	3.7418186645186404	10.675536078398313	1.190000057220459	172	172	-1	-1
Da	49	15.097842896207608	2.5649862911408663	-5.024398539371666	1.2324999570846558	173	173	-1	-1
Cap	49	9.013160130961358	7.114850512619535	-3.806796177647977	1.6575000286102295	175	175	-1	-1
MSpp	49	-2.370374860774607	-3.4362643867980425	-3.616699889906991	2.0399999618530273	181	181	-1	-1
MSaa	49	-18.505809706757326	-0.5748364444363068	-6.29822238498892	2.125	185	185	-1	-1
ABpraap	49	6.84668459391189	-9.095453475729522	2.814904587154775	1.1050000190734863	187	174	-1	-1
ABprpap	49	2.42182015826269	-8.413407233355732	4.632151981762032	1.190000057220459	195	16	-1	-1
Dp	49	16.75191138877649	6.6069384945507466	3.771447936715559	1.1475000381469727	197	197	-1	-1
ABalap	49	-16.842189791449144	-0.30888974826462057	1.9873876484994724	1.784999966621399	200	200	-1	-1
ABplaaa	49	-11.894389205227702	2.263380804098974	12.230977164405672	1.4450000524520874	205	205	-1	-1
ABprppa	49	9.339918067668085	-2.3249664020344296	6.086601770895967	1.274999976158142	209	209	-1	-1
ABprap	49	15.049169608083824	-4.6419988138696855	1.152787172041554	1.3600000143051147	211	211	189	75
ABprppp	49	7.203215612742237	-5.976340016122163	11.216523726864507	1.190000057220459	216	216	-1	-1
P4	49	16.742945663875744	-1.7034481359081708	-5.700220462485297	1.4450000524520874	217	217	-1	-1
ABplpap	49	-2.536308354413248	6.719523387053805	-8.875341070380912	1.6575000286102295	225	225	-1	-1
ABplaap	49	-9.637358529573332	0.39538871026613087	2.6936468633293598	1.4450000524520874	227	227	-1	-1
ABaraa	50	-14.464983730774707	-5.515012583765347	5.7815780657181985	2.4225001335144043	16	16	-1	-1
Caa	50	8.458745994620566	5.916754126725653	5.965731381598006	1.7425000667572021	17	17	-1	-1
Ear	50	2.4689757576907834	5.365201267216157	-8.606327875641108	2.1675000190734863	25	25	-1	-1
ABarap	50	-8.831869734907265	-6.973126689731448	-0.5823802089244454	1.7000000476837158	27	27	-1	-1
Eal	50	2.3360043525500678	-2.6690348464875338	-8.822153387777952	2.1675000190734863	32	32	-1	-1
ABplapp	50	-1.9266375537303306	3.9007747850735033	2.615184682834184	1.6150000095367432	33	33	-1	-1
MSpa	50	-5.935387086563213	0.5418007685011421	-10.212070625284298	2.0824999809265137	37	37	-1	-1
ABalaa	50	-21.201301597427367	2.171056608490559	0.8090579656031403	1.863200068473816	57	57	-1	-1
Epr	50	8.435421676504777	3.458421221741329	-8.396957691557951	2.2100000381469727	61	61	-1	-1
ABpraaa	50	7.736495810990151	-5.717273067547206	-3.7918906357233144	1.2324999570846558	62	62	-1	-1
ABalpp	50	-8.564425776297886	7.671489916142421	-3.6076999374952945	1.7000000476837158	63	63	-1	-1
Cpp	50	15.060228989676004	0.7921069926570823	7.644018572447317	1.6575000286102295	73	73	-1	-1
ABplppa	50	1.795801641156333	7.529259919295763	3.3382803838768127	1.7885416746139526	74	74	-1	-1
ABprapa	50	14.376392401524043	-2.087563170486444	-0.1821115174070158	1.0625	75	23	-1	-1
ABprpaa	50	-0.09285996572824357	-6.969952471310155	10.993051904412328	1.4450000524520874	82	82	-1	-1
ABarpa	50	-7.691085373865163	-5.5659124705335215	7.749633957889779	1.1475000381469727	103	103	-1	-1
Cpa	50	7.5896891027475615	2.372703530421915	10.905701365683557	1.9550000429153442	110	110	-1	-1
Epl	50	11.12423667810237	-1.682975211628234	-3.7418611124412915	1.402500033378601	113	113	-1	-1
ABplppp	50	2.8814880347972265	6.053032112796483	-4.704091398387439	1.274999976158142	126	126	-1	-1
ABalpa	50	-16.37535373548012	6.200348511385622	-2.0596774060592318	1.5299999713897705	127	127	-1	-1
ABarpp	50	1.3934551383681408	-3.820578621996268	1.8477225044529348	2.507499933242798	137	137	-1	-1
MSap	50	-9.573071658784663	-2.245147698947343	-6.508908820838064	2.0399999618530273	148	148	-1	-1
ABplpaa	50	-4.7764880027182075	10.883525716070736	-0.24849312707921367	1.9769355058670044	159	159	-1	-1
ABplapa	50	-4.620947741561872	3.7418186645186404	10.675536078398313	1.190000057220459	172	172	-1	-1
Da	50	14.840370030038729	5.445414151021547	-4.963052444362134	1.402500033378601	173	173	-1	-1
Cap	50	8.556802399231422	7.1348825008128305	-3.8361448496297617	1.784999966621399	175	175	-1	-1
MSpp	50	-2.4667447917797225	-3.1305450763086182	-4.125127413937243	2.0824999809265137	181	181	-1	-1
MSaa	50	-18.01676893120261	-0.06973803603221373	-6.172463152273625	2.125	185	185	-1	-1
ABpraap	50	7.077687522218585	-9.762532011792512	2.952632142355211	1.3174999952316284	187	187	-1	-1
ABprapp	50	14.048135072729915	-6.64836555302731	3.5323986958510103	1.0625	189	23	-1	-1
ABprpap	50	2.6043767476443485	-8.568091002516162	4.888220382419982	1.4875000715255737	195	195	-1	-1
Dp	50	17.253925138713946	6.364896846713455	4.1702248736933765	1.3600000143051147	197	197	-1	-1
ABalap	50	-16.730646176673805	-0.19970903235834003	1.80452815464428	1.5724999904632568	200	200	-1	-1
ABplaaa	50	-12.766574028518551	2.6764899814585554	11.550492432073769	1.1050000190734863	205	205	-1	-1
ABprppa	50	9.616509530733877	-2.480699728325859	5.372112931766257	1.4875000715255737	209	209	-1	-1
ABprppp	50	6.74912545488486	-5.5276229118717355	11.444515159374454	1.3600000143051147	216	216	-1	-1
P4	50	16.664084473961832	-1.2874985523814653	-5.420950240583079	2.125	217	217	-1	-1
ABplpap	50	-3.3352126292252198	7.297453195403808	-8.859557803707943	1.6575000286102295	225	225	-1	-1
ABplaap	50	-8.876784804506245	0.6064536864158243	2.3353464301902744	1.6150000095367432	227	227	-1	-1
ABaraa	51	-14.6802227450178	-5.885459114037904	5.429098937013221	2.4649999141693115	16	16	-1	-1
Caa	51	7.926384877142657	5.328995721771534	6.949528480391074	1.7425000667572021	17	17	-1	-1
Ear	51	2.1089879569659624	5.079513944920027	-8.127249023592642	2.125	25	25	-1	-1
ABarap	51	-9.336673805562235	-6.440699934635592	-0.4933880354487177	1.8274999856948853	27	27	-1	-1
Eal	51	2.2903483343425477	-2.447025186843537	-9.191581652773985	2.1675000190734863	32	32	-1	-1
ABplapp	51	-1.6781933677808505	4.077281391463352	2.318965324640909	1.6150000095367432	33	33	-1	-1
MSpa	51	-6.070020083864793	0.903159994074707	-9.841370656454483	2.0824999809265137	37	37	-1	-1
ABalaa	51	-21.201301597427367	2.171056608490559	0.8090579656031403	1.863200068473816	57	57	-1	-1
Epr	51	8.364408701898459	3.722285706808039	-8.835885586071093	2.2100000381469727	61	61	-1	-1
ABpraaa	51	7.815357000904059	-6.133222651073911	-4.071160857625532	1.4450000524520874	62	62	-1	-1
ABalpp	51	-7.795868869026366	6.263760055001007	-2.2409091683973767	1.1050000190734863	63	63	-1	-1
Cpp	51	14.59654578948343	0.2451538559946771	7.587758801935614	1.9975000619888306	73	73	-1	-1
ABplppa	51	2.1152588017121303	7.441902040618901	3.4809889201966806	1.7885416746139526	74	74	-1	-1
ABprapa	51	14.696895055769753	-3.6130614957946974	-1.529621410977705	1.3600000143051147	75	75	-1	-1
ABprpaa	51	-1.6985154970581384	-5.662008379473317	11.742815728709296	1.5724999904632568	82	82	-1	-1
ABarpa	51	-7.691085373865163	-5.5659124705335215	7.749633957889779	1.1475000381469727	103	103	-1	-1
Cpa	51	7.658434503481319	1.6801539292980712	11.087289155704967	1.9550000429153442	110	110	-1	-1
Epl	51	10.520795102569721	-1.2735142621000863	-4.418636567487547	2.0824999809265137	113	113	-1	-1
ABplppp	51	2.7523664485902564	6.6384286974408315	-4.512352218286173	1.274999976158142	126	126	-1	-1
ABalpa	51	-15.967442342675222	6.692711290094886	-1.9119878886199335	1.6150000095367432	127	127	-1	-1
ABarpp	51	1.3472763733156659	-2.879498739036576	2.22340345440218	2.1675000190734863	137	137	-1	-1
MSap	51	-9.392782643275563	-2.828516584164905	-6.510180524671846	1.9975000619888306	148	148	-1	-1
ABplpaa	51	-4.614230475145272	10.90899678113159	-0.29235336190018657	1.9769355058670044	159	159	-1	-1
ABplapa	51	-4.620947741561872	3.7418186645186404	10.675536078398313	1.190000057220459	172	172	-1	-1
Da	51	14.931614583005347	5.73474970114911	-5.44584057369625	1.4875000715255737	173	173	-1	-1
Cap	51	8.546163863206317	7.577352706531389	-2.6301776227608546	1.9550000429153442	175	175	-1	-1
MSpp	51	-2.0819227815010586	-2.167642356119507	-3.789597421523321	2.125	181	181	-1	-1
MSaa	51	-16.6730526924116	-0.08797917518938547	-6.15391676584538	1.9975000619888306	185	185	-1	-1
ABpraap	51	7.447858595571978	-9.933599541314802	3.2343399377092976	1.4875000715255737	187	187	-1	-1
ABprapp	51	14.206380199402684	-8.199334943396417	2.228749037101294	1.3600000143051147	189	189	-1	-1
ABprpap	51	2.5310961991654706	-8.732911633506582	4.191952383415107	1.7000000476837158	195	195	-1	-1
Dp	51	16.56715470897069	5.599582278238488	4.479684090892059	1.4875000715255737	197	197	-1	-1
ABalap	51	-16.383564485846648	0.09976337959921588	2.2740764249729892	1.784999966621399	200	200	-1	-1
ABplaaa	51	-12.885965858601484	2.7193943640122686	12.451550042344321	1.3174999952316284	205	205	-1	-1
ABprppa	51	10.103282113452687	-2.4042865331432997	5.240532227303336	1.6575000286102295	209	209	-1	-1
ABprppp	51	6.292767723154924	-5.50759092367844	11.41516648739267	1.5299999713897705	216	216	-1	-1
P4	51	16.278147010691452	-0.07890634518123774	-5.4879057931785535	2.125	217	217	-1	-1
ABplpap	51	-2.9273012364203184	7.789815974113072	-8.711868286268643	1.7000000476837158	225	225	-1	-1
ABplaap	51	-9.07562805479646	2.5177327452274954	3.039138817982143	1.402500033378601	227	227	-1	-1
ABaraa	52	-13.952853572693755	-5.4804541168410985	5.719496823458872	1.6150000095367432	16	16	-1	-1
Caa	52	8.14720453282078	5.118672037526964	6.3264693881889595	1.9550000429153442	17	17	-1	-1
Ear	52	2.1202167276094976	3.1846194641221865	-8.85668031524335	2.0399999618530273	25	25	-1	-1
ABarap	52	-8.839717950214856	-6.821041591271452	0.13581790749091516	1.6575000286102295	27	27	-1	-1
Eal	52	2.285290439752473	-2.5853251956421057	-8.96115264681217	2.125	32	32	-1	-1
ABplapp	52	-1.575404992672059	4.167074140589139	2.7513684944091414	1.7000000476837158	33	33	-1	-1
MSpa	52	-6.23001003756517	1.306374045070986	-9.540170317141778	2.0399999618530273	37	37	-1	-1
ABalaa	52	-21.226658553826162	2.212911433913273	0.7395583360860312	1.863200068473816	57	57	-1	-1
Epr	52	8.671482499401547	2.9296426944769074	-8.489659142319328	2.2100000381469727	61	61	-1	-1
ABpraaa	52	7.518466476029543	-5.797334490561199	-3.6566006539747447	1.6150000095367432	62	62	-1	-1
ABalpp	52	-8.835959344773604	7.965523251232419	-3.1236401043273987	1.3174999952316284	63	63	-1	-1
Cpp	52	14.2444062040662	-0.19261856476144734	7.34863953756872	1.9550000429153442	73	73	-1	-1
ABplppa	52	2.4093590058691308	7.396398987364752	3.554197826999439	1.7885416746139526	74	74	-1	-1
ABprapa	52	14.62309176044592	-3.0588119034694237	-1.4807801950373007	1.5724999904632568	75	75	-1	-1
ABprpaa	52	-2.1295162723892767	-5.683831216702735	11.78296668624462	1.5724999904632568	82	82	-1	-1
ABarpa	52	-7.691085373865163	-5.5659124705335215	7.749633957889779	1.1475000381469727	103	103	-1	-1
Cpa	52	7.719854435752441	0.42061920331852853	11.241965847196461	2.0824999809265137	110	110	-1	-1
Epl	52	10.817685627444238	-1.609402422612798	-4.8331967711383355	2.0824999809265137	113	113	-1	-1
ABplppp	52	2.5421160985968183	7.211089749554752	-4.2986829207744215	1.274999976158142	126	126	-1	-1
ABalpa	52	-16.077940463760655	5.145390127557215	-3.2193468246552994	1.5724999904632568	127	127	-1	-1
ABarpp	52	1.8289910614444	-2.941385552652585	2.3222517559010747	2.2100000381469727	137	137	-1	-1
MSap	52	-9.35218451965812	-3.1888262526074698	-5.910323253713997	2.0399999618530273	148	148	-1	-1
ABplpaa	52	-4.533101711358803	10.921732313662016	-0.31428347931067346	1.9769355058670044	159	159	-1	-1
ABplapa	52	-4.156741794524344	3.5697015778653505	9.986686633964737	1.2324999570846558	172	172	-1	-1
Da	52	14.593603574584884	7.150017114766129	-4.886027365577845	1.5724999904632568	173	173	-1	-1
Cap	52	8.597923269693823	6.055502609054569	-3.9813967936171926	1.9550000429153442	175	175	-1	-1
MSpp	52	-2.086980676091134	-2.3059423649180757	-3.5591684155615066	1.9975000619888306	181	181	-1	-1
MSaa	52	-16.01383930949128	-0.4428497667643918	-5.56857105772672	1.9975000619888306	185	185	-1	-1
ABpraap	52	7.0675717330384344	-10.039132029389648	3.4134901542788403	1.5724999904632568	187	187	-1	-1
ABprapp	52	14.505015551304805	-7.387467764536301	2.8166381528875166	1.4875000715255737	189	189	-1	-1
ABprpap	52	1.93278000167132	-8.918505544595423	4.506392581733219	1.7000000476837158	195	195	-1	-1
Dp	52	16.24769754841489	5.68694015691535	4.33697555457219	1.5299999713897705	197	197	-1	-1
ABalap	52	-17.027536701548318	0.13617912815437205	2.2190883582950685	1.190000057220459	200	200	-1	-1
ABplaaa	52	-12.695561053912234	2.412625496391845	11.989420326586911	1.5724999904632568	205	205	-1	-1
ABprppa	52	9.570853512526357	-2.2586900686818634	5.002684666770223	1.7000000476837158	209	209	-1	-1
ABprppp	52	6.239263489639813	-5.133496165574448	11.763936338811996	1.6150000095367432	216	216	-1	-1
P4	52	16.639882114297265	1.3545367051453276	-4.964535995044081	2.0824999809265137	217	217	-1	-1
ABplpap	52	-2.711539475332272	7.4411922810699345	-9.104498372508946	1.784999966621399	225	225	-1	-1
ABplaap	52	-9.124074393721497	3.0301275121300555	3.1574796634396565	1.5299999713897705	227	227	-1	-1
ABaraa	53	-14.432301305913274	-4.989882284332359	5.877988793765226	1.8700000047683716	16	16	-1	-1
Caa	53	8.030603023455363	4.8711913128221145	6.739757888005965	1.4450000524520874	17	17	-1	-1
Ear	53	1.9579592000365609	3.1591483990613334	-8.812820080422377	1.9975000619888306	25	25	-1	-1
ABarap	53	-8.65210346624312	-6.837425351633313	0.16145730218705134	1.6575000286102295	27	27	-1	-1
Eal	53	2.4323068001067623	-2.2413992875614017	-9.535370523073881	2.0824999809265137	32	32	-1	-1
ABplapp	53	-1.4472596698145779	4.215010428988272	3.25327031201989	1.784999966621399	33	33	-1	-1
MSpa	53	-6.894281315075562	1.5229446278474237	-9.895087019298623	1.4450000524520874	37	37	223	184
ABalaa	53	-21.170886746438494	2.2675017918664135	0.6481285891584343	1.863200068473816	57	57	-1	-1
Epr	53	8.108639047486344	2.97879397556249	-8.566577326407737	2.1675000190734863	61	61	-1	-1
ABpraaa	53	7.251990802143901	-5.3650011466726335	-3.402969826768662	1.6150000095367432	62	62	-1	-1
ABalpp	53	-7.180634160734384	8.01200933185838	-2.2441870651639215	2.0824999809265137	63	63	-1	-1
Cpp	53	14.660165812178692	0.1476591154878224	6.778130938592657	2.0824999809265137	73	73	-1	-1
ABplppa	53	2.728816166424928	7.30904110868789	3.6969063633193073	1.7885416746139526	74	74	-1	-1
ABprapa	53	14.567842699903204	-3.8324724847382594	-2.1344596630549835	1.6150000095367432	75	75	-1	-1
ABprpaa	53	-2.2844483314995783	-5.142317156907889	11.85373801959551	1.5299999713897705	82	82	-1	-1
ABarpa	53	-7.691085373865163	-5.5659124705335215	7.749633957889779	1.1475000381469727	103	103	-1	-1
Cpa	53	7.65396683918462	0.08942882776825112	11.794253606047686	1.9975000619888306	110	110	-1	-1
Epl	53	10.24978428093896	-1.698551150325784	-4.679685949264929	2.0824999809265137	113	113	-1	-1
ABplppp	53	2.3876375559910517	7.838341159621814	-4.176443370190265	1.274999976158142	126	126	-1	-1
ABalpa	53	-16.028339528101387	7.233175792758734	-2.811773795056704	2.634999990463257	127	127	-1	-1
ABarpp	53	2.0318467126347812	-3.2762241560342966	2.878248792037949	2.2100000381469727	137	137	-1	-1
MSap	53	-8.957179236750884	-2.682678384236778	-4.814006613897523	1.9975000619888306	148	148	-1	-1
ABplpaa	53	-4.370844183785867	10.947203378722868	-0.35814371413164725	1.9769355058670044	159	159	-1	-1
ABplapa	53	-4.7324913563372135	3.6326379486123592	10.858395572253503	1.4875000715255737	172	172	-1	-1
Da	53	14.718120395789862	6.51205851024938	-4.795870382964217	1.5724999904632568	173	173	-1	-1
Cap	53	8.417634254184724	6.638871494272131	-3.980125089783411	1.8700000047683716	175	175	-1	-1
MSpp	53	-1.9629862148146606	-2.2248313847730823	-2.7239011575224135	1.6150000095367432	181	181	-1	-1
MSaa	53	-15.96033507597617	-0.8169445248683829	-5.917340909146048	1.8700000047683716	185	185	-1	-1
ABpraap	53	6.897988737002861	-10.631588219306202	3.4304392905698973	1.6575000286102295	187	187	-1	-1
ABprapp	53	13.881342397411856	-7.531206850202428	3.061578721688519	1.6575000286102295	189	189	-1	-1
ABprpap	53	1.7096927721206374	-9.136866976407985	4.872111569443603	1.784999966621399	195	195	-1	-1
Dp	53	16.483235624466708	5.877231852966625	4.989383318756091	1.5299999713897705	197	197	-1	-1
ABalap	53	-17.27144573975268	0.8170427538787879	3.0299879254718065	1.3174999952316284	200	200	-1	-1
ABplaaa	53	-12.892768580219164	1.4333390158408728	11.679529728869126	1.5299999713897705	205	205	-1	-1
ABprppa	53	9.935966691289675	-2.5680576070027215	5.514821468086123	1.7000000476837158	209	209	-1	-1
ABprppp	53	5.433033746365206	-5.122551482080147	11.752808506955049	1.6575000286102295	216	216	-1	-1
P4	53	16.29506799734267	1.483749409244904	-5.176744160881058	2.1675000190734863	217	217	-1	-1
ABplpap	53	-2.708749154614756	7.150807173811371	-9.592267482962493	1.7425000667572021	225	225	-1	-1
ABplaap	53	-9.093659542732622	3.12657269550591	2.9965502869949505	1.6150000095367432	227	227	-1	-1
ABaraa	54	-14.112844145357478	-5.077240163009222	6.020697330085094	1.784999966621399	16	16	-1	-1
Caa	54	8.725289151954629	4.751065913421531	6.933745213718105	1.784999966621399	17	17	-1	-1
Ear	54	1.6357117187632484	3.5368913849967596	-8.467759506288697	1.9975000619888306	25	25	-1	-1
ABarap	54	-8.829534677586283	-7.277796443089872	0.896604554893468	1.8700000047683716	27	27	-1	-1
Eal	54	2.26499137794375	-2.405170361420823	-9.261081282291094	2.125	32	32	-1	-1
ABplapp	54	-1.318660830452563	4.348684067659621	3.8066403468639036	1.8700000047683716	33	33	-1	-1
ABalaa	54	-21.170886746438494	2.2675017918664135	0.6481285891584343	1.863200068473816	57	57	-1	-1
Epr	54	7.6218664647675345	2.9023807803799313	-8.434996621944816	1.7000000476837158	61	61	-1	-1
ABpraaa	54	7.652576726486167	-5.439623492819069	-3.2821914078592807	1.7000000476837158	62	62	-1	-1
ABalpp	54	-7.4724667910188245	8.48619750116966	-2.060055867474949	1.8700000047683716	63	63	-1	-1
Cpp	54	15.092212081199738	-1.2686584939141503	5.247761551166775	2.0399999618530273	73	73	-1	-1
ABplppa	54	3.1040451343683966	7.276273587964169	3.7481851527115793	1.7885416746139526	74	74	-1	-1
ABprapa	54	14.671538099370954	-3.5712066703719834	-1.5991210404948142	1.7000000476837158	75	75	-1	-1
ABprpaa	54	-1.8996263212209141	-4.179414436718778	12.189268012009432	1.5299999713897705	82	82	-1	-1
ABarpa	54	-7.691085373865163	-5.5659124705335215	7.749633957889779	1.1475000381469727	103	103	-1	-1
Cpa	54	7.12153823825829	0.2350252922296887	11.556406045514574	1.912500023841858	110	110	-1	-1
Epl	54	10.325855150135352	-1.8241156265939258	-4.471187060713601	2.0399999618530273	113	113	-1	-1
ABplppp	54	2.1773871973475054	8.411000576431796	-3.962775054353107	1.274999976158142	126	126	-1	-1
ABalpa	54	-16.561290875872672	8.097842480535867	-2.3045121406445404	1.5724999904632568	127	127	-1	-1
ABarpp	54	1.904539183795838	-2.347879805605031	3.275859859397681	2.125	137	137	-1	-1
MSap	54	-8.93688017494216	-2.8628332184580603	-4.514077978418599	2.0399999618530273	148	148	-1	-1
ABplpaa	54	-4.208586656212931	10.972674443783722	-0.40200394895262015	1.9769355058670044	159	159	-1	-1
ABplapa	54	-4.465492935606615	2.4812343814080977	9.859655530102142	1.5724999904632568	172	172	-1	-1
Da	54	14.525448017228053	6.390142261812672	-4.591080771698538	1.6575000286102295	173	173	-1	-1
Cap	54	8.009200114534867	6.865578938878562	-3.382705392277432	1.9550000429153442	175	175	-1	-1
MSpp	54	-1.8514426000393196	-2.1156506688668015	-2.9067606513776054	1.274999976158142	181	181	190	177
MSpap	54	-5.912297704036976	0.07126082702129644	-10.39991110025892	1.1050000190734863	184	37	-1	-1
MSaa	54	-16.59412401904927	-1.2372836281316464	-5.211542328421416	1.4875000715255737	185	185	30	171
ABpraap	54	6.766146060418797	-10.5606141009912	3.313370148946164	1.6575000286102295	187	187	-1	-1
ABprapp	54	13.987828117597124	-7.560326143094715	3.1091482337951413	1.6575000286102295	189	189	-1	-1
ABprpap	54	1.846593343294776	-9.069541085924419	4.758751705105521	1.7425000667572021	195	195	-1	-1
Dp	54	16.5593064936631	5.751667376698483	5.197882207307419	1.6150000095367432	197	197	-1	-1
ABalap	54	-16.416770044469487	0.29370394213587714	2.9227738513910544	2.5924999713897705	200	200	-1	-1
ABplaaa	54	-12.781224965443823	1.5425197317471548	11.496670235013934	1.6575000286102295	205	205	-1	-1
ABprppa	54	10.146670557787646	-3.054981308844429	5.3526203878076375	1.7425000667572021	209	209	-1	-1
ABprppp	54	5.2200623059946745	-5.064312896295572	11.657669482741802	1.7000000476837158	216	216	-1	-1
P4	54	16.213939233556204	1.4710138767144778	-5.154814043470571	2.0824999809265137	217	217	-1	-1
MSpaa	54	-8.714653109478538	1.7413727837479787	-10.242911047814616	1.1475000381469727	223	37	-1	-1
ABplpap	54	-3.300262630491227	8.251268610893927	-8.505806971169184	1.6575000286102295	225	225	-1	-1
ABplaap	54	-9.30942130382067	3.475196388549048	3.3891803732352517	1.7000000476837158	227	227	-1	-1
ABaraa	55	-14.521278285007332	-4.850532718402791	6.618117027591074	1.8274999856948853	16	16	-1	-1
Caa	55	8.29202080275093	4.300557960134979	6.716556066761697	1.7000000476837158	17	17	-1	-1
Ear	55	2.332665421135075	3.8454511016533077	-8.016432076084826	1.9975000619888306	25	25	-1	-1
ABarap	55	-8.325320837224687	-6.357798105454474	0.3310769370368365	1.6150000095367432	27	27	-1	-1
MSaap	55	-15.364286452354579	-1.0600357298366747	-6.489121211955892	1.1475000381469727	30	10	-1	-1
Eal	55	3.6036497221446866	-2.561711509376563	-9.012105889901033	2.0399999618530273	32	32	-1	-1
ABplapp	55	-1.3141256827074428	5.206054299773885	4.321320555847368	2.125	33	33	-1	-1
ABalaa	55	-21.115114939050823	2.322092149819554	0.5566988422308383	1.863200068473816	57	57	-1	-1
Epr	55	7.968948155594691	3.201853192337487	-7.965448351616107	1.402500033378601	61	61	-1	-1
ABpraaa	55	7.249200481426386	-5.07461603941407	-2.9152007163151152	1.7000000476837158	62	62	-1	-1
ABalpp	55	-7.228557752814464	7.805333875445244	-2.870955434651688	2.0824999809265137	63	63	-1	-1
Cpp	55	14.918203040463368	1.3198359627905023	6.7661627834210325	1.9975000619888306	73	73	-1	-1
ABplppa	55	3.4235022949241944	7.188915709287306	3.890893689031447	1.7885416746139526	74	74	-1	-1
ABprapa	55	14.881719219023969	-3.3390601488979947	-1.0162129058280227	1.7000000476837158	75	75	-1	-1
ABprpaa	55	-2.06415142266641	-4.633570617836762	11.975788142338674	1.7000000476837158	82	82	-1	-1
ABarpa	55	-7.691085373865163	-5.5659124705335215	7.749633957889779	1.1475000381469727	103	103	-1	-1
Cpa	55	7.341835147091458	0.7437718313008146	11.678456168257734	1.9975000619888306	110	110	-1	-1
Epl	55	10.368720847625356	-1.755740178979359	-3.613989685264021	2.0399999618530273	113	113	-1	-1
ABplppp	55	2.2027441537463033	8.369145751009082	-3.893275424835998	1.274999976158142	126	126	-1	-1
ABalpa	55	-16.10441039729778	7.358740269026875	-3.020272683608033	1.912500023841858	127	127	-1	-1
ABarpp	55	2.761482839868041	-2.442534139944762	3.425986950288848	1.7425000667572021	137	137	-1	-1
MSap	55	-8.551535417818542	-2.619000721584645	-4.923657200949956	1.9550000429153442	148	148	-1	-1
ABplpaa	55	-4.127457892426462	10.985409976314148	-0.42393406636310704	1.9769355058670044	159	159	-1	-1
MSaaa	55	-17.40087650916883	-0.5072687213216485	-4.477560945333085	1.190000057220459	171	10	-1	-1
ABplapa	55	-4.088519140635542	3.5962222000572037	10.913383638931425	0.9775000214576721	172	172	-1	-1
Da	55	15.13900538194085	6.257281329881662	-4.375163328575912	1.6575000286102295	173	173	-1	-1
Cap	55	8.227229449495473	6.945640361892556	-3.517995374026001	1.9550000429153442	175	175	-1	-1
MSppa	55	-0.9969010978200706	-1.1722810190865038	-5.457261923150348	1.0625	177	26	-1	-1
MSpap	55	-3.269931014369096	-1.1956368843803027	-10.255711148017557	1.1050000190734863	184	184	-1	-1
ABpraap	55	6.793770590690157	-10.173783810356781	3.640209882955005	1.6575000286102295	187	187	-1	-1
ABprapp	55	14.043599924984793	-7.5057357851415745	3.017718486867546	1.6575000286102295	189	189	-1	-1
MSppp	55	-2.889063051568733	-2.1852669648249257	0.13278249516265195	1.0625	190	181	-1	-1
ABprpap	55	1.8088530238432678	-9.732971394155975	4.892769983020308	1.784999966621399	195	195	-1	-1
Dp	55	15.978954300656692	5.690588384746784	4.333266277286541	1.5724999904632568	197	197	-1	-1
ABalap	55	-16.061840138334738	0.4410912556334381	2.674124005304403	2.0399999618530273	200	200	-1	-1
ABplaaa	55	-12.885443111756528	2.0003241406965744	11.706440827399042	1.7000000476837158	205	205	-1	-1
ABprppa	55	10.116255706798773	-3.151426492220283	5.5135497642523426	1.7000000476837158	209	209	-1	-1
ABprppp	55	5.271298965637224	-5.867092770456695	11.051559526830744	1.7000000476837158	216	216	-1	-1
P4	55	16.297335571215232	1.9124345253020358	-4.919404056389326	2.125	217	217	-1	-1
MSpaa	55	-9.782300632048713	2.3229508199294147	-10.230837058427294	1.2324999570846558	223	223	-1	-1
ABplpap	55	-3.758887936093723	7.842615483030089	-8.792495747642702	1.7000000476837158	225	225	-1	-1
ABplaap	55	-9.385492173017063	3.6007608648171896	3.180681484683924	1.6575000286102295	227	227	-1	-1
ABaraa	56	-14.683535812580269	-4.876003783463645	6.661977262412047	1.7000000476837158	16	16	-1	-1
Caa	56	8.352850504728677	4.493448326886688	6.394697313872287	1.784999966621399	17	17	-1	-1
Ear	56	2.4786362834744007	5.627516638713433	-7.100432013293277	1.8700000047683716	25	25	-1	-1
ABarap	56	-8.413775069473791	-6.937518762840602	0.3260959559174057	1.402500033378601	27	27	-1	-1
MSaap	56	-14.215054902601404	-1.6145935873878257	-8.489879193025159	1.190000057220459	30	30	-1	-1
Eal	56	4.564288777684641	-2.395100029350018	-8.326640176449697	2.0399999618530273	32	32	-1	-1
ABplapp	56	-0.5872798761916983	6.330129423121982	5.356827824551813	1.190000057220459	33	33	-1	-1
ABalaa	56	-21.115114939050823	2.322092149819554	0.5566988422308383	1.863200068473816	57	57	-1	-1
Epr	56	7.9633675141596605	3.7826234068546136	-6.989910130709015	1.1050000190734863	61	61	-1	-1
ABpraaa	56	7.3737176895478145	-5.712575282584772	-2.8250426732213008	1.7000000476837158	62	62	-1	-1
ABalpp	56	-7.063511142450707	7.540419638918729	-3.4025844452991714	1.8274999856948853	63	63	-1	-1
Cpp	56	15.00212212496735	1.0421863880623659	6.256463555557	1.6575000286102295	73	73	-1	-1
ABplppa	56	3.7176024990811944	7.143412656033158	3.9641025958342055	1.7885416746139526	74	74	-1	-1
ABprapa	56	14.57750322568682	-3.5701571132409837	-0.6285638007071519	1.7425000667572021	75	75	-1	-1
ABprpaa	56	-1.443268589490977	-4.199446424912073	12.218616683991216	1.7000000476837158	82	82	-1	-1
ABarpa	56	-7.691085373865163	-5.5659124705335215	7.749633957889779	1.1475000381469727	103	103	-1	-1
Cpa	56	7.372772744925286	0.12114679136097273	10.772417576867753	2.125	110	110	-1	-1
Epl	56	10.642521989973634	-1.6210883980122248	-3.8407094139401865	1.912500023841858	113	113	-1	-1
ABplppp	56	2.1469723463586323	8.31455539305594	-3.801845677908402	1.274999976158142	126	126	-1	-1
ABalpa	56	-15.977625615303792	7.149466141913306	-2.672774536022486	1.7425000667572021	127	127	-1	-1
ABarpp	56	2.300067213548029	-2.5608021605500357	3.627067284268877	1.8700000047683716	137	137	-1	-1
MSap	56	-8.94252829982561	-1.548708134525377	-4.760184416837688	1.4875000715255737	148	148	-1	-1
ABplpaa	56	-3.965200364853526	11.010881041375002	-0.46779430118407994	1.9769355058670044	159	159	-1	-1
MSaaa	56	-17.78674463210075	-0.03203109204377008	-3.3228723405429323	1.0625	171	171	-1	-1
ABplapa	56	-4.11841124477946	2.7807067933656544	10.329203800430852	1.2324999570846558	172	172	-1	-1
Da	56	15.407748629699054	6.253633102050228	-4.371454051290262	1.7425000667572021	173	173	-1	-1
Cap	56	8.354014231489462	6.736366234778986	-3.1704972264404545	2.0399999618530273	175	175	-1	-1
MSppa	56	-0.2464431619331341	-1.2378160605339472	-5.354704344365804	1.190000057220459	177	177	-1	-1
MSpap	56	-2.6130526887697596	-1.2458377225968844	-11.14935020371681	1.3174999952316284	184	184	-1	-1
ABpraap	56	5.934559360745392	-10.507814592074183	3.2327426875721073	1.7425000667572021	187	187	-1	-1
ABprapp	56	13.556827342265983	-7.582148980324133	3.1492991913304658	1.7000000476837158	189	189	-1	-1
MSppp	56	-3.239457809958359	-1.4752840462082222	0.8961125502327678	1.190000057220459	190	190	-1	-1
ABprpap	56	1.3294059095870936	-9.242399464482833	5.0512617860131455	1.7425000667572021	195	195	-1	-1
Dp	56	16.458401414912867	5.200016455073643	4.174774474293703	1.5724999904632568	197	197	-1	-1
ABalap	56	-15.71981634209766	0.6022636587924255	3.374101281594926	2.252500057220459	200	200	-1	-1
ABplaaa	56	-13.101204872844576	2.3489478337397127	12.099070913639345	1.7425000667572021	205	205	-1	-1
ABprppa	56	9.743294312727866	-2.6899738554394292	5.719611079351802	1.7425000667572021	209	209	-1	-1
ABprppp	56	5.522010725459264	-5.261901048009714	11.0126802731292	1.6150000095367432	216	216	-1	-1
P4	56	16.456802778070653	2.2282906976214525	-4.475495180756752	2.0399999618530273	217	217	-1	-1
MSpaa	56	-9.343451641409983	2.1926885586988396	-10.98918613237798	1.402500033378601	223	223	-1	-1
ABplpap	56	-3.416341393011688	7.284717662873381	-8.837627686297456	1.784999966621399	225	225	-1	-1
ABplaap	56	-9.142105881657658	3.63896746240847	3.114891132452464	1.6575000286102295	227	227	-1	-1
ABaraa	57	-15.540479468652471	-4.781349449123914	6.511850171520881	1.3600000143051147	16	16	-1	-1
Caa	57	8.061017874444236	4.967636496197969	6.57882851156126	1.4875000715255737	17	17	-1	-1
Ear	57	2.645951705637412	5.791287712572855	-7.374721254076065	1.4450000524520874	25	25	135	149
ABarap	57	-8.682518317231994	-6.933870535009168	0.3223866786317564	1.3174999952316284	27	27	-1	-1
MSaap	57	-14.428026342971936	-1.5563550016032508	-8.585018217238403	1.402500033378601	30	30	-1	-1
Eal	57	4.5665563515572005	-1.9664149132928865	-8.069300071957965	2.0399999618530273	32	32	-1	-1
ABplapp	57	-0.8610810185399761	6.195477642154849	5.583547553227978	1.1475000381469727	33	33	-1	-1
ABalaa	57	-21.140471895449622	2.363946975242268	0.48719921271372923	1.863200068473816	57	57	-1	-1
Epr	57	9.438858946086315	4.426763018797997	-8.075939261983217	1.4450000524520874	61	61	-1	-1
ABpraaa	57	7.690384529386096	-5.50954805400307	-2.1945650264478864	1.7425000667572021	62	62	-1	-1
ABalpp	57	-6.911890912976182	8.008361104026946	-2.2404777878782722	1.6575000286102295	63	63	-1	-1
Cpp	57	15.04777814317487	0.8201767284183692	6.625891820553033	2.0399999618530273	73	73	-1	-1
ABplppa	57	4.037059659636992	7.056054777356296	4.106811132154074	1.7885416746139526	74	74	-1	-1
ABprapa	57	13.95609764566643	-3.285211082849978	-0.12628312741441805	1.7000000476837158	75	75	-1	-1
ABprpaa	57	-0.79703003784344	-3.807177251738902	12.530945189787907	1.7000000476837158	82	82	-1	-1
ABarpa	57	-7.691085373865163	-5.5659124705335215	7.749633957889779	1.1475000381469727	103	103	-1	-1
Cpa	57	7.212782791224909	0.5243608423572512	11.073617916180456	2.0824999809265137	110	110	-1	-1
Epl	57	10.484799610145817	-0.7891892309588138	-3.282168970135749	1.912500023841858	113	113	-1	-1
ABplppp	57	2.1723293027574297	8.272700567633226	-3.732346048391292	1.274999976158142	126	126	-1	-1
ABalpa	57	-14.953299053620158	6.485228012017441	-1.5752920265879253	1.274999976158142	127	127	-1	-1
ABarpp	57	2.482101051759679	-1.9964165240467393	4.62824440903481	1.6575000286102295	137	137	-1	-1
MSap	57	-8.838832900357861	-1.287442320159101	-4.224845794277519	1.3174999952316284	148	148	92	58
ABplpaa	57	-3.802942837280589	11.036352106435855	-0.5116545360050537	1.9769355058670044	159	159	-1	-1
MSaaa	57	-17.849841907951056	-0.6536065748526108	-3.2583536921452536	1.3174999952316284	171	171	-1	-1
ABplapa	57	-4.296432686415999	3.7927607946403468	10.587815608756365	1.3600000143051147	172	172	-1	-1
Da	57	15.58018942990056	5.822349315292661	-3.6545276387086822	1.8700000047683716	173	173	-1	-1
Cap	57	8.48079901348345	6.527092107665416	-2.822999078854908	2.125	175	175	-1	-1
MSppa	57	0.11413486908506351	-2.4045538309690704	-5.357247752033367	1.4450000524520874	177	177	-1	-1
MSpap	57	-2.309359442277563	-0.2956705349382007	-10.791890093892402	1.4875000715255737	184	184	-1	-1
ABpraap	57	5.992598742005624	-10.024539118063911	3.398653045136244	1.7425000667572021	187	187	-1	-1
ABprapp	57	12.961301465489347	-8.058127998671537	2.975970279195031	1.7425000667572021	189	189	-1	-1
MSppp	57	-3.8078819076336456	-0.8453633682574826	1.7947320962141562	1.3174999952316284	190	190	-1	-1
ABprpap	57	1.7249339393392842	-9.455321819427837	5.402469210884341	1.784999966621399	195	195	-1	-1
Dp	57	16.51138290158302	5.544991920285347	4.571113837819654	1.5299999713897705	197	197	-1	-1
ABalap	57	-15.778378470202844	0.8380584080978486	3.9533001389760694	2.4225001335144043	200	200	-1	-1
ABplaaa	57	-12.700618948502308	2.274325487593277	12.219849332548726	1.6575000286102295	205	205	-1	-1
ABprppa	57	9.971506920317044	-3.0666672842438554	6.345107745005786	1.7425000667572021	209	209	-1	-1
ABprppp	57	5.200285991030906	-5.603228285389985	10.612631632317601	1.7425000667572021	216	216	-1	-1
P4	57	16.238770967256656	2.14822888594985	-4.340204529754112	1.9550000429153442	217	217	-1	-1
MSpaa	57	-8.478659770030191	1.9459491258991135	-11.557257157902175	1.5299999713897705	223	223	-1	-1
ABplpap	57	-3.428724756064399	6.579432529219113	-8.63410977886556	1.5299999713897705	225	225	-1	-1
ABplaap	57	-9.461563042213456	3.7263253410853316	2.972182596132596	1.7000000476837158	227	227	-1	-1
ABaraa	58	-15.400788576760819	-5.00440866589891	5.910721196729251	1.7000000476837158	16	16	-1	-1
Caa	58	7.51341558974768	4.698332934263701	7.03226796891359	1.4450000524520874	17	17	-1	-1
ABarap	58	-8.114684454175139	-6.111366937880626	-1.0527688025678321	1.3600000143051147	27	27	-1	-1
MSaap	58	-14.300718814132992	-2.4846993520325156	-8.982629284598136	1.4875000715255737	30	30	-1	-1
Eal	58	5.1068331677911205	-2.264096476214318	-8.549650627840212	1.9975000619888306	32	32	-1	-1
ABplapp	58	-1.2870238992810397	6.3119548137239985	5.393269504801488	1.402500033378601	33	33	-1	-1
ABalaa	58	-21.059343131663155	2.3766825077726947	0.46526909530324234	1.863200068473816	57	57	-1	-1
MSapp	58	-5.879412828830279	-1.6036734817923857	-6.638566394233347	1.3174999952316284	58	11	-1	-1
Epr	58	9.469273797075187	4.523208202173851	-8.236868638427923	1.3174999952316284	61	61	-1	-1
ABpraaa	58	7.711206338039774	-6.4087731115400475	-2.6397456059142415	1.784999966621399	62	62	-1	-1
ABalpp	58	-7.157544778208147	7.541469390378534	-2.4320275401385447	1.7425000667572021	63	63	-1	-1
Cpp	58	14.6979061316302	0.8110894237193769	6.6441126606778695	1.9550000429153442	73	73	-1	-1
ABplppa	58	3.910274877643004	7.2653289044698655	3.759312984568527	1.7885416746139526	74	74	-1	-1
ABprapa	58	14.161220870729371	-3.1913645701745574	0.6870540132141885	1.7000000476837158	75	75	-1	-1
ABprpaa	58	-1.296774975981643	-3.1364502935156735	12.389508022674784	1.6575000286102295	82	82	-1	-1
MSapa	58	-10.332878567065634	-0.6036717585083742	-2.4362959790452288	1.0625	92	11	-1	-1
ABarpa	58	-7.691085373865163	-5.5659124705335215	7.749633957889779	1.1475000381469727	103	103	-1	-1
Cpa	58	7.301759770318968	0.38501127642768296	10.33348968235461	2.0399999618530273	110	110	-1	-1
Epl	58	10.883117960615525	-1.2924966931623816	-3.4187306557181	1.9975000619888306	113	113	-1	-1
ABplppp	58	2.12562779086	9.932850673908614	-2.6115558834967687	1.274999976158142	126	126	-1	-1
ABalpa	58	-14.814130908573459	6.98123901855814	-1.4313117864342755	1.2324999570846558	127	127	-1	-1
Earp	58	4.111394831832337	5.425472437503545	-6.778247714100457	1.1050000190734863	135	25	-1	-1
ABarpp	58	2.5153062234660672	-2.190356447929448	3.9795459221365586	1.912500023841858	137	137	-1	-1
Eara	58	1.9484752564206307	6.201798219232002	-7.080939469334658	1.0625	149	25	-1	-1
ABplpaa	58	-3.6964571170953233	11.007232813543567	-0.46408502389843065	1.9769355058670044	159	159	-1	-1
MSaaa	58	-18.278575109409637	-0.24674429602489734	-2.9608626301181977	1.402500033378601	171	171	-1	-1
ABplapa	58	-4.496498016888865	3.8372142907634954	9.544049462165944	1.402500033378601	172	172	-1	-1
Da	58	15.704183891177033	5.903460295437656	-2.81926038066959	1.9975000619888306	173	173	-1	-1
Cap	58	8.55181160117332	6.263228261252658	-2.3840722448219513	2.2100000381469727	175	175	-1	-1
MSppa	58	0.3778198353367416	-2.5465014289451204	-5.123110529266089	1.5299999713897705	177	177	-1	-1
MSpap	58	-1.203971600255881	-0.2138182628880836	-10.93798236119451	1.6150000095367432	184	184	-1	-1
ABpraap	58	5.668083686859751	-10.075481248185618	3.4863735147781907	1.7425000667572021	187	187	-1	-1
ABprapp	58	12.421024649255429	-7.760446435750105	3.4563208350772787	1.7000000476837158	189	189	-1	-1
MSppp	58	-4.314953552161177	-0.7416217292187595	1.6263841651981525	1.402500033378601	190	190	-1	-1
ABprpap	58	1.3976285634758963	-9.21587884229098	5.977958790979834	1.8274999856948853	195	195	-1	-1
Dp	58	16.235314185362185	4.981655023261081	4.540493462004087	1.6150000095367432	197	197	-1	-1
ABalap	58	-16.297833477783087	0.23651491348230258	3.988470115391962	2.3375000953674316	200	200	-1	-1
ABplaaa	58	-12.642056820397123	2.0385307382878537	11.640650475167583	1.7000000476837158	205	205	-1	-1
ABprppa	58	9.961391131136894	-3.3432673018409917	6.805965756929416	1.7425000667572021	209	209	-1	-1
ABprppp	58	4.773820363444888	-4.767680890505139	11.16746279883639	1.7000000476837158	216	216	-1	-1
P4	58	16.289484880054253	2.0645192351044224	-4.2012052707198935	1.9975000619888306	217	217	-1	-1
MSpaa	58	-8.856679058691174	2.2691017538813982	-11.1207668368409	1.5299999713897705	223	223	-1	-1
ABplpap	58	-3.5813892413021398	7.549631705071091	-8.305998341022937	1.8700000047683716	225	225	-1	-1
ABplaap	58	-9.890296243672035	4.133187619913046	3.269673658159652	1.0625	227	227	-1	-1
ABaraa	59	-14.54890281527869	-5.2373630090372085	6.291277293582233	2.0824999809265137	16	16	-1	-1
Caa	59	7.744351034605954	4.764609267616267	5.948350864787846	1.6150000095367432	17	17	-1	-1
ABarap	59	-8.812160903391918	-5.700856431221478	-0.7589870178264255	2.1675000190734863	27	27	-1	-1
MSaap	59	-13.230803717690257	-2.6375922721568217	-8.737363169493724	1.5299999713897705	30	30	-1	-1
Eal	59	4.782318112645248	-2.3150386063360244	-8.461930158198266	1.912500023841858	32	32	-1	-1
ABplapp	59	-1.475998924116267	6.071128158573156	5.21322644008015	1.4662500619888306	33	33	-1	-1
ABalaa	59	-21.08470008806195	2.4185373331954083	0.39576946578613326	1.863200068473816	57	57	-1	-1
MSapp	59	-5.63550379062592	-2.284537107516802	-7.449465961410087	1.3174999952316284	58	58	-1	-1
Epr	59	10.298070171706025	4.760792982863428	-7.668472557437616	1.4875000715255737	61	61	-1	-1
ABpraaa	59	7.201344372794726	-6.014646365242761	-2.3203244264766987	1.8274999856948853	62	62	-1	-1
ABalpp	59	-7.319279558936128	6.796928102001985	-3.1332765202628505	1.7000000476837158	63	63	-1	-1
Cpp	59	14.74356214983772	0.5890797640753815	7.013540925673903	1.9975000619888306	73	73	-1	-1
ABplppa	59	3.7834900956490154	7.4746030315834355	3.4118148369829804	1.7885416746139526	74	74	-1	-1
ABprapa	59	13.854737303519663	-3.8511466505746776	0.8173630138433272	1.6575000286102295	75	75	-1	-1
ABprpaa	59	-1.6184997104100005	-3.4777775308959438	11.989459381863185	1.6575000286102295	82	82	-1	-1
MSapa	59	-10.173411360210213	-0.28781558618895753	-1.9923871034126561	1.2324999570846558	92	92	-1	-1
ABarpa	59	-7.691085373865163	-5.5659124705335215	7.749633957889779	1.1475000381469727	103	103	-1	-1
Cpa	59	6.538918471379321	-0.2547388157791417	10.434450011001962	1.402500033378601	110	110	-1	-1
Epl	59	11.417814135414414	-1.0094080415666862	-2.923542990693255	1.8700000047683716	113	113	-1	-1
ABplppp	59	2.065320835727209	9.02089008384121	-3.034806345552637	1.274999976158142	126	126	-1	-1
ABalpa	59	-15.863224196362514	6.234906881145467	-2.1217584810050423	1.1475000381469727	127	127	-1	-1
Earp	59	6.078784224516298	5.5509703840124995	-7.004641896473213	0.9775000214576721	135	135	-1	-1
ABarpp	59	2.5862517146239634	-1.7208660635806026	3.1968291573235184	1.3600000143051147	137	137	-1	-1
Eara	59	0.09768737310208717	6.323780997427897	-7.267833786778908	1.1050000190734863	149	149	-1	-1
ABplpaa	59	-3.534199589522387	11.032703878604421	-0.5079452587194044	1.9769355058670044	159	159	-1	-1
MSaaa	59	-18.15405790128821	-0.8847035391955993	-2.8707045870243837	1.5299999713897705	171	171	-1	-1
ABplapa	59	-4.250321404811944	3.5850357810962112	8.990489999480937	1.402500033378601	172	172	-1	-1
Da	59	16.185901055159153	5.841573870479255	-2.720412748424766	1.8700000047683716	173	173	-1	-1
Cap	59	8.164831120066413	8.909961303741886	-0.9608100367809418	1.9975000619888306	175	175	-1	-1
MSppa	59	0.24318683803516294	-2.1851422033715555	-4.752410560436276	1.5724999904632568	177	177	-1	-1
MSpap	59	-0.32167098778488085	-0.35032742265052885	-10.718355640786235	1.6575000286102295	184	184	-1	-1
ABpraap	59	5.7818948755076525	-9.537615416222206	3.56085412541473	1.7425000667572021	187	187	-1	-1
ABprapp	59	12.149491080779711	-7.466413100660107	3.9403806682451754	1.7000000476837158	189	189	-1	-1
MSppp	59	-4.297512294518392	0.10196341323407787	1.1924372518044408	1.5299999713897705	190	190	-1	-1
ABprpap	59	1.4252530937472538	-8.82904855165656	6.304798524988675	1.784999966621399	195	195	-1	-1
Dp	59	15.984602425540144	4.3764633008141	4.579372715705629	1.6575000286102295	197	197	-1	-1
ABalap	59	-15.971050848764653	0.716142159661141	4.158089750241747	2.549999952316284	200	200	-1	-1
ABplaaa	59	-12.447116867962754	2.5891321027816936	11.693200968393636	1.7000000476837158	205	205	-1	-1
ABprppa	59	9.925918385557946	-3.578012494015415	7.197324139335935	1.7000000476837158	209	209	-1	-1
ABprppp	59	4.074076340355547	-4.785855499903124	11.203904479086063	1.7000000476837158	216	216	-1	-1
P4	59	16.897464074860352	2.512428088696178	-3.0097507667815417	1.5724999904632568	217	217	-1	-1
MSpaa	59	-8.777817868777266	1.8531521703546932	-11.40003705874312	1.5724999904632568	223	223	-1	-1
ABplpap	59	-3.6878749614874056	7.578750997963379	-8.35356785312956	1.8700000047683716	225	225	-1	-1
ABplaap	59	-9.89535413826211	3.994887611114477	3.5001026641214663	1.6150000095367432	227	227	-1	-1
ABaraa	60	-14.44579765042937	-3.523672919591651	6.3500799809242015	1.274999976158142	16	16	-1	-1
Caa	60	7.747141355323468	4.4742241603577035	5.460581754334299	1.8274999856948853	17	17	-1	-1
ABarap	60	-8.887709025743357	-6.294362178269031	-1.712595121323032	1.8274999856948853	27	27	-1	-1
MSaap	60	-12.660634797312419	-2.119758428386704	-8.633533886875398	1.5724999904632568	30	30	-1	-1
Eal	60	4.419017244357957	-1.5912705980578945	-6.749972980750975	1.3600000143051147	32	32	-1	-1
ABplapp	60	-1.6645204410970682	5.9160372183905885	5.084650610917484	1.5299999713897705	33	33	-1	-1
ABalaa	60	-21.00357132427548	2.431272865725835	0.37383934837564725	1.863200068473816	57	57	-1	-1
MSapp	60	-5.019156105195607	-2.707783146706376	-7.721317628741006	1.4450000524520874	58	58	-1	-1
Epr	60	10.828231203084847	4.186512219996829	-7.6879646105589385	1.6150000095367432	61	61	-1	-1
ABpraaa	60	7.546158489749322	-6.143859069342337	-2.1081162606397212	1.8274999856948853	62	62	-1	-1
ABalpp	60	-7.119281711911684	7.485829475294393	-3.311155032998611	1.6150000095367432	63	63	-1	-1
Cpp	60	15.042720248584796	0.6818767196198015	6.856320826514846	1.912500023841858	73	73	-1	-1
ABplppa	60	3.5755765498685594	7.671141626166579	3.086246806807921	1.7885416746139526	74	74	-1	-1
ABprapa	60	13.756167282090408	-4.707467325557942	1.2732400446475256	1.6575000286102295	75	75	-1	-1
ABprpaa	60	-1.6489145613988736	-3.574222714271798	12.15038875830789	1.7000000476837158	82	82	-1	-1
MSapa	60	-10.901302660415865	0.026249737094335424	-1.5376759422265438	1.190000057220459	92	92	-1	-1
ABarpa	60	-7.042055263573418	-5.46402821029011	7.574193018605886	2.4225001335144043	103	103	-1	-1
Cpa	60	6.518096662725643	0.6444862417578356	10.879630590468317	1.3600000143051147	110	110	-1	-1
Epl	60	11.50121047307344	-0.567987392979128	-2.6881330036120095	1.4450000524520874	113	113	-1	-1
ABplppp	60	2.384777996283007	8.933532205164347	-2.8920978092327685	1.3600000143051147	126	126	-1	-1
ABalpa	60	-15.753948155459733	5.915402480994616	-2.5619580793519665	1.6575000286102295	127	127	-1	-1
Earp	60	6.30187145406698	5.769331815825062	-7.370360884183597	1.0625	135	135	-1	-1
ABarpp	60	2.4239941870510266	-1.7463371286414557	3.2406893921444917	1.1050000190734863	137	137	-1	-1
Eara	60	-0.3941431042067979	6.109067793446768	-6.905824076354175	1.2324999570846558	149	149	-1	-1
ABplpaa	60	-3.3719420619494502	11.058174943665273	-0.5518054935403773	1.9769355058670044	159	159	-1	-1
MSaaa	60	-18.480840530306644	-1.3643307853744377	-3.040324221874169	1.5724999904632568	171	171	-1	-1
ABplapa	60	-4.339298383906003	3.7243853470257795	9.730618233306785	1.5299999713897705	172	172	-1	-1
Da	60	16.267552565790577	5.135239179693986	-3.487452080780531	1.7425000667572021	173	173	-1	-1
Cap	60	8.502319768558374	8.21376347478661	-0.775512969473882	1.9550000429153442	175	175	-1	-1
MSppa	60	-0.2131705067783246	-2.1651108538322124	-4.781758171937874	1.6150000095367432	177	177	-1	-1
MSpap	60	-0.11096712128690898	-0.8372511244922354	-10.880556721064721	1.7000000476837158	184	184	-1	-1
ABpraap	60	5.691173069385988	-10.546021189665463	3.298533039803568	1.7000000476837158	187	187	-1	-1
ABprapp	60	11.931461745819105	-7.546474523674101	4.075670649993745	1.7425000667572021	189	189	-1	-1
MSppp	60	-4.375850737587345	-0.20115722655491228	0.7265982587613811	1.5299999713897705	190	190	-1	-1
ABprpap	60	1.212281653376722	-8.770809965871987	6.20965950077543	1.784999966621399	195	195	-1	-1
Dp	60	16.23025629077211	4.843355014462512	4.770922467965902	1.7000000476837158	197	197	-1	-1
ABalap	60	-15.413854902769557	1.9811160596726436	3.9889013285975485	2.2100000381469727	200	200	-1	-1
ABplaaa	60	-12.908532494282765	2.47086408217642	11.894281302373667	1.7000000476837158	205	205	-1	-1
ABprppa	60	10.075792550078171	-4.25782656260883	7.356981811946859	1.7425000667572021	209	209	-1	-1
ABprppp	60	4.555791028484282	-4.847742313519133	11.302752780584958	1.190000057220459	216	216	-1	-1
P4	60	16.90478954332299	3.079413213551878	-2.982839668251624	1.5724999904632568	217	217	-1	-1
MSpaa	60	-8.437538899567793	0.8665692341408526	-11.702509101889605	1.6575000286102295	223	223	-1	-1
ABplpap	60	-3.7335309796949256	7.800760657607375	-8.722996118125591	1.784999966621399	225	225	-1	-1
ABplaap	60	-9.226024966161642	3.916617037136607	3.624590360316497	1.7425000667572021	227	227	-1	-1
ABaraa	61	-14.44579765042937	-3.523672919591651	6.3500799809242015	1.274999976158142	16	16	-1	-1
Caa	61	7.688579227218282	4.710018909663127	6.039780611715441	1.6575000286102295	17	17	-1	-1
ABarap	61	-9.257880099096749	-6.123294648746741	-1.9943029166771185	1.6575000286102295	27	27	-1	-1
MSaap	61	-12.447663356941886	-2.177997014171279	-8.538394862662154	1.5724999904632568	30	30	-1	-1
Eal	61	4.85054076653405	-2.2885179841441716	-7.535233153231577	1.4875000715255737	32	32	4	191
ABplapp	61	-1.8281385095334977	5.633355737817031	4.974107175713255	1.59375	33	33	-1	-1
ABalaa	61	-21.02892828067428	2.473127691148549	0.30433971885853817	1.863200068473816	57	57	-1	-1
MSapp	61	-5.107610337444711	-3.2875038040925024	-7.726298609860438	1.5299999713897705	58	58	-1	-1
Epr	61	10.749370008845885	4.602460985871565	-7.408694879494016	1.9550000429153442	61	61	-1	-1
ABpraaa	61	7.328129154788715	-6.223920492356331	-1.9728262788911521	1.8274999856948853	62	62	-1	-1
ABalpp	61	-7.0843329511043835	8.439644696455707	-2.9574038658328163	1.784999966621399	63	63	-1	-1
Cpp	61	14.665223706768767	0.2859591242863906	6.547701932630843	1.912500023841858	73	73	-1	-1
ABplppa	61	3.846587371499322	8.096178514392276	3.347296188585302	0.6800000071525574	74	74	-1	-1
ABprapa	61	13.538137947129801	-4.787528748571935	1.4085300263960945	1.6150000095367432	75	75	-1	-1
ABprpaa	61	-1.3378958464440427	-2.0570704017574135	12.534759966662216	1.6575000286102295	82	82	-1	-1
MSapa	61	-11.063560187988802	7.786720334824748E-4	-1.4938157074055705	1.3174999952316284	92	92	-1	-1
ABarpa	61	-6.507881839944536	-4.461870153030689	8.814489407738712	1.190000057220459	103	103	-1	-1
Cpa	61	7.288853660421302	0.39879636608911007	11.282116804731784	1.8700000047683716	110	110	-1	-1
Epl	61	11.007112421891998	-1.2113857130173873	-2.5834633976790067	1.4450000524520874	113	113	204	45
ABplppp	61	2.7295921132376018	8.804319501064771	-2.679889643395791	1.4450000524520874	126	126	-1	-1
ABalpa	61	-16.076195636733047	6.293145466930042	-2.2168975052182867	1.5724999904632568	127	127	-1	-1
Earp	61	6.745778339295784	5.777369563393053	-8.359138964096097	1.2324999570846558	135	135	-1	-1
ABarpp	61	2.153506116590273	-2.890443422530879	2.234531286259128	0.8500000238418579	137	137	-1	-1
Eara	61	-0.4195000606055953	6.150922618869482	-6.9753237058712845	1.402500033378601	149	149	-1	-1
ABplpaa	61	-3.290813298162982	11.0709104761957	-0.5737356109508642	1.9769355058670044	159	159	-1	-1
MSaaa	61	-17.948411929380313	-1.5099272498358745	-2.802476661341055	1.5299999713897705	171	171	-1	-1
ABplapa	61	-4.273933534183137	4.774645945891753	9.923439689400839	0.8924999833106995	172	172	-1	-1
Da	61	15.96682375065525	7.199652505439044	-1.094903667531569	1.7000000476837158	173	173	-1	-1
Cap	61	8.963735394878388	8.332031495391883	-0.9765933034539107	1.4450000524520874	175	175	-1	-1
MSppa	61	-0.19513940575861136	-2.773950165456675	-4.739170701430869	1.6575000286102295	177	177	-1	-1
MSpap	61	-0.4354821764327821	-0.8881932546139417	-10.792836251422775	1.7425000667572021	184	184	-1	-1
ABpraap	61	5.244408379991247	-9.530318960559336	3.5534355708434315	1.7000000476837158	187	187	-1	-1
ABprapp	61	11.984965979334213	-7.920569281778093	3.7269007985744165	1.7425000667572021	189	189	-1	-1
MSppp	61	-4.1758528905629	0.4877441467374958	0.5487197460256199	1.6150000095367432	190	190	-1	-1
ABprpap	61	0.6950942196690396	-8.9436683444304	6.502169581683054	1.8274999856948853	195	195	-1	-1
Dp	61	16.11871267599677	4.734174298556232	4.953781961821095	1.6575000286102295	197	197	-1	-1
ABalap	61	-16.511327664998575	1.0138237225825733	4.638440306123996	2.125	200	200	-1	-1
ABplaaa	61	-13.554249537012042	1.3595244913587488	10.836843916258735	1.8274999856948853	205	205	-1	-1
ABprppa	61	9.73272326015118	-2.9808585191364267	8.147222965546892	1.7425000667572021	209	209	-1	-1
ABprppp	61	5.177196608504669	-5.1326883439101385	10.800472107292224	1.2324999570846558	216	216	-1	-1
P4	61	17.31828157756292	2.991005777744016	-3.8106883717194187	1.6150000095367432	217	217	-1	-1
MSpaa	61	-8.516400089481701	1.2825188176675582	-11.423238879987387	1.6575000286102295	223	223	-1	-1
ABplpap	61	-3.299739883646272	7.53219838757823	-9.250916186114463	1.8274999856948853	225	225	-1	-1
ABplaap	61	-9.385492173017063	3.6007608648171896	3.180681484683924	1.7425000667572021	227	227	-1	-1
Eala	62	2.3513130032171365	-3.7208445589229404	-7.0701510870110305	1.0199999809265137	4	12	-1	-1
ABaraa	62	-14.44579765042937	-3.523672919591651	6.3500799809242015	1.274999976158142	16	16	-1	-1
Caa	62	7.965170690284075	4.554285583371698	5.3252917725857305	1.7000000476837158	17	17	-1	-1
ABarap	62	-9.328825590254647	-6.592785033095588	-1.2115861518640787	2.549999952316284	27	27	-1	-1
MSaap	62	-11.928208349361645	-1.5764535195557334	-8.573564839078045	1.5724999904632568	30	30	-1	-1
ABplapp	62	-2.016660026514299	5.478264797634464	4.8455313465505885	1.6575000286102295	33	33	-1	-1
Epla	62	9.357502846184651	-3.3053517469915885	-1.9951653390972115	1.190000057220459	45	8	-1	-1
ABalaa	62	-21.02892828067428	2.473127691148549	0.30433971885853817	1.863200068473816	57	57	-1	-1
MSapp	62	-4.722265580321091	-3.0436713072190873	-8.135877832391795	1.5724999904632568	58	58	-1	-1
Epr	62	11.03841231841281	4.418657923818849	-7.1050569667294425	1.9550000429153442	61	61	-1	-1
ABpraaa	62	6.79064265927231	-6.216624036693463	-1.9802448334624507	1.8274999856948853	62	62	-1	-1
ABalpp	62	-7.220709537506875	7.653248776985249	-3.589153551067048	1.5299999713897705	63	63	-1	-1
Cpp	62	14.665223706768767	0.2859591242863906	6.547701932630843	1.9550000429153442	73	73	-1	-1
ABplppa	62	3.0251164610060677	8.42557804090643	2.8058107152876155	0.8075000047683716	74	74	-1	-1
ABprapa	62	13.647413988032582	-5.1070331487227865	0.9683304280491709	1.7425000667572021	75	75	-1	-1
ABprpaa	62	-1.4674709491555462	-1.55741116738528	12.675030929530214	1.6575000286102295	82	82	-1	-1
MSapa	62	-10.85058874761827	-0.05745991375109216	-1.3986766831923252	0.9775000214576721	92	92	-1	-1
ABarpa	62	-6.966574628995454	-4.137168411478969	7.306155971939014	2.2100000381469727	103	103	-1	-1
Cpa	62	7.341835147091458	0.7437718313008146	11.678456168257734	1.8274999856948853	110	110	-1	-1
ABplppp	62	3.0490492737934	8.71696162238791	-2.5371811070759236	1.5299999713897705	126	126	-1	-1
ABalpa	62	-16.025026460538918	6.223720462184475	-4.044652120455529	0.7649999856948853	127	127	-1	-1
Earp	62	6.2798275695557075	4.801732128325486	-8.672738348262234	1.4450000524520874	135	135	-1	-1
ABarpp	62	0.8369591403490312	-2.4996574564911196	4.5095780172738875	2.549999952316284	137	137	-1	-1
Eara	62	-0.49278060908447346	5.986101987879062	-7.671591704876159	1.4450000524520874	149	149	-1	-1
ABplpaa	62	-3.0220700504047797	11.067262248364266	-0.570026333665214	1.9769355058670044	159	159	-1	-1
MSaaa	62	-17.841926209195048	-1.5390465427281623	-2.754907149234432	1.5724999904632568	171	171	-1	-1
ABplapa	62	-4.808629708982027	4.491557294296058	9.428252024375993	0.9775000214576721	172	172	-1	-1
Da	62	16.50937061661512	7.330656447232352	-1.3179147881761555	1.6575000286102295	173	173	-1	-1
Cap	62	8.606537914871081	7.755959065837189	-0.9852835618589912	1.5724999904632568	175	175	-1	-1
MSppa	62	-0.5224447816219996	-2.534507188319817	-4.163681121335376	1.7000000476837158	177	177	-1	-1
MSpap	62	0.10200431908362263	-0.8954897102768102	-10.785417696851477	1.7000000476837158	184	184	-1	-1
ABpraap	62	5.087208747008386	-9.41749001682162	3.3668667997025903	1.784999966621399	187	187	-1	-1
ABprapp	62	11.500460970487966	-7.56829736090352	4.115821607529069	1.7425000667572021	189	189	-1	-1
MSppp	62	-4.580973958325233	-0.29500292157836255	-0.08673839102992884	1.6150000095367432	190	190	-1	-1
Ealp	62	7.657365074199006	-2.3679046450122287	-8.399197990645636	1.1050000190734863	191	32	-1	-1
ABprpap	62	0.5378945866861785	-8.830839400692685	6.315600810542215	1.8700000047683716	195	195	-1	-1
Dp	62	16.00995938193894	4.334608475391386	4.648872345222738	1.6150000095367432	197	197	-1	-1
ABalap	62	-16.3924585817606	1.6899895633445543	4.482491910798721	2.2100000381469727	200	200	-1	-1
Eplp	62	12.215605433088056	0.5841574661302574	-2.670752486801849	0.9775000214576721	204	113	-1	-1
ABplaaa	62	-13.093356657536985	2.1968627352797174	11.380872797223983	1.5299999713897705	205	205	-1	-1
ABprppa	62	9.563663010960564	-4.292384932368677	7.41906288689267	1.7425000667572021	209	209	-1	-1
ABprppp	62	5.058327525266693	-5.8088541846721204	10.956420502617497	1.2324999570846558	216	216	-1	-1
P4	62	17.26257725362367	2.2030605503753193	-2.49761396546564	1.6150000095367432	217	217	-1	-1
MSpaa	62	-8.627943704257042	1.173338101761277	-11.240379386132195	1.6150000095367432	223	223	-1	-1
ABplpap	62	-3.8169273173539544	7.359340009019817	-8.958406105206837	1.784999966621399	225	225	-1	-1
ABplaap	62	-8.997879842020884	4.273278477747738	3.028442366644299	1.1050000190734863	227	227	-1	-1
Eala	63	2.0572127990601357	-3.675341505668792	-7.14335999381379	1.1475000381469727	4	4	-1	-1
ABaraa	63	-14.44579765042937	-3.523672919591651	6.3500799809242015	1.274999976158142	16	16	-1	-1
Caa	63	8.29753396073754	4.453142615033408	4.519373186528422	1.7425000667572021	17	17	-1	-1
ABarap	63	-9.270786208994416	-6.109509559085315	-1.0456757942999428	2.5924999713897705	27	27	-1	-1
MSaap	63	-12.034694069546912	-1.5473342266634464	-8.621134351184669	1.6150000095367432	30	30	-1	-1
ABplapp	63	-1.8797594553401602	5.545590688118031	4.7321714822125065	1.6575000286102295	33	33	-1	-1
Epla	63	8.57209491156372	-4.1936321210342635	-2.451473750420514	1.3600000143051147	45	45	-1	-1
ABalaa	63	-20.97315647328661	2.527718049101689	0.2129099719309413	1.863200068473816	57	57	-1	-1
MSapp	63	-4.5295932017592815	-2.92175505878238	-8.340667443657473	1.5724999904632568	58	58	-1	-1
Epr	63	11.32518705843223	3.8061705633609697	-7.058758667619305	1.8700000047683716	61	61	-1	-1
ABpraaa	63	5.989538294036199	-6.800734213816147	-1.0001570119550314	1.8274999856948853	62	62	-1	-1
ABalpp	63	-7.62129546184914	7.727871123131685	-3.7099319699764295	1.402500033378601	63	63	-1	-1
Cpp	63	14.394212885138005	-0.1390777639393077	6.286652550853462	1.8700000047683716	73	73	-1	-1
ABplppa	63	3.1519012430000557	8.21630391379286	3.1533088628731623	0.9350000023841858	74	74	-1	-1
ABprapa	63	13.464857398650922	-4.9523493795623565	0.7122620273912201	1.784999966621399	75	75	-1	-1
ABprpaa	63	-1.4443815666293085	-2.0279511088651265	12.487190454555593	1.6575000286102295	82	82	-1	-1
MSapa	63	-10.982431424202334	0.01351420456390906	-1.5157458248160574	1.4450000524520874	92	92	-1	-1
ABarpa	63	-6.968842198542961	-4.5658527098841315	7.048816358284578	2.2100000381469727	103	103	-1	-1
Cpa	63	7.696765053226204	0.8911591447983751	11.429806322171084	1.7000000476837158	110	110	-1	-1
ABplppp	63	3.3127346269615274	8.575013385757906	-2.30304282382846	1.6150000095367432	126	126	-1	-1
ABalpa	63	-16.483651766141413	5.815067334320638	-4.331340896929047	2.0399999618530273	127	127	-1	-1
Earp	63	5.737283179449226	4.670728575189786	-8.44972789687172	1.4450000524520874	135	135	-1	-1
ABarpp	63	2.1801526322950884	-1.7988283723325955	5.273233618647413	0.8500000238418579	137	137	-1	-1
Eara	63	-0.6274136063860521	6.347461213452626	-7.300891736046344	1.402500033378601	149	149	-1	-1
ABplpaa	63	-2.778683759045375	11.105468845955546	-0.6358166858966738	1.9769355058670044	159	159	-1	-1
MSaaa	63	-17.44134028485278	-1.613668888874598	-2.6341287303250516	1.6150000095367432	171	171	-1	-1
ABplapa	63	-4.655965223744286	3.5213581184440788	9.10014058653337	1.4450000524520874	172	172	-1	-1
Da	63	16.80347082077212	7.285153393978204	-1.244705881373397	1.7425000667572021	173	173	-1	-1
Cap	63	8.433574367824617	8.90631307591045	-0.9571007594952916	1.7425000667572021	175	175	-1	-1
MSppa	63	-0.6339883963973407	-2.6436879042260983	-3.980821627480184	1.6575000286102295	177	177	-1	-1
MSpap	63	0.46146937296348917	0.1092678353350145	-10.519387333954665	1.7000000476837158	184	184	-1	-1
ABpraap	63	4.541874036184391	-9.258108462698758	4.077646361546653	1.784999966621399	187	187	-1	-1
ABprapp	63	11.071727769029387	-7.161435082075807	4.413312669556125	1.784999966621399	189	189	-1	-1
MSppp	63	-4.76632087274946	0.1500651371886603	0.14496182792837073	1.5724999904632568	190	190	-1	-1
Ealp	63	8.19258399584285	-2.803886216732229	-8.64911954056607	1.1475000381469727	191	191	-1	-1
ABprpap	63	0.1925577228866279	-7.9825564732774135	6.848501859650516	1.8274999856948853	195	195	-1	-1
Dp	63	16.38518834988241	4.301840954667664	4.700151134615011	1.5724999904632568	197	197	-1	-1
ABalap	63	-16.252767689868943	1.4669303465695578	3.8813629360070925	2.0824999809265137	200	200	-1	-1
Eplp	63	12.84381373040107	1.585265966258678	-2.4010133374566838	0.9350000023841858	204	204	-1	-1
ABplaaa	63	-13.194784483132175	2.3642820369705735	11.102874279155545	1.7000000476837158	205	205	-1	-1
ABprppa	63	9.111840426975748	-3.414982712061117	7.904394423894349	1.7425000667572021	209	209	-1	-1
ABprppp	63	5.0166839079593375	-4.010404069598164	11.846781661550207	1.190000057220459	216	216	-1	-1
P4	63	17.419776886606535	2.090231606637604	-2.311045194324799	1.4450000524520874	217	217	-1	-1
MSpaa	63	-8.762576701558618	1.5346973273348419	-10.86967941730238	1.6575000286102295	223	223	-1	-1
ABplpap	63	-3.8676412301515497	7.4430496598652445	-9.097405364241057	1.8700000047683716	225	225	-1	-1
ABplaap	63	-9.45650514762338	3.8646253498839003	2.7417535901707817	1.6575000286102295	227	227	-1	-1
Eala	64	2.042561862134865	-4.809311755380193	-7.197182190873624	1.3174999952316284	4	4	-1	-1
ABaraa	64	-15.334833496744578	-5.406573159764188	6.5800780972042086	2.2100000381469727	16	16	-1	-1
Caa	64	8.487416018581834	4.86544397072868	4.80235268571629	1.6575000286102295	17	17	-1	-1
ABarap	64	-9.336673805562235	-6.440699934635592	-0.4933880354487177	1.7000000476837158	27	27	-1	-1
MSaap	64	-11.988515304494436	-2.488414109623138	-8.996815301133914	1.6575000286102295	30	30	-1	-1
ABplapp	64	-1.7986306915536923	5.558326220648457	4.71024136480202	1.6575000286102295	33	33	-1	-1
Epla	64	7.915216585964384	-4.143431282817681	-1.55783469472126	1.3600000143051147	45	45	-1	-1
ABalaa	64	-20.998513429685406	2.569572874524403	0.14341034241383221	1.863200068473816	57	57	-1	-1
MSapp	64	-4.5042362453604845	-2.963609884205094	-8.271167814140364	1.6575000286102295	58	58	-1	-1
Epr	64	10.874409968137321	3.245432337037138	-8.063645560508183	1.4450000524520874	61	61	-1	-1
ABpraaa	64	5.467292965738442	-7.11189260117313	-0.4772179250855917	1.8274999856948853	62	62	-1	-1
ABalpp	64	-8.31765893392759	5.966886313743885	-3.684723955799398	1.784999966621399	63	63	-1	-1
Cpp	64	14.74356214983772	0.5890797640753815	7.013540925673903	1.8700000047683716	73	73	-1	-1
ABplppa	64	3.187373988579004	8.451049105967282	2.761950480466642	0.8075000047683716	74	74	-1	-1
ABprapa	64	13.214145638828882	-5.557541102009337	0.7511412810927629	1.7425000667572021	75	75	-1	-1
ABprpaa	64	-1.6624109015899153	-2.10801253187912	12.622480436304162	1.7425000667572021	82	82	-1	-1
MSapa	64	-10.71368817644413	0.009865976732475024	-1.5120365475304076	1.5299999713897705	92	92	-1	-1
ABarpa	64	-7.47870416811306	-4.171726781238815	7.3682370468848255	2.0399999618530273	103	103	-1	-1
Cpa	64	7.973356516291997	0.7354258185069451	10.715317483041373	1.8274999856948853	110	110	-1	-1
ABplppp	64	3.308199479216407	7.7176431536436425	-2.8177230328119243	1.6150000095367432	126	126	-1	-1
ABalpa	64	-16.129834837144998	8.133949963865145	-4.311416972451324	1.0625	127	127	-1	-1
Earp	64	5.464004783945904	3.8170065709069574	-8.968117383140832	1.4450000524520874	135	135	-1	-1
ABarpp	64	-0.03515819949339736	-2.8199031485470942	5.050737944268165	0.8500000238418579	137	137	-1	-1
Eara	64	0.04749620714944629	5.688420424957629	-8.151942260758407	1.3600000143051147	149	149	-1	-1
ABplpaa	64	-2.5099405112871724	11.101820618124112	-0.6321074086110254	1.9769355058670044	159	159	-1	-1
MSaaa	64	-17.066111316909314	-1.6464364095983193	-2.582849940932779	1.5299999713897705	171	171	-1	-1
ABplapa	64	-5.578273729539355	2.5657518539178366	8.757192039548151	1.402500033378601	172	172	-1	-1
Da	64	16.85924262815979	7.339743751931345	-1.336135628300993	1.8274999856948853	173	173	-1	-1
Cap	64	8.45945407106837	8.145388027172041	-1.6327103449234617	1.8274999856948853	175	175	-1	-1
MSppa	64	-0.5049360405307923	-2.424276915282536	-3.3759833754029054	1.7425000667572021	177	177	-1	-1
MSpap	64	0.8778192113693573	-1.0028795771469676	-10.613360488549823	1.7000000476837158	184	184	-1	-1
ABpraap	64	4.666391244305819	-9.89606770586946	4.167804404640467	1.784999966621399	187	187	-1	-1
ABprapp	64	11.312846486516232	-7.551913600541659	4.090182212832932	1.784999966621399	189	189	-1	-1
MSppp	64	-4.9263108264498365	0.5532791881849392	0.4461621672410761	1.6150000095367432	190	190	-1	-1
Ealp	64	8.886746990580713	-2.2049407541631654	-7.710024060388839	1.3174999952316284	191	191	-1	-1
ABprpap	64	0.47654213786347793	-8.304659544128699	7.382568778376904	1.8274999856948853	195	195	-1	-1
Dp	64	16.4201383486164	5.255656370157784	5.05390196715377	1.5724999904632568	197	197	-1	-1
ABalap	64	-16.150817117428797	0.5804408215630066	3.4142522391302506	2.507499933242798	200	200	-1	-1
Eplp	64	13.421898349534919	1.2176598421532443	-1.7937375119275378	1.1475000381469727	204	204	-1	-1
ABplaaa	64	-12.733368856812163	2.482550057575847	10.901793945175516	1.784999966621399	205	205	-1	-1
ABprppa	64	8.977730176519124	-3.772693709803247	7.529985177778883	1.8274999856948853	209	209	-1	-1
ABprppp	64	4.867399973732488	-4.783015093736001	12.163659433320188	1.0199999809265137	216	216	-1	-1
P4	64	17.632748326977065	2.031993020853029	-2.2159061701115546	1.5299999713897705	217	217	-1	-1
MSpaa	64	-8.053240874060776	2.548541983316854	-10.62186955990337	1.7000000476837158	223	223	-1	-1
ABplpap	64	-3.307588098953862	7.684283486038225	-8.532718069699103	1.784999966621399	225	225	-1	-1
ABplaap	64	-9.560723293936087	4.32242975883332	2.9515241825558904	1.274999976158142	227	227	-1	-1
Eala	65	1.5552661456546517	-4.166654088593104	-6.320493331945613	1.4450000524520874	4	4	-1	-1
ABaraa	65	-14.490340687173505	-5.473157758342633	5.7120784362010895	1.9550000429153442	16	16	-1	-1
Caa	65	8.26990943046618	4.06631232439899	4.19253345251958	1.6150000095367432	17	17	-1	-1
ABarap	65	-9.41274467475863	-6.31513545836745	-0.7018869240000458	1.912500023841858	27	27	-1	-1
MSaap	65	-12.009337113148113	-1.5891890520861605	-8.55163472166756	1.6150000095367432	30	30	-1	-1
ABplapp	65	-1.7175019277672239	5.571061753178883	4.688311247391533	1.6575000286102295	33	33	-1	-1
Epla	65	7.824494779842721	-5.1518370562609395	-1.8201557803324226	1.402500033378601	45	45	-1	-1
ABalaa	65	-20.917384665898936	2.5823084070548297	0.12148022500334532	1.863200068473816	57	57	-1	-1
MSapp	65	-4.859166151495231	-3.1109971977026545	-8.02251796805371	1.6575000286102295	58	58	-1	-1
Epr	65	11.252429256798305	2.9222797090548527	-8.500135881569458	1.402500033378601	61	61	94	31
ABpraaa	65	5.295442395830309	-8.133033907146816	-0.7176088932862679	1.8274999856948853	62	62	-1	-1
ABalpp	65	-7.77389246363846	7.964715429568107	-2.160175872807625	1.4875000715255737	63	63	152	87
Cpp	65	14.50296617919583	0.2604880592255374	6.591562167451817	1.8700000047683716	73	73	-1	-1
ABplppa	65	2.4746563721435755	9.180014455646281	2.5253746237673105	0.9775000214576721	74	74	-1	-1
ABprapa	65	13.510513416858442	-5.174359039206353	1.0816902923872533	1.784999966621399	75	75	-1	-1
ABprpaa	65	-1.497363053299464	-2.37292657407683	12.090851091029641	1.7425000667572021	82	82	-1	-1
MSapa	65	-11.058502293398726	0.1390786808320511	-1.724244713367385	1.5299999713897705	92	92	-1	-1
ABarpa	65	-8.016190663629466	-4.164430325575946	7.360818492313526	1.2324999570846558	103	103	-1	-1
Cpa	65	7.306294918064088	1.2423815085419472	10.848169891338074	1.274999976158142	110	110	-1	-1
ABplppp	65	3.132445611452429	9.158382270975467	-2.3017711199946773	1.7000000476837158	126	126	-1	-1
ABalpa	65	-16.900524351392235	7.646284970118316	-3.4922585273886093	1.3174999952316284	127	127	-1	-1
Earp	65	5.298956935655451	4.081920613104667	-8.436488037866313	1.4450000524520874	135	135	-1	-1
ABarpp	65	0.11517123274841602	-3.4854317533886796	3.2436422334449233	1.9550000429153442	137	137	-1	-1
Eara	65	-0.008275600238223782	5.633830067004489	-8.06051251383081	1.402500033378601	149	149	-1	-1
ABplpaa	65	-2.3223260273154382	11.08543685776225	-0.6064680139148892	1.9769355058670044	159	159	-1	-1
MSaaa	65	-16.591721478279865	-2.2753082509056273	-2.51091290527732	1.6150000095367432	171	171	-1	-1
ABplapa	65	-5.27458048304716	3.515919041576521	9.114652149372558	1.5299999713897705	172	172	-1	-1
Da	65	16.066506749222835	5.884477864375361	-1.8193544689001415	1.6150000095367432	173	173	-1	-1
Cap	65	8.75355427522537	8.099884973917893	-1.5595014381207033	1.784999966621399	175	175	-1	-1
MSppa	65	-1.0373646414571218	-2.278680450821099	-3.6138309359360186	1.7000000476837158	177	177	-1	-1
MSpap	65	0.4721753924370158	-1.0665572397991	-10.50370990149739	1.7425000667572021	184	184	-1	-1
ABpraap	65	4.4787767603340845	-9.879683945507598	4.142165009944332	1.8274999856948853	187	187	-1	-1
ABprapp	65	11.33820344291503	-7.593768425964373	4.159681842350041	1.7425000667572021	189	189	-1	-1
MSppp	65	-5.081241647633444	1.094793442308591	0.5169331659649312	1.6150000095367432	190	190	-1	-1
Ealp	65	8.36955955687303	-2.377799132721579	-7.417513979481213	1.402500033378601	191	191	-1	-1
ABprpap	65	0.20779889010527533	-8.301011316297263	7.378859501091255	1.8700000047683716	195	195	-1	-1
Dp	65	16.235314185362185	4.981655023261081	4.540493462004087	1.5299999713897705	197	197	-1	-1
ABalap	65	-16.59531423295098	2.024828166726266	3.926494874661847	2.125	200	200	-1	-1
Eplp	65	13.89855514307358	1.0174730197386668	-1.464460204466829	1.274999976158142	204	204	-1	-1
ABplaaa	65	-12.44432654724524	2.29874699552313	11.20543185794009	1.7000000476837158	205	205	-1	-1
ABprppa	65	9.195759511479732	-3.692632286789254	7.394695196030314	1.8700000047683716	209	209	-1	-1
ABprppp	65	5.217204501828738	-4.040572919621452	10.923793933869169	1.190000057220459	216	216	-1	-1
P4	65	17.924058210416554	2.2768750748574447	-1.6549281528552486	1.3174999952316284	217	217	-1	-1
MSpaa	65	-8.298893501366047	2.0816504639972475	-10.813419646790678	1.6575000286102295	223	223	-1	-1
ABplpap	65	-3.5408586011331162	7.922676906044082	-8.927785729391271	1.4450000524520874	225	225	-1	-1
ABplaap	65	-9.662150732614828	4.4898484218702235	2.67352672496764	1.402500033378601	227	227	-1	-1
Eala	66	1.1980686656473458	-4.742726518147798	-6.329183590350693	1.5724999904632568	4	4	-1	-1
ABaraa	66	-14.73372697853291	-5.511364355933912	5.777868788432549	2.0399999618530273	16	16	-1	-1
Caa	66	8.569067529213255	4.159109279943411	4.035313353360525	1.402500033378601	17	17	-1	-1
ABarap	66	-9.509114605763743	-6.009416147878026	-1.2103144480302972	1.7425000667572021	27	27	-1	-1
MSaap	66	-12.065108920535785	-1.6437794100393006	-8.460204974739964	1.7000000476837158	30	30	-1	-1
Epra	66	9.32895105529426	1.427016763529073	-8.906762753637679	1.1050000190734863	31	38	-1	-1
ABplapp	66	-1.580601356593085	5.63838764366245	4.574951383053451	1.6575000286102295	33	33	-1	-1
Epla	66	8.067881071202125	-5.113630458669659	-1.8859461325638827	1.402500033378601	45	45	-1	-1
ABalaa	66	-20.942741622297735	2.6241632324775437	0.051980595486236236	1.863200068473816	57	57	-1	-1
MSapp	66	-5.077195486455837	-3.191058620716648	-7.887227986305142	1.7000000476837158	58	58	-1	-1
ABpraaa	66	5.147835805182644	-7.024534722496267	-0.6199264614054592	1.8274999856948853	62	62	-1	-1
Cpp	66	14.39369013829305	0.5799924593763892	7.0317617657987395	1.9975000619888306	73	73	-1	-1
ABplppa	66	2.069012553211234	9.116336792994149	2.6350252108197436	0.8075000047683716	74	74	-1	-1
ABprapa	66	13.099811703336027	-5.376336710657054	1.4217698854015015	1.3174999952316284	75	75	-1	-1
ABprpaa	66	-1.3863421853690778	-1.544675634854853	12.653100812119728	1.6575000286102295	82	82	-1	-1
ABalppp	66	-6.932821824674179	4.869265282828453	-3.8114295133585823	1.6575000286102295	87	63	-1	-1
MSapa	66	-10.597086667078715	0.2573467014373244	-1.9253250473474146	1.5299999713897705	92	92	-1	-1
Eprp	66	13.69996509275108	5.143100694242915	-6.39235460844478	1.1050000190734863	94	61	-1	-1
ABarpa	66	-7.3828569839529	-3.7583758684125437	8.621773785860356	0.7649999856948853	103	103	29	107
Cpa	66	6.978989542200701	1.4818244856788043	11.423659471433565	1.274999976158142	110	110	-1	-1
ABplppp	66	2.9831616772255787	8.385771246837631	-1.9848933482246984	1.0199999809265137	126	126	-1	-1
ABalpa	66	-16.583334764709	7.130241975384322	-3.6068900955604737	1.274999976158142	127	127	-1	-1
Earp	66	5.251033343575372	3.8752451566915322	-9.063256407354077	1.4450000524520874	135	135	-1	-1
ABarpp	66	0.419454709533988	-3.987689658461247	4.077637787650235	1.9550000429153442	137	137	-1	-1
Eara	66	0.35450252120411263	5.629132282042054	-9.027360476332824	1.4450000524520874	149	149	-1	-1
ABalppa	66	-8.710810286762902	10.646814663481493	-1.7624589712321974	1.4074583053588867	152	63	-1	-1
ABplpaa	66	-2.152743031279866	11.677893047678804	-0.6234171502059453	1.190000057220459	159	159	-1	-1
MSaaa	66	-16.573689990343706	-2.884148201184041	-2.4683243742901277	1.6575000286102295	171	171	-1	-1
ABplapa	66	-4.952855748618801	3.8572462789567905	9.514700790184158	1.3600000143051147	172	172	-1	-1
Da	66	15.813004668683282	5.5696712491869445	-1.292706104745053	1.7000000476837158	173	173	-1	-1
Cap	66	8.690456999375062	7.478309491109052	-1.4949827897230241	1.8274999856948853	175	175	-1	-1
MSppa	66	-0.7382065427100465	-2.185883495276679	-3.7710510350950743	1.6150000095367432	177	177	-1	-1
MSpap	66	0.3555738830715991	-1.3140379645039495	-10.090421401680384	1.7425000667572021	184	184	-1	-1
ABpraap	66	4.321577127351224	-9.766855001769883	3.9555962388034898	1.784999966621399	187	187	-1	-1
ABprapp	66	10.939885092445323	-7.090460963760805	4.296243527932393	1.784999966621399	189	189	-1	-1
MSppp	66	-4.731370874015466	1.1038805526787787	0.4987126604671295	1.6150000095367432	190	190	-1	-1
Ealp	66	8.446153172914379	-3.2224338323054162	-7.954124305875164	1.4875000715255737	191	191	-1	-1
ABprpap	66	0.11142895910015996	-7.9952920058078405	6.870431977061004	1.8274999856948853	195	195	-1	-1
Dp	66	16.133886359766993	5.149074324951937	4.26249494393565	1.7425000667572021	197	197	-1	-1
ABalap	66	-16.191937987891198	1.6598207133212668	3.559504183117681	2.2950000762939453	200	200	-1	-1
Eplp	66	13.465286798194933	0.5669658841040863	-1.6816488605859399	1.3600000143051147	204	204	-1	-1
ABplaaa	66	-13.75762793504738	2.413433318056156	11.025956095067137	1.5299999713897705	205	205	-1	-1
ABprppa	66	9.031234410034235	-4.146788467907239	7.181215326359556	1.8700000047683716	209	209	-1	-1
ABprppp	66	4.786203726497599	-4.06239575685087	10.963944891404491	1.3174999952316284	216	216	-1	-1
P4	66	17.57418619887188	2.267787770158452	-1.6367073127304115	1.5299999713897705	217	217	-1	-1
MSpaa	66	-8.161994168118602	2.14897616015201	-10.926779176501725	1.784999966621399	223	223	-1	-1
ABplpap	66	-3.5957233755117195	8.039561248635371	-8.733419547997146	1.4875000715255737	225	225	-1	-1
ABplaap	66	-8.640682362013578	4.84935090730243	3.037132625049379	1.4875000715255737	227	227	-1	-1
Eala	67	1.7152560993550279	-4.569868139589384	-6.621693671258318	1.5299999713897705	4	4	-1	-1
ABaraa	67	-14.759083934931708	-5.469509530511198	5.70836915891544	2.2950000762939453	16	16	-1	-1
Caa	67	8.671018101653402	3.2726197549368585	3.5682026564836833	1.190000057220459	17	17	34	100
ABarap	67	-8.738357608068085	-6.255106023546752	-0.8078282337668292	2.380000114440918	27	27	-1	-1
ABarpaa	67	-8.401990684149618	-4.422547468549221	9.737151589116344	0.8924999833106995	29	40	-1	-1
MSaap	67	-11.87749443656405	-1.6601631704011615	-8.434565580043827	1.7000000476837158	30	30	-1	-1
Epra	67	9.780773639279076	0.5496145432215145	-9.392094290639358	1.274999976158142	31	31	-1	-1
ABplapp	67	-1.4994725928066168	5.651123176192877	4.553021265642964	1.6575000286102295	33	33	-1	-1
Epla	67	7.624496932818275	-5.8407384295533475	-1.6422772675966615	1.4875000715255737	45	45	-1	-1
ABalaa	67	-20.942741622297735	2.6241632324775437	0.051980595486236236	1.863200068473816	57	57	-1	-1
MSapp	67	-4.858643404650276	-3.83006742101835	-8.76762718299899	1.6575000286102295	58	58	-1	-1
ABpraaa	67	4.549519607688493	-7.210128633585107	-0.3054862630873476	1.8700000047683716	62	62	-1	-1
Cpp	67	14.632018535062379	0.47989904816910034	7.196400419529095	1.9550000429153442	73	73	-1	-1
ABplppa	67	2.553517562057484	8.764064872119576	2.2461044018650917	1.0199999809265137	74	74	-1	-1
ABprapa	67	13.49533992654644	-5.589259384929035	1.7729778405127903	1.1475000381469727	75	75	-1	-1
ABprpaa	67	-1.5080703106996842	-1.1971016932715193	12.075173993199403	1.7000000476837158	82	82	-1	-1
ABalppp	67	-6.371724437713276	3.6723584680412387	-4.736960314080148	1.7425000667572021	87	87	-1	-1
MSapa	67	-10.673157536275108	0.38291117770546645	-2.1338239358987425	1.5724999904632568	92	92	-1	-1
Eprp	67	14.242509482857562	5.274104247378615	-6.615365059835296	1.2324999570846558	94	94	-1	-1
ABarpap	67	-5.937325139618585	-3.196396793745154	5.7299201567593965	1.2324999570846558	107	103	-1	-1
Cpa	67	7.374517571952891	1.2689021307338013	11.774866896304761	1.2324999570846558	110	110	-1	-1
ABplppp	67	2.597226689808584	9.594363842695468	-2.051849570074245	1.0625	126	126	-1	-1
ABalpa	67	-16.342216047222156	6.739763456918469	-3.9300205522836666	0.8500000238418579	127	127	-1	-1
Earp	67	5.950777366664714	3.893419766089517	-9.099698087603752	1.5724999904632568	135	135	-1	-1
ABarpp	67	0.5918280262870751	-3.6856185758032574	3.5729195409056325	1.9550000429153442	137	137	182	118
Eara	67	0.9269390154545109	6.575651241869304	-8.666191089222767	1.4875000715255737	149	149	-1	-1
ABalppa	67	-8.786881155959295	10.772379139749633	-1.9709578597835256	1.4074583053588867	152	152	-1	-1
ABplpaa	67	-2.24573241127409	10.240802158178413	-1.1430783403088398	0.9775000214576721	159	159	-1	-1
MSaaa	67	-16.41143246277077	-2.858677136123188	-2.5121846091111015	1.6575000286102295	171	171	-1	-1
ABplapa	67	-4.702143988796761	4.46243800140377	9.475821536482616	1.4875000715255737	172	172	-1	-1
Da	67	15.78485739156697	5.901911181868222	-0.8744366238086156	1.8274999856948853	173	173	-1	-1
Cap	67	9.070743861908607	7.5838419791839	-1.6741330062925668	1.7425000667572021	175	175	-1	-1
MSppa	67	-0.31226366196898286	-2.3023606668458285	-3.580772986668584	1.6575000286102295	177	177	-1	-1
MSpap	67	0.4468184360382179	-1.024702414376386	-10.573209531014498	1.7425000667572021	184	184	-1	-1
ABpraap	67	4.207243191858367	-9.5856506104176	4.626224843112228	1.784999966621399	187	187	-1	-1
ABprapp	67	10.85143086019622	-7.6701816211469325	4.291262546812961	1.8274999856948853	189	189	-1	-1
MSppp	67	-4.26489735310538	1.3604485820826204	0.06720332052528577	1.5724999904632568	190	190	-1	-1
Ealp	67	8.544790677792054	-3.099468026737709	-7.18835667735318	1.5299999713897705	191	191	-1	-1
ABprpap	67	-0.7759295479609153	-7.997082854843963	6.881234262614542	1.8274999856948853	195	195	-1	-1
Dp	67	16.455611094195348	5.490401562332206	4.66254358474725	1.7000000476837158	197	197	-1	-1
ABalap	67	-15.866062383231725	1.9679748942596165	3.6261883651755293	2.2950000762939453	200	200	-1	-1
Eplp	67	12.872028495290857	0.5196719818138142	-1.5976376682296427	1.4450000524520874	204	204	-1	-1
ABplaaa	67	-13.601650382247168	0.43377881162991727	9.464966331825691	1.190000057220459	205	205	-1	-1
ABprppa	67	8.408084007311295	-5.009596959237091	6.681047171052577	1.912500023841858	209	209	-1	-1
ABprppp	67	4.6267365196421775	-4.378251929170287	10.520036015771918	1.2324999570846558	216	216	-1	-1
P4	67	17.47275837327669	2.435207071849308	-1.9147058307988487	1.3174999952316284	217	217	-1	-1
MSpaa	67	-7.83974668684529	1.7712331742165843	-11.271839750635403	1.7425000667572021	223	223	-1	-1
ABplpap	67	-3.731716913676791	8.143710058696232	-8.517123249192531	1.5299999713897705	225	225	-1	-1
ABplaap	67	-9.593995562174447	5.249723913477633	2.3785790706081475	1.274999976158142	227	227	-1	-1
Eala	68	1.8448312020665316	-5.069527373961517	-6.761964634126318	1.6150000095367432	4	4	-1	-1
ABaraa	68	-14.37147160393553	-4.796991917580651	5.556130040875816	2.1675000190734863	16	16	-1	-1
ABarap	68	-8.626813993292744	-6.145925307640471	-0.9906877276220212	2.2950000762939453	27	27	-1	-1
ABarpaa	68	-7.864436511726568	-5.163199112954623	10.966215333253917	0.7649999856948853	29	29	-1	-1
MSaap	68	-11.872436541973975	-1.5218631616025933	-8.664994586005642	1.7000000476837158	30	30	-1	-1
Epra	68	10.419687960390672	0.3748987858677899	-9.106677217999623	1.4450000524520874	31	31	-1	-1
ABplapp	68	-1.4183438290201484	5.663858708723303	4.531091148232477	1.6575000286102295	33	33	-1	-1
Dap	68	10.007341388533357	3.420748360339543	2.338193285055831	0.9350000023841858	34	17	-1	-1
Epla	68	8.19745617391363	-5.613289693041794	-2.0262170954318828	1.4875000715255737	45	45	-1	-1
ABalaa	68	-20.942741622297735	2.6241632324775437	0.051980595486236236	1.863200068473816	57	57	192	155
MSapp	68	-4.240550892192357	-3.1055581208350964	-8.0370295308929	1.6575000286102295	58	58	-1	-1
ABpraaa	68	4.686420178862632	-7.142802743101541	-0.4188461274254305	1.8700000047683716	62	62	-1	-1
Cpp	68	14.124946890534847	0.5836406872078226	7.02805248851309	1.8700000047683716	73	73	-1	-1
ABplppa	68	2.629588431253877	8.638500395851434	2.45460329041642	1.4450000524520874	74	74	-1	-1
ABprapa	68	13.07672232080979	-4.905796769177209	1.6096103603761245	1.784999966621399	75	75	-1	-1
ABprpaa	68	-1.7334238761962337	-1.8441480468124096	12.18355254179102	1.7000000476837158	82	82	-1	-1
ABalppp	68	-5.831447621479355	3.3746769051198067	-5.217310869962397	1.8274999856948853	87	87	-1	-1
MSapa	68	-10.607792690877297	1.433170958919469	-1.941002970641985	0.9775000214576721	92	92	-1	-1
Eprp	68	14.282584472713602	5.6328654409056975	-5.270399634412357	1.274999976158142	94	94	-1	-1
Daa	68	6.5741210897063596	2.9134261733844817	5.156512461050621	0.8075000047683716	100	17	-1	-1
ABarpap	68	-5.304058943390443	-2.056987467166195	5.769230790980043	0.9350000023841858	107	107	-1	-1
Cpa	68	7.655644182763804	1.9705390365566355	11.575058266158516	0.7649999856948853	110	110	156	162
ABarppa	68	-0.5083669542476901	-5.095880577885918	5.93187212089829	1.3033332824707031	118	172	-1	-1
ABplppp	68	2.597226689808584	9.594363842695468	-2.051849570074245	1.0625	126	126	-1	-1
ABalpa	68	-15.35796486231101	5.716764772149474	-4.177504528752231	0.8924999833106995	127	127	-1	-1
Earp	68	6.402077203804575	3.7350877690976523	-8.839920409660152	1.6150000095367432	135	135	-1	-1
Eara	68	0.7573560194189382	5.98319505195275	-8.649241952931709	1.4450000524520874	149	149	-1	-1
ABalppa	68	-8.862952025155689	10.897943616017775	-2.179456748334853	1.4074583053588867	152	152	-1	-1
ABplpaa	68	-2.8541643979483915	9.778608229492436	-0.3677801300670991	0.5950000286102295	159	159	-1	-1
MSaaa	68	-16.168046171411365	-2.820470538531908	-2.5779749613425613	1.6575000286102295	171	171	-1	-1
ABplapa	68	-4.49928833760638	4.127599398022058	10.03181857261949	1.190000057220459	172	172	-1	-1
Da	68	16.402949904024887	6.626420482051475	-0.1438389717025248	1.5299999713897705	173	173	-1	-1
Cap	68	9.025087843701087	7.805851638827896	-2.0435612712886	1.7000000476837158	175	175	-1	-1
MSppa	68	0.28605253552516785	-2.1167667557569882	-3.8952131849866958	1.5724999904632568	177	177	-1	-1
ABarppp	68	1.9962390001589905	-2.0442596093776073	0.826317855792105	1.3033332824707031	182	137	-1	-1
MSpap	68	0.46711749784694057	-1.2048572485976683	-10.273280895535576	1.7425000667572021	184	184	-1	-1
ABpraap	68	3.9080850931112923	-9.67844756596202	4.7834449422712835	1.8274999856948853	187	187	-1	-1
ABprapp	68	10.529706125767861	-8.011508858527202	3.891213906001363	1.402500033378601	189	189	-1	-1
MSppp	68	-3.691938112010026	1.5878973185941747	-0.3167365073099355	1.6575000286102295	190	190	-1	-1
Ealp	68	8.281105324623926	-2.957519790107706	-7.422494960600644	1.5724999904632568	191	191	-1	-1
ABprpap	68	-1.9398782801610905	-7.8431401832598535	7.606525052670755	1.784999966621399	195	195	-1	-1
Dp	68	16.501789859247825	4.549321679372515	4.2868626347980054	1.5299999713897705	197	197	-1	-1
ABalap	68	-15.540186168259012	2.2761275370584277	3.6928713982452672	2.2950000762939453	200	200	-1	-1
Eplp	68	13.06522362069762	-0.07748199306517356	-2.5475364944406	1.190000057220459	204	204	-1	-1
ABplaaa	68	-13.744132213819682	0.9472230384990752	10.553864584384383	1.0625	205	205	-1	-1
ABprppa	68	8.004707762251515	-4.644589505832092	7.0480378625967415	1.9550000429153442	209	209	-1	-1
ABprppp	68	4.6267365196421775	-4.378251929170287	10.520036015771918	1.190000057220459	216	216	-1	-1
P4	68	18.17250239636603	2.4533816812472926	-1.9511475110485235	1.0625	217	217	-1	-1
MSpaa	68	-7.3529741041264804	1.847646369399143	-11.403420455098322	1.7000000476837158	223	223	-1	-1
ABplpap	68	-3.867710460491971	8.247857233453155	-8.30082793206251	1.5724999904632568	225	225	-1	-1
ABplaap	68	-8.569736483939232	5.318840652997324	2.254416920716526	1.6575000286102295	227	227	-1	-1
Eala	69	1.961433098348397	-4.822047287910619	-7.175252073463138	1.6150000095367432	4	4	-1	-1
ABaraa	69	-14.959149265404573	-5.425056034388049	4.66460301232502	1.784999966621399	16	16	-1	-1
ABarap	69	-8.064493288222497	-5.476006365410358	-0.1686603285883348	2.380000114440918	27	27	-1	-1
ABarpaa	69	-7.920208319114239	-5.217789470907763	11.057645080181514	0.5099999904632568	29	29	-1	-1
MSaap	69	-11.309593090058772	-1.5710144426881758	-8.588076401917235	1.7000000476837158	30	30	-1	-1
Epra	69	10.077731647602011	-0.519628486706754	-8.585009834963964	1.4875000715255737	31	31	-1	-1
ABplapp	69	-1.4183438290201484	5.663858708723303	4.531091148232477	1.6575000286102295	33	33	-1	-1
Dap	69	11.333548886233162	3.2922769481450906	1.569041925551607	0.9350000023841858	34	34	-1	-1
Epla	69	7.9867523074156574	-5.126365991200086	-1.864016015153396	1.4875000715255737	45	45	-1	-1
MSapp	69	-4.541976564811994	-3.627040192436649	-8.137149536225577	1.7000000476837158	58	58	-1	-1
ABpraaa	69	4.219946657952545	-7.3993707725053826	0.012663212516413669	1.912500023841858	62	62	-1	-1
Cpp	69	13.600433988364529	-0.15620281620629095	7.293651470890799	1.784999966621399	73	73	-1	-1
ABplppa	69	3.4589075570547214	8.157015770877285	2.2778906472987455	1.1475000381469727	74	74	-1	-1
ABprapa	69	12.965178706034449	-5.01497748508349	1.792469854231316	1.784999966621399	75	75	-1	-1
ABprpaa	69	-2.3650127288451936	-1.1024471646029843	11.925046567681202	1.3174999952316284	82	82	-1	-1
ABalppp	69	-5.4303389459670806	2.580985153309645	-5.841641175160998	1.7425000667572021	87	87	-1	-1
MSapa	69	-10.080421984541042	1.1492744856594637	-1.4727264041470571	1.4875000715255737	92	92	-1	-1
Eprp	69	14.507939663053294	6.27991135012144	-5.378777457150822	1.4875000715255737	94	94	-1	-1
Daa	69	6.294739305923051	3.359544606934474	6.358770410633879	1.0199999809265137	100	100	-1	-1
ABarpap	69	-5.306916747556377	-1.0332474904920756	5.035355242107407	1.3600000143051147	107	107	-1	-1
ABarppa	69	-0.2682937347758092	-4.048219467372349	7.0989596032283595	1.2324999570846558	118	118	-1	-1
ABplppp	69	2.2625283620341388	10.00017656439218	-2.7249157478348507	1.4875000715255737	126	126	-1	-1
ABalpa	69	-15.439093626097478	5.704029239619047	-4.155574411341745	1.4450000524520874	127	127	-1	-1
Earp	69	6.2398196762316385	3.709616704036799	-8.796060174839178	1.6150000095367432	135	135	-1	-1
Eara	69	0.5973660657185621	6.386409102949029	-8.348041613619005	1.5299999713897705	149	149	-1	-1
ABalppa	69	-8.913665937953285	10.981653266863203	-2.3184560073690728	1.4074583053588867	152	152	-1	-1
ABalaaa	69	-23.457800473644998	2.962716642032078	-0.4898305077716185	1.242133378982544	155	57	-1	-1
rNucleus2lrl	69	4.448756697601537	1.4054778202554328	11.573135469717915	0.9775000214576721	156	110	-1	-1
ABplpaa	69	-1.4270518214983507	10.201787738922823	-0.11382375655760679	0.6800000071525574	159	159	-1	-1
New nucleus64rl	69	8.737419895414293	3.2420014734022944	12.361915688776307	0.8924999833106995	162	110	-1	-1
MSaaa	69	-14.704870619088997	-3.61497092965835	-2.238841525858686	1.7000000476837158	171	171	-1	-1
ABplapa	69	-4.50155591147894	3.6989142819649268	9.774478468127759	1.3174999952316284	172	172	-1	-1
Da	69	16.56799775231534	6.361506439853764	-0.6754683169770446	1.4875000715255737	173	173	-1	-1
Cap	69	9.101681459742434	6.961216939244058	-2.580171597682551	1.3174999952316284	175	175	168	28
MSppa	69	0.07813898974471135	-1.9202281611738448	-4.220781215161756	1.7000000476837158	177	177	-1	-1
ABarppp	69	3.3793728976556414	0.48203895083318954	0.491650133579096	1.402500033378601	182	182	-1	-1
MSpap	69	-0.025303209755320685	0.032854640152454984	-10.387806629491745	1.7425000667572021	184	184	-1	-1
ABpraap	69	3.2995856229885696	-9.407286625232441	4.3370984931868435	1.7425000667572021	187	187	-1	-1
ABprapp	69	10.516800015870196	-7.997723768865775	4.8398410283785385	1.1050000190734863	189	189	-1	-1
MSppp	69	-3.7223529629988996	1.49145213521832	-0.15580713086523024	1.7000000476837158	190	190	-1	-1
Ealp	69	7.746409149825038	-3.240608441703401	-7.917682625625488	1.6150000095367432	191	191	-1	-1
ABalaap	69	-18.725272315355955	0.035603063665673784	-1.484315439752151	1.242133378982544	192	57	-1	-1
ABprpap	69	-2.2616030145894483	-8.184467420640123	7.206476411859156	1.912500023841858	195	195	-1	-1
Dp	69	16.004901487348867	4.196308466592818	4.879301351184553	1.6575000286102295	197	197	-1	-1
ABalap	69	-15.269628863132782	2.6154270750119113	3.902452562789384	2.2950000762939453	200	200	42	119
Eplp	69	13.823007025047195	0.42396809034308325	-2.4180678171261385	1.0199999809265137	204	204	-1	-1
ABplaaa	69	-12.453987073028856	2.0364316240258535	9.699535995592258	1.6575000286102295	205	205	-1	-1
ABprppa	69	7.9517262755813585	-4.989564971043795	6.6516984990707915	1.9550000429153442	209	209	-1	-1
ABprppp	69	4.913511255336542	-4.990740107280136	10.56633382404476	1.1475000381469727	216	216	-1	-1
P4	69	18.278988116551297	2.4242623883550047	-1.9035779989419008	1.0199999809265137	217	217	-1	-1
MSpaa	69	-7.439160762503024	1.6966108280701486	-11.151061331726023	1.7000000476837158	223	223	-1	-1
ABplpap	69	-4.003703998657043	8.352006043514017	-8.0845316332579	1.6150000095367432	225	225	-1	-1
ABplaap	69	-8.912805773866221	6.595808696469727	3.044658074316559	1.4450000524520874	227	227	-1	-1
Eala	70	2.397491768269611	-4.661924441882633	-7.445832036960277	1.6150000095367432	4	4	-1	-1
ABaraa	70	-14.80934258433277	-5.371515233565909	3.6026160256097617	0.8500000238418579	16	16	-1	-1
ABarap	70	-7.403012331429619	-5.402191840928232	0.6740254840220565	1.3174999952316284	27	27	-1	-1
Dpp	70	10.034173238166074	7.460068351951881	-1.4764364032947777	0.9775000214576721	28	37	-1	-1
ABarpaa	70	-7.998546762183192	-5.520910110696754	10.591806087138453	1.5724999904632568	29	29	-1	-1
MSaap	70	-10.665620874357101	-1.6074301912433313	-8.533088335239313	1.6575000286102295	30	30	-1	-1
Epra	70	10.057432585793288	-0.33947365248547134	-8.884938470442888	1.4450000524520874	31	31	-1	-1
ABplapp	70	-0.8684064870026115	5.628492517299148	5.556636454698061	0.9775000214576721	33	33	-1	-1
Dap	70	11.715580575794311	4.545564775592765	2.3923410284190747	0.9350000023841858	34	34	-1	-1
ABalapa	70	-16.08196261365072	3.9262120991746343	5.611972334098325	2.2950000762939453	42	270	-1	-1
Epla	70	8.258285875891374	-5.4203993262900845	-2.348075848321293	1.5724999904632568	45	45	-1	-1
MSapp	70	-4.034904920284462	-3.7307818314753725	-7.968801605209572	1.6575000286102295	58	58	-1	-1
ABpraaa	70	4.090371555241042	-6.899711538133249	0.15293417538441334	1.912500023841858	62	62	-1	-1
Cpp	70	13.217879551958426	-0.69042042033827	7.215461582968609	1.3174999952316284	73	73	-1	-1
ABplppa	70	3.3496315161519408	8.476520171028136	2.718090245645669	0.8924999833106995	74	74	-1	-1
ABprapa	70	12.805711499179028	-5.3308336574029065	1.3485609785987422	1.784999966621399	75	75	-1	-1
ABprpaa	70	-1.5970460518670497	-1.0577519330131464	12.815301892398216	1.3174999952316284	82	82	-1	-1
ABalppp	70	-5.2331314239852045	3.5602708162086465	-5.531751068280508	1.6575000286102295	87	87	-1	-1
MSapa	70	-9.826919904001485	1.46408110084788	-1.9993747683021466	1.4875000715255737	92	92	-1	-1
Eprp	70	14.66792961675367	5.87669729912516	-5.679977796463527	1.4450000524520874	94	94	-1	-1
Daa	70	6.094218712053651	3.3897134569577623	7.281758138314919	1.0625	100	100	-1	-1
ABarpap	70	-4.508602703037782	-0.1587522061108273	4.543036531053534	1.5724999904632568	107	107	-1	-1
ABarppa	70	-0.3291232432953304	-4.241110153451035	7.420818886357863	1.2324999570846558	118	118	-1	-1
ABalapp	70	-15.156516620906126	0.5673964823171536	1.4842664845785432	1.363440752029419	119	270	-1	-1
ABplppp	70	2.2625283620341388	10.00017656439218	-2.7249157478348507	1.4875000715255737	126	126	-1	-1
ABalpa	70	-15.439093626097478	5.704029239619047	-4.155574411341745	1.4450000524520874	127	127	-1	-1
Earp	70	6.402077203804575	3.7350877690976523	-8.839920409660152	1.6575000286102295	135	135	-1	-1
Eara	70	0.3308903918329201	6.818742446837596	-8.094410786412922	1.5299999713897705	149	149	-1	-1
ABalppa	70	-8.989736807149677	11.107217743131345	-2.5269548959204	1.4074583053588867	152	152	-1	-1
ABalaaa	70	-23.295542946072064	2.9881877070929312	-0.5336907425925914	1.2846333980560303	155	155	-1	-1
rNucleus2lrl	70	3.919185900841144	0.5273343080427502	12.069163458057437	0.9775000214576721	156	156	-1	-1
ABplpaa	70	-2.3600663467669465	10.422006549530696	-0.47244973600010187	0.9350000023841858	159	159	-1	-1
New nucleus64rl	70	10.035480115997787	3.4457699938891198	12.01103381020852	1.0199999809265137	162	162	-1	-1
Dpa	70	6.973779753429592	7.9580026283931256	-1.3074668005716248	0.9775000214576721	168	37	-1	-1
MSaaa	70	-14.704870619088997	-3.61497092965835	-2.238841525858686	1.7000000476837158	171	171	-1	-1
ABplapa	70	-4.5038234853515	3.270229165907795	9.517138363636027	1.4450000524520874	172	172	-1	-1
Da	70	16.664367683320453	6.05578712936434	-0.16704079294679364	1.5299999713897705	173	173	-1	-1
MSppa	70	0.167116355755219	-2.059578365757366	-4.960908388507416	1.6575000286102295	177	177	-1	-1
ABarppp	70	3.3793728976556414	0.48203895083318954	0.491650133579096	1.402500033378601	182	182	-1	-1
MSpap	70	-0.15208799174930915	0.24212876726602506	-10.73530477707729	1.7425000667572021	184	184	-1	-1
ABpraap	70	3.6268909988519575	-9.646729602369298	3.76160891309135	1.8274999856948853	187	187	-1	-1
ABprapp	70	9.713360593313103	-8.277164192630035	4.340944086068044	1.1475000381469727	189	189	-1	-1
MSppp	70	-3.5550375408358876	1.6552232090777417	-0.43009637164801817	1.6575000286102295	190	190	-1	-1
Ealp	70	7.83259580820158	-3.0895729003744057	-8.17004174899779	1.5724999904632568	191	191	-1	-1
ABalaap	70	-18.613728700580616	0.14478377957195498	-1.6671749336073438	1.2324999570846558	192	192	-1	-1
ABprpap	70	-2.17035846162283	-7.895131870512559	6.72368828252504	1.402500033378601	195	195	-1	-1
Dp	70	16.41281288015377	4.688671245302084	5.0269908686238525	1.7000000476837158	197	197	-1	-1
Eplp	70	13.549205882698917	0.2893163093759489	-2.191348088449973	1.5724999904632568	204	204	-1	-1
ABplaaa	70	-12.572856156266832	1.3602657832638716	9.855484390917532	1.5724999904632568	205	205	-1	-1
ABprppa	70	7.740499657913378	-3.7835718635383633	7.55900830345726	1.8700000047683716	209	209	-1	-1
ABprppp	70	4.811560682896396	-4.104250582273584	11.0334445209216	1.4875000715255737	216	216	-1	-1
P4	70	17.93923189418678	2.6917751012531497	-2.3462151707406926	0.9350000023841858	217	217	-1	-1
MSpaa	70	-7.522557100162051	1.2551901794825904	-11.386471318807267	1.7425000667572021	223	223	-1	-1
ABplpap	70	-4.139697545472222	8.456153218270938	-7.86823631612788	1.6575000286102295	225	225	-1	-1
ABplaap	70	-9.130835108826828	6.515747273455734	3.179948056065129	1.5299999713897705	227	227	-1	-1
Eala	71	2.1845203278990795	-4.603685856098058	-7.540971061173522	1.6575000286102295	4	4	-1	-1
ABaraa	71	-14.979971074058252	-4.525830976851072	5.109783591791375	1.4875000715255737	16	16	131	99
ABarap	71	-6.3179235512166585	-5.140184734656833	0.22800458124102496	1.1475000381469727	27	27	-1	-1
Dpp	71	10.99701238413017	8.788719817451115	-1.755275244677891	0.8500000238418579	28	28	-1	-1
ABarpaa	71	-7.37993150288032	-5.515471033829195	10.577294524299266	1.7000000476837158	29	29	-1	-1
MSaap	71	-11.550711807545616	-1.1805359242223226	-8.264945945194043	1.7425000667572021	30	30	-1	-1
Epra	71	10.12332018236111	-0.008283276935194372	-9.437226229294113	1.5299999713897705	31	31	-1	-1
ABplapp	71	0.07472382744613466	5.684873724288412	5.454404422216926	1.3174999952316284	33	33	-1	-1
Dap	71	11.584783392900158	3.1783984472763747	0.785053456904786	1.1475000381469727	34	34	-1	-1
ABalapa	71	-17.312390410638788	5.201389293610915	6.413015773251897	1.4875000715255737	42	42	-1	-1
Epla	71	8.164183518758819	-4.685994899743528	-2.5991632678598133	1.5299999713897705	45	45	-1	-1
MSapp	71	-4.0275794518218255	-3.1637967066196713	-7.941890506679654	1.6575000286102295	58	58	-1	-1
ABpraaa	71	4.396855122450752	-6.239929457733128	0.022625174755274813	1.912500023841858	62	62	-1	-1
Cpp	71	14.092264465673413	0.05851038777483675	6.931641760466063	1.3600000143051147	73	73	138	11
ABplppa	71	3.068504905341027	7.774883265205302	2.917898875791917	0.9350000023841858	74	74	-1	-1
ABprapa	71	12.344295872859014	-5.44910167800818	1.5496413125787722	1.274999976158142	75	75	-1	-1
ABprpaa	71	-2.4060661158591716	-0.7564221422602806	13.291943170994813	1.3600000143051147	82	82	-1	-1
ABalppp	71	-6.07483391283876	3.336470307528527	-5.151520517730937	1.7425000667572021	87	87	-1	-1
MSapa	71	-9.961030150133055	1.1063709207577195	-2.3737835235803133	1.5724999904632568	92	92	-1	-1
Eprp	71	14.672987511343743	6.014997307923728	-5.910406802425342	1.6150000095367432	94	94	-1	-1
Daa	71	5.942144457109286	2.9074875400784896	8.086405020538447	1.274999976158142	100	100	-1	-1
ABarpap	71	-4.029747057001678	0.8031007626184787	3.9080096183068296	1.6150000095367432	107	107	-1	-1
ABarppa	71	-0.38995294527307656	-4.434000520202744	7.742677639247273	1.2324999570846558	118	118	-1	-1
ABalapp	71	-14.02071392789557	0.7456939377431253	1.1772448408317298	1.363440752029419	119	119	-1	-1
ABplppp	71	1.6230912940775888	10.893962545061601	-2.2652236055293082	1.6150000095367432	126	126	-1	-1
ABalpa	71	-15.35796486231101	5.716764772149474	-4.177504528752231	1.4450000524520874	127	127	132	167
Earp	71	5.861800387570654	4.032769332019085	-8.359569853777904	1.6575000286102295	135	135	-1	-1
Eara	71	-0.3198845454864314	5.569102847221355	-8.92141916656604	1.5724999904632568	149	149	-1	-1
ABalppa	71	-8.957054382288243	11.632348042564331	-2.4305441678733732	1.402500033378601	152	152	-1	-1
ABalaaa	71	-23.214414182285594	3.000923239623358	-0.5556208600030783	1.3271334171295166	155	155	-1	-1
rNucleus2lrl	71	3.986295577591615	2.7253502462815504	13.2644342335885	0.9775000214576721	156	156	-1	-1
ABplpaa	71	-2.98652982137741	10.568652571123133	0.26025994325444746	1.2324999570846558	159	159	-1	-1
New nucleus64rl	71	10.411231830786209	2.693932249849701	11.317203384655514	1.1050000190734863	162	162	-1	-1
Dpa	71	5.052569125798107	6.891424798924479	-1.4567535681481139	0.9775000214576721	168	168	-1	-1
MSaaa	71	-15.422646130114499	-3.0243055887779198	-2.2449883765962024	1.6150000095367432	171	171	-1	-1
ABplapa	71	-5.054283574213992	4.024665580647646	9.236702272115721	1.5724999904632568	172	172	-1	-1
Da	71	16.778181347821743	6.593653349985362	-0.09256085156432459	1.5299999713897705	173	173	-1	-1
MSppa	71	-0.048645405332828004	-1.7109546727142275	-4.568278302267116	1.7425000667572021	177	177	-1	-1
ABarppp	71	3.3793728976556414	0.48203895083318954	0.491650133579096	1.402500033378601	182	182	-1	-1
MSpap	71	-0.2332167555357771	0.22939323473559892	-10.713374659666805	1.784999966621399	184	184	-1	-1
ABpraap	71	3.230840222254812	-8.714737024108597	4.155510703165432	1.8274999856948853	187	187	-1	-1
ABprapp	71	10.653700587044336	-7.930397878382209	4.726481164040456	1.3174999952316284	189	189	-1	-1
MSppp	71	-3.4969981595756567	2.138498683088014	-0.2641860140838822	1.6575000286102295	190	190	-1	-1
Ealp	71	7.837654089708105	-2.9512735302297894	-8.400469694479419	1.6150000095367432	191	191	-1	-1
ABalaap	71	-18.613728700580616	0.14478377957195498	-1.6671749336073438	1.2324999570846558	192	192	-1	-1
ABprpap	71	-2.4413692832535916	-8.320168758738257	6.462638900747659	1.274999976158142	195	195	-1	-1
Dp	71	16.13161878589443	4.7203892088948045	4.005154839443918	1.6575000286102295	197	197	-1	-1
Eplp	71	13.120995428085292	-0.022891635112033404	-2.6389662413681956	1.6575000286102295	204	204	-1	-1
ABplaaa	71	-12.847879378797758	-0.6412115603917856	8.33464558521141	1.402500033378601	205	205	-1	-1
ABprppa	71	8.090894420628057	-4.493553964503096	6.795678739224441	1.8700000047683716	209	209	-1	-1
ABprppp	71	4.809293109023836	-4.532935698330716	10.776104416429868	1.3600000143051147	216	216	-1	-1
P4	71	17.726783200661195	2.030943463722029	-3.1864634098992166	1.1050000190734863	217	217	-1	-1
MSpaa	71	-7.418861700694301	1.5164559938488664	-10.851132696247097	1.7000000476837158	223	223	-1	-1
ABplpap	71	-4.194562319850826	8.573037560862227	-7.673870134733755	1.7000000476837158	225	225	-1	-1
ABplaap	71	-9.455350163972701	6.4648051433340274	3.2676685257070757	1.6150000095367432	227	227	-1	-1
Eala	72	1.8650631673432818	-4.516327977421195	-7.68367959749339	1.6150000095367432	4	4	-1	-1
Nucleus2lrrlll	72	14.799266473776969	1.377024991444077	5.700466519420124	1.0625	11	12	-1	-1
ABarap	72	-6.263896570856593	-6.23334971607652	-0.8658744851235816	1.402500033378601	27	27	70	12
Dpp	72	11.493901142945576	9.14173239157686	-2.3477129005842534	1.0625	28	28	-1	-1
ABarpaa	72	-7.810409527041448	-6.25636327672234	9.872336757726607	1.784999966621399	29	29	-1	-1
MSaap	72	-11.314650984648846	-1.7093144514867435	-8.35764739595542	1.7000000476837158	30	30	-1	-1
Epra	72	9.82921997820411	0.037219776318954345	-9.510435136096872	1.4875000715255737	31	31	-1	-1
ABplapp	72	-0.6554350466320796	5.570253931514573	5.651775478911306	1.5724999904632568	33	33	-1	-1
Dap	72	11.45799861090617	3.3876725743899447	0.43755530931923947	1.1475000381469727	34	34	-1	-1
ABalapa	72	-17.300006660669624	5.906673788611231	6.209498926300187	1.2324999570846558	42	42	-1	-1
Epla	72	8.541680060574848	-4.290077304410118	-2.290544373975809	1.5724999904632568	45	45	-1	-1
MSapp	72	-4.296322699580028	-3.160148478788237	-7.945599783965305	1.7000000476837158	58	58	-1	-1
ABpraaa	72	4.448091782093302	-7.042709331894252	-0.5834847811557848	1.9550000429153442	62	62	-1	-1
ABplppa	72	2.667918980998761	7.849505611351738	2.797120456882536	0.7225000262260437	74	74	-1	-1
ABprapa	72	11.969066904915547	-5.416334157284457	1.4983625231864999	1.2324999570846558	75	75	-1	-1
ABprpaa	72	-2.7959460207279108	-1.8576248712479595	13.186842184542707	1.784999966621399	82	82	-1	-1
ABalppp	72	-5.664132199316343	3.5384479789792276	-5.491600110745185	1.7425000667572021	87	87	-1	-1
MSapa	72	-9.01789983568431	1.1627521277469834	-2.4760155560614483	1.5724999904632568	92	92	-1	-1
Eprp	72	14.508462409898248	5.560841126805744	-6.123886672096101	1.5724999904632568	94	94	-1	-1
ABaraap	72	-14.966407250418788	-6.725396028659306	5.859336573121284	1.402500033378601	99	16	-1	-1
Daa	72	5.858748119450258	2.4660668914909305	7.850995033457201	1.3174999952316284	100	100	-1	-1
ABarpap	72	-4.0832500525900945	1.1771957150512744	4.256779135099122	1.7000000476837158	107	107	-1	-1
ABarppa	72	-0.5319114110372907	-4.639626419484879	8.08646650954717	1.2324999570846558	118	118	-1	-1
ABalapp	72	-13.480437111661653	0.44801237482169276	0.6968942849494817	1.363440752029419	119	119	-1	-1
ABplppp	72	1.7780233531878895	10.352448485266754	-2.3359949388801993	1.5299999713897705	126	126	-1	-1
ABaraaa	72	-15.312992062578564	-2.238908864017945	4.2175215833043	1.0199999809265137	131	16	-1	-1
ABalpap	72	-13.40295883267976	5.136977585004159	-4.200380803693092	1.2324999570846558	132	127	-1	-1
Earp	72	6.1051866789300595	4.0709759296103645	-8.425360206009364	1.6150000095367432	135	135	-1	-1
rNucleus2lrrllr	72	13.317630033974432	-2.738949930817509	7.712655440926218	1.1475000381469727	138	73	-1	-1
Eara	72	-0.46184301125064553	5.36347694793922	-8.577630296266141	1.5724999904632568	149	149	-1	-1
ABalppa	72	-8.776765366779145	11.048979157346771	-2.4318158717071547	1.4450000524520874	152	152	-1	-1
ABalaaa	72	-23.052156654712658	3.0263943046842106	-0.5994810948240521	1.369633436203003	155	155	-1	-1
rNucleus2lrl	72	3.542911439207766	1.998242275397863	13.508103098555722	1.190000057220459	156	156	-1	-1
ABplpaa	72	-3.1561128174129816	9.976196381206579	0.27720907954550356	0.7649999856948853	159	159	-1	-1
New nucleus64rl	72	10.943137684867583	3.2674060087039605	12.300160160133906	1.3174999952316284	162	162	-1	-1
ABalpaa	72	-17.963113979372338	8.366163015098323	-3.710613543963104	1.4450000524520874	167	127	-1	-1
Dpa	72	4.829481509330975	6.67306400576587	-1.0910356409179172	1.0199999809265137	168	168	-1	-1
MSaaa	72	-15.122965284522472	-3.650578856549196	-3.1473176907005374	1.6150000095367432	171	171	-1	-1
ABplapa	72	-4.993453872236246	4.2175559473993545	8.914843519226311	0.8924999833106995	172	172	-1	-1
Da	72	16.692514960436768	5.723547196683063	-0.5853102738832301	1.4875000715255737	173	173	-1	-1
MSppa	72	-0.08638611170078526	-2.37438434229183	-4.434261084832514	1.7000000476837158	177	177	-1	-1
ABarppp	72	3.3793728976556414	0.48203895083318954	0.491650133579096	1.402500033378601	182	182	-1	-1
MSpap	72	0.005111641233552403	0.12929982352831004	-10.54873600593645	1.7425000667572021	184	184	-1	-1
ABpraap	72	3.499583470013014	-8.718385251940033	4.159219980451081	1.8700000047683716	187	187	-1	-1
ABprapp	72	10.22549013243071	-8.24260582287019	4.278863011122231	1.4875000715255737	189	189	-1	-1
MSppp	72	-3.2333128064075303	1.9965504464580115	-0.030047730836418207	1.6150000095367432	190	190	-1	-1
Ealp	72	7.53849599096103	-3.04407048577421	-8.243249595320362	1.5724999904632568	191	191	-1	-1
ABalaap	72	-18.683628698048604	-1.7628470514082824	-2.374676598684861	1.5299999713897705	192	192	-1	-1
ABprpap	72	-2.136563059623065	-9.54149688712652	6.551525240007692	1.8274999856948853	195	195	-1	-1
Dp	72	15.860085217418716	5.014422543984803	4.489214672611816	1.6575000286102295	197	197	-1	-1
Eplp	72	13.073071836005212	-0.22956709152516908	-3.265734610855961	1.5724999904632568	204	204	-1	-1
ABplaaa	72	-13.077660226921804	1.8926925383597273	9.94447656439326	1.402500033378601	205	205	-1	-1
ABprppa	72	7.604121837909248	-4.569967159685656	6.927259443687361	1.912500023841858	209	209	-1	-1
ABprppp	72	5.242561458227535	-4.082427745044166	10.993293563386278	1.4450000524520874	216	216	-1	-1
P4	72	16.709914598483653	1.7954565909848736	-1.8137448328974242	2.3375000953674316	217	217	-1	-1
MSpaa	72	-7.3935047442955035	1.4746011684261524	-10.781633066729988	1.7000000476837158	223	223	-1	-1
ABplpap	72	-4.330555858015897	8.677186370923089	-7.457573835929142	1.7425000667572021	225	225	-1	-1
ABplaap	72	-9.754508262719778	6.372008187789607	3.424888624866131	1.7000000476837158	227	227	-1	-1
Eala	73	1.9766067821186228	-4.407147261514915	-7.8665390913485815	1.6575000286102295	4	4	-1	-1
Nucleus2lrrlll	73	14.461255078440054	2.7922930437150493	6.260278667058344	0.8924999833106995	11	11	-1	-1
ABarapa	73	-8.188352782602129	-7.023827084386463	1.4393617320249357	1.3600000143051147	12	47	-1	-1
Dpp	73	11.792536107931248	9.953600209090926	-1.7598248452782186	1.190000057220459	28	28	-1	-1
ABarpaa	73	-8.104509731198448	-6.210860223468192	9.799127850923849	1.8274999856948853	29	29	-1	-1
MSaap	73	-10.665620874357101	-1.6074301912433313	-8.533088335239313	1.7425000667572021	30	30	-1	-1
Epra	73	9.64666338882245	0.19190354547938338	-9.766503536754822	1.5299999713897705	31	31	-1	-1
ABplapp	73	-1.1467427770960097	4.636470504217749	5.268675974390762	1.3600000143051147	33	33	-1	-1
Dap	73	10.945346324943607	4.072184427945795	1.2447455992103287	1.3174999952316284	34	34	-1	-1
[truncated: 1,854 more rows]
