# Supplementary material for: Wnt Signaling Induces Asymmetric Dynamics in the Actomyosin Cortex of the C. elegans Endomesodermal Precursor Cell
Source: Front Cell Dev Biol. 2021 Sep 17;9:702741. doi: 10.3389/fcell.2021.702741 (PMC8484649; doi:10.3389/fcell.2021.702741)
Supplement: Supplementary file 2 [file Data_Sheet_1.ZIP › supplementary_material/lineages/mom2UnScaledLineages/E1-270519-mom2LineageNaligned.gr]

cell	time	x	y	z	radius	self	parent	child1	child2
EMS	1	5.265830657479108	-11.495737934795507	4.408905960478168	2.805000066757202	5	-1	-1	-1
ABa	1	-14.504844946255837	-7.084760514481545	5.591721315441054	3.2725000381469727	250	-1	-1	-1
ABp	1	-1.7120779764285239	0.8119096694296255	7.75785444419727	3.5275001525878906	284	-1	-1	-1
P2	1	14.459470321213487	-7.754209076726539	5.957051192899585	2.634999990463257	305	-1	-1	-1
EMS	2	4.657255289279802	-12.094228789383163	3.0850593872853587	3.1875	5	5	-1	-1
ABa	2	-17.15213534965566	-7.087210536516201	5.581838760542114	3.569999933242798	250	250	-1	-1
ABp	2	0.24878377662842976	3.628664518989715	8.9066967216398	3.825000047683716	284	284	-1	-1
P2	2	16.48086894757654	-6.8454271366200246	5.25326888027004	2.9750001430511475	305	305	-1	-1
EMS	3	3.0881124222650067	-12.734074977511295	1.7412169129609545	3.4000000953674316	5	5	-1	-1
ABa	3	-18.924550501648593	-7.721137512912813	5.318815579855645	3.740000009536743	250	250	-1	-1
ABp	3	-0.41198036985342934	4.339792216107968	10.27195793441681	3.952500104904175	284	284	-1	-1
P2	3	19.45985049347092	-7.442077871463018	5.021316201601405	3.1875	305	305	-1	-1
EMS	4	1.7829656347903928	-13.31266833245208	2.041752488693575	3.5275001525878906	5	5	-1	-1
ABa	4	-17.612245349666637	-5.894928234492419	4.984689934039332	4.079999923706055	250	250	-1	-1
ABp	4	2.3203216801972957	2.177062479509143	7.785444123495658	3.995000123977661	284	284	-1	-1
P2	4	19.592936815712278	-7.4715644094560485	4.470254883389563	3.442500114440918	305	305	-1	-1
EMS	5	0.6109051695571381	-13.920748225385898	1.7912267462143534	3.697499990463257	5	5	-1	-1
ABa	5	-16.918912812266143	-5.119627672611139	4.7618692665253555	4.335000038146973	250	250	-1	-1
ABp	5	2.4461223992064536	2.070954751000057	7.7428374379241625	4.164999961853027	284	284	-1	-1
P2	5	18.812595236521183	-5.902735640957905	4.0247289440284675	3.5275001525878906	305	305	-1	-1
EMS	6	0.4068250450964355	-15.581846327226739	0.5773777096697286	3.867500066757202	5	5	-1	-1
ABa	6	-16.581746365564083	-3.488016108763328	5.424656984858139	3.1024999618530273	250	250	-1	-1
ABp	6	2.1759030333663527	1.258108574941911	7.9518532255767385	2.932500123977661	284	284	-1	-1
P2	6	17.91480085848541	-4.82615010578937	4.458294262667778	3.6549999713897705	305	305	-1	-1
EMS	7	-1.0038214732657114	-16.012366717827973	-0.1414954675197917	3.952500104904175	5	5	-1	-1
ABa	7	-14.500559197705476	-3.0080813084377844	5.626269624828812	2.4649999141693115	250	250	42	190
ABp	7	1.7487431404485825	0.4238349370745693	7.072551256667031	2.2950000762939453	284	284	7	115
P2	7	17.481782025618923	-4.378150246416068	4.098963679654095	3.740000009536743	305	305	-1	-1
EMS	8	0.06846904273723237	-15.36749100575625	-0.9554846511756567	4.079999923706055	5	5	-1	-1
ABpl	8	1.5194400856915948	0.4990660581772661	9.26049216201155	1.6575000286102295	7	2	-1	-1
ABal	8	-15.719759260321766	-5.255831841403247	5.250212602367249	1.6575000286102295	42	1	-1	-1
ABpr	8	1.4637500217723334	3.0294542414475067	3.811826338094386	1.9550000429153442	115	2	-1	-1
ABar	8	-15.648713527024446	-2.3355288060332855	1.578743860504498	1.9550000429153442	190	1	-1	-1
P2	8	17.314317013434234	-3.681000837213166	4.920662037143611	3.7825000286102295	305	305	-1	-1
EMS	9	0.950375419926598	-13.580357303675045	-0.7673507844902243	4.122499942779541	5	5	-1	-1
ABpl	9	2.248946161803373	3.99946203856593	7.44512745640915	2.2100000381469727	7	7	-1	-1
ABal	9	-16.972402934673962	-6.339896922550032	6.964596386809269	2.507499933242798	42	42	-1	-1
ABpr	9	3.164787910663772	5.485779000067382	3.734532125289609	2.3375000953674316	115	115	-1	-1
ABar	9	-15.887426818878199	-0.986974570737151	1.5852609883508524	2.677500009536743	190	190	-1	-1
P2	9	15.819661307963322	-5.7674499129626815	2.9904393110509147	3.867500066757202	305	305	-1	-1
EMS	10	0.7387552147839752	-12.976087130104835	-0.5230160632811973	1.8700000047683716	5	5	119	204
ABpl	10	1.518250530034453	2.345032943495566	8.390417519498946	2.4649999141693115	7	7	-1	-1
ABal	10	-16.62925222886496	-7.161551969830972	6.632548806815801	2.932500123977661	42	42	-1	-1
ABpr	10	4.197226177223459	4.567607039457039	2.286557755415794	2.7200000286102295	115	115	-1	-1
ABar	10	-13.93932597326095	-0.4775532324185783	2.3379349465333674	2.932500123977661	190	190	-1	-1
P2	10	14.78499202805274	-7.87518640001435	2.132230050295962	3.9100000858306885	305	305	-1	-1
ABpl	11	0.7245273000360946	1.9146524456432972	9.831875487931146	3.2300000190734863	7	7	-1	-1
ABal	11	-18.407397162515117	-7.6842018010259405	6.414631799342278	3.2300000190734863	42	42	-1	-1
ABpr	11	4.64885927363752	5.144668655401976	2.5220858456415822	2.8475000858306885	115	115	-1	-1
E	11	3.0633231392212767	-13.281011557922326	-1.7179659294390786	1.402500033378601	119	5	-1	-1
ABar	11	-12.51685362566652	1.764278088815366	1.6331726753569946	3.1875	190	190	-1	-1
MS	11	-1.6277913376687236	-12.884267847093442	-2.6519305198845142	1.3600000143051147	204	5	-1	-1
P2	11	14.41762085148959	-9.138310573571635	2.158321657455307	4.037499904632568	305	305	-1	-1
ABpl	12	-0.9164845900153222	2.234335328499506	9.956004011016889	3.2300000190734863	7	7	-1	-1
ABal	12	-19.040940983560986	-8.888352898597166	7.542846042925305	3.3575000762939453	42	42	-1	-1
ABpr	12	5.157664692606514	5.77995532912754	2.7814174926993047	2.9750001430511475	115	115	-1	-1
E	12	5.148684267162127	-13.100252238516129	-1.0981110032539516	1.7425000667572021	119	119	-1	-1
ABar	12	-12.392242462314503	3.5041372456245807	0.7204913472728964	3.4850001335144043	190	190	-1	-1
MS	12	-1.5477016331924782	-13.271153146952921	-2.8085523823090988	1.7425000667572021	204	204	-1	-1
P2	12	15.644106517338079	-6.813938850090118	2.025924047276524	3.952500104904175	305	305	-1	-1
ABpl	13	-1.8997167380099798	0.2960991098385075	9.16670367762377	3.2300000190734863	7	7	-1	-1
ABal	13	-18.853302221979533	-8.372542339006047	6.133996809498807	3.4850001335144043	42	42	-1	-1
ABpr	13	5.666470111575507	6.4152420028531045	3.040749139757027	3.1024999618530273	115	115	-1	-1
E	13	5.4147296729199885	-11.988230581538636	-1.7253690771209822	2.507499933242798	119	119	-1	-1
ABar	13	-10.637143894018092	5.642890390589681	1.593697610154854	3.569999933242798	190	190	-1	-1
MS	13	-1.8549178274831726	-12.929262635164148	-3.2104903010207035	2.549999952316284	204	204	-1	-1
P2	13	15.535364240301517	-5.870667981980492	2.4080766994875273	1.912500023841858	305	305	19	103
ABpl	14	-1.745139871989853	-1.5373890776423564	8.423701563430892	3.2300000190734863	7	7	-1	-1
C	14	16.162430297597744	-3.076120761352964	4.0829854187274055	1.8274999856948853	19	19	-1	-1
ABal	14	-19.2677012074576	-6.899482465631873	5.650863159849115	3.612499952316284	42	42	-1	-1
P3	14	16.189100925275103	-9.000406177783828	0.6015410705158675	1.8274999856948853	103	19	-1	-1
ABpr	14	5.895152422964936	6.648135126641513	3.1359604614658174	3.2300000190734863	115	115	-1	-1
E	14	5.832113062823155	-11.914499050513855	-1.6940677837694365	2.507499933242798	119	119	-1	-1
ABar	14	-9.247860680709852	6.706417697715197	2.0296470207687567	3.6549999713897705	190	190	-1	-1
MS	14	-2.755075866576485	-13.707592749285672	-4.608244853136555	3.0174999237060547	204	204	-1	-1
ABpl	15	-2.024754024669978	-6.6237615594337225	6.360122987855348	3.2300000190734863	7	7	-1	-1
C	15	15.18156181066063	-3.159441330723904	5.125004956089448	2.0824999809265137	19	19	-1	-1
ABal	15	-20.14244922013962	-7.439000244233471	5.429139223079988	2.507499933242798	42	42	-1	-1
P3	15	17.398285457683812	-10.718057705660481	0.988155956802617	2.1675000190734863	103	103	-1	-1
ABpr	15	7.917613191401209	6.881948310302254	3.777118730436693	2.549999952316284	115	115	-1	-1
E	15	9.354151478904999	-11.372531249877603	-1.4624612921013709	2.5924999713897705	119	119	-1	-1
ABar	15	-9.74582727973196	6.1567009784774465	3.963255254338451	3.0174999237060547	190	190	-1	-1
MS	15	-5.01637716559137	-11.421856964686725	-4.768021431704423	3.2300000190734863	204	204	-1	-1
ABpl	16	-1.4698558749934902	-9.220681513248424	5.308876124096201	3.2300000190734863	7	7	-1	-1
C	16	17.197799292796983	-3.677221489933966	7.619557062769925	2.507499933242798	19	19	-1	-1
ABal	16	-19.174596118091927	-7.321023720176941	4.9406804915712375	2.8475000858306885	42	42	-1	-1
P3	16	17.86617456556969	-10.970848329095762	-0.7314375138316023	2.549999952316284	103	103	-1	-1
ABpr	16	7.55571731904556	7.849536457470429	4.707833289496399	2.507499933242798	115	115	-1	-1
E	16	9.4227816200668	-11.536862259333791	-1.5288708081000646	2.932500123977661	119	119	-1	-1
ABar	16	-10.07334446214428	6.4566262544357516	4.623332774120483	2.3375000953674316	190	190	-1	-1
MS	16	-5.728582108263364	-10.880229693717219	-3.4716692225675585	1.6575000286102295	204	204	-1	-1
ABpl	17	-2.292100774553098	-10.265671018056022	6.501000396036474	1.784999966621399	7	7	116	307
C	17	17.65659249842596	-1.852542173675896	7.821495809316757	2.9750001430511475	19	19	-1	-1
ABal	17	-18.780939694300212	-8.46920092191794	2.8577381475920047	1.6150000095367432	42	42	61	206
P3	17	18.996697976352273	-10.942721488431681	-0.17668466199101518	2.677500009536743	103	103	-1	-1
ABpr	17	6.826704747576481	5.212010965154212	4.714910330602143	1.9550000429153442	115	115	120	350
E	17	9.073901132600575	-10.603930066851206	-1.1517170548936506	3.0174999237060547	119	119	-1	-1
ABar	17	-8.435316976517964	4.590151967180589	4.951036607332886	2.2100000381469727	190	190	301	126
MS	17	-5.970279804542218	-11.078466862820036	-3.0133197384230566	2.2100000381469727	204	204	-1	-1
C	18	16.252610839928458	-1.8983171288699698	8.8773202265402	3.1449999809265137	19	19	-1	-1
ABalp	18	-19.11088791910479	-5.707060270859126	7.2140454789680515	1.4875000715255737	61	42	-1	-1
P3	18	19.904139873970212	-10.087771960627627	0.7126145310797529	2.805000066757202	103	103	-1	-1
ABplp	18	-0.3432519468434292	-11.235368657592105	4.4956575646090275	1.4875000715255737	116	7	-1	-1
E	18	9.022333097685578	-9.6024357600364	-0.745761495977141	2.8475000858306885	119	119	-1	-1
ABprp	18	5.1474545423393545	7.302679025639549	8.79438960143032	1.9627273082733154	120	115	-1	-1
ABara	18	-9.383931407376313	5.189112831309273	3.0325406952787457	1.784999966621399	126	3	-1	-1
MS	18	-5.0898020102029715	-10.650226229420086	-2.836701974866877	2.1675000190734863	204	204	-1	-1
ABala	18	-17.964297337672967	-8.483929004872252	1.235855486308024	1.402500033378601	206	42	-1	-1
ABarp	18	-9.930406329241432	4.786968694785641	9.881786665529368	1.6150000095367432	301	190	-1	-1
ABpla	18	-1.3723897294305778	-7.966256690249374	9.594756299268647	1.402500033378601	307	7	-1	-1
ABpra	18	6.131120337586569	6.9576494409459775	2.7227171505342613	1.4450000524520874	350	115	-1	-1
C	19	15.21338221948684	-0.1938940938697109	9.025462290962441	3.1875	19	19	-1	-1
ABalp	19	-19.721146347603934	-5.322454728200931	6.828411927759294	1.8700000047683716	61	61	-1	-1
P3	19	20.439911140925474	-9.025774615664437	1.6846283340568013	2.890000104904175	103	103	-1	-1
ABplp	19	0.6214895120543025	-11.493188804970977	4.9338957519550775	1.912500023841858	116	116	-1	-1
E	19	11.257969892839455	-9.78499441422817	-0.8122864076426914	3.1875	119	119	-1	-1
ABprp	19	4.216964534660093	8.063831034772102	8.56037893736325	2.1114773750305176	120	120	-1	-1
ABara	19	-9.104616139279308	3.9244890676740702	0.9019926904451179	2.2950000762939453	126	126	-1	-1
MS	19	-4.537649237758605	-11.589077633634188	-4.294675021711226	3.1449999809265137	204	204	-1	-1
ABala	19	-17.497395239072482	-10.462460604452426	3.132837344667115	1.912500023841858	206	206	-1	-1
ABarp	19	-10.566202022876725	6.103756634887462	8.79498706153054	2.1675000190734863	301	301	-1	-1
ABpla	19	-1.968204190190179	-6.2574140335955155	8.667078045335852	1.6716666221618652	307	307	-1	-1
ABpra	19	7.629269402382022	5.906910989240237	2.301649270102198	1.4450000524520874	350	350	-1	-1
C	20	14.727368688421874	-0.10329461543830432	9.06057051360959	3.315000057220459	19	19	-1	-1
ABalp	20	-19.519429884200772	-5.516272275650149	6.210941093548759	2.507499933242798	61	61	-1	-1
P3	20	20.982968011112938	-7.88715608018519	2.1481875043935035	2.932500123977661	103	103	-1	-1
ABplp	20	1.3876261506988348	-11.181394733465229	5.062907854656863	2.0824999809265137	116	116	-1	-1
E	20	10.08578218888134	-9.222079574198434	-0.5879475875652598	2.677500009536743	119	119	-1	-1
ABprp	20	3.6727181088154865	8.771179384611155	7.226745124513947	2.2602274417877197	120	120	-1	-1
ABara	20	-9.500508985403707	2.0467558871614564	0.6787506011125373	2.5924999713897705	126	126	-1	-1
MS	20	-3.3457812890464234	-11.801902992942352	-3.2978770532289867	3.059999942779541	204	204	-1	-1
ABala	20	-16.23689810898182	-10.839616163679054	4.063226122213876	2.634999990463257	206	206	-1	-1
ABarp	20	-11.323497236714076	6.056482089615472	7.694171866761009	2.5924999713897705	301	301	-1	-1
ABpla	20	-2.5671302940997403	-4.924368048377058	8.66609671025786	1.9408334493637085	307	307	-1	-1
ABpra	20	7.39641313091035	5.973193346371174	1.7881956621789539	1.7425000667572021	350	350	-1	-1
C	21	14.71422606480759	1.1023560722108399	10.088995882019535	3.3575000762939453	19	19	-1	-1
ABalp	21	-20.430112408401108	-5.576025518759575	6.723202655484707	2.805000066757202	61	61	-1	-1
P3	21	21.066042120014284	-6.727249975645716	1.5397332856707715	2.9750001430511475	103	103	-1	-1
ABplp	21	2.153762789343366	-10.869600661959483	5.191919957358647	2.252500057220459	116	116	-1	-1
E	21	10.617506734479221	-9.03190148127945	-0.5090406333593194	2.5924999713897705	119	119	-1	-1
ABprp	21	2.9022802713638534	9.929555526988306	7.154355298154359	2.4089772701263428	120	120	-1	-1
ABara	21	-9.598723113059037	2.2714500420170642	-0.8491127844499493	2.805000066757202	126	126	-1	-1
MS	21	-2.2708726345362185	-11.644101097507676	-3.2302754912429967	2.9750001430511475	204	204	-1	-1
ABala	21	-15.201843448622446	-12.244863717759966	3.496841771577178	2.890000104904175	206	206	-1	-1
ABarp	21	-11.523657878542256	6.4381979727823895	7.848294241544144	2.8475000858306885	301	301	-1	-1
ABpla	21	-3.123457026626349	-3.6863411632436094	9.705827470887755	2.9750001430511475	307	307	-1	-1
ABpra	21	7.824193764228185	6.499342380959776	0.3843462878024042	2.252500057220459	350	350	-1	-1
C	22	13.938058445698735	2.3720093597896352	10.061712228872894	3.315000057220459	19	19	-1	-1
ABalp	22	-20.984262575985177	-4.458224542799532	5.016432729633893	2.9750001430511475	61	61	-1	-1
P3	22	21.160448553505212	-4.618903428545977	1.3159312830788017	2.9750001430511475	103	103	-1	-1
ABplp	22	2.919899427987898	-10.557806590453735	5.320932060060432	2.4225001335144043	116	116	-1	-1
E	22	11.086330920572523	-8.788669524105922	-0.40883033636763066	2.507499933242798	119	119	-1	-1
ABprp	22	1.1255648803471325	10.765797954936868	6.947954068746876	2.557727336883545	120	120	-1	-1
ABara	22	-9.055412725205171	1.0680799211069292	-1.335282414163339	2.9750001430511475	126	126	-1	-1
MS	22	-1.1933458415187517	-11.973373018710044	-2.281083183615152	1.402500033378601	204	204	48	333
ABala	22	-13.805020154632285	-13.4467046860455	2.474607424437428	3.0174999237060547	206	206	-1	-1
ABarp	22	-13.160002303868731	7.3215758627917005	6.582377386347687	2.890000104904175	301	301	-1	-1
ABpla	22	-5.586474789044394	-1.2067878311954443	10.163521726530421	2.4791667461395264	307	307	-1	-1
ABpra	22	8.430405471369948	5.242917586257375	-0.12312700975994795	2.380000114440918	350	350	-1	-1
C	23	12.833565804695	2.2745706097543774	8.399837765325723	3.4000000953674316	19	19	-1	-1
MSa	23	-3.9924677337065773	-11.800403402864436	-1.1412374412360138	1.274999976158142	48	4	-1	-1
ABalp	23	-20.741009058131347	-4.072089037979012	4.094734786061991	3.0174999237060547	61	61	-1	-1
P3	23	21.263202907160625	-3.108907843284929	1.9286138529157402	2.9750001430511475	103	103	-1	-1
ABplp	23	3.6231357071278514	-10.192958654693445	5.471247505547964	2.5924999713897705	116	116	-1	-1
E	23	11.67522604401776	-8.540268150239836	-0.3061205517344927	2.4225001335144043	119	119	114	85
ABprp	23	0.12812779180591105	10.708184576279761	5.842139898694446	2.557727336883545	120	120	-1	-1
ABara	23	-9.27836525493738	0.7239096521168753	-1.4755999090850744	3.059999942779541	126	126	-1	-1
ABala	23	-12.625674086166828	-12.762003602595628	2.216678534276303	3.0174999237060547	206	206	-1	-1
ABarp	23	-14.096094854480356	7.023010284162348	5.91860833293691	2.932500123977661	301	301	-1	-1
ABpla	23	-4.367020248978386	-1.3010267641570872	9.589849623878678	2.748333692550659	307	307	-1	-1
MSp	23	0.31445248756644506	-11.09257463060967	-1.3792858259324001	1.274999976158142	333	204	-1	-1
ABpra	23	8.396154020151478	4.7395857245036925	-0.3273545330389276	2.507499933242798	350	350	-1	-1
C	24	11.878728087536732	2.121938131012259	8.334735690981182	3.442500114440918	19	19	-1	-1
MSa	24	-5.432825477287114	-10.999565915102698	-2.9795189574300616	1.6150000095367432	48	48	-1	-1
ABalp	24	-20.626795141161494	-2.7846477431212553	4.6172050094730395	3.0174999237060547	61	61	-1	-1
Ea	24	11.220039905748077	-9.126281926065506	-3.243044531759209	1.6652274131774902	85	112	-1	-1
P3	24	21.322864384790382	-2.3667636460113206	3.3088719915414453	3.0174999237060547	103	103	-1	-1
Ep	24	16.133358930277865	-7.699736390049678	0.5892543432179234	1.3174999952316284	114	112	-1	-1
ABplp	24	4.44644292361974	-9.822941302240595	5.624062438676947	2.762500047683716	116	116	-1	-1
ABprp	24	-0.4207860987636357	10.851837918965712	5.898551464127342	2.812727451324463	120	120	-1	-1
ABara	24	-8.180537473798287	0.43660296674497245	-1.588423039950867	3.1024999618530273	126	126	-1	-1
ABala	24	-13.848367508107655	-11.872566608105835	4.1919121183395	3.1024999618530273	206	206	-1	-1
ABarp	24	-12.843944684770857	7.244204877236687	6.012512212991545	3.0174999237060547	301	301	-1	-1
ABpla	24	-4.965946352887947	0.032019221061371006	9.588868288800684	3.0174999237060547	307	307	-1	-1
MSp	24	0.7406773022767932	-10.754323573351135	-2.3197876246486	1.6150000095367432	333	333	-1	-1
ABpra	24	6.768157514989484	5.024612652674311	-0.7567868158064761	2.3375000953674316	350	350	-1	-1
C	25	11.87766577060445	2.7969102833670063	6.989796485911928	2.890000104904175	19	19	-1	-1
MSa	25	-6.217707282478291	-11.16542688672121	-2.5098640810656088	2.252500057220459	48	48	-1	-1
ABalp	25	-19.752047128479468	-2.2451299645196596	4.838928946242165	3.059999942779541	61	61	-1	-1
Ea	25	10.699774923464641	-9.53901430938778	-3.41216383239104	1.8139773607254028	85	85	-1	-1
P3	25	21.299945258161497	-1.9216550652047413	3.4892966843932274	2.9750001430511475	103	103	-1	-1
Ep	25	16.856896197539445	-7.292923218458922	-0.3224456497881816	1.912500023841858	114	114	-1	-1
ABplp	25	4.28066097173489	-10.108888290283547	5.5075477741824095	2.890000104904175	116	116	-1	-1
ABprp	25	-0.5865680506484848	10.56589093092276	5.782036799632804	2.982727527618408	120	120	-1	-1
ABara	25	-7.837386767989284	-0.38505208053596696	-1.9204706199443353	3.1449999809265137	126	126	-1	-1
ABala	25	-13.802656493574743	-11.591789036755442	4.305927295192589	3.1449999809265137	206	206	-1	-1
ABarp	25	-13.072626996160286	7.011311753448279	5.917300891282756	3.059999942779541	301	301	-1	-1
ABpla	25	-5.086017290239883	0.02684980436881146	9.586368801159235	3.0174999237060547	307	307	-1	-1
MSp	25	0.7563108256734787	-11.276053344673771	-1.991757684860037	2.3375000953674316	333	333	-1	-1
ABpra	25	6.615390947994057	4.704009709945771	-1.4268622861543052	2.677500009536743	350	350	-1	-1
C	26	10.631245382552173	2.464438545091022	6.850786432644345	1.6150000095367432	19	19	88	122
MSa	26	-6.886692110399774	-11.026942960727819	-2.455952003274162	2.634999990463257	48	48	-1	-1
ABalp	26	-20.100800377220835	-2.4831925050006274	4.741218136891925	3.059999942779541	61	61	-1	-1
Ea	26	11.380219314700566	-9.900052525784462	-3.556288256608378	2.2177274227142334	85	85	-1	-1
P3	26	20.844009218232756	-1.0285482441003067	3.3103901441049013	3.0174999237060547	103	103	-1	-1
Ep	26	17.411539869766212	-7.547853706346518	-0.42396338843402326	2.4649999141693115	114	114	-1	-1
ABplp	26	4.109149238192818	-10.283558133124854	5.436139282900816	3.0174999237060547	116	116	-1	-1
ABprp	26	-0.30906308157618234	11.45535829749696	5.064566379339882	2.557727336883545	120	120	-1	-1
ABara	26	-8.298925353817879	-0.5516632055810726	-2.529134665809319	3.2300000190734863	126	126	-1	-1
ABala	26	-13.652380826361718	-11.955107010353407	3.6195474573419113	3.1449999809265137	206	206	-1	-1
ABarp	26	-13.25248664986684	7.4349928724456635	5.009407827572255	3.059999942779541	301	301	-1	-1
ABpla	26	-5.206088227591819	0.021680387676252355	9.583869313517786	3.0174999237060547	307	307	-1	-1
MSp	26	2.4503193334900097	-11.238337465663532	-2.5103256637330364	2.634999990463257	333	333	-1	-1
ABpra	26	5.934946556758132	5.065047926342453	-1.2827378619369676	2.549999952316284	350	350	-1	-1
MSa	27	-8.295782807186942	-11.269565015611352	-3.6381736398910833	2.805000066757202	48	48	-1	-1
ABalp	27	-20.083611032249166	-2.817023940605561	4.605899617253089	3.1024999618530273	61	61	-1	-1
Ea	27	9.773584195025846	-10.248030895062675	-3.702796122673881	2.1114773750305176	85	85	-1	-1
Ca	27	8.505648544285911	4.2336139750598925	7.021539281506489	1.190000057220459	88	19	-1	-1
P3	27	20.75974555367427	-0.3424874633214814	3.048769720315031	3.0174999237060547	103	103	-1	-1
Ep	27	19.30975399606073	-7.020036235292515	-0.2035476197237882	2.5924999713897705	114	114	-1	-1
ABplp	27	5.082238617255033	-11.139729242342417	6.710862042675775	2.677500009536743	116	116	-1	-1
ABprp	27	-0.6063755341274124	11.38679618316474	5.035764573629786	2.557727336883545	120	120	-1	-1
Cp	27	12.878468979745353	0.8883308675324106	6.21918461199625	1.2324999570846558	122	19	-1	-1
ABara	27	-8.127413620275806	-0.3769933627397659	-2.4577261745277266	3.2300000190734863	126	126	-1	-1
ABala	27	-13.372257718782151	-11.55271346041625	3.7836677826908436	3.1449999809265137	206	206	-1	-1
ABarp	27	-13.428172343491156	7.559498510523704	4.519757050076208	3.059999942779541	301	301	-1	-1
ABpla	27	-5.326159164943755	0.01651097098369325	9.581369825876337	3.0174999237060547	307	307	-1	-1
MSp	27	2.9363328645549776	-11.32893694409494	-2.5454338863801844	2.762500047683716	333	333	-1	-1
ABpra	27	6.415359289598313	3.914732636982662	-1.7476037475230857	2.4225001335144043	350	350	-1	-1
MSa	28	-7.612226772801055	-11.254806560572634	-4.708994982963222	2.890000104904175	48	48	-1	-1
ABalp	28	-19.620389389088228	-3.6335095711939425	4.27635152490107	3.1875	61	61	-1	-1
Ea	28	9.310489790589765	-10.602539997437848	-3.8481125928785147	2.2602274417877197	85	85	-1	-1
Ca	28	7.6635961612473755	4.0095297224942765	7.467391327443743	1.7425000667572021	88	88	-1	-1
P3	28	21.226078839985174	-0.7831764224744618	1.7925247091082122	3.1024999618530273	103	103	-1	-1
Ep	28	19.191366119008638	-8.00830204923093	-1.1442601293492907	2.677500009536743	114	114	-1	-1
ABplp	28	4.8467642072761015	-10.586373068574433	5.315817689110676	3.0174999237060547	116	116	-1	-1
ABprp	28	-0.3631220162735798	11.77293168798526	4.114066630057884	2.982727527618408	120	120	-1	-1
Cp	28	13.010932970982726	0.7836847085421927	5.853463384569009	1.4591666460037231	122	122	-1	-1
ABara	28	-7.474062315751008	0.006252482589477304	-2.839668192107737	3.315000057220459	126	126	-1	-1
ABala	28	-13.095246254352547	-11.526116581914497	4.874485026894577	3.1024999618530273	206	206	-1	-1
ABarp	28	-13.3096572277142	7.376769591498562	4.985604997145058	3.1875	301	301	-1	-1
ABpla	28	-5.389059524448334	0.06956483523823609	9.602673168662085	3.0174999237060547	307	307	-1	-1
MSp	28	2.9337147260477163	-10.841863127457895	-3.4270246320220403	2.805000066757202	333	333	-1	-1
ABpra	28	6.962715613885303	3.5831791817454848	-1.3406675799333185	1.6575000286102295	350	350	-1	-1
MSa	29	-7.248902317595286	-10.863501639059555	-5.628193438893674	2.932500123977661	48	48	-1	-1
ABalp	29	-19.70154141049675	-2.571652118979718	3.0880341822563997	3.0174999237060547	61	61	-1	-1
Ea	29	10.637001802684923	-10.656955178096789	-3.8657250521619453	2.6002273559570312	85	85	-1	-1
Ca	29	7.6635961612473755	4.0095297224942765	7.467391327443743	1.8487499952316284	88	88	-1	-1
P3	29	20.943337593898345	-0.6984961557745704	0.7468136381174244	3.1024999618530273	103	103	-1	-1
Ep	29	18.408041880100015	-7.986262908298215	-1.1379529860075015	2.7200000286102295	114	114	-1	-1
ABplp	29	4.245347203584137	-9.937247999682484	3.958381045834173	1.912500023841858	116	116	-1	-1
ABprp	29	-0.3631220162735798	11.77293168798526	4.114066630057884	2.982727527618408	120	120	-1	-1
Cp	29	13.20087870556945	0.7748416409976713	5.418874942176665	1.68583345413208	122	122	-1	-1
ABara	29	-7.714331429179741	1.1669083821679118	-2.369802604833983	1.9550000429153442	126	126	-1	-1
ABala	29	-12.682036824531624	-11.153209569970372	4.487544034031668	2.125	206	206	180	208
ABarp	29	-13.830984526929917	7.639009360531033	3.4715464914439704	2.2100000381469727	301	301	-1	-1
ABpla	29	-6.189447614311336	-0.7455610980211933	9.26943354268132	1.7000000476837158	307	307	50	243
MSp	29	3.4742806964527793	-10.387165508305154	-4.319920769883845	2.8475000858306885	333	333	-1	-1
ABpra	29	7.484042916068516	3.3209397711006456	0.17339004200071773	0.8075000047683716	350	350	-1	-1
MSa	30	-6.128282648552167	-10.424922172274487	-5.446576700054595	2.890000104904175	48	48	-1	-1
ABplap	30	-2.154998631467839	1.6703605358484723	7.025387098055653	1.6575000286102295	50	17	-1	-1
ABalp	30	-19.608436321131087	-2.993193373524786	2.377851513978524	1.6575000286102295	61	61	107	179
Ea	30	10.716964268436305	-9.872845744992715	-3.547482352029877	2.6002273559570312	85	85	-1	-1
Ca	30	6.62281171923078	5.526054421776836	8.078881851293385	1.9550000429153442	88	88	-1	-1
P3	30	20.937735050965983	-1.758213743536478	0.3170552487737168	1.8274999856948853	103	103	-1	-1
Ep	30	18.236530146557943	-8.160932751139523	-1.2093614772890937	2.7200000286102295	114	114	-1	-1
ABplp	30	5.253181538507523	-9.427216759073918	3.6290436643914568	1.8274999856948853	116	116	337	150
ABprp	30	-0.671766793414393	10.755929131092778	3.700612608217026	2.2177274227142334	120	120	268	156
Cp	30	13.390513280589166	0.7284194797298227	5.07695477764252	1.912500023841858	122	122	-1	-1
ABara	30	-7.575388086556301	-0.14485003399031648	-3.4408346588154233	2.1675000190734863	126	126	326	246
ABalaa	30	-14.890087028331672	-10.852064489432083	2.983598874563235	1.402500033378601	180	9	-1	-1
ABalap	30	-10.050252705803626	-11.800024509576632	3.694532086585392	1.3174999952316284	208	206	-1	-1
ABplaa	30	-7.45124704831058	-2.8982925309016467	7.852664424511868	1.7698214054107666	243	17	-1	-1
ABarp	30	-13.80233561864381	7.08262363452281	3.246015625379243	2.125	301	301	348	354
MSp	30	3.87447474138428	-9.97960254167544	-4.153300956893463	2.890000104904175	333	333	-1	-1
ABpra	30	8.356300026000644	3.1765362749881025	-0.9613404456616146	1.5724999904632568	350	350	33	113
ABpraa	31	5.624984985235317	7.065006987731822	-2.091401963733775	1.5299999713897705	33	8	-1	-1
MSa	31	-6.605581996502306	-8.898808793033403	-5.908406123151489	2.932500123977661	48	48	-1	-1
ABplap	31	-1.0914223015472169	0.8797219887228871	6.708336443910881	1.9408334493637085	50	50	-1	-1
Ea	31	9.39605479927351	-8.758712976571864	-3.100111503402739	2.430227279663086	85	85	-1	-1
Ca	31	8.10937398198693	5.868864993437937	8.222890879843867	2.0612499713897705	88	88	-1	-1
P3	31	20.93630646811586	-3.117106812217732	0.3055391456444636	1.8274999856948853	103	103	235	192
ABalpa	31	-21.376804751766638	-2.755301097877191	3.007935182063163	1.3600000143051147	107	61	-1	-1
ABprap	31	10.532955947249958	5.08984582844627	0.3614085130192928	1.3174999952316284	113	8	-1	-1
Ep	31	16.821216163470854	-9.155148148893858	-0.5381892761964142	2.7200000286102295	114	114	-1	-1
Cp	31	13.963279788358593	0.2523962709578049	4.562110150715042	2.6491668224334717	122	122	-1	-1
ABplpa	31	1.5925814959768156	-12.170410342442601	3.043875539034872	1.6735646724700928	150	116	-1	-1
ABprpa	31	-3.7994681849468193	11.903796175251436	4.155596665308941	1.4450000524520874	156	120	-1	-1
ABalpp	31	-16.7519567549809	-1.1327981499598283	5.8396291592624525	1.3600000143051147	179	61	-1	-1
ABalaa	31	-16.61056787949177	-10.453620551607502	0.9811970330202548	1.6150000095367432	180	180	-1	-1
ABalap	31	-9.273591582052072	-12.20680730908298	1.9135280752353774	1.3600000143051147	208	208	-1	-1
ABplaa	31	-6.863780507715462	-4.0087842257168145	7.943858106015753	1.3174999952316284	243	243	-1	-1
ABaraa	31	-9.98266289419379	1.034032700785975	-2.9708540009380258	1.274999976158142	246	126	-1	-1
ABprpp	31	1.7748685037312317	10.27722535775963	5.672905527458971	1.732356309890747	268	120	-1	-1
ABarap	31	-4.022337101130804	1.6956476899277708	-1.6034391624569242	1.2324999570846558	326	126	-1	-1
MSp	31	3.1825707868339106	-9.396010034875468	-3.9189641862502342	2.890000104904175	333	333	-1	-1
ABplpp	31	7.834332700527945	-8.576514811256565	5.061791043487599	1.3600000143051147	337	116	-1	-1
ABarpa	31	-15.506247868199804	7.455360381633562	3.391447491250734	1.6575000286102295	348	301	-1	-1
ABarpp	31	-10.357199956241363	5.986560277954301	7.6690615946796585	1.402500033378601	354	301	-1	-1
ABpraa	32	5.001583933121889	8.65526321803916	-1.4486101465325865	1.9975000619888306	33	33	-1	-1
MSa	32	-6.229990135532038	-7.0630404899636225	-4.623149479092323	2.932500123977661	48	48	-1	-1
ABplap	32	-0.027845971626595377	0.0890834415973023	6.391285789766108	2.2241666316986084	50	50	-1	-1
Ea	32	8.658312591465368	-7.284903308158733	-2.504925347055946	2.2602274417877197	85	85	-1	-1
Ca	32	7.5320656605809955	4.226914596205008	7.555104186228185	2.1675000190734863	88	88	-1	-1
ABalpa	32	-21.45129191331052	-1.3086982102558042	3.594315433831455	2.0824999809265137	107	107	-1	-1
ABprap	32	10.776082223411438	6.646975707842709	-0.08542398422890507	1.8700000047683716	113	113	-1	-1
Ep	32	15.551876648789689	-9.042511306363261	-0.4967746366122139	2.677500009536743	114	114	-1	-1
Cp	32	13.695860900166458	-0.22223304416353318	3.937099064905118	2.3658335208892822	122	122	-1	-1
ABplpa	32	1.9300024201285972	-12.880788244521895	2.75693413225435	1.8718980550765991	150	150	-1	-1
ABprpa	32	-4.338476589069325	11.636998668649921	4.5851450701480845	1.9975000619888306	156	156	-1	-1
ABalpp	32	-16.580445021438823	-0.9581283071185225	5.911037650544046	1.5299999713897705	179	179	-1	-1
ABalaa	32	-17.015998201437796	-9.887035884963122	-0.9486042712538372	2.1675000190734863	180	180	-1	-1
P4	32	20.619568248260283	-5.877747873198628	-1.8941285737386093	1.3174999952316284	192	103	-1	-1
ABalap	32	-10.321407149851149	-13.108893266243586	2.083744106612059	2.0399999618530273	208	208	-1	-1
D	32	20.888657915833388	-0.07279852039516588	2.079466115888734	1.3600000143051147	235	103	-1	-1
ABplaa	32	-7.069416453751145	-5.8577806632753555	7.193357528898529	1.5554999113082886	243	243	-1	-1
ABaraa	32	-10.194410338061275	2.8092976073197367	-2.2516547171723467	1.4875000715255737	246	246	-1	-1
ABprpp	32	2.2986851150929235	10.31562263916537	6.445607205089858	1.9590229988098145	268	268	-1	-1
ABarap	32	-3.663807346407341	2.6942526956389345	-0.6577285613155736	1.8274999856948853	326	326	-1	-1
MSp	32	2.250524957579669	-8.822756361460614	-3.689626390889904	2.9750001430511475	333	333	-1	-1
ABplpp	32	7.994384870755574	-8.17929067801197	5.223411881195083	1.5441666841506958	337	337	-1	-1
ABarpa	32	-14.69751185817232	7.6721353530543	4.561171689660407	2.125	348	348	-1	-1
ABarpp	32	-9.507293157681046	4.749423080608776	9.867981785667968	1.7000000476837158	354	354	-1	-1
ABpraa	33	5.487470225461995	9.735658472571304	-1.0088538066230814	2.3375000953674316	33	33	-1	-1
MSa	33	-6.7830779891513195	-6.620212024745959	-4.9849793161068305	2.9750001430511475	48	48	-1	-1
ABplap	33	0.9728299987894473	-0.6485012412737396	6.095538478407084	2.507499933242798	50	50	-1	-1
Ea	33	9.092885326340198	-7.545003212738888	-2.6089425733432368	2.302727460861206	85	85	-1	-1
Ca	33	8.250935463117633	4.070032760642663	8.033449571504281	2.549999952316284	88	88	-1	-1
ABalpa	33	-21.787029777162463	-1.581416705422363	2.9430438186279244	2.380000114440918	107	107	-1	-1
ABprap	33	11.635196712696779	7.7082232577669405	-0.19172998724834356	2.252500057220459	113	113	-1	-1
Ep	33	15.343368086797026	-8.06244446135765	-1.179136834257988	2.677500009536743	114	114	-1	-1
Cp	33	13.902557581432982	0.5685080919272354	3.9347249432887894	2.5924999713897705	122	122	-1	-1
ABplpa	33	2.2616935626231576	-13.479889001399545	2.515098898686772	2.0702311992645264	150	150	-1	-1
ABprpa	33	-4.933101494171785	11.499874439985481	4.5275414587278915	2.3375000953674316	156	156	-1	-1
ABalpp	33	-16.414663069553978	-0.6721813190755701	6.027552315038583	2.2100000381469727	179	179	-1	-1
ABalaa	33	-17.95377285256594	-9.202505875884345	-0.6741606277437757	2.4225001335144043	180	180	-1	-1
P4	33	20.83118845340291	-6.482018046768838	-2.138463294947636	1.8274999856948853	192	192	-1	-1
ABalap	33	-10.311503408111687	-13.519345892364576	2.456880219613569	2.3375000953674316	208	208	-1	-1
D	33	21.26033029120364	-0.279844560720779	1.9967522323871914	1.912500023841858	235	235	-1	-1
ABplaa	33	-7.115127468284057	-6.138558234625748	7.07934235204544	1.7935000658035278	243	243	-1	-1
ABaraa	33	-10.3471769050567	2.4886946645911956	-2.9217301875201755	1.8274999856948853	246	246	-1	-1
ABprpp	33	1.5706627222471095	10.170405137995365	7.031734957273808	2.185689687728882	268	268	-1	-1
ABarap	33	-3.320783879323197	3.043592381321547	-0.5149115787523888	2.252500057220459	326	326	-1	-1
MSp	33	2.447940222175728	-7.546403695026933	-4.250474948758241	2.9750001430511475	333	333	-1	-1
ABplpp	33	8.206005075898195	-8.783560851582179	4.979077159986057	1.7283333539962769	337	337	-1	-1
ABarpa	33	-15.350863162697115	7.288889507725056	4.943113707240418	2.380000114440918	348	348	-1	-1
ABarpp	33	-9.513022939338265	4.8607002258104215	9.913087958880913	1.7000000476837158	354	354	-1	-1
ABpraa	34	5.0600558550945065	11.243374300631068	-0.9384266504194834	2.4649999141693115	33	33	-1	-1
MSa	34	-6.4129614323885535	-7.015156042401638	-4.604345623948024	3.0174999237060547	48	48	-1	-1
ABplap	34	1.6703364962721785	-0.17237616031180458	6.290960097107563	2.5415000915527344	50	50	-1	-1
Ea	34	9.52745806121503	-7.805103117319044	-2.7129597996305277	2.3452274799346924	85	85	-1	-1
Ca	34	8.465540072685359	5.012553991471408	7.337282493997108	2.762500047683716	88	88	-1	-1
ABalpa	34	-22.018330227059156	-1.3272360125737237	1.96624175127728	2.4649999141693115	107	107	-1	-1
ABprap	34	13.451894296372506	7.264034736832692	0.17379226716196028	2.3375000953674316	113	113	-1	-1
Ep	34	15.526212144928682	-6.939334175956082	-0.723076126845634	2.7200000286102295	114	114	-1	-1
Cp	34	14.657234656763071	1.1028564538362737	4.1539493924164645	2.6137499809265137	122	122	-1	-1
ABplpa	34	2.593384705117718	-14.078989758277196	2.2732636651191953	2.2685647010803223	150	150	-1	-1
ABprpa	34	-5.786119935882065	12.361214965895604	3.2553181865943825	2.4649999141693115	156	156	-1	-1
ABalpp	34	-15.11107210365434	-0.28148629985248386	6.190365198733362	2.125	179	179	-1	-1
ABalaa	34	-18.689832000074247	-8.711792604717067	-1.017187493381035	2.507499933242798	180	180	-1	-1
P4	34	20.987193902273155	-6.956613165568448	-2.8699493060112604	2.0824999809265137	192	192	-1	-1
ABalap	34	-10.038538665039464	-14.364568265907026	2.654590615046195	2.549999952316284	208	208	-1	-1
D	34	21.99377130020468	-0.2834840152510133	1.4581883523825963	2.2950000762939453	235	235	-1	-1
ABplaa	34	-7.3895207942064	-6.652228929764549	6.870115853483561	2.0315001010894775	243	243	-1	-1
ABaraa	34	-11.008876129745982	2.703799781100644	-3.376272742369075	1.8274999856948853	246	246	-1	-1
ABprpp	34	3.4038000871006453	10.488221010197815	7.922141577852429	2.412356376647949	268	268	-1	-1
ABarap	34	-2.2142419150692776	4.191799596759319	-1.1246723553622235	2.4225001335144043	326	326	-1	-1
MSp	34	2.5622813778704425	-7.429957133132729	-4.202869287903846	3.0174999237060547	333	333	-1	-1
ABplpp	34	8.932033242942175	-7.692826763664916	5.42383247517846	1.912500023841858	337	337	-1	-1
ABarpa	34	-16.232403273968643	7.535621026679851	3.4215567386149828	2.4649999141693115	348	348	-1	-1
ABarpp	34	-8.054982346143365	4.5889017905161955	9.80776329093947	1.7000000476837158	354	354	-1	-1
ABpraa	35	4.160832894208615	10.96106676711835	-0.5163774349094261	2.507499933242798	33	33	-1	-1
MSa	35	-6.407231650731331	-7.126433187603283	-4.649451797160969	3.0174999237060547	48	48	-1	-1
ABplap	35	1.3329155721203962	0.53800174176749	6.577901503888086	2.575500011444092	50	50	-1	-1
Ea	35	9.962030796089861	-8.0652030218992	-2.816977025917819	2.3877272605895996	85	85	-1	-1
Ca	35	8.465540072685359	5.012553991471408	7.337282493997108	2.762500047683716	88	88	-1	-1
ABalpa	35	-21.754775721083693	-0.8991352719227401	-0.01747163078825853	2.4649999141693115	107	107	-1	-1
ABprap	35	13.81939271166052	7.356164177426425	-0.3271639025540374	2.380000114440918	113	113	-1	-1
Ep	35	15.65201286393784	-7.045441904465168	-0.7656828124171298	2.7200000286102295	114	114	-1	-1
Cp	35	14.554225825657939	1.934850334502331	4.4909959476928325	2.634999990463257	122	122	-1	-1
ABplpa	35	1.5782647669621308	-14.665642189401817	3.1110556792022583	2.1675000190734863	150	150	-1	-1
ABprpa	35	-6.596411770452024	11.956541300369532	2.548943331379159	2.4649999141693115	156	156	-1	-1
ABalpp	35	-14.625185811314234	0.7989089546796602	6.630121538642868	2.0399999618530273	179	179	-1	-1
ABalaa	35	-18.34214106826516	-7.798757911881352	-2.26441588910005	2.549999952316284	180	180	-1	-1
P4	35	21.484666996652564	-7.269766934403147	-2.9952698750843	2.1675000190734863	192	192	-1	-1
ABalap	35	-9.565540518863921	-14.420511789652847	3.173043198252338	2.634999990463257	208	208	-1	-1
D	35	22.264925744252206	1.0253847414159398	3.0689763323559283	2.4649999141693115	235	235	-1	-1
ABplaa	35	-8.350215531746752	-5.5225895303414685	7.3249845149086195	2.2695000171661377	243	243	-1	-1
ABaraa	35	-12.02817002798381	2.4163228308953673	-2.956723014500467	1.912500023841858	246	246	-1	-1
ABprpp	35	4.055595570050462	10.683568519809358	8.003548019699817	2.412356376647949	268	268	-1	-1
ABarap	35	-1.8712184479851337	4.541139282441931	-0.9818553727990387	2.507499933242798	326	326	-1	-1
MSp	35	2.3793100810139265	-7.382072685570745	-4.184065432759548	3.059999942779541	333	333	-1	-1
ABplpp	35	8.537441740943036	-7.040672142532722	5.686971051531785	2.0966668128967285	337	337	-1	-1
ABarpa	35	-16.314983878227288	7.238585410212823	2.22172329284106	2.507499933242798	348	348	-1	-1
ABarpp	35	-7.048703832794961	4.911034695407061	9.941774368924154	1.7000000476837158	354	354	-1	-1
ABpraa	36	3.7507351075376496	10.963956426609627	-1.0561333609013173	2.549999952316284	33	33	-1	-1
MSa	36	-6.6702926520640915	-6.691663440181822	-4.474026079592086	2.125	48	48	-1	-1
ABplap	36	1.5958493347282963	1.2742267273095815	6.877340348875855	2.6095001697540283	50	50	-1	-1
Ea	36	10.453774108812052	-8.267079645532252	-2.8971914217779124	2.430227279663086	85	85	-1	-1
Ca	36	8.17133926328409	5.3197885485745875	6.381783769432211	2.805000066757202	88	88	-1	-1
ABalpa	36	-21.53026736977651	-0.3670666672149843	-0.3405025952939231	2.507499933242798	107	107	-1	-1
ABprap	36	13.058858615948347	8.104087693682587	-0.026417615912114556	2.4225001335144043	113	113	-1	-1
Ep	36	15.995036331021984	-6.696102218782555	-0.6228658298539449	2.8475000858306885	114	114	-1	-1
Cp	36	14.880059947770418	2.6180214557898784	4.769131449894854	2.65625	122	122	-1	-1
ABplpa	36	1.3209335472865937	-14.342149587182	3.2413752235581956	2.549999952316284	150	150	-1	-1
ABprpa	36	-6.400425088706086	11.87400089812196	1.9765786703815693	2.549999952316284	156	156	-1	-1
ABalpp	36	-15.854416854394845	0.13260578079874064	6.355792965736448	2.2100000381469727	179	179	-1	-1
ABalaa	36	-17.621715444153544	-7.767741411725996	-2.2494189632513546	2.5924999713897705	180	180	-1	-1
P4	36	21.747600759260465	-6.533541948861054	-2.6958310300965302	2.1675000190734863	192	192	-1	-1
ABalap	36	-9.390917142171888	-13.870045275376139	2.3177547706791293	2.634999990463257	208	208	-1	-1
D	36	22.866836252586868	1.2391301605964369	2.618125311135775	2.4649999141693115	235	235	-1	-1
ABplaa	36	-8.693238998830896	-5.871929216024081	7.182167532345435	2.507499933242798	243	243	-1	-1
ABaraa	36	-12.451283199544198	2.453868445072232	-2.9429181346390667	2.0824999809265137	246	246	-1	-1
ABprpp	36	3.6724636313657664	11.11316885053826	8.176474249627251	2.412356376647949	268	268	-1	-1
ABarap	36	-2.2012265301798535	4.157143642073729	-1.678233161215515	2.549999952316284	326	326	-1	-1
MSp	36	2.385039862671148	-7.493349830772391	-4.2291716059724935	2.9750001430511475	333	333	-1	-1
ABplpp	36	8.697493911170664	-6.643448009288127	5.848591889239268	2.2808334827423096	337	337	-1	-1
ABarpa	36	-15.711517548317648	7.64022916511102	1.3075238121935069	2.549999952316284	348	348	-1	-1
ABarpp	36	-6.88292188091011	5.196981683450013	10.05828903341869	1.7000000476837158	354	354	-1	-1
ABpraa	37	4.168118497440816	11.037687957634407	-1.0248320675497715	2.5924999713897705	33	33	-1	-1
MSa	37	-7.505059431870424	-6.83912650223138	-4.536628666295178	1.7000000476837158	48	48	321	227
ABplap	37	1.2470960859869304	1.0361641868286138	6.779629539525616	2.6435000896453857	50	50	-1	-1
Ea	37	10.004501341111528	-7.3725112549089475	-3.3992125039219845	2.5152273178100586	85	85	-1	-1
Ca	37	7.648456142493389	5.39412998188936	5.331073723158525	2.8475000858306885	88	88	-1	-1
ABalpa	37	-21.07121968669781	-0.8843768168840197	-1.0882929738603964	2.549999952316284	107	107	-1	-1
ABprap	37	13.384692738060826	8.787258814970134	0.25171788628990655	2.507499933242798	113	113	-1	-1
Ep	37	15.972117204393097	-6.2509936379759745	-0.4424411370021628	2.932500123977661	114	114	-1	-1
Cp	37	15.205894069882897	3.301192577077427	5.047266952096875	2.677500009536743	122	122	-1	-1
ABplpa	37	2.078722265766642	-13.432004553837562	2.5339027538310708	2.677500009536743	150	150	-1	-1
ABprpa	37	-6.276180191271909	11.57999483389517	2.397320444237473	2.549999952316284	156	156	-1	-1
ABalpp	37	-15.688634902509996	0.418552768841693	6.472307630230986	2.380000114440918	179	179	-1	-1
ABalaa	37	-17.566100687881168	-7.897416466496595	-1.762267673396757	2.634999990463257	180	180	-1	-1
P4	37	21.690430181413106	-6.591765229808156	-2.719633860523728	2.1675000190734863	192	192	-1	-1
ABalap	37	-8.080040573040051	-13.402729065636997	1.9721130217335636	2.634999990463257	208	208	-1	-1
D	37	22.428216796354654	0.6274108131323831	1.8290356886519588	2.507499933242798	235	235	-1	-1
ABplaa	37	-8.533186828603267	-5.474705082779485	7.343788370052918	2.507499933242798	243	243	-1	-1
ABaraa	37	-12.622794933086269	2.279198602230926	-3.0143266259206594	2.1675000190734863	246	246	-1	-1
ABprpp	37	2.0772899945721246	10.54263457178131	7.93975338700943	2.412356376647949	268	268	-1	-1
ABarap	37	-1.6564865996925495	4.312665780307124	-2.1528870128628657	2.5924999713897705	326	326	-1	-1
MSp	37	1.0658153733748288	-7.362315078672841	-4.720014429455837	1.6150000095367432	333	333	46	22
ABplpp	37	8.91471665924565	-6.188000595096428	6.03401555737395	2.4649999141693115	337	337	-1	-1
ABarpa	37	-15.768688126165005	7.582005884163918	1.2837209817663089	2.5924999713897705	348	348	-1	-1
ABarpp	37	-6.9058410075389975	5.642090264256594	10.238713726270474	2.380000114440918	354	354	-1	-1
MSpp	38	4.1221412435458396	-6.687782922162346	-5.5153142698672095	1.190000057220459	22	4	-1	-1
ABpraa	38	3.8365545936711154	10.465793981548504	-1.2578613965388472	2.5924999713897705	33	33	-1	-1
MSpa	38	-0.9149811048534046	-8.187170301415028	-6.14026348657768	1.1475000381469727	46	4	-1	-1
ABplap	38	1.3443751354348399	0.3154474513642005	6.487689157462194	2.677500009536743	50	50	-1	-1
Ea	38	10.235361805079924	-6.876560174405651	-3.9526897324251955	2.6002275943756104	85	85	-1	-1
Ca	38	7.8698528506506165	5.550401915161713	5.93473967750766	2.805000066757202	88	88	-1	-1
ABalpa	38	-20.888248389841294	-0.9322612644460034	-1.1070968290046954	2.5924999713897705	107	107	-1	-1
ABprap	38	13.060287198798468	9.462980762363841	-0.014901512782861559	2.549999952316284	113	113	-1	-1
Ep	38	15.826507257197436	-5.323982434058433	-1.1461074038384222	2.890000104904175	114	114	-1	-1
Cp	38	15.457495507901212	3.088977120059255	4.962053580953883	2.677500009536743	122	122	-1	-1
ABplpa	38	2.9004736606835517	-13.249885537102411	3.150066146387454	2.634999990463257	150	150	-1	-1
ABprpa	38	-5.937330684270005	12.228510000497131	2.121895140586203	2.5924999713897705	156	156	-1	-1
ABalpp	38	-15.522852950625147	0.7044997568846436	6.588822294725524	2.549999952316284	179	179	-1	-1
ABalaa	38	-17.227744685521962	-8.111771787967085	-0.2294053125513713	2.677500009536743	180	180	-1	-1
P4	38	21.513188666213814	-6.655157927447819	-2.745936178592374	2.2100000381469727	192	192	-1	-1
ABalap	38	-7.8383428767612	-13.20449189653418	1.5137635375890621	2.5924999713897705	208	208	-1	-1
MSaa	38	-9.602576177107656	-4.088494516231174	-7.744632669296621	1.7425000667572021	227	48	-1	-1
D	38	22.632551398265075	-0.05348055095388038	2.0931556000832776	2.507499933242798	235	235	-1	-1
ABplaa	38	-8.315964080528282	-5.019257668587786	7.529212038187599	2.507499933242798	243	243	-1	-1
ABaraa	38	-12.714344200876956	2.8886381924936946	-2.7674924170701836	2.4225001335144043	246	246	-1	-1
ABprpp	38	1.6541777827950543	10.580179376420451	7.953557941807617	2.412356376647949	268	268	-1	-1
MSap	38	-6.792285676908847	-8.91859641362808	-2.6797540058661333	1.8700000047683716	321	48	-1	-1
ABarap	38	-1.6335674730636625	3.8675571995005433	-2.3333117057146477	2.634999990463257	326	326	-1	-1
ABplpp	38	9.76822860559863	-6.186470632934103	5.497951165010804	2.507499933242798	337	337	-1	-1
ABarpa	38	-15.88875906351694	7.5768364674713595	1.2812214941248596	2.634999990463257	348	348	-1	-1
ABarpp	38	-6.668317271342386	6.139502914278757	9.362121955911517	2.4649999141693115	354	354	-1	-1
MSpp	39	3.900744535388612	-6.844054855434701	-6.118980224216345	1.6150000095367432	22	22	-1	-1
ABpraa	39	4.236748638602617	10.873356948178216	-1.0912415835484652	2.634999990463257	33	33	-1	-1
MSpa	39	-1.633723668665183	-9.201283198816236	-7.093473434410431	1.6150000095367432	46	46	-1	-1
ABplap	39	1.3443751354348399	0.3154474513642005	6.487689157462194	2.677500009536743	50	50	-1	-1
Ea	39	8.979843927134315	-5.514845838876579	-4.2679797047804335	2.685227632522583	85	85	-1	-1
Ca	39	7.52003728497697	5.987311527035493	4.492089663088167	2.9750001430511475	88	88	-1	-1
ABalpa	39	-20.85399693862282	-0.4289294026923224	-0.9028693057257158	2.549999952316284	107	107	-1	-1
ABprap	39	13.492241795166038	9.689954674420731	-1.000509484712008	2.5924999713897705	113	113	-1	-1
Ep	39	15.509516304599716	-5.742632252278699	-2.3960452717034526	2.890000104904175	114	114	-1	-1
Cp	39	15.766267523766887	2.9349849439881854	4.900643040238087	2.677500009536743	122	122	-1	-1
ABplpa	39	2.7677536043600295	-11.186533778073382	2.367704362659294	2.549999952316284	150	150	-1	-1
ABprpa	39	-5.3884167937004595	12.08485665781118	2.065483575153307	2.5924999713897705	156	156	-1	-1
ABalpp	39	-15.357070998740294	0.990446744927596	6.7053369592200625	2.7200000286102295	179	179	-1	-1
ABalaa	39	-17.23920424883641	-7.889217497563795	-0.13919296612548138	2.7200000286102295	180	180	-1	-1
P4	39	21.280332394742146	-6.588875570316881	-3.2593897865156185	2.2100000381469727	192	192	-1	-1
ABalap	39	-7.898752336483377	-12.467517115953129	2.8915221885733176	2.634999990463257	208	208	-1	-1
MSaa	39	-10.426376898242241	-5.321382356756471	-6.089159937928947	1.7425000667572021	227	227	-1	-1
D	39	22.529669805884808	-0.3924814032513738	1.9553375928029915	2.507499933242798	235	235	-1	-1
ABplaa	39	-8.155911910300652	-4.62203353534319	7.690832875895083	2.507499933242798	243	243	-1	-1
ABaraa	39	-12.133796997596203	3.7353905281984714	-3.5012672048659548	2.677500009536743	246	246	-1	-1
ABprpp	39	2.7290854775219415	10.737982081392852	8.02115982885682	2.412356376647949	268	268	-1	-1
MSap	39	-7.200700403279971	-9.898803151382658	-4.157722953842077	2.2100000381469727	321	321	-1	-1
ABarap	39	-1.6735487059393543	3.475502482948506	-2.492433055780682	2.634999990463257	326	326	-1	-1
ABplpp	39	9.834240608253168	-5.863727825753245	4.549950903370255	2.4649999141693115	337	337	-1	-1
ABarpa	39	-16.066000578716235	7.513443769831698	1.2549191760562124	2.634999990463257	348	348	-1	-1
ABarpp	39	-7.331572317606646	6.166709695070504	9.370927860490019	2.634999990463257	354	354	-1	-1
MSpp	40	3.7094253183676127	-6.197819446034024	-6.936660941500955	2.1675000190734863	22	22	-1	-1
ABpraa	40	3.95089574936583	10.582240543442708	-1.2102557356844525	2.677500009536743	33	33	-1	-1
MSpa	40	-1.5339537194348722	-9.238079017954142	-6.028958508275344	2.125	46	46	-1	-1
ABplap	40	1.109963042388189	0.19383147277743706	6.4375840089663505	2.125	50	50	-1	-1
Ea	40	8.467359637394713	-4.604803036109692	-4.656028282513509	2.7702274322509766	85	85	-1	-1
Ca	40	7.385395141160629	5.828899729310823	5.506499440727408	2.8475000858306885	88	88	-1	-1
ABalpa	40	-20.688214986737975	-0.14298241464936914	-0.7863546412311782	2.5924999713897705	107	107	-1	-1
ABprap	40	13.23646639706548	10.20134561235825	-1.3335383997834702	2.634999990463257	113	113	-1	-1
Ep	40	15.036518158424172	-5.68668872853288	-2.9144978549095955	2.8475000858306885	114	114	-1	-1
Cp	40	16.075039539632556	2.780992767917115	4.839232499522293	2.677500009536743	122	122	-1	-1
ABplpa	40	3.1908667759204183	-11.224079392250246	2.353899482797894	2.677500009536743	150	150	-1	-1
ABprpa	40	-5.697188809566132	12.23884883388225	2.1268941158691015	2.5924999713897705	156	156	-1	-1
ABalpp	40	-15.207288836169967	-0.23574171674281708	7.827244785866038	2.549999952316284	179	179	-1	-1
ABalaa	40	-17.77927671459877	-7.481044628644087	-1.0545844927603303	2.677500009536743	180	180	-1	-1
P4	40	20.988749723848137	-6.768714829850747	-3.3332977654386604	2.252500057220459	192	192	-1	-1
ABalap	40	-8.879127318777794	-11.68796719725162	2.125254061438705	2.677500009536743	208	208	-1	-1
MSaa	40	-10.920738349471694	-4.632431916486372	-6.8905362877107095	1.912500023841858	227	227	-1	-1
D	40	22.991829132113462	-0.533994881485008	0.28085029538171824	2.549999952316284	235	235	-1	-1
ABplaa	40	-8.001589521730246	-4.113532256896948	7.897559886815512	2.507499933242798	243	243	-1	-1
ABaraa	40	-11.950825700739689	3.6875060806364885	-3.520071060010254	2.677500009536743	246	246	-1	-1
ABprpp	40	1.2710458441103576	11.009779707149354	8.12648417173505	2.412356376647949	268	268	-1	-1
MSap	40	-6.560730749562436	-11.514766572403824	-2.652681063628794	2.2950000762939453	321	321	-1	-1
ABarap	40	-1.3345719602125925	2.953022916586912	-3.242722921988605	2.677500009536743	326	326	-1	-1
ABplpp	40	10.134664703954359	-5.419369039985623	3.65205579022555	2.4649999141693115	337	337	-1	-1
ABarpa	40	-15.791607252793892	8.027114464970497	1.4641456746180914	2.634999990463257	348	348	-1	-1
ABarpp	40	-7.744288242784872	6.656673171198826	7.949581188856272	2.634999990463257	354	354	-1	-1
MSpp	41	3.9126976033457534	-6.203738657765542	-8.01748023513889	2.380000114440918	22	22	-1	-1
ABpraa	41	4.27841293177815	10.282315267484403	-1.870333255466484	2.677500009536743	33	33	-1	-1
MSpa	41	-2.2085410902887164	-10.159312679722659	-6.404804819827604	2.2950000762939453	46	46	-1	-1
ABplap	41	1.9031927677438492	-0.23865851744274202	6.804413705030807	2.507499933242798	50	50	-1	-1
Ea	41	8.461502617012632	-3.3225311579444936	-4.13605754674391	2.812727451324463	85	85	-1	-1
Ca	41	7.133793703142313	6.0411151863289945	5.5917128118704005	2.380000114440918	88	88	-1	-1
ABalpa	41	-20.21939080064467	0.10024954252415683	-0.6861443442394894	2.5924999713897705	107	107	-1	-1
ABprap	41	13.53377884961671	10.26990772669047	-1.3047365940733746	2.634999990463257	113	113	-1	-1
Ep	41	15.000583646905861	-5.2069241930407095	-2.180512356204522	2.8475000858306885	114	114	-1	-1
Cp	41	17.252957025247895	2.1068007826857356	4.569787506231916	2.677500009536743	122	122	-1	-1
ABplpa	41	2.5832264859285345	-11.326547666229098	2.8498566772309926	2.677500009536743	150	150	-1	-1
ABprpa	41	-5.975756095570719	12.024353619662794	1.4994253310927688	2.5924999713897705	156	156	-1	-1
ABalpp	41	-16.002074383100606	0.008849937759660698	7.9237635492289815	2.634999990463257	179	179	-1	-1
ABalaa	41	-17.70491679177975	-7.756652783301919	-1.1661001819719694	2.7200000286102295	180	180	-1	-1
P4	41	20.464310781482457	-6.882271732253676	-3.9206593522849467	2.252500057220459	192	192	-1	-1
ABalap	41	-9.209756144340073	-11.763838592728717	3.7120285000755375	2.677500009536743	208	208	-1	-1
MSaa	41	-11.353755262771545	-4.184433676188514	-7.2498675208508185	2.0399999618530273	227	227	-1	-1
D	41	22.73045119108054	-1.082321531309398	-0.4819370090334527	2.549999952316284	235	235	-1	-1
ABplaa	41	-7.3149218441944	-3.7229771304228287	5.900041624888572	2.549999952316284	243	243	-1	-1
ABaraa	41	-11.696606124214108	2.9882168069812693	-2.7236936855113907	2.7200000286102295	246	246	-1	-1
ABprpp	41	0.3848382681138905	10.692816218951048	7.994972581391817	2.412356376647949	268	268	-1	-1
MSap	41	-6.100620749551456	-12.707048874427606	-2.0555322371260125	2.3375000953674316	321	321	-1	-1
ABarap	41	-1.3745531930882846	2.560968200034875	-3.4018442720546394	2.677500009536743	326	326	-1	-1
ABplpp	41	10.060304781135336	-5.14376088532779	3.7635714794371897	2.499000072479248	337	337	-1	-1
ABarpa	41	-14.982871242766407	8.243889436391237	2.633869873027765	2.677500009536743	348	348	-1	-1
ABarpp	41	-7.76565154783878	7.289680087723108	7.666657422280655	2.677500009536743	354	354	-1	-1
MSpp	42	4.869091142079003	-5.863207843305723	-8.41572662022175	2.4649999141693115	22	22	-1	-1
ABpraa	42	4.232701917245236	10.00153769613401	-1.9843484323195728	2.677500009536743	33	33	-1	-1
MSpa	42	-2.0754547680473565	-10.188799217715689	-6.955866138039447	2.4225001335144043	46	46	-1	-1
ABplap	42	1.9031927677438492	-0.23865851744274202	6.804413705030807	2.507499933242798	50	50	-1	-1
Ea	42	7.59235714726297	-2.8023313487841826	-3.9280230941693275	2.855227470397949	85	85	-1	-1
Ca	42	8.451335132138793	6.893176831475295	7.020768657337797	1.7000000476837158	88	88	146	249
ABalpa	42	-20.333731956339385	-0.016197019370047055	-0.7337500050938845	2.634999990463257	107	107	-1	-1
ABprap	42	13.59823503069627	10.404752198153625	-1.7893883962865225	2.677500009536743	113	113	-1	-1
Ep	42	14.262966758255944	-4.904107638515684	-2.060190112287954	2.890000104904175	114	114	-1	-1
Cp	42	17.252957025247895	2.1068007826857356	4.569787506231916	2.677500009536743	122	122	314	58
ABplpa	42	2.316118763238393	-11.763597170851845	2.132175546028768	2.7200000286102295	150	150	-1	-1
ABprpa	42	-5.44820551005508	12.513707193501123	1.1600899990842546	2.5924999713897705	156	156	-1	-1
ABalpp	42	-16.456327362729503	-0.08113963838175486	6.806643986956602	2.677500009536743	179	179	-1	-1
ABalaa	42	-9.977487434352728	-3.0862504143774103	-6.260357304383625	1.7425000667572021	180	180	-1	-1
P4	42	19.858226313065554	-6.796841670514826	-3.888050617279248	2.252500057220459	192	192	-1	-1
ABalap	42	-8.979390772650802	-12.514041866186162	2.8690267998002734	2.762500047683716	208	208	-1	-1
MSaa	42	-11.519664453381255	-3.2993859312679144	-6.891517622788704	1.0625	227	227	-1	-1
D	42	22.88907477845805	-2.0439904667460564	-0.33183227445522157	2.549999952316284	235	235	-1	-1
ABplaa	42	-7.3149218441944	-3.7229771304228287	5.900041624888572	2.549999952316284	243	243	-1	-1
ABaraa	42	-11.542283735643702	3.496718085427512	-2.516966674590962	2.762500047683716	246	246	-1	-1
ABprpp	42	-0.03516326029653819	11.106158504563313	7.082080542398416	2.412356376647949	268	268	-1	-1
MSap	42	-6.547588125948152	-12.720417260052965	-3.6811064320387383	2.380000114440918	321	321	-1	-1
ABarap	42	-1.5076395153296445	2.5904547380279053	-2.850782953842797	2.677500009536743	326	326	-1	-1
ABplpp	42	9.877460723003681	-6.26687117072936	3.3075107720248353	2.5329999923706055	337	337	-1	-1
ABarpa	42	-15.108671961775563	8.349997164900321	2.6764765585992616	2.7200000286102295	348	348	-1	-1
ABarpp	42	-7.594633318939406	6.601479442491965	9.546353578058902	2.677500009536743	354	354	-1	-1
MSpp	43	4.480229421737086	-5.3223303673751765	-8.19769421708137	2.4649999141693115	22	22	-1	-1
ABpraa	43	4.541346694386049	11.018540253026494	-1.5708944104787146	2.677500009536743	33	33	-1	-1
MSpa	43	-1.7381610826204343	-9.728182386831431	-6.767942982263316	2.4225001335144043	46	46	-1	-1
ABplap	43	1.7144916892301119	-0.07949692467911307	6.868323733388052	2.677500009536743	50	50	-1	-1
Cpa	43	17.76711050969953	6.143794510100313	6.208606667746651	1.4450000524520874	58	129	-1	-1
Ea	43	6.894723411055378	-2.1074616967825657	-3.648580150313153	2.8977274894714355	85	85	-1	-1
ABalpa	43	-20.457976853773566	0.27780904485673924	-1.1544917789497886	2.634999990463257	107	107	-1	-1
ABprap	43	14.469063560745772	8.901455991747463	-2.9356358708451573	2.677500009536743	113	113	-1	-1
Ep	43	14.005635538580405	-4.580615036295867	-1.9298705679320158	2.932500123977661	114	114	-1	-1
Cap	43	9.094102094166425	4.8488632563896195	3.4961576340170635	1.3174999952316284	146	88	-1	-1
ABplpa	43	2.544928313352682	-12.701698780026987	1.7525223051809053	2.677500009536743	150	150	-1	-1
ABprpa	43	-5.774166870892416	13.001530805177127	1.3568190594388856	2.549999952316284	156	156	-1	-1
ABalpp	43	-15.748917123507312	-0.015467183540810225	7.375201718658589	2.5924999713897705	179	179	-1	-1
ABalaa	43	-17.55059440320934	-7.248151504855679	-0.959373171051541	2.634999990463257	180	180	-1	-1
P4	43	19.093645495996004	-6.920737406302873	-4.480411179408433	2.3375000953674316	192	192	-1	-1
ABalap	43	-8.939409539775111	-12.121987149634126	3.0281481498663076	2.677500009536743	208	208	-1	-1
MSaa	43	-10.97648034446893	-3.3317621287522208	-6.902823015008654	1.7000000476837158	227	227	-1	-1
D	43	22.870456850636266	-3.069052099822375	-0.20802985794563722	2.5924999713897705	235	235	-1	-1
ABplaa	43	-7.3149218441944	-3.7229771304228287	5.900041624888572	2.549999952316284	243	243	-1	-1
ABaraa	43	-11.49919085961805	4.26456947341495	-3.284542243379729	2.7200000286102295	246	246	-1	-1
Caa	43	7.097604714174283	8.862869187748268	7.27542743568878	1.7425000667572021	249	88	-1	-1
ABprpp	43	0.5625732879558821	11.619079404663157	6.2129872349638084	2.412356376647949	268	268	-1	-1
Cpp	43	17.850948050950034	0.2777322168584717	2.7509650736840014	1.7169034481048584	314	122	-1	-1
MSap	43	-6.60737684230277	-12.291566724363022	-4.586500008107791	2.4225001335144043	321	321	-1	-1
ABarap	43	-1.5446363437802362	3.745191425874822	-3.461736660206979	2.762500047683716	326	326	-1	-1
ABplpp	43	9.780308912280631	-6.717149168228499	3.1245865915316036	2.567000150680542	337	337	-1	-1
ABarpa	43	-15.304658643521503	8.432537567147895	3.248841219596851	2.634999990463257	348	348	-1	-1
ABarpp	43	-7.522891534627644	6.812945104471179	8.553247143205407	2.634999990463257	354	354	-1	-1
MSpp	44	4.836395512435512	-6.178641369341705	-9.08330260292813	2.507499933242798	22	22	-1	-1
ABpraa	44	5.056009133737125	10.37155504858686	-1.8315334991905905	2.634999990463257	33	33	-1	-1
MSpa	44	-2.226792752192662	-9.150509091762975	-7.614425505258023	2.4649999141693115	46	46	-1	-1
ABplap	44	1.8604661576360355	1.0273553156058197	6.238566171879571	2.634999990463257	50	50	-1	-1
Cpa	44	17.17821538625429	5.895393136234226	6.105896883113514	1.912500023841858	58	58	-1	-1
Ea	44	6.483069802809434	-2.2924703730089897	-3.7249876168776437	2.940227508544922	85	85	-1	-1
ABalpa	44	-20.41226583924065	0.5585866162071307	-1.0404766020966998	2.5924999713897705	107	107	-1	-1
ABprap	44	14.26747433606747	7.9242788062331275	-2.7930295991912746	2.5924999713897705	113	113	-1	-1
Ep	44	14.591419018875683	-4.7080103338651815	-0.9004638644440772	2.932500123977661	114	114	-1	-1
Cap	44	9.568783300641808	3.8098233353979483	3.076397195239154	1.7000000476837158	146	146	-1	-1
ABplpa	44	2.0817066701917417	-11.88521314943861	2.0820703975329247	2.677500009536743	150	150	-1	-1
ABprpa	44	-5.4367459467406345	12.291152903097833	1.0698776526583629	2.5924999713897705	156	156	-1	-1
ABalpp	44	-16.061863099455227	0.4377004734496035	7.018369973159929	2.677500009536743	179	179	-1	-1
ABalaa	44	-17.093229780430484	-6.782365257278862	-0.7689505276339605	2.7200000286102295	180	180	-1	-1
P4	44	19.07383800954958	-6.0998325124485255	-5.226682521644401	2.2950000762939453	192	192	-1	-1
ABalap	44	-8.57452926299436	-11.542783892403344	1.6456012345084559	2.677500009536743	208	208	-1	-1
MSaa	44	-10.890660858335465	-3.8299245738133445	-7.104551050646185	1.8700000047683716	227	227	-1	-1
D	44	22.514784264580538	-1.3498706097833966	-1.130709136595533	2.5924999713897705	235	235	-1	-1
ABplaa	44	-6.850271618183339	-3.1805696923299567	5.582009635665806	2.7200000286102295	243	243	-1	-1
ABaraa	44	-11.607802233655544	4.036845766319101	-3.377254077447069	2.762500047683716	246	246	-1	-1
Caa	44	7.856455749586613	9.098042068737962	7.91289417103091	1.8274999856948853	249	249	-1	-1
ABprpp	44	0.751274366469619	11.459917811899528	6.149077206606563	2.412356376647949	268	268	-1	-1
Cpp	44	18.276185856374987	-1.109757702027887	5.427038603961112	1.8869034051895142	314	314	-1	-1
MSap	44	-7.091834551792758	-12.013068910213915	-5.014740244888042	2.4225001335144043	321	321	-1	-1
ABarap	44	-1.3673948285809427	3.8085841235144833	-3.435434342138332	2.677500009536743	326	326	-1	-1
ABplpp	44	9.683157101557581	-7.167427165727638	2.941662411038372	2.6010000705718994	337	337	-1	-1
ABarpa	44	-15.117513386582745	8.085477638666568	3.648279650667007	2.7200000286102295	348	348	-1	-1
ABarpp	44	-7.07219177171343	6.893985916640836	6.968972192210025	2.7200000286102295	354	354	-1	-1
MSpp	45	5.448209762509636	-6.375348576282198	-9.161017511146774	2.549999952316284	22	22	-1	-1
ABpraa	45	4.987378992575324	10.53588605804305	-1.7651239831918968	2.5924999713897705	33	33	-1	-1
MSpa	45	-1.699242166677024	-8.661155517924648	-7.953760837266538	2.507499933242798	46	46	-1	-1
ABplap	45	2.0262481095208855	1.3133023036487712	6.355080836374109	2.7200000286102295	50	50	-1	-1
Cpa	45	18.15428916974161	6.5860134314156165	6.928787286590325	2.252500057220459	58	58	-1	-1
Ea	45	6.04276728627738	-1.9210933232271898	-3.5758642173774073	2.982727527618408	85	85	-1	-1
ABalpa	45	-20.20637541575525	0.06559358783856789	-1.239705150092781	2.5924999713897705	107	107	-1	-1
ABprap	45	14.256014772753026	8.146833096636419	-2.7028172527653838	2.549999952316284	113	113	-1	-1
Ep	45	15.691865113381096	-5.482394231783102	-0.1316976261991798	2.932500123977661	114	114	-1	-1
Cap	45	10.197293391044902	2.4164142047800716	4.671651431878328	1.9550000429153442	146	146	-1	-1
ABplpa	45	1.9517319911003428	-11.479929940010177	1.7064347968899658	2.7200000286102295	150	150	-1	-1
ABprpa	45	-5.631176806911594	12.561591641063108	1.1788938542285532	2.5924999713897705	156	156	-1	-1
ABalpp	45	-16.220359448107875	0.2283746759227081	6.3934006760250455	2.7200000286102295	179	179	-1	-1
ABalaa	45	-17.57924331149545	-6.691765778847453	-0.733842304986813	2.4225001335144043	180	180	-1	-1
P4	45	19.189734986819275	-5.795487614836621	-5.642425320217406	2.2950000762939453	192	192	-1	-1
ABalap	45	-8.346909268537214	-10.63491861626019	0.3958733511479906	2.634999990463257	208	208	-1	-1
MSaa	45	-10.696229998164506	-4.100363311778618	-7.213567252216373	1.9975000619888306	227	227	-1	-1
D	45	22.637966845082435	-0.9689045216554371	-2.0549065678088843	2.634999990463257	235	235	-1	-1
ABplaa	45	-6.741660244145846	-2.952845985234107	5.6747214697331465	2.7200000286102295	243	243	-1	-1
ABaraa	45	-11.476271732989165	3.8194608926083697	-3.464966936231511	2.7200000286102295	246	246	-1	-1
Caa	45	8.615306784998944	9.333214949727653	8.55036090637304	1.912500023841858	249	249	-1	-1
ABprpp	45	0.8770750854787769	11.353810083390444	6.106470521035067	2.412356376647949	268	268	-1	-1
Cpp	45	20.105898824940137	-1.5886021776477244	5.239000052518124	2.0399999618530273	314	314	-1	-1
MSap	45	-7.123101598586128	-10.96960936756864	-5.6708001244651705	2.4225001335144043	321	321	-1	-1
ABarap	45	-1.6761668444466162	3.9625762995855527	-3.3740238014225374	2.762500047683716	326	326	-1	-1
ABplpp	45	9.58027550917731	-7.506428018025133	2.803844403758086	2.634999990463257	337	337	-1	-1
ABarpa	45	-15.331624491507771	8.00582689591027	2.5361590636775264	2.7200000286102295	348	348	-1	-1
ABarpp	45	-7.074809910220692	7.381059733277882	6.087381446568171	2.5924999713897705	354	354	-1	-1
MSpp	46	7.329363527264926	-6.684692625753289	-9.28014705894962	2.5924999713897705	22	22	-1	-1
ABpraa	46	4.8214698019656135	11.42093380296365	-1.4067740851297819	1.7425000667572021	33	33	269	343
MSpa	46	-0.7803389610370652	-8.028758503690359	-7.154673264216923	2.507499933242798	46	46	-1	-1
ABplap	46	2.0262481095208855	1.3133023036487712	6.355080836374109	2.7200000286102295	50	50	145	245
Cpa	46	17.99149162228186	7.84685784777162	6.3604402657976395	2.380000114440918	58	58	-1	-1
Ea	46	5.894047440639335	-1.3698770139115233	-3.3528328389541286	3.0252275466918945	85	85	-1	-1
ABalpa	46	-20.027578078980973	0.31688462119592864	-1.676751291451534	2.634999990463257	107	107	-1	-1
ABprap	46	14.39887759800899	8.87788866548595	-2.4058778954190636	1.7000000476837158	113	113	-1	-1
Ep	46	16.348328061055852	-4.72335171501846	-1.4403365626339903	2.932500123977661	114	114	-1	-1
Cap	46	10.683434160834727	1.1548199933851102	4.1616786466745275	1.9550000429153442	146	146	-1	-1
ABplpa	46	1.174629293784067	-10.706299233040186	-0.1406526238825836	1.7000000476837158	150	150	-1	-1
ABprpa	46	-5.716996293045059	13.05975408612423	1.3806218898660836	1.8274999856948853	156	156	87	41
ABalpp	46	-16.91475430244065	0.12804626639617367	5.271282138469767	2.4225001335144043	179	179	-1	-1
ABalaa	46	-16.871705833548397	-7.79708805697006	-0.6401491358414786	1.7000000476837158	180	180	92	189
P4	46	18.478150787514842	-5.561984588758219	-6.629225338133848	2.252500057220459	192	192	-1	-1
ABalap	46	-8.70045722072838	-10.265681430930707	2.1630724826366046	1.9975000619888306	208	208	334	17
MSaa	46	-9.998723500681775	-3.6242382308166823	-7.018145633515895	2.507499933242798	227	227	-1	-1
D	46	22.70815280485172	-0.9453375537815578	-2.5846636594679273	2.5924999713897705	235	235	-1	-1
ABplaa	46	-6.991705860589182	-2.5527321924982345	5.296586381448739	1.9975000619888306	243	243	143	74
ABaraa	46	-11.979474609025797	4.243891806644713	-3.2945401939455263	2.7200000286102295	246	246	318	219
Caa	46	9.105367037421292	10.11443472334045	9.408359532497	1.9975000619888306	249	249	-1	-1
ABprpp	46	1.0600463823352924	11.305925635828459	6.087666665890769	2.412356376647949	268	268	221	342
Cpp	46	20.543712361256425	-2.6439017628314794	3.7334206946929522	2.1675000190734863	314	314	-1	-1
MSap	46	-6.692702823793538	-10.930533791229452	-6.1930596369669155	2.549999952316284	321	321	-1	-1
ABarap	46	-1.5748410736413252	4.113678816165346	-2.7728573347148506	1.5724999904632568	326	326	129	330
ABplpp	46	8.888371554626941	-6.922835511225161	3.038181174401315	2.634999990463257	337	337	10	73
ABarpa	46	-15.088864478296639	7.52909191265834	3.4227487846022795	2.2950000762939453	348	348	-1	-1
ABarpp	46	-7.482416797109255	8.067870309095664	6.904080828774786	2.0824999809265137	354	354	196	296
ABplppa	47	8.036288191124083	-5.565472404706231	3.5857616698937136	1.190000057220459	10	134	-1	-1
ABalapa	47	-10.369055702133624	-10.06458497442102	3.85767107685633	1.3174999952316284	17	8	-1	-1
MSpp	47	8.59714722037111	-6.985227804001587	-8.85821323910642	2.549999952316284	22	22	-1	-1
ABprpaa	47	-5.900094828626435	14.278633266649765	1.8742903075670352	1.190000057220459	41	15	-1	-1
MSpa	47	-0.3645113927088795	-8.14292530838328	-6.660023511437977	2.549999952316284	46	46	-1	-1
Cpa	47	18.087708354797485	7.801113264661953	4.723560678664963	2.4649999141693115	58	58	-1	-1
ABplppp	47	9.590306489641634	-9.087875377109675	2.702115954202943	1.3174999952316284	73	134	-1	-1
ABplaaa	47	-8.085486920370894	-1.3936062550821253	6.3025163610856385	1.7627273797988892	74	24	-1	-1
Ea	47	5.591005206430884	-1.3271619830420986	-3.3365284714512793	3.067727565765381	85	85	-1	-1
ABprpap	47	-5.364876923704014	11.331623832113493	-0.3980933447517838	1.2324999570846558	87	15	-1	-1
ABalaaa	47	-14.760756469176737	-7.3187919299336786	-4.755506928422282	1.274999976158142	92	9	-1	-1
ABalpa	47	-19.999056409419726	0.9314936281512571	-1.4274175949596088	1.5299999713897705	107	107	8	106
ABprap	47	15.023707232972539	8.646525503859868	-3.0371536094909986	1.6150000095367432	113	113	258	291
Ep	47	16.369691366109762	-5.356358631542739	-1.1574127960583724	2.890000104904175	114	114	-1	-1
ABarapp	47	-0.3437997315360131	2.625890859836861	-3.911606346349138	1.1050000190734863	129	14	-1	-1
ABplaap	47	-5.8433723614673765	-3.166561032330196	3.4328684865971817	1.402500033378601	143	24	-1	-1
ABplapa	47	0.3517926077335607	2.796670638323656	8.569650166363433	1.3174999952316284	145	50	-1	-1
Cap	47	11.260869720965522	1.6257756576544866	4.354600777733556	1.9550000429153442	146	146	-1	-1
ABplpa	47	1.5748233387155681	-10.29873626641047	0.025967189107798827	2.0399999618530273	150	150	271	3
ABalpp	47	-16.39604514173219	0.3528803140007484	5.903749898528998	1.6150000095367432	179	179	331	18
ABalaap	47	-19.605436466449245	-6.99325138905249	1.8348485719504195	1.3600000143051147	189	180	-1	-1
P4	47	17.53215623987133	-5.4500957644330565	-7.666129778141398	2.2950000762939453	192	192	-1	-1
ABarppa	47	-9.048627190776926	7.745097129830398	10.544785094771454	1.4450000524520874	196	21	-1	-1
ABaraap	47	-10.521179538381176	1.6301039054233826	-4.349593987000276	1.8133333921432495	219	133	-1	-1
ABprppp	47	3.118440702506558	11.059975093534753	5.994839761219785	1.608237624168396	221	128	-1	-1
MSaa	47	-9.369847144360845	-2.983782140398559	-6.756314498816724	2.4649999141693115	227	227	-1	-1
D	47	22.37241494099978	-1.2180560489481165	-3.235935274671458	2.634999990463257	235	235	-1	-1
ABplapp	47	3.3487114806920255	0.38706949002107005	5.444362178445999	1.3600000143051147	245	50	-1	-1
Caa	47	10.070108496319023	9.85661457596158	9.84659771984305	2.0824999809265137	249	249	-1	-1
ABpraap	47	5.862254243982209	9.904409103681093	-2.0182646089794245	1.1475000381469727	269	33	-1	-1
ABarppp	47	-6.218552586635592	5.724521145839607	5.958043237290227	1.3600000143051147	296	21	-1	-1
Cpp	47	21.261519846860782	-2.1258114460390782	2.866826874899793	2.252500057220459	314	314	-1	-1
ABaraaa	47	-12.48853450544451	5.950594598846255	-2.6041427158899433	1.8133333921432495	318	246	-1	-1
MSap	47	-5.869395607301649	-10.560516438776602	-6.040244703837933	2.4649999141693115	321	321	-1	-1
ABarapa	47	-2.5512965733032207	6.936042719874615	-2.1711540505217037	1.190000057220459	330	326	-1	-1
ABalapp	47	-7.1928459877581865	-11.360024601293796	-1.5129507169165128	1.7000000476837158	334	208	-1	-1
ABprppa	47	-1.8275131344932614	12.464131513372235	6.547649698265582	1.608237624168396	342	268	-1	-1
ABpraaa	47	5.521960703873445	13.443850288324537	-1.6631848227274517	1.3174999952316284	343	33	-1	-1
ABarpa	47	-15.300484683439262	8.133362086228551	3.6670835058113065	2.0824999809265137	348	348	64	80
ABplpap	48	3.843283002237794	-11.33685612752981	0.1521536975919755	1.402500033378601	3	25	-1	-1
ABalpaa	48	-20.99817656122828	1.8569762883523655	-1.595017859260934	1.1475000381469727	8	12	-1	-1
ABplppa	48	8.02482862780964	-5.342918114302941	3.6759740163196044	1.4166666269302368	10	10	-1	-1
ABalapa	48	-11.038167768779966	-8.755106315464074	4.38644771720443	1.4450000524520874	17	17	-1	-1
ABalppp	48	-13.537448868029609	-1.0530866630347155	1.5663417375396966	1.402500033378601	18	20	-1	-1
MSpp	48	10.11808817307059	-7.310080103550355	-8.984841249833611	2.507499933242798	22	22	-1	-1
ABprpaa	48	-7.121105190267423	14.18497386389371	2.911310869646179	1.3174999952316284	41	41	-1	-1
MSpa	48	1.2063145346057564	-8.486175517501	-6.254394059097626	2.549999952316284	46	46	-1	-1
Cpa	48	16.966961447029504	8.533528530840435	5.016808502382538	2.380000114440918	58	58	-1	-1
ABarpap	48	-15.130843109279526	7.315986409464611	0.09888534560813289	1.5724999904632568	64	24	-1	-1
ABplppp	48	10.859773243047657	-10.371506952603823	2.18583675206209	1.4450000524520874	73	73	-1	-1
ABplaaa	48	-8.846020056299745	-0.6456835483636887	6.603262322664348	1.7627273797988892	74	74	-1	-1
ABarpaa	48	-16.377570382783663	8.09578650473614	6.345982792837631	1.5724999904632568	80	24	-1	-1
Ea	48	6.368601408389859	-1.2379222019396412	-3.297728715175386	3.110227584838867	85	85	-1	-1
ABprpap	48	-5.676139839352088	10.801695091858056	-1.6931381122344966	1.4875000715255737	87	87	-1	-1
ABalaaa	48	-15.204043390133894	-8.494206284550831	-4.154551172623898	1.784999966621399	92	92	-1	-1
ABalpap	48	-18.104139280650084	-0.8916257122477147	-4.858123854458656	1.190000057220459	106	12	-1	-1
Ep	48	16.782280052563127	-4.675327374707508	0.7387984381320263	2.932500123977661	114	114	-1	-1
ABarapp	48	0.01965196239461599	1.8462010483863869	-5.305669364836243	1.3600000143051147	129	129	-1	-1
ABplaap	48	-5.192511956724981	-3.467236103327459	1.694471160818663	1.6575000286102295	143	143	-1	-1
ABplapa	48	-1.2762038974284327	3.0816975664942756	8.140217883595884	1.3600000143051147	145	145	-1	-1
Cap	48	11.540865589820227	3.199163940555195	4.9935856656391415	1.9550000429153442	146	146	-1	-1
ABalaap	48	-19.245223654393435	-6.977743138974812	1.8423470348747681	1.7425000667572021	189	189	-1	-1
P4	48	18.458343304035914	-4.741079336516238	-7.375497564136866	2.2950000762939453	192	192	-1	-1
ABarppa	48	-10.011685589374817	7.019820879963419	9.168333885441351	1.784999966621399	196	196	-1	-1
ABaraap	48	-9.650790369374349	1.2602237894075352	-4.928307412313795	1.88619065284729	219	219	-1	-1
ABprppp	48	2.638779278167812	11.114456330986435	5.799503487403489	1.6592376232147217	221	221	-1	-1
MSaa	48	-8.380503498534386	-4.6698072658298635	-7.436714026306509	2.4649999141693115	227	227	-1	-1
D	48	22.75529240223475	0.6943330862500875	-2.459132379485587	2.5924999713897705	235	235	-1	-1
ABplapp	48	3.2131342586682643	-0.267364888312406	4.638968188459333	1.5299999713897705	245	245	-1	-1
Caa	48	8.73369466205104	10.321480763666063	9.491073415998544	2.2950000762939453	249	249	-1	-1
ABprapa	48	12.274709342592848	12.005957164136072	-2.223608943427667	1.4875000715255737	258	113	-1	-1
ABpraap	48	5.010425357929071	8.919782744272917	-2.420413238600332	1.3174999952316284	269	269	-1	-1
ABplpaa	48	-0.04451091144207933	-9.807913474578632	4.535975473448376	1.3600000143051147	271	150	-1	-1
ABprapp	48	14.389228333719247	6.946351825679837	-3.7287431335338783	1.274999976158142	291	113	-1	-1
ABarppp	48	-6.909708559093543	4.828994674784922	3.4343632183234942	1.6575000286102295	296	296	-1	-1
Cpp	48	20.92970146564136	-0.3557159561978762	3.5835266710240234	2.2950000762939453	314	314	-1	-1
ABaraaa	48	-12.526026423206734	5.859177291120064	-3.5046217777932274	1.8983334302902222	318	318	-1	-1
MSap	48	-4.474255373611328	-10.779261009816285	-6.12426602899363	2.4649999141693115	321	321	-1	-1
ABarapa	48	-2.534107228331555	6.6022112842696785	-2.3064725701605404	1.5299999713897705	330	330	-1	-1
ABalppa	48	-18.017249548304676	-0.14834205538502498	6.774150647617761	1.3600000143051147	331	179	-1	-1
ABalapp	48	-7.0675387733917265	-12.32900281787533	0.25273026200864646	1.7000000476837158	334	334	-1	-1
ABprppa	48	-3.062473959231094	11.909105484692963	6.318427298572109	1.6507376432418823	342	342	-1	-1
ABpraaa	48	2.9457913414178267	13.9609901731602	-0.3830215854265768	1.3174999952316284	343	343	-1	-1
ABplpap	49	4.0677913535449814	-10.804787522822055	-0.17087726691368976	1.7000000476837158	3	3	-1	-1
ABalpaa	49	-20.927990598491505	1.8805436146138783	-2.1247758346870285	1.6150000095367432	8	8	-1	-1
ABplppa	49	8.007639282837975	-5.009086678698006	3.8112925359584415	1.6433334350585938	10	10	-1	-1
ABalapa	49	-10.836578544101666	-7.777929129949739	4.243841445550547	1.8274999856948853	17	17	-1	-1
ABalppp	49	-12.425049880426114	-1.1871509673745073	0.4366093413932124	1.7425000667572021	18	18	-1	-1
MSpp	49	11.55738551928548	-7.435947058032792	-8.491499588835246	2.549999952316284	22	22	-1	-1
ABprpaa	49	-9.84001013628665	12.80006380530392	3.4196693032770282	1.8274999856948853	41	41	-1	-1
MSpa	49	2.975745285141087	-9.399039587115709	-5.5395394058800616	2.549999952316284	46	46	-1	-1
Cpa	49	15.540554166545816	9.795732644525389	4.444769947961107	2.4649999141693115	58	58	-1	-1
ABarpap	49	-15.741101537778672	7.700591952122806	-0.286748205600623	1.8700000047683716	64	64	-1	-1
ABplppp	49	12.047467231677597	-10.285156830992644	2.7643924343298747	1.784999966621399	73	73	-1	-1
ABplaaa	49	-9.033165313238502	-0.2986236198823584	6.203823891594192	1.784999966621399	74	74	-1	-1
ABarpaa	49	-16.866074813631034	7.50246506684104	5.024635707286271	1.8274999856948853	80	80	-1	-1
Ea	49	6.093953605017796	0.5903965688486631	-2.557226088623958	2.685227632522583	85	85	183	57
ABprpap	49	-6.042209671789979	12.068458719945577	-1.1806658393892464	1.9975000619888306	87	87	-1	-1
ABalaaa	49	-13.854614170976484	-8.993728426940905	-4.352587674632683	2.125	92	92	-1	-1
ABalpap	49	-17.570731674752366	-1.6845440165745842	-5.717429922236768	1.5299999713897705	106	106	-1	-1
Ep	49	16.470760739898694	-2.8632650299603926	0.39348344588904727	2.9750001430511475	114	114	-1	-1
ABarapp	49	0.6886367903160984	1.7077171223929948	-5.35958144262769	1.784999966621399	129	129	-1	-1
ABplaap	49	-4.531875048967981	-3.007369067482159	0.804074510598307	1.912500023841858	143	143	-1	-1
ABplapa	49	-1.4847124594210956	4.061764411499887	7.457855685950111	1.8274999856948853	145	145	-1	-1
Cap	49	11.132323624724242	3.389951935764171	3.9904812802198504	2.1675000190734863	146	146	-1	-1
ABalaap	49	-18.70203954548111	-7.010119336459118	1.8310416426548173	1.9975000619888306	189	189	-1	-1
P4	49	19.817549026207924	-4.480059372063749	-6.725533390587489	2.2950000762939453	192	192	-1	-1
ABarppa	49	-10.760632883047684	6.374195372852736	8.90400326310073	2.0399999618530273	196	196	-1	-1
ABaraap	49	-7.876692157081572	0.9110543685582964	-5.60349725361138	1.9590476751327515	219	219	-1	-1
ABprppp	49	2.159117859764053	11.168938285213384	5.6041654460530905	1.710237741470337	221	221	-1	-1
MSaa	49	-7.492612862238077	-5.335940174877409	-8.243415457947329	2.507499933242798	227	227	-1	-1
D	49	22.90388500914794	1.314111509897974	-2.207299195352212	2.549999952316284	235	235	-1	-1
ABplapp	49	2.8143687965868827	0.6839652137391325	4.483864478598203	1.8700000047683716	245	245	-1	-1
Caa	49	7.824567959425684	10.449625856274336	9.539986518507092	2.3375000953674316	249	249	-1	-1
ABprapa	49	10.742308826578924	12.553363754088132	-2.0067685862745837	1.8274999856948853	258	258	-1	-1
ABpraap	49	4.844643406044221	8.633835756229963	-2.53692790309487	1.8700000047683716	269	269	-1	-1
ABplpaa	49	-0.46202154007010543	-8.710650272639858	4.979538742653483	1.5087499618530273	271	271	-1	-1
ABprapp	49	14.3636910685831	7.878534223123462	-4.429909186323951	1.784999966621399	291	291	-1	-1
ABarppp	49	-7.518283927292848	4.230503820197265	2.110516645130685	1.9550000429153442	296	296	-1	-1
Cpp	49	20.052647729725305	0.39598852641293236	6.583168633418689	2.380000114440918	314	314	-1	-1
ABaraaa	49	-12.626729865975532	5.783234037149825	-4.291127451518463	1.9833333492279053	318	318	-1	-1
MSap	49	-3.5739700957931535	-11.171925628658315	-5.201376039434432	2.507499933242798	321	321	-1	-1
ABarapa	49	-2.323676578846073	7.843907996017769	-3.420881933882168	1.912500023841858	330	330	-1	-1
ABalppa	49	-17.631005966470028	-0.20214571467852638	5.674527498835525	1.7000000476837158	331	331	-1	-1
ABalapp	49	-6.373143919058956	-12.228674408348795	1.3748487995639254	1.912500023841858	334	334	-1	-1
ABprppa	49	-4.42323375827051	11.4601889613563	6.131812310854869	1.6932376623153687	342	342	-1	-1
ABpraaa	49	1.7148781978206917	14.27778258698741	0.2808625385878436	1.8274999856948853	343	343	-1	-1
ABplpap	50	5.170286599409015	-10.528399201040857	-1.6737457760616827	2.0824999809265137	3	3	-1	-1
ABalpaa	50	-21.22361999074289	0.8288851030358055	-3.091790662381178	1.9975000619888306	8	8	-1	-1
ABplppa	50	7.990449937866311	-4.675255243093071	3.946611055597278	1.8700000047683716	10	10	-1	-1
ABalapa	50	-11.625634309375084	-7.644614620648907	4.295254035700545	1.9550000429153442	17	17	-1	-1
ABalppp	50	-12.073057749809927	-1.7442864884216907	-0.8672413306680014	1.9550000429153442	18	18	-1	-1
MSpp	50	12.969587859222608	-6.817528331713857	-8.235974871073127	2.507499933242798	22	22	-1	-1
ABprpaa	50	-11.02508598640933	12.226639867055694	3.722704366651098	1.9550000429153442	41	41	-1	-1
MSpa	50	4.619868815374969	-9.34292615692415	-6.590363964053555	2.549999952316284	46	46	-1	-1
Eal	50	6.402486596657985	-2.7684552028343252	-1.7600789737234546	1.7901517152786255	57	146	-1	-1
Cpa	50	14.817016899284237	9.388919472934635	5.3564699409672105	2.4649999141693115	58	58	-1	-1
ABarpap	50	-15.33349465089011	7.013781376305024	-1.1034475878072394	1.9975000619888306	64	64	-1	-1
ABplppp	50	13.741477659060765	-10.247442571057853	2.2458238053304465	1.9975000619888306	73	73	-1	-1
ABplaaa	50	-10.229700726675624	-0.649493267727296	6.597071301394153	1.9550000429153442	74	74	-1	-1
ABarpaa	50	-17.962219534470286	6.806675354967091	4.199245816168011	1.9550000429153442	80	80	-1	-1
ABprpap	50	-6.99549156737327	12.10372457692116	-1.7091163731611867	2.0824999809265137	87	87	-1	-1
ABalaaa	50	-11.937525894702883	-9.782837011904165	-5.205702721140601	2.2100000381469727	92	92	-1	-1
ABalpap	50	-16.54402493455748	-2.4914406088168044	-7.120298845302374	1.912500023841858	106	106	-1	-1
Ep	50	16.12761003408969	-2.041609982679452	0.7255310258825154	3.0174999237060547	114	114	-1	-1
ABarapp	50	1.101973458861883	0.9096294013735671	-6.221386998047252	1.9975000619888306	129	129	-1	-1
ABplaap	50	-4.3239352992649	-2.4495932720605755	-1.6667901613218294	2.0399999618530273	143	143	-1	-1
ABplapa	50	-2.879852693111419	4.280508982539567	7.541877011105807	1.8274999856948853	145	145	-1	-1
Cap	50	11.243553137268998	3.130601826222975	4.964783859929046	2.125	146	146	-1	-1
Ear	50	6.835173721893738	1.526248792906932	-5.412532265765554	1.7901517152786255	183	85	-1	-1
ABalaap	50	-19.088155888590904	-8.12731041012917	2.455800228880398	2.0824999809265137	189	189	-1	-1
P4	50	20.33208422683414	-3.956049843539831	-6.511307916742712	2.3375000953674316	192	192	-1	-1
ABarppa	50	-12.23467326555711	5.1338583584335975	10.014721093193613	2.0399999618530273	196	196	-1	-1
ABaraap	50	-6.079985983661904	0.07919655640388346	-6.366441742368447	2.031904697418213	219	219	-1	-1
ABprppp	50	1.7366279789909709	11.281642710849715	5.432629910066677	1.761237621307373	221	221	-1	-1
MSaa	50	-6.478921506932611	-6.108180812434041	-9.092723575159644	2.549999952316284	227	227	-1	-1
D	50	23.023955946499875	1.3192809265905323	-2.204799707710763	2.5924999713897705	235	235	-1	-1
ABplapp	50	2.8200985782441044	0.5726880685374873	4.4387583053852575	2.0824999809265137	245	245	-1	-1
Caa	50	6.964263914483204	11.234345191668405	8.776217879013927	2.380000114440918	249	249	-1	-1
ABprapa	50	9.062744286501935	13.839884989073557	-2.030245310125622	1.9550000429153442	258	258	-1	-1
ABpraap	50	4.824469656647454	7.4208757874359454	-1.9497770271578867	1.9975000619888306	269	269	-1	-1
ABplpaa	50	-0.879532168698132	-7.613387070701085	5.4231020118585915	1.6575000286102295	271	271	-1	-1
ABprapp	50	14.279427404024613	8.564595003902284	-4.691529610113821	1.9975000619888306	291	291	-1	-1
ABarppp	50	-6.538971261930712	4.125926053850504	1.5318455671960431	1.9975000619888306	296	296	-1	-1
Cpp	50	20.384211633495003	0.9678825024988362	6.816197962407764	2.4225001335144043	314	314	-1	-1
ABaraaa	50	-12.664221783737759	5.6918167294236355	-5.191606513421748	2.068333387374878	318	318	-1	-1
MSap	50	-2.2832672760580826	-11.917569387713192	-4.9598669124430135	2.507499933242798	321	321	-1	-1
ABarapa	50	-3.0441022029576907	7.812891495862415	-3.4358788597308645	2.0824999809265137	330	330	-1	-1
ABalppa	50	-18.134081603781798	-0.9487095336057352	5.370089678564857	1.912500023841858	331	331	-1	-1
ABalapp	50	-4.666120026353	-12.225614484024147	0.3027200148376332	2.0399999618530273	334	334	-1	-1
ABprppa	50	-6.555861722319255	10.81075373488201	5.861290667244052	1.735737681388855	342	342	-1	-1
ABpraaa	50	0.5614356604092224	14.694764327129912	-0.09346562040096185	2.0399999618530273	343	343	-1	-1
ABplpap	51	6.023798545761992	-10.52686923887853	-2.209810168424828	2.380000114440918	3	3	-1	-1
ABalpaa	51	-21.14770424634889	0.7411752840956729	-3.6666548110202175	2.0824999809265137	8	8	-1	-1
ABplppa	51	7.164397344142299	-3.387204045945322	3.3870699393830943	2.0824999809265137	10	10	-1	-1
ABalapa	51	-12.011384386567041	-6.727940473282958	3.5865895199861244	1.9975000619888306	17	17	-1	-1
ABalppp	51	-10.784974028365435	-2.002855621301798	-1.5073226242552247	2.0824999809265137	18	18	-1	-1
MSpp	51	13.23825140348773	-6.192580491373412	-7.981642199298303	2.507499933242798	22	22	-1	-1
ABprpaa	51	-12.031364499757734	11.904506962164827	3.5886932886664145	2.0399999618530273	41	41	-1	-1
MSpa	51	5.623529190216112	-8.533719435396238	-7.337943631710726	2.5924999713897705	46	46	-1	-1
Eal	51	5.962184080125931	-2.3970781530525245	-1.6109555742232178	1.7901517152786255	57	57	-1	-1
Cpa	51	14.513974665075784	9.431634503804057	5.372774308470062	2.507499933242798	58	58	-1	-1
ABarpap	51	-15.24038956152444	6.592240121759955	-1.8136302560851159	2.0399999618530273	64	64	-1	-1
ABplppp	51	14.68965051635439	-10.479555527722894	0.536228285262025	2.0399999618530273	73	73	-1	-1
ABplaaa	51	-10.532742960884075	-0.6067782368578718	6.613375668897001	1.9550000429153442	74	74	-1	-1
ABarpaa	51	-18.912262548178756	6.046743150414523	2.2692338009846167	1.9975000619888306	80	80	-1	-1
ABprpap	51	-6.76525343440886	12.524516036427269	-2.077253510879798	2.125	87	87	-1	-1
ABalaaa	51	-10.711279256047373	-10.6633252424222	-4.479541791936034	2.2100000381469727	92	92	-1	-1
ABalpap	51	-15.204373178197992	-3.7515040485117166	-8.166335697806106	1.9975000619888306	106	106	-1	-1
Ep	51	16.060535714502873	-1.6893806375055636	0.3285920824538089	2.677500009536743	114	114	-1	-1
ABarapp	51	1.4819937543966188	0.1042323992092633	-5.467616309119886	2.0824999809265137	129	129	-1	-1
ABplaap	51	-4.173659632051875	-2.8129112456585412	-2.3531699991725077	2.1675000190734863	143	143	-1	-1
ABplapa	51	-4.503674278407852	4.266359620253118	7.5306866894894995	2.0399999618530273	145	145	-1	-1
Cap	51	10.761713566286272	2.922025823735037	5.418134368790648	2.252500057220459	146	146	-1	-1
Ear	51	6.933881354191767	2.164425126123772	-5.692956544699723	1.8751516342163086	183	183	-1	-1
ABalaap	51	-18.660375252305574	-7.601161017152934	1.0519499707367976	2.2100000381469727	189	189	-1	-1
P4	51	20.25355034393288	-3.3812662079626525	-6.818034513745527	2.3375000953674316	192	192	-1	-1
ABarppa	51	-13.569531278250114	5.786622881855783	9.195848329921706	2.125	196	196	-1	-1
ABaraap	51	-5.666960477650618	-0.7564706167265038	-7.135578136162759	2.104762077331543	219	219	-1	-1
ABprppp	51	1.1940661951476446	11.389177812555943	5.258596979036127	1.8122376203536987	221	221	-1	-1
MSaa	51	-5.74703631950655	-6.299718602681976	-9.167938995736838	2.549999952316284	227	227	-1	-1
D	51	22.801003416767667	0.9751106576004808	-2.345117202632497	2.5924999713897705	235	235	-1	-1
ABplapp	51	3.430850511385948	1.05095301395174	3.016104192097359	2.1675000190734863	245	245	-1	-1
Caa	51	6.070770735254533	10.840760512954043	9.15316092131104	2.380000114440918	249	249	-1	-1
ABprapa	51	8.307939972446986	14.476531360128073	-1.774605196696645	2.0399999618530273	258	258	-1	-1
ABpraap	51	5.180508508621022	7.735559518432968	-2.3605208504479926	2.125	269	269	-1	-1
ABplpaa	51	-1.297042797326158	-6.516123868762312	5.866665281063699	1.806249976158142	271	271	-1	-1
ABprapp	51	15.066927347723052	8.243382158883753	-4.279593740836418	2.0824999809265137	291	291	-1	-1
ABarppp	51	-6.348714361841995	4.154662796804575	1.0045870794113987	2.0399999618530273	296	296	-1	-1
Cpp	51	20.52863028032595	1.8868364070660681	6.649788860326683	2.4649999141693115	314	314	-1	-1
ABaraaa	51	-12.764925226506556	5.6158734754533945	-5.978112187146984	2.1533334255218506	318	318	-1	-1
MSap	51	-0.9126019905716278	-11.879103713663994	-4.400115085319527	2.4649999141693115	321	321	-1	-1
ABarapa	51	-3.37006356379503	8.30071510753842	-3.2391497993762326	2.125	330	330	-1	-1
ABalppa	51	-18.98173652975269	-2.232511373933258	5.386183335158405	2.125	331	331	-1	-1
ABalapp	51	-2.4918277691287227	-12.16722093824367	-0.20585001346956844	2.3375000953674316	334	334	-1	-1
ABprppa	51	-7.653689503458348	11.098060420253912	5.974113798109844	1.7782375812530518	342	342	-1	-1
ABpraaa	51	-0.7365527625580505	15.363786895668733	0.1734798852479651	2.0824999809265137	343	343	-1	-1
ABplpap	52	7.23858562110306	-11.184803178993276	-1.3934368927943712	2.125	3	3	-1	-1
ABalpaa	52	-21.446572520475097	0.4847148340457521	-3.2321081573029136	2.0824999809265137	8	8	-1	-1
ABplppa	52	6.821064293257602	-3.390840393013503	5.434736906015019	2.0824999809265137	10	10	-1	-1
ABalapa	52	-12.04408001621053	-7.0433739993189395	2.919013537279744	2.0399999618530273	17	17	-1	-1
ABalppp	52	-10.417475613077423	-1.9107261807080653	-2.008278793971222	2.0824999809265137	18	18	-1	-1
MSpp	52	13.394129613633115	-5.49618087720947	-8.238263647805272	2.549999952316284	22	22	-1	-1
ABprpaa	52	-12.28607758092601	11.740925747747598	4.600603578664208	1.9975000619888306	41	41	-1	-1
MSpa	52	6.268039069933727	-8.414993116300751	-6.74808255722299	2.5924999713897705	46	46	-1	-1
Eal	52	5.579052141441236	-1.9674778223236224	-1.4380293442957837	1.7901517152786255	57	57	-1	-1
Cpa	52	14.642887027234902	9.701323446730372	4.403470704043764	2.507499933242798	58	58	-1	-1
ABarpap	52	-15.957703542486101	6.9370202930400024	-2.7553241007886125	2.125	64	64	-1	-1
ABplppp	52	14.786929565802302	-11.200272263187308	0.24428790319860383	2.125	73	73	-1	-1
ABplaaa	52	-10.835785195092527	-0.5640632059884476	6.629680036399852	1.9550000429153442	74	74	-1	-1
ABarpaa	52	-18.90391462801427	5.44839218857583	3.1057183734135254	2.0399999618530273	80	80	-1	-1
ABprpap	52	-7.32967360965023	12.018904417472303	-2.823736447792118	2.125	87	87	-1	-1
ABalaaa	52	-9.878068297816021	-10.703760516090341	-3.953590745805543	2.2950000762939453	92	92	-1	-1
ABalpap	52	-13.55190172483213	-4.293741221771217	-8.38067656731774	2.0399999618530273	106	106	-1	-1
Ep	52	14.229521401812459	-3.7404239635305316	0.03024996821089032	2.507499933242798	114	114	91	212
ABarapp	52	1.5022947425182442	0.14619763503972916	-6.529631747613522	2.125	129	129	-1	-1
ABplaap	52	-3.77608372859513	-1.918274820779414	-3.0681400480569296	2.1675000190734863	143	143	-1	-1
ABplapa	52	-4.766735279740611	4.7011293676745805	7.706112407058383	2.0824999809265137	145	145	-1	-1
Cap	52	10.56466456760805	3.6795383783373565	4.645559824718983	2.2950000762939453	146	146	-1	-1
Ear	52	7.026859204832575	2.9138786045422567	-5.9282746504209465	1.9601516723632812	183	183	-1	-1
ABalaap	52	-17.812593087609823	-7.488353909788963	0.5609917515865983	2.2100000381469727	189	189	-1	-1
P4	52	20.074753007158602	-3.632557241320013	-6.380988372386774	2.3375000953674316	192	192	-1	-1
ABarppa	52	-14.454183032671603	5.657557729375178	8.600988280151071	2.252500057220459	196	196	-1	-1
ABaraap	52	-4.8135757700225	0.4160540783993736	-7.196777965969252	2.177619218826294	219	219	-1	-1
ABprppp	52	0.7715753545912447	11.501883047729994	5.087061768112926	1.8632376194000244	221	221	-1	-1
MSaa	52	-4.8837478701389685	-5.537646533677089	-8.856002712541821	2.5924999713897705	227	227	-1	-1
D	52	22.499517004134198	1.2057240241876068	-2.792161294557048	2.634999990463257	235	235	-1	-1
ABplapp	52	3.2004851396966796	1.8011562874091838	3.8591058923726216	2.125	245	245	-1	-1
Caa	52	6.136782737909072	11.1635033201349	8.205160659670492	2.4225001335144043	249	249	-1	-1
ABprapa	52	8.428010909798923	14.481700776820631	-1.7721057090551957	2.0399999618530273	258	258	-1	-1
ABpraap	52	4.791646788279105	8.276436994363516	-2.1424884473076133	2.125	269	269	-1	-1
ABplpaa	52	-1.7145534259541844	-5.418860666823539	6.310228550268806	1.9550000429153442	271	271	-1	-1
ABprapp	52	14.580913816658084	8.333981637315162	-4.24448551818927	2.125	291	291	-1	-1
ABarppp	52	-7.333756808861352	4.370517708352982	1.628364330558986	2.0399999618530273	296	296	-1	-1
Cpp	52	20.129864818244567	2.838166509117606	6.494685150465554	2.4649999141693115	314	314	-1	-1
ABaraaa	52	-12.759195444849334	5.50459633025175	-6.023218360359929	2.1533334255218506	318	318	-1	-1
MSap	52	-1.0384027095807857	-11.772995985154907	-4.357508399748031	2.4649999141693115	321	321	-1	-1
ABarapa	52	-3.375793345452251	8.411992252740065	-3.194043626163287	2.125	330	330	-1	-1
ABalppa	52	-19.907431833982155	-2.0786590906111533	3.2872627302524804	2.125	331	331	-1	-1
ABalapp	52	-2.2803348027109593	-11.600496378850327	0.02467982787805756	2.1675000190734863	334	334	-1	-1
ABprppa	52	-7.350647269249896	11.055345389384486	5.957809430606996	1.820737600326538	342	342	-1	-1
ABpraaa	52	-1.2111067303085732	15.231832083696851	0.11837576146922313	2.125	343	343	-1	-1
ABplpap	53	7.970470808529121	-11.376340969241213	-1.4686523133715657	2.2100000381469727	3	3	-1	-1
ABalpaa	53	-21.297852674837053	-0.06650147526991446	-3.4551395357261923	2.125	8	8	-1	-1
ABplppa	53	8.381986478832774	-3.3236379760102337	5.467230245353861	2.0824999809265137	10	10	-1	-1
ABalapa	53	-11.429647627629144	-7.72715502289648	3.722889374702955	2.0824999809265137	17	17	-1	-1
ABalppp	53	-11.026178222969083	-1.3382226607198033	-2.8572599208403275	2.125	18	18	-1	-1
MSpp	53	13.285389081304128	-4.552908232266319	-7.856110269189533	2.507499933242798	22	22	-1	-1
ABprpaa	53	-13.217996171455392	11.143184688198899	4.355076811467885	2.0824999809265137	41	41	-1	-1
MSpa	53	6.4894357780909555	-8.258721183028397	-6.144416602873854	2.677500009536743	46	46	-1	-1
Eal	53	5.033196375307245	-3.061030069626651	1.030252262632823	2.0824999809265137	57	57	-1	-1
Cpa	53	14.638713067152663	10.000498927649717	3.9852284178293087	2.4649999141693115	58	58	-1	-1
ABarpap	53	-16.26647555835177	7.091012469111072	-2.6939135600728177	2.125	64	64	-1	-1
ABplppp	53	14.913223789454156	-10.443509503623947	-1.6066064468695487	2.0824999809265137	73	73	-1	-1
ABplaaa	53	-11.081656851453621	-0.46312489417192015	6.669787234329898	1.9550000429153442	74	74	-1	-1
ABarpaa	53	-19.7302057690396	3.5315830269551656	3.404735634051084	2.0399999618530273	80	80	-1	-1
ABprpap	53	-7.760072384442821	11.979828841133111	-2.3014769352903723	2.1675000190734863	87	87	-1	-1
Epl	53	16.156954993390244	-5.306833082078425	3.178362466827045	1.5724999904632568	91	10	-1	-1
ABalaaa	53	-9.556280897060924	-10.892408646847	-4.568562092374629	2.252500057220459	92	92	-1	-1
ABalpap	53	-13.31175985012826	-4.283402388386097	-8.375677592034842	2.0824999809265137	106	106	-1	-1
ABarapp	53	1.0604364044112107	0.3296763491038295	-5.917159888685886	2.125	129	129	-1	-1
ABplaap	53	-3.994989534002461	-1.3906254793376267	-2.3153515779746083	2.125	143	143	-1	-1
ABplapa	53	-4.204933243006502	5.693814803266592	7.571004598328848	2.2100000381469727	145	145	-1	-1
Cap	53	10.074477076460841	4.069313337688112	4.262425761151677	2.2950000762939453	146	146	-1	-1
Ear	53	7.125566837130604	3.552054937759097	-6.208698929355115	2.045151710510254	183	183	-1	-1
ABalaap	53	-17.18931927422125	-7.907615407132748	0.39306449694206247	2.252500057220459	189	189	-1	-1
P4	53	19.891781710302087	-3.5846727937580303	-6.362184517242476	2.3375000953674316	192	192	-1	-1
ABarppa	53	-14.937084920586607	6.123953879241988	7.709399583943419	2.2100000381469727	196	196	-1	-1
Epr	53	14.367386974279382	1.1696388342050108	-2.2945498213427977	3.315000057220459	212	114	-1	-1
ABaraap	53	-5.275552757110455	1.3828582342068616	-7.237908287652332	2.250476121902466	219	219	-1	-1
ABprppp	53	0.8481134270217404	11.489332491399416	4.326858412456337	1.9765710830688477	221	221	-1	-1
MSaa	53	-4.365038709430511	-5.3128124860725165	-8.223534952482591	2.2950000762939453	227	227	-1	-1
D	53	22.488057440819755	1.4282783145908964	-2.7019489481311574	2.5924999713897705	235	235	-1	-1
ABplapp	53	3.0616690357980976	1.9419199706038588	4.45527338379741	2.1675000190734863	245	245	-1	-1
Caa	53	5.982460349338665	10.655002041688661	7.998433648750062	2.380000114440918	249	249	-1	-1
ABprapa	53	8.124968675590472	14.524415807690056	-1.7558013415523464	2.0824999809265137	258	258	-1	-1
ABpraap	53	4.3888346048403415	8.355947844370847	-3.19069900593985	2.1675000190734863	269	269	-1	-1
ABplpaa	53	-1.7041561795720224	-4.966442804872083	4.875076998773659	2.0824999809265137	271	271	-1	-1
ABprapp	53	14.678065627381132	8.7842596348143	-4.061561337696038	2.1675000190734863	291	291	-1	-1
ABarppp	53	-8.088561122916301	5.007164079407498	1.8840044439879635	2.125	296	296	-1	-1
Cpp	53	19.71821120999862	2.653157832891181	6.418277683901064	2.507499933242798	314	314	-1	-1
ABaraaa	53	-13.456701942332064	5.028471249289815	-6.218639979060407	2.1533334255218506	318	318	-1	-1
MSap	53	-0.5867678684591491	-11.195932592376446	-4.121979583117506	2.4649999141693115	321	321	-1	-1
ABarapa	53	-3.7417349793819636	8.507760338326309	-3.1564362409379036	2.1675000190734863	330	330	-1	-1
ABalppa	53	-19.58515092858436	-1.4044367332953653	0.8640037191867393	2.125	331	331	-1	-1
ABalapp	53	-2.8137424086086797	-10.807578074523459	0.8839858956561697	2.125	334	334	-1	-1
ABprppa	53	-7.682338411744457	11.654446146262137	6.199644664174572	1.8632376194000244	342	342	-1	-1
ABpraaa	53	-1.635775723443942	15.081479362156017	0.5955291007580232	2.125	343	343	-1	-1
ABplpap	54	8.3571559639285	-11.796992535998355	1.0598159699687626	2.252500057220459	3	3	-1	-1
ABalpaa	54	-20.72290801448866	-0.27946672732704525	-4.618672712865671	2.1675000190734863	8	8	-1	-1
ABplppa	54	7.947540982682804	-4.234532804393631	5.0963829090844985	2.0824999809265137	10	10	-1	-1
ABalapa	54	-12.07571332892174	-8.03377967770967	3.5963767596426193	2.0824999809265137	17	17	-1	-1
ABalppp	54	-11.620803128071543	-1.4753468893842436	-2.9148635322605196	2.125	18	18	-1	-1
MSpp	54	12.420417571636706	-4.331883904025354	-7.229833530400496	2.507499933242798	22	22	-1	-1
ABprpaa	54	-12.81207234486667	11.439470509626968	4.476590451245322	2.0824999809265137	41	41	-1	-1
MSpa	54	4.7240517518805	-6.474037502981851	-5.966165291087362	1.8274999856948853	46	46	248	152
Eal	54	5.974267556145803	-2.1611896733456026	0.21130589236909947	2.252500057220459	57	57	-1	-1
Cpa	54	14.328385229712008	9.966592768003087	4.509987417972504	2.4649999141693115	58	58	-1	-1
ABarpap	54	-16.205131020422172	6.850060269138828	-2.251868443431166	2.0824999809265137	64	64	-1	-1
ABplppp	54	14.453241028168037	-10.422221934563716	-2.6786198359289823	2.0399999618530273	73	73	-1	-1
ABplaaa	54	-11.447599445166652	-0.3673559990479527	6.707394944618496	1.9550000429153442	74	74	-1	-1
ABarpaa	54	-19.781646565229735	3.3620826008064197	3.335826630410941	2.125	80	80	-1	-1
ABprpap	54	-8.486227790211661	12.060089486179402	-2.271367687926123	2.2100000381469727	87	87	-1	-1
Epl	54	16.741805315044736	-5.9302525793319925	2.3879647525626475	1.9550000429153442	91	91	-1	-1
ABalaaa	54	-9.454955126255634	-10.741306130267207	-3.967395625666943	2.2950000762939453	92	92	-1	-1
ABalpap	54	-12.688486036739688	-4.702663885729882	-8.543604846679377	2.0824999809265137	106	106	-1	-1
ABarapp	54	1.0790543322329962	1.3547379821801475	-6.040962305195469	2.125	129	129	-1	-1
ABplaap	54	-4.346981664618647	-0.8334899582904426	-1.0115009059133941	2.125	143	143	-1	-1
ABplapa	54	-4.7750831999050956	5.299480329513271	6.8696278346294735	2.2100000381469727	145	145	-1	-1
Cap	54	10.250162770085156	3.9448076996100716	4.7520765386477235	2.252500057220459	146	146	-1	-1
Ear	54	7.218544687771412	4.301508416177581	-6.444017035076338	2.1301517486572266	183	183	-1	-1
ABalaap	54	-17.489249865279742	-7.489103704827922	-0.5173280544098886	2.252500057220459	189	189	-1	-1
P4	54	19.029921843784628	-2.9878517940816636	-6.66260469730824	2.3375000953674316	192	192	-1	-1
ABarppa	54	-14.80972838000247	6.205744486450601	7.203444438944524	2.125	196	196	-1	-1
Epr	54	14.504520017878125	2.011971548256188	-1.9525042907835322	2.677500009536743	212	212	-1	-1
ABaraap	54	-5.731799962541185	2.238385244812704	-7.324144782548359	2.323333501815796	219	219	-1	-1
ABprppp	54	0.9243403339502433	11.43920212457024	3.659325102192048	2.089904308319092	221	221	-1	-1
MSaa	54	-3.9019443049944313	-4.958303383697343	-8.078218482277956	1.402500033378601	227	227	193	181
D	54	21.7707434598581	1.7730584858709413	-3.6436427928346546	2.0399999618530273	235	235	295	176
ABplapp	54	3.16872458826061	1.9817453419820075	5.01133367729215	2.125	245	245	-1	-1
Caa	54	5.166438736078978	10.361605879751867	7.337164082980734	2.4649999141693115	249	249	-1	-1
ABprapa	54	8.067798097743115	14.466192526742955	-1.7796041719795435	2.0824999809265137	258	258	-1	-1
ABpraap	54	3.8684423838320448	9.114210194012127	-2.884953744015028	2.2100000381469727	269	269	-1	-1
ABplpaa	54	-1.9043168214002029	-4.584726921705164	5.0291993735567955	2.125	271	271	-1	-1
ABprapp	54	14.346374484886573	9.38336039169195	-3.8197261041284616	2.1675000190734863	291	291	-1	-1
ABarppp	54	-7.842689466555206	4.90622576759097	1.8438972460579166	2.0824999809265137	296	296	-1	-1
Cpp	54	19.678229977122932	2.261103116339144	6.259156333835028	2.4649999141693115	314	314	-1	-1
ABaraaa	54	-14.057056629091745	5.002624165827019	-6.2311374172676555	2.1533334255218506	318	318	-1	-1
MSap	54	-0.6185284198952182	-11.015343537803622	-2.969751798197978	2.252500057220459	321	321	-1	-1
ABarapa	54	-4.167466289449614	9.03237976914022	-4.024222106718359	2.2100000381469727	330	330	-1	-1
ABalppa	54	-20.119987117332197	-1.9704114976497504	1.7117936838355994	2.125	331	331	-1	-1
ABalapp	54	-2.6781651865849185	-10.153143696189982	1.6893798856428361	2.1675000190734863	334	334	-1	-1
ABprppa	54	-7.2135142256511555	11.897678103435663	6.299854961166261	1.9057376384735107	342	342	-1	-1
ABpraaa	54	-1.46426398990187	15.256149204997321	0.6669375920396146	2.1675000190734863	343	343	-1	-1
ABplpap	55	7.889887599410178	-11.852326157454181	0.4962572135496739	2.2950000762939453	3	3	-1	-1
ABalpaa	55	-20.66169071528392	0.6505758056642637	-3.7017630336673655	2.125	8	8	-1	-1
ABplppa	55	7.570266064380189	-5.087204351829925	4.749338403242334	2.0824999809265137	10	10	-1	-1
ABalapa	55	-12.128709946686856	-8.391178439576116	3.9908162154298767	2.1675000190734863	17	17	-1	-1
ABalppp	55	-12.232616418362351	-1.2786404919814736	-2.8371489491050896	2.125	18	18	-1	-1
MSpp	55	12.330551364145858	-4.705540711008437	-7.921212343534074	2.0399999618530273	22	22	283	158
ABprpaa	55	-12.154547080259631	11.523540874036867	4.512890719879766	2.0824999809265137	41	41	-1	-1
Eal	55	5.917408143800439	-2.1818331437941114	0.09483301654960175	2.252500057220459	57	57	-1	-1
Cpa	55	14.618412079031035	9.958533691819252	5.047243856322946	2.4649999141693115	58	58	-1	-1
ABarpap	55	-16.11943877301357	7.522892557041257	-1.978731916512043	2.125	64	64	-1	-1
ABplppp	55	14.10293195785169	-10.848182810762385	-2.312982185851822	1.9975000619888306	73	73	-1	-1
ABplaaa	55	-11.693471101527747	-0.2664176872314261	6.747502142548543	1.9550000429153442	74	74	-1	-1
ABarpaa	55	-19.56024985707251	3.518354534078772	3.9394925847600772	2.125	80	80	-1	-1
ABprpap	55	-8.634947635849706	12.611305795495067	-2.0483363095028446	2.252500057220459	87	87	-1	-1
Epl	55	16.277155089033677	-6.472660017424866	2.705996741785414	2.1675000190734863	91	91	-1	-1
ABalaaa	55	-9.750711757231883	-10.621969908881727	-4.4595458908044385	2.2950000762939453	92	92	-1	-1
ABalpap	55	-13.883465628601831	-4.865635197857118	-8.613705896306817	2.0824999809265137	106	106	-1	-1
ABarapp	55	0.6574969822475881	1.5801819320747132	-6.490505884761471	2.1675000190734863	129	129	-1	-1
ABplaap	55	-4.09693604817531	-1.233603751026315	-0.6333658176289864	1.9975000619888306	143	143	-1	-1
ABplapa	55	-3.3185984282851737	4.839783558501346	7.2276516261154296	2.2950000762939453	145	145	-1	-1
Cap	55	9.945564714301725	3.7996243947617963	5.231729365577973	2.252500057220459	146	146	-1	-1
MSpap	55	7.753539015757597	-7.397210392284903	-7.949012733741765	1.274999976158142	152	46	-1	-1
Da	55	23.60986666848751	0.02089125444529949	-1.6502584505465272	1.402500033378601	176	19	-1	-1
MSaaa	55	-8.067064017943771	-4.2601044347478325	-8.888169945304504	1.6150000095367432	181	2	-1	-1
Ear	55	7.104203532076697	4.1850618542833775	-6.491622695930733	2.15443754196167	183	183	-1	-1
ABalaap	55	-17.60932080263168	-7.494273121520481	-0.5198275420513379	2.2950000762939453	189	189	-1	-1
P4	55	19.30431516970697	-2.4741810989428634	-6.4533781987463605	2.2950000762939453	192	192	-1	-1
MSaap	55	-2.0534861698826323	-5.583080959204416	-8.86492401278718	1.6150000095367432	193	2	-1	-1
ABarppa	55	-14.460975131261105	6.4438070269315695	7.301155248294762	2.1675000190734863	196	196	-1	-1
Epr	55	14.621352076322736	2.812339384864532	-0.5484442054976801	2.1675000190734863	212	212	-1	-1
ABaraap	55	-5.668899603036606	2.185331380558161	-7.345448125334108	2.323333501815796	219	219	-1	-1
ABprppp	55	1.0008784093482321	11.426651926627297	2.8991208627684086	2.203237533569336	221	221	-1	-1
ABplapp	55	3.5445709237131044	1.4755238207370494	5.346862080005062	2.2100000381469727	245	245	-1	-1
MSpaa	55	3.1585893432727428	-8.27592930171414	-5.083478698467707	1.2324999570846558	248	46	-1	-1
Caa	55	5.333776509538809	10.835451203512518	6.990330288047872	2.380000114440918	249	249	-1	-1
ABprapa	55	8.31939953576143	14.253977069724783	-1.8648175431225367	2.0824999809265137	258	258	-1	-1
ABpraap	55	4.237496620695035	9.394237970323559	-3.8492583731584267	2.2100000381469727	269	269	-1	-1
ABplpaa	55	-2.3238248451679318	-3.30851414802045	2.3080196700667392	1.9975000619888306	271	271	-1	-1
ABprapp	55	14.39781528107671	9.552860817840699	-3.7508171004883186	2.1675000190734863	291	291	-1	-1
Dp	55	21.273634711829892	4.120079094817088	-4.85174467557519	1.4450000524520874	295	235	-1	-1
ABarppp	55	-7.888400481088119	4.625448196240579	1.729882069204828	2.125	296	296	-1	-1
Cpp	55	19.804030696132088	2.1549953878300583	6.216549648263532	2.4649999141693115	314	314	-1	-1
ABaraaa	55	-14.251487489262706	5.273062903792293	-6.122121215697465	2.1533334255218506	318	318	-1	-1
MSap	55	-1.6239471656505793	-8.440741091973674	-6.2454727588522685	1.8274999856948853	321	321	255	317
ABarapa	55	-4.127485056573922	9.424434485692258	-3.8651007566523248	2.2100000381469727	330	330	-1	-1
ABalppa	55	-19.676700196375045	-0.7949971430325985	1.1108379280372151	2.125	331	331	-1	-1
ABalapp	55	-2.8653104435236756	-9.806083767708653	1.2899414545726802	2.4225001335144043	334	334	-1	-1
ABprppa	55	-6.790401054090766	11.860132489258797	6.286050081304861	1.948237657546997	342	342	-1	-1
ABpraaa	55	-1.2168365119657953	15.343109228898497	0.1634819346821681	2.1675000190734863	343	343	-1	-1
ABplpap	56	7.188207141845205	-12.02927575749677	-0.11740669136525916	2.2100000381469727	3	3	-1	-1
ABalpaa	56	-20.745954379842406	1.336636586443089	-3.9633834574572355	2.125	8	8	-1	-1
ABplppa	56	7.192991146077575	-5.9398758992662195	4.4022938974001695	2.0824999809265137	10	10	-1	-1
ABalapa	56	-12.132883906769099	-8.09200295865677	3.572573929215422	2.125	17	17	-1	-1
ABalppp	56	-11.550743444276305	-0.2807856396969032	-2.969757270193175	2.125	18	18	-1	-1
ABprpaa	56	-11.514211160624255	11.9414426740517	4.684509508153047	2.0824999809265137	41	41	-1	-1
Eal	56	6.390093539805055	-2.6586399855391822	-1.3918573748877132	2.507499933242798	57	57	-1	-1
Cpa	56	14.755672361354637	9.629871672906877	4.914424824325558	2.4649999141693115	58	58	-1	-1
ABarpap	56	-15.82785610211956	7.702731816575122	-1.9048239375890015	2.1675000190734863	64	64	-1	-1
ABplppp	56	13.683992746373544	-11.109812677504866	-1.8809350197759667	2.0824999809265137	73	73	-1	-1
ABplaaa	56	-11.556210819204145	-0.5950797061438022	6.614683110551155	1.9889999628067017	74	74	-1	-1
ABarpaa	56	-18.758305945634525	4.521378803055901	3.809383751313441	2.0824999809265137	80	80	-1	-1
ABprpap	56	-8.327731441559012	12.269415283706298	-1.646398390791239	2.2100000381469727	87	87	-1	-1
Epl	56	15.858215877555528	-6.734289884167346	3.1380439078612676	2.2100000381469727	91	91	-1	-1
ABalaaa	56	-10.940088806161663	-9.725223633247056	-4.0998885510881715	2.2950000762939453	92	92	-1	-1
ABalpap	56	-14.895601162332317	-3.905496224582787	-8.227746238521902	2.125	106	106	-1	-1
ABarapp	56	0.6804161088764751	1.135073351268133	-6.670930577613253	2.1675000190734863	129	129	-1	-1
ABplaap	56	-3.3515419741846215	-0.596927366275026	-3.070428824789077	2.252500057220459	143	143	-1	-1
ABplapa	56	-2.891312256425862	4.503063272942859	7.632089357531698	2.1675000190734863	145	145	-1	-1
Cap	56	9.286977132762404	4.390526182706645	3.8504898918742736	2.3375000953674316	146	146	-1	-1
MSpap	56	8.61539888227506	-7.9940313919612676	-7.648592553676	1.4875000715255737	152	152	-1	-1
MSppa	56	12.589438405396377	-4.841134977510553	-8.514880347317412	1.190000057220459	158	22	-1	-1
Da	56	24.424459698897078	-1.0446056522991596	-1.0005049879064525	1.5299999713897705	176	176	-1	-1
MSaaa	56	-8.547347767351518	-4.280782101518069	-8.898167895870301	1.6150000095367432	181	181	-1	-1
Ear	56	6.926962016877404	4.1216691566437165	-6.517925013999379	2.178723096847534	183	183	-1	-1
ABalaap	56	-18.255513742649136	-6.629903043370116	-0.17147559455502037	2.2950000762939453	189	189	-1	-1
P4	56	19.973172758903594	-1.4416702919727022	-6.032425713981154	2.2950000762939453	192	192	-1	-1
MSaap	56	-1.6646244495407143	-6.1239584351349645	-9.08295641592756	1.6150000095367432	193	193	-1	-1
ABarppa	56	-13.733263903917285	6.551444717602979	6.807697541503112	2.1675000190734863	196	196	-1	-1
Epr	56	13.88983315184702	5.037742037760832	-1.806651003093437	2.2100000381469727	212	212	-1	-1
ABaraap	56	-4.593863709801541	1.1721385430292859	-7.752711125904771	2.323333501815796	219	219	-1	-1
ABprppp	56	0.6463953789496454	11.299866531347973	2.846516226631115	2.203237533569336	221	221	-1	-1
ABplapp	56	3.214562841518384	1.091528180368847	4.650484291588586	2.1675000190734863	245	245	-1	-1
MSpaa	56	2.865450850803754	-8.643666896965705	-4.694038217963349	1.6150000095367432	248	248	-1	-1
Caa	56	5.871230836793912	10.914352151229858	7.024131069040867	2.380000114440918	249	249	-1	-1
MSapp	56	-0.6048922916382362	-11.358123737380316	-5.806464831104577	1.3174999952316284	255	44	-1	-1
ABprapa	56	8.004897738238537	14.519246390997496	-1.7583008291937956	2.125	258	258	-1	-1
ABpraap	56	4.281651813652969	9.48711720595625	-3.271894736877938	2.252500057220459	269	269	-1	-1
ABplpaa	56	-1.399064619145892	-3.9583890119513594	2.587136507346755	1.9975000619888306	271	271	-1	-1
MSppp	56	14.238543738162557	-3.417179356278348	-6.852795172860939	1.6150000095367432	283	22	-1	-1
ABprapp	56	13.896168226615057	10.165190067594743	-4.043738817629734	2.125	291	291	-1	-1
Dp	56	21.74388748077331	5.722204120671867	-4.740018275454249	1.6150000095367432	295	295	-1	-1
ABarppp	56	-8.105623229163106	4.17000078204888	1.544458401070147	2.1675000190734863	296	296	-1	-1
Cpp	56	20.161625369680635	2.6575774545447812	5.342457365546026	2.507499933242798	314	314	-1	-1
MSapa	56	-5.032137927712915	-9.729132460400537	-4.621186808936335	1.784999966621399	317	44	-1	-1
ABaraaa	56	-13.593962224655666	5.35713326820219	-6.08582094706302	2.1533334255218506	318	318	-1	-1
ABarapa	56	-4.100391969862794	8.680150423966332	-3.6272831632896527	2.252500057220459	330	330	-1	-1
ABalppa	56	-19.278061973018524	-0.5753325121205838	1.7408062004549978	2.125	331	331	-1	-1
ABalapp	56	-3.714648429794411	-10.106789210790325	2.244248133150281	2.2100000381469727	334	334	-1	-1
ABprppa	56	-5.183769598690255	12.208110700778935	6.432557871092055	1.9907376766204834	342	342	-1	-1
ABpraaa	56	-0.9179682378395851	15.599569678948418	-0.2710647190351363	2.1675000190734863	343	343	-1	-1
ABplpap	57	6.746348803738172	-11.845797043432672	0.4950651675623776	2.252500057220459	3	3	-1	-1
ABalpaa	57	-20.866025317194346	1.331467169750529	-3.9658829450986848	2.125	8	8	-1	-1
ABplppa	57	7.2044507093920185	-6.162430189669511	4.312081550974279	2.3375000953674316	10	10	-1	-1
ABalapa	57	-12.019477829281804	-8.471578977371372	1.8003758224439088	2.2100000381469727	17	17	-1	-1
ABalppp	57	-11.660910639888778	-0.6964076825104524	-2.599120644833115	2.125	18	18	-1	-1
ABprpaa	57	-11.32968404219276	12.081456562207418	4.2023571935813475	2.125	41	41	-1	-1
Eal	57	6.424656153558024	-2.1177286716745405	-1.280299013233983	2.252500057220459	57	57	-1	-1
Cpa	57	14.972895109429624	10.085319087098576	5.09984849246024	2.507499933242798	58	58	-1	-1
ABarpap	57	-15.519084086253887	7.548739640504053	-1.9662344783047967	2.1675000190734863	64	64	-1	-1
ABplppp	57	12.943266134140302	-11.182794413490686	-0.8339165071310264	2.1675000190734863	73	73	-1	-1
ABplaaa	57	-11.481850896385124	-0.8706878608016346	6.503167421339516	2.0230000019073486	74	74	-1	-1
ABarpaa	57	-18.947007024148263	4.680540395819531	3.8732937796706857	2.125	80	80	-1	-1
ABprpap	57	-8.143204323127517	12.409429171862014	-2.1285507053629384	2.252500057220459	87	87	-1	-1
Epl	57	15.482861127179097	-5.365196255774492	0.9942284907781291	2.252500057220459	91	91	-1	-1
ABalaaa	57	-11.151709011304286	-9.120953459676848	-3.8555538298791445	2.2950000762939453	92	92	-1	-1
ABalpap	57	-15.351536242477737	-3.0123902130160745	-8.406653103873444	2.1675000190734863	106	106	-1	-1
ABarapp	57	0.655941160672608	1.3922835963570128	-6.02715742533407	2.2100000381469727	129	129	-1	-1
ABplaap	57	-3.7819407489772114	-0.6360029426142162	-2.5481693122873312	2.2100000381469727	143	143	-1	-1
ABplapa	57	-3.2457952868244493	4.3762778776635365	7.5794847213944045	2.252500057220459	145	145	-1	-1
Cap	57	9.504199880837389	4.845973596898343	4.035913560008955	2.252500057220459	146	146	-1	-1
MSpap	57	8.015044195515376	-8.019878475424065	-7.661089991883248	1.8700000047683716	152	152	-1	-1
MSppa	57	12.436800996692446	-6.3327342722780955	-9.659821030348322	1.3174999952316284	158	158	-1	-1
Da	57	24.212966732479313	-1.6113302116925043	-1.2310348292540794	1.7000000476837158	176	176	-1	-1
MSaaa	57	-8.907560579407326	-4.296290351595745	-8.905666358794651	1.8700000047683716	181	181	-1	-1
Ear	57	6.8126208611826895	4.005222594749512	-6.5655306748537745	2.2030088901519775	183	183	-1	-1
ABalaap	57	-17.763770429926947	-6.831779667003169	-0.25168999041511375	2.2950000762939453	189	189	-1	-1
P4	57	20.310466444330515	-0.9810534610884458	-5.844502558205024	2.3375000953674316	192	192	-1	-1
MSaap	57	-1.4873829343414209	-6.060565737495303	-9.056654097858914	1.8700000047683716	193	193	-1	-1
ABarppa	57	-13.992150945167802	6.6870389841050955	7.401365545286451	2.2100000381469727	196	196	-1	-1
Epr	57	14.065518845471333	4.913236399682793	-1.31700022559739	2.1675000190734863	212	212	-1	-1
ABaraap	57	-5.428630489607874	1.0246754809797267	-7.815313712607861	2.323333501815796	219	219	-1	-1
ABprppp	57	0.3548127080556374	11.12002727181411	2.7726082477080727	2.203237533569336	221	221	-1	-1
ABplapp	57	3.3403635605275417	0.9854204518597613	4.607877606017089	2.2100000381469727	245	245	-1	-1
MSpaa	57	2.792646749559711	-8.180160406590172	-5.045870988179109	1.8274999856948853	248	248	-1	-1
Caa	57	5.396676869043387	10.782397339257974	6.969026945262124	2.3375000953674316	249	249	-1	-1
MSapp	57	-0.04869279783648808	-11.425155889550213	-6.37133102917782	1.5724999904632568	255	255	-1	-1
ABprapa	57	7.501694862201903	14.943677305033841	-1.587874086907811	2.1675000190734863	258	258	-1	-1
ABpraap	57	4.043065760524077	9.664676708288834	-3.740242171588237	2.2100000381469727	269	269	-1	-1
ABplpaa	57	-1.3278163394768296	-4.609793838044593	3.402317736989916	2.0824999809265137	271	271	-1	-1
MSppp	57	15.463600996019988	-2.4517040973870556	-6.99671026270014	1.402500033378601	283	283	-1	-1
ABprapp	57	13.720482535958238	10.289696064060413	-4.533390478892832	2.125	291	291	-1	-1
Dp	57	21.606627198449708	6.050866139584242	-4.607199243456861	1.8274999856948853	295	295	-1	-1
ABarppp	57	-8.197172496953792	4.779440372311648	1.7912926099206228	2.1675000190734863	296	296	-1	-1
Cpp	57	20.47350902869627	2.879381949909114	4.354349905975431	2.507499933242798	314	314	-1	-1
MSapa	57	-5.535213565024687	-10.475696279327746	-4.925624629207002	1.784999966621399	317	317	-1	-1
ABaraaa	57	-12.924977396734183	5.218649342208798	-6.1397330248544675	2.1533334255218506	318	318	-1	-1
ABarapa	57	-3.8586942735839402	8.878387593069151	-4.085632647434154	2.252500057220459	330	330	-1	-1
ABalppa	57	-19.09353485458703	-0.43531862396486687	1.258653885883299	2.1675000190734863	331	331	-1	-1
ABalapp	57	-3.527009668212956	-9.590978651199205	0.8353988997237813	2.2100000381469727	334	334	-1	-1
ABprppa	57	-5.54398066603849	12.192604227534783	6.425060134572444	2.0332376956939697	342	342	-1	-1
ABpraaa	57	-1.2210104720480373	15.642284709817842	-0.25476035153228604	2.1675000190734863	343	343	-1	-1
ABplpap	58	6.752078585395395	-11.957074188634316	0.44995899434943265	2.252500057220459	3	3	-1	-1
ABalpaa	58	-20.62432762091549	1.5297043388533478	-4.424232429243187	2.2100000381469727	8	8	-1	-1
ABplppa	58	6.967291657411805	-5.0092607677687	1.7574363155904236	2.0824999809265137	10	10	-1	-1
ABalapa	58	-11.813587405796403	-8.964572005739937	1.6011472744478281	2.2100000381469727	17	17	-1	-1
ABalppp	58	-11.655180858231555	-0.8076848277120972	-2.6442268180460604	2.0824999809265137	18	18	-1	-1
ABprpaa	58	-11.862964409365622	11.70338013357073	4.5867986988028076	2.125	41	41	-1	-1
Eal	58	6.7404026101214	-2.232679109340514	-1.7574950249648742	2.252500057220459	57	57	-1	-1
Cpa	58	14.871569338624331	9.934216570518782	4.4986820257525535	2.507499933242798	58	58	-1	-1
ABarpap	58	-15.223327455277635	7.4294034191185725	-1.4740842131672998	2.1675000190734863	64	64	-1	-1
ABplppp	58	12.557022552305646	-11.128990754197185	0.2657066416512084	2.1675000190734863	73	73	-1	-1
ABplaaa	58	-11.287420036214163	-1.1411265987669097	6.394151219769326	2.057000160217285	74	74	-1	-1
ABarpaa	58	-19.290030491232404	4.331200710136918	3.7304767971075012	2.125	80	80	-1	-1
ABprpap	58	-8.396361582720813	12.433746293162486	-1.5799888747925452	2.252500057220459	87	87	-1	-1
Epl	58	15.082668826955173	-5.772757445570681	0.827609404192484	2.3375000953674316	91	91	-1	-1
ABalaaa	58	-10.942706944668924	-9.238149816610008	-4.981479296730026	2.3375000953674316	92	92	-1	-1
ABalpap	58	-14.556751655330414	-3.25698105798083	-8.503171542173172	2.125	106	106	-1	-1
ABarapp	58	0.36423125105373994	2.3834390697867	-5.6262008417004585	2.2100000381469727	129	129	-1	-1
ABplaap	58	-4.265336138567422	-1.0324769224322206	-1.6314712277653793	2.2100000381469727	143	143	-1	-1
ABplapa	58	-3.1839572442521518	4.99819616576374	6.213242173539401	2.2100000381469727	145	145	-1	-1
Cap	58	9.370051241663749	5.550432287246121	3.242035673151542	2.2950000762939453	146	146	-1	-1
MSpap	58	9.110253838147205	-7.82011134415892	-8.655503868390895	1.9975000619888306	152	152	-1	-1
MSppa	58	13.697299086566428	-6.709890641042447	-8.729432577864776	1.7000000476837158	158	158	-1	-1
Da	58	24.1667622133037	-2.754978271115344	0.4632376583894886	1.8274999856948853	176	176	-1	-1
MSaaa	58	-9.473663814948537	-3.8188055733048594	-8.713936273722918	1.912500023841858	181	181	-1	-1
Ear	58	6.698279705487975	3.888776032855308	-6.61313633570817	2.227294445037842	183	183	-1	-1
ABalaap	58	-17.623398504453384	-6.7846450144801445	-1.3112059412673016	2.2950000762939453	189	189	-1	-1
P4	58	20.220472998114808	-0.18371553510797467	-6.061016808781948	2.3375000953674316	192	192	-1	-1
MSaap	58	-0.7212462956968896	-5.748771665989555	-8.927641995157128	1.9975000619888306	193	193	-1	-1
ABarppa	58	-14.217721613407273	6.8299425317520885	6.379457304722861	2.2100000381469727	196	196	-1	-1
Epr	58	14.071248627128554	4.801959254481148	-1.3621063988103357	2.2100000381469727	212	212	-1	-1
ABaraap	58	-5.594539680217585	1.9097232259003278	-7.456963814545746	2.323333501815796	219	219	-1	-1
ABprppp	58	3.29677657049692E-4	10.993241876534785	2.720003611570779	2.203237533569336	221	221	-1	-1
ABplapp	58	3.151662482013805	1.1445820446233899	4.671787634374334	2.2100000381469727	245	245	-1	-1
MSpaa	58	2.012432406125981	-7.782326729443217	-5.966260606329808	1.9975000619888306	248	248	-1	-1
Caa	58	5.149249391107314	10.695437315356802	7.4724826026195705	2.4649999141693115	249	249	-1	-1
MSapp	58	0.5033327329155238	-11.193012919188396	-7.354438629698466	1.8274999856948853	255	255	-1	-1
ABprapa	58	7.004221767822492	15.25683107386854	-1.4625535178347713	2.1675000190734863	258	258	-1	-1
ABpraap	58	3.793020144080741	10.064790501024707	-4.118377259872645	2.252500057220459	269	269	-1	-1
ABplpaa	58	-1.0377894901578018	-4.617852914228429	3.9395741753403577	2.125	271	271	-1	-1
MSppp	58	16.10144601587296	-2.717723213698729	-8.181546782625368	1.7425000667572021	283	283	-1	-1
ABprapp	58	13.343080378930765	10.608019249587672	-4.405570422178343	2.1675000190734863	291	291	-1	-1
Dp	58	20.593429350754437	7.685977623600955	-5.566179674508251	2.0399999618530273	295	295	-1	-1
ABarppp	58	-8.438870193232647	4.581203203208829	2.2496420940651243	2.1675000190734863	296	296	-1	-1
Cpp	58	20.40487888753447	3.0437129593653025	4.4207594219741235	2.4649999141693115	314	314	-1	-1
MSapa	58	-5.113656215039279	-10.701140229222313	-4.476081049641002	1.9975000619888306	317	317	-1	-1
ABaraaa	58	-12.919247615076962	5.1073721970071535	-6.184839198067413	2.1533334255218506	318	318	-1	-1
ABarapa	58	-4.167466289449614	9.03237976914022	-4.024222106718359	2.252500057220459	330	330	-1	-1
ABalppa	58	-19.139245869119943	-0.7160961953152584	1.1446387090302101	2.1675000190734863	331	331	-1	-1
ABalapp	58	-3.189715982786034	-9.130361820314947	1.0233220554999116	2.2100000381469727	334	334	-1	-1
ABprppa	58	-5.778392759085141	12.070988248948018	6.374954986076599	2.0332376956939697	342	342	-1	-1
ABpraaa	58	-2.05733307342935	15.30692331205058	0.14598552119202246	2.2100000381469727	343	343	-1	-1
ABplpap	59	6.113298487335001	-12.187077652931448	-0.18500825335124826	2.2950000762939453	3	3	-1	-1
ABalpaa	59	-20.611312236026066	1.4950483841677586	-4.9777932350964775	2.2100000381469727	8	8	-1	-1
ABplppa	59	6.984976094662597	-4.096937849412895	1.9116422677236393	2.0824999809265137	10	10	-1	-1
ABalapa	59	-11.450262950590632	-8.573267084226856	0.6819488185173754	2.2950000762939453	17	17	-1	-1
ABalppp	59	-11.415038983527683	-0.797345994326979	-2.639227842763162	2.125	18	18	-1	-1
ABprpaa	59	-11.862964409365622	11.70338013357073	4.5867986988028076	2.125	41	41	-1	-1
Eal	59	7.1133196415646385	-2.2894066244470195	-2.210887322501517	2.252500057220459	57	57	-1	-1
Cpa	59	14.00721857232447	9.847116653868644	2.8418065374882824	2.4649999141693115	58	58	-1	-1
ABarpap	59	-15.554891359047335	6.85750944303267	-1.707113542156376	2.2100000381469727	64	64	-1	-1
ABplppp	59	12.63866807835687	-11.327977718338962	-0.3542636802007766	2.1675000190734863	73	73	-1	-1
ABplaaa	59	-11.150159753890563	-1.469788617679285	6.261332187771939	2.0910000801086426	74	74	-1	-1
ABarpaa	59	-19.352931330628646	4.384254979160322	3.751780302424856	2.1675000190734863	80	80	-1	-1
ABprpap	59	-8.45926194222539	12.48680015741703	-1.5586855320067965	2.252500057220459	87	87	-1	-1
Epl	59	14.768167029432277	-5.507488124297968	0.9341261181212241	2.380000114440918	91	91	-1	-1
ABalaaa	59	-11.491620835238468	-9.094496473924059	-4.92506773129713	2.3375000953674316	92	92	-1	-1
ABalpap	59	-14.67264863260011	-3.5613259555927343	-8.087428743600167	2.125	106	106	-1	-1
ABarapp	59	0.35277168773929646	2.60599336018999	-5.535988495274568	2.252500057220459	129	129	-1	-1
ABplaap	59	-3.6790591565969404	-0.2970020903167221	-2.4103513050070453	2.252500057220459	143	143	-1	-1
ABplapa	59	-3.1455308731681213	5.202351737060353	6.835711657969622	2.252500057220459	145	145	-1	-1
Cap	59	9.092546272591445	4.660964920671919	3.959506093444464	2.252500057220459	146	146	-1	-1
MSpap	59	9.464736868545792	-7.693325948879598	-8.602899232253602	2.0824999809265137	152	152	-1	-1
MSppa	59	14.112064337962332	-6.149085293380622	-9.579722030155086	1.8700000047683716	158	158	-1	-1
Da	59	23.863719979095247	-2.7122632402459184	0.4795420258923371	1.912500023841858	176	176	-1	-1
MSaaa	59	-9.588004970643253	-3.935252135199064	-8.761541934577313	1.9975000619888306	181	181	-1	-1
Ear	59	6.521038190288682	3.8253833352156468	-6.639438653776816	2.251580238342285	183	183	-1	-1
ABalaap	59	-17.451886770911315	-6.609975171638839	-1.2397974499857094	2.252500057220459	189	189	-1	-1
P4	59	20.5963193335673	-0.6899370563529343	-5.7254884060690365	2.3375000953674316	192	192	-1	-1
MSaap	59	-0.46093067159625084	-4.5254728638104185	-9.509793895811214	1.9975000619888306	193	193	-1	-1
ABarppa	59	-14.076287371001428	6.202105031920367	6.664880558939927	2.2100000381469727	196	196	-1	-1
Epr	59	13.842566315739123	4.5690661306927405	-1.4573177205191254	2.252500057220459	212	212	-1	-1
ABaraap	59	-5.514449975741339	1.52283792604085	-7.613585676970331	2.323333501815796	219	219	-1	-1
ABprppp	59	-0.3541533527415381	10.866456481255463	2.6673989754334855	2.203237533569336	221	221	-1	-1
ABplapp	59	2.8470644262303733	0.9993987397751143	5.151440461304583	2.252500057220459	245	245	-1	-1
MSpaa	59	1.9010756548563663	-6.351981886938466	-6.46569862348235	1.9975000619888306	248	248	-1	-1
Caa	59	5.440832062001321	10.875276574890666	7.546390581542612	2.380000114440918	249	249	-1	-1
MSapp	59	2.0901584495446834	-10.024127678592754	-7.954202339509553	1.912500023841858	255	255	-1	-1
ABprapa	59	6.272336580396431	15.448368864116475	-1.3873380972575768	2.1675000190734863	258	258	-1	-1
ABpraap	59	3.7014708762900526	10.674230091287475	-3.8715430510221687	2.252500057220459	269	269	-1	-1
ABplpaa	59	-1.323642379394588	-4.908969318963939	3.8205600232043704	2.2100000381469727	271	271	-1	-1
MSppp	59	17.029190646320103	-1.8208066732306838	-8.3542623016435	1.912500023841858	283	283	-1	-1
ABprapp	59	13.177171188321054	11.493066994508274	-4.047220524116228	2.252500057220459	291	291	-1	-1
Dp	59	20.124477925936276	8.613740399390982	-5.191525408943287	2.0824999809265137	295	295	-1	-1
ABarppp	59	-8.74764220909832	4.735195379279898	2.311052634780919	2.1675000190734863	296	296	-1	-1
Cpp	59	20.685001995114035	3.446106509302457	4.584879747323058	2.507499933242798	314	314	-1	-1
MSapa	59	-5.763895876414116	-10.708589403116155	-5.020835950915792	1.9975000619888306	317	317	-1	-1
ABaraaa	59	-12.97641819292432	5.049148916060051	-6.20864202849461	2.1533334255218506	318	318	-1	-1
ABarapa	59	-4.113407354752217	8.714806378651922	-3.0737223574363606	2.2950000762939453	330	330	-1	-1
ABalppa	59	-18.34863428227154	-0.6615123688983908	0.6298776594528126	2.1675000190734863	331	331	-1	-1
ABalapp	59	-3.0321547123408066	-9.417058603396859	-0.17151241499111292	2.380000114440918	334	334	-1	-1
ABprppa	59	-6.075705211636371	12.002426134615797	6.346153180366503	2.0332376956939697	342	342	-1	-1
ABpraaa	59	-2.1815779708635277	15.600929376277369	-0.27475625266388093	2.2100000381469727	343	343	-1	-1
ABplpap	60	6.113298487335001	-12.187077652931448	-0.18500825335124826	2.3375000953674316	3	3	-1	-1
ABalpaa	60	-20.808854739346987	1.3896904506976309	-3.9420801146714872	2.2100000381469727	8	8	-1	-1
ABplppa	60	6.991144274611685	-5.341630633854768	1.2990032540958416	2.0824999809265137	10	10	-1	-1
ABalapa	60	-11.457548553822836	-8.649888274742912	1.1904034511577217	2.1675000190734863	17	17	-1	-1
ABalppp	60	-11.443687891813791	-0.24096026831875417	-2.413696976698434	2.125	18	18	-1	-1
ABprpaa	60	-11.559922175157169	11.660665102701307	4.570494331299959	2.125	41	41	-1	-1
Eal	60	7.429066098128015	-2.404357062112994	-2.6880833342324078	2.252500057220459	57	57	-1	-1
Cpa	60	14.128351826608688	9.177313918206455	4.189245230198987	2.5924999713897705	58	58	-1	-1
ABarpap	60	-15.297560139371797	6.534016840812853	-1.8374330865123132	2.2100000381469727	64	64	-1	-1
ABplppp	60	13.111666224532414	-11.383921242084782	0.1641889030053667	2.1675000190734863	73	73	-1	-1
ABplaaa	60	-11.018629253224182	-1.6871734913900163	6.173619328987497	2.125	74	74	-1	-1
ABarpaa	60	-19.517156981046856	4.28620592206621	3.171917015971311	2.1675000190734863	80	80	-1	-1
ABprpap	60	-8.493513393443862	11.983468295663348	-1.7629130552857761	2.252500057220459	87	87	-1	-1
Epl	60	14.152306058000772	-6.182600169401681	0.11873417756876137	2.380000114440918	91	91	-1	-1
ABalaaa	60	-10.70256506996505	-9.22781098322489	-4.976480321447128	2.380000114440918	92	92	-1	-1
ABalpap	60	-14.409714869992209	-2.825100970050643	-7.7879898986123965	2.1675000190734863	106	106	-1	-1
ABarapp	60	0.3183929977959661	3.2736562313998605	-5.265351455996894	2.252500057220459	129	129	-1	-1
ABplaap	60	-3.7247701711298538	-0.5777796616671143	-2.524366481860134	2.2950000762939453	143	143	-1	-1
ABplapa	60	-2.2952578086899638	5.9990797607508295	7.70120874701793	2.549999952316284	145	145	-1	-1
Cap	60	9.002680065100597	4.287308113688835	3.2681272803108863	2.252500057220459	146	146	-1	-1
MSpap	60	8.517184754619727	-7.7693372371056615	-9.176455939238487	2.1675000190734863	152	152	-1	-1
MSppa	60	14.362109954405668	-6.549199086116493	-9.201586941870676	1.9975000619888306	158	158	-1	-1
Da	60	23.625627430609054	-1.6718332498408897	-1.797093073314617	1.9975000619888306	176	176	-1	-1
MSaaa	60	-9.65090533014783	-3.8821982709445204	-8.740238591791565	1.9975000619888306	181	181	-1	-1
Ear	60	6.406697034593966	3.7089367733214424	-6.687044314631211	2.2758660316467285	183	183	-1	-1
ABalaap	60	-17.81209958296712	-6.625483421716515	-1.2472959129100576	2.2950000762939453	189	189	-1	-1
P4	60	20.695026965865328	-0.051760723136094366	-6.005912685003205	2.3375000953674316	192	192	-1	-1
MSaap	60	-0.3564932576409997	-3.9985736757952237	-9.835324347958327	2.0399999618530273	193	193	-1	-1
ABarppa	60	-14.946367918958515	6.226282260471874	5.053111243888601	2.2950000762939453	196	196	-1	-1
Epr	60	13.897118755079221	5.114363228276889	-2.315105635733783	2.3375000953674316	212	212	-1	-1
ABaraap	60	-6.320695085986424	1.989983870946618	-7.426854567181497	2.323333501815796	219	219	-1	-1
ABprppp	60	-0.7086363831401249	10.739671085976141	2.614794339296192	2.203237533569336	221	221	-1	-1
ABplapp	60	2.6058602345942194	1.6640320587447426	3.8015022809524295	2.252500057220459	245	245	-1	-1
MSpaa	60	1.9509606294715218	-6.370379796507422	-5.933441160414807	2.0399999618530273	248	248	-1	-1
Caa	60	5.461133050122947	10.917241810721132	6.484375143048975	2.380000114440918	249	249	-1	-1
MSapp	60	2.0948259142696237	-9.460432671439651	-9.344247717791754	1.9550000429153442	255	255	-1	-1
ABprapa	60	6.552459687975997	15.85076241405363	-1.2232177719086437	2.2100000381469727	258	258	-1	-1
ABpraap	60	4.027304998402532	11.357401212575024	-3.593407548820147	2.252500057220459	269	269	-1	-1
ABplpaa	60	-1.0075847602967127	-4.986340304518953	3.2506948498482298	2.2100000381469727	271	271	-1	-1
MSppp	60	16.908992470243305	-0.6549813569596905	-7.881897226728295	1.9550000429153442	283	283	-1	-1
ABprapp	60	12.90265062367385	12.150391032333024	-3.7815824601214536	2.252500057220459	291	291	-1	-1
Dp	60	19.6857312309792	9.173015784890485	-5.505750468870451	2.125	295	295	-1	-1
ABarppp	60	-8.520515719283871	4.7801901673506055	2.869612415917109	2.2100000381469727	296	296	-1	-1
Cpp	60	20.770821481247502	2.947944064241334	4.383151711685526	2.507499933242798	314	314	-1	-1
MSapa	60	-5.693709913677336	-10.685022076854642	-5.550593926341887	1.9550000429153442	317	317	-1	-1
ABaraaa	60	-13.033588770771678	4.990925635112949	-6.2324448589218076	2.1533334255218506	318	318	-1	-1
ABarapa	60	-3.681452758384647	8.941780290708813	-4.0593303293655065	2.2950000762939453	330	330	-1	-1
ABalppa	60	-18.11054173378535	-1.7019423593034195	2.9065127586597668	1.6575000286102295	331	331	-1	-1
ABalapp	60	-3.688124155372866	-9.313230632089056	-0.6711611430529576	2.380000114440918	334	334	-1	-1
ABprppa	60	-6.373017664187601	11.933864020283577	6.317351374656408	2.0332376956939697	342	342	-1	-1
ABpraaa	60	-2.290189344901021	15.37320566918152	-0.3674680867312219	2.252500057220459	343	343	-1	-1
ABplpap	61	5.976038205011398	-11.858415634019073	-0.05218922135386084	2.3375000953674316	3	3	-1	-1
ABalpaa	61	-20.48551151701691	1.388940655658673	-5.020399920667973	2.252500057220459	8	8	-1	-1
ABplppa	61	6.288091922248865	-4.497904026152911	1.5308823257726616	2.0824999809265137	10	10	-1	-1
ABalapa	61	-11.14304675629994	-8.915157596015627	1.083886737228981	2.2100000381469727	17	17	-1	-1
ABalppp	61	-11.346536081090743	0.20931772918038583	-2.2307727962052026	2.125	18	18	-1	-1
ABprpaa	61	-11.748623253670907	11.819826695464934	4.634404359657203	2.1675000190734863	41	41	-1	-1
Eal	61	7.739082770066675	-2.408030712964957	-3.1201722889833032	2.252500057220459	57	57	-1	-1
Cpa	61	14.058165863871906	9.153746591944941	4.71900320562508	1.4450000524520874	58	58	194	36
ABarpap	61	-15.24038956152444	6.592240121759955	-1.8136302560851159	2.2100000381469727	64	64	-1	-1
ABplppp	61	14.15637014918153	-10.85763195635958	0.9206697904834842	2.1675000190734863	73	73	-1	-1
ABplaaa	61	-11.062473286615111	-1.7424736332993818	5.503587414848809	2.125	74	74	-1	-1
ABarpaa	61	-19.775916783572516	3.250805455604773	3.2907204571979953	2.2100000381469727	80	80	-1	-1
ABprpap	61	-8.310542096587346	11.935583848101363	-1.7817169104300752	2.252500057220459	87	87	-1	-1
Epl	61	13.609121949088445	-6.150223971917375	0.13003956978871178	2.380000114440918	91	91	-1	-1
ABalaaa	61	-10.656854055432136	-8.947033411874498	-4.862465144594038	2.3375000953674316	92	92	-1	-1
ABalpap	61	-14.558433755846936	-2.273885470272701	-7.564958845252333	2.1675000190734863	106	106	-1	-1
ABarapp	61	0.22684373000527838	3.8830958216626286	-5.018517247146418	2.2100000381469727	129	129	-1	-1
ABplaap	61	-3.497643678347911	-0.5327845152087725	-1.9658075844909946	2.252500057220459	143	143	-1	-1
ABplapa	61	-2.7567963915510636	5.832468994093357	7.092543817385895	2.4649999141693115	145	145	-1	-1
Cap	61	9.252725681543932	3.887194320952963	3.646262368595294	2.2100000381469727	146	146	-1	-1
MSpap	61	9.65343794705953	-7.852487541643227	-8.666809260610846	2.0824999809265137	152	152	-1	-1
MSppa	61	14.848123485470635	-6.639798564547901	-9.236695164517826	2.0399999618530273	158	158	-1	-1
Da	61	23.524301659803765	-1.8229357664206824	-2.398259540022303	1.9975000619888306	176	176	-1	-1
MSaaa	61	-9.586449149068272	-3.7473537994813633	-9.224890394004714	1.9975000619888306	181	181	-1	-1
Ear	61	6.229455519394673	3.645544075681781	-6.713346632699858	2.3001515865325928	183	183	-1	-1
ABalaap	61	-17.433141604364664	-6.7559082715260725	-1.8384644290519463	2.2950000762939453	189	189	-1	-1
P4	61	20.639412209592955	0.07791433163450412	-6.493063974857803	2.380000114440918	192	192	-1	-1
MSaap	61	-0.053451023432547914	-4.041288706664649	-9.851628715461178	2.0399999618530273	193	193	-1	-1
ABarppa	61	-14.92762275241187	6.080349160584638	4.454444264822365	2.2100000381469727	196	196	-1	-1
Epr	61	13.664262483607548	5.180645585407826	-2.8285592436570277	2.380000114440918	212	212	-1	-1
ABaraap	61	-6.069093647968107	1.7777684139284462	-7.512067938324489	2.323333501815796	219	219	-1	-1
ABprppp	61	-1.0631194135387119	10.612885690696817	2.5621897031588983	2.203237533569336	221	221	-1	-1
ABplapp	61	2.964517225075048	1.4916419731047192	4.272349203304178	2.2950000762939453	245	245	-1	-1
MSpaa	61	2.2685740701443766	-6.259852446344735	-6.966654793198348	2.0399999618530273	248	248	-1	-1
Caa	61	5.336888152688768	11.21124787494792	6.063633369193072	2.380000114440918	249	249	-1	-1
MSapp	61	2.4550387263254327	-9.444924421361975	-9.336749254867406	1.9550000429153442	255	255	-1	-1
ABprapa	61	6.558189469633218	15.739485268851984	-1.2683239451215895	2.2100000381469727	258	258	-1	-1
ABpraap	61	4.145820114179488	11.17467229354988	-3.127559601751298	2.252500057220459	269	269	-1	-1
ABplpaa	61	-0.923321095738227	-5.672401085297777	3.5123152736381	2.1675000190734863	271	271	-1	-1
MSppp	61	16.618965620924275	-0.6469222807758568	-8.419153665078738	1.9975000619888306	283	283	-1	-1
ABprapp	61	12.5996083894654	12.19310606320245	-3.7652780926186047	2.2950000762939453	291	291	-1	-1
Dp	61	19.192432096682033	9.186994072805835	-4.962187613582957	2.0824999809265137	295	295	-1	-1
ABarppp	61	-8.85376268335341	5.191392588510555	3.5747961089120865	2.2100000381469727	296	296	-1	-1
Cpp	61	20.685129233838893	2.2751117763389046	4.110015184766404	2.507499933242798	314	314	-1	-1
MSapa	61	-5.800765466139848	-10.72484744823279	-6.106654219836627	2.0399999618530273	317	317	-1	-1
ABaraaa	61	-13.1765788347525	5.4308647992269705	-6.054519653711475	2.1533334255218506	318	318	-1	-1
ABarapa	61	-3.950243541374628	9.487827183331918	-3.8387984385836784	2.2950000762939453	330	330	-1	-1
ABalppa	61	-18.028402703091427	-1.0380588353727516	0.47825477231112656	2.2100000381469727	331	331	-1	-1
ABalapp	61	-3.135036304721078	-9.756059455694352	-0.30933042227139884	2.380000114440918	334	334	-1	-1
ABprppa	61	-6.60742975723425	11.812248041696815	6.267246226160562	2.0332376956939697	342	342	-1	-1
ABpraaa	61	-2.3645492677200424	15.648813823839353	-0.2559523975195823	2.1675000190734863	343	343	-1	-1
ABplpap	62	6.27908043921985	-11.901130664888496	-0.06849358885671109	2.2950000762939453	3	3	-1	-1
ABalpaa	62	-20.548411876521488	1.4419945199132167	-4.999096577882225	2.252500057220459	8	8	-1	-1
ABplppa	62	6.597486269118526	-4.576736581226793	1.2841316942722658	2.0824999809265137	10	10	-1	-1
ABalapa	62	-10.668492788549415	-8.783202784043745	1.1389908610077244	2.125	17	17	-1	-1
ABalppp	62	-11.166182922741488	0.6485070982554471	-3.1311673969913563	2.125	18	18	-1	-1
Cpap	62	17.218562885047824	8.321313073822264	4.931595131239545	1.190000057220459	36	37	-1	-1
ABprpaa	62	-11.508481378967035	11.830165528850054	4.639403334940102	2.125	41	41	-1	-1
Eal	62	8.111999801509914	-2.464758228071462	-3.5735645865199457	2.252500057220459	57	57	-1	-1
ABarpap	62	-15.411901295066512	6.4175702789186495	-1.8850387473667083	2.2100000381469727	64	64	-1	-1
ABplppp	62	15.160030524022673	-10.048425234831667	0.17309012282631286	2.252500057220459	73	73	-1	-1
ABplaaa	62	-11.169217673575629	-1.7447191941789362	4.8548570759617675	2.125	74	74	-1	-1
ABarpaa	62	-19.841435281584353	3.790933136496363	2.430433054341889	2.252500057220459	80	80	-1	-1
ABprpap	62	-8.316271878244569	12.046860993303008	-1.7366107372171298	2.252500057220459	87	87	-1	-1
Epl	62	12.49254900140271	-5.716984186658237	0.841529679720741	2.380000114440918	91	91	-1	-1
ABalaaa	62	-10.426615922467727	-8.52624195236839	-5.230602282312649	2.2950000762939453	92	92	-1	-1
ABalpap	62	-14.649983023637626	-1.6644458800099318	-7.318124636401857	2.125	106	106	-1	-1
ABarapp	62	0.16394337050069943	3.9361496859171714	-4.99721390436067	2.2100000381469727	129	129	-1	-1
ABplaap	62	-3.7523567595161875	-0.6963657296260019	-0.9538972944932018	2.2100000381469727	143	143	-1	-1
ABplapa	62	-3.3285021700246364	5.250236184622336	6.85451551311392	2.252500057220459	145	145	-1	-1
Cap	62	9.30989625939129	3.945417601900065	3.670065199022492	2.252500057220459	146	146	-1	-1
MSpap	62	9.776620527561427	-7.471521453515267	-9.591006691824196	2.1675000190734863	152	152	-1	-1
MSppa	62	15.801405381053925	-6.675064421523484	-8.708244630745885	2.0399999618530273	158	158	-1	-1
Da	62	23.510792770271642	-2.6511502998075414	-0.036411069672356744	1.9975000619888306	176	176	-1	-1
MSaaa	62	-9.403477852211756	-3.795238247043347	-9.243694249149012	2.0399999618530273	181	181	-1	-1
Ear	62	6.2447778802568585	3.0862348522481855	-6.292647531286045	2.3001515865325928	183	183	-1	-1
ABalaap	62	-16.77979029983987	-6.372662426196831	-2.2204064466319564	2.252500057220459	189	189	-1	-1
P4	62	20.53080083555546	-0.14980937546134543	-6.585775808925142	2.3375000953674316	192	192	-1	-1
MSaap	62	-0.17818942550942438	-4.610153130510309	-8.464082824820427	2.0824999809265137	193	193	-1	-1
Cpaa	62	13.53609058256377	10.895105338832073	5.962961489533955	1.190000057220459	194	58	-1	-1
ABarppa	62	-15.220761244880856	5.712611565333071	4.843884745326724	2.252500057220459	196	196	-1	-1
Epr	62	13.927323484940308	4.745875837986365	-3.003984961225911	2.380000114440918	212	212	-1	-1
ABaraap	62	-5.337208460542046	1.5862306236805113	-7.587283358901685	2.323333501815796	219	219	-1	-1
ABprppp	62	-1.1831903508906485	10.60771627400426	2.559690215517449	2.203237533569336	221	221	-1	-1
ABplapp	62	3.176010191492812	2.058366532498063	4.502879044651804	2.2950000762939453	245	245	-1	-1
MSpaa	62	2.4884149567266243	-6.2914788487900815	-5.899640379421812	1.912500023841858	248	248	-1	-1
Caa	62	6.0105404453351925	11.636458956107628	4.6196759131194245	1.5724999904632568	249	249	275	198
MSapp	62	2.460768507982654	-9.556201566563619	-9.381855428080351	1.9975000619888306	255	255	-1	-1
ABprapa	62	6.249417453767544	15.893477444923054	-1.2069134044057943	2.1675000190734863	258	258	-1	-1
ABpraap	62	3.983149808412092	11.264522335329966	-4.170772068867686	2.2100000381469727	269	269	-1	-1
ABplpaa	62	-0.6831792210343544	-5.662062251912658	3.5173142489209983	2.2100000381469727	271	271	-1	-1
MSppp	62	16.311747510034444	-0.3050297915240052	-8.821091817430965	1.9975000619888306	283	283	-1	-1
ABprapp	62	13.02845134268301	12.044283303823939	-3.8241891456929498	2.2950000762939453	291	291	-1	-1
Dp	62	19.821435691727824	8.656455430260406	-5.175221041440437	2.1675000190734863	295	295	-1	-1
ABarppp	62	-8.88241159163952	5.747778314518781	3.8003269749768145	2.2100000381469727	296	296	-1	-1
Cpp	62	20.761044978232892	2.187401957398772	3.535151036127365	2.5924999713897705	314	314	-1	-1
MSapa	62	-5.19885496077268	-10.511102387439927	-6.55750435728973	2.0399999618530273	317	317	-1	-1
ABaraaa	62	-12.930707178391406	5.329926487410443	-6.094626851641522	2.1533334255218506	318	318	-1	-1
ABarapa	62	-4.114469671684498	9.389778531006668	-4.418661562505616	2.3375000953674316	330	330	-1	-1
ABalppa	62	-17.97016980831179	-1.6548077067803961	1.846996807807579	2.252500057220459	331	331	-1	-1
ABalapp	62	-2.8288824273626667	-9.422977815128375	-1.2523317086290486	2.2950000762939453	334	334	-1	-1
ABprppa	62	-6.8475716319381235	11.801909208311697	6.262247250877664	2.0332376956939697	342	342	-1	-1
ABpraaa	62	-2.3058228682977058	15.894935440504153	-0.6954980265197861	2.1675000190734863	343	343	-1	-1
ABplpap	63	6.57066311011386	-11.72129140535463	0.005414390066331265	2.380000114440918	3	3	-1	-1
ABalpaa	63	-20.45113282707358	0.7212777844488025	-5.2910369599456475	2.252500057220459	8	8	-1	-1
ABplppa	63	6.706408808658012	-4.311433063632351	1.2841734829473062	2.0824999809265137	10	10	-1	-1
ABalapa	63	-10.242267973839066	-8.444951726785211	0.19848906229152385	2.1675000190734863	17	17	-1	-1
ABalppp	63	-11.522221774715055	0.3338233672584253	-2.7204235737012494	2.1675000190734863	18	18	-1	-1
Cpap	63	18.21244675687436	8.369977688507612	3.3360147880242117	1.4450000524520874	36	36	-1	-1
ABprpaa	63	-11.636900236483454	12.423347073996188	3.8004192748697427	2.125	41	41	-1	-1
Eal	63	8.428368586109782	-2.504549403127883	-4.2360998052683865	2.252500057220459	57	57	-1	-1
ABarpap	63	-15.753368940575676	6.2561289289537365	-2.491204189357293	2.2100000381469727	64	64	-1	-1
ABplppp	63	15.038403765095756	-10.241492987241928	0.6339390946122636	2.125	73	73	-1	-1
ABplaaa	63	-11.21306170103157	-1.8000186193130343	4.184823394288979	2.125	74	74	-1	-1
ABarpaa	63	-20.1231142107389	3.2006412508415067	2.729661188420356	2.2100000381469727	80	80	-1	-1
ABprpap	63	-8.241911955425547	11.771252838645175	-1.8481264264287685	2.1675000190734863	87	87	-1	-1
Epl	63	12.699868007738232	-4.851084146345548	0.6538172348539129	2.380000114440918	91	91	-1	-1
ABalaaa	63	-10.07213289206914	-8.399456557089067	-5.177997646175355	2.2950000762939453	92	92	-1	-1
ABalpap	63	-14.69569403817054	-1.9452234513603242	-7.432139813254945	2.1675000190734863	106	106	-1	-1
ABarapp	63	0.503855194434883	3.909692700164383	-3.9277000029426854	2.2100000381469727	129	129	-1	-1
ABplaap	63	-3.703534101833313	-0.0397914868402085	-1.7665790364949134	2.252500057220459	143	143	-1	-1
ABplapa	63	-3.0638863069002156	5.003365582456299	6.215741661180851	2.1675000190734863	145	145	-1	-1
Cap	63	10.985159600661177	4.129066580797538	3.7501641992157286	2.3375000953674316	146	146	-1	-1
MSpap	63	10.019380540772561	-7.948256436767195	-8.704416970899443	2.125	152	152	-1	-1
MSppa	63	15.629893647511853	-6.849734264364789	-8.779653122027478	1.9975000619888306	158	158	-1	-1
Da	63	23.101315726968235	-2.9563848852073704	-2.8593192227175566	1.9975000619888306	176	176	-1	-1
MSaaa	63	-9.716423828159671	-3.3420705900529315	-9.600525994647672	2.0824999809265137	181	181	-1	-1
Ear	63	6.2601002381515505	2.5269252704269562	-5.871947546105181	2.3001515865325928	183	183	-1	-1
ABalaap	63	-16.11186778885067	-5.836174199835474	-3.6192577294926584	2.252500057220459	189	189	-1	-1
P4	63	20.410857136928385	-1.3259735251174578	-7.063139859123245	2.252500057220459	192	192	-1	-1
MSaap	63	0.01517911772925275	-4.205619716120837	-9.918038231459871	2.0824999809265137	193	193	-1	-1
Cpaa	63	12.735575253975906	11.250974138536197	6.104586426109844	1.5299999713897705	194	194	-1	-1
ABarppa	63	-15.675634967877311	5.930746234082761	6.009917410107652	2.2950000762939453	196	196	-1	-1
Caap	63	6.3931788793771895	10.343988137306278	6.255037347688646	1.1050000190734863	198	29	-1	-1
Epr	63	13.933053266597529	4.63459869278472	-3.0490911344388567	2.380000114440918	212	212	-1	-1
ABaraap	63	-5.697421272597855	1.570722373602834	-7.594781821826032	2.323333501815796	219	219	-1	-1
ABprppp	63	-1.2460907103952275	10.660770138258801	2.580993558303197	2.203237533569336	221	221	-1	-1
ABplapp	63	2.8818093820915425	2.3656010896012436	3.5473803200869076	2.2100000381469727	245	245	-1	-1
MSpaa	63	2.97025452770935	-6.082902846302144	-6.352990888283415	1.9975000619888306	248	248	-1	-1
MSapp	63	2.5808394453345906	-9.551032149871059	-9.379355940438902	1.9550000429153442	255	255	-1	-1
ABprapa	63	5.946375219559093	15.93619247579248	-1.190609036902945	2.1675000190734863	258	258	-1	-1
ABpraap	63	3.983149808412092	11.264522335329966	-4.170772068867686	2.1675000190734863	269	269	-1	-1
ABplpaa	63	-0.7060983476632412	-5.2169536711060776	3.697738941772781	2.2100000381469727	271	271	-1	-1
Caaa	63	2.8253022100375698	10.692237498283186	6.384280241724144	1.190000057220459	275	249	-1	-1
MSppp	63	15.878730596734588	0.14296844877385162	-9.180423050571076	2.0399999618530273	283	283	-1	-1
ABprapp	63	12.856939609140937	11.869613460982633	-3.895597636974542	2.2100000381469727	291	291	-1	-1
Dp	63	20.10168603803225	7.88785424723401	-5.485965278648157	2.125	295	295	-1	-1
ABarppp	63	-9.614296779065581	5.939316104766716	3.875542395554009	2.1675000190734863	296	296	-1	-1
Cpp	63	21.059913252359106	2.4438624074486928	3.1006043824100606	1.8700000047683716	314	314	-1	-1
MSapa	63	-4.60111841252026	-9.998181487340085	-7.426597664724338	2.0399999618530273	317	317	-1	-1
ABaraaa	63	-13.073697242372228	5.769865651524465	-5.916701646431189	2.1533334255218506	318	318	-1	-1
ABarapa	63	-4.104565929945036	8.979325904885677	-4.045525449504107	2.252500057220459	330	330	-1	-1
ABalppa	63	-18.60166430313998	-1.8081899805614734	0.7035749274665521	2.1675000190734863	331	331	-1	-1
ABalapp	63	-3.041564949437572	-8.143735489203419	-2.3529361924892767	2.252500057220459	334	334	-1	-1
ABprppa	63	-7.144884084489355	11.733347093979475	6.233445445167568	2.0332376956939697	342	342	-1	-1
ABpraaa	63	-2.41860820241744	15.96638721432765	-1.2064521468015803	2.2100000381469727	343	343	-1	-1
ABplpap	64	6.67043305934417	-11.758087224492538	1.0699293162014172	2.2950000762939453	3	3	-1	-1
ABalpaa	64	-19.973339977448234	0.058034534892530854	-6.637494317578357	2.1675000190734863	8	8	-1	-1
ABplppa	64	7.152625027689433	-3.5855134319289172	1.472140194932578	2.0824999809265137	10	10	-1	-1
ABalapa	64	-9.45894199022287	-8.466989090884399	0.19218264535447194	2.2950000762939453	17	17	-1	-1
ABalppp	64	-11.53785529811174	0.8555531385810602	-3.048453513489813	2.125	18	18	-1	-1
Cpap	64	18.895875552535387	9.555730876509886	2.7400580075087264	1.784999966621399	36	36	-1	-1
ABprpaa	64	-12.332850912391205	12.135120328751952	3.141649196741864	2.1675000190734863	41	41	-1	-1
Eal	64	8.739007586084936	-2.4330637913702913	-4.853527967036832	2.252500057220459	57	57	-1	-1
ABarpap	64	-16.429639371729362	6.317991664431075	-1.9288374789255007	2.2100000381469727	64	64	-1	-1
ABplppp	64	15.241548811349038	-9.076417466009893	0.02798436353098177	2.0824999809265137	73	73	-1	-1
ABplaaa	64	-11.25690572848751	-1.8553180444471316	3.51478971261619	2.125	74	74	-1	-1
ABarpaa	64	-20.798763898525028	2.9543797414277386	1.0088756717988405	2.1675000190734863	80	80	-1	-1
ABprpap	64	-8.470594266814976	11.538359714856766	-1.9433377481375587	2.2100000381469727	87	87	-1	-1
Epl	64	12.737231102106662	-3.971955613156464	-0.06865216072190794	2.380000114440918	91	91	-1	-1
ABalaaa	64	-10.23947066552897	-8.873301880849718	-4.8311638512424935	1.3600000143051147	92	92	218	226
ABalpap	64	-13.52350729399574	-2.5081374818523368	-7.656478308269163	2.1675000190734863	106	106	-1	-1
ABarapp	64	1.3630969224450824	3.799945517125063	-4.508870568518777	2.252500057220459	129	129	-1	-1
ABplaap	64	-4.674005345355761	0.3293054473526753	-2.159710166860967	1.7000000476837158	143	143	-1	-1
ABplapa	64	-3.693824980153427	5.037881644392923	4.608971321412424	2.1675000190734863	145	145	-1	-1
Cap	64	11.379623863935457	4.647906692628899	3.9618901854190565	2.3375000953674316	146	146	-1	-1
MSpap	64	10.676907724946235	-7.864187691432744	-8.668117352391427	2.125	152	152	-1	-1
MSppa	64	15.870035522215726	-6.839395430979673	-8.774654146744577	1.9975000619888306	158	158	-1	-1
Da	64	23.491112525517572	-3.001239780529111	-1.257547858232028	2.0824999809265137	176	176	-1	-1
MSaaa	64	-9.047439000238189	-3.4805545160463236	-9.654438072439117	2.0824999809265137	181	181	-1	-1
Ear	64	6.275422599013735	1.9676160469933608	-5.451248444691368	2.3001515865325928	183	183	-1	-1
ABalaap	64	-16.15340484330134	-6.4161272521052135	-3.3150306201312927	2.1675000190734863	189	189	25	313
P4	64	20.473757496432963	-1.3790273893719998	-7.084443201908993	2.252500057220459	192	192	-1	-1
MSaap	64	0.21689558409990684	-4.399436905182421	-10.535509949437458	2.0824999809265137	193	193	-1	-1
Cpaa	64	13.018810004705433	12.029164359908751	5.342009832603976	1.8700000047683716	194	194	-1	-1
ABarppa	64	-16.21819833342208	5.654998186675962	3.738070575274294	2.252500057220459	196	196	-1	-1
Caap	64	7.371998040096626	9.37653988288707	7.484653934250659	1.2324999570846558	198	198	-1	-1
Epr	64	14.463221990620433	4.6368784499860025	-2.5068357208055154	2.4225001335144043	212	212	-1	-1
ABaraap	64	-5.245786431476219	2.1477857663812956	-7.359253005195507	2.323333501815796	219	219	-1	-1
ABprppp	64	-1.3661616477471632	10.655600721566243	2.5784940706617476	2.203237533569336	221	221	-1	-1
ABplapp	64	3.170773914478289	3.0325141657721555	2.739697553368095	2.252500057220459	245	245	-1	-1
MSpaa	64	3.8965705753063706	-6.544879374515354	-6.537222510430799	2.0399999618530273	248	248	-1	-1
MSapp	64	2.8392329819424105	-10.549496904445624	-8.164736279725584	1.9550000429153442	255	255	-1	-1
ABprapa	64	6.197976657577409	15.723977018774308	-1.2758224080459373	2.0399999618530273	258	258	-1	-1
ABpraap	64	4.269002697648879	11.555638740065476	-4.051757916731699	2.0824999809265137	269	269	-1	-1
ABplpaa	64	-0.4259752400836765	-4.814560121168922	3.861859267121713	2.2950000762939453	271	271	-1	-1
Caaa	64	1.6343702993161269	11.401084628662431	7.207285715804598	1.3174999952316284	275	275	-1	-1
MSppp	64	15.861541251762922	0.47679988437878595	-9.045104530932239	2.0824999809265137	283	283	-1	-1
ABprapp	64	12.022172829334604	11.722150398933074	-3.958200223677633	2.1675000190734863	291	291	-1	-1
Dp	64	20.3360981310789	8.009470225820772	-5.435860130152314	2.1675000190734863	295	295	-1	-1
ABarppp	64	-10.046251375433151	5.712342192709826	4.861150367483155	2.2100000381469727	296	296	-1	-1
Cpp	64	20.83123094096968	2.210969283660285	3.0053930607012704	1.9550000429153442	314	314	214	78
MSapa	64	-3.7933174807001966	-10.277429096528154	-8.076677233940572	2.0399999618530273	317	317	-1	-1
ABaraaa	64	-13.073697242372228	5.769865651524465	-5.916701646431189	2.1533334255218506	318	318	-1	-1
ABarapa	64	-3.4927526396542277	8.782619507482906	-4.123240032659537	2.252500057220459	330	330	-1	-1
ABalppa	64	-18.708226350959794	-0.9851448638671743	-1.6607730305248436	2.1675000190734863	331	331	-1	-1
ABalapp	64	-1.8637747025470952	-7.6469327414712485	-2.1475166232230016	2.0399999618530273	334	334	-1	-1
ABprppa	64	-7.379296177536005	11.611731115392713	6.183340296671723	2.0332376956939697	342	342	-1	-1
ABpraaa	64	-2.774647054391007	15.651703483330628	-0.7957083235114748	2.2100000381469727	343	343	-1	-1
ABplpap	65	6.903782835458538	-10.961499093551026	-0.22490474037199304	1.7000000476837158	3	3	90	26
ABalpaa	65	-19.22426544505051	-0.46733469096033664	-6.848028257794389	2.2100000381469727	8	8	-1	-1
ABplppa	65	6.981608386426488	-2.5140289208094835	1.690256175423038	2.0824999809265137	10	10	-1	-1
ABalapa	65	-8.860143125038169	-8.629040343139302	0.6680285429891186	1.7000000476837158	17	17	-1	-1
ABalppp	65	-11.522221774715055	0.3338233672584253	-2.7204235737012494	2.0399999618530273	18	18	-1	-1
ABalaapp	65	-15.045674280206104	-7.113885754060382	-3.0547173129323615	1.4450000524520874	25	6	-1	-1
Cpap	65	19.016439991562528	10.423770422887257	0.9342707144205713	1.8700000047683716	36	36	-1	-1
ABprpaa	65	-12.797501138402264	11.592712890659081	3.4596811859646293	2.1675000190734863	41	41	-1	-1
Eal	65	9.055376370684804	-2.472854966426712	-5.516063185785272	2.252500057220459	57	57	-1	-1
ABarpap	65	-16.29393491098074	5.801431309800996	-1.5983080514954877	2.125	64	64	-1	-1
ABplppp	65	15.51270325539656	-7.76754870934294	1.6387723435043124	1.9975000619888306	73	73	-1	-1
ABplaaa	65	-11.306479537600671	-1.7993403243795851	2.889862204156347	2.125	74	74	89	300
Cppp	65	18.30158043252953	4.675904053418697	6.694239805037794	1.3174999952316284	78	12	-1	-1
ABarpaa	65	-20.949974643945474	2.821675134416897	-0.12454825797638924	2.1675000190734863	80	80	-1	-1
ABprpap	65	-9.189464069351612	11.695241550419112	-2.421683133413656	1.7425000667572021	87	87	-1	-1
Epl	65	13.003276507864523	-2.8599339561789727	-0.695910234588939	2.4225001335144043	91	91	-1	-1
ABalpap	65	-12.614380591370388	-2.6362825744606098	-7.705391410777711	2.1675000190734863	106	106	-1	-1
ABarapp	65	1.8491104535100495	3.7093460386936545	-4.543978791165925	1.8700000047683716	129	129	-1	-1
ABplaap	65	-5.0949419519736105	0.24662515235613625	-4.892405973480276	1.6150000095367432	143	143	75	299
ABplapa	65	-4.407457545892224	4.220615037143452	5.893807102356822	1.4450000524520874	145	145	251	132
Cap	65	11.033855019619192	5.956635556546884	3.412347019770669	2.2950000762939453	146	146	-1	-1
MSpap	65	12.718113659929152	-7.776307607659239	-8.625626062486788	2.0824999809265137	152	152	-1	-1
MSppa	65	17.40075297792981	-6.403705623685879	-8.053281481913608	1.9975000619888306	158	158	-1	-1
Da	65	23.071110997107144	-2.587897494916846	-2.170439897225429	2.0399999618530273	176	176	-1	-1
MSaaa	65	-8.76563282939129	-4.061257004967386	-10.428531652841288	2.0824999809265137	181	181	-1	-1
Ear	65	6.290744956908426	1.4083064651721307	-5.030548459510504	2.3001515865325928	183	183	-1	-1
P4	65	21.165534212258475	-0.7916251632084195	-6.843915409995569	2.1675000190734863	192	192	-1	-1
MSaap	65	0.9087995386502762	-4.983029411982393	-10.769846720080686	2.0824999809265137	193	193	-1	-1
Cpaa	65	10.982144295722595	13.675974016251901	4.384337726973789	1.9550000429153442	194	194	-1	-1
ABarppa	65	-16.77844454858121	4.85021108680165	3.4098299245764285	2.252500057220459	196	196	-1	-1
Caap	65	7.912070505858989	8.968367013967363	8.400045460885508	1.5724999904632568	198	198	-1	-1
Epr	65	15.302162730509005	4.485166031116217	-2.02599084788797	2.4225001335144043	212	212	-1	-1
Cppa	65	22.486815957052134	2.044527162760741	1.8643546222084082	1.4875000715255737	214	12	-1	-1
ABalaaaa	65	-12.011885817521907	-9.50722885724633	-5.0941870319289615	1.1050000190734863	218	92	-1	-1
ABaraap	65	-5.188615853628861	2.2060090473283975	-7.33545017476831	2.323333501815796	219	219	174	165
ABprppp	65	-1.4290620072517422	10.708654585820785	2.5997974134474955	2.203237533569336	221	221	-1	-1
ABalaaap	65	-6.895608845821334	-8.890749716849566	-6.445662561501932	1.1475000381469727	226	92	-1	-1
ABplapp	65	2.9878026176217736	3.0803986133341392	2.7585014085123936	1.5724999904632568	245	245	264	72
MSpaa	65	5.007413741334886	-6.866842014572845	-7.203606447149884	2.0824999809265137	248	248	-1	-1
MSapp	65	4.162631431320971	-10.97970713746452	-7.255651170027788	1.9550000429153442	255	255	-1	-1
ABprapa	65	5.348638671306673	15.423271575692636	-0.32151572946833706	2.0824999809265137	258	258	-1	-1
ABpraap	65	3.650030080099917	10.504729665138727	-3.9404520546623116	1.6150000095367432	269	269	281	332
ABplpaa	65	-0.30279265958178014	-4.433594033040962	2.937661835908363	2.2100000381469727	271	271	-1	-1
Caaa	65	2.343336360113302	11.654655419221077	7.312494988079186	1.5724999904632568	275	275	-1	-1
MSppp	65	15.960248884060954	1.1149762175956264	-9.325528809866407	2.125	283	283	-1	-1
ABprapp	65	11.844931314135312	11.658757701293412	-3.98450254174628	2.0824999809265137	291	291	-1	-1
Dp	65	20.43897972345917	8.348471078118267	-5.298042122872028	2.125	295	295	-1	-1
ABarppp	65	-10.589435484345476	5.744718390194132	4.872455759703106	2.2100000381469727	296	296	-1	-1
ABalaapa	65	-17.103448819760622	-7.176059005507691	-5.245041426484421	1.3174999952316284	313	189	-1	-1
MSapa	65	-2.1767805388526473	-10.339901734295482	-7.557032604747133	2.0399999618530273	317	317	-1	-1
ABaraaa	65	-13.079299785304588	4.710148063762557	-6.346460035774896	2.1533334255218506	318	318	-1	-1
ABarapa	65	-3.7271637729175606	8.661002719358418	-4.173345506218595	2.125	330	330	-1	-1
ABalppa	65	-18.45818073451646	-1.3852586566030463	-1.2826379422404361	2.125	331	331	-1	-1
ABalapp	65	-2.091267458279383	-9.725792750577957	-1.372653302419189	1.5724999904632568	334	334	259	63
ABprppa	65	-7.676608630087234	11.543169001060493	6.154538490961627	2.0332376956939697	342	342	-1	-1
ABpraaa	65	-3.427998358915804	15.268457638001385	-0.413766305931464	1.4450000524520874	343	343	124	153
ABalpaa	66	-18.80794437207962	0.2813689924191882	-8.161666169512099	2.1675000190734863	8	8	-1	-1
ABplppa	66	6.919019192423904	-2.423395246056347	1.618889472816486	2.0824999809265137	10	10	232	45
ABalapa	66	-8.871475449627752	-9.577480785699564	0.2833763268583569	1.6150000095367432	17	17	102	340
ABalppp	66	-12.072691486859583	0.2895783742266751	-2.2006635488409536	2.0824999809265137	18	18	-1	-1
ABalaapp	66	-14.352835247448313	-7.201455680251549	-1.4692503159496826	1.5299999713897705	25	25	-1	-1
ABplpapa	66	4.689509345358569	-11.41194735588354	0.12454393786917528	1.0625	26	3	-1	-1
Cpap	66	19.104877616203257	9.43853416118909	1.6141334244248957	1.912500023841858	36	36	-1	-1
ABprpaa	66	-12.934761420725867	11.921374909571457	3.5925002179620176	1.5299999713897705	41	41	171	121
Eal	66	9.42891573313203	-2.45442286053603	-6.154795574106516	2.252500057220459	57	57	-1	-1
ABalappp	66	1.2441192055064045	-7.973894533387926	-3.348772906317935	1.1475000381469727	63	19	-1	-1
ABarpap	66	-16.265286002694634	5.245045583792773	-1.8238389175602157	2.125	64	64	-1	-1
ABplappa	66	1.5266503812769123	2.976400377192964	3.790522995308638	1.1050000190734863	72	27	-1	-1
ABplppp	66	14.735107053437584	-7.856788490445398	1.5999725872284194	1.4450000524520874	73	73	149	203
ABplaapp	66	-2.225319762209141	0.9013696882719513	-2.4590536966062913	1.190000057220459	75	28	-1	-1
Cppp	66	17.33110919197458	5.045001345999213	6.30110779090469	1.7000000476837158	78	78	-1	-1
ABarpaa	66	-20.92967365879134	2.863640011859731	-1.1865628127029748	2.1675000190734863	80	80	-1	-1
ABprpap	66	-9.77835919279685	11.446840176553025	-2.524392918046794	1.6575000286102295	87	87	20	298
ABplaaaa	66	-13.64798232955992	-3.5025739268842653	3.2704014648397584	0.9775000214576721	89	74	-1	-1
ABplpapp	66	8.546223308360076	-9.922288907725983	-0.33751716032848345	1.1475000381469727	90	3	-1	-1
Epl	66	13.605185271491608	-2.6461903138320007	-1.146761982213829	2.4225001335144043	91	91	-1	-1
ABalpap	66	-12.019755686267926	-2.4991583457961704	-7.647787799357519	2.0824999809265137	106	106	-1	-1
ABpraaap	66	-1.969957765720904	14.996659202707159	-0.5190909738729079	1.1475000381469727	124	9	-1	-1
ABarapp	66	1.8195264670165194	3.769709184093074	-6.138251692727105	1.3174999952316284	129	129	164	288
ABplapaa	66	-5.84986461569044	3.970683701115041	6.3271617100868305	1.1050000190734863	132	41	-1	-1
Cap	66	10.606567887976562	6.293356651643094	3.0079096134176146	1.402500033378601	146	146	147	351
MSpap	66	13.865826415683399	-8.082012202600096	-8.206191730285036	2.125	152	152	-1	-1
ABpraaaa	66	-5.907949244148219	15.739854716560904	-0.7704819293585299	1.1475000381469727	153	9	-1	-1
MSppa	66	18.704343943829446	-6.013010604462792	-7.890468598218829	2.0824999809265137	158	158	-1	-1
ABaraapa	66	-7.132542739163869	1.397412228090479	-7.66988184673637	1.5488890409469604	165	157	-1	-1
ABaraapp	66	-3.518955055291336	1.3299404384639635	-7.685109563918781	1.5488890409469604	174	157	-1	-1
Da	66	22.667678070300823	-2.2002624000184077	-0.935498228804357	1.8700000047683716	176	176	-1	-1
MSaaa	66	-8.662623998286158	-4.893250885633444	-10.765578208117656	2.125	181	181	-1	-1
Ear	66	6.363237892650475	0.9072201642980042	-4.586045643902443	2.3001515865325928	183	183	-1	-1
P4	66	22.027266840051073	-0.2174514299212329	-6.068630667373153	2.125	192	192	-1	-1
MSaap	66	0.8344396158312543	-4.70742125732456	-10.658331030869046	2.125	193	193	-1	-1
Cpaa	66	9.887428154765969	14.33907701467157	3.5704648227518314	1.9975000619888306	194	194	-1	-1
ABarppa	66	-16.38971006696415	5.480328343834655	3.6666620839927018	1.4450000524520874	196	196	71	344
Caap	66	8.630940308395628	8.811485178405016	8.878390846161604	1.7000000476837158	198	198	-1	-1
Epr	66	16.46444669272766	4.33270381720747	-2.6234657809669106	2.380000114440918	212	212	-1	-1
Cppa	66	22.0204807511746	2.4852177409891674	3.1206002835416555	1.7425000667572021	214	214	-1	-1
ABalaaaa	66	-12.128845114691376	-9.136601960891124	-6.02338255465816	1.402500033378601	218	218	-1	-1
ABprppp	66	-1.491962366756321	10.761708450075329	2.6211007562332442	2.203237533569336	221	221	254	279
ABalaaap	66	-6.291080198979412	-9.164078114306117	-6.0149228370802295	1.402500033378601	226	226	-1	-1
MSpaa	66	5.682621855556288	-6.253732597695436	-9.11091236265093	2.0824999809265137	248	248	-1	-1
ABplapap	66	-2.370426530774866	4.607671411374026	5.518056431110222	1.190000057220459	251	145	-1	-1
MSapp	66	4.940227633279946	-10.890467356362063	-7.216851413751893	1.9550000429153442	255	255	-1	-1
ABprapa	66	4.5455052042115485	16.266214192033807	-1.061481538534303	2.0399999618530273	258	258	-1	-1
ABalappa	66	-3.5494352901991446	-8.282999582320178	-0.7924640719210916	1.1050000190734863	259	19	-1	-1
ABplappp	66	5.168757990003119	3.523535817688251	4.024628248213416	1.1050000190734863	264	245	-1	-1
ABplpaa	66	-0.7087164861705028	-4.729879854469032	2.816148196130926	1.4875000715255737	271	271	195	234
Caaa	66	2.5793042747349326	11.964169733525543	6.89925167714763	1.784999966621399	275	275	-1	-1
ABpraapp	66	4.694861243473894	9.860024217900378	-3.6588357297408467	1.2324999570846558	281	269	-1	-1
MSppp	66	16.777826318895624	1.59627071525012	-9.127607703524479	2.0824999809265137	283	283	-1	-1
ABprapp	66	11.055875548861891	11.792072210594247	-3.9330899515962825	1.3174999952316284	291	291	83	263
Dp	66	20.11457418419681	9.024193025511973	-5.564661521944796	2.1675000190734863	295	295	-1	-1
ABarppp	66	-10.060201838529995	5.25097556678661	3.5949074057105386	2.0399999618530273	296	296	349	137
ABplaapa	66	-7.194305471121789	-1.6252188301217332	-1.3421256485858521	1.1050000190734863	299	143	-1	-1
ABplaaap	66	-8.8308290662511	-0.8005646026849587	3.3032011553935616	1.6739219427108765	300	74	-1	-1
ABalaapa	66	-17.044228915695587	-6.067066900770441	-7.49287471998128	1.4875000715255737	313	313	-1	-1
MSapa	66	-1.5592365071213004	-10.647886086437621	-7.679853686178723	1.9975000619888306	317	317	-1	-1
ABaraaa	66	-12.467119266345133	6.547306436245696	-7.7575989297005945	2.1533334255218506	318	318	175	346
ABarapa	66	-3.7598603623443685	8.34557000286016	-4.840921163861761	1.4875000715255737	330	330	100	160
ABalppa	66	-18.96125637182823	-2.131822475530255	-1.587075762511104	2.125	331	331	-1	-1
ABpraapa	66	1.704913641875262	11.542100089606741	-5.144959252910025	1.190000057220459	332	269	-1	-1
ABprppa	66	-7.916750504791107	11.532830167675373	6.149539515678729	2.0332376956939697	342	342	15	303
ABalpaa	67	-18.876574513241426	0.44570000187537673	-8.095256653513404	1.912500023841858	8	8	-1	-1
ABprppaa	67	-9.895183318994306	12.562890952610879	6.560609445544994	1.3554917573928833	15	170	-1	-1
ABalppp	67	-11.88554622695333	-0.057481195867020274	-1.8012260015378478	1.7425000667572021	18	18	-1	-1
ABprpapa	67	-12.207806101786634	11.591713682206596	-4.632004915631413	1.3174999952316284	20	23	-1	-1
ABalaapp	67	-14.261285979657625	-7.810895270514318	-1.716084524800158	1.7425000667572021	25	25	-1	-1
ABplpapa	67	4.32929653330276	-11.427455605961217	0.11704547494482709	1.3600000143051147	26	26	-1	-1
Cpap	67	19.939644396009587	9.585997223238646	1.6767360111279868	1.9550000429153442	36	36	-1	-1
ABplppaa	67	6.467384351302267	-3.000458638834809	1.3833606561859608	1.3883334398269653	45	10	-1	-1
Eal	67	9.739554733107184	-2.38293724877844	-6.772223735874961	2.252500057220459	57	57	-1	-1
ABalappp	67	2.6693369303329546	-7.39013176175458	-3.6468089944091058	1.3600000143051147	63	63	-1	-1
ABarpap	67	-15.571826226569282	4.8493514127105	-2.521524147630845	1.8700000047683716	64	64	-1	-1
ABarppap	67	-14.610375577656852	4.157011289711324	4.754653733978826	1.0625	71	16	-1	-1
ABplappa	67	1.0022114389112333	2.862843474790035	3.2031614084623516	1.190000057220459	72	72	-1	-1
ABplaapp	67	-1.8920727981396004	0.490167267112002	-3.164237389601269	1.5299999713897705	75	75	-1	-1
Cppp	67	17.163644179789888	5.742150755202115	7.122806148394205	1.8274999856948853	78	78	-1	-1
ABarpaa	67	-20.643820769554555	3.154756416595241	-1.0675486605669875	1.9975000619888306	80	80	-1	-1
ABprappa	67	9.715160515786804	13.72710861218163	-4.231991979098591	1.190000057220459	83	4	-1	-1
ABplaaaa	67	-13.272135994107426	-4.008795448129224	3.60592986755267	1.274999976158142	89	89	-1	-1
ABplpapp	67	9.686650460882122	-10.304614693182895	0.5903718045136133	1.3600000143051147	90	90	-1	-1
Epl	67	13.368155039937696	-2.2807324757817184	-2.0784578763515285	2.380000114440918	91	91	-1	-1
ABarapap	67	-1.58294996661283	7.9168897320035905	-4.46790044652711	1.1475000381469727	100	10	-1	-1
ABalapaa	67	-10.952662617486363	-10.057415586025106	0.0817636868876832	1.1050000190734863	102	17	-1	-1
ABalpap	67	-11.965696751570531	-2.8167317362844697	-6.697288050075521	1.8700000047683716	106	106	-1	-1
ABprpaaa	67	-15.095418032552315	11.520201210595514	1.264358259661278	1.2324999570846558	121	41	-1	-1
ABpraaap	67	-2.05422143027939	15.682719983485981	-0.7807113976627784	1.3174999952316284	124	124	-1	-1
ABplapaa	67	-7.303858487527958	5.114301388453474	7.325593226799382	1.402500033378601	132	132	-1	-1
ABarpppa	67	-10.774276937616833	4.800557676538504	1.2516520795955883	1.190000057220459	137	24	-1	-1
Capp	67	12.584873463454901	6.434290599671145	3.0717042461080024	1.0199999809265137	147	146	-1	-1
ABplpppp	67	17.547923186564958	-5.226403791274209	2.676098205330467	1.0199999809265137	149	73	-1	-1
MSpap	67	14.882008670771269	-8.17033192383022	-7.699044539298844	2.0824999809265137	152	152	-1	-1
ABpraaaa	67	-7.219888130212338	15.947510659176512	-1.7697793854822184	1.3174999952316284	153	153	-1	-1
MSppa	67	19.047365666206012	-5.6636726956137045	-7.747652342060382	1.9975000619888306	158	158	-1	-1
ABarapaa	67	-5.88209011726014	8.148552187187239	-6.546595567797989	1.190000057220459	160	10	-1	-1
ABarappa	67	1.3734941688272446	4.252363379076519	-5.944022120013923	1.1475000381469727	164	129	-1	-1
ABaraapa	67	-7.582621755743032	1.0082475294173507	-8.368760006561347	1.6338889598846436	165	165	-1	-1
ABprpaap	67	-11.756843935110531	11.247182924340075	3.3230552246716396	1.190000057220459	171	41	-1	-1
ABaraapp	67	-3.3350502634125867	1.394795243203944	-7.981923113356455	1.5913889408111572	174	174	-1	-1
ABaraaap	67	-9.477298903471361	6.0362252975028845	-5.796610843974762	1.4355555772781372	175	271	-1	-1
Da	67	22.339098570956224	-1.2253649717053579	-1.6203599140915805	1.9550000429153442	176	176	-1	-1
MSaaa	67	-8.289395801340929	-4.912398590241357	-11.3116405510466	2.1675000190734863	181	181	-1	-1
Ear	67	5.88295414324273	0.8865424975277674	-4.596043594468241	2.3001515865325928	183	183	-1	-1
P4	67	21.475734810974267	0.41327572940176305	-6.893809847582112	2.1675000190734863	192	192	-1	-1
MSaap	67	0.8629612853925029	-4.092812250369233	-10.408997334377121	2.1675000190734863	193	193	-1	-1
Cpaa	67	8.958000466986483	14.425257229837014	4.6813924799869655	1.9975000619888306	194	194	-1	-1
ABplpaap	67	1.4426566444248876	-4.226377727881976	2.4880028606755054	1.1050000190734863	195	40	-1	-1
Caap	67	8.789436657048276	9.020810975931912	9.503360143296488	1.7425000667572021	198	198	-1	-1
ABplpppa	67	14.870811514186206	-8.373348845075475	1.9305020146584324	1.1050000190734863	203	73	-1	-1
Epr	67	16.161404458519204	4.375418848076896	-2.6071614134640613	2.380000114440918	212	212	-1	-1
Cppa	67	21.59736757961421	2.522763355166033	3.1344051634030556	1.8700000047683716	214	214	-1	-1
ABalaaaa	67	-11.82735869909041	-9.367214969090615	-5.57633934650066	1.6575000286102295	218	218	-1	-1
ABalaaap	67	-5.859125602611841	-8.937104202249227	-7.000530809009376	1.7000000476837158	226	226	-1	-1
ABplppap	67	9.694601214615284	-1.8431320362042702	2.9426206503424384	1.3883334398269653	232	10	-1	-1
ABplpaaa	67	-2.601202575515375	-5.368976247558204	2.5506255278030086	0.9775000214576721	234	40	-1	-1
MSpaa	67	5.941508896806806	-6.389326864197553	-9.70458036643427	2.1675000190734863	248	248	-1	-1
ABplapap	67	-2.300240568038085	4.63123873763554	4.988298455684127	1.3600000143051147	251	251	-1	-1
ABprpppp	67	-2.086093770183577	11.487454351095701	0.755210364083446	1.4688249826431274	254	221	-1	-1
MSapp	67	5.548930243171605	-11.462970876350324	-6.367870286882788	1.9550000429153442	255	255	-1	-1
ABprapa	67	3.844887063578858	15.414292439636471	-0.3302062383799811	1.3174999952316284	258	258	28	59
ABalappa	67	-2.703208947078368	-8.35809081067391	-0.8200738316438918	1.402500033378601	259	259	-1	-1
ABprappp	67	13.684420782747573	11.940454974128503	-3.3245395338640544	1.1475000381469727	263	4	-1	-1
ABplappp	67	6.193781669898169	3.6997356226918816	3.559972347131863	1.1475000381469727	264	264	-1	-1
Caaa	67	1.9919649728646738	11.903666695377156	6.333193433087091	1.8274999856948853	275	275	-1	-1
ABprpppa	67	1.3617110020207879	11.13403638296396	0.6234683074697127	1.4688249826431274	279	221	-1	-1
ABpraapp	67	5.924092286554506	10.526327391781297	-3.3845071568344283	1.4450000524520874	281	281	-1	-1
MSppp	67	16.190359778300504	2.706762410065288	-9.218801385028364	2.0824999809265137	283	283	-1	-1
ABarappp	67	4.954258984331427	5.040452796377576	-6.151961257346059	1.550896406173706	288	129	-1	-1
Dp	67	19.742901808826556	9.231239065837585	-5.481947638443254	2.125	295	295	-1	-1
ABprpapp	67	-7.4397135665378435	10.432287641695199	-2.9279643849887114	1.2324999570846558	298	87	-1	-1
ABplaapa	67	-7.131277872892349	-2.8492674273398286	-1.8382935539282534	1.4875000715255737	299	299	-1	-1
ABplaaap	67	-8.354719276925598	-0.4807114549953768	2.8949568197449045	1.7000000476837158	300	300	-1	-1
ABprppap	67	-4.829157584859233	11.163903139928228	6.010298671077432	1.3554917573928833	303	170	-1	-1
ABalaapa	67	-16.549373959823438	-5.893146852968094	-8.499786034696175	1.6575000286102295	313	313	-1	-1
MSapa	67	-0.9074410241714825	-10.452538576826079	-7.598447244331333	2.0399999618530273	317	317	-1	-1
ABalppa	67	-18.770999471739515	-2.103085732576184	-2.114334250295748	1.9975000619888306	331	331	84	213
ABpraapa	67	1.1803474607847222	12.599537920167368	-5.257456277199659	1.3174999952316284	332	332	-1	-1
ABalapap	67	-6.0141206626602886	-10.367199272952819	0.5122726199756711	1.1050000190734863	340	17	-1	-1
ABarppaa	67	-18.09984608271173	5.101472152843466	5.665487950105401	1.190000057220459	344	196	-1	-1
ABaraaaa	67	-14.262326306242096	5.187493307692111	-8.315061980091933	1.4355555772781372	346	318	-1	-1
ABarpppp	67	-9.168264480876307	5.4566619097832705	3.681312822840827	1.4450000524520874	349	296	-1	-1
Capa	67	8.562743814486383	6.692550384506635	2.083827577871121	1.0199999809265137	351	146	-1	-1
ABalpaa	68	-18.712348382931552	0.5437486542006287	-7.515393529591467	1.9550000429153442	8	8	237	276
ABprppaa	68	-10.425352043017206	12.560611195409592	6.018354031911653	1.4192416667938232	15	15	-1	-1
ABalppp	68	-11.085030898365467	-0.4133499955711428	-1.9428509381137362	1.3174999952316284	18	18	6	98
ABprpapa	68	-12.243613374580082	10.900483484735213	-4.372883979482991	1.6575000286102295	20	20	-1	-1
ABalaapp	68	-13.721213513895263	-8.219068139434025	-0.8006929981653084	1.784999966621399	25	25	-1	-1
ABplpapa	68	3.388409279241337	-11.118721458780119	1.318186362372903	1.3600000143051147	26	26	-1	-1
ABprapaa	68	2.0110010947147803	16.192311586637928	-0.5604102982146628	1.1475000381469727	28	31	-1	-1
Cpap	68	19.88714128288717	10.091468949444648	0.262887802418589	1.9975000619888306	36	36	-1	-1
ABplppaa	68	6.095711975932015	-2.793412598509197	1.4660745396875037	1.5158333778381348	45	45	-1	-1
Eal	68	9.595942341089867	-2.0181573472739722	-6.408959323647078	2.252500057220459	57	57	-1	-1
ABprapap	68	6.59350323778397	15.567844978250921	0.28084278322664513	1.1475000381469727	59	31	-1	-1
ABalappp	68	2.8351188822178046	-7.104184773711628	-3.5302943299145677	1.6575000286102295	63	63	-1	-1
ABarpap	68	-15.177361963295	5.36819152454186	-2.309798161427517	1.6575000286102295	64	64	29	169
ABarppap	68	-13.22252094719873	3.861645528155586	5.179087041463476	1.2324999570846558	71	71	-1	-1
ABplappa	68	1.1321861180026331	2.4575602653616038	3.57879700910531	1.6150000095367432	72	72	-1	-1
ABplaapp	68	-1.647756963353486	0.20133061957777454	-2.7409961281039155	1.6575000286102295	75	75	-1	-1
Cppp	68	17.2663985334453	7.252146340463163	7.735488718231144	1.9550000429153442	78	78	-1	-1
ABarpaa	68	-20.499402122723613	4.073710321162472	-1.233957762648068	1.7000000476837158	80	80	323	161
ABprappa	68	9.522285477190827	14.185445685864604	-4.586324236955803	1.3600000143051147	83	83	-1	-1
ABalppap	68	-17.46958507078242	-1.5921648041796939	0.7949793198797392	1.6466013193130493	84	46	-1	-1
ABplaaaa	68	-12.544424766763607	-3.9011577574578133	3.112472160761021	1.5724999904632568	89	89	-1	-1
ABplpapp	68	9.286329177225761	-9.541182926849057	0.8986165540798838	1.6575000286102295	90	90	-1	-1
Epl	68	12.909236340291432	-2.9344152822427105	-1.8055313339369707	2.380000114440918	91	91	-1	-1
ABarapap	68	-0.8453349975295462	7.614074796554011	-4.58822204031725	1.5724999904632568	100	100	-1	-1
ABalapaa	68	-11.594554358696715	-10.663215721757641	0.3734933580418027	1.5299999713897705	102	102	-1	-1
ABalpap	68	-13.409166138301027	-2.391690919958133	-7.608872647414768	1.5299999713897705	106	106	134	207
ABprpaaa	68	-15.936849672223293	10.987992713138794	-0.5729419214547757	1.4450000524520874	121	121	-1	-1
ABpraaap	68	-2.594293896041754	16.09089285240569	-1.6961029242976275	1.6150000095367432	124	124	-1	-1
ABplapaa	68	-6.280517867932749	6.273597590702956	7.799150347701882	1.4875000715255737	132	132	-1	-1
ABarpppa	68	-10.5996535609248	5.351024190815211	0.39636365202238033	1.274999976158142	137	137	-1	-1
Capp	68	13.223653561515293	6.664294063968277	3.7066714938086838	1.2324999570846558	147	147	-1	-1
ABplpppp	68	18.251159465704912	-4.861555855513918	2.8264136508179996	1.190000057220459	149	149	-1	-1
MSpap	68	14.472973201032586	-8.842414416693689	-6.89386126022148	2.125	152	152	-1	-1
ABpraaaa	68	-8.696546651229022	15.194247461394417	-1.5406523010311908	1.6150000095367432	153	153	-1	-1
MSppa	68	18.638825445817606	-5.472882923571204	-8.750756001074935	2.0399999618530273	158	158	-1	-1
ABarapaa	68	-6.093710322402764	8.752822360757447	-6.302260846588963	1.5299999713897705	160	160	-1	-1
ABarappa	68	1.206649902977607	4.641388901775949	-7.4054768733447665	1.4450000524520874	164	164	-1	-1
ABaraapa	68	-8.095601134794268	0.6721363366111324	-9.046333939833524	1.7188889980316162	165	165	-1	-1
ABprpaap	68	-12.574421369945197	10.765888426685581	3.1251341183297123	1.3174999952316284	171	171	-1	-1
ABaraapp	68	-3.1565640906565595	1.6085066452565289	-8.326299651206433	1.6338889598846436	174	174	-1	-1
ABaraaap	68	-9.344834907782747	5.931579676094118	-6.1623333970525795	1.4780555963516235	175	175	-1	-1
Da	68	23.27830276471781	-0.5510027216406035	-1.8832877795356033	1.9550000429153442	176	176	-1	-1
MSaaa	68	-7.8834719747522035	-4.616112768813287	-11.190126911269163	2.1675000190734863	181	181	-1	-1
Ear	68	5.339770034330406	0.9189186950120738	-4.58473820224829	2.3001515865325928	183	183	-1	-1
P4	68	20.9351688405692	-0.04142188975097616	-6.000913709720306	2.0399999618530273	192	192	-1	-1
MSaap	68	0.840169397488476	-4.818698402526206	-10.703437204081993	2.1675000190734863	193	193	-1	-1
Cpaa	68	9.01517104483384	14.483480510784116	4.7051953104141635	2.0399999618530273	194	194	-1	-1
ABplpaap	68	1.2424960025967073	-3.8446618447150573	2.642125235458641	1.190000057220459	195	195	-1	-1
Caap	68	9.132587362857281	8.199155928650974	9.171312563303019	1.6575000286102295	198	198	-1	-1
ABplpppa	68	15.293924685746592	-8.41089445925234	1.9166971347970319	1.2324999570846558	203	203	-1	-1
Epr	68	15.761210413587705	3.967855881447182	-2.7737812264544432	2.380000114440918	212	212	-1	-1
ABalppaa	68	-20.190980919551542	-3.660996137483621	-0.05311667092086747	1.1475000381469727	213	46	-1	-1
Cppa	68	22.200340404881153	2.0615366219917806	4.028493347252157	1.9550000429153442	214	214	-1	-1
ABalaaaa	68	-12.350241822848604	-9.292873894163476	-6.627048509007295	1.7425000667572021	218	218	-1	-1
ABalaaap	68	-5.011343437916085	-8.824297094885257	-7.4914890281595765	1.8274999856948853	226	226	-1	-1
ABplppap	68	10.798029793979163	-1.0707229106477898	3.2595551824156157	1.3883334398269653	232	232	-1	-1
ABplpaaa	68	-3.4017179041032373	-5.013107447854081	2.6922504643788967	1.190000057220459	234	234	-1	-1
MSpaa	68	5.724286148731821	-6.844774278389252	-9.89000403456895	2.1675000190734863	248	248	-1	-1
ABplapap	68	-2.0986513433597844	5.608415923149874	4.845692184030245	1.6150000095367432	251	251	-1	-1
ABprpppp	68	-2.8066466330200543	12.6274325839039	1.2150780007914035	1.4688249826431274	254	254	-1	-1
MSapp	68	5.9501866050353875	-11.730380062075357	-4.85631126882315	1.9550000429153442	255	255	-1	-1
ABalappa	68	-2.4131820977593397	-8.366149886857743	-0.28281739329345035	1.5299999713897705	259	259	-1	-1
ABprappp	68	13.581539190367302	11.601454121831008	-3.462357541144341	1.5299999713897705	263	263	-1	-1
ABplappp	68	7.004200740225493	2.9334141968667673	3.791483523557483	1.402500033378601	264	264	-1	-1
Caaa	68	1.870338213937758	11.710598942966897	6.794042404873043	1.8700000047683716	275	275	-1	-1
ABprpppa	68	1.6133124400391037	10.921820925945788	0.5382549363267204	1.5368249416351318	279	279	-1	-1
ABpraapp	68	6.017070137195313	11.275780870199782	-3.619825262555651	1.6575000286102295	281	281	-1	-1
MSppp	68	15.595734873198044	2.5696381814008467	-9.276404996448557	2.1675000190734863	283	283	-1	-1
ABarappp	68	5.733099845330884	5.280011461086772	-6.483840798872317	1.652896523475647	288	288	-1	-1
Dp	68	20.057403606349453	8.965969744564871	-5.588464352371995	2.0824999809265137	295	295	-1	-1
ABprpapp	68	-7.155416498876037	10.53550571071301	-2.345601773425323	1.4875000715255737	298	298	-1	-1
ABplaapa	68	-7.647368895093545	-3.5611752915814487	-1.5891705683456303	1.6575000286102295	299	299	-1	-1
ABplaaap	68	-7.205577938321229	0.5724770187450208	3.325907255075908	1.7000000476837158	300	300	-1	-1
ABprppap	68	-4.599541782898811	11.50953497843715	5.827501624143423	1.4162060022354126	303	303	-1	-1
ABalaapa	68	-15.562775691229099	-5.921103428798801	-9.586911745271163	1.7000000476837158	313	313	-1	-1
MSapa	68	-0.6849819961144799	-10.971238437520837	-5.649842968679993	2.0399999618530273	317	317	-1	-1
ABpraapa	68	0.9402055860808499	12.589199086782248	-5.2624552524825585	1.6150000095367432	332	332	-1	-1
ABalapap	68	-6.4085849259345675	-10.886039384784178	0.3005466337723437	1.5299999713897705	340	340	-1	-1
ABarppaa	68	-17.533870085895373	5.794982107516133	5.948622427590321	1.274999976158142	344	344	-1	-1
ABaraaaa	68	-14.236295536463249	5.118181398320932	-9.422183591798515	1.4355555772781372	346	346	-1	-1
ABarpppp	68	-8.828479895666982	6.6011996569940345	5.225691286815465	1.4450000524520874	349	349	-1	-1
Capa	68	7.369320044199222	6.7174774080971	1.5503780688162812	1.274999976158142	351	351	-1	-1
ABalpppa	69	-13.742225046472246	-0.005347749872442797	-2.3258687222471357	1.1050000190734863	6	33	-1	-1
ABprppaa	69	-10.898350189192751	12.616554719155413	5.4999014487055105	1.4829916954040527	15	15	-1	-1
ABprpapa	69	-12.705151957441185	10.733872718077745	-4.981548909115026	1.7425000667572021	20	20	-1	-1
ABalaapp	69	-14.434480773499537	-7.002468716109771	-0.8492799940976978	1.8274999856948853	25	25	-1	-1
ABplpapa	69	1.8462322602128096	-11.331856975670624	0.6870260439678249	1.6575000286102295	26	26	-1	-1
ABprapaa	69	1.5852697846471315	16.71693101745184	-1.4281961639951177	1.3174999952316284	28	28	-1	-1
ABarpapp	69	-13.977146094418337	4.557015203395005	-0.47651562051636787	1.274999976158142	29	30	-1	-1
Cpap	69	19.412587315136648	9.959514137472766	0.20778367863984615	1.9550000429153442	36	36	-1	-1
ABplppaa	69	5.781210178409119	-2.528143277236482	1.572591253616244	1.6433334350585938	45	45	-1	-1
Eal	69	9.446289001913335	-1.5796801110664536	-5.90791869281395	2.252500057220459	57	57	-1	-1
ABprapap	69	6.644944033974105	15.737345404399667	0.349751786866789	1.402500033378601	59	59	-1	-1
ABalappp	69	3.450044775441891	-6.925095309216722	-4.534706156988013	1.784999966621399	63	63	-1	-1
ABarppap	69	-12.709541568147495	4.197756720961805	5.856660974735654	1.5299999713897705	71	71	-1	-1
ABplappa	69	1.049478275019127	3.3315193818581275	2.85382812588804	1.7000000476837158	72	72	-1	-1
ABplaapp	69	-0.971613770924662	1.3104626170639906	-2.828498275979055	1.784999966621399	75	75	-1	-1
Cppp	69	17.529953039420757	7.680247081114147	5.751775336165606	1.912500023841858	78	78	-1	-1
ABprappa	69	9.389199154949466	14.214932223857634	-4.0352629187439595	1.6150000095367432	83	83	-1	-1
ABalppap	69	-17.02585816389697	-1.1668822229144737	1.7243028599352108	1.6466013193130493	84	84	-1	-1
ABplaaaa	69	-12.663433387183261	-4.581299326505119	4.454911878188827	1.7425000667572021	89	89	-1	-1
ABplpapp	69	9.816497901248662	-9.538903169647774	1.4408719677132242	1.784999966621399	90	90	-1	-1
Epl	69	13.070350827451344	-3.2121633013528608	-0.29897129116023224	2.3375000953674316	91	91	-1	-1
ABalpppp	69	-9.302712964416386	-0.18987483575779768	-1.3066913193625451	1.1050000190734863	98	18	-1	-1
ABarapap	69	-0.29380296845273884	6.983347637231013	-3.763042860108291	1.7425000667572021	100	100	-1	-1
ABalapaa	69	-12.055157863350393	-10.333803907806306	1.5846321960356757	1.6150000095367432	102	102	-1	-1
ABprpaaa	69	-16.72995215885409	10.249487970395421	-1.4146361800758864	1.6575000286102295	121	121	-1	-1
ABpraaap	69	-2.2839660556336066	16.124799370439955	-2.2208628082078734	1.7000000476837158	124	124	-1	-1
ABplapaa	69	-7.415342477522435	7.715640963921776	7.301019772203492	1.7000000476837158	132	132	-1	-1
ABalpapp	69	-10.713546581861031	-2.5955371432101293	-6.603384170020885	1.1475000381469727	134	106	-1	-1
ABarpppa	69	-10.110528389677368	5.636221025431571	-0.5654406057125176	1.5724999904632568	137	137	-1	-1
Capp	69	13.383705731742923	7.061518197212873	3.8682923315161677	1.5299999713897705	147	147	-1	-1
ABplpppp	69	18.429956802479186	-4.610264822156557	2.3893675094592455	1.5724999904632568	149	149	-1	-1
MSpap	69	14.88462680927853	-8.657405740467267	-6.817453793656989	2.125	152	152	-1	-1
ABpraaaa	69	-9.626909420183425	14.78440473756342	-2.249527527654913	1.7425000667572021	153	153	-1	-1
MSppa	69	18.39295378945651	-5.371944611754676	-8.710648803144888	2.0399999618530273	158	158	-1	-1
ABarapaa	69	-5.840553062809468	8.728505239456975	-6.850822677159355	1.6575000286102295	160	160	-1	-1
ABarpaaa	69	-21.322088595847944	3.395568723818519	-3.6699249228303588	1.3174999952316284	161	80	-1	-1
ABarappa	69	1.1951903396631638	4.863943192179239	-7.315264526918876	1.6575000286102295	164	164	-1	-1
ABaraapa	69	-8.608580513845505	0.33602514380491444	-9.723907873105702	1.8038890361785889	165	165	-1	-1
ABarpapa	69	-15.978318865447587	6.090908231709625	-5.796264656974191	1.4875000715255737	169	64	-1	-1
ABprpaap	69	-12.674191322143002	10.802683887435853	2.060620075961677	1.6575000286102295	171	171	-1	-1
ABaraapp	69	-2.978389081918779	1.7846384160043374	-8.578006585547637	1.6763889789581299	174	174	-1	-1
ABaraaap	69	-9.274960109064214	5.917567371050854	-6.599421768969899	1.5205556154251099	175	175	-1	-1
Da	69	23.673829344924368	-0.70713476216399	-0.32662258826302026	1.912500023841858	176	176	-1	-1
MSaaa	69	-7.866282629780539	-4.949944204418222	-11.325445430908	2.1675000190734863	181	181	-1	-1
Ear	69	4.916656862770018	0.9564643091889391	-4.57093332238689	2.3001515865325928	183	183	-1	-1
P4	69	20.33481415380952	-0.06726897321377079	-6.0134111479275525	2.125	192	192	-1	-1
MSaap	69	0.7902844228733201	-4.800300492957253	-11.235694667149536	2.1675000190734863	193	193	-1	-1
Cpaa	69	9.756959973999365	13.881490094415188	5.003116002838478	2.0399999618530273	194	194	-1	-1
ABplpaap	69	1.2539555659111508	-4.067216135118348	2.5519128890327494	1.5299999713897705	195	195	-1	-1
Caap	69	9.487070393255868	8.325941323930296	9.223917199440313	1.7000000476837158	198	198	-1	-1
ABplpppa	69	15.832934834576678	-8.144095175817299	1.4871494563626269	1.5299999713897705	203	203	-1	-1
ABalpapa	69	-14.408285327358772	-1.466208710907114	-7.776474120546359	1.1475000381469727	207	106	-1	-1
Epr	69	15.775781620052106	4.121098262479292	-3.790690491735135	2.380000114440918	212	212	-1	-1
ABalppaa	69	-20.507038538649415	-3.583625151928606	0.5167485024352729	1.274999976158142	213	213	-1	-1
Cppa	69	22.712257467000104	3.0726199671527468	3.3611280754550794	1.9550000429153442	214	214	-1	-1
ABalaaaa	69	-12.721914198218856	-9.085827853837865	-6.544334625505753	1.7425000667572021	218	218	-1	-1
ABalaaap	69	-5.057054452448999	-9.10507466623565	-7.605504205012664	1.8700000047683716	226	226	-1	-1
ABplppap	69	11.335484121234265	-0.9918219629304514	3.2933559634086107	1.7283333539962769	232	232	-1	-1
ABplpaaa	69	-3.796309406102377	-4.360952826721888	2.9553890407322223	1.5299999713897705	234	234	-1	-1
ABalpaaa	69	-19.599618272892812	0.901757676744702	-8.991845208771007	1.3600000143051147	237	8	-1	-1
MSpaa	69	5.808549813290306	-7.530835059168073	-9.62838361077908	2.1675000190734863	248	248	-1	-1
ABplapap	69	-1.5742124009941052	5.721972825552802	5.433053770876532	1.7000000476837158	251	251	-1	-1
ABprpppp	69	-2.6865756956681186	12.632602000596458	1.2175774884328527	1.4688249826431274	254	254	-1	-1
MSapp	69	6.115968556920238	-11.444433074032405	-4.739796604328612	1.4450000524520874	255	255	-1	-1
ABalappa	69	-3.263582400962358	-7.991883177584667	-0.6734499197851047	1.6575000286102295	259	259	-1	-1
ABprappp	69	13.806174783366844	10.962528351962844	-4.260253951973708	1.7000000476837158	263	263	-1	-1
ABplappp	69	8.132106012500815	3.448614854167893	3.464645629756216	1.4875000715255737	264	264	-1	-1
Caaa	69	2.2877216038409247	11.784330473991677	6.825343698224588	1.6575000286102295	275	275	-1	-1
ABalpaap	69	-17.270928322418737	-0.9320609859158577	-4.332172808328163	1.3174999952316284	276	8	-1	-1
ABprpppa	69	1.922084455904778	10.767828749874718	0.4768443956109252	1.6048250198364258	279	279	-1	-1
ABpraapp	69	6.297193244774878	11.678174420136937	-3.455704937206718	1.7425000667572021	281	281	-1	-1
MSppp	69	15.05828054594294	2.4907372336835083	-9.310205777441553	2.1675000190734863	283	283	-1	-1
ABarappp	69	6.391869766010909	5.514400350715778	-6.818218944272972	1.7548964023590088	288	288	-1	-1
Dp	69	20.77795646918593	7.825991511756673	-6.048331989079951	2.125	295	295	-1	-1
ABprpapp	69	-6.795203686820227	10.551013960790687	-2.3381033105009745	1.6575000286102295	298	298	-1	-1
ABplaapa	69	-8.273627112907215	-4.688705198636618	-0.9694109574029477	1.7000000476837158	299	299	-1	-1
ABplaaap	69	-6.11933695922144	1.6787193567399608	3.7781610331926596	1.7000000476837158	300	300	-1	-1
ABprppap	69	-4.312757141863619	11.913389037834916	5.668504913697773	1.476920247077942	303	303	-1	-1
ABalaapa	69	-15.46251223735609	-5.095028759864259	-10.33068448363273	1.7425000667572021	313	313	-1	-1
MSapa	69	-0.6220816366099009	-11.02429230177538	-5.6711463114657406	2.0824999809265137	317	317	-1	-1
ABarpaap	69	-19.12194473568016	3.3259270560429126	0.6256262125646774	1.2324999570846558	323	80	-1	-1
ABpraapa	69	0.5685332107105984	12.79624512710786	-5.179741368981015	1.7425000667572021	332	332	-1	-1
ABalapap	69	-6.3316068646082835	-11.648721356079058	1.0706216902025583	1.7000000476837158	340	340	-1	-1
ABarppaa	69	-17.376436054175006	6.679280057397777	5.228652519655949	1.7000000476837158	344	344	-1	-1
ABaraaaa	69	-14.21337640983436	4.6730728175143526	-9.602608284650298	1.4355555772781372	346	346	-1	-1
ABarpppp	69	-7.944396953535077	8.268107449901835	2.6673244670201894	1.6150000095367432	349	349	-1	-1
Capa	69	7.406683135600159	7.596605582898549	0.8279095570075115	1.6575000286102295	351	351	-1	-1
ABalpppa	70	-14.139307448253788	-0.037114045066756196	-3.419185454092318	1.3174999952316284	6	6	-1	-1
ABprppaa	70	-11.42851891321565	12.614274961954129	4.95764603507217	1.5467416048049927	15	15	-1	-1
ABprpapa	70	-13.522729392275851	10.25257822042325	-5.179470015456953	1.784999966621399	20	20	-1	-1
ABalaapp	70	-14.754712352679654	-6.625922249635412	-0.6976571069560109	1.8274999856948853	25	25	-1	-1
ABplpapa	70	1.3902962202840716	-10.438750154566188	0.5081195036794979	1.6575000286102295	26	26	-1	-1
ABprapaa	70	1.8565514674195145	16.85480504115524	-0.2922727465784396	1.5724999904632568	28	28	-1	-1
ABarpapp	70	-14.338914725081633	4.35360897598726	-0.020666507780366272	1.6575000286102295	29	29	-1	-1
Cpap	70	18.964999195372393	10.25426999673851	0.8653617107804279	1.9975000619888306	36	36	-1	-1
ABplppaa	70	6.125295962425544	-2.853775743908616	3.060347441248684	1.3174999952316284	45	45	-1	-1
Eal	70	9.302676609896018	-1.2149002095619856	-5.544654280586066	2.252500057220459	57	57	-1	-1
ABprapap	70	6.644944033974105	15.737345404399667	0.349751786866789	1.6150000095367432	59	59	-1	-1
ABalappp	70	3.3325919765972154	-7.417338542546327	-3.6556148989876074	1.784999966621399	63	63	-1	-1
ABarppap	70	-11.977783619446292	5.177213663677422	6.256310116715111	1.6575000286102295	71	71	-1	-1
ABplappa	70	0.6207625605263777	2.309347408273086	2.4378746164057326	1.9975000619888306	72	72	-1	-1
ABplaapp	70	-1.0824017069371994	1.2029651775291799	-0.1747103073327375	1.7425000667572021	75	75	-1	-1
Cppp	70	17.86892978514752	7.157767514752553	5.001485469957682	1.8700000047683716	78	78	-1	-1
ABprappa	70	8.77738490487534	14.411639430798129	-3.957548010525316	1.6575000286102295	83	83	-1	-1
ABalppap	70	-16.581820091509528	-0.7040198311506602	2.5609563545983822	1.6466013193130493	84	84	-1	-1
ABplaaaa	70	-12.79340806627466	-4.1760161170766885	4.079276277545867	1.7425000667572021	89	89	-1	-1
ABplpapp	70	10.708435258902352	-9.333216826651114	1.5272773848435128	1.8700000047683716	90	90	-1	-1
Epl	70	12.375955973118574	-3.3124917108793954	-1.4210898287155111	2.4225001335144043	91	91	-1	-1
ABalpppp	70	-8.782447982132949	0.2228575475644768	-1.1375720187307137	1.4450000524520874	98	98	-1	-1
ABarapap	70	0.24782531888460566	6.763073104029006	-3.3109997929008412	1.784999966621399	100	100	-1	-1
ABalapaa	70	-12.819865919144807	-9.286704910630803	1.4671361964631444	1.784999966621399	102	102	-1	-1
ABprpaaa	70	-17.478899452526957	9.603862463284738	-1.678966802416507	1.6150000095367432	121	121	-1	-1
ABpraaap	70	-2.0308087960403087	16.100482249139485	-2.7694246387782666	1.7425000667572021	124	124	-1	-1
ABplapaa	70	-7.821393542836016	8.59034987545726	7.65437069498271	1.784999966621399	132	132	-1	-1
ABalpapp	70	-10.162014552784223	-3.226264302533127	-5.778204989811925	1.2324999570846558	134	134	-1	-1
ABarpppa	70	-10.633411510468067	5.7105624587463435	-1.6161506519862037	1.7000000476837158	137	137	-1	-1
Capp	70	14.046960778007183	7.034311416421126	3.859486426937666	1.7425000667572021	147	147	-1	-1
ABplpppp	70	19.39052430129468	-4.568909488616082	2.4093634105908412	1.5724999904632568	149	149	-1	-1
MSpap	70	14.695925730764793	-8.498244147703637	-6.753543765299744	2.1675000190734863	152	152	-1	-1
ABpraaaa	70	-10.152904184124084	14.482949499442789	-2.373540655073799	1.7425000667572021	153	153	-1	-1
MSppa	70	17.8341361571475	-4.817838642947734	-9.027373350713502	2.0824999809265137	158	158	-1	-1
ABarapaa	70	-6.789660998310515	8.464595615513211	-6.961030924716842	1.7425000667572021	160	160	-1	-1
ABarpaaa	70	-21.030505924953935	3.575407983352383	-3.5960169439073177	1.5299999713897705	161	161	-1	-1
ABarappa	70	0.6977172452837531	5.1770969610139375	-7.189943957845836	1.7425000667572021	164	164	-1	-1
ABaraapa	70	-9.12155989289674	-8.604900130437798E-5	-10.40148180637788	1.888888955116272	165	165	-1	-1
ABarpapa	70	-16.42577974648698	5.214669358011817	-5.613551187390263	1.6575000286102295	169	169	-1	-1
ABprpaap	70	-12.377941186524055	11.54621815412282	0.7444826766025177	1.7000000476837158	171	171	-1	-1
ABaraapp	70	-2.794484294491271	1.849492683162867	-8.874818809334736	1.7188889980316162	174	174	-1	-1
ABaraaap	70	-9.142496114859348	5.812921570448269	-6.965143880164191	1.5630556344985962	175	175	-1	-1
Da	70	23.636959755198635	-0.7233928072806277	-1.4124408571838554	2.0399999618530273	176	176	-1	-1
MSaaa	70	-8.209306096864681	-5.299283890100834	-11.468262413471184	2.1675000190734863	181	181	-1	-1
Ear	70	4.373472753857693	0.9888405066732453	-4.55962793016694	2.3001515865325928	183	183	-1	-1
P4	70	19.66738514746302	0.25911328849731996	-6.422847529563507	2.1675000190734863	192	192	-1	-1
MSaap	70	0.6816730488358269	-5.028024200053102	-11.328406501216875	2.2100000381469727	193	193	-1	-1
Cpaa	70	10.020020975332125	13.446720346993727	4.827690285269595	2.0399999618530273	194	194	-1	-1
ABplpaap	70	1.9073068704359477	-3.6839702897891042	2.1699708714527395	1.5724999904632568	195	195	-1	-1
Caap	70	9.307337978274173	7.5786277099641275	7.84115957317316	1.784999966621399	198	198	-1	-1
ABplpppa	70	16.746235497284275	-8.571415749344919	1.8564786400685338	1.6575000286102295	203	203	-1	-1
ABalpapa	70	-14.66548930830945	-2.3137108416508494	-8.121019138747073	1.3600000143051147	207	207	-1	-1
Epr	70	15.891678597321802	4.4254431600911985	-4.20643329030814	2.380000114440918	212	212	-1	-1
ABalppaa	70	-20.4540419208843	-3.22622639006216	0.12230904664801612	1.5724999904632568	213	213	-1	-1
Cppa	70	23.31834193541701	2.9871899054138975	3.3285193404493807	2.0399999618530273	214	214	-1	-1
ABalaaaa	70	-12.473424400383006	-9.673839623903804	-5.702851961560996	1.784999966621399	218	218	-1	-1
ABalaaap	70	-5.308655890467315	-8.892859209217479	-7.520290833869672	1.912500023841858	226	226	-1	-1
ABplppap	70	13.112200472034303	-1.8280652004167368	3.4997568677528808	1.5724999904632568	232	232	-1	-1
ABplpaaa	70	-4.522464811871218	-4.280692181675597	2.9854982880964718	1.5724999904632568	234	234	-1	-1
ABalpaaa	70	-19.01788151395491	-0.09745687286882143	-8.855545354054176	1.6150000095367432	237	237	-1	-1
MSpaa	70	5.699938439252813	-7.758558766263922	-9.72109544484642	2.1675000190734863	248	248	-1	-1
ABplapap	70	-1.0996584332435817	5.853927637524684	5.4881578946552745	1.784999966621399	251	251	-1	-1
ABprpppp	70	-2.7150973652293673	12.017992993641132	0.9682437919409281	1.4688249826431274	254	254	-1	-1
MSapp	70	6.4139033375079615	-11.30071169709063	-4.896334005636066	1.5129998922348022	255	255	-1	-1
ABalappa	70	-3.6606648027438986	-8.023649472778981	-1.7667666516302871	1.8274999856948853	259	259	-1	-1
ABprappp	70	13.784938717037797	10.424540535523573	-5.018042281105981	1.8274999856948853	263	263	-1	-1
ABplappp	70	8.839516251723008	3.5142873090088376	4.033203361458203	1.4875000715255737	264	264	-1	-1
Caaa	70	2.0533095107942736	11.662714495404913	6.775238549728744	1.9975000619888306	275	275	-1	-1
ABalpaap	70	-17.58698594151661	-0.8546900003608433	-3.7623076349720233	1.5299999713897705	276	276	-1	-1
ABprpppa	70	2.2308564717704518	10.613836573803647	0.4154338548951304	1.6728249788284302	279	279	-1	-1
ABpraapp	70	6.42610560990149	11.947863721450886	-4.425009425400066	1.784999966621399	281	281	-1	-1
MSppp	70	13.943263419832183	3.111875354660346	-9.062064126936923	2.2100000381469727	283	283	-1	-1
ABarappp	70	6.8219573782689995	5.515896474944007	-7.247809295149469	1.8568964004516602	288	288	-1	-1
Dp	70	21.263970000250897	7.735392033325265	-6.083440211727099	2.1675000190734863	295	295	-1	-1
ABprpapp	70	-6.017607484861252	10.640253741893146	-2.2993035542250815	1.7000000476837158	298	298	-1	-1
ABplaapa	70	-8.710817986289307	-3.941531477419416	-1.7469844767575113	1.6575000286102295	299	299	-1	-1
ABplaaap	70	-6.108003674848539	2.627158989762499	4.162812924260208	1.6150000095367432	300	300	-1	-1
[truncated: 3,968 more rows]
