# Supplementary material for: Wnt Signaling Induces Asymmetric Dynamics in the Actomyosin Cortex of the C. elegans Endomesodermal Precursor Cell
Source: Front Cell Dev Biol. 2021 Sep 17;9:702741. doi: 10.3389/fcell.2021.702741 (PMC8484649; doi:10.3389/fcell.2021.702741)
Supplement: Supplementary file 2 [file Data_Sheet_1.ZIP › supplementary_material/lineages/mom2UnScaledLineages/E8-290519-mom2LineageNaligned.gr]

cell	time	x	y	z	radius	self	parent	child1	child2
ABa	1	-15.328234831878932	0.5830668381402827	-0.3600717699258977	2.2950000762939453	12	-1	-1	-1
P2	1	16.36977724522934	1.6444451287230364	0.3189626114741474	3.2725000381469727	28	-1	-1	-1
EMS	1	1.2110813454076867	-7.509779478601583	2.1283042379054784	3.612499952316284	41	-1	-1	-1
ABp	1	2.0485582245637555	8.487531165885159	-2.9588895346323643	2.5924999713897705	80	-1	-1	-1
ABa	2	-13.343975638660453	0.7125009679556613	0.11570606451571316	1.9550000429153442	12	12	18	29
P2	2	16.46535407465739	1.9755917426847192	0.25546464046676165	3.442500114440918	28	28	-1	-1
EMS	2	1.5080541922237056	-7.582744646570106	2.6499202029115203	3.6549999713897705	41	41	-1	-1
ABp	2	1.6863483425170742	8.976408496181763	-1.5234704456309716	1.9975000619888306	80	80	34	77
ABar	3	-12.782178188263556	1.2768922505506035	-5.084207027171046	2.0399999618530273	18	12	-1	-1
P2	3	15.434795724487842	1.3992379401487272	1.3877039333992351	3.5275001525878906	28	28	-1	-1
ABal	3	-15.487954570389457	-0.20993573025007028	5.390654454347966	1.7425000667572021	29	12	-1	-1
ABpr	3	2.922498418875368	9.35248666865646	-6.6904181198130575	1.8700000047683716	34	3	-1	-1
EMS	3	3.6771347242324826	-8.904133759914329	2.8922951061926483	3.9100000858306885	41	41	-1	-1
ABpl	3	0.5711618038124335	10.071009076564136	3.8717772864254982	1.5724999904632568	77	3	-1	-1
ABar	4	-14.524863441292478	2.5545628907873734	-6.847083635681974	2.549999952316284	18	18	-1	-1
P2	4	15.39143067690152	-1.4601885468102398	0.40563989102442366	3.6549999713897705	28	28	-1	-1
ABal	4	-16.98618025253049	-1.6760196733740922	6.185414026516526	2.2950000762939453	29	29	-1	-1
ABpr	4	5.0382991446043475	9.604737109882544	-7.765595827311067	2.380000114440918	34	34	-1	-1
EMS	4	3.6168082790391844	-8.86399821989211	0.8489217036454638	1.7425000667572021	41	41	8	5
ABpl	4	0.2233813942647655	13.345436508254354	4.267471602389456	2.380000114440918	77	77	-1	-1
MS	5	1.4925311519235316	-9.490527127316737	-0.04054910204141704	1.3600000143051147	5	7	-1	-1
E	5	6.789983829678352	-8.055087207114314	0.1721313903310071	1.2324999570846558	8	7	-1	-1
ABar	5	-14.290697878051535	4.542029513067957	-7.735716298774848	2.8475000858306885	18	18	-1	-1
P2	5	16.071425722666334	-0.7881800331068047	1.2926778327093433	3.6549999713897705	28	28	-1	-1
ABal	5	-18.086566981825523	-3.5578536392830205	6.548663353411076	2.549999952316284	29	29	-1	-1
ABpr	5	7.761785698590883	11.243812151666011	-8.089600784713808	2.549999952316284	34	34	-1	-1
ABpl	5	-1.5704129155822102	12.625500123823263	4.412363477139777	2.7200000286102295	77	77	-1	-1
MS	6	0.6404118585300723	-9.966005401227177	-1.9822785209010494	1.6150000095367432	5	5	-1	-1
E	6	9.646106046365443	-7.170963792207014	2.027365027065103	1.4875000715255737	8	8	-1	-1
ABar	6	-15.017589885693045	3.891961464509782	-7.099741012521196	3.0174999237060547	18	18	-1	-1
P2	6	16.28656187467982	0.3404631214574182	1.5857325888059541	3.825000047683716	28	28	-1	-1
ABal	6	-17.069059428408003	-3.2614596083422756	4.960817647274801	2.7200000286102295	29	29	-1	-1
ABpr	6	7.5304285735701	10.602710310834247	-7.457471586445331	2.805000066757202	34	34	-1	-1
ABpl	6	-3.4237932460228038	9.533678566165667	4.500375263880372	2.8475000858306885	77	77	-1	-1
MS	7	-0.3206712557154766	-10.77113213299198	-1.824750025383566	2.125	5	5	-1	-1
E	7	10.966228866402403	-6.0872133054111135	1.815207810115116	2.2950000762939453	8	8	-1	-1
ABar	7	-14.201099663098914	4.294312430908527	-6.161920437388948	3.1449999809265137	18	18	-1	-1
P2	7	15.575201502172108	-2.0499414057323957	2.0441895138151365	1.5299999713897705	28	28	-1	-1
ABal	7	-16.701560265717518	-4.424268228947071	2.635771255818155	2.932500123977661	29	29	-1	-1
ABpr	7	7.494825046133866	8.697175064248597	-7.094300976343674	2.932500123977661	34	34	-1	-1
ABpl	7	-3.4752560084312254	6.0018187665359495	4.664442925602623	2.932500123977661	77	77	-1	-1
MS	8	-0.9452929382169167	-11.090802645642132	-2.270152681822166	2.507499933242798	5	5	-1	-1
E	8	12.094508689709766	-6.918551211437758	2.4777121283005186	2.507499933242798	8	8	-1	-1
ABar	8	-14.21520153575954	4.87542336119062	-4.745574354727638	3.2725000381469727	18	18	-1	-1
P2	8	16.45232882126846	-0.13677596798448266	1.1669376810919991	1.5724999904632568	28	28	27	70
ABal	8	-15.623390072434683	-4.449467665731111	0.5999325956555328	3.1449999809265137	29	29	-1	-1
ABpr	8	6.955563377891709	7.942648236339742	-6.948232027988819	3.0174999237060547	34	34	-1	-1
ABpl	8	-2.9247009057486033	4.828869882713893	3.358531359410856	2.932500123977661	77	77	-1	-1
MS	9	-0.7382545010255313	-10.634592803748657	-0.8309662216284925	2.7200000286102295	5	5	-1	-1
E	9	11.342204426437698	-6.875743638287243	1.4548089950259457	2.7200000286102295	8	8	-1	-1
ABar	9	-13.729909011670674	5.9507945787706005	-5.46153032074101	3.3575000762939453	18	18	-1	-1
P3	9	17.847267240557546	-3.620545757343371	1.8246003351124345	1.1475000381469727	27	9	-1	-1
ABal	9	-14.160053036493292	-5.468531743367516	0.78775749429705	3.315000057220459	29	29	-1	-1
ABpr	9	5.896069452634851	7.292418048238393	-7.837781550468593	3.1024999618530273	34	34	-1	-1
C	9	14.382676042024732	5.6491729767410535	1.6005974491287969	1.7000000476837158	70	28	-1	-1
ABpl	9	-2.805116039800075	3.7939584842424785	5.082163540343892	3.059999942779541	77	77	-1	-1
MS	10	-0.7682411520214409	-9.847398487436672	-0.9808025411756285	2.890000104904175	5	5	-1	-1
E	10	10.764117967777848	-5.103488749306134	0.6106800133932677	2.890000104904175	8	8	-1	-1
ABar	10	-12.95645623682448	6.860380089886082	-5.129152478359699	3.4000000953674316	18	18	-1	-1
P3	10	18.032089141736737	-5.071369318142868	1.5911974620380356	1.7000000476837158	27	27	-1	-1
ABal	10	-15.516494265203074	-7.878204702574295	0.7436714606402738	3.4000000953674316	29	29	-1	-1
ABpr	10	5.380075396313488	7.583853921145171	-7.891075764710777	3.3575000762939453	34	34	-1	-1
C	10	13.829286957758855	7.308165018188247	1.7959330263159214	1.7000000476837158	70	70	-1	-1
ABpl	10	-3.3539051853375086	3.5262238920124225	5.135536471378969	3.1449999809265137	77	77	-1	-1
MS	11	-1.4242537046288706	-10.05305707449925	-1.4477897847491663	3.0174999237060547	5	5	-1	-1
E	11	11.628220033485265	-5.302691022227422	0.6449012212953682	2.9750001430511475	8	8	-1	-1
ABar	11	-12.163259169514237	8.04917629454315	-5.35904819445945	3.4850001335144043	18	18	-1	-1
P3	11	19.362452070750003	-5.054022570640962	2.0911498907719115	2.2100000381469727	27	27	-1	-1
ABal	11	-15.253031388839714	-7.930727561504878	0.7525407102151557	3.4850001335144043	29	29	-1	-1
ABpr	11	5.67633336189292	8.090501527351423	-7.988873660413155	3.4000000953674316	34	34	-1	-1
C	11	12.687956337699465	7.859543152619644	0.6778222949267165	2.2100000381469727	70	70	-1	-1
ABpl	11	-1.511069269904072	2.4853814887739323	5.32587295081534	3.1449999809265137	77	77	-1	-1
MS	12	-1.8817042214315893	-10.176784285866896	-2.440239081313919	3.1024999618530273	5	5	-1	-1
E	12	10.399435842183019	-6.242434128160913	-0.1887637893544749	3.059999942779541	8	8	-1	-1
ABar	12	-11.43810757565482	8.307519880079484	-3.3754053917273694	2.5924999713897705	18	18	-1	-1
P3	12	19.82307276380799	-5.697796444601022	1.7028088197677764	2.4225001335144043	27	27	-1	-1
ABal	12	-14.722582316656245	-7.269021272091999	1.1331896052489432	1.9550000429153442	29	29	-1	-1
ABpr	12	5.77262507255756	7.842035367138331	-7.432957770712122	2.549999952316284	34	34	-1	-1
C	12	13.541841588238112	6.894337950477973	1.3670130786296577	2.4649999141693115	70	70	-1	-1
ABpl	12	0.10146059641718394	-0.05763345717366408	4.276386132655076	2.2100000381469727	77	77	-1	-1
MS	13	-2.1874896643062973	-10.196639656394348	-2.4351372029313185	3.1449999809265137	5	5	-1	-1
E	13	10.574015384830346	-6.6268526791068405	-1.134276540457072	3.059999942779541	8	8	-1	-1
ABar	13	-10.726006216158542	8.285903376380677	-1.8473689441130077	2.2950000762939453	18	18	19	69
P3	13	19.526789254865466	-4.372036111733316	0.4335272616411157	2.507499933242798	27	27	-1	-1
ABal	13	-13.962895219798662	-6.0597827583969925	0.3905471737180325	1.5724999904632568	29	29	64	88
ABpr	13	5.401964332487297	6.124226292162438	-6.595107741066578	1.4450000524520874	34	34	83	67
C	13	14.051142148847454	6.603651155624855	2.4381872645567064	2.507499933242798	70	70	-1	-1
ABpl	13	0.4672193412837088	-1.6121667192701796	4.570956893366747	2.0399999618530273	77	77	32	35
MS	14	-2.7690738990598023	-11.023544713761238	-2.275097126618981	3.1875	5	5	-1	-1
E	14	11.04980597498703	-6.897097164922017	-0.5758490699611833	2.9750001430511475	8	8	-1	-1
ABara	14	-9.53355738205858	6.084012989598973	-5.505014304096372	1.6575000286102295	19	18	-1	-1
P3	14	19.32539548703306	-3.967925600362686	-0.15158644202797633	2.5924999713897705	27	27	-1	-1
ABplp	14	3.299367667730769	-4.8425118334422494	3.1381540394268836	1.5724999904632568	32	9	-1	-1
ABpla	14	-1.3054350518227678	2.268408939942998	6.8933111434212115	1.9550000429153442	35	9	-1	-1
ABalp	14	-12.270294615820061	-8.363722550825221	0.8221601996238906	1.2324999570846558	64	29	-1	-1
ABprp	14	5.803688342825163	4.361362409875051	-7.787994493201057	1.5724999904632568	67	34	-1	-1
ABarp	14	-11.627125181592925	9.55450746747995	1.4778207354274835	1.7000000476837158	69	18	-1	-1
C	14	13.472366352314111	7.123110879706784	2.3417238760446475	2.762500047683716	70	70	-1	-1
ABpra	14	4.205579354169293	13.33804641659453	-4.910244781880824	1.2324999570846558	83	34	-1	-1
ABala	14	-19.09919004287394	-2.39761567887602	2.769022964712437	1.2324999570846558	88	29	-1	-1
MS	15	-1.915903529757742	-11.409137141728138	-2.2053202036244604	3.2725000381469727	5	5	-1	-1
E	15	12.8506724671106	-6.476064705016793	1.3721593008855837	3.1449999809265137	8	8	-1	-1
ABara	15	-9.67392902154613	4.052665437027869	-7.6624080968806405	2.1675000190734863	19	19	-1	-1
P3	15	20.21840758446469	-2.260843548644664	0.5373441274573316	2.677500009536743	27	27	-1	-1
ABplp	15	3.3208948577857433	-4.1882739525882196	5.558407092180747	1.8274999856948853	32	32	-1	-1
ABpla	15	-0.791947377246275	5.829677256337062	6.2126506782826265	1.9550000429153442	35	35	-1	-1
ABalp	15	-11.539853745358705	-8.779310434066957	1.9161747630833044	1.7425000667572021	64	64	-1	-1
ABprp	15	6.378251482028262	1.8223555136198963	-7.306775907452403	1.5724999904632568	67	67	-1	-1
ABarp	15	-11.556960611837296	10.578529524680443	-0.24455659192553925	2.0824999809265137	69	69	-1	-1
C	15	12.930270702488697	6.854627209423068	1.377216835394859	2.8475000858306885	70	70	-1	-1
ABpra	15	3.342528364370478	12.676177987638477	-6.816418485648034	1.7425000667572021	83	83	-1	-1
ABala	15	-19.26283788911591	-1.8268069728844827	3.678980000722614	1.784999966621399	88	88	-1	-1
MS	16	-1.4475213165496665	-11.099019775314883	-1.2484266221521274	3.3575000762939453	5	5	-1	-1
E	16	12.673973824116603	-6.185215770620505	1.8265099236919586	3.1875	8	8	-1	-1
ABara	16	-9.672137521037849	0.7795740219018008	-7.547867278208292	2.380000114440918	19	19	-1	-1
P3	16	20.653969165093603	-0.6774887082942871	0.2338254003778861	2.762500047683716	27	27	-1	-1
ABplp	16	5.882525066038592	-5.251481619939284	6.258899989460533	2.2100000381469727	32	32	-1	-1
ABpla	16	-3.7514165383451306	7.308634946473036	5.943668026276853	1.9550000429153442	35	35	-1	-1
ABalp	16	-10.881007211168022	-9.059695004629516	3.493737995661485	2.1675000190734863	64	64	-1	-1
ABprp	16	6.722146834084072	-0.10495805856784157	-6.9410937165558915	2.252500057220459	67	67	-1	-1
ABarp	16	-11.39262342772183	11.260515983588085	-1.9021792210563355	2.3375000953674316	69	69	-1	-1
C	16	12.447071735383405	7.705233547466677	1.2172554758754144	3.0174999237060547	70	70	-1	-1
ABpra	16	1.450676386713674	13.645391239472593	-5.974903865442059	2.1675000190734863	83	83	-1	-1
ABala	16	-20.053226518205992	-1.6692383960927337	3.652372251997969	2.2950000762939453	88	88	-1	-1
MS	17	0.1424216808906604	-9.787083297800654	0.021771795361434254	1.4875000715255737	5	5	3	87
E	17	13.824091496871588	-4.811365427481971	1.0508233578634816	3.2725000381469727	8	8	-1	-1
ABara	17	-8.587584483351913	-0.797324504307289	-6.743140099653208	2.5924999713897705	19	19	-1	-1
P3	17	20.655011646168575	2.1095595492066446	1.2298605707101804	2.7200000286102295	27	27	-1	-1
ABplp	17	6.6355186671841535	-4.041494028190616	6.534137529614486	2.2950000762939453	32	32	-1	-1
ABpla	17	-5.214753574286524	8.327699024109439	5.755843127635336	1.9550000429153442	35	35	-1	-1
ABalp	17	-8.887221099001296	-9.417052614383161	4.062212726154204	2.549999952316284	64	64	-1	-1
ABprp	17	6.955623059451523	0.6297133988135597	-7.082060786528146	2.4649999141693115	67	67	-1	-1
ABarp	17	-14.749544260268495	9.208949890658491	-1.4968590767035517	2.4649999141693115	69	69	-1	-1
C	17	11.001359887517527	8.909938523625152	-0.024006046360801836	3.0174999237060547	70	70	-1	-1
ABpra	17	-1.1313874518767126	13.176593048382887	-5.365457611120162	2.4225001335144043	83	83	-1	-1
ABala	17	-19.497743876956537	-1.4022528819163376	2.581119349278027	2.4225001335144043	88	88	-1	-1
MSp	18	2.908256344751637	-9.908037965633108	1.0508751638302494	1.0199999809265137	3	4	-1	-1
E	18	14.394744035219736	-4.170850525160692	0.9263389966435646	2.380000114440918	8	8	-1	-1
ABara	18	-8.984708554961333	-0.9611872556971528	-5.692215993670777	2.677500009536743	19	19	-1	-1
P3	18	20.097737508452703	5.115665628626198	2.186573591575187	2.7200000286102295	27	27	-1	-1
ABplp	18	6.533222798680988	-2.5394836250246837	6.248436018477697	2.3162500858306885	32	32	-1	-1
ABpla	18	-6.653031497798838	7.119634387435405	5.483195885069129	2.3375000953674316	35	35	-1	-1
ABalp	18	-7.979392247672451	-8.870694267122007	3.9542110736866234	2.762500047683716	64	64	-1	-1
ABprp	18	6.495002366393535	1.2734872727736193	-6.6937197155240105	2.549999952316284	67	67	-1	-1
ABarp	18	-16.240361565460926	7.162504095306037	-1.1005656155114354	2.5924999713897705	69	69	-1	-1
C	18	9.16276217681929	10.137920338432794	0.7679826676126855	3.1449999809265137	70	70	-1	-1
ABpra	18	-3.7892838274311056	12.65585893687309	-5.254786944271942	2.549999952316284	83	83	-1	-1
MSa	18	0.20379920199256005	-10.688289539700214	0.19319270204350758	1.1050000190734863	87	5	-1	-1
ABala	18	-18.62623343834238	-2.181817185535939	2.2168735093862693	2.5924999713897705	88	88	-1	-1
MSp	19	6.283878988687374	-10.364309436662857	-0.9127537093358917	1.274999976158142	3	3	-1	-1
E	19	15.634796117599354	-3.3261751918841584	-0.7669180643725446	1.784999966621399	8	8	9	31
ABara	19	-7.940384526803171	-0.6844864557406878	-5.749435012691027	2.762500047683716	19	19	-1	-1
P3	19	18.727858201592692	6.3723067036746475	1.4440885936300616	2.762500047683716	27	27	-1	-1
ABplp	19	5.719566557670114	-3.4278777490485655	6.42119143235009	2.3375000953674316	32	32	-1	-1
ABpla	19	-6.92142191272903	5.732222848367535	5.239667972022421	2.5924999713897705	35	35	-1	-1
ABalp	19	-8.617426464961024	-7.356458684590884	4.177488906788714	2.7200000286102295	64	64	-1	-1
ABprp	19	7.0307407151789425	1.2612620934084284	-7.202699059762889	2.634999990463257	67	67	-1	-1
ABarp	19	-16.1352572587376	7.006858473588922	-1.0713675691990427	2.677500009536743	69	69	-1	-1
C	19	8.559314549255072	8.938234970974683	0.9991341741098636	3.1449999809265137	70	70	-1	-1
ABpra	19	-4.433649802396591	12.05697773068135	-5.137916042229479	2.5924999713897705	83	83	-1	-1
MSa	19	-1.7730510518884186	-11.398085839383919	-0.6810511852884638	1.3174999952316284	87	87	-1	-1
ABala	19	-18.15115772942228	-1.8724488971763442	2.1558871191737374	2.5924999713897705	88	88	-1	-1
MSp	20	7.358189667841445	-10.874802953018374	-0.8201364088090064	1.9550000429153442	3	3	-1	-1
Ea	20	13.997956158282328	-4.616171204253124	-0.5141032539475364	1.1050000190734863	9	8	-1	-1
ABara	20	-8.553359631662666	-1.3973795875200017	-5.6109795235136275	2.8475000858306885	19	19	-1	-1
P3	20	17.64542426425343	8.042774846433373	1.1305235433712002	2.805000066757202	27	27	-1	-1
Ep	20	18.809729030550084	-0.309828695780205	0.1717406533537131	1.274999976158142	31	8	-1	-1
ABplp	20	6.172778873779496	-3.491289770780192	6.431316472322399	2.358750104904175	32	32	-1	-1
ABpla	20	-7.165140496628343	6.0639564008397056	4.668525163966476	2.677500009536743	35	35	-1	-1
ABalp	20	-8.554644724749044	-7.584482535766034	4.2206580810585885	2.805000066757202	64	64	-1	-1
ABprp	20	5.931758204993994	0.05261051822390783	-6.967701465280538	2.677500009536743	67	67	-1	-1
ABarp	20	-16.681927303928365	6.832693497908502	-0.5268325098677439	2.762500047683716	69	69	-1	-1
C	20	7.242000167438274	9.200849265627596	0.9547879262354544	3.1449999809265137	70	70	-1	-1
ABpra	20	-4.566259921734051	10.979521418483563	-5.950075182537278	2.634999990463257	83	83	-1	-1
MSa	20	-2.6978157574611465	-10.877290098737847	-0.2672794391642168	1.6575000286102295	87	87	-1	-1
ABala	20	-19.41802628654254	-2.697430999468599	2.3185174930738217	2.677500009536743	88	88	-1	-1
MSp	21	8.766506483720944	-10.711951939106314	0.6697539680391047	2.2100000381469727	3	3	-1	-1
Ea	21	13.445643693288144	-5.650657803757225	-0.8236407187964837	1.4875000715255737	9	9	-1	-1
ABara	21	-8.913803556564158	-2.34918573327551	-5.428099069668925	2.8475000858306885	19	19	-1	-1
P3	21	16.802470710120136	9.194370203620657	0.4057770445758391	2.805000066757202	27	27	-1	-1
Ep	21	19.374377411059704	1.5842304494939161	0.3174706706980418	1.4450000524520874	31	31	-1	-1
ABplp	21	5.99396113043883	-3.2940104529335374	6.394504966832551	2.380000114440918	32	32	-1	-1
ABpla	21	-6.7242640960344	5.1409718333380585	4.842457651443404	2.7200000286102295	35	35	-1	-1
ABalp	21	-8.566980640264482	-8.444055081536055	4.384465528563207	2.890000104904175	64	64	-1	-1
ABprp	21	5.836896256802528	-0.8581488699125484	-6.284789633564731	2.7200000286102295	67	67	-1	-1
ABarp	21	-16.98242347020113	6.138906658602981	-1.4113588707578097	2.762500047683716	69	69	-1	-1
C	21	6.309473937673595	8.767753587430478	0.02332408306581857	2.677500009536743	70	70	-1	-1
ABpra	21	-5.605294673290275	10.028889149749027	-6.782484402789693	2.634999990463257	83	83	-1	-1
MSa	21	-4.048614566367511	-12.426641434120944	0.5427070513592533	2.0399999618530273	87	87	-1	-1
ABala	21	-19.04945910345585	-2.9055994801162974	2.3565847889610962	2.762500047683716	88	88	-1	-1
MSp	22	9.545963416405668	-11.055910670943673	0.7319174318561703	2.3375000953674316	3	3	-1	-1
Ea	22	13.12680745366141	-5.950472945879925	-1.2741452536176847	1.8274999856948853	9	9	-1	-1
ABara	22	-8.565695547178104	-2.2569521332900218	-5.447172076009009	2.890000104904175	19	19	-1	-1
P3	22	16.21945670885159	9.526690516133433	-0.673011537346079	2.805000066757202	27	27	-1	-1
Ep	22	19.09538289956254	3.37708978705614	0.486119782367628	1.912500023841858	31	31	-1	-1
ABplp	22	5.815143387098166	-3.0967311350868827	6.357693461342704	2.401250123977661	32	32	-1	-1
ABpla	22	-6.893554362079788	4.851458915505916	4.898342163273334	2.7200000286102295	35	35	-1	-1
ABalp	22	-8.80117174686852	-8.59911376474268	3.906018737827041	2.9750001430511475	64	64	-1	-1
ABprp	22	6.310567746612544	-1.221962972277361	-6.217524291365065	2.7200000286102295	67	67	-1	-1
ABarp	22	-17.06494950287716	6.087719816236545	-0.8922544865466218	2.7200000286102295	69	69	-1	-1
C	22	5.212584984472222	9.485079567869548	-0.617595647984647	1.7425000667572021	70	70	53	57
ABpra	22	-6.489141031461737	9.94888072912873	-6.25443205221073	2.5924999713897705	83	83	-1	-1
MSa	22	-3.8697968230268454	-12.623920751967598	0.5795185568491008	2.252500057220459	87	87	-1	-1
ABala	22	-18.43929243681652	-3.5390711297858015	2.474632764608093	2.805000066757202	88	88	-1	-1
MSp	23	10.271451204937096	-11.079025013109906	0.22419387801471835	2.507499933242798	3	3	-1	-1
Ea	23	13.38569593465942	-5.908677110207212	0.24376609593828424	2.0824999809265137	9	9	-1	-1
ABara	23	-8.217587537792049	-2.1647185333045336	-5.466245082349093	2.890000104904175	19	19	-1	-1
P3	23	16.199712416387545	9.247479822591849	-0.11073797886501602	2.7200000286102295	27	27	-1	-1
Ep	23	20.426462963409822	2.8148226682935777	1.605487240971674	2.125	31	31	-1	-1
ABplp	23	5.636325643757501	-2.899451817240228	6.320881955852857	2.4225001335144043	32	32	-1	-1
ABpla	23	-7.094235498231169	4.675957923261348	4.932642087968327	2.7200000286102295	35	35	-1	-1
Ca	23	2.7296212988084996	10.11418017648545	0.29126396803130294	1.1475000381469727	53	13	-1	-1
Cp	23	7.8835321567786405	10.285773450974595	-0.27265990162906495	1.190000057220459	57	13	-1	-1
ABalp	23	-7.968460551267093	-8.684304112076395	3.9186553585942034	2.932500123977661	64	64	-1	-1
ABprp	23	6.293631892368661	-0.15480888437012985	-5.911754197708398	2.7200000286102295	67	67	-1	-1
ABarp	23	-17.26351153868187	6.005788440541612	-0.36679243355540614	2.7200000286102295	69	69	-1	-1
ABpra	23	-6.0563878890529885	10.185870788030288	-6.301447314465779	2.5924999713897705	83	83	-1	-1
MSa	23	-3.5259270143341284	-12.718826385081382	-0.4218787060834277	2.4649999141693115	87	87	-1	-1
ABala	23	-18.490427595344688	-3.704269719269933	3.0153226727716325	2.762500047683716	88	88	-1	-1
MSp	24	10.10144605765512	-10.788925156767277	-0.339335470863771	2.549999952316284	3	3	-1	-1
Ea	24	13.45869449004017	-5.370698032161978	-0.3680343055926816	2.252500057220459	9	9	-1	-1
ABara	24	-8.368537730483474	-2.848203148319498	-5.844382396588026	2.9750001430511475	19	19	-1	-1
P3	24	18.123670145386928	7.584641870995385	-0.3112541512276341	2.805000066757202	27	27	-1	-1
Ep	24	20.7682392110771	0.7939393010863248	1.4800063667545489	2.2950000762939453	31	31	-1	-1
ABplp	24	5.57354390354552	-2.6714279660650773	6.277712781582982	2.4437501430511475	32	32	-1	-1
ABpla	24	-7.2212031977652105	4.458823234887241	4.974555471840775	2.7200000286102295	35	35	-1	-1
Ca	24	1.4436977870976913	10.262782545550792	0.26850230729183133	1.3174999952316284	53	53	-1	-1
Cp	24	10.080118505443412	10.197486450015154	0.7526770324648828	1.3600000143051147	57	57	-1	-1
ABalp	24	-8.325381156711837	-8.869358250557859	4.464446208322929	3.0174999237060547	64	64	-1	-1
ABprp	24	6.627974223766102	0.23707771819488466	-7.005847477960705	2.7200000286102295	67	67	-1	-1
ABarp	24	-16.96513447275577	6.6060056632974975	0.026571799038437094	2.805000066757202	69	69	-1	-1
ABpra	24	-5.911080116164982	10.009033779221575	-6.777382524407092	2.677500009536743	83	83	-1	-1
MSa	24	-3.39155093785148	-13.082053548935708	-0.8622582009323199	2.549999952316284	87	87	-1	-1
ABala	24	-19.228966180628145	-3.9611151486989455	3.067439813409282	2.7200000286102295	88	88	-1	-1
MSp	25	9.395702561587736	-10.486600121059457	-0.39388547550338204	2.5924999713897705	3	3	-1	-1
Ea	25	13.5249995497089	-4.831969876063084	0.038045264561217595	2.2950000762939453	9	9	-1	-1
ABara	25	-8.894059264100113	-2.069975039733924	-5.990372628149988	2.9750001430511475	19	19	-1	-1
P3	25	17.616488685124256	7.968898282398137	-0.8912662088584608	2.8475000858306885	27	27	-1	-1
Ep	25	20.024411353233567	1.21102551890526	2.4217526834822793	2.3375000953674316	31	31	-1	-1
ABplp	25	5.394726160204855	-2.4741486482184225	6.240901276093135	2.4649999141693115	32	32	-1	-1
ABpla	25	-7.348170897299252	4.241688546513133	5.0164688557132235	2.7200000286102295	35	35	-1	-1
Ca	25	0.7651069564010966	10.263956244101884	-0.7467883036227008	1.7425000667572021	53	53	-1	-1
Cp	25	10.290327118890067	9.886195206580922	0.8110731250896679	1.8274999856948853	57	57	-1	-1
ABalp	25	-8.394856392635836	-8.640585321329048	5.439157005737919	2.8475000858306885	64	64	-1	-1
ABprp	25	6.422003811012784	0.7355081947283864	-6.081919313993045	2.7200000286102295	67	67	-1	-1
ABarp	25	-16.546836346209126	5.889853559879402	-0.34779814400821574	2.762500047683716	69	69	-1	-1
ABpra	25	-6.011946222194972	10.351818634037961	-5.82425631412704	2.549999952316284	83	83	-1	-1
MSa	25	-2.4784328099206965	-13.209626670452623	-1.8598880926725667	2.5924999713897705	87	87	-1	-1
ABala	25	-18.775753864518766	-4.024527170430572	3.077564853381591	2.7200000286102295	88	88	-1	-1
MSp	26	8.900167678967005	-10.495566328785864	-0.390039387518208	2.5924999713897705	3	3	-1	-1
Ea	26	14.009602735924272	-5.009393823382285	0.06975489166846416	2.380000114440918	9	9	-1	-1
ABara	26	-8.820345827482775	-2.111608735863463	-5.982759168972533	3.0174999237060547	19	19	-1	-1
P3	26	18.208315278409625	7.729398329911455	-0.3391964071425997	2.932500123977661	27	27	-1	-1
Ep	26	20.098124789850903	1.169391822775721	2.429366142659734	2.4649999141693115	31	31	-1	-1
ABplp	26	5.815143387098166	-3.0967311350868827	6.357693461342704	2.4649999141693115	32	32	-1	-1
ABpla	26	-6.69427744503849	4.353777517026074	4.99229397099054	2.634999990463257	35	35	-1	-1
Ca	26	0.5351540504903955	10.296036793994528	-0.24291083776642286	1.9550000429153442	53	53	-1	-1
Cp	26	9.866386572540007	9.742025686175339	0.33137054395607435	1.9975000619888306	57	57	-1	-1
ABalp	26	-7.9860857433844705	-8.869945189068346	4.972091045371489	2.7200000286102295	64	64	-1	-1
ABprp	26	6.886147823527523	0.8584863280423709	-6.107349989113156	2.7200000286102295	67	67	-1	-1
ABarp	26	-16.630766597995233	5.165484326788558	0.2995579726151705	1.9975000619888306	69	69	-1	-1
ABpra	26	-5.451510499015596	10.226330607138856	-5.293771099546117	2.549999952316284	83	83	-1	-1
MSa	26	-1.307141082228491	-12.715791182122048	-1.9590204955652655	2.549999952316284	87	87	-1	-1
ABala	26	-18.438577551538067	-4.118683725490695	3.0940475621339276	2.762500047683716	88	88	-1	-1
MSp	27	9.013369700512435	-9.978778637832232	-1.5069730453028791	2.5924999713897705	3	3	-1	-1
Ea	27	14.991859905107043	-5.084281946425444	0.5887805590867587	2.507499933242798	9	9	-1	-1
ABara	27	-9.190317229679545	-2.5766226459401746	-5.892574732447608	1.5724999904632568	19	19	-1	-1
P3	27	18.13036364109895	7.583892792941724	-1.329134122912499	3.0174999237060547	27	27	-1	-1
Ep	27	19.928834523805516	0.8798789049435779	2.485250654489665	2.4649999141693115	31	31	-1	-1
ABplp	27	5.03499711653995	-4.005567568148704	7.043195590646258	1.6575000286102295	32	32	-1	-1
ABpla	27	-5.691561102155088	3.9784873133497305	5.568459940636192	1.8274999856948853	35	35	-1	-1
Ca	27	0.5284605588202389	10.296786050518067	0.774970070735856	2.0824999809265137	53	53	-1	-1
Cp	27	9.82265978691858	8.996465065992894	0.47359340432575525	2.1675000190734863	57	57	-1	-1
ABalp	27	-6.336884333272638	-8.552784926943076	5.922546367636073	1.8700000047683716	64	64	4	43
ABprp	27	7.023357881593428	0.009216006562907109	-5.437153494957405	2.252500057220459	67	67	-1	-1
ABarp	27	-16.8709618624378	6.263969886534772	0.09132556044324969	1.6150000095367432	69	69	-1	-1
ABpra	27	-4.729546029940915	9.436464257698576	-6.164405049271592	2.125	83	83	-1	-1
MSa	27	-0.6130441638030508	-12.624893598700709	-2.488328636541655	2.5924999713897705	87	87	-1	-1
ABala	27	-17.79561523329377	-4.192985227663258	3.105428450589747	1.9975000619888306	88	88	49	45
MSp	28	9.252135202481824	-9.918038649228901	-2.5375683545477994	2.634999990463257	3	3	-1	-1
ABalpp	28	-5.649506445838586	-6.628729969454358	5.044040618150337	1.2324999570846558	4	14	-1	-1
Ea	28	15.55758490488836	-5.883701442102617	0.229637534395016	2.5924999713897705	9	9	-1	-1
ABara	28	-9.253098969891523	-2.3485987947650226	-5.935743906717484	1.3174999952316284	19	19	75	1
P3	28	16.97212271015877	7.370017076206399	-0.7743953068159982	1.9975000619888306	27	27	-1	-1
Ep	28	19.38216447861475	0.7057139292631575	3.029785713820964	2.507499933242798	31	31	-1	-1
ABplp	28	6.587906824070868	-3.439940788870583	7.437736896844635	1.6150000095367432	32	32	82	79
ABpla	28	-5.574120879916322	4.682414237402635	5.4338505394439665	1.8274999856948853	35	35	61	66
ABalpa	28	-8.911178048795586	-11.715810480097975	5.009241481871862	1.5299999713897705	43	14	-1	-1
ABalaa	28	-17.678890458722346	-2.9094453902655664	2.3514041937856023	1.4875000715255737	45	6	-1	-1
ABalap	28	-18.243159594320367	-5.101659878121666	5.316453514991896	1.4875000715255737	49	6	-1	-1
Ca	28	1.6443789232490706	10.438283537795357	0.234202382596838	2.2100000381469727	53	53	-1	-1
Cp	28	9.570843488197164	8.655765305794315	1.0485823003668737	2.2950000762939453	57	57	-1	-1
ABprp	28	6.454798900228856	1.2946786598652198	-6.188586459270305	1.9550000429153442	67	67	0	21
ABarp	28	-16.460072112839764	6.128179635345109	0.11542172837304121	1.5724999904632568	69	69	15	58
ABpra	28	-4.5179331973841785	9.798355404988756	-6.234260689059005	1.784999966621399	83	83	73	26
MSa	28	-0.45468559416301907	-12.521770835914175	-2.508657433279166	2.549999952316284	87	87	-1	-1
ABprpp	29	7.713922885728492	2.9814805420884753	-3.4613843656204133	1.5299999713897705	0	7	-1	-1
ABarap	29	-4.809867737347364	0.33350425528163996	-3.9208878414744692	1.2324999570846558	1	4	-1	-1
MSp	29	7.315841557967005	-9.114773243402455	-2.1732447346805635	2.677500009536743	3	3	-1	-1
ABalpp	29	-5.3401976915908556	-5.842122948592622	5.401847262016933	1.3600000143051147	4	4	-1	-1
Ea	29	14.27025717406747	-6.4082814637616865	0.3351276060677423	2.5924999713897705	9	9	-1	-1
ABarpp	29	-12.896465986303195	7.1017024775664295	-0.594412719238982	1.402500033378601	15	3	-1	-1
ABprpa	29	6.431867482980073	-0.03274196865297885	-8.480589653246797	1.6575000286102295	21	7	-1	-1
ABprap	29	-2.0645774721099284	9.658294444682511	-4.182175470522724	1.3600000143051147	26	5	-1	-1
P3	29	18.909846117146767	5.407526122030409	0.10010879473360612	1.402500033378601	27	27	42	14
Ep	29	19.210065774349196	-0.9301637700178035	3.342173690475292	2.5924999713897705	31	31	-1	-1
ABalpa	29	-11.161018660377062	-11.88629186364218	4.0334313908278165	1.4875000715255737	43	43	-1	-1
ABalaa	29	-16.73016880335533	-1.1314832651968278	0.9906036919436979	1.402500033378601	45	45	-1	-1
ABalap	29	-18.063626969743115	-5.878551970143094	5.9726788811901645	1.3600000143051147	49	49	-1	-1
Ca	29	2.1399138058697997	10.447249745521768	0.23035629461166418	2.3375000953674316	53	53	-1	-1
Cp	29	10.13199409261313	7.950664504720436	2.1984813756562183	2.252500057220459	57	57	-1	-1
ABarpa	29	-19.024174564640763	5.563564593544789	-2.8199340606558785	1.3174999952316284	58	3	-1	-1
ABplap	29	-2.2457738763381316	4.546238434930112	1.88245655056927	1.4875000715255737	61	35	-1	-1
ABplaa	29	-8.73003297647322	6.173010168393312	6.18149206872563	1.3174999952316284	66	35	-1	-1
ABpraa	29	-6.0334734203336735	9.697580396244174	-8.244511240515731	1.7000000476837158	73	5	-1	-1
ABaraa	29	-11.643647411590699	-4.268969624707884	-6.577580497154851	1.3174999952316284	75	19	-1	-1
ABplpp	29	6.0507131694491925	-0.436082122081891	5.340809065837633	1.3600000143051147	79	32	-1	-1
ABplpa	29	5.303800356231434	-8.396837774005267	8.896595508606552	1.3174999952316284	82	32	-1	-1
MSa	29	-2.126801481077892	-12.35064106319309	-1.5160507031286268	2.4649999141693115	87	87	-1	-1
ABprpp	30	8.667597623025433	4.366969126081711	-3.220446750161452	1.8274999856948853	0	0	-1	-1
ABarap	30	-3.59484922403373	1.5729003637946568	-4.162243104736849	1.5724999904632568	1	1	-1	-1
MSp	30	6.777984108834928	-9.1961176805869	-2.155427518737907	2.677500009536743	3	3	-1	-1
ABalpp	30	-4.988566362748051	-4.983137341333089	5.7456846515608735	1.4875000715255737	4	4	-1	-1
Ea	30	13.694315359117384	-6.374864897304896	1.3492402065603264	2.5924999713897705	9	9	-1	-1
D	30	16.845844348498222	8.405677552731472	-1.480147516064169	1.1475000381469727	14	8	-1	-1
ABarpp	30	-12.044725379474311	7.875335597949077	-1.7634635176613025	1.8274999856948853	15	15	-1	-1
ABprpa	30	6.726721229449423	-0.19927675317113724	-8.450135816536978	1.7425000667572021	21	21	-1	-1
ABprap	30	-1.4297389744397186	10.743967886553047	-4.391742389884965	1.402500033378601	26	26	-1	-1
Ep	30	18.111798145400837	-2.718428119377098	4.196585145666064	2.634999990463257	31	31	-1	-1
P4	30	20.131609216940472	2.981357452811737	1.5750334042618546	1.849057912826538	42	27	-1	-1
ABalpa	30	-11.629400873585139	-12.196409230055437	3.0765378093554836	1.6575000286102295	43	43	-1	-1
ABalaa	30	-15.029495465528834	-0.9305821235202476	-1.0909943819904628	1.912500023841858	45	45	-1	-1
ABalap	30	-17.75008000671832	-4.904805359242326	7.312811655284032	1.6575000286102295	49	49	-1	-1
Ca	30	2.6259212111952537	10.943008188926974	0.13381418930671218	2.4225001335144043	53	53	-1	-1
Cp	30	10.372878694929188	8.104974109873403	1.6590481947075197	2.252500057220459	57	57	-1	-1
ABarpa	30	-19.161022884671556	4.298969048247732	-4.614417457556121	1.6150000095367432	58	58	-1	-1
ABplap	30	-1.9787876805180218	5.260467583273573	2.2542361960281765	1.6150000095367432	61	61	-1	-1
ABplaa	30	-10.481504719808848	5.525452013420259	6.312412815518468	1.4308334589004517	66	66	-1	-1
ABpraa	30	-7.1666807822078695	9.088983904272364	-9.141674222172961	1.7000000476837158	73	73	-1	-1
ABaraa	30	-10.646573488510716	-5.5045814522079075	-6.855487051689444	1.8274999856948853	75	75	-1	-1
ABplpp	30	6.033777315205309	0.6310719658253401	5.6465791594943	1.4450000524520874	79	79	-1	-1
ABplpa	30	4.604061018002576	-9.348056981250288	8.571831125402696	1.5724999904632568	82	82	-1	-1
MSa	30	-2.687598942292377	-10.11128716951746	-0.9222490149650577	2.507499933242798	87	87	-1	-1
ABprpp	31	9.043211445025621	5.692304659982103	-2.45655866250613	1.8274999856948853	0	0	-1	-1
ABarap	31	-3.3352714051622274	2.8674913643665523	-3.3919973483014987	1.9975000619888306	1	1	-1	-1
MSp	31	6.824544876039613	-8.936600218029593	-1.1870743901029446	2.7200000286102295	3	3	-1	-1
ABalpp	31	-4.605544163799256	-4.238163659661131	6.111106628239751	1.6150000095367432	4	4	-1	-1
Ea	31	12.738874664675253	-6.319670005246019	2.360841226258056	2.5924999713897705	9	9	-1	-1
D	31	16.46774968811626	9.100638269057969	-1.6109108292712215	1.3174999952316284	14	14	-1	-1
ABarpp	31	-10.669203090421991	7.479015829084412	-0.16690593744984694	2.0399999618530273	15	15	-1	-1
ABprpa	31	7.633145861668187	-0.32610079663439073	-8.429885736592361	1.9975000619888306	21	21	-1	-1
ABprap	31	-1.5778807289109804	11.4068480529869	-5.026383168948296	1.7425000667572021	26	26	-1	-1
Ep	31	17.455785592793408	-2.9240867064396756	3.729597902092526	2.5924999713897705	31	31	-1	-1
P4	31	20.887798537704395	1.5914360201587452	1.8365600306759593	1.849057912826538	42	42	-1	-1
ABalpa	31	-11.935186316459845	-12.216264600582889	3.0816396877380843	1.8700000047683716	43	43	-1	-1
ABalaa	31	-14.379840213961408	-1.005632386106577	-2.097493523305592	2.0824999809265137	45	45	-1	-1
ABalap	31	-18.816982308923784	-4.974673695115241	6.8217282437807025	1.912500023841858	49	49	-1	-1
Ca	31	3.4018548203813617	9.83229727134569	-0.16693367957765992	2.507499933242798	53	53	-1	-1
Cp	31	11.56145941198303	9.065908245958735	2.99784458797624	2.1675000190734863	57	57	-1	-1
ABarpa	31	-20.09600440541306	4.05376185967342	-3.545676135631034	1.9550000429153442	58	58	-1	-1
ABplap	31	-0.7281401044887871	6.572990642358526	3.0167879028583506	1.7000000476837158	61	61	-1	-1
ABplaa	31	-12.15926302652714	4.836260162317666	6.45094702148876	1.5441666841506958	66	66	-1	-1
ABpraa	31	-9.37488816110963	7.738085763756891	-9.383788911236454	1.912500023841858	73	73	-1	-1
ABaraa	31	-10.037811040981465	-6.81123549260182	-6.609187343630249	2.0824999809265137	75	75	-1	-1
ABplpp	31	7.312981787841004	2.3156266138876154	5.320141338089597	1.8274999856948853	79	79	-1	-1
ABplpa	31	4.739151975721812	-10.290896919279387	8.750865491262223	1.912500023841858	82	82	-1	-1
MSa	31	-3.462817674283762	-9.580189204580828	-0.0020882221896789677	2.634999990463257	87	87	-1	-1
ABprpp	32	9.151124189969112	6.883023819713804	-2.6838640810181342	1.8274999856948853	0	0	-1	-1
ABarap	32	-3.1324711686641797	3.136561973160755	-2.9351351447002694	2.0824999809265137	1	1	-1	-1
MSp	32	6.2362416022109946	-7.930348258268869	-1.3762337959347817	2.677500009536743	3	3	-1	-1
ABalpp	32	-4.253912834956452	-3.3791780524015986	6.454944017783691	1.7425000667572021	4	4	-1	-1
Ea	32	12.022199472202512	-6.203735124583809	2.3418469367108656	2.5924999713897705	9	9	-1	-1
D	32	15.93870483504287	9.112114370369499	-2.1198114567172075	1.784999966621399	14	14	-1	-1
ABarpp	32	-10.712576728800077	8.267708479973598	1.7190186231901614	2.2100000381469727	15	15	-1	-1
ABprpa	32	7.045557469076156	0.10053838895156209	-7.999631281715778	2.0824999809265137	21	21	-1	-1
ABprap	32	-1.3415705219602745	11.655476352743163	-4.0567742499159065	1.912500023841858	26	26	-1	-1
Ep	32	17.052304220143977	-3.3686583074784457	3.30703562318629	2.634999990463257	31	31	-1	-1
P4	32	21.612596988362334	0.3155265130933293	2.076502069955126	1.849057912826538	42	42	-1	-1
ABalpa	32	-12.000087157018495	-12.081810365957375	2.5473083851719864	2.0824999809265137	43	43	-1	-1
ABalaa	32	-14.357976821150697	-0.6328520760153553	-2.168604953490432	2.1675000190734863	45	45	-1	-1
ABalap	32	-19.446893830416055	-4.620412421347431	7.265953768528685	2.0824999809265137	49	49	-1	-1
Ca	32	3.2879379216412095	9.895122533036709	0.3305870543160043	2.4649999141693115	53	53	-1	-1
Cp	32	11.343489286470014	8.423308605959408	1.5942157165098143	2.2950000762939453	57	57	-1	-1
ABarpa	32	-20.11151049718377	3.9616903992311068	-2.001078320557526	2.0824999809265137	58	58	-1	-1
ABplap	32	-0.9330594332497776	6.210350773954447	2.0687654445957273	1.784999966621399	61	61	-1	-1
ABplaa	32	-13.868412203351422	4.261080236802648	6.567896640324116	1.6575000286102295	66	66	-1	-1
ABpraa	32	-9.920153987190313	8.237103178800881	-8.967505584317355	1.912500023841858	73	73	-1	-1
ABaraa	32	-10.783758003213528	-6.487719069802399	-6.158604092016155	2.1675000190734863	75	75	-1	-1
ABplpp	32	7.272063440439737	2.916430775153988	5.205860733634881	1.8274999856948853	79	79	-1	-1
ABplpa	32	4.415026459493141	-9.916780592624018	9.18998919571369	2.0824999809265137	82	82	-1	-1
MSa	32	-3.5679219810070895	-9.424543582863713	-0.03128626850207117	2.5924999713897705	87	87	-1	-1
ABprpp	33	9.588451727743212	7.0256951840120685	-4.2399214432542705	2.0399999618530273	0	0	-1	-1
ABarap	33	-2.6683271561494406	3.2595401064747396	-2.9605658198203804	2.2100000381469727	1	1	-1	-1
MSp	33	5.7579957170356275	-7.47221546130076	0.06554296184663921	2.677500009536743	3	3	-1	-1
ABalpp	33	-4.2115902684451045	-3.3067998229435633	6.440972889826209	1.8700000047683716	4	4	-1	-1
Ea	33	12.432374340563959	-5.759912601598699	1.7465292439322364	2.5924999713897705	9	9	-1	-1
D	33	15.969380823912273	9.577715218956696	-2.7176407302906904	1.9975000619888306	14	14	-1	-1
ABarpp	33	-10.8628381460069	8.837019347497709	0.5932156577445244	2.2950000762939453	15	15	-1	-1
ABprpa	33	6.550737467692015	-0.4880405929496201	-7.376371333022184	2.0824999809265137	21	21	-1	-1
ABprap	33	-1.538728338654903	12.246727367772639	-3.6595639293368887	1.9975000619888306	26	26	-1	-1
Ep	33	16.45590323149326	-3.034839660388468	4.264007921451516	2.677500009536743	31	31	-1	-1
P4	33	22.411106626082045	-1.0020154195420532	2.324057336067413	1.849057912826538	42	42	-1	-1
ABalpa	33	-11.761321655049105	-12.021070377354043	1.5167130759270666	2.2100000381469727	43	43	-1	-1
ABalaa	33	-15.468605908977587	-1.4482810320707133	-2.517465504624081	2.252500057220459	45	45	-1	-1
ABalap	33	-18.77254064206577	-4.808725849107568	7.298919244119443	1.912500023841858	49	49	-1	-1
Ca	33	3.1867186683678757	8.703654116781465	-0.4599884356742705	2.549999952316284	53	53	-1	-1
Cp	33	12.11201452274938	7.892959719076436	1.6919348954193003	2.380000114440918	57	57	-1	-1
ABarpa	33	-20.015218786519124	3.7132242390180155	-1.4451624308564912	2.1675000190734863	58	58	-1	-1
ABplap	33	-0.8374826038217261	6.54149738791613	2.005267473588342	1.9550000429153442	61	61	-1	-1
ABplaa	33	-13.09035948977678	3.243939114240879	6.75831183655338	1.8274999856948853	66	66	-1	-1
ABpraa	33	-10.448484521416006	7.668966823577533	-8.856992409141004	1.9975000619888306	73	73	-1	-1
ABaraa	33	-11.094832722690173	-5.833642971551784	-5.263873974360887	2.2100000381469727	75	75	-1	-1
ABplpp	33	6.592068394674924	2.244422261450554	4.3188227919499615	2.0399999618530273	79	79	-1	-1
ABplpa	33	4.0443401760597855	-9.802181728525955	8.660759771530191	2.2100000381469727	82	82	-1	-1
MSa	33	-2.717585593288286	-9.324092853205476	-1.0720853345121937	2.634999990463257	87	87	-1	-1
ABprpp	34	10.410231226939281	6.7541146816327435	-4.191729107394687	2.0399999618530273	0	0	-1	-1
ABarap	34	-2.797413956030151	2.948835801550997	-3.4098145642441553	2.2950000762939453	1	1	-1	-1
MSp	34	5.557314580884248	-7.6477164535453275	0.09984288654163209	2.677500009536743	3	3	-1	-1
ABalpp	34	-4.169267701933758	-3.234421593485527	6.427001761868726	1.9975000619888306	4	4	-1	-1
Ea	34	12.63093637636867	-5.677981225903765	1.221067190941021	2.5924999713897705	9	9	-1	-1
D	34	17.20205007270638	9.17034446538771	-2.645352226501316	2.0399999618530273	14	14	-1	-1
ABarpp	34	-10.644868012410157	9.479619344436793	1.9968464028457782	2.2950000762939453	15	15	-1	-1
ABprpa	34	6.23402032841195	-0.6942861185226843	-7.335713739547162	2.0399999618530273	21	21	-1	-1
ABprap	34	-1.3197071291495592	12.028256662834385	-4.127885680100746	2.0824999809265137	26	26	-1	-1
Ep	34	16.916523924551246	-3.6786135343485276	3.875666850447381	2.677500009536743	31	31	-1	-1
P4	34	22.20089801263539	-0.6907241761078216	2.265661243442628	1.849057912826538	42	42	-1	-1
ABalpa	34	-11.853375165020408	-11.58546498404168	1.9431214428184758	2.252500057220459	43	43	-1	-1
ABalaa	34	-15.645304551971584	-1.157432097674424	-2.0631148818177056	2.252500057220459	45	45	-1	-1
ABalap	34	-18.227274815985087	-5.307743264151558	6.882635917200341	2.0399999618530273	49	49	-1	-1
Ca	34	3.062921145089104	7.719018343079654	-1.7988654193707114	2.549999952316284	53	53	-1	-1
Cp	34	12.60331120467677	7.714786693703574	0.7057645508416817	2.4649999141693115	57	57	-1	-1
ABarpa	34	-20.075166545147848	3.4552049325680296	-0.37775561612172326	2.252500057220459	58	58	-1	-1
ABplap	34	-0.5362715643960961	6.6556710961071195	3.5092058215520003	2.125	61	61	-1	-1
ABplaa	34	-13.005714356754087	3.388695573156951	6.730369580638414	1.9975000619888306	66	66	-1	-1
ABpraa	34	-10.879118563478086	7.525546381225608	-8.318815018589731	2.0399999618530273	73	73	-1	-1
ABaraa	34	-11.546640819689474	-5.097048559095748	-5.402250746745394	2.2950000762939453	75	75	-1	-1
ABplpp	34	7.172248410318348	2.398144928093034	4.287034448049822	2.0399999618530273	79	79	-1	-1
ABplpa	34	4.633332787761897	-9.555638523387499	8.10225358424141	2.1675000190734863	82	82	-1	-1
MSa	34	-3.00291186246236	-9.644350304366114	-1.009843153902235	2.634999990463257	87	87	-1	-1
ABprpp	35	10.713897569467319	6.6804004356105615	-4.68799311407351	2.0824999809265137	0	0	-1	-1
ABarap	35	-2.665156979894171	2.492039021147035	-4.34135618738927	2.3375000953674316	1	1	-1	-1
MSp	35	5.109391541376805	-8.25823590059177	-0.7999103927033431	2.805000066757202	3	3	-1	-1
ABalpp	35	-3.8846307706331773	-4.1669593072240705	7.1124251743793865	1.6575000286102295	4	4	-1	-1
Ea	35	12.354422703253283	-5.90541813856843	0.7565915281623368	2.5924999713897705	9	9	-1	-1
D	35	17.34278345022903	9.087826151182291	-1.6122453364615412	2.0399999618530273	14	14	-1	-1
ABarpp	35	-10.333103955060018	10.07833841108536	0.35445069206989177	2.3375000953674316	15	15	-1	-1
ABprpa	35	5.981489148453948	-0.4553731045464897	-7.380138704214465	2.2100000381469727	21	21	-1	-1
ABprap	35	-1.2459936925322217	11.986622966704847	-4.120272220923292	2.125	26	26	-1	-1
Ep	35	16.272847287459257	-3.0246995756410846	3.244872159369224	2.634999990463257	31	31	-1	-1
P4	35	21.959298529082744	-0.2654210070860193	2.1856805636829053	1.849057912826538	42	42	-1	-1
ABalpa	35	-12.242401521807727	-11.076894422760796	1.847913844703844	2.2950000762939453	43	43	-1	-1
ABalaa	35	-15.273214049428146	-0.5988485710480775	-1.6621371900464075	2.252500057220459	45	45	-1	-1
ABalap	35	-17.66014559709369	-5.433980369104323	6.3952411600964005	2.0824999809265137	49	49	-1	-1
Ca	35	3.172263652505769	7.7505119544618095	-0.7873431164658743	2.507499933242798	53	53	-1	-1
Cp	35	12.907692428441395	7.061459673506619	0.8289144048712793	2.4225001335144043	57	57	-1	-1
ABarpa	35	-19.57081906646843	3.5569916787904137	-0.9083195474955399	2.252500057220459	58	58	-1	-1
ABplap	35	-1.7463625391428987	6.856209385592555	3.985219748286206	2.125	61	61	-1	-1
ABplaa	35	-12.415317525941893	4.308421169019816	6.043611660937435	2.0824999809265137	66	66	-1	-1
ABpraa	35	-10.66890938764254	7.214254820151483	-8.260418867878863	2.125	73	73	-1	-1
ABaraa	35	-11.799171999647475	-4.858135545119554	-5.446675711412697	2.2950000762939453	75	75	-1	-1
ABplpp	35	6.698576920508334	2.761959030457848	4.219769105850156	2.0399999618530273	79	79	-1	-1
ABplpa	35	4.477093318468534	-9.565191669624395	8.613744509275143	2.1675000190734863	82	82	-1	-1
MSa	35	-3.00291186246236	-9.644350304366114	-1.009843153902235	2.634999990463257	87	87	-1	-1
ABprpp	36	10.722710165526008	6.773220974106538	-5.214710957462153	2.1675000190734863	0	0	-1	-1
ABarap	36	-3.1832701365622023	2.6899052775041765	-4.885812529927676	2.4649999141693115	1	1	-1	-1
MSp	36	6.163243046830243	-8.468327336314102	-0.7644333944038157	2.125	3	3	-1	-1
ABalpp	36	-4.264129650125223	-4.145180981621984	7.109913593584533	1.8274999856948853	4	4	-1	-1
Ea	36	12.222165727117304	-5.448621358164469	1.6881331513074516	2.549999952316284	9	9	-1	-1
D	36	17.37946359693696	8.299882756816645	-2.4802889885992703	2.2100000381469727	14	14	-1	-1
ABarpp	36	-10.557767588410645	9.436487313730053	-0.03130101816391084	2.380000114440918	15	15	-1	-1
ABprpa	36	5.191100519363869	-0.29780452775474053	-7.40674645293911	2.2100000381469727	21	21	-1	-1
ABprap	36	-1.5408474390015718	12.153157751223004	-4.150726057633111	2.1675000190734863	26	26	-1	-1
Ep	36	16.786007358155498	-2.8300924693926053	2.1875894477893514	2.634999990463257	31	31	-1	-1
P4	36	21.791414731702996	0.11824719524667365	2.1133135754449732	1.849057912826538	42	42	-1	-1
ABalpa	36	-12.231469825402371	-10.890504267715183	1.8123581296114235	2.380000114440918	43	43	-1	-1
ABalaa	36	-15.35785918245084	-0.743605029964149	-1.6341949341314421	2.2950000762939453	45	45	-1	-1
ABalap	36	-17.214341657932913	-4.917030538607516	6.803832311045153	2.2100000381469727	49	49	-1	-1
Ca	36	3.0301260558730325	7.159847877942821	-1.6921982740934505	2.4649999141693115	53	53	-1	-1
Cp	36	13.262872612020319	6.8547889920264815	2.902739770493455	2.4649999141693115	57	57	-1	-1
ABarpa	36	-19.63148170633374	3.8785851465152006	-0.46032659346919247	2.2950000762939453	58	58	-1	-1
ABplap	36	-1.6543090291715967	6.420603992280193	3.558811381394796	2.2100000381469727	61	61	-1	-1
ABplaa	36	-11.973036906237867	4.058618992242579	6.089292416002165	2.1675000190734863	66	66	-1	-1
ABpraa	36	-10.815621379640625	6.717909438235789	-7.656231925525352	2.1675000190734863	73	73	-1	-1
ABaraa	36	-11.598490863496098	-4.682634552874987	-5.48097563610769	2.380000114440918	75	75	-1	-1
ABplpp	36	7.10065407404768	2.5333482407722094	4.77058311716859	2.252500057220459	79	79	-1	-1
ABplpa	36	5.032575959717987	-9.298206155448	7.542491606555201	2.252500057220459	82	82	-1	-1
MSa	36	-2.9256751063882724	-8.919231993221612	-0.6393192988407557	2.125	87	87	-1	-1
ABprpp	37	10.87894963481937	6.782774120343433	-5.726201882495886	2.2100000381469727	0	0	-1	-1
ABarap	37	-3.09791012230292	2.2550489622454752	-4.294340925134221	2.380000114440918	1	1	-1	-1
MSp	37	6.3755707606235665	-8.686048963198695	-0.2148751734828087	1.7425000667572021	3	3	-1	-1
ABalpp	37	-4.5699150929999295	-4.1650363521494365	7.1150154719671335	1.9975000619888306	4	4	-1	-1
Ea	37	12.190774857011313	-5.334609432576893	1.6665485641725142	2.634999990463257	9	9	-1	-1
D	37	17.88452595685297	7.822056728864259	-2.391439059264666	2.2100000381469727	14	14	-1	-1
ABarpp	37	-10.840974753196186	9.209799657588931	0.5221042275596841	2.3375000953674316	15	15	-1	-1
ABprpa	37	5.159709649257879	-0.1837926021671652	-7.428331040074048	2.252500057220459	21	21	-1	-1
ABprap	37	-1.7217842826889056	12.256867452520021	-4.678699691419181	2.252500057220459	26	26	-1	-1
Ep	37	16.801177259296058	-2.456562902777842	3.1343589261067897	2.634999990463257	31	31	-1	-1
P4	37	21.581206118256343	0.4295384386809035	2.054917482820189	1.849057912826538	42	42	-1	-1
ABalpa	37	-12.126365518679043	-11.0461498894323	1.8415561759238162	2.4225001335144043	43	43	-1	-1
ABalaa	37	-15.049954639229465	-0.6301800428870603	-1.1481346842178206	2.3375000953674316	45	45	-1	-1
ABalap	37	-17.604772233830314	-5.081642368051041	6.836876445342719	2.1675000190734863	49	49	-1	-1
Ca	37	3.0812612184430686	7.3250466458968315	-2.232887245439576	2.4649999141693115	53	53	-1	-1
Cp	37	13.160938489635987	6.24293388535565	1.4927532302470017	2.507499933242798	57	57	-1	-1
ABarpa	37	-19.33734284110098	4.291663136171815	-1.0492866174677937	2.380000114440918	58	58	-1	-1
ABplap	37	-1.5326306062394934	7.311670149432368	4.406526236795014	2.2950000762939453	61	61	-1	-1
ABplaa	37	-11.80162753984581	4.441701526624358	6.524570032468455	2.2950000762939453	66	66	-1	-1
ABpraa	37	-10.182187101080496	7.130400489381917	-7.7375471124753945	2.1675000190734863	73	73	-1	-1
ABaraa	37	-11.988921439393499	-4.84724638231851	-5.447931501810124	2.380000114440918	75	75	-1	-1
ABplpp	37	7.10065407404768	2.5333482407722094	4.77058311716859	2.252500057220459	79	79	-1	-1
ABplpa	37	4.706331343142648	-9.017659445342266	7.490453182710445	2.2950000762939453	82	82	-1	-1
MSa	37	-3.7509779250410924	-9.41440349811633	-1.0504220305843632	2.1675000190734863	87	87	30	6
ABprpp	38	10.836627068308024	6.710395890885398	-5.712230754538403	2.2950000762939453	0	0	-1	-1
ABarap	38	-3.0883826450076444	1.7682567265666775	-4.201644907814443	2.4225001335144043	1	1	-1	-1
MSp	38	6.372047441166818	-9.452800970472742	-0.5777855693668326	1.7000000476837158	3	3	52	44
ABalpp	38	-4.672210961503095	-2.6630259489835035	6.829313960830344	1.4875000715255737	4	4	-1	-1
MSap	38	-2.9069563464697348	-9.61135853687664	2.037439092372332	1.4875000715255737	6	10	-1	-1
Ea	38	11.717103367201299	-4.97079533021208	1.5992832219728474	2.5924999713897705	9	9	-1	-1
D	38	18.188192299381	7.748342482842075	-2.887703065943489	2.252500057220459	14	14	-1	-1
ABarpp	38	-10.538023295946598	9.715698007271639	-0.5935745766449738	2.380000114440918	15	15	-1	-1
ABprpa	38	5.222491389469859	-0.41181645334231587	-7.385161865804172	2.3375000953674316	21	21	-1	-1
ABprap	38	-1.620203295422328	11.334469823528863	-5.012412040990813	2.252500057220459	26	26	-1	-1
MSaa	38	-5.985312440809999	-9.492813242748339	-3.570828999884502	1.5724999904632568	30	10	-1	-1
Ep	38	17.115775298229455	-2.343886993754414	2.602539204335546	2.634999990463257	31	31	-1	-1
P4	38	21.413320071321035	0.8132079115731705	1.9825502622379212	1.849057912826538	42	42	-1	-1
ABalpa	38	-12.490694501072394	-10.65084217568533	2.785813136628987	2.380000114440918	43	43	-1	-1
ABalaa	38	-15.501047854992178	-0.47319840460579793	-0.6670975958939073	2.2950000762939453	45	45	-1	-1
ABalap	38	-17.361768531167588	-4.833763146348437	6.788605392690243	2.1675000190734863	49	49	-1	-1
Ca	38	3.5993743751110996	7.1271803895396895	-1.6884309029011697	2.507499933242798	53	53	-1	-1
Cp	38	13.431094857669502	6.189661769901527	0.48374157131960493	2.549999952316284	57	57	-1	-1
ABarpa	38	-19.149712501701625	4.187204356821136	-1.539192955366589	2.3375000953674316	58	58	-1	-1
ABplap	38	-1.6952273765728627	7.021408153546566	3.4445307769400806	2.3375000953674316	61	61	-1	-1
ABplaa	38	-11.80162753984581	4.441701526624358	6.524570032468455	2.2950000762939453	66	66	-1	-1
ABpraa	38	-9.876401658205792	7.150255859909371	-7.742648990857996	2.2100000381469727	73	73	-1	-1
ABaraa	38	-12.30563857867356	-5.053491907891574	-5.407273908335102	2.4225001335144043	75	75	-1	-1
ABplpp	38	7.10065407404768	2.5333482407722094	4.77058311716859	2.252500057220459	79	79	-1	-1
ABplpa	38	4.893961682542002	-9.122118224692944	7.00054684481165	2.380000114440918	82	82	-1	-1
ABprpp	39	10.551300799133951	6.390138439724757	-5.649988573928445	2.2950000762939453	0	0	-1	-1
ABarap	39	-3.4072188846343767	1.4684415844439778	-4.652149442635643	2.507499933242798	1	1	-1	-1
ABalpp	39	-4.713129308904361	-2.0622217877171307	6.715033356375629	1.784999966621399	4	4	-1	-1
MSap	39	-2.875901666993895	-9.443912356291769	4.5503909728982155	1.2324999570846558	6	6	-1	-1
Ea	39	11.389454531515877	-5.363431010830755	1.675496530540289	2.634999990463257	9	9	-1	-1
D	39	17.978698567170937	7.480020952101532	-2.3266852978598536	2.252500057220459	14	14	-1	-1
ABarpp	39	-10.669229196173976	9.31142408579826	-1.5339854493649703	2.2950000762939453	15	15	-1	-1
ABprpa	39	5.2648139559812055	-0.33943822388428013	-7.399132993761656	2.2950000762939453	21	21	-1	-1
ABprap	39	-2.036735464823782	10.609938450894846	-5.890580733100851	2.2100000381469727	26	26	-1	-1
MSaa	39	-6.9033836506707065	-8.972766580155925	-4.17493722544512	1.6575000286102295	30	30	-1	-1
Ep	39	17.022317569148072	-2.5814639911664616	3.157199303639154	2.634999990463257	31	31	-1	-1
P4	39	21.339606634703696	0.8548416077027094	1.9749368030604664	1.849057912826538	42	42	-1	-1
ABalpa	39	-12.096025724481654	-10.299091113142534	3.7350932589238646	2.4649999141693115	43	43	-1	-1
MSpa	39	4.391648324465996	-9.096941338356537	-3.182019306411868	1.4450000524520874	44	3	-1	-1
ABalaa	39	-15.614964757774194	-0.4103733213846595	-0.16957779881765694	2.380000114440918	45	45	-1	-1
ABalap	39	-17.024592218186893	-4.927919701408561	6.80508810144258	2.1675000190734863	49	49	-1	-1
MSpp	39	5.510804900405751	-11.572049794250544	1.8656486655647493	1.4875000715255737	52	3	-1	-1
Ca	39	3.4000974580698005	7.624861788019531	-1.7823827106183747	2.549999952316284	53	53	-1	-1
Cp	39	13.123905195684713	5.4966240086496665	0.6170951821144042	2.507499933242798	57	57	-1	-1
ABarpa	39	-19.276680201235667	3.970069668447028	-1.4972795714941411	2.2950000762939453	58	58	-1	-1
ABplap	39	-1.711448349580159	7.508949467279024	4.369714731305168	2.380000114440918	61	61	-1	-1
ABplaa	39	-12.06509041620917	4.49422438555494	6.515700782893573	2.252500057220459	66	66	-1	-1
ABpraa	39	-10.382868237231877	6.95489949713735	-7.703247187780401	2.252500057220459	73	73	-1	-1
ABaraa	39	-12.97046372733968	-5.351971033450126	-5.347543308519998	2.4225001335144043	75	75	-1	-1
ABplpp	39	7.10065407404768	2.5333482407722094	4.77058311716859	2.252500057220459	79	79	-1	-1
ABplpa	39	5.721383601541489	-8.533377103248588	7.902811704851478	2.380000114440918	82	82	-1	-1
ABprpp	40	11.421045284644785	7.051257790627149	-4.761694841846098	2.2950000762939453	0	0	-1	-1
ABarap	40	-3.472119725193026	1.6028958190694929	-5.186480745201742	2.4225001335144043	1	1	-1	-1
ABalpp	40	-4.6380116531769415	-1.4306730931222613	6.594395083140886	2.0824999809265137	4	4	-1	-1
MSap	40	-2.4170469310810936	-8.647002754199713	5.41458853705077	1.6150000095367432	6	6	-1	-1
Ea	40	10.22485629953569	-5.858015577214988	0.7567489617481227	2.677500009536743	9	9	-1	-1
D	40	18.365605823611588	6.877880774271011	-2.7226398280414434	2.3375000953674316	14	14	-1	-1
ABarpp	40	-10.569414166052589	9.829709932859215	-0.6151591637799112	2.3375000953674316	15	15	-1	-1
ABprpa	40	5.371322481814615	0.17809854512301393	-7.498186679861462	2.380000114440918	21	21	-1	-1
ABprap	40	-2.2980792408404724	10.756030926375065	-5.408287854379511	2.252500057220459	26	26	-1	-1
MSaa	40	-6.925961924718009	-8.765934116072374	-4.7232396559687	1.784999966621399	30	30	-1	-1
Ep	40	16.704196210757924	-3.460891907463934	3.3261086295263738	2.677500009536743	31	31	-1	-1
P4	40	21.192179761469024	0.9381089999617891	1.9597098847055567	1.849057912826538	42	42	-1	-1
ABalpa	40	-12.151399087745027	-10.651429114195816	3.2934579736775453	2.4649999141693115	43	43	-1	-1
MSpa	40	3.0933633538766547	-7.975503575987261	-4.408052973475761	1.5724999904632568	44	44	-1	-1
ABalaa	40	-15.813526793578905	-0.4923046970795908	0.35588425417355873	2.3375000953674316	45	45	-1	-1
ABalap	40	-16.718806775312185	-4.908064330881107	6.799986223059979	2.252500057220459	49	49	-1	-1
MSpp	40	4.0196258571782115	-11.504629722826477	3.386229029501358	1.5724999904632568	52	52	-1	-1
Ca	40	2.859406027354468	8.029560508460223	-2.875141483680361	2.634999990463257	53	53	-1	-1
Cp	40	12.96554662604468	5.393501245863133	0.6374239788519145	2.5924999713897705	57	57	-1	-1
ABarpa	40	-19.005455804722224	4.87143804988976	-0.14317566944279037	2.380000114440918	58	58	-1	-1
ABplap	40	-1.7784682904854758	7.549834085354903	3.3442213004428476	2.4225001335144043	61	61	-1	-1
ABplaa	40	-12.148331330121783	5.0226503173632775	6.415391306396341	2.380000114440918	66	66	-1	-1
ABpraa	40	-10.119405360868516	6.902376638206767	-7.69437793820552	2.2950000762939453	73	73	-1	-1
ABaraa	40	-13.790124126189083	-4.986820914521166	-4.904573516083359	2.4649999141693115	75	75	-1	-1
ABplpp	40	7.10065407404768	2.5333482407722094	4.77058311716859	2.252500057220459	79	79	-1	-1
ABplpa	40	6.51000627348638	-7.250262203988225	9.181958088732815	2.4225001335144043	82	82	-1	-1
ABprpp	41	11.44960217316752	7.423289022664712	-5.850686243715803	2.2950000762939453	0	0	-1	-1
ABarap	41	-3.534901465405006	1.8309196702446435	-5.229649919471616	2.4649999141693115	1	1	-1	-1
ABalpp	41	-4.914525326292327	-1.658110005786925	6.129919420362201	1.8274999856948853	4	4	-1	-1
MSap	41	-2.343333494463756	-8.688636450329252	5.4222019962282255	1.8274999856948853	6	6	-1	-1
Ea	41	8.74918334807886	-5.698524045348604	0.7327315106112238	2.805000066757202	9	9	-1	-1
D	41	18.498577680984155	5.841471219692277	-3.034767590478138	2.3375000953674316	14	14	-1	-1
ABarpp	41	-10.854740435226663	9.509452481698576	-0.5529169831699527	2.3375000953674316	15	15	-1	-1
ABprpa	41	5.161113868367959	0.4893897885572438	-7.556582772486246	2.380000114440918	21	21	-1	-1
ABprap	41	-2.9854826635538934	10.664384264900063	-5.8968596850879855	2.252500057220459	26	26	-1	-1
MSaa	41	-7.782655613476818	-9.14709369537952	-5.155926974847245	1.912500023841858	30	30	-1	-1
Ep	41	15.912403362557763	-3.976505721396593	3.427752613213926	2.762500047683716	31	31	-1	-1
P4	41	21.118466324851685	0.979742696091328	1.952096425528102	1.849057912826538	42	42	-1	-1
ABalpa	41	-11.537709101648945	-10.518148756591275	3.774416345208566	2.507499933242798	43	43	-1	-1
MSpa	41	2.087123691536502	-8.366965379584963	-5.347129339005438	1.784999966621399	44	44	-1	-1
ABalaa	41	-16.076990232331156	-0.43978152050911445	0.3470149465125929	2.3375000953674316	45	45	-1	-1
ABalap	41	-16.82531530114559	-5.425601099888402	6.899039909159785	2.2950000762939453	49	49	-1	-1
MSpp	41	3.4087698526653845	-12.123953238056155	4.01584664697498	1.7425000667572021	52	52	-1	-1
Ca	41	2.082068195016415	8.467088856847218	-2.4461428192012047	2.677500009536743	53	53	-1	-1
Cp	41	13.809189518051465	5.494701053575032	0.6145048845266572	2.4649999141693115	57	57	-1	-1
ABarpa	41	-18.692976866135496	4.890544342363555	-1.166157519510256	2.3375000953674316	58	58	-1	-1
ABplap	41	-0.5553265189866482	7.629255567464714	3.3238137869124444	1.7000000476837158	61	61	-1	-1
ABplaa	41	-11.886987554105092	4.876557841883059	5.9330984276750005	2.4225001335144043	66	66	-1	-1
ABpraa	41	-10.686534579759915	7.028613743159532	-7.206983181101579	2.252500057220459	73	73	-1	-1
ABaraa	41	-13.421556943102393	-5.194989395168864	-4.866506220196085	2.4225001335144043	75	75	-1	-1
ABplpp	41	7.16343581425966	2.3053243895970588	4.813752291438465	2.252500057220459	79	79	-1	-1
ABplpa	41	6.51000627348638	-7.250262203988225	9.181958088732815	2.4225001335144043	82	82	-1	-1
ABprpp	42	11.134289252997537	7.890225887816055	-5.93828038265298	2.3375000953674316	0	0	-1	-1
ABarap	42	-3.745110078851662	2.1422109136788743	-5.288046012096402	2.4649999141693115	1	1	-1	-1
ABalpp	42	-4.8940661525916935	-1.9585120864201113	6.187059722589559	1.8274999856948853	4	4	-1	-1
MSap	42	-2.141937485159516	-9.092748589199218	6.007314058606825	1.8274999856948853	6	6	-1	-1
Ea	42	8.242716769052773	-5.893880408120625	0.772133313688818	1.912500023841858	9	9	-1	-1
D	42	18.824822297559496	5.560924509586544	-2.982729166633381	2.3375000953674316	14	14	-1	-1
ABarpp	42	-11.03284329733074	9.127119025370458	0.02968537204862076	2.2950000762939453	15	15	-1	-1
ABprpa	42	4.742815741821318	1.2055418919753396	-7.182212829439593	2.3375000953674316	21	21	-1	-1
ABprap	42	-3.5751901564925928	10.997453833936381	-5.957767358507625	2.2950000762939453	26	26	-1	-1
MSaa	42	-7.560111084514724	-8.59881239304373	-5.261338329727079	1.9550000429153442	30	30	-1	-1
Ep	42	16.130709686784655	-3.6153638306299554	2.340016064924234	2.762500047683716	31	31	-1	-1
P4	42	21.087075454745694	1.093754621678904	1.930511838393164	1.849057912826538	42	42	-1	-1
ABalpa	42	-11.463995665031607	-10.559782452720814	3.7820298043860205	2.4649999141693115	43	43	-1	-1
MSpa	42	1.4660253284918123	-7.91988388496107	-5.429621599560013	1.8274999856948853	44	44	-1	-1
ABalaa	42	-16.554185041597922	-0.842719425418346	-0.08316079157109763	2.4225001335144043	45	45	-1	-1
ABalap	42	-16.311440345170897	-5.810606589344814	6.461171995105747	2.4225001335144043	49	49	-1	-1
MSpp	42	3.7262018772239	-12.497320308187982	4.594603851025794	1.8274999856948853	52	52	-1	-1
Ca	42	1.936760422128409	8.643925865655934	-1.970207609259892	2.677500009536743	53	53	-1	-1
Cp	42	13.128143400419914	5.683763420218818	1.5994203755242626	2.4649999141693115	57	57	-1	-1
ABarpa	42	-18.967371438904213	4.756677046248525	-1.1394710539927178	2.3375000953674316	58	58	-1	-1
ABplap	42	-1.7974977017129343	6.691010617638543	4.525908719632331	1.784999966621399	61	61	-1	-1
ABplaa	42	-12.32855329257253	4.546747244485523	6.5068315333186915	2.4649999141693115	66	66	-1	-1
ABpraa	42	-10.811383178947288	6.90504867133506	-6.673907668932908	2.252500057220459	73	73	-1	-1
ABaraa	42	-13.979158684698517	-5.555544525894896	-4.2864154457723656	2.4649999141693115	75	75	-1	-1
ABplpp	42	7.333440961541637	2.015224533254429	5.377281640316954	2.3375000953674316	79	79	-1	-1
ABplpa	42	6.561856317293004	-7.664676210208986	9.26068297809511	2.125	82	82	-1	-1
ABprpp	43	10.767841170257519	8.19196398501339	-5.485185550244032	2.3375000953674316	0	0	-1	-1
ABarap	43	-3.881605255680979	2.4118684609835643	-5.338828645543732	2.549999952316284	1	1	-1	-1
ABalpp	43	-4.831284412379714	-2.1865359375952615	6.230228896859434	1.8274999856948853	4	4	-1	-1
MSap	43	-2.417736277038314	-9.899798276038656	6.162252256536561	1.912500023841858	6	6	-1	-1
Ea	43	7.989470707858183	-5.075354619969658	0.10829448831309518	1.4875000715255737	9	9	50	37
D	43	18.42134092491007	5.116352908547772	-3.405291445539617	2.3375000953674316	14	14	-1	-1
ABarpp	43	-11.106556733948079	9.168752721499997	0.022071912871165944	2.4225001335144043	15	15	-1	-1
ABprpa	43	4.457489472647244	0.8852844408147003	-7.119970648829635	2.380000114440918	21	21	-1	-1
ABprap	43	-3.7540078998332578	11.194733151783035	-5.9945788639974715	2.2950000762939453	26	26	-1	-1
MSaa	43	-8.254922884176752	-8.110097202290296	-5.35144404945911	1.9975000619888306	30	30	-1	-1
Ep	43	15.924024396836614	-2.5373204014518005	2.6445313050008874	1.5724999904632568	31	31	-1	-1
P4	43	20.93964858151102	1.1770220139379837	1.9152849200382545	1.849057912826538	42	42	-1	-1
ABalpa	43	-11.741224219383579	-10.207606591210705	2.6981402808989166	2.4649999141693115	43	43	-1	-1
MSpa	43	0.9718946649811641	-7.25566770196307	-5.554027243987038	1.8700000047683716	44	44	-1	-1
ABalaa	43	-16.596507608109267	-0.9150976548763822	-0.06918966361361506	2.380000114440918	45	45	-1	-1
ABalap	43	-16.628157484450963	-6.016852114917878	6.501829588580769	2.2950000762939453	49	49	-1	-1
MSpp	43	3.2306669946031703	-12.506286515914391	4.598449939010967	1.912500023841858	52	52	-1	-1
Ca	43	2.316259301620453	8.622147540053847	-1.967696028465038	2.7200000286102295	53	53	-1	-1
Cp	43	13.548560627313224	5.061180933350357	1.7162125607738319	2.4649999141693115	57	57	-1	-1
ABarpa	43	-19.263629404483645	4.250029440042274	-1.041673158290339	2.3375000953674316	58	58	-1	-1
ABplap	43	-2.1142148409929984	6.48476509206548	4.5665663131073515	1.8700000047683716	61	61	-1	-1
ABplaa	43	-12.182530638447936	3.7902974615020355	6.650310184085799	2.4225001335144043	66	66	-1	-1
ABpraa	43	-11.063914921294183	7.14396200295115	-6.718332691686294	2.252500057220459	73	73	-1	-1
ABaraa	43	-13.747801559677734	-4.914442685063131	-4.918544644040842	2.4225001335144043	75	75	-1	-1
ABplpp	43	6.583970679852824	1.5719889487798047	5.464954496047024	2.3375000953674316	79	79	-1	-1
ABplpa	43	6.782281745908428	-7.2099645244228325	8.664109494919053	2.5924999713897705	82	82	-1	-1
ABprpp	44	10.701536110588787	7.653235828914496	-5.891265120397931	2.4225001335144043	0	0	-1	-1
ABarap	44	-3.8078918190636415	2.3702347648540245	-5.3312151863662764	2.5924999713897705	1	1	-1	-1
ABalpp	44	-4.768502672167734	-2.4145597887704127	6.273398071129309	1.8274999856948853	4	4	-1	-1
MSap	44	-2.462177935812604	-10.065745765106566	5.68506312983265	1.912500023841858	6	6	-1	-1
D	44	18.329649152973875	3.4380924350836124	-4.1031699813927	2.3375000953674316	14	14	-1	-1
ABarpp	44	-10.98840162643086	9.293067049848009	0.5068773092047745	2.380000114440918	15	15	-1	-1
ABprpa	44	4.153823130119205	0.9589986868368829	-6.623706642150811	2.3375000953674316	21	21	-1	-1
ABprap	44	-3.7335487261326246	10.894331071149848	-5.937438561770114	2.252500057220459	26	26	-1	-1
MSaa	44	-8.444672323922775	-8.099208039489255	-5.352699839856537	1.9975000619888306	30	30	-1	-1
Ep	44	15.789648320353963	-2.1740932375974737	3.084910799849779	1.3174999952316284	31	31	63	23
Ear	44	5.595726546540645	-4.3958164255108585	-0.5198311883844215	1.0625	37	9	-1	-1
P4	44	20.865935144893683	1.2186557100675226	1.9076714608607996	1.849057912826538	42	42	-1	-1
ABalpa	44	-11.817056756347585	-10.259542511630801	2.199364693425239	2.4225001335144043	43	43	-1	-1
MSpa	44	0.25169615305167203	-7.906484828574904	-5.9359319294182535	1.912500023841858	44	44	-1	-1
ABalaa	44	-16.699492814485925	-0.6658824166096307	0.3927744183702149	2.4225001335144043	45	45	-1	-1
ABalap	44	-16.364694608087603	-6.0693749738484595	6.51069883815565	2.380000114440918	49	49	-1	-1
Eal	44	9.69969650395416	-7.193653335405935	-0.5135281725583318	1.1050000190734863	50	9	-1	-1
MSpp	44	3.0095266847511586	-12.381385427525773	4.575609561478603	1.9975000619888306	52	52	-1	-1
Ca	44	2.9278301873698673	8.661858281108753	-1.9778997852302396	2.677500009536743	53	53	-1	-1
Cp	44	13.812023503676583	5.008658074419774	1.725081810348714	2.4225001335144043	57	57	-1	-1
ABarpa	44	-19.353563814108277	4.779204449904273	-0.12410266310270679	2.2950000762939453	58	58	-1	-1
ABplap	44	-1.6207990587189378	6.400161683242254	4.071558096825957	1.8700000047683716	61	61	-1	-1
ABplaa	44	-12.867814960814687	3.7922204165766695	6.652900481673546	2.4225001335144043	66	66	-1	-1
ABpraa	44	-10.831842352647922	7.205450751968248	-6.731047971160265	2.3375000953674316	73	73	-1	-1
ABaraa	44	-14.158691309275769	-4.778652433873468	-4.942640811970634	2.4649999141693115	75	75	-1	-1
ABplpp	44	6.215403496766136	1.7801574294275029	5.42688720015975	2.3375000953674316	79	79	-1	-1
ABplpa	44	6.6020597834576815	-7.685867597300587	8.755549721841405	2.5924999713897705	82	82	-1	-1
ABprpp	45	10.563636714649387	7.2497109854947785	-5.813796021433062	2.380000114440918	0	0	-1	-1
ABarap	45	-4.356680964601075	2.1025001726239685	-5.277842255331199	2.549999952316284	1	1	-1	-1
ABalpp	45	-4.674330061849763	-2.756595565533139	6.3381518325341215	1.8274999856948853	4	4	-1	-1
MSap	45	-2.1556776197850356	-10.625503525693647	6.299373238523642	1.912500023841858	6	6	-1	-1
D	45	18.679876262706596	3.6238956516187364	-3.631080859436561	2.380000114440918	14	14	-1	-1
ABarpp	45	-11.32240776719815	8.619722341110547	-0.8903967039338655	1.6150000095367432	15	15	-1	-1
ABprpa	45	4.015923734179807	0.5554738434171644	-6.546237543185943	2.2950000762939453	21	21	-1	-1
Epl	45	16.53667189781586	-5.19108847981807	2.1294535693822	1.1475000381469727	23	10	-1	-1
ABprap	45	-3.744480422537982	10.707940916104237	-5.901882846677694	2.252500057220459	26	26	-1	-1
MSaa	45	-8.919748032842872	-8.40857632784885	-5.291713449644005	2.0824999809265137	30	30	-1	-1
Ear	45	4.442413154167297	-3.169757744247731	0.269566291183905	1.0199999809265137	37	37	-1	-1
P4	45	20.792221708276344	1.2602894061970615	1.9000580016833448	1.849057912826538	42	42	-1	-1
ABalpa	45	-11.754275016135605	-10.487566362805953	2.2425338676951143	2.4225001335144043	43	43	-1	-1
MSpa	45	0.43263299673900624	-8.010194529871924	-5.407958295632183	1.9975000619888306	44	44	-1	-1
ABalaa	45	-16.636711074273947	-0.8939062677847818	0.4359435926400901	2.4225001335144043	45	45	-1	-1
ABalap	45	-15.688222881779541	-6.164118467419071	7.0348263839565455	2.3375000953674316	49	49	-1	-1
Eal	45	10.805044910012743	-9.352411869950778	-2.1430270483494223	1.1050000190734863	50	50	-1	-1
MSpp	45	3.3759747634493134	-12.683123703192987	4.122513792252241	1.9975000619888306	52	52	-1	-1
Ca	45	2.9190175913111784	8.569037742612776	-1.451181941841597	2.762500047683716	53	53	-1	-1
Cp	45	13.242775184438518	5.041325562822904	1.721314439156433	2.507499933242798	57	57	-1	-1
ABarpa	45	-19.449140643536328	4.448057835942589	-0.060604692095321155	2.3375000953674316	58	58	-1	-1
ABplap	45	-2.6506680710149935	7.076603045605443	4.45613179663781	2.2950000762939453	61	61	-1	-1
Epr	45	12.891556680357008	-1.5963417893610603	2.9873490545260792	0.9350000023841858	63	31	-1	-1
ABplaa	45	-12.740847261280646	4.009355104950776	6.6109870978010985	2.4225001335144043	66	66	-1	-1
ABpraa	45	-11.309037724303577	6.80251316469891	-7.161223767330041	2.3375000953674316	73	73	-1	-1
ABaraa	45	-13.715006470461665	-4.355272219926297	-5.025211789318103	2.4225001335144043	75	75	-1	-1
ABplpp	45	5.827092021215403	1.709115216533614	5.951093462753539	2.252500057220459	79	79	-1	-1
ABplpa	45	6.677892320421688	-7.63393167688049	9.254325309315082	2.507499933242798	82	82	-1	-1
ABprpp	46	11.060575816380199	7.931859583945594	-5.945893841830435	2.380000114440918	0	0	-1	-1
ABarap	46	-4.137659755095732	1.8840294676857137	-5.746164006095057	2.507499933242798	1	1	-1	-1
ABalpp	46	-4.611548321637782	-2.984619416708289	6.381321006803997	2.3375000953674316	4	4	-1	-1
MSap	46	-1.4813249938236412	-10.813816635813893	6.332338656028315	1.9550000429153442	6	6	-1	-1
D	46	18.546215067460533	3.4075100412982877	-2.5712875038792475	2.380000114440918	14	14	-1	-1
ABarpp	46	-10.525661270637311	8.742862474797692	0.6096984245829451	2.2100000381469727	15	15	-1	-1
ABprpa	46	4.111500563607858	0.8866204573788476	-6.6097355141933285	2.3375000953674316	21	21	-1	-1
Epl	46	18.367861235607354	-5.8387082639273995	1.7359319032025708	1.190000057220459	23	23	-1	-1
ABprap	46	-4.409305571204101	10.409461790545686	-5.8421522468625895	2.3375000953674316	26	26	-1	-1
MSaa	46	-8.554704169212933	-9.383496815770592	-5.616556549640755	2.0824999809265137	30	30	-1	-1
Ear	46	3.9190107208973277	-2.2979600191125202	0.6147381879181654	1.3600000143051147	37	37	-1	-1
P4	46	20.687117401553017	1.4159350279141765	1.8708599553709524	1.849057912826538	42	42	-1	-1
ABalpa	46	-11.34338526653757	-10.623356613995616	2.2666300356249054	2.4225001335144043	43	43	-1	-1
MSpa	46	1.2099708290770597	-8.447722878258919	-5.8369569601113405	2.0824999809265137	44	44	-1	-1
ABalaa	46	-16.257212194781903	-0.9156845933868687	0.438455173434944	2.4225001335144043	45	45	-1	-1
ABalap	46	-15.69246108247288	-6.3512577005183415	6.052502127364101	2.3375000953674316	49	49	-1	-1
Eal	46	12.22886781766295	-9.0974893955964	-2.197734486574819	1.6150000095367432	50	50	-1	-1
MSpp	46	4.525403098330805	-12.562068524953636	4.094492819544383	1.9975000619888306	52	52	-1	-1
Ca	46	3.0918311768133178	9.625302667718966	-1.1441560577875038	2.7200000286102295	53	53	-1	-1
Cp	46	13.416303651177245	5.517977713754319	2.647754183918947	1.3600000143051147	57	57	-1	-1
ABarpa	46	-19.38423980297768	4.313603601317074	0.47372661047077613	2.4225001335144043	58	58	-1	-1
ABplap	46	-2.921539324326961	7.709487756764459	4.8457286580393735	2.4225001335144043	61	61	-1	-1
Epr	46	11.57636139888688	-1.240157878158509	3.4341649349478924	1.1050000190734863	63	63	-1	-1
ABplaa	46	-12.26717577147063	3.645541002585964	6.678252440000765	2.4225001335144043	66	66	-1	-1
ABpraa	46	-11.837367696140378	6.234376491835667	-7.050710534067607	2.2950000762939453	73	73	-1	-1
ABaraa	46	-13.645867429209677	-4.30258722145254	-3.5085562301595594	2.4225001335144043	75	75	-1	-1
ABplpp	46	4.687165620266096	2.9336757416894215	4.704730998952136	2.252500057220459	79	79	-1	-1
ABplpa	46	6.275815166882341	-7.4053208871948515	8.703511297996648	2.380000114440918	82	82	-1	-1
ABprpp	47	11.09337090559627	8.491030049082427	-6.052560987107696	2.380000114440918	0	0	-1	-1
ABarap	47	-3.914400344897051	1.852697995846731	-5.2321615002664705	2.549999952316284	1	1	-1	-1
ABalpp	47	-4.093435164969752	-3.1824856730654316	6.925777349342404	2.2100000381469727	4	4	-1	-1
MSap	47	-1.0922986370363212	-11.322387197094779	6.427546254142948	1.9975000619888306	6	6	-1	-1
D	47	18.72291371045453	3.116661106901998	-3.0256381266856227	2.380000114440918	14	14	-1	-1
ABarpp	47	-11.221877851798311	8.558395592466608	0.6478443791770283	2.380000114440918	15	15	-1	-1
ABprpa	47	3.512265593373883	1.7064822620939617	-6.763339204932745	2.3375000953674316	21	21	-1	-1
Epl	47	19.442169665205864	-6.349200509723343	1.8285489713851208	1.5299999713897705	23	23	-1	-1
ABprap	47	-4.614224908048818	10.046821565201846	-6.7901765787600405	2.252500057220459	26	26	-1	-1
MSaa	47	-7.824978179988165	-9.219471924837556	-5.141955846889762	2.0824999809265137	30	30	-1	-1
Ear	47	3.85551409944876	-1.4903233937625964	-0.04784484706013031	1.6150000095367432	37	37	-1	-1
P4	47	20.613403964935678	1.4575687240437172	1.8632464961934974	1.849057912826538	42	42	-1	-1
ABalpa	47	-11.743343319730247	-10.301176207760342	2.206978152602694	2.4649999141693115	43	43	-1	-1
MSpa	47	1.0114087932723488	-8.529654253953852	-5.3114949071201245	2.0824999809265137	44	44	-1	-1
ABalaa	47	-15.984221278734374	-1.4550000056361427	0.5400204984156878	2.4649999141693115	45	45	-1	-1
ABalap	47	-15.651542735071613	-6.952061861784715	6.166782731818817	2.2950000762939453	49	49	-1	-1
Eal	47	12.374890471787545	-9.853939178579887	-2.054255835807711	1.8274999856948853	50	50	-1	-1
MSpp	47	4.596997434601473	-12.697271837632814	3.6109441504256155	2.0824999809265137	52	52	-1	-1
Ca	47	3.5422095113394434	10.047933803612477	-2.244607006819838	1.3174999952316284	53	53	-1	-1
Cp	47	12.852344608541115	4.87671373337938	1.7543585734539993	1.274999976158142	57	57	65	85
ABarpa	47	-19.872366308649802	3.7242755413622324	0.07910658747950572	2.380000114440918	58	58	-1	-1
ABplap	47	-2.719092231030393	6.444305272956914	3.558890098187689	2.3375000953674316	61	61	-1	-1
Epr	47	11.232491582110436	-1.1452526019844864	4.435560324245593	1.2324999570846558	63	63	-1	-1
ABplaa	47	-12.805033220602708	3.5641965654015184	6.696069655943421	2.4225001335144043	66	66	-1	-1
ABpraa	47	-10.995128460854785	5.662393591183263	-6.945377837894581	1.7000000476837158	73	73	-1	-1
ABaraa	47	-13.652224730249683	-4.583296071101447	-4.982042615048227	2.4225001335144043	75	75	-1	-1
ABplpp	47	5.287804809610152	2.786996327698716	4.730082957279355	2.2950000762939453	79	79	-1	-1
ABplpa	47	6.034930564566284	-7.55963049234782	9.242944478945347	2.4649999141693115	82	82	-1	-1
ABprpp	48	11.556110699000929	7.940825791672004	-5.949739929815609	2.380000114440918	0	0	-1	-1
ABarap	48	-3.9881137815143886	1.8943316919762703	-5.239774959443926	2.549999952316284	1	1	-1	-1
ABalpp	48	-4.580157451531792	-3.098631342295865	6.402905593938934	2.252500057220459	4	4	-1	-1
MSap	48	-1.2711163803769863	-11.125107879248121	6.3907347486531005	1.9975000619888306	6	6	-1	-1
D	48	18.479910007791805	2.868781885199395	-2.977367074033147	2.380000114440918	14	14	-1	-1
ABarpp	48	-11.112199153751495	8.308431097676317	-0.8320006113090804	2.3375000953674316	15	15	-1	-1
ABprpa	48	3.2890061831752018	1.7378137339329451	-7.277341710761332	2.2950000762939453	21	21	-1	-1
Epl	48	19.55680144922447	-6.991638367119257	1.9504430350172912	1.7425000667572021	23	23	-1	-1
ABprap	48	-5.118572386728236	9.94503481897946	-6.2596126473862235	1.5724999904632568	26	26	-1	-1
MSaa	48	-6.85436758844734	-8.90113742875155	-5.206788325087468	2.125	30	30	-1	-1
Ear	48	4.796852921230264	-0.9644073555393806	0.356900215903449	1.7425000667572021	37	37	-1	-1
P4	48	20.613403964935678	1.4575687240437172	1.8632464961934974	1.849057912826538	42	42	-1	-1
ABalpa	48	-11.374776136643561	-10.50934468840804	2.245045448489968	2.507499933242798	43	43	-1	-1
MSpa	48	2.519876833945251	-8.129975320683402	-5.394144601260487	2.125	44	44	-1	-1
ABalaa	48	-16.017016367950447	-2.0141704707729757	0.6466876436929485	2.4649999141693115	45	45	-1	-1
ABalap	48	-15.375029061956228	-6.724624949120051	6.6312583945975	2.3375000953674316	49	49	-1	-1
Eal	48	12.5075261344881	-10.608890805456054	0.12498275832912698	1.784999966621399	50	50	-1	-1
MSpp	48	3.8782031417820626	-12.67490657352024	3.1007877325822024	2.125	52	52	-1	-1
Ca	48	4.120985307872787	9.528474079530548	-2.148143618307779	1.2324999570846558	53	53	56	17
ABarpa	48	-19.651225998797788	3.599374452973614	0.10194696501187017	2.2950000762939453	58	58	-1	-1
ABplap	48	-3.076727717711723	6.838863908650223	3.4852670872079945	2.380000114440918	61	61	-1	-1
Epr	48	11.273409929511702	-1.7460567632508597	4.549840928700308	1.5724999904632568	63	63	-1	-1
Cpa	48	11.999501839077443	8.628967193021985	2.061202960083352	1.0199999809265137	65	57	-1	-1
ABplaa	48	-12.10000460577191	3.841484303868471	6.131205799874612	2.549999952316284	66	66	-1	-1
ABpraa	48	-11.785517652333755	5.819962485614905	-6.971985644705311	2.2950000762939453	73	73	-1	-1
ABaraa	48	-13.104839803822331	-4.988743869595801	-4.907163813671106	2.4649999141693115	75	75	-1	-1
ABplpp	48	5.8584573479583	3.4275112300199937	4.605598596059437	2.3375000953674316	79	79	-1	-1
ABplpa	48	5.792616199777051	-6.554714549151242	8.543549938477202	2.380000114440918	82	82	-1	-1
Cpp	48	13.970407616679712	3.279372898132351	3.071832467440243	0.9775000214576721	85	57	-1	-1
ABprpp	49	11.696844076523583	7.858307477466585	-4.916633039775835	2.2950000762939453	0	0	-1	-1
ABarap	49	-3.6509374685336913	1.8001751369161476	-5.223292250691589	2.549999952316284	1	1	-1	-1
ABalpp	49	-4.6136674219844505	-3.078189033257925	5.890158878507775	2.252500057220459	4	4	-1	-1
MSap	49	-1.7264477887493106	-11.15526511712637	5.889449454019397	2.0399999618530273	6	6	-1	-1
D	49	17.721627130044304	2.3327257622287956	-2.3629763749144344	2.380000114440918	14	14	-1	-1
ABarpp	49	-11.118892649463517	8.309180175729978	0.18587936037578445	2.2950000762939453	15	15	-1	-1
Caa	49	1.356193125086784	12.43647700486393	-2.1812118164443	1.1050000190734863	17	27	-1	-1
ABprpa	49	3.583859929644552	1.5712789494147867	-7.246887874051513	2.3375000953674316	21	21	-1	-1
Epl	49	19.356120313073088	-7.1671393593638255	1.984742959712284	1.784999966621399	23	23	-1	-1
ABprap	49	-4.926703846635544	10.027715272728054	-5.767194728692575	2.1675000190734863	26	26	-1	-1
MSaa	49	-6.379291879527243	-8.591769140391955	-5.2677747153	2.125	30	30	-1	-1
Ear	49	4.890310650311647	-0.7268303581273335	-0.19775988340015904	1.8700000047683716	37	37	-1	-1
P4	49	21.476101811533013	0.5851840603980185	2.025719436507796	1.8700000047683716	42	42	-1	-1
ABalpa	49	-11.667510782766243	-10.249240287340244	2.7057537400763714	2.507499933242798	43	43	-1	-1
MSpa	49	2.9730891500546335	-8.19338734241503	-5.384019561288177	2.1675000190734863	44	44	-1	-1
ABalaa	49	-15.500686116957073	-2.5870642713823218	-1.7913844986383993	2.4225001335144043	45	45	-1	-1
ABalap	49	-15.36409736555087	-6.538234794074439	6.595702679505081	2.2950000762939453	49	49	-1	-1
Eal	49	12.588647948054042	-11.230886353814029	-0.26586989346986245	1.8274999856948853	50	50	-1	-1
MSpp	49	4.027749115363406	-12.664604349229682	3.6071767792333342	2.1675000190734863	52	52	-1	-1
Cap	49	6.468883583222229	8.009805648339668	-1.8689572095368034	1.0199999809265137	56	53	-1	-1
ABarpa	49	-19.091505156855	4.053499200249281	0.013018318884373326	2.2950000762939453	58	58	-1	-1
ABplap	49	-2.438004154465929	6.577423847958043	2.5143255346201134	2.2950000762939453	61	61	-1	-1
Epr	49	10.332071115813925	-2.2719724445343155	4.145097739371557	1.7425000667572021	63	63	-1	-1
Cpa	49	12.828327969103286	9.890890348250988	2.835214214076156	1.0199999809265137	65	65	-1	-1
ABplaa	49	-12.807152320949376	3.4706269488518826	6.204907527647199	2.507499933242798	66	66	-1	-1
ABpraa	49	-11.816908522439745	5.933974411202481	-6.993570231840248	2.3375000953674316	73	73	-1	-1
ABaraa	49	-13.117890600574356	-5.268703641191046	-5.362770226874908	2.4649999141693115	75	75	-1	-1
ABplpp	49	6.024224294546938	2.950272140578093	4.186803688345482	2.4225001335144043	79	79	-1	-1
ABplpa	49	5.064294429662365	-6.0455570493598705	7.940697503314013	2.507499933242798	82	82	-1	-1
Cpp	49	14.411998890426515	1.7767751995161714	3.865176941990763	1.1050000190734863	85	85	-1	-1
ABprpp	50	12.7908990481417	7.627024654652654	-5.386289297730013	2.2950000762939453	0	0	-1	-1
ABarap	50	-3.280251185100335	1.685576272818085	-4.694062826508092	2.507499933242798	1	1	-1	-1
ABalpp	50	-4.967064707972445	-2.496491164465345	6.798860124120525	2.2950000762939453	4	4	-1	-1
MSap	50	-2.1905918012640493	-11.278243250440356	5.914880129139508	2.0399999618530273	6	6	-1	-1
D	50	17.55093264488883	1.3700304536722436	-2.178840130672305	2.3375000953674316	14	14	-1	-1
ABarpp	50	-10.688594235642695	8.734058406614455	2.139069321301543	2.252500057220459	15	15	-1	-1
Caa	50	1.1145936415341382	12.861780173885736	-2.261192496204022	1.1475000381469727	17	17	-1	-1
ABprpa	50	3.6371141925612562	1.8300473339184333	-7.296414717101416	2.3375000953674316	21	21	-1	-1
Epl	50	19.461224619796415	-7.322784981080939	2.0139410060246767	1.8700000047683716	23	23	-1	-1
ABprap	50	-4.657951693670245	9.3012609450194	-6.64795371839036	2.2950000762939453	26	26	-1	-1
MSaa	50	-6.35883270582661	-8.89217122102514	-5.210634413072642	2.125	30	30	-1	-1
Ear	50	5.448627273144356	-0.945888001576075	-0.15843679711545777	1.912500023841858	37	37	-1	-1
P4	50	21.623528684767688	0.5019166681389389	2.0409463548627063	1.7425000667572021	42	42	-1	-1
ABalpa	50	-12.035363084616343	-10.620684580867321	3.2871003048975176	2.507499933242798	43	43	-1	-1
MSpa	50	3.0379899906132817	-8.327841577040543	-4.84968825872208	2.125	44	44	-1	-1
ABalaa	50	-15.472465423106351	-1.933575111642191	-0.389009543934573	2.3375000953674316	45	45	-1	-1
ABalap	50	-16.17846848779833	-6.847016143923549	6.149044232669053	2.0824999809265137	49	49	-1	-1
Eal	50	12.158013905991963	-11.374306796165952	0.27230749708140856	1.8700000047683716	50	50	-1	-1
MSpp	50	3.871509646070043	-12.674157495466577	4.118667704267067	2.1675000190734863	52	52	-1	-1
Cap	50	7.986189763316912	6.66989718103214	-1.1112452932367682	1.1050000190734863	56	56	-1	-1
ABarpa	50	-19.24986372649503	3.9503764374627486	0.03334711562188397	2.2950000762939453	58	58	-1	-1
ABplap	50	-1.8849768163188854	7.03229731634761	3.4432749865426535	2.380000114440918	61	61	-1	-1
Epr	50	10.910846912347267	-2.7914321686162435	4.241561127883616	1.8274999856948853	63	63	-1	-1
Cpa	50	13.369708737692113	10.738986792709479	3.1803073940175235	1.4875000715255737	65	65	-1	-1
ABplaa	50	-12.448112615157964	3.749250703882983	6.150278806214696	2.507499933242798	66	66	-1	-1
ABpraa	50	-11.914604452214466	5.509258180691162	-7.421234389129085	2.2950000762939453	73	73	-1	-1
ABaraa	50	-13.138349774274989	-4.96830156055786	-5.419910529102266	2.4649999141693115	75	75	-1	-1
ABplpp	50	5.926528364772219	2.5255559100667746	3.759139531056645	2.2100000381469727	79	79	-1	-1
ABplpa	50	4.759913205897739	-5.392230029162914	7.817547649284416	2.549999952316284	82	82	-1	-1
Cpp	50	14.244827724727793	1.580831898233664	4.4122235821169165	1.3174999952316284	85	85	-1	-1
ABprpp	51	13.036021851151096	7.9684734929048915	-4.943398222086266	2.2950000762939453	0	0	-1	-1
ABarap	51	-3.606495801675675	1.966122982923819	-4.746101250352849	2.4649999141693115	1	1	-1	-1
ABalpp	51	-4.728299206003054	-2.435751175862013	5.768264814875605	2.3375000953674316	4	4	-1	-1
MSap	51	-1.770889455607326	-11.321212963134041	5.412258453680657	2.0399999618530273	6	6	-1	-1
D	51	17.055397762268104	1.3610642459458342	-2.1749940426871315	2.3375000953674316	14	14	-1	-1
ABarpp	51	-10.561626536108653	8.951193094988563	2.0971559374290947	2.252500057220459	15	15	-1	-1
Caa	51	1.5240536286589976	13.885215471045619	-3.4759240496910717	1.4450000524520874	17	17	-1	-1
ABprpa	51	3.0604574963745823	2.4430766745499968	-6.901715977317252	2.252500057220459	21	21	-1	-1
Epl	51	19.9451129247752	-6.920596154225367	1.4262367724235026	1.9550000429153442	23	23	-1	-1
ABprap	51	-4.982077209898917	9.67537727167477	-6.208830013938893	2.0824999809265137	26	26	-1	-1
MSaa	51	-5.631225816948511	-8.821715946641739	-5.227195838617871	2.125	30	30	-1	-1
Ear	51	5.343522966421029	-0.7902423798589601	-0.18763484342785014	1.9550000429153442	37	37	-1	-1
P4	51	21.003145202959587	0.3693853885880575	2.5778679550165498	1.5724999904632568	42	42	-1	-1
ABalpa	51	-11.816341875110998	-10.839155285805575	2.81877855413366	2.4649999141693115	43	43	-1	-1
MSpa	51	2.81684968076127	-8.202940488651924	-4.872528636254444	2.1675000190734863	44	44	-1	-1
ABalaa	51	-15.365242016036357	-1.995651116809671	0.1313506306740418	2.380000114440918	45	45	-1	-1
ABalap	51	-16.422187071697646	-6.515282591451379	5.577901424613108	2.125	49	49	-1	-1
Eal	51	12.13755473229133	-11.073904715532766	0.21516719485405122	1.912500023841858	50	50	-1	-1
MSpp	51	4.0700716818747535	-12.592226119771647	3.5932056512758517	2.2100000381469727	52	52	-1	-1
Cap	51	8.406606990210225	6.04731469416368	-0.9944531079871988	1.4450000524520874	56	56	-1	-1
ABarpa	51	-18.97758825407298	3.9906741170281417	-0.48450147819187683	2.1675000190734863	58	58	-1	-1
ABplap	51	-1.8804024128698082	6.9379789786840735	1.934234760196394	2.380000114440918	61	61	-1	-1
Epr	51	10.942952655606117	-3.485057225318352	4.8825577020921465	1.8700000047683716	63	63	-1	-1
Cpa	51	13.004664874062176	11.71390728063122	3.5051504940142726	1.7000000476837158	65	65	-1	-1
ABplaa	51	-12.488316081322644	3.7704420909745826	6.6554120624684	2.4225001335144043	66	66	-1	-1
ABpraa	51	-11.629278183040391	5.829515631851801	-7.483476569739043	2.252500057220459	73	73	-1	-1
ABaraa	51	-12.601896544252993	-5.560139514097824	-5.309476012632723	2.507499933242798	75	75	-1	-1
ABplpp	51	5.7018647435471825	1.8837053481211092	3.3733906312750843	2.380000114440918	79	79	-1	-1
ABplpa	51	5.941447292121807	-5.964799550685912	8.430525124419916	1.912500023841858	82	82	-1	-1
Cpp	51	14.495239804339128	1.2483492677078338	3.965486418487996	1.5299999713897705	85	85	-1	-1
ABprpp	52	12.529555272125009	7.7731171301328725	-4.903996419008672	2.252500057220459	0	0	-1	-1
ABarap	52	-3.1511643852196243	1.9962805777418278	-4.244814082084318	2.4649999141693115	1	1	-1	-1
ABalpp	52	-4.129779117005667	-2.676000206402354	5.302454644906601	2.3375000953674316	4	4	-1	-1
MSap	52	-1.6125308859672942	-11.218090200347511	5.391929656943146	2.0824999809265137	6	6	-1	-1
D	52	17.253959798072813	1.4429956216407664	-2.700456095678347	2.3375000953674316	14	14	-1	-1
ABarpp	52	-10.596540725671392	8.298453013302094	1.7126609544101334	2.2100000381469727	15	15	-1	-1
Caa	52	1.199928112430327	14.25933179770099	-3.036800345239606	1.6575000286102295	17	17	-1	-1
ABprpa	52	2.892571449439274	2.826746147442263	-6.97408319789952	2.2100000381469727	21	21	-1	-1
Epl	52	20.0452641495686	-6.68376823486698	-0.14630329856497037	1.9550000429153442	23	23	-1	-1
ABprap	52	-4.897432076876223	9.820133730590841	-6.2367722698538595	2.1675000190734863	26	26	-1	-1
MSaa	52	-4.61617355854967	-8.337433604548062	-4.8148373164768365	2.125	30	30	-1	-1
Ear	52	5.723021845913073	-0.812020705461047	-0.1851232626329961	1.8274999856948853	37	37	-1	-1
P4	52	20.814799982323645	1.0534569421135118	2.4483604322069246	1.7000000476837158	42	42	-1	-1
ABalpa	52	-10.971984101867628	-11.317568252268451	3.415273320516823	2.507499933242798	43	43	-1	-1
MSpa	52	3.517303900226715	-7.831334055581677	-3.928350392342167	2.1675000190734863	44	44	-1	-1
ABalaa	52	-15.18642427269569	-2.192930434656325	0.1681621361638888	2.380000114440918	45	45	-1	-1
ABalap	52	-15.998246525347588	-6.3711130710457935	6.057604005746702	2.125	49	49	-1	-1
Eal	52	12.387966811902665	-11.406387346058596	-0.23156996877486913	1.912500023841858	50	50	-1	-1
MSpp	52	4.302143688132123	-12.530737053114654	3.5804903137157957	2.2100000381469727	52	52	-1	-1
Cap	52	8.252486621263529	6.131331164476419	0.008199945342756365	1.6150000095367432	56	56	-1	-1
ABarpa	52	-18.957843961608933	4.269884810569728	-1.0467750366729396	2.2100000381469727	58	58	-1	-1
ABplap	52	-2.0666285331590797	7.715620148759162	2.295889365682991	2.4649999141693115	61	61	-1	-1
Epr	52	11.299873269134586	-3.3000027298971277	4.3367687259982475	1.9550000429153442	63	63	-1	-1
Cpa	52	12.771877986568217	12.232030988149003	2.8984519708659087	1.8274999856948853	65	65	-1	-1
ABplaa	52	-12.278107467875987	3.4591508475403527	6.713808155093185	2.4225001335144043	66	66	-1	-1
ABpraa	52	-12.209458198683816	5.67579296520932	-7.451688225838904	2.2950000762939453	73	73	-1	-1
ABaraa	52	-12.382160453511062	-6.358222993210852	-5.158383902688161	2.4649999141693115	75	75	-1	-1
ABplpp	52	5.996718490016533	1.7171705636029508	3.4038444679849036	2.380000114440918	79	79	-1	-1
ABplpa	52	5.613798456436386	-6.357435231304588	8.506738432987357	1.8700000047683716	82	82	-1	-1
Cpp	52	14.591531515003767	0.9998831074947432	4.521402308189032	1.6150000095367432	85	85	-1	-1
ABprpp	53	12.706253915119007	7.482268195736584	-5.358347041815048	2.2950000762939453	0	0	-1	-1
ABarap	53	-2.731462039562901	1.9533108650481414	-4.747435757543169	2.4649999141693115	1	1	-1	-1
ABalpp	53	-4.174220783863682	-2.841948052410025	4.825263644567861	2.3375000953674316	4	4	-1	-1
MSap	53	-1.4855631864332524	-11.000955511973403	5.350016273070699	2.125	6	6	-1	-1
D	53	17.611595284754145	1.0484369859474578	-2.626833084698652	2.252500057220459	14	14	-1	-1
ABarpp	53	-10.165906683609313	8.441873455654019	1.1744835638588618	2.3375000953674316	15	15	-1	-1
Caa	53	1.1780647196196117	13.886551487609767	-2.965688915054766	1.7425000667572021	17	17	-1	-1
ABprpa	53	3.5055465542987694	3.5396392792215767	-7.11253868707692	2.252500057220459	21	21	-1	-1
Epl	53	19.402302393713196	-6.609467050334311	-0.1576841289347064	1.9550000429153442	23	23	-1	-1
ABprap	53	-5.10235141372094	9.457493505247003	-7.184796601751311	2.2100000381469727	26	26	-1	-1
MSaa	53	-4.702937791919033	-8.57575968001377	-5.278057188858094	2.1675000190734863	30	30	-1	-1
Ear	53	6.334592731662488	-0.7723099644061414	-0.19532701939819785	1.9550000429153442	37	37	-1	-1
P4	53	20.76612011073043	0.7003696845366891	0.9888442384583265	1.6150000095367432	42	42	-1	-1
ABalpa	53	-10.615063496422884	-11.132514113786986	2.869482470788097	2.5924999713897705	43	43	-1	-1
MSpa	53	3.5582222476279814	-8.432138216848049	-3.814069787887451	2.1675000190734863	44	44	-1	-1
ABalaa	53	-15.280596883013661	-1.8508946578935996	0.10340837475907644	2.3375000953674316	45	45	-1	-1
ABalap	53	-16.018705699048216	-6.070710990412608	6.000463703519344	2.1675000190734863	49	49	-1	-1
Eal	53	12.67329308107674	-11.086129894897956	-0.2938121493848276	1.9550000429153442	50	50	-1	-1
MSpp	53	4.618860827412187	-12.324491527541591	3.539832720240775	2.2100000381469727	52	52	-1	-1
Cap	53	8.53852777167419	5.871975841462285	0.5653716254412184	1.6575000286102295	56	56	-1	-1
ABarpa	53	-18.902470598345563	4.622222811623011	-0.6051397514266201	2.2950000762939453	58	58	-1	-1
ABplap	53	-1.9308482375663494	8.025575375629245	1.7272581384219006	2.380000114440918	61	61	-1	-1
Epr	53	11.170786469253876	-3.610707034820871	3.887519981574474	1.912500023841858	63	63	-1	-1
Cpa	53	12.318665670458836	12.295443009880628	2.8883269308935997	1.8274999856948853	65	65	-1	-1
ABplaa	53	-12.29856664157662	3.7595529281735387	6.656667852865827	2.4649999141693115	66	66	-1	-1
ABpraa	53	-12.367816768323848	5.572670202422788	-7.431359429101393	2.2100000381469727	73	73	-1	-1
ABaraa	53	-12.19241101376504	-6.369112156011896	-5.157128112290733	2.4649999141693115	75	75	-1	-1
ABplpp	53	5.891614183293205	1.8728161853200658	3.3746464216725114	2.252500057220459	79	79	-1	-1
ABplpa	53	5.339403883667668	-6.491302527419616	8.533424898504894	2.0824999809265137	82	82	-1	-1
Cpp	53	14.513579885776819	0.854377927464772	3.5314664660539594	1.6575000286102295	85	85	-1	-1
ABprpp	54	12.413519268996325	7.742372596804376	-4.897638750228644	2.2100000381469727	0	0	-1	-1
ABarap	54	-2.7402746356215895	1.8604903265521657	-4.220717914154527	2.4225001335144043	1	1	-1	-1
ABalpp	54	-4.556889839610997	-2.0526686414802344	6.203542431341896	2.380000114440918	4	4	-1	-1
MSap	54	-0.8098063413617776	-10.51608623136924	5.254729958163174	2.0824999809265137	6	6	-1	-1
D	54	17.611595284754145	1.0484369859474578	-2.626833084698652	2.252500057220459	14	14	-1	-1
ABarpp	54	-10.598659826018062	8.204883396752457	1.2214988261139108	2.252500057220459	15	15	-1	-1
Caa	54	1.5261727290056661	13.978785087595256	-2.9847619213948495	1.784999966621399	17	17	-1	-1
ABprpa	54	3.9922688408608105	3.4557849484520107	-6.5896669316734515	2.2100000381469727	21	21	-1	-1
Epl	54	17.78661319552586	-6.947071248996855	-0.5953943770586239	1.9975000619888306	23	23	-1	-1
ABprap	54	-4.6914616641229046	9.321703254057342	-7.160700433821519	2.2100000381469727	26	26	-1	-1
MSaa	54	-4.068788632122318	-8.742881403042414	-4.739958515099715	2.125	30	30	-1	-1
Ear	54	6.701040814402505	-1.0740480616034753	-0.6484218518071461	1.912500023841858	37	37	-1	-1
P4	54	20.809157558478365	0.19313513981995023	1.5942869712092647	1.7425000667572021	42	42	-1	-1
ABalpa	54	-9.90050740429681	-11.342018610998831	2.3973146320390653	2.634999990463257	43	43	-1	-1
MSpa	54	3.661207454004641	-8.6813534551148	-4.276033869871282	2.252500057220459	44	44	-1	-1
ABalaa	54	-14.764602826692299	-2.142330530800377	0.15670258900126038	2.380000114440918	45	45	-1	-1
ABalap	54	-16.094538236012227	-6.122646910832705	5.501688116045667	2.125	49	49	-1	-1
Eal	54	12.876093317574787	-10.817059286103754	0.16305005421640129	1.9550000429153442	50	50	-1	-1
MSpp	54	4.723965134135515	-12.480137149258706	3.5690307665531673	2.2100000381469727	52	52	-1	-1
Cap	54	8.458120843386695	5.9143587941153655	1.5756390747660423	1.7425000667572021	56	56	-1	-1
ABarpa	54	-18.91340229475092	4.435832656577399	-0.5695840363342	2.2100000381469727	58	58	-1	-1
ABplap	54	-1.665266260856321	8.066622133248297	2.2272895162930046	2.3375000953674316	61	61	-1	-1
Epr	54	11.172905569600545	-3.5171374182712354	4.378682109870696	1.9550000429153442	63	63	-1	-1
Cpa	54	12.613519416928186	12.12890822536247	2.9187807676034194	1.8700000047683716	65	65	-1	-1
ABplaa	54	-12.613879561746604	4.226489793324884	6.56907371392865	2.549999952316284	66	66	-1	-1
ABpraa	54	-12.314562505407142	5.831438586926436	-7.480886272151296	2.2100000381469727	73	73	-1	-1
ABaraa	54	-11.99172987761366	-6.193611163767328	-5.191428036985727	2.507499933242798	75	75	-1	-1
ABplpp	54	5.81332634322679	2.008768219113141	4.876073188841317	1.9975000619888306	79	79	-1	-1
ABplpa	54	5.289672940207715	-5.983318904649218	8.945862137438821	2.4649999141693115	82	82	-1	-1
Cpp	54	14.732601095282163	0.6359072225265178	3.0631447152901017	1.7000000476837158	85	85	-1	-1
ABprpp	55	12.131716319279	8.188867152917782	-4.472486173734661	2.1675000190734863	0	0	-1	-1
ABarap	55	-2.434489192746882	1.8803456970796186	-4.225819792537127	2.4649999141693115	1	1	-1	-1
ABalpp	55	-4.04725308432964	-2.6248133640359184	4.783350260695412	1.784999966621399	4	4	-1	-1
MSap	55	-0.6352267987144491	-10.900504782315165	4.309217207060576	2.0824999809265137	6	6	-1	-1
D	55	16.610308704343915	0.2645016412742543	-1.964171332927464	1.402500033378601	14	14	-1	-1
ABarpp	55	-10.520371998077236	8.068930827549742	-0.2799307515071354	2.252500057220459	15	15	-1	-1
Caa	55	1.5099517559983704	14.466326401327715	-2.0595779670297625	1.8700000047683716	17	17	-1	-1
ABprpa	55	4.085726569942193	3.6933619458640576	-7.144327030977059	2.1675000190734863	21	21	-1	-1
Epl	55	17.38737002356977	-7.204503616936355	-0.0356323993724148	2.0399999618530273	23	23	-1	-1
ABprap	55	-4.3521662507955385	9.321116315546853	-6.65305559677296	2.252500057220459	26	26	-1	-1
MSaa	55	-3.899498366076928	-8.453368485210271	-4.795843026929646	2.1675000190734863	30	30	-1	-1
Ear	55	6.576192215215133	-1.197613133427947	-0.11534633963847557	2.0399999618530273	37	37	-1	-1
P4	55	20.840548428584352	0.079123214232376	1.6158715583442023	1.5724999904632568	42	42	-1	-1
ABalpa	55	-9.64585712399214	-11.487362008425391	2.9329017250025897	2.677500009536743	43	43	-1	-1
MSpa	55	4.598308075092807	-8.342576649990855	-4.853613063500147	2.2100000381469727	44	44	-1	-1
ABalaa	55	-14.512071646734297	-2.3812435447765705	0.20112755366856244	2.4649999141693115	45	45	-1	-1
ABalap	55	-16.168251672629562	-6.081013214703165	5.494074656868212	2.125	49	49	-1	-1
Eal	55	12.726547343993442	-10.82736151039431	-0.34333899243473054	1.9975000619888306	50	50	-1	-1
MSpp	55	4.8357629365708625	-12.636531849029481	2.5803488411806947	2.2100000381469727	52	52	-1	-1
Cap	55	9.060164251840833	6.440861770849068	1.4727393006810625	1.7425000667572021	56	56	-1	-1
ABarpa	55	-18.694381085245578	4.217361951639145	-1.037905787098058	2.252500057220459	58	58	-1	-1
ABplap	55	-1.5375836881694183	7.7041436905078715	2.804788119494149	2.4225001335144043	61	61	-1	-1
Epr	55	11.278009876323871	-3.672783039988351	4.407880156183088	1.9975000619888306	63	63	-1	-1
Cpa	55	12.752133694104174	11.952820294607415	3.4607255293469708	1.784999966621399	65	65	-1	-1
ABplaa	55	-12.667848705899896	4.5473341829960106	5.999186696270133	2.634999990463257	66	66	-1	-1
ABpraa	55	-12.240849068789807	5.789804890796896	-7.473272812973842	2.2100000381469727	73	73	-1	-1
ABaraa	55	-11.803384656977718	-6.877682717292781	-5.0619205141761014	2.507499933242798	75	75	-1	-1
ABplpp	55	6.3652856731032195	1.5090020829552526	3.441911763872178	2.252500057220459	79	79	-1	-1
ABplpa	55	4.9475690886601855	-7.32909674758755	8.694720765214658	2.4649999141693115	82	82	-1	-1
Cpp	55	15.232374170512504	0.8320123064124382	4.041621010262545	1.6575000286102295	85	85	-1	-1
ABprpp	56	11.185088220895558	8.336882583472635	-3.9876029974255736	1.5299999713897705	0	0	-1	-1
ABarap	56	-2.5614568922809244	1.663211008705511	-4.183906408664679	2.4649999141693115	1	1	-1	-1
ABalpp	56	-4.93181432373769	-2.125209010481443	4.6919887505659545	1.5299999713897705	4	4	47	13
MSap	56	-0.4345456625630697	-10.725003790070598	4.274917282365584	2.0824999809265137	6	6	-1	-1
D	56	17.3160522004113	-0.03782339443356614	-1.9096213282878531	1.5299999713897705	14	14	-1	-1
ABarpp	56	-11.937501972404313	7.813259592781597	-1.2431033430526877	1.7425000667572021	15	15	-1	-1
Caa	56	2.0901317716417953	14.620049067970195	-2.0913663109299017	1.912500023841858	17	17	-1	-1
ABprpa	56	4.12804913645354	3.765740175322094	-7.158298158934541	2.2950000762939453	21	21	-1	-1
Epl	56	17.355979153463778	-7.09049169134878	-0.05721698650735263	2.0399999618530273	23	23	-1	-1
ABprap	56	-4.394488817306885	9.248738086088817	-6.6390844688154775	2.3375000953674316	26	26	-1	-1
MSaa	56	-3.8885666696715706	-8.266978330164662	-4.831398742022066	2.1675000190734863	30	30	-1	-1
Ear	56	6.647786551485801	-1.3328164461071226	-0.598895008757243	2.0824999809265137	37	37	-1	-1
P4	56	20.365472719664258	-0.23024507412722073	1.6768579485567336	1.4875000715255737	42	42	-1	-1
ABalpa	56	-8.983151075672689	-11.282452499416475	2.3820089968912623	1.8700000047683716	43	43	-1	-1
MSpa	56	4.65368143835618	-7.990238648937574	-4.411977778253828	2.252500057220459	44	44	-1	-1
ABalaa	56	-14.114232693888287	-2.79699356756148	-0.2303826916054481	2.549999952316284	45	45	-1	-1
ABalap	56	-16.383749562678155	-5.095790502490866	6.325306803516094	1.5724999904632568	49	49	-1	-1
Eal	56	12.220080764967356	-11.02271787316633	-0.30393718935713654	2.0399999618530273	50	50	-1	-1
MSpp	56	5.419466271671038	-11.716057175112955	2.9114708931645796	2.2100000381469727	52	52	-1	-1
Cap	56	8.80622885277275	6.006592394100853	1.5565660684259588	1.784999966621399	56	56	-1	-1
ABarpa	56	-18.686972708296967	3.6370000994107112	-1.4363718980745022	2.2950000762939453	58	58	-1	-1
ABplap	56	-1.682891461057424	7.880980699316586	3.280723329435462	2.4225001335144043	61	61	-1	-1
Epr	56	11.650100370783584	-3.1141998703017637	4.808855974319559	1.9975000619888306	63	63	-1	-1
Cpa	56	12.933070537791508	11.849110593310398	3.9886991631330404	1.8700000047683716	65	65	-1	-1
ABplaa	56	-12.248146360243172	4.504364470302323	5.496565020811282	2.0399999618530273	66	66	-1	-1
ABpraa	56	-12.178067328577825	5.561781039621745	-7.430103638703966	2.252500057220459	73	73	-1	-1
ABaraa	56	-11.718739523955024	-6.732926258376708	-5.089862770091067	2.549999952316284	75	75	-1	-1
ABplpp	56	6.396676543209209	1.3949901573676775	3.4634963510071155	2.2950000762939453	79	79	-1	-1
ABplpa	56	5.129910151457601	-6.759624058160158	9.094442666588531	2.380000114440918	82	82	-1	-1
Cpp	56	15.660889120311642	0.8818634891544869	3.0122833650498793	1.7425000667572021	85	85	-1	-1
ABprpp	57	11.036257128550801	7.7469675850073045	-3.874578183368285	1.3600000143051147	0	0	36	78
ABarap	57	-1.9512902256415918	1.0297393590360078	-4.065858433017683	2.4649999141693115	1	1	-1	-1
MSap	57	-0.22293283000633357	-10.36311264278042	4.205061642578169	2.0399999618530273	6	6	-1	-1
ABalppp	57	-1.884529845277143	-4.226910970089289	3.5522406527227015	0.9775000214576721	13	4	-1	-1
D	57	17.883181419302698	-0.16406049938633127	-2.397016085391794	1.4450000524520874	14	14	-1	-1
ABarpp	57	-11.993590216904275	8.040534365903087	-2.3041524890074276	1.5724999904632568	15	15	86	10
Caa	57	2.320084677552496	14.58796851807755	-2.59524377678618	1.912500023841858	17	17	-1	-1
ABprpa	57	4.306866879794206	3.568460857475439	-7.121486653444695	1.3174999952316284	21	21	-1	-1
Epl	57	17.384536041986514	-6.718460459311219	-1.1462083883770577	2.125	23	23	-1	-1
ABprap	57	-4.223079450914828	9.631820620470597	-6.203806852349186	1.402500033378601	26	26	-1	-1
MSaa	57	-4.059261154827042	-9.229673638721213	-4.647262497779938	2.1675000190734863	30	30	-1	-1
Ear	57	7.20822227466518	-1.4583044730062278	-0.06840979417631937	2.0824999809265137	37	37	-1	-1
P4	57	20.64198639682151	-0.002807982992676872	2.1413345481528316	1.5299999713897705	42	42	-1	-1
ABalpa	57	-8.856183376138647	-11.065317811042368	2.340095613018814	1.4450000524520874	43	43	-1	-1
MSpa	57	4.714344078221491	-8.311832116662359	-4.859970732280175	2.252500057220459	44	44	-1	-1
ABalaa	57	-14.058859330624914	-2.4446555665081973	0.2112525936408713	2.380000114440918	45	45	-1	-1
ABalppa	57	-7.203165180886538	-1.134217433045241	5.530991789977078	1.1050000190734863	47	4	-1	-1
ABalap	57	-16.700466701958216	-5.302036028063929	6.3659643969911155	1.3174999952316284	49	49	33	16
Eal	57	12.389371031012743	-10.733204955334188	-0.35982170118706724	2.0399999618530273	50	50	-1	-1
MSpp	57	5.651538277928406	-11.654568108455964	2.898755555604524	2.2100000381469727	52	52	-1	-1
Cap	57	8.765310505371483	6.6073965553672265	1.442285463971243	1.8274999856948853	56	56	-1	-1
ABarpa	57	-18.832280481184977	3.8138371082194262	-0.9604366881331896	2.125	58	58	-1	-1
ABplap	57	-2.000323481574076	8.254347947918294	2.701967062202062	1.9550000429153442	61	61	-1	-1
Epr	57	11.911444154884	-3.260291988842223	4.326564969233046	1.9975000619888306	63	63	-1	-1
Cpa	57	12.954933930602222	12.22189090340162	3.9175877329482	1.9550000429153442	65	65	-1	-1
ABplaa	57	-12.377233160123883	4.1936601653785806	5.047316276387507	1.6150000095367432	66	66	-1	-1
ABpraa	57	-11.671600749551738	5.757137402393766	-7.4695054417815605	1.6575000286102295	73	73	-1	-1
ABaraa	57	-11.983606619428466	-7.353585790170534	-4.970480287253751	2.549999952316284	75	75	-1	-1
ABplpp	57	6.188587022025498	1.7998506604117828	3.896260513043725	2.3375000953674316	79	79	-1	-1
ABplpa	57	5.2730988239989385	-7.030030683518509	8.127345328350996	2.4649999141693115	82	82	-1	-1
Cpp	57	15.810435093892986	0.8921657134450438	3.5186724117010106	1.7000000476837158	85	85	-1	-1
ABarap	58	-1.993612792152939	0.9573611295779721	-4.0518873050602	2.4649999141693115	1	1	-1	-1
MSap	58	0.47328318876577535	-10.178645442809442	4.166915629898003	2.0399999618530273	6	6	-1	-1
ABarppa	58	-13.74542369827501	9.506842077706557	-1.048944839470097	1.1475000381469727	10	22	-1	-1
ABalppp	58	-0.36653432730896524	-4.314024272497637	3.5622869759021176	1.1475000381469727	13	13	-1	-1
D	58	18.221761951393475	0.4149653362779546	-2.5087851090516557	1.7000000476837158	14	14	-1	-1
ABalapp	58	-13.306125298103947	-6.450434042748707	7.079093915038062	1.1050000190734863	16	5	-1	-1
Caa	58	2.833959633527189	14.20296302862114	-3.0331116908402183	1.912500023841858	17	17	-1	-1
ABprpa	58	4.908935831611437	2.262555895135187	-5.857306973700635	1.3600000143051147	21	21	71	11
Epl	58	17.944256883929302	-6.264335712035551	-1.235137034504555	2.0824999809265137	23	23	-1	-1
ABprap	58	-4.349357812575376	10.667481096995672	-6.909559061597357	1.402500033378601	26	26	-1	-1
MSaa	58	-3.7644074083576915	-9.39620842323937	-4.616808661070118	2.125	30	30	-1	-1
ABalapa	58	-18.63816456558312	-5.171953012961895	6.85853974927055	1.0625	33	5	-1	-1
ABprppp	58	13.359458029506275	6.341562001350342	-4.634856333417112	1.1475000381469727	36	0	-1	-1
Ear	58	7.543279487299208	-1.6460306446159867	-0.543089213720205	2.125	37	37	-1	-1
P4	58	21.575201960417818	1.683082681633746	2.3251318613844347	1.1475000381469727	42	42	-1	-1
ABalpa	58	-8.51760284404787	-10.486291975378082	2.228326589358953	1.3174999952316284	43	43	68	62
MSpa	58	5.020129521096199	-8.291976746134907	-4.865072610662775	2.2950000762939453	44	44	-1	-1
ABalaa	58	-13.852888917871594	-2.9430860430416983	-0.7126755703267886	1.5299999713897705	45	45	22	25
ABalppa	58	-7.515644119473266	-1.1533237255190343	6.553973640044543	1.190000057220459	47	47	-1	-1
Eal	58	13.380440796254202	-10.715272539881369	-0.3675138771574149	2.0399999618530273	50	50	-1	-1
MSpp	58	6.651420639228552	-11.543815154507168	2.364345536245534	2.252500057220459	52	52	-1	-1
Cap	58	8.555101891924828	6.9186877988014555	1.3838893713464584	1.784999966621399	56	56	-1	-1
ABarpa	58	-19.289016116751107	3.1104971226770086	-1.3334721239895226	1.402500033378601	58	58	-1	-1
ABplap	58	-1.9668135111214173	8.233905638880355	3.2147137776332224	1.3600000143051147	61	61	-1	-1
Epr	58	12.50996424388139	-3.500541019382564	3.8607547992640425	2.0399999618530273	63	63	-1	-1
Cpa	58	13.240260199776296	12.542148354562258	3.8553455523382416	1.9550000429153442	65	65	-1	-1
ABplaa	58	-12.072851936359255	3.5403331451816245	5.170466130417105	1.5299999713897705	66	66	81	46
ABpraa	58	-12.023946959631132	5.477764569309007	-8.432756692033923	1.3600000143051147	73	73	-1	-1
ABaraa	58	-11.657362002853125	-7.634132500276268	-4.918441863408994	2.549999952316284	75	75	-1	-1
ABprppa	58	10.184490978358824	8.805742403698613	-4.072606838775004	1.0625	78	0	-1	-1
ABplpp	58	6.27111306278525	1.8510378597179789	3.3771580024673655	2.3375000953674316	79	79	-1	-1
ABplpa	58	5.888193029205103	-6.22356793518956	8.480051967469818	2.380000114440918	82	82	-1	-1
Cpp	58	15.279271140472927	0.8100721982069382	2.5186096559588025	1.7000000476837158	85	85	-1	-1
ABarppp	58	-9.691899003169148	7.796601247116757	-1.2496183873324174	1.1475000381469727	86	15	-1	-1
ABarap	59	-1.9534093259882603	0.9361697424863722	-4.557020561313904	2.4649999141693115	1	1	-1	-1
MSap	59	1.520777389137345	-10.669445906650562	2.728905306491449	2.0824999809265137	6	6	-1	-1
ABarppa	59	-15.389672034540643	8.797207917566023	-0.39766391806864476	1.1050000190734863	10	10	-1	-1
ABprpaa	59	2.4298061126715225	5.209358343926642	-8.443983709020646	1.2324999570846558	11	15	-1	-1
ABalppp	59	0.8618967167499381	-4.908534437635775	2.652250286281634	1.4450000524520874	13	13	-1	-1
D	59	17.8443821722481	0.5303132784296762	-2.0201345615502877	1.402500033378601	14	14	-1	-1
ABalapp	59	-12.303408955220544	-6.825724246425051	7.655259884683715	1.1050000190734863	16	16	-1	-1
Caa	59	1.9522323757023956	14.216524224550476	-2.0138972119650336	1.9550000429153442	17	17	-1	-1
ABalaaa	59	-15.84948346421662	-3.9320930362669912	-1.024645899177697	1.2324999570846558	22	28	-1	-1
Epl	59	18.57628469382379	-6.525025781054258	-1.188200721386734	2.1675000190734863	23	23	-1	-1
ABalaap	59	-11.21402195354466	-3.281175399248258	0.35834118201447457	1.1475000381469727	25	28	-1	-1
ABprap	59	-4.803974347794839	10.057710728002888	-6.791432369157468	1.3600000143051147	26	26	20	24
MSaa	59	-3.352113439649575	-8.858816283704625	-4.720964225552525	2.1675000190734863	30	30	-1	-1
ABalapa	59	-19.079041528565956	-4.248968127820355	6.684607203707539	1.1050000190734863	33	33	-1	-1
ABprppp	59	13.744246185600257	5.645852206970185	-5.521972991894924	1.0199999809265137	36	36	-1	-1
Ear	59	8.132272099001321	-1.3994874394775305	-1.1015954010089868	2.1675000190734863	37	37	-1	-1
P4	59	21.54664507189508	1.3110514495961834	3.4141232632541403	1.402500033378601	42	42	-1	-1
MSpa	59	5.473341837205581	-8.355388767866533	-4.854947570690467	2.252500057220459	44	44	-1	-1
ABplaaa	59	-16.612384036790573	4.754815532366217	5.467681783584377	1.1050000190734863	46	27	-1	-1
ABalppa	59	-7.419352408808626	-1.4017898857321238	7.109889529745578	1.274999976158142	47	47	-1	-1
Eal	59	14.161301948049005	-10.38604888099432	-0.4336021457525474	2.0399999618530273	50	50	-1	-1
MSpp	59	7.35644925405935	-11.266527416040217	1.799481680176724	2.252500057220459	52	52	-1	-1
Cap	59	8.67783138672367	6.948683075606412	0.3596507940641518	1.8274999856948853	56	56	-1	-1
ABarpa	59	-19.491816353249156	2.841426513882806	-1.7903343275907515	1.2324999570846558	58	58	60	7
ABplap	59	-2.5558061228235296	7.987362433741899	3.7732199649220046	1.6150000095367432	61	61	40	54
ABalpaa	59	-10.956099319490482	-11.523651459828463	4.9814566595426815	1.190000057220459	62	43	-1	-1
Epr	59	12.500436766586112	-3.013748783703767	3.7680587819442644	2.0399999618530273	63	63	-1	-1
Cpa	59	13.077663429442925	12.251886358676455	2.8933500924833075	1.9550000429153442	65	65	-1	-1
ABalpap	59	-4.6824105829627465	-10.725266618490549	1.748309141053788	1.190000057220459	68	43	-1	-1
ABprpap	59	5.7279068925873435	0.6446106113070448	-5.552611173016655	1.1050000190734863	71	21	-1	-1
ABpraa	59	-11.983028049840975	4.87696009040274	-8.318476029493123	1.3174999952316284	73	73	39	48
ABaraa	59	-11.342049082683141	-8.101069365427612	-4.830847724471816	2.5924999713897705	75	75	-1	-1
ABprppa	59	8.823424267557503	10.15520401724304	-5.341809680108772	1.1050000190734863	78	78	-1	-1
ABplpp	59	6.40972733187751	1.6749495720231637	3.91910089057609	2.380000114440918	79	79	-1	-1
ABplaap	59	-9.03826511953298	2.69292414964052	5.318810509188135	0.9775000214576721	81	66	-1	-1
ABplpa	59	6.39254050788452	-6.121781188967175	7.949488036096001	2.3375000953674316	82	82	-1	-1
Cpp	59	14.938924643153234	1.6717294816550057	3.882915441140527	1.6150000095367432	85	85	-1	-1
ABarppp	59	-8.70363767614785	6.468168881120758	-1.0008070984783684	1.1475000381469727	86	86	-1	-1
ABarap	60	-1.5001970098788782	0.8727577207547457	-4.546895521341596	2.4649999141693115	1	1	-1	-1
MSap	60	2.4455420947100737	-11.190241647296638	2.315133560367202	2.0824999809265137	6	6	-1	-1
ABarpaa	60	-21.134660470404707	2.8049747444666817	-1.2673051386014969	1.0199999809265137	7	21	-1	-1
ABarppa	60	-15.851696946708715	8.767799400801676	0.1189288853476893	1.190000057220459	10	10	-1	-1
ABprpaa	60	1.9078078985116342	6.754338459786261	-8.227063544698584	1.1050000190734863	11	11	-1	-1
ABalppp	60	1.7831381028659166	-6.196082185555896	1.875568144273363	1.5724999904632568	13	13	-1	-1
D	60	18.616430727984216	0.7667163988207495	-1.5595049867567774	1.3174999952316284	14	14	-1	-1
ABalapp	60	-11.480225236914393	-6.424122358079966	7.5752004881311	1.2324999570846558	16	16	-1	-1
Caa	60	1.0771986135896225	14.229336342426155	-2.0125627047747137	1.9550000429153442	17	17	-1	-1
ABprapa	60	-7.8928665034464185	11.507422040917689	-5.018297409013483	1.2324999570846558	20	4	-1	-1
ABalaaa	60	-16.560154498850835	-5.069702398557624	-1.3138545672891335	1.190000057220459	22	22	-1	-1
Epl	60	18.999510358937265	-5.801243486473901	-1.327912000961561	2.1675000190734863	23	23	-1	-1
ABprapp	60	-3.606219288563476	8.997599892747434	-7.103638848387055	1.1050000190734863	24	4	-1	-1
ABalaap	60	-8.830520150758986	-2.8943085838534857	0.27435698068379283	1.190000057220459	25	25	-1	-1
MSaa	60	-3.025868823074236	-9.139362993810359	-4.6689258017077675	2.1675000190734863	30	30	-1	-1
ABalapa	60	-19.143942369124606	-4.114513893194839	6.150275901141442	1.190000057220459	33	33	-1	-1
ABprppp	60	14.144204238792934	5.323671800734912	-5.462321108872713	1.190000057220459	36	36	-1	-1
Ear	60	8.16366296910731	-1.5134993650651056	-1.0800108138740492	2.125	37	37	-1	-1
ABpraap	60	-10.109490602175041	2.469310596677492	-7.358889369801195	1.6150000095367432	39	14	-1	-1
ABplapa	60	-5.507513763772298	10.420211364251188	4.849471965392699	1.0199999809265137	40	17	-1	-1
P4	60	21.23273637083518	2.451170705471938	3.1982773919047647	1.6150000095367432	42	42	-1	-1
MSpa	60	5.988621012290356	-8.067211866598537	-5.421067217156703	2.252500057220459	44	44	-1	-1
ABplaaa	60	-17.267681708161415	3.9695441711288657	5.62010840071926	1.274999976158142	46	46	-1	-1
ABalppa	60	-7.307554606373278	-1.5581845855028997	6.121207604373105	1.6150000095367432	47	47	-1	-1
ABpraaa	60	-15.284601624876249	5.010140255240277	-8.838600111809143	1.1050000190734863	48	14	-1	-1
Eal	60	15.185166802506536	-9.808946000404669	-0.547961467000156	2.0824999809265137	50	50	-1	-1
MSpp	60	8.365144211418185	-11.062953923595447	0.7383538174290913	2.2100000381469727	52	52	-1	-1
ABplapp	60	-0.15217274617560714	4.70716613682778	3.3697547561948062	1.0199999809265137	54	17	-1	-1
Cap	60	8.546625486496291	6.5444091541330325	-0.5807600786558448	1.8700000047683716	56	56	-1	-1
ABarpap	60	-16.986963727369766	0.7526984547540492	-1.4032249831450883	1.190000057220459	60	58	-1	-1
ABalpaa	60	-11.558857609181208	-11.47054166238739	4.464942572919242	1.190000057220459	62	62	-1	-1
Epr	60	13.415673994863566	-3.0477522886710444	3.2615910185002392	2.125	63	63	-1	-1
Cpa	60	11.22249159849405	12.433156216144924	2.8668210605515547	1.9550000429153442	65	65	-1	-1
ABalpap	60	-3.9809052875886985	-11.214730887297643	0.8205348891009547	1.2324999570846558	68	68	-1	-1
ABprpap	60	5.956455579387964	-0.06065232931000719	-5.928236906460735	1.1050000190734863	71	71	-1	-1
ABaraa	60	-10.896245143522368	-7.584119534930806	-4.422256573523065	2.5924999713897705	75	75	-1	-1
ABprppa	60	8.4104154176128	10.197424651883066	-5.857067976334786	1.190000057220459	78	78	-1	-1
ABplpp	60	5.2031596765874575	2.6422398687826445	4.75802521319432	1.6575000286102295	79	79	-1	-1
ABplaap	60	-8.861566476538986	2.40207521524423	4.86445988638176	1.190000057220459	81	81	-1	-1
ABplpa	60	6.91946626061124	-6.226826906828341	7.967226535245765	2.1675000190734863	82	82	-1	-1
Cpp	60	15.012638079770573	1.6300957855254659	3.8905289003179817	1.7000000476837158	85	85	-1	-1
ABarppp	60	-8.753721762809285	5.441899411289406	-2.3320706229973545	1.2324999570846558	86	86	-1	-1
ABarap	61	-1.4360110505568164	1.3179162603040038	-4.631978079483919	2.507499933242798	1	1	-1	-1
MSap	61	2.894516210126118	-11.440792902127535	1.3429343437470664	1.9975000619888306	6	6	-1	-1
ABarpaa	61	-21.12372877399935	2.991364899512292	-1.3028608536939172	1.0625	7	7	-1	-1
ABarppa	61	-15.47219806721667	8.746021075199588	0.121440466142543	1.4450000524520874	10	10	-1	-1
ABprpaa	61	1.1925369251489741	7.54345573117288	-8.374309566657974	1.2324999570846558	11	11	-1	-1
ABalppp	61	2.5333232657913167	-6.332459375256045	2.407309149251714	1.6575000286102295	13	13	-1	-1
D	61	18.40410301419089	0.9844380257053427	-2.1090632076777847	1.2324999570846558	14	14	-1	-1
ABalapp	61	-11.284471639329844	-7.688555763833852	7.30624189996428	1.4450000524520874	16	16	-1	-1
Caa	61	-0.1103140871098785	14.223042167828039	-0.9882463475169281	1.9550000429153442	17	17	-1	-1
ABprapa	61	-10.135635491098329	11.038037228957391	-3.901206375729111	1.274999976158142	20	20	-1	-1
ABalaaa	61	-16.66454392433758	-5.493669551015282	-0.7236387528931054	1.2324999570846558	22	22	-1	-1
Epl	61	18.6951313847282	-5.147917736836518	-1.4510616226468231	2.125	23	23	-1	-1
ABprapp	61	-3.9141238317848517	8.884174905670344	-7.5896990983006765	1.0625	24	24	-1	-1
ABalaap	61	-7.807344634174949	-3.5700008681630155	0.9076632525568034	1.2324999570846558	25	25	-1	-1
MSaa	61	-2.2245484975787986	-9.110541415556497	-4.677873768075543	2.1675000190734863	30	30	-1	-1
ABalapa	61	-18.925972235527862	-3.471913896255754	7.553906646242695	1.402500033378601	33	33	-1	-1
ABprppp	61	13.720263692442872	5.179502280329327	-5.942023690006307	1.402500033378601	36	36	-1	-1
Ear	61	8.447585019171305	-1.8664243046288753	-1.0140012620718095	2.125	37	37	-1	-1
ABpraap	61	-9.033775703910889	2.6319994710463814	-7.394523801686508	1.6150000095367432	39	39	-1	-1
ABplapa	61	-6.734893735964463	10.153650649042106	3.8875552223306578	1.1475000381469727	40	40	-1	-1
P4	61	21.381567463179938	3.0410857039372683	3.0852525778474758	1.4450000524520874	42	42	-1	-1
MSpa	61	6.284878977869787	-7.5605642603922885	-5.518865112859082	2.2950000762939453	44	44	-1	-1
ABplaaa	61	-17.739234097624763	4.4269278900433155	6.0440051868158156	1.3600000143051147	46	46	-1	-1
ABalppa	61	-6.886422498243381	-2.760379846546132	6.857413650331096	1.5724999904632568	47	47	-1	-1
ABpraaa	61	-15.829152569720346	4.9295448961094905	-7.8029029241816215	1.190000057220459	48	48	-1	-1
Eal	61	15.613681744221948	-9.75909517460238	-1.5773009858476497	2.0824999809265137	50	50	-1	-1
MSpp	61	8.628607087781546	-11.11547678252603	0.7472230670039732	2.1675000190734863	52	52	-1	-1
ABplapp	61	-0.12078187606961674	4.593154211240205	3.391339343329744	0.9350000023841858	54	54	-1	-1
Cap	61	8.207330073168926	6.544996092643521	-1.0884049157044038	1.8700000047683716	56	56	-1	-1
ABarpap	61	-15.260878133912707	0.2607239747219428	-1.825944637551026	1.0199999809265137	60	60	-1	-1
ABalpaa	61	-11.310564633958405	-11.896594087932739	3.5270423441766847	1.3174999952316284	62	62	-1	-1
Epr	61	13.99373491016032	-2.9875992385781984	2.738640546303878	2.0399999618530273	63	63	-1	-1
Cpa	61	10.743177688880618	11.936648694686058	1.9454831941716413	1.912500023841858	65	65	-1	-1
ABalpap	61	-3.096344048180649	-11.714335240852117	0.9118963992304125	1.402500033378601	68	68	-1	-1
ABprpap	61	6.2957509927153295	-0.06123926782049416	-5.420592069412176	1.2324999570846558	71	71	-1	-1
ABaraa	61	-10.514627163683656	-7.512328243983258	-3.9285828644319873	2.4649999141693115	75	75	-1	-1
ABprppa	61	6.953082539509933	9.962944486566627	-6.315107253540549	1.402500033378601	78	78	-1	-1
ABplpp	61	5.668707908212277	3.438400392821038	4.60434280566201	1.4450000524520874	79	79	72	51
ABplaap	61	-8.621371212096422	1.3035896554980155	5.072692298553681	1.274999976158142	81	81	-1	-1
ABplpa	61	7.215724226190671	-5.720179300622091	7.869428639543386	1.784999966621399	82	82	-1	-1
Cpp	61	15.336048722846382	1.8355925899846293	2.831993208792924	1.6575000286102295	85	85	-1	-1
ABarppp	61	-8.923012028854673	5.152386493457263	-2.2761861111674238	1.3174999952316284	86	86	-1	-1
ABarap	62	-1.2755333805701161	1.5146086396401715	-4.161144747925207	2.507499933242798	1	1	-1	-1
MSap	62	2.925907080232108	-11.554804827715111	1.3645189308820038	2.0824999809265137	6	6	-1	-1
ABarpaa	62	-21.68485383505222	1.8640577615122165	-1.0856804751542222	1.2324999570846558	7	7	-1	-1
ABarppa	62	-15.44433051656743	7.865257142337968	-0.21988534260654347	1.5724999904632568	10	10	-1	-1
ABprpaa	62	0.3393665558469142	7.929048159139779	-8.444086489652493	1.4875000715255737	11	11	-1	-1
ABalppp	62	2.6070367024086543	-6.374093071385584	2.414922608429168	1.7000000476837158	13	13	-1	-1
D	62	18.15157183423289	1.223351039681539	-2.153488172345087	1.3600000143051147	14	14	-1	-1
ABalapp	62	-11.07566724499327	-8.673029397992492	7.492889725001263	1.5299999713897705	16	16	-1	-1
Caa	62	-1.482286950953463	13.553705687252899	-0.854814019929236	1.9550000429153442	17	17	-1	-1
ABprapa	62	-10.63117037371906	11.029071021230981	-3.897360287743937	1.3600000143051147	20	20	-1	-1
ABalaaa	62	-17.530050209155075	-5.967649668818401	-0.629608228383008	1.3600000143051147	22	22	-1	-1
Epl	62	19.067221887271636	-4.589334210210173	-1.050083930875525	2.125	23	23	-1	-1
ABprapp	62	-4.2015692013055945	8.470347837960071	-8.01861904598694	1.2324999570846558	24	24	-1	-1
ABalaap	62	-6.438180208551527	-4.247029169036693	1.0307343897935077	1.4450000524520874	25	25	-1	-1
MSaa	62	-1.622505089124661	-8.584038438822795	-4.780773542160522	2.1675000190734863	30	30	-1	-1
ABalapa	62	-18.829680524863225	-3.7203800564688443	8.10982253594373	1.4875000715255737	33	33	-1	-1
ABprppp	62	13.710736215147596	5.666294516008126	-6.034719707326085	1.5724999904632568	36	36	-1	-1
Ear	62	8.869406465174697	-1.8158244007729265	-1.0254608092344384	2.125	37	37	-1	-1
ABpraap	62	-8.644749347123568	2.1234289097654973	-7.299316203571876	1.6150000095367432	39	39	-1	-1
ABplapa	62	-7.791200536436585	10.551630395917371	5.85228245230844	1.2324999570846558	40	40	-1	-1
P4	62	20.45680274952348	3.5618810876435827	3.499022450336895	1.8274999856948853	42	42	-1	-1
MSpa	62	6.697172946577902	-7.02317212085754	-5.623020677341489	2.2100000381469727	44	44	-1	-1
ABplaaa	62	-18.295431620110804	4.739555150041693	6.495844228827336	1.6150000095367432	46	46	-1	-1
ABalppa	62	-6.436733501590749	-3.5905438755518033	6.50462829441938	1.6150000095367432	47	47	-1	-1
ABpraaa	62	-15.172088941204315	4.274132781294728	-9.207868176473193	1.4875000715255737	48	48	-1	-1
Eal	62	16.050673087324032	-9.334965882601548	-0.6419919915102539	2.0824999809265137	50	50	-1	-1
ABplppa	62	5.0518477458609246	4.072621120544201	5.504174801699878	1.0625	51	25	-1	-1
MSpp	62	8.952017722773629	-10.909980335006628	-0.31131449815591283	2.1675000190734863	52	52	-1	-1
ABplapp	62	0.725694997520423	4.208310861326965	4.47899623800913	1.190000057220459	54	54	-1	-1
Cap	62	7.43880483688956	7.075344979526492	-1.18612409461389	1.912500023841858	56	56	-1	-1
ABarpap	62	-14.668336659390754	-0.5583887519395117	-0.6544609751267442	1.274999976158142	60	60	-1	-1
ABalpaa	62	-11.050625077051794	-12.715868954137363	3.1730011978675425	1.4875000715255737	62	62	-1	-1
Epr	62	14.500201489186406	-2.792242875806179	2.699238743226284	2.0399999618530273	63	63	-1	-1
Cpa	62	9.915040896728266	11.927520704356235	0.42380634705821896	1.9550000429153442	65	65	-1	-1
ABalpap	62	-2.5627247997419107	-11.820130036766944	-0.08824507330468867	1.5724999904632568	68	68	-1	-1
ABprpap	62	6.6861815686127315	0.10337256162302977	-5.453636203709742	1.402500033378601	71	71	-1	-1
ABplppp	62	8.113234096982099	1.3898082306542614	2.948080621195316	1.190000057220459	72	25	-1	-1
ABaraa	62	-10.313946027532277	-7.336827251738689	-3.9628827891269807	2.549999952316284	75	75	-1	-1
ABprppa	62	5.699954117015196	10.670717320768802	-6.444536059557281	1.5299999713897705	78	78	-1	-1
ABplaap	62	-7.723044294699759	0.504332299364014	6.239074082595362	1.3600000143051147	81	81	-1	-1
ABplpa	62	8.26957573164411	-5.930270736344423	7.904905637842914	1.6575000286102295	82	82	76	59
Cpp	62	15.364269408613376	2.489081392784999	4.2343662898619225	1.7000000476837158	85	85	-1	-1
ABarppp	62	-8.561138341480008	4.944967090863226	-1.2202388435952845	1.4450000524520874	86	86	-1	-1
ABarap	63	-1.4099094570527653	1.8778358034944973	-3.7207652530763147	2.549999952316284	1	1	-1	-1
MSap	63	2.841261947209414	-11.699561286631184	1.3924611867969694	2.0824999809265137	6	6	-1	-1
ABarpaa	63	-21.327218348370888	1.469499125818906	-1.0120574641745272	1.402500033378601	7	7	-1	-1
ABarppa	63	-15.687334219230156	7.617377920635365	-0.17161428995406736	1.6575000286102295	10	10	-1	-1
ABprpaa	63	0.141493857915698	9.09991194834403	-8.666290029781898	1.5299999713897705	11	11	-1	-1
ABalppp	63	2.6405466728613134	-6.394535380423524	2.9276693238603286	1.7000000476837158	13	13	-1	-1
D	63	18.236216967255583	1.3681074985976096	-2.181430428260052	0.8500000238418579	14	14	-1	-1
ABalapp	63	-11.197345667925374	-9.564095555144668	6.645174869601044	1.6575000286102295	16	16	-1	-1
Caa	63	-2.578461022918249	13.691418893517197	-0.876319890271281	1.9975000619888306	17	17	-1	-1
ABprapa	63	-11.021600949616461	10.864459191787457	-3.864316153446371	1.4875000715255737	20	20	-1	-1
ABalaaa	63	-18.003006817728505	-6.183448340628362	-0.07745970987425377	1.4875000715255737	22	22	-1	-1
Epl	63	18.95999848020164	-4.527258205042693	-1.5704441054841398	2.2100000381469727	23	23	-1	-1
ABprapp	63	-4.434356088799551	8.98847154547785	-8.625317569135305	1.5299999713897705	24	24	-1	-1
ABalaap	63	-5.784286756290766	-4.1349401985237515	1.0065595050708234	1.5299999713897705	25	25	-1	-1
MSaa	63	-2.0072932452186443	-7.8883286444426375	-3.8936568836827097	2.1675000190734863	30	30	-1	-1
ABalapa	63	-18.955244005287184	-3.264332354118543	8.02348418740398	1.6150000095367432	33	33	-1	-1
ABprppp	63	13.299846465549562	5.802084767197787	-6.058815875255876	1.6150000095367432	36	36	-1	-1
Ear	63	8.833777394375367	-1.8889517082846223	-2.0293696529618206	2.1675000190734863	37	37	-1	-1
ABpraap	63	-8.718462783740906	2.165062605895037	-7.30692966274933	1.6150000095367432	39	39	-1	-1
ABplapa	63	-8.8545795191853	11.248514067318501	5.724109436689135	1.4875000715255737	40	40	-1	-1
P4	63	19.892128833734493	3.500230238383177	1.9862148527983545	2.0824999809265137	42	42	-1	-1
MSpa	63	6.667901176818581	-6.81559057872033	-5.153443136180204	2.252500057220459	44	44	-1	-1
ABplaaa	63	-18.51233372926948	5.051595471529583	7.455328107887416	1.6575000286102295	46	46	-1	-1
ABalppa	63	-6.044183825346679	-3.3323624295586436	6.962746288418036	1.6150000095367432	47	47	-1	-1
ABpraaa	63	-14.918842880009723	3.4556069931437596	-8.544029351097471	1.5724999904632568	48	48	-1	-1
Eal	63	15.776278514555319	-9.468833178716578	-0.6153055259927154	2.0824999809265137	50	50	-1	-1
ABplppa	63	4.424055887104215	4.520451693221754	6.439562512830166	1.1475000381469727	51	51	-1	-1
MSpp	63	8.520668799474961	-10.47378800318378	-0.39255096831306213	2.252500057220459	52	52	-1	-1
ABplapp	63	0.5264180804791249	4.7059922598068065	4.385044430291925	1.4450000524520874	54	54	-1	-1
Cap	63	7.026510868181444	6.537952839991745	-1.0819685301314832	1.9975000619888306	56	56	-1	-1
ABplpaa	63	6.5777155522651904	-6.038351657164921	9.459785926474517	1.2324999570846558	59	31	-1	-1
ABarpap	63	-13.750265449530044	-1.078435414531927	-0.050352749566125954	1.402500033378601	60	60	-1	-1
ABalpaa	63	-11.874523676594533	-12.537858068307678	2.633646733711737	1.5724999904632568	62	62	-1	-1
Epr	63	14.446947226269701	-3.051011260309825	2.748765586276187	2.0824999809265137	63	63	-1	-1
Cpa	63	9.790192297540894	11.803955632531764	0.9568818592268897	1.9975000619888306	65	65	-1	-1
ABalpap	63	-2.497823959183261	-11.954584271392457	0.44608622926140873	1.6575000286102295	68	68	-1	-1
ABprpap	63	6.170187512291369	0.3948084345298072	-5.506930417951926	1.5299999713897705	71	71	-1	-1
ABplppp	63	9.067270572314149	0.6614309478709752	2.0647313339097844	1.2324999570846558	72	72	-1	-1
ABaraa	63	-10.2053184013522	-6.725720866181761	-3.5707743469305635	2.5924999713897705	75	75	-1	-1
ABplpap	63	10.146947150075713	-6.020218211424238	5.368956883016294	1.402500033378601	76	31	-1	-1
ABprppa	63	5.101434028017809	10.910966351309142	-5.9787258895882776	1.5724999904632568	78	78	-1	-1
ABplaap	63	-7.426071447883739	0.43136713139549143	6.760690047601404	1.6150000095367432	81	81	-1	-1
Cpp	63	15.3547419313181	2.9758736284637965	4.141670272542145	1.6575000286102295	85	85	-1	-1
ABarppp	63	-8.241587220616687	4.665169458811151	-0.1503204480656627	1.5724999904632568	86	86	-1	-1
ABarap	64	-1.8652408735088157	1.8476782086764882	-4.222052421344847	2.549999952316284	1	1	-1	-1
MSap	64	3.0747381725768648	-10.964889829249783	1.2514941168247153	2.0824999809265137	6	6	-1	-1
ABarpaa	64	-21.945482729832328	1.4305374628176613	0.016026264275539076	1.4875000715255737	7	7	-1	-1
ABarppa	64	-15.782911048658207	7.286231306673681	-0.10811631894668183	1.6575000286102295	10	10	-1	-1
ABprpaa	64	-0.15335988855365215	9.266446732862189	-8.696743866491717	1.6150000095367432	11	11	-1	-1
ABalppp	64	2.7675143723953552	-6.177400692049416	2.88575593998788	1.7425000667572021	13	13	-1	-1
D	64	17.832735594606156	0.9235358975588392	-2.603992707166288	0.8924999833106995	14	14	-1	-1
ABalapp	64	-11.177601375461327	-9.28488486160308	6.082901311119982	1.5724999904632568	16	16	-1	-1
Caa	64	-3.3409821013590886	12.968223537447324	-1.2442534477450131	2.0824999809265137	17	17	-1	-1
ABprapa	64	-11.211350389362483	10.8753483545885	-3.865571943843798	1.4450000524520874	20	20	-1	-1
ABalaaa	64	-18.116923720510517	-6.120623257407222	0.4200600872019965	1.5724999904632568	22	22	-1	-1
Epl	64	19.005155028296244	-4.940923133209793	-0.47383924443697933	2.125	23	23	-1	-1
ABprapp	64	-4.645968921356288	8.626580398187672	-8.555461929347892	1.6150000095367432	24	24	-1	-1
ABalaap	64	-6.090072199165474	-4.154795569051204	1.0116613834534243	1.5724999904632568	25	25	-1	-1
MSaa	64	-1.6496577585373138	-8.282887280135947	-3.820033872703015	2.1675000190734863	30	30	-1	-1
ABalapa	64	-18.995447471451865	-3.2431409670269424	8.528617443657684	1.6150000095367432	33	33	-1	-1
ABprppp	64	12.856161626735457	5.378704553250618	-5.976244897908407	1.6575000286102295	36	36	-1	-1
Ear	64	8.566076317318672	-2.023568082453311	-3.0205631591291473	2.125	37	37	-1	-1
ABpraap	64	-8.919143919892285	1.9895616136504688	-7.272629738054338	1.6150000095367432	39	39	-1	-1
ABplapa	64	-9.379049976893334	11.165671474026736	3.706166709262061	1.6575000286102295	40	40	-1	-1
P4	64	20.366153458662264	4.670668871680353	3.797179084816107	1.7425000667572021	42	42	-1	-1
MSpa	64	6.003076028152463	-7.114069704278882	-5.093712536365099	2.2950000762939453	44	44	-1	-1
ABplaaa	64	-18.471415381868212	4.4507913102632095	7.5696087123421325	1.7425000667572021	46	46	-1	-1
ABalppa	64	-5.693956715613956	-3.1465592130235196	7.434835410374175	1.9550000429153442	47	47	-1	-1
ABpraaa	64	-15.382986892524464	3.332628859829776	-8.51859867597736	1.6150000095367432	48	48	-1	-1
Eal	64	15.724428470748695	-9.054419172495816	-0.6940304153550105	2.0824999809265137	50	50	-1	-1
ABplppa	64	4.846592214344194	3.9914388229029294	7.047516826375959	1.2324999570846558	51	51	-1	-1
MSpp	64	8.946728446171692	-10.236048866228558	0.5783137411167538	2.1675000190734863	52	52	-1	-1
ABplapp	64	0.07180154525966148	4.096221890814024	4.503171122731814	1.5299999713897705	54	54	-1	-1
Cap	64	7.0155791717760865	6.351562684946135	-1.046412815039063	2.0399999618530273	56	56	-1	-1
ABplpaa	64	6.2077441500684225	-6.503365567241633	9.54997036299944	1.274999976158142	59	59	-1	-1
ABarpap	64	-13.607076776988706	-1.348842039890278	-1.017450087803661	1.5299999713897705	60	60	-1	-1
ABalpaa	64	-11.450583130244473	-12.39368854790209	3.1133493148453306	1.6150000095367432	62	62	-1	-1
Epr	64	14.582727517820569	-2.7410562119096236	2.1801334221976822	2.0399999618530273	63	63	-1	-1
Cpa	64	9.281606618168139	11.515029653210108	0.5051215340082611	2.0399999618530273	65	65	-1	-1
ABalpap	64	-2.381787956054576	-11.923839738063961	0.439728560481381	1.7425000667572021	68	68	-1	-1
ABprpap	64	6.254832645314064	0.5395648934458787	-5.534872673866891	1.5299999713897705	71	71	-1	-1
ABplppp	64	9.4725178980669	-0.3346811056122474	1.2347540408419155	1.3174999952316284	72	72	-1	-1
ABaraa	64	-10.352745274586875	-6.642453473922682	-3.586001265285473	2.634999990463257	75	75	-1	-1
ABplpap	64	11.189866959123796	-6.4166998021921815	5.439989596408241	1.4450000524520874	76	76	-1	-1
ABprppa	64	4.816107758843734	10.590708900148504	-5.916483708978319	1.5724999904632568	78	78	-1	-1
ABplaap	64	-7.2546620814916825	0.81444966577727	7.195967664067695	1.6575000286102295	81	81	-1	-1
Cpp	64	15.164992491572077	2.986762791264841	4.140414482144718	1.784999966621399	85	85	-1	-1
ABarppp	64	-8.525509270680681	5.018094398374921	-0.21632999986790225	1.5724999904632568	86	86	-1	-1
ABarap	65	-2.497270932958863	2.1083695482547693	-4.268988966807003	2.677500009536743	1	1	-1	-1
MSap	65	3.28494678602352	-11.276181072684013	1.3098902094495002	2.125	6	6	-1	-1
ABarpaa	65	-22.074569529713038	1.119833157893918	-0.4332224801482351	1.5724999904632568	7	7	-1	-1
ABarppa	65	-15.657347568234247	6.830183604323381	-0.021777970406931635	1.784999966621399	10	10	-1	-1
ABprpaa	65	0.12103468421506478	9.400314028977217	-8.723430332009254	1.7000000476837158	11	11	-1	-1
ABalppp	65	2.312182955939304	-6.207558286867426	2.384468771719349	1.784999966621399	13	13	-1	-1
D	65	18.2887563489357	2.2064886572760294	-2.8503711320183753	1.4450000524520874	14	14	-1	-1
ABalapp	65	-10.891560225050666	-9.544240184617214	6.640072991218444	1.6150000095367432	16	16	-1	-1
Caa	65	-3.541663237510468	12.792722545202757	-1.2099535230500198	2.0824999809265137	17	17	-1	-1
ABprapa	65	-11.412031525513862	10.699847362343933	-3.8312720191488046	1.5299999713897705	20	20	-1	-1
ABalaaa	65	-17.917646803469218	-6.618304655887063	0.5140118949192015	1.6575000286102295	22	22	-1	-1
Epl	65	19.46929679125542	-4.8179437293362355	-0.499270151901426	2.0824999809265137	23	23	-1	-1
ABprapp	65	-4.656900617761644	8.44019024314206	-8.519906214255471	1.6575000286102295	24	24	-1	-1
ABalaap	65	-6.001188865449441	-3.822899877035862	1.9660433841309035	1.402500033378601	25	25	-1	-1
MSaa	65	-1.6094542923726354	-8.304078667227547	-4.32516712895672	2.125	30	30	-1	-1
ABalapa	65	-19.17566943390261	-3.7190440399046976	8.620057670580035	1.6150000095367432	33	33	-1	-1
ABprppp	65	12.931994163699464	5.430640473670714	-5.47746931043473	1.0199999809265137	36	36	-1	-1
Ear	65	7.913587084167991	-1.4624746622418434	-3.124640006818661	2.125	37	37	-1	-1
ABpraap	65	-9.365998934961661	2.3336824850310025	-5.809268393137979	1.6150000095367432	39	39	-1	-1
ABplapa	65	-9.963804950291003	11.106267819627444	5.246997095057203	1.7425000667572021	40	40	-1	-1
P4	65	20.310780095398886	4.3183308706270696	3.355543799569787	1.5299999713897705	42	42	-1	-1
MSpa	65	6.456288344261845	-7.177481726010509	-5.0835874963927905	2.2950000762939453	44	44	-1	-1
ABplaaa	65	-18.57792390770162	3.9332545412559172	7.668662398441938	1.8700000047683716	46	46	-1	-1
ABalppa	65	-5.269679974591881	-3.2838476203205023	5.423171634934237	1.7000000476837158	47	47	-1	-1
ABpraaa	65	-15.88945347155055	3.1372724970577552	-8.479196872899767	1.7000000476837158	48	48	-1	-1
Eal	65	16.116978146992764	-8.796237726502655	-0.23591242135635482	2.125	50	50	-1	-1
ABplppa	65	4.941479705898752	3.0697902719654304	7.731684448489192	1.4875000715255737	51	51	-1	-1
MSpp	65	9.48034769461043	-10.341843662143384	-0.4218277314183476	2.1675000190734863	52	52	-1	-1
ABplapp	65	-0.23610299796171408	3.9827969037369364	4.017110872818193	1.5724999904632568	54	54	-1	-1
Cap	65	6.34194142705128	5.960263020891606	-0.4599643718353156	1.9975000619888306	56	56	-1	-1
ABplpaa	65	5.756650934305711	-6.346383928960371	10.031007451323354	1.5299999713897705	59	59	-1	-1
ABarpap	65	-13.446599107002006	-1.1521496605541108	-0.5466167562449494	1.5299999713897705	60	60	-1	-1
ABalpaa	65	-10.881334811006408	-12.42635603630522	3.1171166860376114	1.5724999904632568	62	62	-1	-1
Epr	65	14.633862680390605	-2.575857443955612	1.6394444508515569	1.5299999713897705	63	63	-1	-1
Cpa	65	9.134179744933464	11.598297045469188	0.48989461565335146	2.0824999809265137	65	65	-1	-1
ABalpap	65	-2.6657100061185695	-11.570914798500192	0.3737190086791413	1.7425000667572021	68	68	-1	-1
ABprpap	65	6.04250493152074	0.7572865203304728	-6.084430894787899	1.5724999904632568	71	71	-1	-1
ABplppp	65	9.94195118718358	-0.8856344410763315	0.31969512644913756	1.4450000524520874	72	72	-1	-1
ABaraa	65	-9.40611717620343	-6.790468904477534	-4.070884441594561	1.8700000047683716	75	75	-1	-1
ABplpap	65	11.441683265928937	-6.0759996850538425	4.8650025740019505	1.4875000715255737	76	76	-1	-1
ABprppa	65	4.3780653398330465	11.027650310025013	-4.979840207450604	1.6150000095367432	78	78	-1	-1
ABplaap	65	-7.654620134684359	1.1366300720125433	7.136315781045483	1.7000000476837158	81	81	-1	-1
Cpp	65	14.829220397701464	3.7541017370493712	3.9956800409801825	1.784999966621399	85	85	-1	-1
ABarppp	65	-8.643664374156034	4.89378024849679	-0.7011344593840968	1.6150000095367432	86	86	-1	-1
ABarap	66	-2.892629047423096	0.5038233208127918	-4.470603495981261	1.8700000047683716	1	1	-1	-1
MSap	66	3.474696225769542	-11.287070235485055	1.3111459998469273	2.0824999809265137	6	6	-1	-1
ABarpaa	66	-22.08762032646506	0.8398733862986727	-0.8888288933520373	1.6575000286102295	7	7	-1	-1
ABarppa	66	-15.585753231963578	6.694980291644204	-0.5053266395256991	1.784999966621399	10	10	-1	-1
ABprpaa	66	-0.06871475553095788	9.41120319177826	-8.724686122406682	1.7425000667572021	11	11	-1	-1
ABalppp	66	2.5844584283613528	-6.167260607302034	1.8666201779055882	1.8274999856948853	13	13	-1	-1
D	66	17.163999845085087	3.8045785705767203	-3.1499650543197544	1.274999976158142	14	14	-1	-1
ABalapp	66	-11.123632231308036	-9.605729251274209	6.6527883287785	1.6575000286102295	16	16	-1	-1
Caa	66	-3.3497946974177766	12.875402998951351	-0.7175356043563703	2.125	17	17	-1	-1
ABprapa	66	-11.538999225047904	10.482712673969825	-3.789358635276357	1.5724999904632568	20	20	-1	-1
ABalaaa	66	-17.904596006717192	-6.338344884291817	0.9696183081230034	1.7000000476837158	22	22	-1	-1
Epl	66	19.732759667618783	-4.870466588266819	-0.4904009023265442	2.1675000190734863	23	23	-1	-1
ABprapp	66	-4.54086461463296	8.470934776470557	-8.526263883035499	1.6575000286102295	24	24	-1	-1
ABalaap	66	-5.953577022336154	-4.4244531163558944	1.0624440169007543	1.402500033378601	25	25	-1	-1
MSaa	66	-1.6203859887779923	-8.490468822273158	-4.2896114138643	2.1675000190734863	30	30	-1	-1
ABalapa	66	-19.42820061386061	-3.480131025928502	8.575632705912733	1.6150000095367432	33	33	-1	-1
ABprppp	66	12.320423277950049	5.390929732615807	-5.467265553669527	0.8924999833106995	36	36	-1	-1
Ear	66	8.293085963660035	-1.4842529878439303	-3.122128426023807	2.0824999809265137	37	37	-1	-1
ABpraap	66	-9.705294348289026	2.334269423541489	-6.316913230186539	1.6575000286102295	39	39	-1	-1
ABplapa	66	-9.67988233783812	10.753342562423782	5.313006704945527	1.7425000667572021	40	40	-1	-1
P4	66	20.806314978019614	4.327297078353479	3.351697711584613	1.7000000476837158	42	42	-1	-1
MSpa	66	6.035871117368534	-6.554899239142048	-5.20037968164236	2.2950000762939453	44	44	-1	-1
ABplaaa	66	-18.39029356830227	3.828795761905238	7.178756060543142	1.9550000429153442	46	46	-1	-1
ABalppa	66	-5.312002541103229	-3.3562258497785376	5.437142762891719	1.7425000667572021	47	47	-1	-1
ABpraaa	66	-16.02594864837987	3.406930044362446	-8.529979506347097	1.7425000667572021	48	48	-1	-1
Eal	66	16.146249916752087	-9.003819268639866	-0.7054899625176394	2.125	50	50	-1	-1
ABplppa	66	5.082549278093421	2.7058140300574443	6.273424981955435	1.4875000715255737	51	51	-1	-1
MSpp	66	9.723351397273156	-10.093964440440782	-0.4700987840708235	2.2100000381469727	52	52	-1	-1
ABplapp	66	-0.490038397029798	3.548527526988721	4.100937640563089	1.6575000286102295	54	54	-1	-1
Cap	66	6.714746810831305	5.9392337733431795	0.5604271806444034	1.9975000619888306	56	56	-1	-1
ABplpaa	66	6.868356641404298	-8.22443361385631	9.87499496042093	1.7425000667572021	59	59	-1	-1
ABarpap	66	-13.667739416854019	-1.0272485721654914	-0.5694571337773139	1.5299999713897705	60	60	-1	-1
ABalpaa	66	-11.102475120858418	-12.301454947916602	3.094276308505247	1.6150000095367432	62	62	-1	-1
Epr	66	15.322670322214105	-1.811028391756202	1.9997645491478342	2.0824999809265137	63	63	-1	-1
Cpa	66	8.712358298930072	11.547697141613238	0.5013541628159803	1.9550000429153442	65	65	-1	-1
ABalpap	66	-2.4227063034558425	-11.32303557679759	0.32544795602666543	1.7000000476837158	68	68	-1	-1
ABprpap	66	6.073180920390143	1.222887368917671	-6.682260168361381	1.6575000286102295	71	71	-1	-1
ABplppp	66	10.111241453228969	-0.5961215232441885	0.26381061461920674	1.5724999904632568	72	72	-1	-1
ABaraa	66	-9.395185479798075	-6.604078749431923	-4.106440156686981	1.3600000143051147	75	75	-1	-1
ABplpap	66	12.271560479947107	-5.675146874762419	3.7670632057644706	1.5299999713897705	76	76	-1	-1
ABprppa	66	4.3466744697270565	11.14166223561259	-5.0014247945855415	1.6150000095367432	78	78	-1	-1
ABplaap	66	-7.393276358667668	0.9905375965323244	6.654022902324143	1.7425000667572021	81	81	-1	-1
Cpp	66	15.126193244517479	3.681136569080848	4.517296005986225	1.7425000667572021	85	85	-1	-1
ABarppp	66	-8.45815313510335	4.695751852596475	-1.6822029255791144	1.6150000095367432	86	86	-1	-1
ABarap	67	-4.073448252410577	0.49678006816101683	-4.464167110408341	1.3600000143051147	1	1	-1	-1
MSap	67	3.4796237643363734	-9.8471358374866	1.5458046633187528	1.6150000095367432	6	6	-1	-1
ABarpaa	67	-22.067161152764427	0.5394713056654854	-0.8316885911246795	1.6575000286102295	7	7	-1	-1
ABarppa	67	-16.186392421307634	6.84165970563491	-0.5306785978529175	1.784999966621399	10	10	-1	-1
ABprpaa	67	0.13196638062042151	9.586704184022826	-8.758986047101676	1.7425000667572021	11	11	-1	-1
ABalppp	67	2.304774578990697	-5.627196434638992	2.7829348826957934	1.8274999856948853	13	13	-1	-1
D	67	16.85292512560844	4.458654668827335	-2.255234936664487	1.4450000524520874	14	14	-1	-1
ABalapp	67	-11.289399177896676	-9.128490161832305	7.0715832364924545	1.7000000476837158	16	16	-1	-1
Caa	67	-3.5949175004271723	12.533954160699109	-1.1604266800001168	2.1675000190734863	17	17	-1	-1
ABprapa	67	-11.402504048218587	10.213055126665134	-3.738576001829027	1.5724999904632568	20	20	-1	-1
ABalaaa	67	-17.922936080071157	-5.944373187108994	1.403640134191868	1.7425000667572021	22	22	-1	-1
Epl	67	19.592026290096126	-4.7879482740614	-1.5235077923663187	2.1675000190734863	23	23	-1	-1
ABprapp	67	-4.6678323141670015	8.253800088096451	-8.484350499163051	1.7000000476837158	24	24	-1	-1
ABalaap	67	-5.842830295809408	-3.7197771142493297	1.945714587393393	1.1050000190734863	25	25	-1	-1
MSaa	67	-1.2810905754506263	-8.491055760783645	-3.7819665768157407	2.1675000190734863	30	30	-1	-1
ABalapa	67	-19.218706881650544	-3.2118094951879597	8.014614937829098	1.6150000095367432	33	33	-1	-1
ABprppp	67	11.63442407434671	5.972465461865214	-6.084089116790202	1.7425000667572021	36	36	-1	-1
Ear	67	8.636955772352753	-1.579158620957713	-4.1235256889563345	2.125	37	37	-1	-1
ABpraap	67	-9.874584614334415	2.044756505709346	-6.261028718356608	1.7000000476837158	39	39	-1	-1
ABplapa	67	-9.804730937025493	10.62977749059931	5.846082217114198	1.784999966621399	40	40	-1	-1
P4	67	20.839824948472277	4.30685476931554	3.8644444270157736	1.4450000524520874	42	42	-1	-1
MSpa	67	5.582658801259152	-6.491487217410422	-5.210504721614669	2.2950000762939453	44	44	-1	-1
ABplaaa	67	-18.26120676842156	4.1395000668289805	7.628004804966917	1.912500023841858	46	46	-1	-1
ABalppa	67	-5.146235594514589	-3.8334649392204394	5.0183478551777645	1.7000000476837158	47	47	-1	-1
ABpraaa	67	-15.752958294721232	2.8676149497530643	-8.428414239452437	1.7425000667572021	48	48	-1	-1
Eal	67	16.0527921876707	-9.241396266051911	-0.1508298632140317	2.0824999809265137	50	50	-1	-1
ABplppa	67	5.151688319345408	2.7584990285312	7.790080541113977	1.5724999904632568	51	51	-1	-1
MSpp	67	9.765673963784504	-10.021586210982745	-0.48406991202830607	2.1675000190734863	52	52	-1	-1
ABplapp	67	-0.26465988648444827	3.610765671699374	5.106102274687898	1.6575000286102295	54	54	-1	-1
Cap	67	6.620574200513334	6.281269550105906	0.49567341923959063	1.9975000619888306	56	56	-1	-1
ABplpaa	67	7.301109783813048	-7.987443554954747	9.827979698165882	1.7425000667572021	59	59	-1	-1
ABarpap	67	-13.522431643966012	-1.2040855809742066	-1.0453923437186265	1.5724999904632568	60	60	-1	-1
ABalpaa	67	-10.818553070794426	-12.654379887480372	3.160285860307487	1.6575000286102295	62	62	-1	-1
Epr	67	15.47890979150747	-1.801475245519306	1.488273624114101	2.0824999809265137	63	63	-1	-1
Cpa	67	9.134179744933464	11.598297045469188	0.48989461565335146	2.0399999618530273	65	65	-1	-1
ABalpap	67	-2.2177869666111256	-10.960395351453752	1.273472287924117	1.784999966621399	68	68	-1	-1
ABprpap	67	5.927873147502137	1.399724377726386	-6.206324958420069	1.7000000476837158	71	71	-1	-1
ABplppp	67	10.100309756823611	-0.7825116782897998	0.29936632971162713	1.5299999713897705	72	72	-1	-1
ABaraa	67	-8.98569994931012	-7.413051391345994	-3.9540922563449916	1.274999976158142	75	75	38	2
ABplpap	67	12.842927899531842	-5.614244746615913	4.261992705252974	1.5299999713897705	76	76	-1	-1
ABprppa	67	4.711003452120407	10.74635452186562	-5.945681755290712	1.6575000286102295	78	78	-1	-1
ABplaap	67	-7.844369574430382	1.1475192348135868	7.135059990648056	1.7425000667572021	81	81	-1	-1
Cpp	67	15.010157241388795	3.6503920357523527	4.523653674766253	1.8274999856948853	85	85	-1	-1
ABarppp	67	-8.681748739974044	5.008541252138025	0.2951609251658305	1.7425000667572021	86	86	-1	-1
ABarap	68	-3.5041999331725098	0.46411257975788645	-4.46039973921606	1.2324999570846558	1	1	74	84
ABaraaa	68	-12.754250956054502	-6.916806519837198	-5.559361594459459	1.1050000190734863	2	47	-1	-1
MSap	68	3.5642688973590677	-9.70237937857053	1.5178624074037872	1.6575000286102295	6	6	-1	-1
ABarpaa	68	-21.83508914650706	0.6009603723224763	-0.844403928684735	1.6575000286102295	7	7	-1	-1
ABarppa	68	-15.985711285156256	7.017160697879479	-0.5649785225479108	1.8274999856948853	10	10	-1	-1
ABprpaa	68	0.6479604369417834	9.29526831111605	-8.705691832859491	1.7425000667572021	11	11	-1	-1
ABalppp	68	1.777848826263978	-5.522150716777826	2.7651963835460296	1.8700000047683716	13	13	-1	-1
D	68	17.32588173418187	4.674453340637296	-2.807383455173241	1.912500023841858	14	14	-1	-1
ABalapp	68	-11.289399177896676	-9.128490161832305	7.0715832364924545	1.6575000286102295	16	16	-1	-1
Caa	68	-3.678847752213279	11.809584927608265	-0.5130705633767307	2.125	17	17	-1	-1
ABprapa	68	-11.063208634891222	10.212468188154647	-3.2309311647804675	1.6150000095367432	20	20	-1	-1
ABalaaa	68	-17.827359250643106	-5.613226573147312	1.3401421631844825	1.7000000476837158	22	22	-1	-1
Epl	68	19.138816223542307	-4.724537522889348	-1.5336325999942924	2.125	23	23	-1	-1
ABprapp	68	-4.21461999805762	8.190388066364823	-8.474225459190741	1.6575000286102295	24	24	-1	-1
ABalaap	68	-6.051987833347463	-4.269556572692441	0.015365998903496991	1.274999976158142	25	25	-1	-1
MSaa	68	-0.8388099557466016	-8.740857937560882	-3.7362858217510118	2.2100000381469727	30	30	-1	-1
ABalapa	68	-19.115721675273882	-3.4610247334547095	7.552650855845268	1.6575000286102295	33	33	-1	-1
ABprppp	68	11.582574030540085	6.386879468085976	-6.162814006152497	1.8274999856948853	36	36	-1	-1
Ear	68	8.788620846280764	-1.475286780117521	-3.125974514008981	1.912500023841858	37	37	-1	-1
ABaraap	68	-6.151104930761731	-7.183166214232484	-4.519113545999588	1.0625	38	47	-1	-1
ABpraap	68	-9.852721221523701	2.4175368158005686	-6.332140148541448	1.7425000667572021	39	39	-1	-1
ABplapa	68	-9.565250553819517	10.110904705027867	5.434900768577697	1.8274999856948853	40	40	-1	-1
P4	68	21.02817016910822	3.622783215790087	3.993951949825399	1.190000057220459	42	42	-1	-1
MSpa	68	5.9512259843458395	-6.699655698058121	-5.172437425727394	2.3375000953674316	44	44	-1	-1
ABplaaa	68	-18.675619837476344	3.5085383107445978	7.240998241153101	1.8700000047683716	46	46	-1	-1
ABalppa	68	-5.232999819800226	-4.071790657746386	4.555129856431336	1.6150000095367432	47	47	-1	-1
ABpraaa	68	-15.62599059518719	3.084749638127172	-8.470327623324884	1.7425000667572021	48	48	-1	-1
Eal	68	16.10392735024074	-9.076197498097901	-0.6915188345601566	2.0824999809265137	50	50	-1	-1
ABplppa	68	4.9044464159893435	2.3234805737293254	6.856027337174008	1.6150000095367432	51	51	-1	-1
MSpp	68	10.0107967667939	-9.680137372730506	-0.04117883638455977	2.1675000190734863	52	52	-1	-1
ABplapp	68	-0.5097826894938436	3.2693168334471348	4.663211199044152	1.6575000286102295	54	54	-1	-1
Cap	68	6.7366102036420195	6.312014083434401	0.48931575045956266	1.9975000619888306	56	56	-1	-1
ABplpaa	68	7.069037777555677	-8.04893262161174	9.840695035725936	1.7000000476837158	59	59	-1	-1
ABarpap	68	-13.482228177801332	-1.2252769680658062	-1.5505255999723315	1.7000000476837158	60	60	-1	-1
ABalpaa	68	-11.032999884934421	-12.530227877145412	2.119565511090257	1.7000000476837158	62	62	-1	-1
Epr	68	15.619643173071987	-1.8839933812548444	2.52138145097129	2.0399999618530273	63	63	-1	-1
Cpa	68	9.04881973067418	12.033153360727889	-0.10157698914010371	2.0399999618530273	65	65	-1	-1
ABalpap	68	-1.9010698273310611	-10.754149825880688	1.2328146944490959	1.8274999856948853	68	68	-1	-1
ABprpap	68	5.900720478089483	1.700875536413232	-5.245585288962562	1.7425000667572021	71	71	-1	-1
ABplppp	68	10.805002181024257	-0.2237658336504001	2.225869767033763	1.3600000143051147	72	72	-1	-1
ABplpap	68	12.878556962247444	-5.541117796043977	5.265899675345528	1.6150000095367432	76	76	-1	-1
ABprppa	68	4.4789314458630365	10.684865455208627	-5.932966417730656	1.6575000286102295	78	78	-1	-1
ABplaap	68	-8.024591536881129	0.6716161619358325	7.226500217570407	1.784999966621399	81	81	-1	-1
Cpp	68	15.018969837447486	3.743212574248327	3.9969358313776095	1.784999966621399	85	85	-1	-1
ABarppp	68	-8.869379079373399	5.113000031488704	0.785067263064626	1.784999966621399	86	86	-1	-1
ABaraaa	69	-13.596489628951204	-6.344823936824687	-5.664694232546401	1.1475000381469727	2	2	-1	-1
MSap	69	3.9934987203110666	-10.232141326943015	1.1079367492647143	1.7425000667572021	6	6	-1	-1
ABarpaa	69	-21.61606793700172	0.38248966738422213	-1.3127256794485929	1.7000000476837158	7	7	-1	-1
ABarppa	69	-16.394481934407622	7.246520565618775	-0.09791256218148026	1.8274999856948853	10	10	-1	-1
ABprpaa	69	0.5633153039190891	9.15051185219998	-8.677749576944526	1.7425000667572021	11	11	-1	-1
ABalppp	69	1.9362073959040103	-5.419027953991294	2.7448675868085193	1.912500023841858	13	13	-1	-1
D	69	16.98870542120117	4.768609895697419	-2.8238661639255778	1.9550000429153442	14	14	-1	-1
ABalapp	69	-11.215685741279339	-9.170123857961844	7.07919669566991	1.6150000095367432	16	16	-1	-1
Caa	69	-4.004041292880018	11.229060935836658	-2.437061483086599	2.125	17	17	-1	-1
ABprapa	69	-11.525233547059292	10.183059671390298	-2.714338361364134	1.6150000095367432	20	20	-1	-1
ABalaaa	69	-17.563896374279746	-5.665749432077895	1.3490114127593644	1.7425000667572021	22	22	-1	-1
Epl	69	18.875353347178944	-4.672014663958764	-1.5425018495691742	2.1675000190734863	23	23	-1	-1
ABprapp	69	-4.415301134209	8.014887074120256	-8.43992553449575	1.7000000476837158	24	24	-1	-1
ABalaap	69	-6.06291952975282	-4.455946727738051	0.05092171399591716	1.5724999904632568	25	25	-1	-1
MSaa	69	-0.7665007382393456	-9.455674024414831	-3.6004206301613584	2.2100000381469727	30	30	-1	-1
ABalapa	69	-19.015906645152494	-2.942738886393756	8.471477141430327	1.7000000476837158	33	33	-1	-1
ABprppp	69	10.98193484119603	6.533558882076683	-6.188165964479715	1.784999966621399	36	36	-1	-1
Ear	69	8.725839106068785	-1.2472629289423698	-3.169143688278856	1.7425000667572021	37	37	-1	-1
ABaraap	69	-5.539534045012316	-7.143455473177579	-4.529317302764789	1.0625	38	38	-1	-1
ABpraap	69	-10.265730071468402	2.4597574504405957	-6.847398444767461	1.7425000667572021	39	39	-1	-1
ABplapa	69	-9.152241703874815	10.06868407038784	5.950159064803712	1.8700000047683716	40	40	-1	-1
P4	69	20.766826393091527	3.768875691270306	4.476244828546739	1.4875000715255737	42	42	-1	-1
MSpa	69	6.172366294197852	-6.824556786446739	-5.14959704819503	2.2950000762939453	44	44	-1	-1
ABplaaa	69	-18.32539272774362	3.6943415272797226	7.71308736310924	1.9550000429153442	46	46	-1	-1
ABalppa	69	-5.516206996711357	-4.298478849297149	5.108532291702689	1.7000000476837158	47	47	-1	-1
ABpraaa	69	-15.804808338527856	3.2820289559738276	-8.507139128814732	1.7425000667572021	48	48	-1	-1
Eal	69	15.96743217341142	-8.806539950793212	-0.7423014680074866	2.0824999809265137	50	50	-1	-1
ABplppa	69	4.1433295566585855	2.2734676083838634	6.359842047288078	1.6150000095367432	51	51	-1	-1
MSpp	69	10.528195042225343	-9.298390854912874	-0.11613635455457416	2.2100000381469727	52	52	-1	-1
ABplapp	69	-0.813449032021882	3.3430310794693177	5.159475205722974	1.7000000476837158	54	54	-1	-1
Cap	69	6.535929067490641	6.136513091189834	0.523615675154556	1.9550000429153442	56	56	-1	-1
ABplpaa	69	6.288176625760873	-8.37815628049879	9.906783304321069	1.7425000667572021	59	59	-1	-1
ABarpap	69	-13.36407307432598	-1.100962818187675	-1.065721140456137	1.7000000476837158	60	60	-1	-1
ABalpaa	69	-10.850658822137003	-11.960755187718023	2.519287412464128	1.7425000667572021	62	62	-1	-1
Epr	69	16.157500622204065	-1.8026489440703988	2.5035642350286333	2.0824999809265137	63	63	-1	-1
Cpa	69	8.564931425695397	11.630964533872318	0.4861272444610707	1.9550000429153442	65	65	-1	-1
ABalpap	69	-2.184991877395054	-10.401224886316918	1.1668051426468562	1.8700000047683716	68	68	-1	-1
ABprpap	69	5.929277366612217	2.0729067684507942	-6.334576690832268	1.7425000667572021	71	71	-1	-1
ABplppp	69	10.52391411254352	-0.35688405171176807	3.2704362042361668	1.3174999952316284	72	72	-1	-1
ABarapa	69	-6.177627943860704	1.683714946879726	-4.172210711123372	1.0199999809265137	74	1	-1	-1
ABplpap	69	13.236192448928774	-5.935676431737287	5.339522686325223	1.6150000095367432	76	76	-1	-1
ABprppa	69	4.215468569499677	10.737388314139208	-5.941835667305538	1.6575000286102295	78	78	-1	-1
ABplaap	69	-8.037642333633153	0.3916563903405861	6.770893804366605	1.8274999856948853	81	81	-1	-1
ABarapp	69	-1.3058476314044112	-1.0648580757235488	-4.6876023770962165	1.0625	84	1	-1	-1
Cpp	69	15.148056637328196	4.05391687917207	4.446184575801384	1.784999966621399	85	85	-1	-1
ABarppp	69	-8.884548976472091	4.739470643343821	-0.1617012784353985	1.7425000667572021	86	86	-1	-1
ABaraaa	70	-13.301635882481854	-6.511358721342846	-5.6342403958365805	1.3600000143051147	2	2	-1	-1
MSap	70	4.073569457968411	-9.993066173423646	2.5890365933308366	1.2324999570846558	6	6	-1	-1
ABarpaa	70	-21.669322199918422	0.12372128288057732	-1.2631988363986901	1.7000000476837158	7	7	-1	-1
ABarppa	70	-16.617026463369715	6.698239263282986	0.007498792698353629	1.8700000047683716	10	10	-1	-1
ABprpaa	70	0.804914787471735	8.725208683178174	-8.597768897184803	1.784999966621399	11	11	-1	-1
ABalppp	70	1.6142009840638705	-4.951341832316409	3.6751543563736204	1.8700000047683716	13	13	-1	-1
D	70	16.611325642055796	4.883957837849141	-2.3352156164242093	1.784999966621399	14	14	-1	-1
ABalapp	70	-11.43013255541933	-9.045971847626886	6.03847634645268	1.6575000286102295	16	16	-1	-1
Caa	70	-4.037551263332677	11.249503244874598	-2.9498081985177587	2.125	17	17	-1	-1
ABprapa	70	-11.622929476834011	9.75834344087898	-3.1420025186529705	1.6150000095367432	20	20	-1	-1
ABalaaa	70	-17.60833804113776	-5.831697278085566	0.8718204124206246	1.7425000667572021	22	22	-1	-1
Epl	70	19.118357049841674	-4.42413544225616	-1.5907729022216501	2.1675000190734863	23	23	-1	-1
ABprapp	70	-4.383910264103009	7.9008751485326805	-8.41834094736081	1.7425000667572021	24	24	-1	-1
ABalaap	70	-6.0237671394967425	-3.616067412952311	1.4177409536073233	1.7000000476837158	25	25	-1	-1
MSaa	70	-0.8306866975614071	-9.900832563964089	-3.5153380720190355	2.2100000381469727	30	30	-1	-1
ABalapa	70	-19.018025745499163	-3.036308502943392	7.9803150131341045	1.7000000476837158	33	33	-1	-1
ABprppp	70	10.792185401450007	6.5444480448777265	-6.189421754877143	1.784999966621399	36	36	-1	-1
Ear	70	9.033743649290159	-1.1338379418652815	-2.6830834383652347	1.9550000429153442	37	37	-1	-1
ABaraap	70	-4.979813203069526	-6.689330725901912	-4.618245948892286	1.2324999570846558	38	38	-1	-1
ABpraap	70	-10.615957181201129	2.2739542339054712	-7.3194875667236	1.8274999856948853	39	39	-1	-1
ABplapa	70	-9.078528267257475	10.027050374258302	5.957772523981166	1.9550000429153442	40	40	-1	-1
P4	70	20.25400252110916	3.2928108357891395	3.042162120370494	1.9550000429153442	42	42	-1	-1
MSpa	70	6.0161268249044895	-6.834109932683635	-4.638106123161298	2.2950000762939453	44	44	-1	-1
ABplaaa	70	-17.944489629141493	4.345745592402044	7.587347211491895	1.912500023841858	46	46	-1	-1
ABalppa	70	-5.771193471688043	-3.8716775241680246	7.064311555312696	1.7000000476837158	47	47	-1	-1
ABpraaa	70	-15.815740034933212	3.0956388009282163	-8.47158341372231	1.784999966621399	48	48	-1	-1
Eal	70	15.951211200404126	-8.318998637060753	0.18288248635760018	2.0824999809265137	50	50	-1	-1
ABplppa	70	3.946171739963957	2.8647186234133404	6.757052367867095	1.5724999904632568	51	51	-1	-1
MSpp	70	10.655162741759385	-9.081256166538767	-0.1580497384270223	2.2100000381469727	52	52	-1	-1
ABplapp	70	-0.9316041354972353	3.218716929591186	4.674670746206781	1.7425000667572021	54	54	-1	-1
Cap	70	6.335247931339262	5.961012098945266	0.5579155998495493	1.4450000524520874	56	56	-1	-1
ABplpaa	70	6.2123440887968675	-8.430092200918883	9.408007716847392	1.6575000286102295	59	59	-1	-1
ABarpap	70	-13.500568251155297	-0.8313052708829831	-1.116503773903467	1.7000000476837158	60	60	-1	-1
ABalpaa	70	-11.014306668378975	-11.389946481726488	3.429244448474306	1.7425000667572021	62	62	-1	-1
Epr	70	16.388168409351355	-2.414342268137816	2.6191006298807755	2.252500057220459	63	63	-1	-1
Cpa	70	8.95324290124613	11.702006746766207	-0.03807901813271819	2.0399999618530273	65	65	-1	-1
ABalpap	70	-2.23612703996509	-10.56642365427093	1.7074941139929813	1.8274999856948853	68	68	-1	-1
ABprpap	70	6.18180854657022	1.8339937544746003	-6.290151726164965	1.784999966621399	71	71	-1	-1
ABplppp	70	10.004732927395558	-1.1136582922514826	0.36286430071901277	1.4450000524520874	72	72	-1	-1
ABarapa	70	-7.011054020698718	2.3485180683882128	-4.804261192598955	1.0199999809265137	74	74	-1	-1
ABplpap	70	12.908543613243353	-6.328312112355961	5.415735994892664	1.6150000095367432	76	76	-1	-1
ABprppa	70	4.230638466598371	11.110917702284093	-4.995067125805513	1.7000000476837158	78	78	-1	-1
ABplaap	70	-7.864113866894427	0.8683085412720004	7.697333549129119	1.7425000667572021	81	81	-1	-1
ABarapp	70	-0.25128124471438507	-1.8545622856206543	-4.032711518088268	1.0199999809265137	84	84	-1	-1
Cpp	70	15.116665767222207	4.1679288047596454	4.424599988666446	1.8038887977600098	85	85	-1	-1
ABarppp	70	-9.116620982729462	4.677981576686829	-0.1489859408753429	1.784999966621399	86	86	-1	-1
ABaraaa	71	-13.292823286423165	-6.41853818284687	-6.160958239225224	1.5724999904632568	2	2	-1	-1
MSap	71	4.580036036994496	-9.797709810651627	2.549634790253242	1.0625	6	6	-1	-1
ABarpaa	71	-21.584677066895726	0.2684777417966479	-1.2911410923136555	1.7425000667572021	7	7	-1	-1
ABarppa	71	-16.60397566661769	6.978199034878233	0.46310520590215565	1.8274999856948853	10	10	-1	-1
ABprpaa	71	1.0669734447250125	7.999503433523181	-8.460647915197724	1.784999966621399	11	11	-1	-1
ABalppp	71	1.8025462046998117	-5.635413385841861	3.804661879183246	1.8700000047683716	13	13	-1	-1
D	71	16.258979431976407	4.60458500476438	-3.2984668666765704	1.7425000667572021	14	14	-1	-1
ABalapp	71	-11.784934060517406	-9.137456369558715	7.0754293244776285	1.7000000476837158	16	16	-1	-1
Caa	71	-4.46394710470142	11.293222035621946	-1.4293065513740428	2.125	17	17	-1	-1
ABprapa	71	-11.725914683210672	10.00755867914573	-2.6800384366691405	1.6575000286102295	20	20	-1	-1
ABalaaa	71	-17.302552598263055	-5.8118419075581125	0.8667185340380235	1.7000000476837158	22	22	-1	-1
Epl	71	19.129288746247028	-4.23774528721055	-1.6263286173140705	2.1675000190734863	23	23	-1	-1
ABprapp	71	-4.234364290521666	7.911177372823235	-7.9119519007096795	1.784999966621399	24	24	-1	-1
ABalaap	71	-6.0237671394967425	-3.616067412952311	1.4177409536073233	1.8274999856948853	25	25	-1	-1
MSaa	71	-0.5890872140087617	-10.326135732985893	-3.435357392259313	2.2100000381469727	30	30	-1	-1
ABalapa	71	-18.944312308881823	-3.0779421990729308	7.987928472311559	1.6575000286102295	33	33	-1	-1
ABprppp	71	10.65569022462069	6.8141055921824165	-6.240204388324472	1.8274999856948853	36	36	-1	-1
Ear	71	9.1607113488242	-0.9167032534911744	-2.724996822237683	2.1675000190734863	37	37	-1	-1
ABaraap	71	-4.741047701100136	-6.628590737298579	-5.648841258137206	1.4450000524520874	38	38	-1	-1
ABpraap	71	-10.857556664753773	2.699257402927277	-7.399468246483323	1.8274999856948853	39	39	-1	-1
ABplapa	71	-8.79884441788682	9.486986201595261	5.041457819190962	1.8700000047683716	40	40	-1	-1
P4	71	21.398856452541573	3.5081843516920244	4.523181374008896	1.3174999952316284	42	42	-1	-1
MSpa	71	6.197063668591823	-6.937819633980654	-4.110132489375228	2.252500057220459	44	44	-1	-1
ABplaaa	71	-18.25239417236287	4.232320605324955	7.101286961578274	1.9550000429153442	46	46	-1	-1
ABalppa	71	-5.679139961716741	-4.307282917480386	6.637903188421286	1.784999966621399	47	47	-1	-1
ABpraaa	71	-15.98362608186852	3.4793082738204815	-8.54395063430458	1.7425000667572021	48	48	-1	-1
Eal	71	16.03373723308015	-8.267811794694317	-0.3362218978535876	2.125	50	50	-1	-1
ABplppa	71	3.9017300731059406	2.6987707774056693	6.279861367528356	1.5724999904632568	51	51	-1	-1
MSpp	71	10.623771871653396	-8.96724424095119	-0.17963432556195968	2.2100000381469727	52	52	-1	-1
ABplapp	71	-0.8321422485773264	2.202749684050391	3.849796268338926	1.7425000667572021	54	54	-1	-1
Cap	71	6.093648447786616	6.386315267967072	0.47793492008982685	1.9975000619888306	56	56	-1	-1
ABplpaa	71	6.403497747652971	-7.767798972995518	9.28101177483262	1.6575000286102295	59	59	-1	-1
ABarpap	71	-13.563349991367277	-0.6032814197078329	-1.159672948173342	1.7425000667572021	60	60	-1	-1
ABalpaa	71	-11.049935739178302	-11.463073789238182	2.4253356047469232	1.784999966621399	62	62	-1	-1
Epr	71	16.32326756475084	-2.279888211982181	2.0847683904972643	2.0824999809265137	63	63	-1	-1
Cpa	71	8.513081381888775	12.045378540093079	0.40740235509877465	1.5724999904632568	65	65	-1	-1
ABalpap	71	-2.49958991632845	-10.513900795340344	1.6986248644180995	1.8700000047683716	68	68	-1	-1
ABprpap	71	6.076704239846892	1.9896393761917148	-6.3193497724773575	1.784999966621399	71	71	-1	-1
ABplppp	71	10.008971128088895	-0.9265190591522112	1.3451885573114573	1.4450000524520874	72	72	-1	-1
ABarapa	71	-7.504469802972778	2.433121477211439	-4.309252976317559	1.1475000381469727	74	74	-1	-1
ABplpap	71	13.234788229818692	-6.608858822461696	5.467774418737421	1.6575000286102295	76	76	-1	-1
ABprppa	71	4.3780653398330465	11.027650310025013	-4.979840207450604	1.7000000476837158	78	78	-1	-1
ABplaap	71	-7.974860593421173	0.1636325391654354	6.81406297863648	1.8274999856948853	81	81	-1	-1
ABarapp	71	0.6202291979416388	-2.6341264107703766	-4.396956421162613	1.1475000381469727	84	84	-1	-1
Cpp	71	15.2013109002449	4.312685263675718	4.396657732751481	1.8227778673171997	85	85	-1	-1
ABarppp	71	-9.359624685392188	4.430102354984226	-0.1007148882228669	1.784999966621399	86	86	-1	-1
ABaraaa	72	-13.366536723040502	-6.37690448671733	-6.168571698402678	1.6575000286102295	2	2	-1	-1
MSap	72	4.241455504903718	-10.376735646315913	2.6614038139131035	1.6575000286102295	6	6	-1	-1
ABarpaa	72	-21.687662273272384	0.5176929800633985	-0.8291770103298254	1.7425000667572021	7	7	-1	-1
ABarppa	72	-16.762334236257722	6.875076272091701	0.4834340026396664	1.8700000047683716	10	10	-1	-1
ABprpaa	72	1.0465142710243793	8.299905514156368	-8.517788217425082	1.8274999856948853	11	11	-1	-1
ABalppp	72	2.2571627399192753	-5.025643016849079	3.6865351867433565	1.3600000143051147	13	13	-1	-1
D	72	15.147988606114405	5.903021915485545	-2.523040515065727	1.2324999570846558	14	14	-1	-1
ABalapp	72	-11.873817394233436	-9.469352061574057	6.121047323800149	1.7425000667572021	16	16	-1	-1
Caa	72	-3.7201192428160246	10.87613599627289	-2.3710519312843594	2.0399999618530273	17	17	-1	-1
ABprapa	72	-11.46457090719398	9.861466203665511	-3.162331315390481	1.6575000286102295	20	20	-1	-1
ABalaaa	72	-16.98795455932966	-5.699165998534685	0.3348988122667803	1.7425000667572021	22	22	-1	-1
Epl	72	18.854894173478314	-4.371612583325578	-1.599642151796532	2.2100000381469727	23	23	-1	-1
ABprapp	72	-4.245295986927023	7.724787217777625	-7.876396185617258	1.784999966621399	24	24	-1	-1
ABalaap	72	-6.164500517019397	-3.5335490987468927	0.38463406356754876	1.8274999856948853	25	25	-1	-1
MSaa	72	0.10572458565326513	-10.814850923739327	-3.345251672527282	2.252500057220459	30	30	-1	-1
ABalapa	72	-18.94855050957516	-3.2650814321722024	7.0056042157191145	1.7425000667572021	33	33	-1	-1
ABprppp	72	10.329445608045349	7.094652302288149	-6.2922428121692295	1.8274999856948853	36	36	-1	-1
Ear	72	8.803790743379459	-1.1017573919726382	-2.1792059725089565	1.9550000429153442	37	37	-1	-1
ABaraap	72	-4.49804399843741	-6.380711515595976	-5.697112310789683	1.5299999713897705	38	38	-1	-1
ABpraap	72	-11.447264157692473	3.032326971963594	-7.460375919902962	1.8274999856948853	39	39	-1	-1
ABplapa	72	-8.918403740472254	8.68948966099272	4.684905092086965	1.9550000429153442	40	40	-1	-1
P4	72	21.332551392872844	2.969456195593131	4.117101803854996	1.190000057220459	42	42	-1	-1
MSpa	72	6.1452136247852	-6.523405627759892	-4.188857378737524	2.252500057220459	44	44	-1	-1
ABplaaa	72	-18.134239068887517	4.356634755203088	7.586091421094469	1.9550000429153442	46	46	-1	-1
ABalppa	72	-5.800465241447364	-3.6640959820308128	7.533889096473981	1.6150000095367432	47	47	-1	-1
ABpraaa	72	-16.141984651508555	3.376185511033949	-8.523621837567068	1.784999966621399	48	48	-1	-1
Eal	72	15.652119253241437	-8.339603085641867	-0.8298956069446637	2.0824999809265137	50	50	-1	-1
ABplppa	72	4.028697772639982	2.915905465779776	6.237947983655908	1.6575000286102295	51	51	-1	-1
MSpp	72	10.715825381624697	-9.402849634263553	-0.6060426924533693	2.3375000953674316	52	52	-1	-1
ABplapp	72	-0.8081597554199436	2.669099610691249	4.2698469664503085	1.7425000667572021	54	54	-1	-1
Cap	72	6.156430187998596	6.158291416791921	0.5211040943597018	2.0399999618530273	56	56	-1	-1
ABplpaa	72	6.021879767814258	-7.839590263943067	8.787338065741544	1.7425000667572021	59	59	-1	-1
ABarpap	72	-13.626131731579258	-0.37525756853268183	-1.202842122443217	1.7000000476837158	60	60	-1	-1
ABalpaa	72	-10.904627966290297	-11.639910798046897	1.9494003948056107	1.8274999856948853	62	62	-1	-1
Epr	72	15.827732682130112	-2.2888544197085903	2.0886144784824383	2.0824999809265137	63	63	-1	-1
Cpa	72	9.053057931367519	12.22029259382716	0.8807472674523411	1.4450000524520874	65	65	-1	-1
ABalpap	72	-2.5179299896824143	-10.119929098157524	2.132646690486964	1.912500023841858	68	68	-1	-1
ABprpap	72	6.35109881261561	2.1235066723067435	-6.3460362379948965	1.8274999856948853	71	71	-1	-1
ABplppp	72	10.049174594253575	-0.9477104462438112	0.8400553010577523	1.5299999713897705	72	72	-1	-1
ABarapa	72	-7.897734360453436	2.754552805393052	-5.386784831024636	1.3174999952316284	74	74	-1	-1
ABplpap	72	13.485200317513753	-6.941341096047766	5.021039128743329	1.7000000476837158	76	76	-1	-1
ABprppa	72	4.357606166132413	11.3280523906582	-5.036980509677962	1.7000000476837158	78	78	-1	-1
ABplaap	72	-8.063743927137203	-0.16826315284990745	5.859680977959001	1.8700000047683716	81	81	-1	-1
ABarapp	72	1.2639058350336305	-3.2880403694778195	-3.766161730084456	1.3600000143051147	84	84	-1	-1
Cpp	72	15.16992003013891	4.426697189263293	4.375073145616543	1.841666579246521	85	85	-1	-1
ABarppp	72	-9.507051558626861	4.5133697472433045	-0.11594180657777664	1.7425000667572021	86	86	-1	-1
ABaraaa	73	-13.211701472857218	-7.040533731204842	-6.551810891024212	1.7425000667572021	2	2	-1	-1
MSap	73	4.2816589710683965	-10.397927033407512	2.156270557659399	1.784999966621399	6	6	-1	-1
ABarpaa	73	-21.348366859945017	0.517106041552912	-0.32153217328126654	1.784999966621399	7	7	-1	-1
ABarppa	73	-16.721415888856455	6.274272110825328	0.597714607094382	1.8274999856948853	10	10	-1	-1
ABprpaa	73	1.2567228844710352	7.988614270722138	-8.459392124800296	1.8274999856948853	11	11	-1	-1
ABalppp	73	1.8762596413171493	-5.677047081971401	3.812275338360701	1.9975000619888306	13	13	-1	-1
D	73	16.382062074018588	6.168833552640966	-2.57900374368855	1.1475000381469727	14	14	-1	-1
ABalapp	73	-11.325028248696002	-9.201617469344002	6.067674392765072	1.7000000476837158	16	16	-1	-1
Caa	73	-4.039291677114771	10.857778781852758	-0.33019010953202854	1.912500023841858	17	17	-1	-1
ABprapa	73	-11.306212337553948	9.964588966452045	-3.1826601121279916	1.7000000476837158	20	20	-1	-1
ABalaaa	73	-16.68216911645495	-5.679310628007233	0.32979693388417963	1.784999966621399	22	22	-1	-1
Epl	73	19.044643613224334	-4.382501746126621	-1.598386361399105	2.1675000190734863	23	23	-1	-1
ABprapp	73	-4.053427446834331	7.807467671526217	-7.38397826692361	1.784999966621399	24	24	-1	-1
ABalaap	73	-5.974751077273376	-3.5444382615479357	0.3858898539649758	1.8274999856948853	25	25	-1	-1
MSaa	73	0.04153862633120407	-11.260009463288585	-3.2601691143849587	2.252500057220459	30	30	-1	-1
ABalapa	73	-18.89317714631179	-2.91274343111892	7.447239500965434	1.6150000095367432	33	33	-1	-1
ABprppp	73	10.202477908511307	6.877517613914043	-6.250329428296782	1.8700000047683716	36	36	-1	-1
Ear	73	8.960030212672821	-1.0922042457357417	-2.6906968975426895	1.9550000429153442	37	37	-1	-1
ABaraap	73	-4.433143157878761	-6.515165750221491	-5.162781008223584	1.5724999904632568	38	38	-1	-1
ABpraap	73	-11.384482417480493	2.804303120788443	-7.417206745633086	1.784999966621399	39	39	-1	-1
ABplapa	73	-8.96813468393221	9.197473283763118	5.097342331020893	1.8700000047683716	40	40	-1	-1
P4	73	20.788000448028747	2.888860836462348	5.152798991482517	1.2324999570846558	42	42	-1	-1
MSpa	73	6.672139377511918	-6.628451345621058	-4.171118879587759	2.2950000762939453	44	44	-1	-1
ABplaaa	73	-18.21888420191021	4.211878296287017	7.614033677009434	1.9975000619888306	46	46	-1	-1
ABalppa	73	-5.597665004949317	-3.39502537323661	7.99075130007521	1.4875000715255737	47	47	-1	-1
ABpraaa	73	-16.517245330307258	3.585103069735308	-7.543809161769477	1.784999966621399	48	48	-1	-1
Eal	73	15.78120605312215	-8.028898780718125	-0.38064686252088964	2.1675000190734863	50	50	-1	-1
ABplppa	73	3.7229123297652755	2.8960500952523236	6.243049862038508	1.6575000286102295	51	51	-1	-1
MSpp	73	10.47282167896197	-9.650728855966157	-0.5577716398008934	2.3375000953674316	52	52	-1	-1
ABplapp	73	-1.1344043719952834	2.949646320796983	4.217808542605551	1.8274999856948853	54	54	-1	-1
Cap	73	5.673946106171755	6.429285159130639	0.980557532366092	2.0399999618530273	56	56	-1	-1
ABplpaa	73	5.640261787975545	-7.911381554890616	8.293664356650469	1.7000000476837158	59	59	-1	-1
ABarpap	73	-13.594740861473268	-0.48926949412025783	-1.1812575353082797	1.7425000667572021	60	60	-1	-1
ABalpaa	73	-10.59884252341559	-11.620055427519445	1.94429851642301	1.7425000667572021	62	62	-1	-1
Epr	73	15.986091251770144	-2.1857316569220586	2.068285681744928	2.1675000190734863	63	63	-1	-1
Cpa	73	8.543068032884682	11.258184223781095	0.557238674645911	1.3600000143051147	65	65	-1	-1
ABalpap	73	-2.5493208597884043	-10.005917172569948	2.1110621033520265	1.912500023841858	68	68	-1	-1
ABprpap	73	6.1504176764642295	1.948005680062175	-6.311736313299903	1.8274999856948853	71	71	-1	-1
ABplppp	73	9.651335641407567	-0.5319604234589017	1.2715655463317628	1.5724999904632568	72	72	-1	-1
ABarapa	73	-7.960516100665417	2.9825766565682037	-5.429954005294511	1.402500033378601	74	74	-1	-1
ABplpap	73	13.194584763654014	-6.587667435370096	5.972907674991126	1.7425000667572021	76	76	-1	-1
ABprppa	73	4.3399809740150355	11.14241131366625	-3.9835448229006762	1.7000000476837158	78	78	-1	-1
ABplaap	73	-8.691535785893915	0.27956741982764455	6.795068689089289	1.8274999856948853	81	81	-1	-1
ABarapp	73	1.8243415582130087	-3.4135283963769254	-3.235676515503533	1.4875000715255737	84	84	-1	-1
Cpp	73	15.254565163161605	4.571453648179365	4.347130889701578	1.860555648803711	85	85	-1	-1
ABarppp	73	-9.823768697906926	4.307124221670241	-0.07528421310275546	1.784999966621399	86	86	-1	-1
ABaraaa	74	-13.377468419445858	-6.563294641762942	-6.133015983310258	1.7000000476837158	2	2	-1	-1
MSap	74	3.9430784389776186	-10.9769528690718	2.26803958131926	1.784999966621399	6	6	-1	-1
ABarpaa	74	-21.3265034671343	0.8898863516441345	-0.3926436034661069	1.784999966621399	7	7	-1	-1
ABarppa	74	-16.627243278538486	5.932236334062602	0.6624683684991944	1.8700000047683716	10	10	-1	-1
ABprpaa	74	1.2567228844710352	7.988614270722138	-8.459392124800296	1.784999966621399	11	11	-1	-1
ABalppp	74	2.1506542140858653	-5.543179785856373	3.7855888728431624	1.9975000619888306	13	13	-1	-1
D	74	15.636115111786525	6.492349975440388	-2.128420492074456	1.190000057220459	14	14	55	89
ABalapp	74	-11.454115040492987	-9.512321417327984	5.618427521976126	1.784999966621399	16	16	-1	-1
Caa	74	-3.331092886028705	10.367565434992006	-2.275844333169727	2.0824999809265137	17	17	-1	-1
ABprapa	74	-11.422248340682632	9.933844433123546	-3.1763024433479634	1.7425000667572021	20	20	-1	-1
ABalaaa	74	-16.677930915761614	-5.492171394907961	1.3121211904766243	1.7425000667572021	22	22	-1	-1
Epl	74	19.04888181391767	-4.19536251302735	-0.6160621048066605	2.2100000381469727	23	23	-1	-1
ABprapp	74	-4.095750013345679	7.7350894420681815	-7.370007138966127	1.7425000667572021	24	24	-1	-1
ABalaap	74	-6.19377228677872	-3.325967556609681	0.8542116047288336	1.784999966621399	25	25	-1	-1
MSaa	74	0.08386119284255165	-11.18763123383055	-3.2741402423424413	2.252500057220459	30	30	-1	-1
ABalapa	74	-18.911517219665754	-2.5187717339360987	7.881261327034299	1.6575000286102295	33	33	-1	-1
ABprppp	74	10.160155341999959	6.805139384456006	-6.236358300339299	1.8274999856948853	36	36	-1	-1
Ear	74	9.181170522524834	-1.2171053341243612	-2.667856520010325	2.1675000190734863	37	37	-1	-1
ABaraap	74	-4.578450930766767	-6.338328741412776	-4.686845798282272	1.6150000095367432	38	38	-1	-1
ABpraap	74	-11.247987240651176	2.5346455734837527	-7.366424112185757	1.784999966621399	39	39	-1	-1
ABplapa	74	-8.650702663415558	8.824106035161408	5.676098598254292	1.912500023841858	40	40	-1	-1
P4	74	20.704759534116132	3.417286768270684	5.052489514985284	1.274999976158142	42	42	-1	-1
MSpa	74	7.042110779708687	-6.163437435544347	-4.261303316112683	2.252500057220459	44	44	-1	-1
ABplaaa	74	-18.08310390631748	4.521833523157098	7.045402449748343	1.9975000619888306	46	46	-1	-1
ABalppa	74	-5.836094312246693	-3.737223289542509	6.529980252746599	1.7000000476837158	47	47	-1	-1
ABpraaa	74	-16.12681475440986	3.7497148991788323	-7.576853296067044	1.784999966621399	48	48	-1	-1
Eal	74	15.908173752656191	-7.811764092344017	-0.4225602463933378	2.0824999809265137	50	50	-1	-1
ABplppa	74	3.3755192016158087	2.224203721092062	6.881536729087012	1.5724999904632568	51	51	-1	-1
MSpp	74	10.240749672704602	-9.71221792262315	-0.5450563022408377	2.380000114440918	52	52	-1	-1
ABplapp	74	-1.0381126613306444	2.701180160583892	4.773724432306587	1.8274999856948853	54	54	-1	-1
Cap	74	5.771642035946475	6.854001389641957	1.4082216896549284	2.125	56	56	-1	-1
ABplpaa	74	5.874452894579583	-7.756322871683989	8.772111147386635	1.7425000667572021	59	59	-1	-1
ABarpap	74	-13.902645404694644	-0.6026944811973465	-1.6673177852219012	1.784999966621399	60	60	-1	-1
ABalpaa	74	-10.52936728749159	-11.848828356748257	0.9695877190080202	1.784999966621399	62	62	-1	-1
Epr	74	16.093314662882005	-2.2478074836196575	2.5886467931709563	2.252500057220459	63	63	-1	-1
Cpa	74	8.672154832765393	11.56888852870484	1.0064874190696855	1.402500033378601	65	65	-1	-1
ABalpap	74	-2.8974288691744583	-10.098150772555437	2.13013510969211	1.912500023841858	68	68	-1	-1
ABprpap	74	6.034381673335545	1.9172611467336795	-6.305378644519875	1.912500023841858	71	71	-1	-1
ABplppp	74	9.347669298879527	-0.4582461774367189	1.767829553010586	1.784999966621399	72	72	-1	-1
ABarapa	74	-7.5852554218667105	2.7736590978668456	-6.409766681092102	1.4875000715255737	74	74	-1	-1
ABplpap	74	12.835545057862602	-6.866291190401195	6.02753639642363	1.7425000667572021	76	76	-1	-1
ABprppa	74	4.645766416889743	11.162266684193701	-3.988646701283277	1.7000000476837158	78	78	-1	-1
ABplaap	74	-8.77618091891661	0.13481096091157307	6.823010945004255	1.8700000047683716	81	81	-1	-1
ABarapp	74	1.982700127853041	-3.3104056335903937	-3.2560053122410433	1.5724999904632568	84	84	-1	-1
Cpp	74	15.223174293055616	4.68546557376694	4.325546302566641	1.8794444799423218	85	85	-1	-1
ABarppp	74	-9.74793616094292	4.359060142090337	0.42349137437092166	1.7425000667572021	86	86	-1	-1
ABaraaa	75	-13.567217859191882	-6.552405478961898	-6.1342717737076855	1.7425000667572021	2	2	-1	-1
MSap	75	3.8182298397902454	-11.100517940896271	2.801115093487931	1.6150000095367432	6	6	-1	-1
ABarpaa	75	-21.484862036774338	0.7867635888576011	-0.37231480672859635	1.784999966621399	7	7	-1	-1
ABarppa	75	-16.5112072754098	5.9629808673910984	0.6561106997191666	1.8700000047683716	10	10	-1	-1
ABprpaa	75	1.0669734447250125	7.999503433523181	-8.460647915197724	1.8274999856948853	11	11	-1	-1
ABalppp	75	1.7842061313458473	-5.241441688659039	4.238683705252111	2.0399999618530273	13	13	-1	-1
ABalapp	75	-11.742275291250317	-9.346535710863487	4.570093713581441	1.784999966621399	16	16	-1	-1
Caa	75	-3.6552184022573755	10.741681761647374	-1.8367206287182618	2.0824999809265137	17	17	-1	-1
ABprapa	75	-11.317144033959305	9.778198811406433	-3.147104397035571	1.7000000476837158	20	20	-1	-1
ABalaaa	75	-16.416587139744923	-5.638263870388179	0.8298283117552836	1.784999966621399	22	22	-1	-1
Epl	75	19.16491781704636	-4.1646179796988525	-0.6224197735866881	2.1675000190734863	23	23	-1	-1
ABprapp	75	-4.535911532703036	8.078461235395055	-6.924525765734634	1.784999966621399	24	24	-1	-1
ABalaap	75	-6.1514497202673715	-3.2535893271516456	0.8402404767713509	1.8274999856948853	25	25	-1	-1
MSaa	75	-0.0431065066914902	-11.404765922204655	-3.232226858469993	2.252500057220459	30	30	-1	-1
ABalapa	75	-18.70342770656577	-2.9236325939199634	7.448495291362861	1.6575000286102295	33	33	-1	-1
ABprppp	75	10.444077392063953	6.452214444892238	-6.170348748537059	1.8700000047683716	36	36	-1	-1
Ear	75	9.52575521245414	-1.8916237414129173	-3.0498399222344323	2.2100000381469727	37	37	-1	-1
ABaraap	75	-4.672623541084738	-5.99629296465005	-4.751599559687085	1.6575000286102295	38	38	-1	-1
ABpraap	75	-11.16334210762848	2.679402032399824	-7.394366368100722	1.8274999856948853	39	39	-1	-1
ABplapa	75	-9.087694006517642	8.399976743160577	4.740789603916896	1.912500023841858	40	40	-1	-1
P4	75	20.450109253811465	3.5626301656972426	4.516902422021761	1.3600000143051147	42	42	-1	-1
MSpa	75	6.944414849933967	-6.588153666055666	-4.6889674734015205	2.252500057220459	44	44	-1	-1
ABplaaa	75	-18.060525632270178	4.3150010590735475	7.593704880271924	1.9550000429153442	46	46	-1	-1
ABalppa	75	-6.030081952686052	-3.9134733598407365	5.546400205756727	1.8274999856948853	47	47	-1	-1
ABpraaa	75	-15.999847054875817	3.96684958755294	-7.618766679939492	1.784999966621399	48	48	-1	-1
Eal	75	15.769559475480204	-7.635676161588961	-0.96450500813689	2.0399999618530273	50	50	-1	-1
ABplppa	75	3.288754968246445	1.985877645626355	6.418316856705756	1.6150000095367432	51	51	-1	-1
MSpp	75	10.524671722768595	-10.065142862186919	-0.479046750438598	2.3375000953674316	52	52	-1	-1
ABplapp	75	-1.0423508620239816	2.5140409274846207	3.7914001757141413	1.912500023841858	54	54	-1	-1
Dp	75	16.379581235636817	8.189129802867852	-1.94587896924028	0.9350000023841858	55	14	-1	-1
Cap	75	5.528638333283749	6.606122167939353	1.4564927423074043	2.125	56	56	-1	-1
ABplpaa	75	5.7584168914508975	-7.7870674050124835	8.778468816166662	1.7425000667572021	59	59	-1	-1
ABarpap	75	-14.210549947916022	-0.7161194682744341	-2.1533780351355225	1.7425000667572021	60	60	-1	-1
ABalpaa	75	-10.781898467449592	-11.609915342772062	0.9251627543407179	1.7425000667572021	62	62	-1	-1
Epr	75	15.82492424390995	-3.6352192011574074	2.345117943306835	2.634999990463257	63	63	-1	-1
Cpa	75	8.900703519566013	10.863625588087787	0.6308616856256051	1.3600000143051147	65	65	-1	-1
ABalpap	75	-3.0360431463504454	-9.922062841800383	1.588190347948558	1.9550000429153442	68	68	-1	-1
ABprpap	75	6.213199416676211	1.7199818288870248	-6.2685671390300275	1.912500023841858	71	71	-1	-1
ABplppp	75	9.633710453332052	-0.7176013219809727	2.325002169926462	2.1675000190734863	72	72	-1	-1
ABarapa	75	-7.6861215278967	3.1164439526832313	-5.456640470812049	1.5299999713897705	74	74	-1	-1
ABplpap	75	12.728321650792607	-6.8042151852337165	5.5071762218150155	1.7425000667572021	76	76	-1	-1
ABprppa	75	4.66198738989704	10.674725370461243	-4.913830655648364	1.7425000667572021	78	78	-1	-1
ABplaap	75	-8.55292150871793	0.10347948907258964	7.337013450832841	1.6150000095367432	81	81	-1	-1
ABarapp	75	2.0564135644703785	-3.352039329719933	-3.2483918530635885	1.5724999904632568	84	84	-1	-1
Cpp	75	15.26549685956696	4.757843803224976	4.311575174609158	1.8983334302902222	85	85	-1	-1
ABarppp	75	-9.950736397440968	4.0899895332961345	-0.03337082923030743	1.784999966621399	86	86	-1	-1
Da	75	15.872787056772342	4.627112408420128	-2.2830984757865593	1.0199999809265137	89	14	-1	-1
ABaraaa	76	-13.459994452121885	-6.614481484129378	-5.613911599099071	1.7425000667572021	2	2	-1	-1
MSap	76	3.3540858272755063	-11.223496074210255	2.8265457686080424	1.784999966621399	6	6	-1	-1
ABarpaa	76	-21.357894337240296	1.0038982772317089	-0.4142281906010445	1.7425000667572021	7	7	-1	-1
ABarppa	76	-16.109845003107043	6.313982851880234	0.5875108503291802	1.912500023841858	10	10	-1	-1
ABprpaa	76	1.520185760834395	7.936091411791555	-8.450522875225415	1.8274999856948853	11	11	-1	-1
ABalppp	76	1.8600386683098535	-5.189505768238943	4.737459292725788	2.0399999618530273	13	13	-1	-1
ABalapp	76	-11.60013769461758	-8.755871634344496	5.474948871209018	1.784999966621399	16	16	-1	-1
Caa	76	-3.5945557623920648	10.420088293922587	-2.284713582744609	2.1675000190734863	17	17	-1	-1
ABprapa	76	-11.116462897807926	9.953699803651	-3.1814043217305645	1.7000000476837158	20	20	-1	-1
ABalaaa	76	-16.450097110197582	-5.617821561350239	0.3170815963241237	1.784999966621399	22	22	-1	-1
Epl	76	19.502094130027054	-4.2587745347589765	-0.6059370648343516	2.1675000190734863	23	23	-1	-1
ABprapp	76	-4.1694634499630165	7.776723138197722	-7.377620598143582	1.8274999856948853	24	24	-1	-1
ABalaap	76	-6.457235163142079	-3.2734446976790985	0.8453423551539517	1.6575000286102295	25	25	-1	-1
MSaa	76	-0.12775163971418535	-11.549522381120727	-3.204284602555028	2.2950000762939453	30	30	-1	-1
ABalapa	76	-19.009928030677063	-2.363875190272644	6.834183309037042	1.7000000476837158	33	33	-1	-1
ABprppp	76	10.78125370504465	6.358057889832114	-6.153866039784723	1.912500023841858	36	36	-1	-1
Ear	76	9.08842767468004	-2.034295105711181	-1.4937825599982961	2.1675000190734863	37	37	-1	-1
ABaraap	76	-4.92515472104274	-5.757379950673855	-4.796024524354387	1.7000000476837158	38	38	-1	-1
ABpraap	76	-10.973592667882459	2.6685128695987808	-7.393110577703295	1.8274999856948853	39	39	-1	-1
ABplapa	76	-8.815418534095594	8.44027442272597	4.222941010103135	1.9975000619888306	40	40	-1	-1
P4	76	20.091758885893544	4.536801575565324	3.823865550333645	1.7425000667572021	42	42	-1	-1
MSpa	76	6.691883669975965	-6.349240652079471	-4.733392438068822	2.252500057220459	44	44	-1	-1
ABplaaa	76	-18.062644732616846	4.221431442523912	7.102542751975701	1.9550000429153442	46	46	-1	-1
ABalppa	76	-5.735943087453288	-3.5003953701841226	4.957440181758126	1.784999966621399	47	47	-1	-1
ABpraaa	76	-15.947997011069194	3.5524355813321766	-7.540041790577197	1.784999966621399	48	48	-1	-1
Eal	76	15.573116540022161	-7.624037920734258	0.052119173150547926	2.0824999809265137	50	50	-1	-1
ABplppa	76	3.277823271841088	1.7994874905807439	6.4538725717981755	1.7000000476837158	51	51	-1	-1
MSpp	76	10.029136840147864	-10.074109069913328	-0.4752006624534242	2.2950000762939453	52	52	-1	-1
ABplapp	76	-1.1160642986413192	2.5556746236141605	3.7837867165366865	1.912500023841858	54	54	-1	-1
Dp	76	15.905194864590213	9.132556679407438	-2.632558172148367	1.0199999809265137	55	55	-1	-1
Cap	76	5.578369276743703	6.098138545168956	1.0440555033734775	2.1675000190734863	56	56	-1	-1
ABplpaa	76	5.568667451704876	-7.776178242211441	8.777213025769235	1.7425000667572021	59	59	-1	-1
ABarpap	76	-14.590048827408065	-0.6943411426723471	-2.155889615930376	1.784999966621399	60	60	-1	-1
ABalpaa	76	-10.940257037089623	-11.713038105558594	0.9454915510782287	1.784999966621399	62	62	-1	-1
Epr	76	16.55817355663333	-2.704442124480446	3.1826299787592656	2.4225001335144043	63	63	-1	-1
Cpa	76	8.575173784227262	10.564559524018748	1.1982371224892692	1.3174999952316284	65	65	-1	-1
ABalpap	76	-3.223673485749798	-9.817604062449703	2.078096685847353	1.9550000429153442	68	68	-1	-1
ABprpap	76	6.293606349005567	1.6775990547038249	-7.278833651537438	1.8700000047683716	71	71	-1	-1
ABplppp	76	9.330044110804012	-0.6438870759587904	2.821266176605285	1.784999966621399	72	72	-1	-1
ABarapa	76	-7.549626351067382	2.846786405378541	-5.405857837364719	1.5724999904632568	74	74	-1	-1
ABplpap	76	12.540691311393251	-6.699756405883036	5.997082559713811	1.7000000476837158	76	76	-1	-1
ABprppa	76	4.8831276997490525	10.549824282072624	-4.890990278116	1.7425000667572021	78	78	-1	-1
ABplaap	76	-8.698229281605936	0.2803164978813051	7.812948660774154	1.5724999904632568	81	81	-1	-1
ABarapp	76	1.9089866912357034	-3.268771937460854	-3.263618771418498	1.6575000286102295	84	84	-1	-1
Cpp	76	15.276428555972318	4.944233958270587	4.276019459516737	1.917222261428833	85	85	-1	-1
ABarppp	76	-9.77403775444697	3.7991405988998443	-0.4877214520366824	1.8274999856948853	86	86	-1	-1
Da	76	15.7387727183248	2.876473705497932	-2.96700588368216	1.0199999809265137	89	89	-1	-1
ABaraaa	77	-13.533707888739222	-6.572847787999837	-5.621525058276525	1.784999966621399	2	2	-1	-1
MSap	77	3.238049824146821	-11.254240607538751	2.83290343738807	1.5724999904632568	6	6	-1	-1
ABarpaa	77	-21.168144897494273	0.9930091144306644	-0.4129724002036174	1.8274999856948853	7	7	-1	-1
ABarppa	77	-16.056590740190337	6.57275123638388	0.5379840072792772	1.8700000047683716	10	10	-1	-1
ABprpaa	77	1.6457492412583556	7.480043709441253	-8.364184526685664	1.8700000047683716	11	11	-1	-1
ABalppp	77	1.4805397888178091	-5.167727442636856	4.734947711930934	2.0399999618530273	13	13	-1	-1
ABalapp	77	-11.695714524045632	-9.08701824830618	5.538446842216404	1.784999966621399	16	16	-1	-1
Caa	77	-3.6164191552027787	10.047307983831365	-2.2136021525597687	2.125	17	17	-1	-1
ABprapa	77	-10.926713458061903	9.942810640849958	-3.1801485313331375	1.7000000476837158	20	20	-1	-1
ABalaaa	77	-16.468437183551547	-5.223849864167417	0.7511034223929882	1.784999966621399	22	22	-1	-1
Epl	77	19.334208083091745	-3.8751050618667096	-0.6783042854166188	2.252500057220459	23	23	-1	-1
ABprapp	77	-3.885541399899023	7.423798198633952	-7.311611046341342	1.8700000047683716	24	24	-1	-1
ABalaap	77	-6.457235163142079	-3.2734446976790985	0.8453423551539517	1.7425000667572021	25	25	-1	-1
MSaa	77	-0.20146507633152289	-11.507888684991189	-3.211898061732483	2.2950000762939453	30	30	-1	-1
ABalapa	77	-18.98065626091774	-2.5714567324098536	6.364605767875757	1.6575000286102295	33	33	-1	-1
ABprppp	77	11.13888919172598	5.963499254138805	-6.080243028805028	1.912500023841858	36	36	-1	-1
Ear	77	8.571029399248596	-2.4160416235288125	-1.4188250418282817	2.2100000381469727	37	37	-1	-1
ABaraap	77	-4.914223024637383	-5.570989795628245	-4.831580239446807	1.7425000667572021	38	38	-1	-1
ABpraap	77	-10.699198095113742	2.8023801657138088	-7.419797043220833	1.784999966621399	39	39	-1	-1
ABplapa	77	-9.156118166533043	7.767678970512048	3.843547905466775	1.9550000429153442	40	40	-1	-1
P4	77	20.55166470579867	4.472640832719799	2.8161124922559164	1.3600000143051147	42	42	-1	-1
MSpa	77	7.228336899997959	-6.941078605619436	-4.622957921599281	2.252500057220459	44	44	-1	-1
ABplaaa	77	-17.94660872948816	4.252175975852408	7.096185083195673	1.9975000619888306	46	46	-1	-1
ABalppa	77	-5.998691082580061	-4.0274852854283125	5.567984792891665	1.8700000047683716	47	47	-1	-1
ABpraaa	77	-15.66267074189512	3.872693032492816	-7.6022839711871555	1.784999966621399	48	48	-1	-1
Eal	77	15.700084239556203	-7.4069032323601505	0.010205789278099786	2.1675000190734863	50	50	-1	-1
ABplppa	77	3.3719958821590583	1.4574517138180176	6.518626333202988	1.6150000095367432	51	51	-1	-1
MSpp	77	10.513740026363234	-10.25153301723253	-0.44349103534617784	2.2950000762939453	52	52	-1	-1
ABplapp	77	-1.3678805973627344	2.2149748634155815	4.358775612577805	1.8700000047683716	54	54	-1	-1
Dp	77	15.057666915091572	10.378470731198018	-1.8482625709626415	1.1475000381469727	55	55	-1	-1
Cap	77	5.873223023213053	5.931603760650797	1.0745093400832968	2.125	56	56	-1	-1
ABplpaa	77	5.170828498858867	-7.360428219426533	9.208723271043246	1.6575000286102295	59	59	-1	-1
ABarpap	77	-14.420758561362675	-0.4048282248402042	-2.2117741277603074	1.784999966621399	60	60	-1	-1
ABalpaa	77	-10.976937183797553	-10.92509471119295	1.8135352032159577	1.8274999856948853	62	62	-1	-1
Epr	77	16.841380725460738	-2.477754289869442	2.6292256698530845	2.2100000381469727	63	63	-1	-1
Cpa	77	8.522634402547144	9.726178365340326	1.8671778262475927	1.4450000524520874	65	65	-1	-1
ABalpap	77	-3.2811659493598397	-10.263511680052622	1.1452992723048112	1.9975000619888306	68	68	-1	-1
ABprpap	77	6.271742956194854	1.3048187446126023	-7.207722221352597	1.8700000047683716	71	71	-1	-1
ABplppp	77	8.939613534906613	-0.8084989054023138	2.8543103109028514	1.9975000619888306	72	72	-1	-1
ABarapa	77	-7.6861215278967	3.1164439526832313	-5.456640470812049	1.6150000095367432	74	74	-1	-1
ABplpap	77	12.277228435029892	-6.647233546952454	5.988213310138929	1.784999966621399	76	76	-1	-1
ABprppa	77	4.798482566726357	10.405067823156553	-4.863048022201035	1.784999966621399	78	78	-1	-1
ABplaap	77	-8.396682039424565	0.11303263530948615	6.825522525799109	1.4450000524520874	81	81	-1	-1
ABarapp	77	1.9177992872943919	-3.1759513989648784	-3.7903366148071402	1.6150000095367432	84	84	-1	-1
Cpp	77	15.245037685866327	5.058245883858162	4.2544348723818	1.9361112117767334	85	85	-1	-1
ABarppp	77	-9.544084848536272	3.7670600490072004	-0.9915989178929605	1.784999966621399	86	86	-1	-1
Da	77	15.318381034794582	1.6666482532924372	-1.7167186151026896	1.1475000381469727	89	89	-1	-1
ABaraaa	78	-13.40674018920518	-6.35571309962573	-5.663438442148973	1.784999966621399	2	2	-1	-1
MSap	78	3.4715260495142726	-10.519569150157349	2.691936367415816	2.125	6	6	-1	-1
ABarpaa	78	-21.232330856816333	0.5478505748814083	-0.32788984206129407	1.784999966621399	7	7	-1	-1
ABarppa	78	-16.17262674331902	6.542006703055384	0.544341676059305	1.8700000047683716	10	10	-1	-1
ABprpaa	78	1.3713546684896387	7.346176413326225	-8.337498061168127	1.8700000047683716	11	11	-1	-1
ABalppp	78	1.8381752754991396	-5.562286078330166	4.808570722910629	1.912500023841858	13	13	-1	-1
ABalapp	78	-11.49291429563131	-8.817947996451736	5.995307172182805	1.784999966621399	16	16	-1	-1
Caa	78	-3.9645271645888336	9.955074383845878	-2.194529146219685	2.125	17	17	-1	-1
ABprapa	78	-11.243430597341968	9.736565115276893	-3.139490937858117	1.7000000476837158	20	20	-1	-1
ABalaaa	78	-16.2268376999989	-5.649153033189223	0.8310841021527107	1.8274999856948853	22	22	-1	-1
Epl	78	19.428380693409714	-4.217140838629436	-0.6135505240118064	2.2100000381469727	23	23	-1	-1
ABprapp	78	-4.15993597266774	7.289930902518924	-7.2849245808238035	1.8700000047683716	24	24	-1	-1
ABalaap	78	-6.4149125966307325	-3.2010664682210623	0.831371227196469	1.784999966621399	25	25	-1	-1
MSaa	78	0.09338867013782724	-11.674423469509346	-3.1814442250226636	2.2950000762939453	30	30	-1	-1
ABalapa	78	-18.812770213982432	-2.9551262053021206	6.436972988458024	1.7425000667572021	33	33	-1	-1
ABprppp	78	11.212602628343317	5.921865558009265	-6.072629569627574	1.912500023841858	36	36	-1	-1
Ear	78	8.49307776193792	-2.561547160498544	-2.4087627575981814	2.2950000762939453	37	37	-1	-1
ABaraap	78	-5.12583585719412	-5.932880942918423	-4.761724599659393	1.784999966621399	38	38	-1	-1
ABpraap	78	-11.06776527820043	3.010548646361507	-7.457864339108108	1.8274999856948853	39	39	-1	-1
ABplapa	78	-8.808010157146988	7.859912570497536	3.8244748991266917	1.9550000429153442	40	40	-1	-1
P4	78	19.814530339625296	4.8889777940151955	2.739977900481368	1.3600000143051147	42	42	-1	-1
MSpa	78	7.397627166043348	-6.651565687787293	-4.678842433429212	2.3375000953674316	44	44	-1	-1
ABplaaa	78	-18.001982092751536	3.8998379747991265	6.654549797949354	1.9550000429153442	46	46	-1	-1
ABalppa	78	-5.818469120129315	-3.5515822125505583	5.476544565969314	1.8274999856948853	47	47	-1	-1
ABpraaa	78	-16.06403301419788	3.521691048003681	-7.533684121797169	1.784999966621399	48	48	-1	-1
Eal	78	15.622132602245529	-7.552408769329883	-0.9797319264917996	2.1675000190734863	50	50	-1	-1
ABplppa	78	3.826612417378522	2.0672220828108	6.400499640763099	1.6575000286102295	51	51	-1	-1
MSpp	78	10.40863571963991	-10.095887395515415	-0.4726890816585705	2.252500057220459	52	52	-1	-1
ABplapp	78	-1.6108843000254611	1.9670956417129781	4.407046665230281	1.274999976158142	54	54	-1	-1
Dp	78	14.953966827478325	11.207298743639543	-2.0057123496872324	1.274999976158142	55	55	-1	-1
Cap	78	5.819253875017899	6.252447971852043	0.5046213856073654	2.125	56	56	-1	-1
ABplpaa	78	5.231491138724179	-7.682021687151317	8.760730317016899	1.7425000667572021	59	59	-1	-1
ABarpap	78	-14.579117131002707	-0.5079509876267367	-2.1914453310227966	1.7425000667572021	60	60	-1	-1
ABalpaa	78	-10.894411151121526	-10.873907868826514	1.2944308190047704	1.8274999856948853	62	62	-1	-1
Epr	78	16.568390371802103	-1.9384391952600617	2.527660402958425	1.5299999713897705	63	63	-1	-1
Cpa	78	9.226948136141353	10.583078877982052	0.6829001094703624	1.3600000143051147	65	65	-1	-1
ABalpap	78	-3.395082852141856	-10.200686596831481	1.6428190693810616	1.9975000619888306	68	68	-1	-1
ABprpap	78	6.144775256660812	1.0876840562384955	-7.165808837480149	1.8700000047683716	71	71	-1	-1
ABplppp	78	9.224939804080686	-0.488241454241675	2.7920681302928925	1.6575000286102295	72	72	-1	-1
ABarapa	78	-7.62333978768472	2.888420101508081	-5.413471296542174	1.6575000286102295	74	74	-1	-1
ABplpap	78	12.80627328810328	-6.658709648263984	6.497113937584915	1.8274999856948853	76	76	-1	-1
[truncated: 1,039 more rows]
