# Supplementary material for: Wnt Signaling Induces Asymmetric Dynamics in the Actomyosin Cortex of the C. elegans Endomesodermal Precursor Cell
Source: Front Cell Dev Biol. 2021 Sep 17;9:702741. doi: 10.3389/fcell.2021.702741 (PMC8484649; doi:10.3389/fcell.2021.702741)
Supplement: Supplementary file 2 [file Data_Sheet_1.ZIP › supplementary_material/lineages/dshUnScaledLineages/E5-210619LineageNaligned.gr]

cell	time	x	y	z	radius	self	parent	child1	child2
Nucleus4	1	16.714577416015587	-1.7331097733816103	1.7242960741773592	4.632500171661377	85	-1	-1	-1
Nucleus5	1	-5.935814803137068	-1.6367056574046845	1.3321078302627165	2.890000104904175	86	-1	-1	-1
Nucleus4	2	15.641335650548207	-2.152926525523407	1.8166596795425973	4.420000076293945	85	85	-1	-1
Nucleus5	2	-5.1376802061792635	-0.7665178467799405	0.5594634256307068	2.1675000190734863	86	86	235	167
Nucleus4	3	15.06519417483383	-4.5759129580804885	2.5696689026085013	1.912500023841858	85	85	193	192
ABa	3	-7.908136762661748	-1.9031965005531748	2.3909061133979526	1.6150000095367432	167	86	-1	-1
ABp	3	-4.8858054027390585	2.4213471438666705	-1.5017743501405474	1.5724999904632568	235	86	-1	-1
ABa	4	-8.173716248985416	0.8627065967446738	2.020537711870996	2.1675000190734863	167	167	-1	-1
EMS	4	10.881227117692687	-5.609709495532732	2.2114304734909482	1.6575000286102295	192	85	-1	-1
P2	4	14.582806562351797	-8.402671998717512	2.7249677392396823	1.5299999713897705	193	85	-1	-1
ABp	4	-1.9237119373723641	5.019895996483658	-0.6415148207780162	2.2100000381469727	235	235	-1	-1
ABa	5	-9.491389011059413	-0.43381350112155437	1.8585988496493888	2.8475000858306885	167	167	-1	-1
EMS	5	10.947396678761892	-5.558197938620422	2.197532673507849	1.6575000286102295	192	192	-1	-1
P2	5	17.859745770147416	-5.788745051165713	2.5419220991420297	1.6150000095367432	193	193	-1	-1
ABp	5	-1.913893613934907	5.005656164540658	-1.6872804874964291	2.8475000858306885	235	235	-1	-1
ABa	6	-9.645593976050833	0.6521585904260555	2.0303121741836136	3.2725000381469727	167	167	-1	-1
EMS	6	9.151145527081642	-8.099656078688753	2.9406999075408353	2.2950000762939453	192	192	-1	-1
P2	6	17.192331700145225	-6.037571660668798	3.1207949608566232	2.252500057220459	193	193	-1	-1
ABp	6	1.998058144436483	6.61803352126072	-0.9995319395140986	3.315000057220459	235	235	-1	-1
ABa	7	-11.759210707389656	1.5856097676670435	3.22484903326621	3.612499952316284	167	167	-1	-1
EMS	7	7.954374968525802	-8.760575143490318	3.6307551691202247	2.9750001430511475	192	192	-1	-1
P2	7	18.50281272835207	-5.121310451264459	2.8788137097814954	2.890000104904175	193	193	-1	-1
ABp	7	4.522930389299071	7.919055397796324	-0.7917763396727115	3.697499990463257	235	235	-1	-1
ABa	8	-14.369026486434635	1.5502813003762297	4.184699876107497	3.867500066757202	167	167	-1	-1
EMS	8	7.043392575678727	-8.597379796446734	3.0175028725107214	3.2300000190734863	192	192	-1	-1
P2	8	21.36277755697706	-4.475567121349673	1.7333703042097053	3.2300000190734863	193	193	-1	-1
ABp	8	5.553196390481504	8.909799171114441	0.5074941377865696	3.867500066757202	235	235	-1	-1
ABa	9	-15.583272382464603	6.346978660127789E-4	3.057123992961869	3.995000123977661	167	167	-1	-1
EMS	9	6.187288145906374	-9.01498090862975	2.5923034674561998	3.442500114440918	192	192	-1	-1
P2	9	22.68793269416976	-5.128560005779455	0.9435512152698189	3.442500114440918	193	193	-1	-1
ABp	9	7.304281150183827	8.92202524662713	0.5721296699059084	3.9100000858306885	235	235	-1	-1
ABa	10	-14.854253895690055	-0.4737847445853751	0.6107474379522958	3.995000123977661	167	167	-1	-1
EMS	10	5.378724624715819	-9.228751433122303	2.62907587288904	3.5275001525878906	192	192	-1	-1
P2	10	22.239274555045398	-5.893509062620797	1.1708370095158702	3.569999933242798	193	193	-1	-1
ABp	10	6.512727686297882	9.074273778653465	-0.03294347808293008	3.952500104904175	235	235	-1	-1
ABa	11	-14.32798927687623	-0.18990205007176214	-0.5102258800440499	4.164999961853027	167	167	-1	-1
EMS	11	3.8826451064786376	-10.185577384421702	2.8767757753266023	3.612499952316284	192	192	-1	-1
P2	11	21.62598252669686	-4.916068741782343	0.8339641290969759	3.5275001525878906	193	193	-1	-1
ABp	11	6.67265111059943	7.722012727485836	-0.6445516645007523	4.037499904632568	235	235	-1	-1
ABa	12	-13.471884847103876	0.22769906211125313	-0.08502647498952831	3.6549999713897705	167	167	-1	-1
EMS	12	3.7737904223760337	-11.995933790915592	2.926629593675994	3.740000009536743	192	192	-1	-1
P2	12	21.324153631288922	-1.7216890855575948	-0.20032649998987417	3.697499990463257	193	193	-1	-1
ABp	12	5.364651351337117	7.57613873305556	-1.1744171612116583	3.7825000286102295	235	235	-1	-1
ABa	13	-13.174194482605337	1.041944035906125	0.19135294120108048	3.0174999237060547	167	167	131	129
EMS	13	2.628660636529318	-12.200973140349678	3.472785860907929	3.825000047683716	192	192	-1	-1
P2	13	20.905270422020678	-0.8417632216592285	0.026978024476748907	3.7825000286102295	193	193	-1	-1
ABp	13	5.237168014747103	5.918101357339818	-0.6486937323918055	2.932500123977661	235	235	-1	-1
ABal	14	-13.593329764840018	-0.00903285665579645	3.1381178223225366	2.0399999618530273	129	3	-1	-1
ABar	14	-13.3612662471927	0.3548314459291528	-0.6467433826168157	2.125	131	3	-1	-1
EMS	14	3.2645358608668174	-11.913797428910314	3.405757358250661	3.995000123977661	192	192	-1	-1
P2	14	19.486507247055098	0.05011672847353639	0.7366683615904447	3.867500066757202	193	193	-1	-1
ABp	14	4.3091755645954155	5.715277647864513	-0.6201004755796299	2.1675000190734863	235	235	158	109
ABpr	15	8.240298689672201	6.776466859508814	-4.483359959180821	2.380000114440918	109	2	-1	-1
ABal	15	-15.610711364001965	0.2910329274793133	2.963097547184378	2.549999952316284	129	129	-1	-1
ABar	15	-13.382734696453497	2.3098434723827226	-3.9001250469327378	2.634999990463257	131	131	-1	-1
ABpl	15	5.644934264938836	7.258347829250203	3.1411071972845765	2.7200000286102295	158	2	-1	-1
EMS	15	3.033732410573439	-10.222919608142826	2.855496483568815	2.507499933242798	192	192	-1	-1
P2	15	18.20745831217228	-4.000282274706321	2.5084265780339674	3.995000123977661	193	193	-1	-1
ABpr	16	9.129560560292044	6.637380782458509	-4.404028970232407	2.7200000286102295	109	109	-1	-1
ABal	16	-15.768725551869165	-1.2048159794079982	2.3850036120951903	2.805000066757202	129	129	-1	-1
ABar	16	-11.87359966441326	2.2157534171450393	-4.861638730186277	2.8475000858306885	131	131	-1	-1
ABpl	16	5.490729299947416	8.344319920797812	3.3128205218188014	2.932500123977661	158	158	-1	-1
EMS	16	2.8104113353987628	-10.48155476967135	1.3534776577254757	1.7000000476837158	192	192	217	76
P2	16	17.311760629106356	-6.048518475686046	3.128974109477287	3.995000123977661	193	193	-1	-1
MS	17	0.19441181687413547	-10.773302758531903	0.29374666430366414	1.274999976158142	76	5	-1	-1
ABpr	17	9.42739624541636	6.2867398208744305	-4.805488586270911	3.059999942779541	109	109	-1	-1
ABal	17	-16.46357860340872	-1.1632443592977824	2.869850028032292	3.1449999809265137	129	129	-1	-1
ABar	17	-10.31606101449816	3.6142189613434232	-6.299004201338956	3.059999942779541	131	131	-1	-1
ABpl	17	4.517425137192028	6.777150082145817	4.827055577012415	3.2725000381469727	158	158	-1	-1
P2	17	16.9260348606856	-5.725279801020999	3.0104102178378036	4.037499904632568	193	193	-1	-1
E	17	5.512827662662806	-10.808952341973672	2.0894171836449447	1.4450000524520874	217	192	-1	-1
MS	18	0.10814032876049465	-11.319043132747975	-0.060300900423106985	1.9550000429153442	76	76	-1	-1
ABpr	18	9.130568590210883	6.761219858825163	-6.019691600848022	3.315000057220459	109	109	-1	-1
ABal	18	-18.65774836355105	-1.0418225158928847	3.2704444605045206	3.3575000762939453	129	129	-1	-1
ABar	18	-9.550075864000345	5.164933328093637	-8.341441912831224	3.5275001525878906	131	131	-1	-1
ABpl	18	1.9077546787728223	5.576935679476052	5.109067387624588	3.569999933242798	158	158	-1	-1
P2	18	17.6547627062086	-3.869927372714485	1.9197117272864574	2.5924999713897705	193	193	-1	-1
E	18	6.889478251938855	-9.841179575657026	1.8335381325867182	2.0399999618530273	217	217	-1	-1
MS	19	-1.5823479730256405	-12.17835491763278	-0.37677931052031255	2.549999952316284	76	76	-1	-1
ABpr	19	9.307356751191268	6.939863799555374	-6.595306308458409	3.3575000762939453	109	109	-1	-1
ABal	19	-18.861112832307068	0.35865707526130564	2.814210031600166	3.5275001525878906	129	129	-1	-1
ABar	19	-7.933094142245007	6.757360312457697	-7.737147691467792	3.7825000286102295	131	131	-1	-1
ABpl	19	0.3528426539593632	3.7839711243472833	5.096746171112871	3.612499952316284	158	158	-1	-1
P2	19	17.992947566047558	-4.396996635069994	1.5763038084385803	1.8274999856948853	193	193	31	188
E	19	7.534163805326306	-9.692083063052811	2.3364056861774016	2.7200000286102295	217	217	-1	-1
C	20	17.708594106610708	-0.31388857161504385	2.3596440496111972	1.4450000524520874	31	8	-1	-1
MS	20	-4.208020494361951	-13.620749009929284	-1.068583669452825	2.890000104904175	76	76	-1	-1
ABpr	20	9.898928257312571	5.9865327487101965	-6.792354735700603	3.442500114440918	109	109	-1	-1
ABal	20	-18.517354833783752	0.7301847886647259	2.7087462830978053	3.697499990463257	129	129	-1	-1
ABar	20	-6.009466406315402	7.861067136402529	-6.964417029894911	3.867500066757202	131	131	-1	-1
ABpl	20	0.12045917676829856	1.732512405193622	5.744291645676413	3.6549999713897705	158	158	-1	-1
P3	20	18.067209696694032	-6.937175038123321	2.3922855547778186	1.3600000143051147	188	8	-1	-1
E	20	8.594495377616406	-9.386236239752886	2.280016829399027	3.059999942779541	217	217	-1	-1
C	21	17.48001985229542	0.21647370766621588	3.7569967837981517	2.0399999618530273	31	31	-1	-1
MS	21	-5.143961412475319	-12.396767265259218	-2.5477094964933538	3.1449999809265137	76	76	-1	-1
ABpr	21	10.847022634508692	6.683585275489262	-6.453002627802908	3.569999933242798	109	109	-1	-1
ABal	21	-19.989087240223398	-0.6452491530328431	2.040681713181309	3.697499990463257	129	129	-1	-1
ABar	21	-5.498883926406273	9.590364848383608	-5.92188987941088	3.825000047683716	131	131	-1	-1
ABpl	21	-1.5143952760533783	-1.5146589379604274	6.71966566847191	3.7825000286102295	158	158	-1	-1
P3	21	18.245761773482993	-8.441755120069102	1.3048077578895354	1.8700000047683716	188	188	-1	-1
E	21	10.411749698387936	-9.322498607327885	2.330754561535266	3.1449999809265137	217	217	-1	-1
C	22	18.35637152973798	-0.03658229822595882	3.87230252133343	2.5924999713897705	31	31	-1	-1
MS	22	-5.488475332419701	-10.9612315890945	-3.5460443816794616	3.2725000381469727	76	76	-1	-1
ABpr	22	10.6985361288274	7.5032684074168525	-6.72118416515228	3.612499952316284	109	109	-1	-1
ABal	22	-20.540164251004285	-1.0332323383380455	1.6179428053850162	3.825000047683716	129	129	124	11
ABar	22	-6.300255713729674	9.756853212352942	-5.481197360681307	3.9100000858306885	131	131	-1	-1
ABpl	22	-1.296502018937281	-3.3195066875697856	7.305901291740619	3.867500066757202	158	158	-1	-1
P3	22	18.018340834180986	-8.952439409274643	0.4086597368810114	2.4225001335144043	188	188	-1	-1
E	22	11.067872170395644	-9.705980013963712	1.9538323913587543	3.1024999618530273	217	217	-1	-1
ABala	23	-20.793550897286625	-0.6069705498483772	1.4715833137793335	2.890000104904175	11	5	-1	-1
C	23	19.480391394152758	-0.44961113298778344	4.573862612357989	2.890000104904175	31	31	-1	-1
MS	23	-5.561981947981835	-10.22811609908975	-3.258227662763982	3.442500114440918	76	76	-1	-1
ABpr	23	10.453959811595007	7.791450997071371	-6.297647600510013	3.6549999713897705	109	109	-1	-1
ABalp	23	-18.68417935070091	-0.6275849193874362	1.5607562917606654	2.252500057220459	124	5	-1	-1
ABar	23	-6.567560547576805	9.945305705108591	-3.975920380733762	3.9100000858306885	131	131	-1	-1
ABpl	23	-1.1422970539458597	-4.405478779117395	7.134187967206394	3.825000047683716	158	158	-1	-1
P3	23	18.82866830671145	-10.421893197983573	-0.13997666547897492	2.7200000286102295	188	188	-1	-1
E	23	10.641797227260245	-9.206313038527234	1.777216802528643	3.2300000190734863	217	217	-1	-1
ABala	24	-18.742003862889682	-1.3398841563246562	-0.31492655015497906	2.677500009536743	11	11	-1	-1
C	24	19.114767552776435	0.367856358981026	4.823244085428375	3.059999942779541	31	31	-1	-1
MS	24	-5.482902193735347	-10.06263461333557	-3.308100211333945	3.569999933242798	76	76	-1	-1
ABpr	24	9.918022154438164	6.356922489647303	-4.808746740375117	2.3375000953674316	109	109	59	211
ABalp	24	-17.658478493815323	-0.41159875493610015	1.0064208759080657	1.6575000286102295	124	124	-1	-1
ABar	24	-5.812973747414129	7.767923363880655	-3.774786076262229	2.805000066757202	131	131	169	68
ABpl	24	0.15689237626650124	-4.121525585851968	7.094157407669348	2.507499933242798	158	158	220	3
P3	24	19.48054555843472	-9.892537506391973	0.7668119090576937	2.805000066757202	188	188	-1	-1
E	24	10.468498329611894	-8.490730397391236	-0.03467696061336767	3.3575000762939453	217	217	-1	-1
ABplp	25	-0.4672544755257316	-7.271052040328396	4.925718458968696	2.125	3	1	-1	-1
ABala	25	-18.27528910378809	-4.345751303290465	-1.435937328592468	1.912500023841858	11	11	-1	-1
C	25	17.41370497060044	1.3298480861328557	4.448733616010365	3.1449999809265137	31	31	-1	-1
ABprp	25	7.818643570207877	9.215777379191023	-2.128530622469938	1.9550000429153442	59	11	-1	-1
ABara	25	-6.404254612283881	6.391482543967932	-4.9334157134782615	1.9550000429153442	68	2	-1	-1
MS	25	-5.097321745940366	-9.220987352621668	-2.511697287465348	3.4850001335144043	76	76	-1	-1
ABalp	25	-18.98464162539553	0.11755476260153408	3.4119016878143165	1.9550000429153442	124	124	-1	-1
ABarp	25	-5.8497657722194285	8.595269906626717	-0.36357015717461083	1.9550000429153442	169	131	-1	-1
P3	25	19.2804182800443	-9.528734089831866	0.6425293660557747	2.8475000858306885	188	188	-1	-1
ABpra	25	9.054726026329995	5.5590621984769015	-5.6378671663756235	2.1675000190734863	211	109	-1	-1
E	25	11.428029625428271	-8.326255789852212	-0.5751145764828673	3.442500114440918	217	217	-1	-1
ABpla	25	-0.562918387865884	-3.019168521154392	6.713130630042926	2.2100000381469727	220	158	-1	-1
ABplp	26	-0.5981203231071198	-6.7275273060711065	5.7973290341152275	1.9550000429153442	3	3	-1	-1
ABala	26	-18.05283272170989	-5.375843016041005	1.003904612115319	2.1675000190734863	11	11	-1	-1
C	26	15.69811360006436	2.696207971739856	3.944221952228	3.2300000190734863	31	31	-1	-1
ABprp	26	8.51025943138183	10.210881933674887	-2.9453289243094756	2.0399999618530273	59	59	-1	-1
ABara	26	-6.333694510304461	4.365271067273865	-6.908863290403655	2.125	68	68	-1	-1
MS	26	-4.408904506846898	-11.449881250761914	-2.296665183010715	3.4850001335144043	76	76	-1	-1
ABalp	26	-19.333255409467238	1.3010413110892305	3.0194376074630243	2.2100000381469727	124	124	-1	-1
ABarp	26	-6.673614003191134	10.592930930157472	-1.5605975797945941	2.2100000381469727	169	169	-1	-1
P3	26	19.99112807387518	-8.16324008493639	1.8093381518924716	2.932500123977661	188	188	-1	-1
ABpra	26	10.079709530079622	3.321437125278188	-5.932218923720086	1.9550000429153442	211	211	-1	-1
E	26	11.109229339497793	-9.758568947842994	0.3962223655830175	3.442500114440918	217	217	-1	-1
ABpla	26	-2.2182039772686584	-0.17012218363611087	7.312455060390173	2.0824999809265137	220	220	-1	-1
ABplp	27	-0.7477609564751521	-4.866796652617593	7.82264791509383	2.507499933242798	3	3	-1	-1
ABala	27	-18.356386866144334	-4.758913094836906	1.8452590900374215	2.5924999713897705	11	11	-1	-1
C	27	14.91669841915962	4.521811088391902	5.4306988678965595	3.315000057220459	31	31	-1	-1
ABprp	27	10.315756873989358	9.119603068771216	-5.152117198781851	2.4225001335144043	59	59	-1	-1
ABara	27	-5.980980862105422	3.4338336464631873	-7.122270014887178	2.3375000953674316	68	68	-1	-1
MS	27	-4.861807830724365	-11.301993499901325	-0.7856695517007348	3.6549999713897705	76	76	-1	-1
ABalp	27	-18.551268196052316	3.0939353674661856	1.950816065515443	2.677500009536743	124	124	-1	-1
ABarp	27	-5.773525814746329	10.563444388056316	-4.142693980530956	2.5924999713897705	169	169	-1	-1
P3	27	20.200928355077284	-7.376397398060551	1.5656940604050924	2.932500123977661	188	188	-1	-1
ABpra	27	10.525169047123502	0.8623877294954196	-5.127674311671966	2.4649999141693115	211	211	-1	-1
E	27	10.397366230653628	-10.083016384251666	1.522914334941798	3.5275001525878906	217	217	-1	-1
ABpla	27	-2.6765736874898174	2.1749572833047868	6.543885196928917	2.549999952316284	220	220	-1	-1
ABplp	28	-0.1014559952314403	-5.236039180349541	8.491491748503233	2.8475000858306885	3	3	-1	-1
ABala	28	-18.153167718014096	-4.994506750612145	2.9793325511708897	2.932500123977661	11	11	-1	-1
C	28	15.798768555912309	4.002466122879707	5.10610974354824	3.4000000953674316	31	31	-1	-1
ABprp	28	9.879398362778318	9.110801104435437	-6.742444726689497	2.762500047683716	59	59	-1	-1
ABara	28	-6.4545967138226175	3.7296700342092035	-7.760857414204651	2.7200000286102295	68	68	-1	-1
MS	28	-5.822957757254875	-10.948129729617815	-0.4112069711332018	2.5924999713897705	76	76	-1	-1
ABalp	28	-18.628012001980046	4.863727032065015	1.9066808985284862	2.932500123977661	124	124	-1	-1
ABarp	28	-4.522022613741539	11.808452929010233	-3.9668573183262503	2.890000104904175	169	169	-1	-1
P3	28	20.33574874616023	-6.502987069261869	0.7660517126528599	2.9750001430511475	188	188	-1	-1
ABpra	28	10.48658378821743	-0.6444079924091404	-5.697589098140489	2.677500009536743	211	211	-1	-1
E	28	9.646161941482328	-10.10719615299676	0.9758928841435868	3.5275001525878906	217	217	-1	-1
ABpla	28	-2.5071225810023603	3.138228270952058	6.24218940825091	2.8475000858306885	220	220	-1	-1
ABplp	29	1.5721676054071942	-5.907632677888072	8.771975772143753	3.059999942779541	3	3	-1	-1
ABala	29	-17.193023802067675	-5.472208025254347	4.220532177091775	3.0174999237060547	11	11	-1	-1
C	29	15.31547970138343	3.147656407189775	4.835448978720066	3.3575000762939453	31	31	-1	-1
ABprp	29	9.245859051228237	10.758898833874579	-6.769423031939898	2.9750001430511475	59	59	-1	-1
ABara	29	-6.69183597656208	3.2332255769466625	-7.6112397684947615	2.890000104904175	68	68	-1	-1
MS	29	-6.2854273316033655	-8.855099390353939	-0.5739060297596423	2.380000114440918	76	76	100	108
ABalp	29	-18.896536412070844	6.336532527120799	-0.15131677962413015	3.059999942779541	124	124	-1	-1
ABarp	29	-3.9663804586638074	12.971193723182218	-1.6905125172180777	2.9750001430511475	169	169	-1	-1
P3	29	20.650449167963377	-5.322723038948108	0.4005855754217902	3.0174999237060547	188	188	-1	-1
ABpra	29	10.240534196428017	-1.0027732508365328	-6.117867508678552	2.890000104904175	211	211	-1	-1
E	29	9.33541606318073	-9.870525120254552	1.413327248768955	1.9550000429153442	217	217	15	41
ABpla	29	-4.388065193898566	3.7933662965888066	5.433502728311737	3.059999942779541	220	220	-1	-1
ABplp	30	0.9217635927096134	-5.790440230872266	8.709003080436666	3.1449999809265137	3	3	-1	-1
ABala	30	-16.332819508167994	-4.802557785394312	4.039860777311482	3.1024999618530273	11	11	-1	-1
Ep	30	12.61311119239742	-9.063661562270893	2.3340802423597715	1.4450000524520874	15	13	-1	-1
C	30	13.574213265118566	3.121190499734084	3.7250477798823143	3.4000000953674316	31	31	-1	-1
Ea	30	8.557383393267362	-10.246484113575537	2.5539170181108353	1.4875000715255737	41	13	-1	-1
ABprp	30	8.060380090666879	10.730287785211923	-6.281318461898589	3.1024999618530273	59	59	-1	-1
ABara	30	-6.570323207779965	3.2266494463476296	-4.977607071126933	2.932500123977661	68	68	-1	-1
MSp	30	-2.9559461090517747	-8.75724205238175	-0.4748910627453933	1.5299999713897705	100	76	-1	-1
MSa	30	-8.954075617224623	-9.726566461474123	0.12592369413236426	1.6575000286102295	108	76	-1	-1
ABalp	30	-19.371625538345064	5.985821066784905	-1.633719154121935	3.1875	124	124	-1	-1
ABarp	30	-4.15345222325117	12.284081133205245	-2.5286088410359735	3.1024999618530273	169	169	-1	-1
P3	30	20.968241865843083	-4.014249724369037	1.0449105247560206	3.0174999237060547	188	188	-1	-1
ABpra	30	11.538571124300558	0.32222555787657425	-3.864396976152618	2.762500047683716	211	211	-1	-1
ABpla	30	-5.585591673875475	4.93951062135538	5.019759356202657	3.1449999809265137	220	220	-1	-1
ABplp	31	0.8168634521085633	-6.1838615743101855	8.830825126180356	3.2300000190734863	3	3	-1	-1
ABala	31	-15.974678041910375	-3.67051229506711	4.742237255402588	3.2300000190734863	11	11	-1	-1
Ep	31	14.85482186112155	-8.98125281798533	2.3954576203749043	1.6575000286102295	15	15	-1	-1
C	31	12.516362961772996	3.585730891408218	3.009589888874656	3.3575000762939453	31	31	-1	-1
Ea	31	8.494305701937979	-10.169785909702975	3.577605736225484	1.7425000667572021	41	41	-1	-1
ABprp	31	7.139579374382346	10.907722964198507	-5.84880509178968	3.1024999618530273	59	59	-1	-1
ABara	31	-6.039202767886406	1.9555175884446272	-5.6006534679188755	2.9750001430511475	68	68	-1	-1
MSp	31	-2.1990233605703446	-8.999351243256674	-0.36776447383077926	2.125	100	100	-1	-1
MSa	31	-9.532591609542868	-9.824151417166027	-0.3908416594414188	2.2950000762939453	108	108	-1	-1
ABalp	31	-18.55162509853425	5.6670136720374185	-2.550281283321969	3.1875	124	124	-1	-1
ABarp	31	-4.3116117317441445	11.953118161696885	-2.4288637438960476	3.1875	169	169	-1	-1
P3	31	21.345874153516156	-1.7457983555508751	0.33359480767121463	2.9750001430511475	188	188	-1	-1
ABpra	31	12.194547427477696	1.103631330184315	-3.563479543318267	3.1449999809265137	211	211	-1	-1
ABpla	31	-6.261816072927619	4.8287632106874465	5.028736161669299	3.1875	220	220	-1	-1
ABplp	32	0.9895517489616196	-6.257266761256995	8.861081223404785	3.2300000190734863	3	3	-1	-1
ABala	32	-16.784860158283728	-3.3659447322626246	4.6130337178842105	3.2300000190734863	11	11	-1	-1
Ep	32	16.542217922362465	-8.250150607891332	1.7021440362575586	2.2950000762939453	15	15	-1	-1
C	32	11.989486929490417	3.944026604122917	2.348925204085917	2.7200000286102295	31	31	205	118
Ea	32	9.767674745795777	-10.11377257412129	3.609524673862165	2.2950000762939453	41	41	-1	-1
ABprp	32	5.8258611558099025	11.02813792938825	-5.9387757266169885	3.1449999809265137	59	59	-1	-1
ABara	32	-4.716528899638237	0.532137489040784	-5.6186258090727295	3.1024999618530273	68	68	-1	-1
MSp	32	-0.7871306424210257	-8.583896225319748	1.6559410369703027	2.4649999141693115	100	100	-1	-1
MSa	32	-9.398633892221657	-10.239466390638446	-0.25266131645639955	2.677500009536743	108	108	-1	-1
ABalp	32	-19.19879192086623	4.747529944459146	-2.28130208912662	3.2725000381469727	124	124	-1	-1
ABarp	32	-4.915948110416953	11.627593348321241	-2.8736796002961036	3.1875	169	169	-1	-1
P3	32	21.103779105228295	-0.6872285509222958	-0.014715375472550085	2.9750001430511475	188	188	-1	-1
ABpra	32	11.588592489153424	1.2964443135802166	-4.174272250318792	2.805000066757202	211	211	-1	-1
ABpla	32	-7.191427118262105	5.144277588509182	4.891353475530256	3.1875	220	220	-1	-1
ABplp	33	1.2978163583186861	-7.2643250089732625	9.19549360656545	3.315000057220459	3	3	-1	-1
ABala	33	-18.109869974850653	-3.877837783211792	4.725013774594983	3.315000057220459	11	11	-1	-1
Ep	33	18.218177471319855	-6.98647095507685	1.8886203443411587	2.507499933242798	15	15	-1	-1
Ea	33	9.331926799848695	-10.76475170212076	3.8008357195213525	2.549999952316284	41	41	-1	-1
ABprp	33	5.784038706538236	10.558018382077769	-6.8406423989879475	3.1024999618530273	59	59	-1	-1
ABara	33	-4.772269536474692	-0.17579135400371593	-4.86885600989046	3.1024999618530273	68	68	-1	-1
MSp	33	1.057562659887866	-8.81055682250805	1.800705214884033	2.634999990463257	100	100	-1	-1
MSa	33	-10.496222769486574	-10.240675152382073	0.7554667612628965	2.805000066757202	108	108	-1	-1
Ca	33	9.712137550974266	3.647917834096615	3.4052629899629236	1.9550000429153442	118	31	-1	-1
ABalp	33	-19.810465354031972	5.206632178000562	-2.4521990265942963	3.2725000381469727	124	124	-1	-1
ABarp	33	-5.584980775601943	11.897104826115198	-2.460782681532729	3.1875	169	169	-1	-1
P3	33	20.517780737791348	1.1646994756818108	0.4202772221151606	3.0174999237060547	188	188	-1	-1
Cp	33	10.41195314040288	5.147120643934517	1.376723078453756	1.9550000429153442	205	31	-1	-1
ABpra	33	12.893646511975149	0.14922165880755012	-5.332036367101047	2.932500123977661	211	211	-1	-1
ABpla	33	-7.349586626755079	4.81331461700082	4.991098572670182	3.2725000381469727	220	220	-1	-1
ABplp	34	0.23910338121138666	-8.088509919570228	9.417858406295043	3.2300000190734863	3	3	-1	-1
ABala	34	-18.565002494706214	-2.5694344908649747	4.288395797036163	3.2300000190734863	11	11	-1	-1
Ep	34	19.02835958769321	-7.291038517881336	2.0178238818595364	2.7200000286102295	15	15	-1	-1
Ea	34	7.493097277475708	-11.969265999931432	2.5383376474949113	2.677500009536743	41	41	-1	-1
ABprp	34	7.1913654677172465	10.198716744187037	-6.670543118366247	3.1024999618530273	59	59	-1	-1
ABara	34	-5.5994617101526565	-0.23724284771812032	-4.356213993987159	3.059999942779541	68	68	-1	-1
MSp	34	0.5870386779104938	-8.38651067397716	2.1719087336981096	2.7200000286102295	100	100	-1	-1
MSa	34	-10.956783107400716	-10.995754771173134	-0.596934418870553	2.8475000858306885	108	108	-1	-1
Ca	34	8.23529728601979	1.8965953978298775	4.958730947847608	1.7425000667572021	118	118	-1	-1
ABalp	34	-18.255408008592738	5.834710797750381	-3.117716842311692	3.2725000381469727	124	124	-1	-1
ABarp	34	-4.450134593362205	11.593675526302524	-4.420649980192947	3.1875	169	169	-1	-1
P3	34	19.85917699683911	0.7777936673435766	1.5690461400777052	3.0174999237060547	188	188	-1	-1
Cp	34	10.377177104372588	6.222145920464879	1.5566155516086444	2.0399999618530273	205	205	-1	-1
ABpra	34	13.051951341093899	-0.6847013050630388	-6.109620496470086	2.932500123977661	211	211	-1	-1
ABpla	34	-6.140768548783688	4.299478308373157	5.20289125324118	3.315000057220459	220	220	-1	-1
ABplp	35	-0.3636144022786222	-8.932372820242913	9.139018492846205	3.1875	3	3	-1	-1
ABala	35	-19.312106919750185	-2.3415651319330495	3.1355035414031365	3.3575000762939453	11	11	-1	-1
Ep	35	18.57955612794307	-6.891101639343727	2.922948708334701	2.8475000858306885	15	15	-1	-1
Ea	35	7.264057742990903	-11.961612201839934	1.4762136835351702	2.805000066757202	41	41	-1	-1
ABprp	35	7.5455523904733095	9.91382717145827	-6.040134867669439	3.1024999618530273	59	59	-1	-1
ABara	35	-5.870003769896719	0.9878861101571039	-3.1828879922927986	3.0174999237060547	68	68	-1	-1
MSp	35	0.7535432352839023	-8.71633538249371	0.18258299465943928	2.9750001430511475	100	100	-1	-1
MSa	35	-11.500668384314444	-11.003479068016446	-0.6157532133701111	2.932500123977661	108	108	-1	-1
Ca	35	8.770983647352322	1.4002204862800278	6.189291688884299	2.1675000190734863	118	118	-1	-1
ABalp	35	-17.367764733155695	6.213962807997116	-3.204361796314495	3.1449999809265137	124	124	-1	-1
ABarp	35	-4.362244510065765	11.621077813221554	-3.9006264725149586	3.315000057220459	169	169	-1	-1
P3	35	19.423429555725715	0.12681493234609653	1.7603570797050936	3.0174999237060547	188	188	-1	-1
Cp	35	11.033154255754523	7.003550449208002	1.857532413661247	2.2950000762939453	205	205	-1	-1
ABpra	35	12.95834279848733	-0.44581463236204977	-6.1897491422644775	2.890000104904175	211	211	-1	-1
ABpla	35	-5.363598552632048	3.3867119994230412	5.000124174636552	3.315000057220459	220	220	-1	-1
ABplp	36	-1.3682053377322665	-8.530290800498339	8.44563755044231	2.125	3	3	-1	-1
ABala	36	-19.253129092548132	-2.6703124634826283	2.717685628123303	2.3375000953674316	11	11	208	25
Ep	36	18.215696202375323	-7.7568581700509105	2.660467092127192	2.932500123977661	15	15	-1	-1
Ea	36	8.168856431889667	-12.381227360978755	0.06988323623232384	2.805000066757202	41	41	-1	-1
ABprp	36	8.017549647007705	10.136328871009294	-5.567523411303183	2.932500123977661	59	59	-1	-1
ABara	36	-5.235601820116245	0.6285139735145568	-4.093731470130399	1.9975000619888306	68	68	238	177
MSp	36	0.14773361758540426	-9.68840833447676	-1.1060487445701992	2.932500123977661	100	100	-1	-1
MSa	36	-11.99600472272754	-10.683533700802645	-1.7882628279979231	2.9750001430511475	108	108	-1	-1
Ca	36	8.705570007704187	-0.45835446020042214	7.306988122555866	2.380000114440918	118	118	-1	-1
ABalp	36	-16.531763855774695	6.137337008954615	-3.147108429704848	2.252500057220459	124	124	90	202
ABarp	36	-3.5965114325343825	11.24088942351148	-3.2236038273523926	2.805000066757202	169	169	166	231
P3	36	19.666997878570598	-0.2852070242005721	2.9524822380291895	2.805000066757202	188	188	-1	-1
Cp	36	10.690869531788236	7.2785705838864905	2.806811137343939	2.507499933242798	205	205	-1	-1
ABpra	36	12.529641265781628	0.44835106347931886	-4.916678951079443	2.507499933242798	211	211	-1	-1
ABpla	36	-4.542987512025942	2.425727150486366	5.865199711354099	1.912500023841858	220	220	77	29
ABplp	37	-1.7900350961145621	-8.943460632763793	6.985312124548269	1.7425000667572021	3	3	219	62
Ep	37	17.069093141971585	-8.608445367566906	2.362808384178795	2.932500123977661	15	15	-1	-1
ABalap	37	-17.823327907055567	-4.860788332942743	4.525505274221757	1.784999966621399	25	11	-1	-1
ABplap	37	-3.836988183117682	4.18134948189401	5.856241636108029	1.8700000047683716	29	10	-1	-1
Ea	37	7.604723871774391	-11.718294249221382	0.36095901690125975	2.890000104904175	41	41	-1	-1
ABprp	37	6.655282525465962	9.929073881616425	-4.50380413365149	2.380000114440918	59	59	96	56
ABplaa	37	-7.19376306658086	3.209004438156171	4.9853611910871765	1.9975000619888306	77	10	-1	-1
ABalpp	37	-16.113169662411078	7.587181109735902	-2.0187342159782395	1.6575000286102295	90	5	-1	-1
MSp	37	-0.21789025932225212	-8.870940551982457	-0.8566663638505618	2.9750001430511475	100	100	-1	-1
MSa	37	-11.876575793766408	-10.694480515819896	-1.7800836793772592	3.0174999237060547	108	108	-1	-1
Ca	37	8.635445903133427	-1.926801080168703	7.2489176951446685	2.549999952316284	118	118	-1	-1
ABarpa	37	-5.630757768375164	10.010050215748747	-3.434617581297986	1.8274999856948853	166	11	-1	-1
ABarap	37	-2.9177579107283433	-0.41669178313501587	-5.769857498695143	1.402500033378601	177	68	-1	-1
P3	37	21.337674930095186	-2.2498962179029243	1.5453363113090455	1.9550000429153442	188	188	172	19
ABalpa	37	-18.817776617368104	4.814419596306267	-3.338505058569903	1.5724999904632568	202	124	-1	-1
Cp	37	12.080430314241566	8.360313279045009	2.5149573376988488	2.677500009536743	205	205	-1	-1
ABalaa	37	-19.277078810753462	-1.4856876520031188	0.23615071159341416	1.5299999713897705	208	11	-1	-1
ABpra	37	11.96727265700626	-0.5719401379647944	-5.137467167337654	1.8274999856948853	211	211	72	204
ABarpp	37	-2.941396954914179	10.733568649983502	-1.9848642745625396	1.8700000047683716	231	169	-1	-1
ABaraa	37	-8.382576386845985	0.4430113261270634	-5.208256914287883	1.4450000524520874	238	68	-1	-1
Ep	38	15.543956453350972	-8.756535478475527	2.3505060663214	3.0174999237060547	15	15	-1	-1
D	38	17.803530603148527	1.2586585391448288	3.9614267028150345	1.4450000524520874	19	6	-1	-1
ABalap	38	-17.32227307380101	-5.447022950302059	5.25811911931672	1.912500023841858	25	25	-1	-1
ABplap	38	-1.3853319125656782	3.8857149776764635	4.996135890406669	1.7000000476837158	29	29	-1	-1
Ea	38	6.6275719533894435	-11.606610749615603	-0.23839638737439506	2.890000104904175	41	41	-1	-1
ABprpp	38	7.832416437146887	10.618472610303993	-3.1023280617940525	2.0399999618530273	56	12	-1	-1
ABplpp	38	1.1381835752686869	-8.241835828563534	8.451423728525045	1.5724999904632568	62	3	-1	-1
ABpraa	38	10.347052932211867	-1.1276899946956518	-6.073713611471025	1.274999976158142	72	9	-1	-1
ABplaa	38	-7.355877118575389	1.4611064035918395	5.013138060832803	1.7425000667572021	77	77	-1	-1
ABalpp	38	-15.04989154100693	9.18612362919965	-0.38749312239595124	1.9975000619888306	90	90	-1	-1
ABprpa	38	6.719513567339959	8.81132881873157	-7.8209945146108675	2.0399999618530273	96	59	-1	-1
MSp	38	-1.8655489301226742	-9.13629246962551	-1.8869401614106747	2.932500123977661	100	100	-1	-1
MSa	38	-12.075840398395096	-9.041951796988688	-2.8421889131164293	2.9750001430511475	108	108	-1	-1
Ca	38	8.14481999411162	-1.9969837489415752	7.252175849248874	2.634999990463257	118	118	-1	-1
ABarpa	38	-5.670098948702304	10.310317883412326	-5.108331001454978	1.7000000476837158	166	166	-1	-1
P4	38	20.504046537634405	-4.498669513127797	2.7578566791703314	1.402500033378601	172	6	-1	-1
ABarap	38	-1.9639450742220934	0.014071784024029643	-5.870400252681046	1.6575000286102295	177	177	-1	-1
ABalpa	38	-19.477136279741412	6.234577177536174	-3.2935347742958263	1.8700000047683716	202	202	-1	-1
ABprap	38	15.55085787897615	1.553266649167775	-5.152076367225859	1.4450000524520874	204	9	-1	-1
Cp	38	13.52339528037891	8.214711273893025	1.5673415604602088	2.7200000286102295	205	205	-1	-1
ABalaa	38	-20.945991946469473	-1.2042224809767588	1.131433549035662	1.784999966621399	208	208	-1	-1
ABplpa	38	-5.23175432643359	-8.65011131421772	7.282037785342588	2.252500057220459	219	3	-1	-1
ABarpp	38	-1.319704768236219	11.935867307835393	-0.2048031921163389	2.1675000190734863	231	231	-1	-1
ABaraa	38	-9.609015122917283	1.2330060324250263	-6.559841707354785	1.7000000476837158	238	238	-1	-1
Ep	39	14.971013599717082	-7.9555234584085	2.071684883093133	3.0174999237060547	15	15	-1	-1
D	39	18.918740138513346	0.9837089032181545	4.093090737591641	1.912500023841858	19	19	-1	-1
ABalap	39	-18.797242670606252	-5.785780717405547	4.258102663497789	2.252500057220459	25	25	-1	-1
ABplap	39	-1.615379441437988	3.7695294088758122	5.549673649413291	2.3375000953674316	29	29	-1	-1
Ea	39	6.57269399031472	-11.025814290389002	-0.4264492789293768	2.890000104904175	41	41	-1	-1
ABprpp	39	7.8498917746210175	11.507200148012645	-1.2846969170690352	2.3375000953674316	56	56	-1	-1
ABplpp	39	1.0881613977423605	-9.216053631228055	8.761298665823716	2.2100000381469727	62	62	-1	-1
ABpraa	39	9.96294575897391	-1.3227894073276434	-6.026301560159291	1.7000000476837158	72	72	-1	-1
ABplaa	39	-7.437438141766406	0.5252377028635999	5.8348573571888	2.3375000953674316	77	77	-1	-1
ABalpp	39	-13.784869171376487	9.902926550884494	1.5340057834044707	2.380000114440918	90	90	-1	-1
ABprpa	39	7.143824594666784	9.994885865971082	-7.13251583650286	2.1675000190734863	96	96	-1	-1
MSp	39	-2.195534061706976	-8.105124951915961	-2.7552738522324285	2.890000104904175	100	100	-1	-1
MSa	39	-11.890241908364759	-9.001387055093625	-2.8479075644788647	2.9750001430511475	108	108	-1	-1
Ca	39	8.771022215637437	-2.8604541409381614	7.553073981080905	2.677500009536743	118	118	-1	-1
ABarpa	39	-5.6111211215002506	9.981570551862745	-5.5261489147348115	2.2100000381469727	166	166	-1	-1
P4	39	20.9482848530877	-5.673364000532187	-8.740406167140335E-4	1.6150000095367432	172	172	-1	-1
ABarap	39	-2.554653906581665	2.2561281371403057	-6.611174516176103	1.6575000286102295	177	177	-1	-1
ABalpa	39	-19.497383527411618	6.905234295611364	-2.983641106776584	2.380000114440918	202	202	-1	-1
ABprap	39	16.704797993872816	1.6202267997667126	-5.128336578209842	1.912500023841858	204	204	-1	-1
Cp	39	13.01985968301351	8.030559069280272	1.6065743571194786	2.805000066757202	205	205	-1	-1
ABalaa	39	-20.665922240070834	-0.11381910951158702	0.2680208527303677	2.380000114440918	208	208	-1	-1
ABplpa	39	-5.680412465557953	-9.415060371059061	7.509323579588639	2.252500057220459	219	219	-1	-1
ABarpp	39	-1.0347792762891852	11.471256417409444	-0.5702880595679805	2.3375000953674316	231	231	-1	-1
ABaraa	39	-9.596104929740001	1.3469759612668963	-6.595816455941649	2.1675000190734863	238	238	-1	-1
Ep	40	14.824145689218588	-7.6541784137779505	1.9694792886949775	2.9750001430511475	15	15	-1	-1
D	40	19.399693044723474	-0.0967545314449243	4.457759217976735	2.252500057220459	19	19	-1	-1
ABalap	40	-19.27596638083828	-5.865832824228699	5.841047791981495	2.549999952316284	25	25	-1	-1
ABplap	40	-1.8341353723158158	4.285651856214072	5.901260716881834	2.5924999713897705	29	29	-1	-1
Ea	40	6.651773744561208	-10.860332804634824	-0.4763218274993397	2.9750001430511475	41	41	-1	-1
ABprpp	40	9.074711915509514	11.23554352901172	-0.09908806695335137	2.507499933242798	56	56	-1	-1
ABplpp	40	1.3890889526064996	-9.438484832027264	9.369629967916762	2.4649999141693115	62	62	-1	-1
ABpraa	40	9.578838585735953	-1.5178888199596359	-5.978889508847557	2.125	72	72	-1	-1
ABplaa	40	-7.395470371868964	-0.16952868520487074	6.058884997330646	2.5924999713897705	77	77	-1	-1
ABalpp	40	-12.967495321135978	9.978617876541897	2.0671294342195825	2.549999952316284	90	90	-1	-1
ABprpa	40	7.598201193101275	10.493545963192403	-7.799696492632508	2.3375000953674316	96	96	-1	-1
MSp	40	-2.504661344825773	-8.386792006470793	-2.151863544655842	3.0174999237060547	100	100	-1	-1
MSa	40	-12.713334217915394	-8.81078942113101	-2.941136353410379	3.0174999237060547	108	108	-1	-1
Ca	40	8.508825240305141	-2.2961131536133434	6.83681843322727	2.7200000286102295	118	118	-1	-1
ABarpa	40	-5.794238342586057	10.711393024941744	-6.29227701115841	2.507499933242798	166	166	-1	-1
P4	40	20.902362539688696	-6.3955326755196875	-0.2968699081528583	1.9975000619888306	172	172	-1	-1
ABarap	40	-2.322987782526556	1.8539756186439171	-6.998736332231507	2.2100000381469727	177	177	-1	-1
ABalpa	40	-18.607258983030047	8.05487352083216	-3.84213280856542	2.4225001335144043	202	202	-1	-1
ABprap	40	17.053266457318752	1.6016261866579646	-4.0580334656294355	2.1675000190734863	204	204	-1	-1
Cp	40	13.542780359121076	6.255329246548727	2.1952704776464174	2.805000066757202	205	205	-1	-1
ABalaa	40	-21.683568689327533	1.3391789167700663	0.2884536911424498	2.634999990463257	208	208	-1	-1
ABplpa	40	-6.461537005211145	-9.919229125164915	7.64012243079897	2.4225001335144043	219	219	-1	-1
ABarpp	40	-0.12541547862490784	11.826399157662898	-0.12301170590969468	2.549999952316284	231	231	-1	-1
ABaraa	40	-10.068102186274398	1.1244742617158736	-7.068427912307904	2.3375000953674316	238	238	-1	-1
Ep	41	14.442519784925162	-7.078890611435883	1.245044592220678	2.9750001430511475	15	15	-1	-1
D	41	19.23890694666019	-0.033218782548392056	6.007190095131808	2.4649999141693115	19	19	-1	-1
ABalap	41	-18.90167753103778	-5.656493579653707	6.839401407388175	2.677500009536743	25	25	-1	-1
ABplap	41	-0.9481106920615724	5.183241953757847	5.648639819927812	2.677500009536743	29	29	-1	-1
Ea	41	6.236127690127225	-11.01708282480504	0.08293549051896942	2.9750001430511475	41	41	-1	-1
ABprpp	41	10.832987904245304	11.628028099984311	0.36946768449452083	2.5924999713897705	56	56	-1	-1
ABplpp	41	1.8797148616283055	-9.36830216325439	9.366371813812556	2.5924999713897705	62	62	-1	-1
ABpraa	41	7.34021978675165	-1.4720878034603286	-5.030475968731141	1.6575000286102295	72	72	-1	-1
ABplaa	41	-8.049974248693871	-0.304385365866084	6.601783110458374	2.677500009536743	77	77	-1	-1
ABalpp	41	-11.51586484174077	10.859823000935707	2.3672486394262084	2.677500009536743	90	90	-1	-1
ABprpa	41	7.130449121319983	9.35820745593945	-9.556017786062693	2.549999952316284	96	96	-1	-1
MSp	41	-3.360911095223899	-7.639507183274857	-1.8992239174812497	3.1024999618530273	100	100	-1	-1
MSa	41	-13.213778450374658	-8.866732257960882	-1.8921125325877601	3.059999942779541	108	108	-1	-1
Ca	41	7.75600235595104	-1.8019548350613976	6.12382103947784	2.7200000286102295	118	118	-1	-1
ABarpa	41	-5.545562161226338	10.675259562964246	-7.321684380635494	2.677500009536743	166	166	-1	-1
P4	41	21.26798638106502	-7.213000167488495	-0.5462513812232443	2.1675000190734863	172	172	-1	-1
ABarap	41	-1.740371926080981	2.2036097020128405	-7.087841783492539	2.4649999141693115	177	177	-1	-1
ABalpa	41	-19.24622607710737	7.639488048607925	-4.784895224039701	2.5924999713897705	202	202	-1	-1
ABprap	41	17.905270482598752	1.7671780686874636	-3.026962242059049	2.3375000953674316	204	204	-1	-1
Cp	41	14.377309587291968	5.5321536933460695	1.4087095428107366	2.762500047683716	205	205	-1	-1
ABalaa	41	-22.14999280717758	2.0152741929779747	0.05378640512171118	2.677500009536743	208	208	-1	-1
ABplpa	41	-7.927696272966434	-10.396066091103554	7.21000203122799	2.507499933242798	219	219	-1	-1
ABarpp	41	0.9492995613994971	12.892763757886605	0.628439663905398	2.677500009536743	231	231	-1	-1
ABaraa	41	-11.782074961627675	1.972496060025834	-7.40696363313905	2.549999952316284	238	238	-1	-1
Ep	42	13.584796759970011	-6.978153636321859	0.6538692442149387	3.0174999237060547	15	15	-1	-1
D	42	19.34542568244404	-0.15813552640751283	6.051343992339335	2.507499933242798	19	19	-1	-1
ABalap	42	-18.791058931126603	-5.529361195835807	6.277684499760887	2.7200000286102295	25	25	-1	-1
ABplap	42	-0.10800832520632561	5.358663376314121	5.100023055437648	2.7200000286102295	29	29	-1	-1
Ea	42	5.60172574034675	-10.657710688162494	0.9937789683565694	2.9750001430511475	41	41	-1	-1
ABprpp	42	11.018586394275642	11.668592841879372	0.36374903313208584	2.5924999713897705	56	56	-1	-1
ABplpp	42	2.0265827721267993	-9.669647207884939	9.46857740821071	2.5924999713897705	62	62	-1	-1
ABpraa	42	6.827873355502611	-1.5181612022399213	-5.561139122288022	2.1675000190734863	72	72	-1	-1
ABplaa	42	-8.369530456045421	0.07036486571127432	6.46932141883579	2.677500009536743	77	77	-1	-1
ABalpp	42	-10.488545389672387	10.557471078090002	1.978889166524826	2.677500009536743	90	90	-1	-1
ABprpa	42	7.185327084394707	8.77741099671285	-9.367964894507711	2.507499933242798	96	96	-1	-1
MSp	42	-3.8443453059098873	-7.329430673060346	-1.492044742431059	2.7200000286102295	100	100	-1	-1
MSa	42	-13.320442542315616	-7.576929288197318	-1.2584264899169235	2.762500047683716	108	108	-1	-1
Ca	42	6.6092539749215256	-1.4886560971984442	6.504001363758558	2.805000066757202	118	118	-1	-1
ABarpa	42	-5.4576720779298995	10.702661849883276	-6.801660872957505	2.762500047683716	166	166	-1	-1
P4	42	20.60790936555576	-8.24645382390864	-0.2412974384410309	2.252500057220459	172	172	-1	-1
ABarap	42	-1.2927217813441232	2.8447193919620335	-5.699465854772226	2.4649999141693115	177	177	-1	-1
ABalpa	42	-19.464836687359423	6.990724560567233	-5.111147188800272	2.677500009536743	202	202	-1	-1
ABprap	42	19.324896871691084	2.1640235233022973	-4.674476283591046	2.507499933242798	204	204	-1	-1
Cp	42	14.417658762006612	5.355725392574641	1.4667612400013643	2.8475000858306885	205	205	-1	-1
ABalaa	42	-21.948392254230136	2.2980186244997753	1.021883923303962	2.762500047683716	208	208	-1	-1
ABplpa	42	-8.971017787951924	-10.33589385788459	6.6245453345846865	2.5924999713897705	219	219	-1	-1
ABarpp	42	1.9750004182850809	13.10874992233794	0.07410424805279847	2.7200000286102295	231	231	-1	-1
ABaraa	42	-11.743344382095831	2.3144058465514443	-7.514887878899641	2.677500009536743	238	238	-1	-1
Ep	43	13.855804064352258	-7.680573822481826	1.940020848316526	3.1024999618530273	15	15	-1	-1
D	43	18.52790651157776	0.9310590833140342	6.196059373753338	2.507499933242798	19	19	-1	-1
ABalap	43	-18.517570357799826	-5.461394167021715	6.791989356076441	2.7200000286102295	25	25	-1	-1
ABplap	43	0.008183413389206834	6.384392735890952	4.776250318155876	2.762500047683716	29	29	-1	-1
Ea	43	4.829266209117734	-10.135072705724546	2.3723129080439658	3.1449999809265137	41	41	-1	-1
ABprpp	43	10.965327026383717	11.731051213808932	0.34167208452832165	2.634999990463257	56	56	-1	-1
ABplpp	43	2.423600138542037	-9.360577866411077	9.385190608312113	2.677500009536743	62	62	-1	-1
ABpraa	43	6.625264808167662	-1.9247450006538722	-4.91357491750391	2.2950000762939453	72	72	-1	-1
ABplaa	43	-8.79560539918082	0.5700318411477521	6.292705830005678	2.762500047683716	77	77	-1	-1
ABalpp	43	-10.515984371209749	10.847869307703302	1.8848627207473352	2.7200000286102295	90	90	-1	-1
ABprpa	43	8.103646531734709	7.829588602752207	-9.028631516830586	2.507499933242798	96	96	-1	-1
MSp	43	-4.2212607452806905	-7.144271197230447	-1.0407125778225912	1.9975000619888306	100	100	36	165
MSa	43	-14.426841748630487	-7.440058851105794	-0.8201944684455786	2.549999952316284	108	108	145	141
Ca	43	5.866860014800176	-1.6509150647786885	6.526875969208298	2.805000066757202	118	118	-1	-1
ABarpa	43	-5.831350326935103	9.851145151119095	-6.018376822446601	2.677500009536743	166	166	-1	-1
P4	43	20.653831678954752	-7.524285148921139	0.054698429095112466	2.252500057220459	172	172	-1	-1
ABarap	43	-1.3128237083885577	2.350490574658273	-6.067411219482096	2.549999952316284	177	177	-1	-1
ABalpa	43	-19.159809268367955	7.020342487445045	-5.108686691542044	2.7200000286102295	202	202	-1	-1
ABprap	43	18.608323297924297	2.2297044134057917	-4.723551175315032	2.4649999141693115	204	204	-1	-1
Cp	43	14.134351865242376	5.301998195703549	1.998222050404223	2.890000104904175	205	205	-1	-1
ABalaa	43	-21.841873518446285	2.1731018806406563	1.0660378205114895	2.762500047683716	208	208	-1	-1
ABplpa	43	-8.857307318300922	-10.08055171328182	7.072619345088948	2.634999990463257	219	219	-1	-1
ABarpp	43	2.258307315049315	13.162477119209033	-0.45735656235006017	2.762500047683716	231	231	-1	-1
ABaraa	43	-11.548935563015542	2.216891389611355	-6.950710474014125	2.677500009536743	238	238	-1	-1
Ep	44	14.09876178640185	-7.450418324839306	1.3505083407230398	3.059999942779541	15	15	-1	-1
D	44	17.720961585570006	0.19895047152443812	6.398807722137395	2.549999952316284	19	19	-1	-1
ABalap	44	-17.955056428398688	-5.605988900956551	6.334938540105538	2.762500047683716	25	25	-1	-1
ABplap	44	0.19378190341954418	6.424957477786013	4.770531666793442	2.762500047683716	29	29	-1	-1
MSpp	44	-2.4926138254102215	-9.561547379900022	-1.2500156025054547	1.402500033378601	36	13	-1	-1
Ea	44	4.824555744195111	-9.744944379212377	1.1965460469611986	2.9750001430511475	41	41	-1	-1
ABprpp	44	10.116414835312206	11.693709383089796	0.3203926867387352	2.677500009536743	56	56	-1	-1
ABplpp	44	2.4639493132566797	-9.537006167182506	9.443242305502741	2.762500047683716	62	62	-1	-1
ABpraa	44	6.839775554292387	-1.5280306402902006	-3.981452147908522	2.380000114440918	72	72	-1	-1
ABplaa	44	-8.755256224466176	0.39360354037632206	6.350757527196306	2.762500047683716	77	77	-1	-1
ABalpp	44	-10.488545389672387	10.557471078090002	1.978889166524826	2.762500047683716	90	90	-1	-1
ABprpa	44	8.347069533953823	8.582452581584487	-7.158667326277377	2.507499933242798	96	96	-1	-1
Ca	44	5.766059738326455	-1.7922872805395893	6.0428272101171725	2.8475000858306885	118	118	-1	-1
MSaa	44	-14.819507142420626	-5.566176598967841	-4.0621397376858805	1.4875000715255737	141	108	-1	-1
MSap	44	-14.765889282231177	-8.201714891021386	0.4610361411395496	1.7425000667572021	145	108	-1	-1
MSpa	44	-4.627844326635614	-5.508198240826514	-2.6310213755096656	1.274999976158142	165	100	-1	-1
ABarpa	44	-6.234086152660469	9.808364769265252	-5.495095160664407	2.7200000286102295	166	166	-1	-1
P4	44	20.74992149050585	-6.992784606648067	-0.6370196728965296	2.252500057220459	172	172	-1	-1
ABarap	44	-1.0424270048016047	2.2902478426874944	-6.562897281298093	2.5924999713897705	177	177	-1	-1
ABalpa	44	-18.892039154351306	7.354598475879158	-4.154486973342892	2.762500047683716	202	202	-1	-1
ABprap	44	18.986712011852127	2.6910927856578053	-4.331068364743169	2.549999952316284	204	204	-1	-1
Cp	44	14.465199670588408	5.559555980265101	1.9287330504887252	2.890000104904175	205	205	-1	-1
ABalaa	44	-21.962775721964444	1.5375008475759964	0.21404369671049372	2.762500047683716	208	208	-1	-1
ABplpa	44	-8.110813494052243	-9.666243618024556	6.443873934804392	2.7200000286102295	219	219	-1	-1
ABarpp	44	2.2552154453094917	13.034267358424163	-1.4671474804816094	2.762500047683716	231	231	-1	-1
ABaraa	44	-11.467374539824526	3.1527600903395956	-7.77242977037012	2.7200000286102295	238	238	-1	-1
Ep	45	13.228128568269415	-7.46365127856715	0.7953077413041636	3.059999942779541	15	15	-1	-1
D	45	17.820288587486697	-0.30622516079657025	6.039041506048188	2.549999952316284	19	19	-1	-1
ABalap	45	-16.442827507283877	-5.571867623401402	6.383215350856351	2.805000066757202	25	25	-1	-1
ABplap	45	0.3793803934498815	6.465522219681073	4.764813015431006	2.805000066757202	29	29	-1	-1
MSpp	45	-2.7313263627067093	-10.704539685244475	-1.9442129319758972	1.7000000476837158	36	36	-1	-1
Ea	45	4.19572693309899	-8.486975266810902	2.345333695144315	3.0174999237060547	41	41	-1	-1
ABprpp	45	10.434351942647268	11.837296845807488	0.2868785414419004	2.7200000286102295	56	56	-1	-1
ABplpp	45	2.3025526143981057	-8.831292964096788	9.211035516740232	2.677500009536743	62	62	-1	-1
ABpraa	45	6.570386845092939	-1.3439485414272725	-5.101627809058892	2.549999952316284	72	72	-1	-1
ABplaa	45	-8.438937207480226	1.0555294833930446	6.151267332916454	2.8475000858306885	77	77	-1	-1
ABalpp	45	-10.567625143918875	10.391989592335822	2.0287617150947894	2.805000066757202	90	90	-1	-1
ABprpa	45	8.204301487582658	9.135846753892057	-7.866743725510348	2.677500009536743	96	96	-1	-1
Ca	45	5.600563175340552	-1.3386232051308902	6.416491226189478	2.8475000858306885	118	118	-1	-1
MSaa	45	-15.73620799457783	-5.136692292304238	-4.235497172411787	1.8700000047683716	141	141	-1	-1
MSap	45	-13.388802695546469	-10.728600221367083	-1.8283609142552688	1.9550000429153442	145	145	-1	-1
MSpa	45	-5.764774384227671	-5.209139334906562	-3.296606717947361	1.7000000476837158	165	165	-1	-1
ABarpa	45	-6.539113571651937	9.77874684238744	-5.497555657922636	2.7200000286102295	166	166	-1	-1
P4	45	20.075315686636507	-7.621870104613041	-0.46206692447867015	2.252500057220459	172	172	-1	-1
ABarap	45	-1.5258611799562571	2.600324062376512	-6.155719013897152	2.634999990463257	177	177	-1	-1
ABalpa	45	-19.739333255073703	6.798918164860991	-4.0097903221494615	2.805000066757202	202	202	-1	-1
ABprap	45	18.647199198081918	1.4067282645524526	-5.509314453304738	2.549999952316284	204	204	-1	-1
Cp	45	14.232060271976275	5.31516065067958	1.472479891363799	2.890000104904175	205	205	-1	-1
ABalaa	45	-21.785376960188763	1.0739673341170164	1.4200666550176892	2.805000066757202	208	208	-1	-1
ABplpa	45	-7.290958374867206	-8.82016507739309	6.205150837833472	2.7200000286102295	219	219	-1	-1
ABarpp	45	2.163225497885722	12.754815943828111	-1.3813001833247829	2.805000066757202	231	231	-1	-1
ABaraa	45	-12.716541792510561	3.8430246997386894	-8.042274148131746	2.8475000858306885	238	238	-1	-1
Ep	46	13.586415355152809	-7.496491723618899	0.8198451871661572	3.1024999618530273	15	15	-1	-1
D	46	17.722725501378576	-1.484273551151552	5.886944632859499	2.5924999713897705	19	19	-1	-1
ABalap	46	-16.02556289319843	-5.933455400002729	5.989934883438511	2.805000066757202	25	25	-1	-1
ABplap	46	-0.5098814771699612	6.604608296731379	4.685482026482592	2.8475000858306885	29	29	-1	-1
MSpp	46	-2.3253525339422847	-11.698436431023834	-2.1355423709881545	2.0824999809265137	36	36	-1	-1
Ea	46	3.1798443996508627	-8.717201263205236	1.853903444278501	3.2300000190734863	41	41	-1	-1
ABprpp	46	9.959728601376254	12.009294259663347	1.2639527590589923	2.7200000286102295	56	56	-1	-1
ABplpp	46	2.6479292081042174	-8.978103337990406	9.271547711189088	2.7200000286102295	62	62	-1	-1
ABpraa	46	6.983406274425281	-0.7926995103266701	-4.211198439412803	2.4649999141693115	72	72	-1	-1
ABplaa	46	-8.437318612297428	0.5371913960960044	6.317243275867672	2.8475000858306885	77	77	-1	-1
ABalpp	46	-11.229320754610937	9.876874023212718	2.1677397149257844	2.805000066757202	90	90	-1	-1
ABprpa	46	8.184199560538223	8.641617936588297	-8.234689090220218	2.5924999713897705	96	96	-1	-1
Ca	46	5.430355334758565	-0.4948298501708983	5.614388044311515	2.932500123977661	118	118	-1	-1
MSaa	46	-16.00559670377728	-4.952610193441309	-5.3556728335621555	2.1675000190734863	141	141	-1	-1
MSap	46	-13.520996497059107	-11.996509270570655	-2.4784043465181838	2.252500057220459	145	145	-1	-1
MSpa	46	-5.9261710830862455	-4.503426131820842	-3.5288135067098705	2.0399999618530273	165	165	-1	-1
ABarpa	46	-7.0700886553883855	9.884992474385998	-5.552349201009058	2.762500047683716	166	166	-1	-1
P4	46	20.08822587981379	-7.507900175771171	-0.4980416730655346	2.2950000762939453	172	172	-1	-1
ABarap	46	-1.6292880460002828	2.8534505670205017	-5.1900819929731306	2.5924999713897705	177	177	-1	-1
ABalpa	46	-19.273054457849437	7.287708824032035	-3.0972840038996092	2.7200000286102295	202	202	-1	-1
ABprap	46	18.878865322137028	1.0045757460560636	-5.896876269360142	2.5924999713897705	204	204	-1	-1
Cp	46	14.524177497790461	5.230808648715522	1.510915137208892	2.890000104904175	205	205	-1	-1
ABalaa	46	-21.416661249072618	0.38470960293307843	2.180476100078852	2.890000104904175	208	208	-1	-1
ABplpa	46	-7.039190323767662	-8.728088778585718	6.185534386487936	2.762500047683716	219	219	-1	-1
ABarpp	46	1.8985472536088979	12.548769716178871	-1.325708983392385	2.8475000858306885	231	231	-1	-1
ABaraa	46	-13.336414953930953	3.7980286779260655	-7.0014294759297915	2.805000066757202	238	238	-1	-1
Ep	47	13.461267966881552	-7.219255948981628	1.2515609004290902	3.059999942779541	15	15	-1	-1
D	47	18.027752920370045	-1.45465562427374	5.889405130117728	2.634999990463257	19	19	-1	-1
ABalap	47	-15.22976424455938	-6.998540739730995	5.31129819436342	2.8475000858306885	25	25	-1	-1
ABplap	47	-0.12577430393200503	6.79970770936337	4.638069975170858	2.805000066757202	29	29	-1	-1
MSpp	47	-1.8646468754023706	-12.10824274761172	-1.4609802230838183	2.4649999141693115	36	36	-1	-1
Ea	47	3.142121814506524	-8.935271682838696	0.3461659670727273	3.1449999809265137	41	41	-1	-1
ABprpp	47	9.973646284107355	12.247103162395375	-0.38768360646243627	2.677500009536743	56	56	-1	-1
ABplpp	47	2.0507845632985626	-8.92336926290416	9.230651968085766	2.7200000286102295	62	62	-1	-1
ABpraa	47	7.402144163067753	-0.5077394388460874	-3.760663931650311	2.549999952316284	72	72	-1	-1
ABplaa	47	-8.994114082388439	0.41549717041082124	6.334399229954977	2.8475000858306885	77	77	-1	-1
ABalpp	47	-11.348749683572068	9.887820838229967	2.15956056630512	2.8475000858306885	90	90	-1	-1
ABprpa	47	8.183191566150718	8.517778569696148	-6.619027367253854	2.5924999713897705	96	96	-1	-1
Ca	47	5.410253407714131	-0.9890586674746591	5.246442679601644	2.932500123977661	118	118	-1	-1
MSaa	47	-16.44620043527276	-4.048575059549663	-5.662289616756621	2.2950000762939453	141	141	-1	-1
MSap	47	-13.019943683139298	-12.582745459937934	-1.7457900772960229	2.4225001335144043	145	145	-1	-1
MSpa	47	-6.496167423137424	-2.4093181250644995	-2.1200038319282237	2.2950000762939453	165	165	-1	-1
ABarpa	47	-6.237178022400293	9.680155008480382	-6.5048860787959555	2.805000066757202	166	166	-1	-1
P4	47	20.20603621359212	-7.000508903491379	-0.6558384673960882	2.2950000762939453	172	172	-1	-1
ABarap	47	-1.5662103546709008	2.7767523631479416	-6.21377071108778	2.634999990463257	177	177	-1	-1
ABalpa	47	-19.71042099897932	7.155067783329602	-3.071948901191639	2.805000066757202	202	202	-1	-1
ABprap	47	19.053172214172882	0.4128324718122154	-5.700644229184496	2.634999990463257	204	204	-1	-1
Cp	47	14.125541536192426	5.440077394538699	1.4283259941562712	2.932500123977661	205	205	-1	-1
ABalaa	47	-21.27713039306705	0.8679916052195917	2.5566006134093873	2.932500123977661	208	208	-1	-1
ABplpa	47	-6.692195134878751	-9.393237239776377	6.412022523888011	2.7200000286102295	219	219	-1	-1
ABarpp	47	1.2626720292713987	12.261594004739507	-1.2586804807351166	2.8475000858306885	231	231	-1	-1
ABaraa	47	-12.794148272200022	4.324091062066419	-7.148586624381452	2.805000066757202	238	238	-1	-1
Ep	48	13.095789446131004	-7.566674392391771	0.8231033412703628	3.1449999809265137	15	15	-1	-1
D	48	17.67680318797958	-2.2064422261390524	5.590948765323355	2.634999990463257	19	19	-1	-1
ABalap	48	-16.53629274859942	-6.497868458087324	5.625248096960043	2.890000104904175	25	25	-1	-1
ABplap	48	0.21798369459130754	7.171235422766793	4.532606226668497	2.8475000858306885	29	29	-1	-1
MSpp	48	-3.524749717599764	-11.964856484895016	0.004199578255632996	2.4225001335144043	36	36	-1	-1
Ea	48	1.890473292875959	-9.015394288413665	0.8481683370971345	3.1875	41	41	-1	-1
ABprpp	48	10.256953180871587	12.300830359266467	-0.9191444168652954	2.677500009536743	56	56	-1	-1
ABplpp	48	1.2979616789444608	-8.429210944352214	8.517654574336337	2.762500047683716	62	62	-1	-1
ABpraa	48	8.424753150213512	-0.41996303517962197	-5.32479026563446	2.549999952316284	72	72	-1	-1
ABplaa	48	-9.153892186064214	0.6028722861995002	6.268168384143686	2.8475000858306885	77	77	-1	-1
ABalpp	48	-10.687054072880004	10.40293640735307	2.0205825664741246	2.805000066757202	90	90	-1	-1
ABprpa	48	8.916775197222115	8.818116736111541	-7.211798028951546	2.677500009536743	96	96	-1	-1
Ca	48	5.7943605809520875	-0.7939592548426666	5.19903062828991	2.4225001335144043	118	118	67	70
MSaa	48	-16.76737523780711	-3.1554867406752636	-5.960727251330423	2.380000114440918	141	141	-1	-1
MSap	48	-12.639934354693922	-12.639693602974999	-1.1873317479001382	2.549999952316284	145	145	-1	-1
MSpa	48	-6.794003108261738	-2.0586771634804206	-1.718544215889719	2.2950000762939453	165	165	-1	-1
ABarpa	48	-5.840160655985056	9.989224349954243	-6.5882728786945535	2.8475000858306885	166	166	-1	-1
P4	48	19.90262738978345	-7.548464917666232	-0.49232302170309916	2.2950000762939453	172	172	-1	-1
ABarap	48	-1.2570830715521033	3.058419417702773	-6.817181018664366	2.7200000286102295	177	177	-1	-1
ABalpa	48	-19.43855102083534	7.741372899440735	-2.7236199878273033	2.805000066757202	202	202	-1	-1
ABprap	48	18.529534184929364	-0.2655489431062894	-6.029356691203297	2.677500009536743	204	204	-1	-1
Cp	48	14.17880090408435	5.377619022609139	1.4504029427600351	1.8700000047683716	205	205	134	146
ABalaa	48	-21.00263382535277	1.0597980009258325	1.4552437467585762	2.8475000858306885	208	208	-1	-1
ABplpa	48	-6.943963185978293	-9.485313538583748	6.431638975233545	2.762500047683716	219	219	-1	-1
ABarpp	48	1.9228943654064363	12.130161725780699	-2.2414734557464433	2.805000066757202	231	231	-1	-1
ABaraa	48	-12.850499509831772	4.258339673211109	-8.180454491116764	2.8475000858306885	238	238	-1	-1
Ep	49	12.665614638868275	-7.319056544632312	1.2523585572750668	3.1449999809265137	15	15	-1	-1
D	49	17.2869775554315	-2.1352526791510247	6.078255678518686	2.634999990463257	19	19	-1	-1
ABalap	49	-16.740519891117167	-6.386114169204236	6.106836358792939	2.8475000858306885	25	25	-1	-1
ABplap	49	0.13890394034481993	7.005753937012612	4.58247877523846	2.890000104904175	29	29	-1	-1
MSpp	49	-3.790901200902278	-12.817450851151662	-0.7840251046415516	2.634999990463257	36	36	-1	-1
Ea	49	2.353660220360403	-8.654813390027492	0.7508837372154376	3.0174999237060547	41	41	-1	-1
ABprpp	49	10.760489283070676	12.48498295688121	-0.9583773195563645	2.677500009536743	56	56	-1	-1
ABplpp	49	1.4132907437782638	-8.692206887046483	9.131704527791817	2.762500047683716	62	62	-1	-1
Caa	49	3.529310794817926	-0.3339206418379099	4.437755999662472	1.8700000047683716	67	13	-1	-1
Cap	49	6.656184282708028	-0.6426480553187939	5.184335508328337	1.8274999856948853	70	13	-1	-1
ABpraa	49	8.155364441014063	-0.2358809363166947	-6.444965926784829	2.5924999713897705	72	72	-1	-1
ABplaa	49	-9.499268779770325	0.7496826600931179	6.207656189694829	2.8475000858306885	77	77	-1	-1
ABalpp	49	-10.687054072880004	10.40293640735307	2.0205825664741246	2.762500047683716	90	90	-1	-1
ABprpa	49	9.247623002568146	9.075674520673093	-7.281287028867044	2.549999952316284	96	96	-1	-1
Cpp	49	15.828223526224681	3.9597466270507073	1.9688127433930014	1.402500033378601	134	6	-1	-1
MSaa	49	-17.552744962213406	-2.746818687079188	-4.546218563056163	2.4225001335144043	141	141	-1	-1
MSap	49	-12.431607348048846	-12.499398764181068	-2.27479081456785	2.507499933242798	145	145	-1	-1
Cpa	49	14.184374042768704	6.27621599836807	1.6883471131055512	1.784999966621399	146	6	-1	-1
MSpa	49	-6.047363963387285	-2.8092550036021073	-3.0251286584033883	2.380000114440918	165	165	-1	-1
ABarpa	49	-6.663252965535691	10.17982198391686	-6.681501667626067	2.7200000286102295	166	166	-1	-1
P4	49	19.875188408246093	-7.258066688052931	-0.5863494674805905	2.3375000953674316	172	172	-1	-1
ABarap	49	-0.7793673557075789	3.0146321576337765	-6.784464424181708	2.7200000286102295	177	177	-1	-1
ABalpa	49	-19.75238876887676	7.849834171398073	-3.2959765413334847	2.805000066757202	202	202	-1	-1
ABprap	49	17.977304363968884	0.3875148330772995	-4.158594949835909	2.634999990463257	204	204	-1	-1
ABalaa	49	-21.30766124434424	1.0301800740480207	1.4527832495003472	2.890000104904175	208	208	-1	-1
ABplpa	49	-7.480656729024871	-9.11277894696517	6.816740294030721	2.677500009536743	219	219	-1	-1
ABarpp	49	1.9993475300826193	12.690141931939772	-0.8416602243012599	2.890000104904175	231	231	-1	-1
ABaraa	49	-12.876319896186335	4.0303998155273675	-8.108504993943038	2.805000066757202	238	238	-1	-1
Ep	50	12.10867384815149	-6.275864834938547	1.9473535435914862	3.1449999809265137	15	15	-1	-1
D	50	17.582331971611282	-3.2562808557091634	6.4486428102662146	2.5924999713897705	19	19	-1	-1
ABalap	50	-17.38110558037729	-6.283161554131429	4.998098000367441	2.8475000858306885	25	25	-1	-1
ABplap	50	0.1518141335221014	7.119723865854482	4.546504026651596	2.890000104904175	29	29	-1	-1
MSpp	50	-3.782090871852327	-12.95553004998681	-0.21412904839359959	2.5924999713897705	36	36	-1	-1
Ea	50	2.0326307384518287	-8.926611006532044	-0.22539292958747748	3.0174999237060547	41	41	-1	-1
ABprpp	50	10.386200433270176	12.275643712306216	-1.956730934963044	2.634999990463257	56	56	-1	-1
ABplpp	50	1.532719672739395	-8.703153702063732	9.139883676412481	2.7200000286102295	62	62	-1	-1
Caa	50	2.9224931472005875	-1.4298326701876132	4.764786891048449	1.6150000095367432	67	67	-1	-1
Cap	50	8.362674682942604	0.45884312866725585	6.474629180320977	1.7425000667572021	70	70	-1	-1
ABpraa	50	8.144072843019583	-0.8681889524556037	-6.243015235246747	2.549999952316284	72	72	-1	-1
ABplaa	50	-9.29094177312525	0.8899774988870486	5.120197123027118	2.8475000858306885	77	77	-1	-1
ABalpp	50	-10.488545389672387	10.557471078090002	1.978889166524826	2.805000066757202	90	90	-1	-1
ABprpa	50	9.534167089697979	8.092725542950104	-7.480795953367467	2.507499933242798	96	96	-1	-1
Cpp	50	17.141079071035392	2.5506063595898647	2.9966060689575604	1.5724999904632568	134	134	-1	-1
MSaa	50	-17.774447442205282	-3.52379193590475	-5.882261445948284	2.4225001335144043	141	141	-1	-1
MSap	50	-12.36543778697964	-12.447887207268758	-2.2886886145509493	2.549999952316284	145	145	-1	-1
Cpa	50	14.539423134452809	7.280051334908411	1.3809327790969081	1.5724999904632568	146	146	-1	-1
MSpa	50	-5.643009506947784	-3.2848129995708004	-3.3824352848836163	2.4225001335144043	165	165	-1	-1
ABarpa	50	-6.091928707084599	9.897148051146873	-6.568656427349018	2.762500047683716	166	166	-1	-1
P4	50	19.00779241601059	-8.307976106900353	-0.8095990886462814	2.2950000762939453	172	172	-1	-1
ABarap	50	-0.7488365044303928	2.8524436888053466	-5.680647060272667	2.7200000286102295	177	177	-1	-1
ABalpa	50	-19.41992236834793	7.589053868662585	-3.1994895982977645	2.762500047683716	202	202	-1	-1
ABprap	50	18.53981778853634	0.24291970614047242	-4.615645659775014	2.634999990463257	204	204	-1	-1
ABalaa	50	-21.22858149009775	1.1956615598022005	1.4029107009303838	2.890000104904175	208	208	-1	-1
ABplpa	50	-8.263399863860865	-9.098609613773986	6.781563202289835	2.677500009536743	219	219	-1	-1
ABarpp	50	1.738769149933124	12.73614483196755	-1.3919398292036766	2.8475000858306885	231	231	-1	-1
ABaraa	50	-12.756890967225203	4.019453000510119	-8.100325845322374	2.805000066757202	238	238	-1	-1
Ep	51	11.851187337741816	-6.101652174125896	2.4068648568206177	3.1449999809265137	15	15	-1	-1
D	51	18.81797843032474	-3.4183379397609377	4.972824270697122	2.634999990463257	19	19	-1	-1
ABalap	51	-17.130956124460546	-5.672747168027019	4.812505606070688	2.8475000858306885	25	25	-1	-1
ABplap	51	0.47547020500097925	6.997022761954144	4.073094913439365	2.8475000858306885	29	29	-1	-1
MSpp	51	-4.074208097666514	-12.871178048022754	-0.252564294238693	2.634999990463257	36	36	-1	-1
Ea	51	2.4714705541387345	-8.147422117747702	0.5930869428848844	2.9750001430511475	41	41	-1	-1
ABprpp	51	10.40382109137008	11.999485314635917	-0.8169388224671397	2.677500009536743	56	56	-1	-1
ABplpp	51	0.7338291543605217	-7.766278123120337	8.808729447356022	2.805000066757202	62	62	-1	-1
Caa	51	3.0345850216687906	-0.6561524382878021	5.046884958601493	2.125	67	67	-1	-1
Cap	51	10.132388095132336	0.3187501734017957	6.063395101969855	2.0399999618530273	70	70	-1	-1
ABpraa	51	8.18589529229125	-0.3980694051451237	-5.341148562875789	2.4649999141693115	72	72	-1	-1
ABplaa	51	-9.265121386770687	1.1179173565707892	5.048247625853391	2.932500123977661	77	77	-1	-1
ABalpp	51	-10.74031344077193	10.465394779282631	1.9985056178703609	2.805000066757202	90	90	-1	-1
ABprpa	51	8.186283400359207	8.645988621006513	-5.609235541473054	2.549999952316284	96	96	-1	-1
Cpp	51	18.440267996414065	2.834559159853301	2.9565756154523135	2.0399999618530273	134	134	-1	-1
MSaa	51	-17.958427337052818	-4.08269476509685	-5.710566851634631	2.4225001335144043	141	141	-1	-1
MSap	51	-12.62292429738931	-12.27367454645611	-1.8291773013218169	2.549999952316284	145	145	-1	-1
Cpa	51	15.26890690139688	7.328340373646785	1.3940329222340309	1.9975000619888306	146	146	-1	-1
MSpa	51	-6.147698959691487	-2.427918738173247	-1.0497007193478178	2.4649999141693115	165	165	-1	-1
ABarpa	51	-6.091928707084599	9.897148051146873	-6.568656427349018	2.8475000858306885	166	166	-1	-1
P4	51	18.263925181332215	-9.116782922562507	-1.6305394583768722	2.2950000762939453	172	172	-1	-1
ABarap	51	-0.9903209874542941	3.2688363297702314	-4.2473186698496	2.762500047683716	177	177	-1	-1
ABalpa	51	-19.320595366431235	7.083878236341574	-3.5592558143869706	2.677500009536743	202	202	-1	-1
ABprap	51	16.935456123540423	1.0942349143781738	-3.9002366712988827	2.4649999141693115	204	204	-1	-1
ABalaa	51	-21.048701459377543	1.5025152613172814	1.837086911451546	2.8475000858306885	208	208	-1	-1
ABplpa	51	-7.860664038135499	-9.055829231920143	6.25828154050764	2.634999990463257	219	219	-1	-1
ABarpp	51	1.2135125255068022	12.576101504346086	-1.886628234173696	2.8475000858306885	231	231	-1	-1
ABaraa	51	-12.676192617795916	3.666596398967258	-7.984222450941118	2.762500047683716	238	238	-1	-1
Ep	52	11.990718193747382	-5.618370171839386	2.782989370151153	3.059999942779541	15	15	-1	-1
D	52	19.354671973371318	-3.790872531379513	4.587722951899947	2.634999990463257	19	19	-1	-1
ABalap	52	-17.164111545973288	-5.1160584067857355	5.1583735980495975	1.9550000429153442	25	25	-1	-1
ABplap	52	0.4828072594939071	6.212395715037084	3.799175994506985	2.125	29	29	-1	-1
MSpp	52	-3.7835641464093515	-13.602077898068723	-1.0579440235739312	2.677500009536743	36	36	-1	-1
Ea	52	2.565079096745303	-8.386308790448691	0.6732155886792759	3.1449999809265137	41	41	-1	-1
ABprpp	52	9.66304623126522	11.318888652760624	-0.6280883800979811	2.2950000762939453	56	56	-1	-1
ABplpp	52	1.0703954190166807	-7.775009298178805	8.299345585556926	2.762500047683716	62	62	-1	-1
Caa	52	2.3697975412369043	-1.2994777681957763	4.176072040300939	2.252500057220459	67	67	-1	-1
Cap	52	11.346779311788083	0.7035108405330632	6.513131952886369	2.125	70	70	-1	-1
ABpraa	52	8.608733045061049	0.13893979401247858	-5.496484859948113	2.549999952316284	72	72	-1	-1
ABplaa	52	-9.253829788776205	1.750225372709699	4.84629693431531	1.8274999856948853	77	77	65	174
ABalpp	52	-10.849924046295605	10.462101762356879	0.9445608025312833	2.4225001335144043	90	90	-1	-1
ABprpa	52	8.124213703417329	8.846526191771222	-6.20120854632477	2.4225001335144043	96	96	-1	-1
Cpp	52	19.554004257221862	1.9130616758447179	2.244424675048589	2.2100000381469727	134	134	-1	-1
MSaa	52	-17.600140550169424	-4.1155352101485985	-5.686029405772638	2.4649999141693115	141	141	-1	-1
MSap	52	-11.802923857578499	-12.592481941203596	-2.745739430521852	2.5924999713897705	145	145	-1	-1
Cpa	52	15.614138174477214	8.346415935132116	2.1323841489120015	2.2100000381469727	146	146	-1	-1
MSpa	52	-6.901849762445503	-3.745194493607658	-3.2843530281559428	2.507499933242798	165	165	-1	-1
ABarpa	52	-5.8442605201123845	9.737175222277225	-5.982402073859737	2.7200000286102295	166	166	-1	-1
P4	52	17.958897762340747	-9.146400849440319	-1.6329999556351016	2.380000114440918	172	172	-1	-1
ABarap	52	-0.6883854026713148	3.1702442053376774	-5.25464999837217	2.2950000762939453	177	177	-1	-1
ABalpa	52	-18.269074123191086	7.5278042584766505	-4.185540727413297	2.2950000762939453	202	202	-1	-1
ABprap	52	16.775678019864646	1.2816100301668532	-3.9664675171101744	2.549999952316284	204	204	-1	-1
ABalaa	52	-21.182659176698753	1.9178302347896992	1.6989065684665272	1.9975000619888306	208	208	55	123
ABplpa	52	-7.006032882920173	-9.284775967819039	5.83966597038183	2.0824999809265137	219	219	-1	-1
ABarpp	52	0.5776373011693029	12.288925792906722	-1.8195997315164276	2.252500057220459	231	231	-1	-1
ABaraa	52	-12.911958605978356	3.8166997897866266	-6.990789830050899	1.8274999856948853	238	238	-1	-1
Ep	53	12.48853583663634	-5.167928614604623	3.183651329343681	3.1024999618530273	15	15	-1	-1
D	53	19.545988922711782	-4.0165967491044725	4.142109438653913	2.5924999713897705	19	19	-1	-1
ABalap	53	-17.435983543452014	-5.70236509490483	4.810045108812458	2.1675000190734863	25	25	142	44
ABplap	53	-0.9648686763997468	6.748125653699246	3.571025016694658	1.7425000667572021	29	29	27	199
MSpp	53	-3.6440332904037858	-13.118795895782212	-0.6818195102433959	2.549999952316284	36	36	-1	-1
Ea	53	2.5763706947397846	-7.75400077430978	0.47126489714119435	3.0174999237060547	41	41	-1	-1
ABalaaa	53	-21.353874198994788	2.6377832698184207	2.5124654464224303	1.6575000286102295	55	7	-1	-1
ABprpp	53	8.865774308069145	11.737426144406978	-0.793266666203222	1.784999966621399	56	56	43	198
ABplpp	53	0.831537561094419	-7.753115668144307	8.282987288315597	1.9975000619888306	62	62	180	78
ABplaap	53	-9.602550325188576	-0.16207677064184267	6.495454178389736	1.4450000524520874	65	8	-1	-1
Caa	53	1.5555155607362208	-1.2469593330683106	4.652739307617376	2.2950000762939453	67	67	-1	-1
Cap	53	12.532112951723665	1.8970078245746702	6.702866415074174	2.2100000381469727	70	70	-1	-1
ABpraa	53	7.9308900508261075	0.546530470641585	-5.65348399743269	1.9550000429153442	72	72	229	179
ABalpp	53	-12.103191163108969	10.900317244078954	1.280587229604473	2.1675000190734863	90	90	122	34
ABprpa	53	7.437560415663771	9.392195776709983	-6.928104647706549	1.784999966621399	96	96	116	216
ABalaap	53	-21.969356855036303	0.5150645049249166	1.5917612493313422	1.5299999713897705	123	7	-1	-1
Cpp	53	20.12680179022998	2.27693559115664	3.2010848905059697	2.252500057220459	134	134	-1	-1
MSaa	53	-18.286183272659027	-4.212042788873532	-4.631286933587584	2.4649999141693115	141	141	-1	-1
MSap	53	-12.287976627915953	-11.764067634217538	-2.50453710607213	2.549999952316284	145	145	-1	-1
Cpa	53	15.783589280964671	9.309686922779388	1.8306883602339936	2.252500057220459	146	146	-1	-1
MSpa	53	-6.152118747831226	-4.367562572944474	-3.581146552538063	2.549999952316284	165	165	-1	-1
ABarpa	53	-6.950659726427255	9.874045659368749	-5.544170052388393	2.0824999809265137	166	166	66	16
P4	53	17.839468833379616	-9.13545403442307	-1.641179104255766	2.3375000953674316	172	172	-1	-1
ABplaaa	53	-10.137518520711694	2.7879084255189346	5.004910115712411	1.4450000524520874	174	77	-1	-1
ABarap	53	-1.0997862368208582	2.1006570869400343	-5.979103425067041	1.6150000095367432	177	177	32	69
ABalpa	53	-20.11786728962731	7.5024157279879296	-3.7244341004922115	2.0824999809265137	202	202	113	191
ABprap	53	16.1955434323636	1.70236316177199	-4.649208813635175	2.2100000381469727	204	204	-1	-1
ABplpa	53	-8.11815054854517	-8.881616571107495	6.717792853736772	2.125	219	219	54	4
ABarpp	53	0.41523260792322436	12.870799629100294	-0.4361447973125725	1.8274999856948853	231	231	46	156
ABaraa	53	-12.351925945521744	2.90171784087773	-6.675993898235768	1.912500023841858	238	238	79	127
ABplpap	54	-4.7722304885256905	-12.03623830268454	5.757107230475867	1.5724999904632568	4	32	-1	-1
Ep	54	12.856495626331418	-4.050122956220421	2.840262140716375	3.1024999618530273	15	15	-1	-1
ABarpaa	54	-9.113290640904895	9.957118400837366	-5.655419978973489	1.4450000524520874	16	9	-1	-1
D	54	20.08840051873176	-4.655419823823509	3.317113089539389	2.549999952316284	19	19	-1	-1
ABplapp	54	0.8830618162747433	5.484788881916866	4.047741080510824	1.4450000524520874	27	27	-1	-1
ABarapa	54	-0.6502654239347654	4.154331446052478	-7.144211910050343	1.3600000143051147	32	19	-1	-1
ABalppp	54	-13.260475220711896	8.774244576234857	2.966516879111741	1.5724999904632568	34	15	-1	-1
MSpp	54	-2.3092051503994044	-12.621142676776044	-1.8395652336725825	2.4649999141693115	36	36	-1	-1
Ea	54	2.98320638459248	-7.459171264778918	-0.6578875694758155	3.059999942779541	41	41	-1	-1
ABprppp	54	7.387170127306095	11.669327730816232	1.2720643809593573	1.7000000476837158	43	29	-1	-1
ABalapa	54	-18.402997214387092	-3.9173267201478437	6.302240675843452	1.8274999856948853	44	25	-1	-1
ABarppp	54	1.540260466725505	12.581610161230618	-1.3502464292543777	1.5299999713897705	46	28	-1	-1
ABplpaa	54	-8.480537199555894	-9.100825253732767	7.299126212709593	1.6575000286102295	54	32	-1	-1
ABalaaa	54	-20.841673088371518	3.8487426039769623	3.720967632208427	1.8700000047683716	55	55	-1	-1
ABplaap	54	-9.090058573313762	-1.2808893072411998	6.3482782997175065	1.7000000476837158	65	65	-1	-1
ABarpap	54	-4.853045022474205	8.698414501975524	-7.712523988664927	1.5299999713897705	66	9	-1	-1
Caa	54	0.44911635442134956	-1.1100888959767867	5.090971329088721	2.3375000953674316	67	67	-1	-1
ABarapp	54	-1.2975389986074077	0.1390590266349636	-4.833611391429273	1.2324999570846558	69	19	-1	-1
Cap	54	12.045441586203413	3.2437602188577666	6.778092796572679	2.2950000762939453	70	70	-1	-1
ABplppa	54	-0.2547597181760176	-7.122016413749023	9.089164674496812	1.5299999713897705	78	62	-1	-1
ABaraaa	54	-11.588422063968455	3.682044992653885	-7.946584861942002	1.4450000524520874	79	14	-1	-1
ABalpaa	54	-19.296393575259472	7.830156181322354	-3.797181254511915	1.4875000715255737	113	4	-1	-1
ABprpap	54	9.76421461857029	8.208911111750755	-8.03433371237409	1.190000057220459	116	96	-1	-1
ABalppa	54	-13.160031846720111	11.48869509656699	-1.0505317106345466	1.4875000715255737	122	90	-1	-1
ABalaap	54	-22.900297873636788	-0.980856472722172	-0.06727502008994846	1.6150000095367432	123	123	-1	-1
ABaraap	54	-14.041658361418145	0.2353429569502814	-5.888672766995254	1.4450000524520874	127	14	-1	-1
Cpp	54	19.99122547772597	3.2105886519260984	2.8969286045697333	2.2950000762939453	134	134	-1	-1
MSaa	54	-17.711621823842336	-5.531392896237598	-4.186489807408099	2.4649999141693115	141	141	-1	-1
ABalapp	54	-15.58790773015175	-8.130587802066161	4.60892214039951	1.6150000095367432	142	25	-1	-1
MSap	54	-11.266375635157697	-11.800130597443221	-2.4530017170899145	2.507499933242798	145	145	-1	-1
Cpa	54	15.409300431164175	9.100347678204397	0.8323347448273153	2.3375000953674316	146	146	-1	-1
ABarppa	54	-3.0119570213622637	12.759779836152074	-0.009417605286397901	1.5299999713897705	156	28	-1	-1
MSpa	54	-6.051318471357504	-4.226190357183572	-3.0970977934469373	2.549999952316284	165	165	-1	-1
P4	54	17.928366911063563	-8.98421238061189	-2.7368173195441416	2.2950000762939453	172	172	-1	-1
ABplaaa	54	-10.458548002620269	2.516110809014383	4.0286334489094955	1.6150000095367432	174	174	-1	-1
ABpraap	54	8.80724172826867	0.2934744647494103	-5.538178259897412	1.402500033378601	179	72	-1	-1
ABplppp	54	2.876358141793728	-8.343579681892715	8.552034009231246	1.6150000095367432	180	62	-1	-1
ABalpap	54	-20.232760357052452	4.270753574019853	-6.372002058284284	1.6575000286102295	191	4	-1	-1
ABprppa	54	10.531449748585871	12.492636754972708	-2.020501283516106	1.4875000715255737	198	56	-1	-1
ABplapa	54	-3.4124250828244214	7.295809285593812	3.8252599575612036	1.4875000715255737	199	29	-1	-1
ABprap	54	17.385121752218605	1.9830229451096746	-5.743184082479499	1.7425000667572021	204	204	187	14
ABprpaa	54	5.382456231357484	9.47419114121163	-8.610862400050483	1.402500033378601	216	96	-1	-1
ABpraaa	54	6.896233544264796	1.63350944040435	-4.991205605598928	1.3600000143051147	229	72	-1	-1
ABplpap	55	-3.1936887050506493	-13.11549297560399	5.113647633141665	1.912500023841858	4	4	-1	-1
ABprapa	55	17.87909160394667	4.112318131127708	-7.456111675106989	1.402500033378601	14	18	-1	-1
Ep	55	12.430420683196019	-3.5504559807839433	2.6636465518862638	3.1449999809265137	15	15	-1	-1
ABarpaa	55	-9.658794513001427	10.467732191291093	-5.840214716424265	1.8700000047683716	16	16	-1	-1
D	55	20.003602305175143	-4.55461234995767	3.8068804999929498	2.5924999713897705	19	19	-1	-1
ABplapp	55	1.638365969573374	5.761017778338981	3.9888917264742196	1.912500023841858	27	27	-1	-1
ABarapa	55	-0.5728042648710769	4.838151019103696	-7.360060401571523	1.4875000715255737	32	32	-1	-1
ABalppp	55	-14.103058856511671	7.828435938704523	4.286980391387938	1.9550000429153442	34	34	-1	-1
MSpp	55	-1.592631576632617	-12.68682356687954	-1.7904903419485958	2.4225001335144043	36	36	-1	-1
Ea	55	3.131402249022223	-5.949082525948606	0.965972032331785	2.252500057220459	41	41	61	117
ABprppp	55	6.6550597707917225	12.015537412482749	2.708650017837382	1.9975000619888306	43	43	-1	-1
ABalapa	55	-19.060738281577603	-3.015507226214978	6.513186903068746	2.0824999809265137	44	44	-1	-1
ABarppp	55	1.5572705240301152	12.947629217749508	-1.9920919826760568	1.8274999856948853	46	46	-1	-1
ABplpaa	55	-8.484637063683222	-9.352874381409785	7.904997017544409	1.9550000429153442	54	54	-1	-1
ABalaaa	55	-21.974501656489327	4.399848731495693	2.44951215867092	2.0399999618530273	55	55	-1	-1
ABplaap	55	-9.683966027753819	-2.262831406749033	6.63933444251662	1.9975000619888306	65	65	-1	-1
ABarpap	55	-4.277766220521558	9.832675632261507	-7.52771052099358	1.8700000047683716	66	66	-1	-1
Caa	55	0.23036042354352174	-0.5939664486385277	5.4425583965572635	2.380000114440918	67	67	-1	-1
ABarapp	55	-0.9779827912558585	-0.2356912049423947	-4.70114969980669	1.7000000476837158	69	69	-1	-1
Cap	55	11.698446397314504	3.908908680048425	6.551604659172605	2.3375000953674316	70	70	-1	-1
ABplppa	55	-0.7640142796852324	-7.039880051743745	9.56829243907148	1.784999966621399	78	78	-1	-1
ABaraaa	55	-10.258701782478909	3.8038097170908824	-6.8827980575700085	1.8274999856948853	79	79	-1	-1
ABalpaa	55	-19.840278852173203	7.822431884479042	-3.816000049011473	1.8274999856948853	113	113	-1	-1
ABprpap	55	10.697925528032103	8.14544586160604	-8.502821831069863	1.5299999713897705	116	116	-1	-1
ABalppa	55	-14.615907510868425	11.520326779875115	-0.06694107877724242	1.8700000047683716	122	122	-1	-1
ABalaap	55	-23.411025709703022	-1.5452679587988067	-0.4319622306956131	1.8700000047683716	123	123	-1	-1
ABaraap	55	-14.766431663439588	-0.20307440830026247	-4.72600604904961	1.8700000047683716	127	127	-1	-1
Cpp	55	19.079235090491387	3.2499446320775336	3.899338030926595	2.3375000953674316	134	134	-1	-1
MSaa	55	-17.558570209395526	-5.576318128772913	-2.064701469097595	2.507499933242798	141	141	-1	-1
ABalapp	55	-15.725819990974514	-9.132207891649712	4.398773570020193	1.912500023841858	142	142	-1	-1
MSap	55	-10.00591678447718	-11.858087190703404	-2.38510803086637	2.507499933242798	145	145	-1	-1
Cpa	55	14.665287875860026	9.456426797921191	0.6892334073258377	2.380000114440918	146	146	-1	-1
ABarppa	55	-4.285326065220062	12.703766500570387	-0.04133654292307831	1.8700000047683716	156	156	-1	-1
MSpa	55	-6.128924986578303	-3.745123704330348	-2.2034093620473922	2.634999990463257	165	165	-1	-1
P4	55	17.784736190930666	-9.71954351057542	-2.5070710280398614	2.380000114440918	172	172	-1	-1
ABplaaa	55	-10.43420089082273	2.0975028186162117	3.112868976555437	1.9975000619888306	174	174	-1	-1
ABpraap	55	9.863618757057214	-0.8176137750066346	-5.666535344070084	1.3174999952316284	179	179	-1	-1
ABplppp	55	4.232044130263613	-9.158761035150928	8.8660322842004	1.7425000667572021	180	180	-1	-1
ABprapp	55	18.718224544699524	-0.09677444042635619	-5.025284424434183	1.2324999570846558	187	18	-1	-1
ABalpap	55	-19.809777283656878	3.642876837798504	-7.205177387585722	1.8274999856948853	191	191	-1	-1
ABprppa	55	10.145723980165114	12.815875429637757	-2.139065175155591	1.7425000667572021	198	198	-1	-1
ABplapa	55	-3.675484731918447	6.571424970647531	4.046827100444819	1.9550000429153442	199	199	-1	-1
ABprpaa	55	5.496166701008487	9.729533285814401	-8.16278838954622	1.6150000095367432	216	216	-1	-1
ABpraaa	55	5.898834342678305	2.415850348610814	-5.280666434706089	1.402500033378601	229	229	-1	-1
ABplpap	56	-1.8324295778964108	-13.032077353103272	5.665590078456335	2.0824999809265137	4	4	-1	-1
ABprapa	56	18.854624962680152	4.518972428293473	-7.022733121431803	1.8700000047683716	14	14	-1	-1
Ep	56	12.349867654392506	-4.3624853146200335	1.8697041252758948	2.125	15	15	159	181
ABarpaa	56	-10.296286707174804	10.698892661070525	-5.939161482983211	2.0399999618530273	16	16	-1	-1
D	56	19.50315807271588	-4.610555186787542	4.8559043208155686	2.5924999713897705	19	19	-1	-1
ABplapp	56	2.852902506854894	4.980892510091297	3.7607895451616207	2.2100000381469727	27	27	-1	-1
ABarapa	56	-0.6592210736104924	5.457296580266577	-7.036268934069181	1.8274999856948853	32	32	-1	-1
ABalppp	56	-14.090148663334391	7.942405867546393	4.251005642801075	2.125	34	34	-1	-1
MSpp	56	-1.9695470160034203	-12.501664091049642	-1.3391581773401278	2.4225001335144043	36	36	-1	-1
ABprppp	56	5.7100572633354245	11.446694646488554	3.3790888280712355	2.125	43	43	-1	-1
ABalapa	56	-19.33994531421451	-2.8171852954090504	6.43877690863679	2.252500057220459	44	44	-1	-1
ABarppp	56	2.062425221412001	12.61344372806721	-1.8653489424159084	2.0824999809265137	46	46	-1	-1
ABplpaa	56	-8.607303183009952	-8.305251391798457	7.564865983021309	2.125	54	54	-1	-1
ABalaaa	56	-21.450863627245806	5.078230146414194	2.778224620689721	2.2100000381469727	55	55	-1	-1
Ear	56	3.610987820342522	-4.580304163815233	-1.554796123756675	1.4450000524520874	61	41	-1	-1
ABplaap	56	-9.603267678324533	-2.615688008291893	6.755437836897874	2.252500057220459	65	65	-1	-1
ABarpap	56	-4.336744083254946	10.161423254336583	-7.109891700064495	2.0399999618530273	66	66	-1	-1
Caa	56	0.3932303969591203	-0.6531318036423364	6.518580160500105	2.4225001335144043	67	67	-1	-1
ABarapp	56	-0.8600271368517522	-0.8931858680415544	-5.536785526366358	1.8700000047683716	69	69	-1	-1
Cap	56	10.981872010874255	3.9745905231910434	6.5025294305811165	2.380000114440918	70	70	-1	-1
ABplppa	56	-0.8705330154690826	-6.914963307884625	9.524138541863952	2.0399999618530273	78	78	-1	-1
ABaraaa	56	-9.154929165734341	4.06143800040425	-5.871344299026206	2.0824999809265137	79	79	-1	-1
ABalpaa	56	-20.273545529175752	7.94183997145363	-4.39653575113832	1.9550000429153442	113	113	-1	-1
ABprpap	56	11.116808737300351	7.265519997707672	-8.730126355536486	1.8274999856948853	116	116	-1	-1
Eal	56	3.300746603169019	-8.081600230140575	2.7058975680794974	1.5724999904632568	117	41	-1	-1
ABalppa	56	-14.269057642605288	12.020064254063405	0.8373860908519455	2.125	122	122	-1	-1
ABalaap	56	-24.54781044666931	-2.4110949882578034	-1.7753866053624223	2.2100000381469727	123	123	-1	-1
ABaraap	56	-15.692805518408477	-0.9242362050726078	-4.531436849286216	2.0399999618530273	127	127	-1	-1
Cpp	56	18.667688935716072	3.3452434490588416	3.8527236364608375	2.3375000953674316	134	134	-1	-1
MSaa	56	-17.774554194545942	-6.619580627743989	-3.840640121522565	2.5924999713897705	141	141	-1	-1
ABalapp	56	-15.44499436315481	-9.848867909752679	4.639159507403367	2.1675000190734863	142	142	-1	-1
MSap	56	-9.925218435047892	-12.210943792246265	-2.269004636485115	2.507499933242798	145	145	-1	-1
Cpa	56	13.790554793600263	9.191144716516327	0.7399036127417773	2.4225001335144043	146	146	-1	-1
ABarppa	56	-4.994562584493921	11.984820343756823	-0.3643303535794442	2.125	156	156	-1	-1
MSpa	56	-6.413705157899562	-4.445398749283349	-2.5157635268248644	2.5924999713897705	165	165	-1	-1
P4	56	17.47560890781187	-10.001210565130252	-1.9036607204632752	2.2950000762939453	172	172	-1	-1
ABplaaa	56	-10.807016466066205	2.53471142212313	2.95833033632909	2.125	174	174	-1	-1
ABpraap	56	11.635813438191477	-0.18731951529803448	-6.84961617020724	1.5299999713897705	179	179	-1	-1
ABplppp	56	5.437625017869406	-8.635921169184511	8.745873078868962	2.0824999809265137	180	180	-1	-1
ABprapp	56	20.199057921440666	-1.189191568321839	-5.143001862727962	1.7425000667572021	187	187	-1	-1
ABalpap	56	-19.24154489494561	3.231993144243647	-8.102123065440221	1.9550000429153442	191	191	-1	-1
ABprppa	56	9.81016570989646	12.948445971588374	-3.24534303632286	1.9550000429153442	198	198	-1	-1
ABplapa	56	-4.288631439641208	6.383979356107036	3.032115187796811	2.1675000190734863	199	199	-1	-1
ABprpaa	56	5.765090130038415	9.022742705761713	-9.502089426542547	1.8700000047683716	216	216	-1	-1
ABpraaa	56	5.6397292370858345	3.108401096720503	-4.9871310644281746	1.784999966621399	229	229	-1	-1
ABplpap	57	-0.35174152178104123	-12.959608545619805	6.225711672391668	2.1675000190734863	4	4	-1	-1
ABprapa	57	18.979627030325638	5.406622589035154	-6.7766098024656225	2.0824999809265137	14	14	-1	-1
ABarpaa	57	-11.333889762850166	10.492775934669467	-6.964513041510112	2.125	16	16	-1	-1
D	57	18.855991250383898	-5.530038914365814	5.124883515010918	2.549999952316284	19	19	-1	-1
ABplapp	57	2.9610398378215432	4.337637678935137	3.970919385320366	2.252500057220459	27	27	-1	-1
ABarapa	57	0.03239478756346181	6.452401134750442	-7.8530672359087195	1.9975000619888306	32	32	-1	-1
ABalppp	57	-13.105804975550956	8.21098096587701	5.254280252724213	2.3375000953674316	34	34	-1	-1
MSpp	57	-0.8332275592066583	-12.158545542780407	-2.4552105008200145	2.4649999141693115	36	36	-1	-1
ABprppp	57	4.976473632264027	11.146356480073159	3.971859489768928	2.1675000190734863	43	43	-1	-1
ABalapa	57	-19.869447123393932	-2.064391815328582	7.2277983407307	2.380000114440918	44	44	-1	-1
ABarppp	57	2.3689259149604944	13.289609503026933	-1.0190734699773478	2.125	46	46	-1	-1
ABplpaa	57	-8.433141611599872	-7.732108730663356	8.43893705542607	2.1675000190734863	54	54	-1	-1
ABalaaa	57	-21.19747698096346	4.6519683579245275	2.9245841122954044	2.2950000762939453	55	55	-1	-1
Ear	57	4.615976184919712	-4.216369653003964	-4.258715477885978	1.5299999713897705	61	61	-1	-1
ABplaap	57	-9.664726774471115	-3.0573278917163726	7.945102497963741	2.252500057220459	65	65	-1	-1
ABarpap	57	-3.771603528752167	9.62232950947136	-9.016629203699797	2.125	66	66	-1	-1
Caa	57	0.795966222684486	-0.6103514217884944	5.99529849871791	2.3375000953674316	67	67	-1	-1
ABarapp	57	-1.925931847826205	-2.0976296671004104	-5.718340839933498	1.912500023841858	69	69	-1	-1
Cap	57	10.48962750666965	4.4227459417152115	6.339811641734104	2.4225001335144043	70	70	-1	-1
ABplppa	57	-1.0722788890423	-6.032821804027476	9.233880055910815	2.1675000190734863	78	78	-1	-1
ABaraaa	57	-8.461694709377587	4.538204467591074	-6.522166657914526	2.125	79	79	-1	-1
ABalpaa	57	-20.52384030571827	8.496311520728169	-3.5331043246124536	2.125	113	113	-1	-1
ABprpap	57	11.450137306757224	8.293464604241294	-9.571461997206217	1.912500023841858	116	116	-1	-1
Eal	57	3.482245229072027	-8.293084615922535	3.3060497215518776	1.7425000667572021	117	117	-1	-1
ABalppa	57	-15.584249135734755	11.493931371171238	-0.09639951915569478	2.252500057220459	122	122	-1	-1
ABalaap	57	-25.065875337228476	-2.1908794274173755	-1.8661548970357071	2.2950000762939453	123	123	-1	-1
ABaraap	57	-16.83207152431929	-2.560450449505663	-5.103014476166992	2.0399999618530273	127	127	-1	-1
Cpp	57	18.86781621410649	2.9814400324987336	3.977006179462757	2.3375000953674316	134	134	-1	-1
MSaa	57	-17.758408830337814	-7.5422884455041626	-3.5446625600797956	2.5924999713897705	141	141	-1	-1
ABalapp	57	-14.993099033664848	-10.120595027505416	4.743825599059752	2.2100000381469727	142	142	-1	-1
MSap	57	-9.212744725408434	-12.528673810026781	-1.6140589399263132	2.549999952316284	145	145	-1	-1
Cpa	57	12.809302975556653	9.050779378970581	0.7464199209501885	2.4225001335144043	146	146	-1	-1
ABarppa	57	-5.886305724058293	11.353519205833068	0.32818540525817363	2.252500057220459	156	156	-1	-1
Epr	57	12.957082695602054	-2.500556465188993	-1.8546261549940288	1.5299999713897705	159	15	-1	-1
MSpa	57	-6.298376093065761	-4.7083946919776185	-1.9017135733693848	2.677500009536743	165	165	-1	-1
P4	57	16.851635882264144	-10.298255714619893	-0.25694524342650515	2.380000114440918	172	172	-1	-1
ABplaaa	57	-11.15224773914654	1.5166358606377974	2.2199791096511197	2.2100000381469727	174	174	-1	-1
ABpraap	57	12.593184201749194	0.8943616313220155	-3.480890063398144	1.912500023841858	179	179	-1	-1
ABplppp	57	6.641587310292399	-7.594743215921053	8.459737930586307	2.2100000381469727	180	180	-1	-1
Epl	57	11.090019404507283	-4.946706175549041	3.583448104969933	1.6150000095367432	181	15	-1	-1
ABprapp	57	20.40799552888104	-1.6910741837170975	-4.448823263478092	2.0399999618530273	187	187	-1	-1
ABalpap	57	-19.73364407852444	2.515262627388864	-8.942679886516348	2.0399999618530273	191	191	-1	-1
ABprppa	57	10.185462554084461	13.281624583055514	-3.862651143882545	2.0399999618530273	198	198	-1	-1
ABplapa	57	-5.187566313072733	5.372419329721392	3.320710833337696	2.252500057220459	199	199	-1	-1
ABprpaa	57	5.12906958507514	9.900452929701299	-8.757221891656165	2.0399999618530273	216	216	-1	-1
ABpraaa	57	4.727128249055958	3.7899345310611268	-5.766359303988896	1.8274999856948853	229	229	-1	-1
ABplpap	58	0.2107724076200991	-13.104203279554643	5.768660856420766	2.2100000381469727	4	4	-1	-1
ABprapa	58	18.99972814469661	5.900852359378037	-6.4086647746232535	2.2100000381469727	14	14	-1	-1
ABarpaa	58	-12.102104109326078	10.102577109405484	-6.869688938886644	2.1675000190734863	16	16	-1	-1
D	58	18.110505826859455	-5.820508119250491	4.13796737076286	2.5924999713897705	19	19	-1	-1
ABplapp	58	3.5710946758044804	4.396873532690761	3.975840379836825	2.3375000953674316	27	27	-1	-1
ABarapa	58	-0.06445094540870477	7.727963982045511	-8.265147767605546	2.1675000190734863	32	32	-1	-1
ABalppp	58	-13.239617372246393	7.461410003970478	4.438260877510079	2.2950000762939453	34	34	-1	-1
MSpp	58	0.29312825352687266	-10.63630122718922	-1.8476581253523756	2.4649999141693115	36	36	-1	-1
ABprppp	58	3.478775518844048	10.707868616070801	4.053583449255273	2.1675000190734863	43	43	-1	-1
ABalapa	58	-20.5487633921859	-2.303348986781386	6.226984228065792	2.3375000953674316	44	44	-1	-1
ABarppp	58	3.033858716018155	12.768048897555955	-0.8260995839059078	2.252500057220459	46	46	-1	-1
ABplpaa	58	-8.392792436885227	-7.908537031434786	8.496988752616698	2.1675000190734863	54	54	-1	-1
ABalaaa	58	-20.755401600257876	4.394482978193034	4.075015196935198	2.2950000762939453	55	55	-1	-1
Ear	58	4.818439411628885	-2.6448999192110625	-4.228440650440978	2.0824999809265137	61	61	-1	-1
ABplaap	58	-9.115123038247255	-3.3158925544930797	7.524026430579701	2.2950000762939453	65	65	-1	-1
ABarpap	58	-4.04361882752192	10.200910328739178	-8.687119084835018	2.2100000381469727	66	66	-1	-1
Caa	58	0.5482980357122715	-0.45037859291884597	5.409044145228629	2.380000114440918	67	67	-1	-1
ABarapp	58	-2.1075757943549878	-0.7212593459395014	-5.640653961176765	2.0399999618530273	69	69	-1	-1
Cap	58	10.682563051192917	3.6786836366932114	6.060174071439289	2.380000114440918	70	70	-1	-1
ABplppa	58	-2.0018907470502465	-5.717306473166619	9.09649703290427	2.2100000381469727	78	78	-1	-1
ABaraaa	58	-8.841702018488213	4.595154182636101	-7.080625411437607	2.2100000381469727	79	79	-1	-1
ABalpaa	58	-20.807147202482504	8.442584323857076	-3.001643514209594	2.1675000190734863	113	113	-1	-1
ABprpap	58	12.579730309856352	8.779032745238402	-8.631957735836142	2.125	116	116	-1	-1
Eal	58	2.7744819843551927	-8.365482924654188	3.8268708860758425	2.252500057220459	117	117	-1	-1
ABalppa	58	-15.200141962496799	11.68903078380323	-0.14381157046742876	2.2950000762939453	122	122	-1	-1
ABalaap	58	-24.002306574572778	-2.92170877871153	-1.5905918679116462	2.3375000953674316	123	123	-1	-1
ABaraap	58	-16.43095429377672	-1.9993319803547824	-5.792272080900405	2.125	127	127	-1	-1
Cpp	58	18.816175441397363	2.5255603171312533	4.120905173810211	2.380000114440918	134	134	-1	-1
MSaa	58	-16.87795526943317	-7.543293751711355	-4.03522805150653	2.5924999713897705	141	141	-1	-1
ABalapp	58	-13.997318427261156	-10.384597848414842	4.867310485215695	2.252500057220459	142	142	-1	-1
MSap	58	-9.320882056375083	-11.885418978870621	-1.8241887800850587	2.549999952316284	145	145	-1	-1
Cpa	58	12.711595073656442	9.037617316996542	1.2721619739588141	2.4649999141693115	146	146	-1	-1
ABarppa	58	-6.050183691861396	11.288845193944725	0.8678253642816967	2.252500057220459	156	156	-1	-1
Epr	58	13.354245418174402	-3.356373349619576	-2.615852894770991	1.9550000429153442	159	159	-1	-1
MSpa	58	-5.7503909520247	-4.448621267457286	-2.488765583704642	2.634999990463257	165	165	-1	-1
P4	58	15.477466561932626	-10.495641265962481	-0.7729129401543124	2.3375000953674316	172	172	-1	-1
ABplaaa	58	-11.255674605190567	1.769762365281787	3.185616130575141	2.2950000762939453	174	174	-1	-1
ABpraap	58	13.975088005697186	1.073136666303386	-6.636141582135915	2.0399999618530273	179	179	-1	-1
ABplppp	58	7.286418184305626	-8.61053263869579	8.284766451947878	2.2100000381469727	180	180	-1	-1
Epl	58	11.39551210366827	-4.3943797674814675	6.045385300374859	3.867500066757202	181	181	-1	-1
ABprapp	58	20.24163679696709	-2.526135017577508	-3.1373366627003336	2.0399999618530273	187	187	-1	-1
ABalpap	58	-19.489067761292045	2.227080037734345	-9.366216451158616	2.2100000381469727	191	191	-1	-1
ABprppa	58	10.280544371248057	13.689285758436435	-2.9387075229078228	2.1675000190734863	198	198	-1	-1
ABplapa	58	-5.4796835388869205	5.45677133168545	3.2822755874926033	2.3375000953674316	199	199	-1	-1
ABprpaa	58	4.678647530142205	10.818727895535947	-8.018073008132218	2.0824999809265137	216	216	-1	-1
ABpraaa	58	4.54401102797015	4.519757004140127	-6.532487400412494	1.8700000047683716	229	229	-1	-1
ABplpap	59	-0.020893716435010118	-12.702050761058254	6.15622267247617	2.2100000381469727	4	4	-1	-1
ABprapa	59	18.73652317497681	6.341353979810707	-5.509258599510524	2.2100000381469727	14	14	-1	-1
ABarpaa	59	-11.484857537475987	10.542071851622996	-6.460847831073452	2.252500057220459	16	16	-1	-1
D	59	17.573957198101922	-6.612858986491303	3.8452294888971714	2.634999990463257	19	19	-1	-1
ABplapp	59	3.304797836344856	4.7091653923385595	3.865455636818005	2.3375000953674316	27	27	-1	-1
ABarapa	59	0.646404169047953	7.928572051562034	-7.776178013997962	2.2100000381469727	32	32	-1	-1
ABalppp	59	-14.233779383467285	7.207074737582862	4.480751934305355	2.2950000762939453	34	34	-1	-1
MSpp	59	0.5551798727020586	-10.035755988609592	-0.45356263762037585	2.507499933242798	36	36	-1	-1
ABprppp	59	3.3706381878773986	11.35112344722696	3.843453609096527	2.1675000190734863	43	43	-1	-1
ABalapa	59	-20.53747179419142	-1.6710409706424771	6.02503353652771	2.4225001335144043	44	44	-1	-1
ABarppp	59	2.533414483558892	12.712106060726084	0.22292423691671104	2.2100000381469727	46	46	-1	-1
ABplpaa	59	-8.710730049053977	-8.052124887154468	8.53050300394533	2.2100000381469727	54	54	-1	-1
ABalaaa	59	-21.335534562412004	4.8152342037199265	3.392274574145201	2.2950000762939453	55	55	-1	-1
Ear	59	4.475544086867303	-1.7277023303433843	-5.060799592675869	2.125	61	61	-1	-1
ABplaap	59	-9.353980896169519	-3.293998924458581	7.507668133338372	2.2950000762939453	65	65	-1	-1
ABarpap	59	-4.330017594025978	10.018973371083217	-9.16544919256371	2.252500057220459	66	66	-1	-1
Caa	59	0.7080761393880461	-0.6377537087075251	5.475274991039921	2.4225001335144043	67	67	-1	-1
ABarapp	59	-1.8807654558482767	0.4316023974552299	-6.526143606085824	2.0824999809265137	69	69	-1	-1
Cap	59	11.298337161159441	3.4716295777896926	5.6252005409396535	2.380000114440918	70	70	-1	-1
ABplppa	59	-2.721556190556857	-5.779835343847994	8.037631223048734	2.2100000381469727	78	78	-1	-1
ABaraaa	59	-8.727991548837212	4.850496327238872	-6.6325514009333455	2.2100000381469727	79	79	-1	-1
ABalpaa	59	-20.467489068086522	8.56206290958348	-2.5012364578771398	2.2100000381469727	113	113	-1	-1
ABprpap	59	13.301877022307494	9.611948830893835	-8.34493867376664	2.125	116	116	-1	-1
Eal	59	1.9649104687771326	-8.703092816038891	5.479305014475047	2.3375000953674316	117	117	-1	-1
ABalppa	59	-13.888042339107155	12.086953905910528	-0.2198168785913377	2.3375000953674316	122	122	-1	-1
ABalaap	59	-23.058166740878214	-3.641591314988434	-1.32320798740825	2.2950000762939453	123	123	-1	-1
ABaraap	59	-16.37212178720044	-1.163193376525411	-5.532250961951124	2.2100000381469727	127	127	-1	-1
Cpp	59	19.58453510849905	1.7508732070162853	3.34824203895763	2.380000114440918	134	134	-1	-1
MSaa	59	-16.65934465918112	-6.894530263670664	-3.708976086745958	2.7200000286102295	141	141	-1	-1
ABalapp	59	-13.830348589718229	-10.191714075741631	5.33746144432372	2.2950000762939453	142	142	-1	-1
MSap	59	-9.82866337885861	-11.156734478257938	-0.5012451326808098	2.5924999713897705	145	145	-1	-1
Cpa	59	13.242569652559204	8.931371291995994	1.3269556230770347	2.4649999141693115	146	146	-1	-1
ABarppa	59	-5.883213854318469	11.481728966617938	1.3379763233897228	2.2950000762939453	156	156	-1	-1
Epr	59	13.841779457456383	-3.414400441631574	-3.628901967006746	2.125	159	159	-1	-1
MSpa	59	-6.419278261052581	-5.343996015567775	-2.7537086048196313	1.6575000286102295	165	165	-1	-1
P4	59	14.556666251984824	-10.31820656349546	-0.34039940161165205	2.252500057220459	172	172	-1	-1
ABplaaa	59	-11.998068565311916	1.6075033977015432	3.2084907360248813	2.3375000953674316	174	174	-1	-1
ABpraap	59	14.794943124882224	1.9192152069348505	-6.874864679106837	2.0399999618530273	179	179	-1	-1
ABplppp	59	7.407465708449557	-9.13981754101008	8.458921543519761	2.252500057220459	180	180	-1	-1
Epl	59	9.890476935755363	-4.048240584566766	6.401028178793582	2.125	181	181	-1	-1
ABprapp	59	20.65480154692521	-3.1397719218558557	-2.9247463252833583	1.9975000619888306	187	187	-1	-1
ABalpap	59	-19.564047651411204	2.3136476796571848	-9.922214707423468	2.2100000381469727	191	191	-1	-1
ABprppa	59	10.587190385422325	13.200565598017208	-2.7702710826983754	2.1675000190734863	198	198	-1	-1
ABplapa	59	-6.01065862262337	5.563016963684007	3.2274820444061816	2.3375000953674316	199	199	-1	-1
ABprpaa	59	4.777829211433126	11.478438198593889	-7.700000191992311	2.1675000190734863	216	216	-1	-1
ABpraaa	59	5.279213254224347	4.3017570832584795	-6.959282119158968	2.0399999618530273	229	229	-1	-1
ABplpap	60	-0.8698064123402088	-12.739392984779377	6.134943380718383	2.252500057220459	4	4	-1	-1
ABprapa	60	18.40243817926518	7.120472369843235	-5.771721485497462	2.125	14	14	-1	-1
ABarpaa	60	-11.760972700373069	10.868603543213798	-5.525466907373859	2.2100000381469727	16	16	-1	-1
D	60	17.42137123463003	-6.045225458760296	4.182918924816365	2.4649999141693115	19	19	-1	-1
ABplapp	60	2.9578026474559445	5.374313853529218	3.63896749941793	2.380000114440918	27	27	-1	-1
ABarapa	60	-0.1895983336799647	8.00519975668278	-7.833432054342612	2.252500057220459	32	32	-1	-1
ABalppp	60	-14.606594958710758	7.644283341089779	4.3262132940790075	2.3375000953674316	34	34	-1	-1
MSpp	60	1.3596435297652851	-10.074034591794057	0.11553576178159908	2.507499933242798	36	36	151	40
ABprppp	60	4.254181599187112	11.478326329796676	4.36267945992854	2.2100000381469727	43	43	-1	-1
ABalapa	60	-20.517224546521206	-2.341698088717666	5.715139869008467	2.4225001335144043	44	44	-1	-1
ABarppp	60	2.498783768154377	12.622245401877494	-0.2750223221575139	2.3375000953674316	46	46	-1	-1
ABplpaa	60	-8.313712682638739	-7.743055545680605	8.447116204046734	2.252500057220459	54	54	-1	-1
ABalaaa	60	-21.65904693861203	3.77305127831956	3.187843981393315	2.380000114440918	55	55	-1	-1
Ear	60	3.947660872870678	-1.4932469375599569	-4.105802217630741	2.3375000953674316	61	61	-1	-1
ABplaap	60	-10.24324276678936	-3.1549128474082755	7.428337144389958	2.3375000953674316	65	65	-1	-1
ABarpap	60	-4.627853279150294	10.369614332667295	-8.763989576525203	2.252500057220459	66	66	-1	-1
Caa	60	0.07205559442477186	0.23995651523206174	6.2201425259263035	2.4649999141693115	67	67	-1	-1
ABarapp	60	-1.4765563555658867	1.1209306273909823	-6.2056102926876875	2.2100000381469727	69	69	-1	-1
Cap	60	11.151468437987488	3.7729755754593644	5.5229946096739955	2.4649999141693115	70	70	-1	-1
ABplppa	60	-3.168741055124195	-5.898236552607425	9.108731992475118	2.252500057220459	78	78	-1	-1
ABaraaa	60	-9.112098722075167	4.6553969146068805	-6.5851393496216115	2.252500057220459	79	79	-1	-1
ABalpaa	60	-20.411137830454777	8.627814298438789	-1.469368591141826	2.252500057220459	113	113	-1	-1
ABprpap	60	13.024288584853386	9.291932674402723	-8.25337272524738	2.125	116	116	-1	-1
Eal	60	1.8397630805058727	-8.425857041401622	5.911020727737981	2.252500057220459	117	117	-1	-1
ABalppa	60	-12.978678541442878	12.442096646163982	0.22745947506694808	2.3375000953674316	122	122	-1	-1
ABalaap	60	-23.01943616134637	-3.299681528462824	-1.4311322331688403	2.2950000762939453	123	123	-1	-1
ABaraap	60	-15.936373841253364	-0.5122142485259382	-5.723562007610312	2.2100000381469727	127	127	-1	-1
Cpp	60	19.926819832465338	1.4758530723377987	2.3989633152749366	2.380000114440918	134	134	-1	-1
MSaa	60	-16.102549189090105	-6.7728360379854795	-3.7261320408332628	2.3375000953674316	141	141	-1	-1
ABalapp	60	-13.955495977989488	-9.914478301104362	5.769177157586654	2.3375000953674316	142	142	-1	-1
MSap	60	-9.451747903956472	-11.341894244613332	-0.9525782049385287	1.9975000619888306	145	145	-1	-1
Cpa	60	13.937422704098758	8.889799671885777	0.8421092071399325	2.4649999141693115	146	146	-1	-1
ABarppa	60	-5.811325833939134	11.266951563910228	0.8841836615230254	2.3375000953674316	156	156	-1	-1
Epr	60	14.64254064398449	-2.938711351411721	-5.851232151653902	2.2950000762939453	159	159	-1	-1
MSpa	60	-4.41099766772347	-3.1762104395843376	-1.7929054138219467	1.4450000524520874	165	165	102	73
P4	60	13.402726137088155	-10.385166714094396	-0.36413919062766764	2.2100000381469727	172	172	-1	-1
ABplaaa	60	-12.437053701624597	1.99320044429615	3.0678498957816336	2.3375000953674316	174	174	-1	-1
ABpraap	60	13.89115165322884	2.462670395479447	-7.084197199287107	2.0824999809265137	179	179	-1	-1
ABplppp	60	6.815031528566525	-9.475211792436003	9.593792661499204	2.252500057220459	180	180	-1	-1
Epl	60	9.623172101908235	-3.859788091811117	7.906305158741128	2.549999952316284	181	181	-1	-1
ABprapp	60	20.151120088569012	-2.159038293566152	-2.2076734827139246	2.1675000190734863	187	187	-1	-1
ABalpap	60	-19.601304956386024	2.618285741213485	-8.970475486482547	2.2950000762939453	191	191	-1	-1
ABprppa	60	10.40878362925914	13.540259744584038	-2.3606323180392064	2.1675000190734863	198	198	-1	-1
ABplapa	60	-6.276955462082994	5.875308823331806	3.117097301387362	2.3375000953674316	199	199	-1	-1
ABprpaa	60	4.652681787630532	11.755674263756653	-7.268283571080126	2.1675000190734863	216	216	-1	-1
ABpraaa	60	5.254866142426809	4.720365073656652	-6.04351764680491	1.9975000619888306	229	229	-1	-1
ABplpap	61	-1.5015817725503797	-12.774519568541722	5.596101078540837	2.252500057220459	4	4	-1	-1
ABprapa	61	18.776872349691452	6.164925679039275	-5.451206902319897	2.1675000190734863	14	14	-1	-1
ABarpaa	61	-11.5061127795337	11.088889602806038	-4.5352924405878445	2.2950000762939453	16	16	-1	-1
D	61	18.27762057869143	-6.792509805436669	3.930279129208021	2.2950000762939453	19	19	45	21
ABplapp	61	2.8771042980266577	5.727170455072077	3.5228641050366756	2.380000114440918	27	27	-1	-1
ABarapa	61	-0.10318152494054877	7.3860541955199	-8.157223521844955	2.2950000762939453	32	32	-1	-1
ABalppp	61	-14.101440261328872	7.310097851407483	4.452956334339156	2.2950000762939453	34	34	-1	-1
MSppp	61	2.897836174057018	-10.976861254467574	-0.5859764403924825	1.402500033378601	40	36	-1	-1
ABprppp	61	4.810977069278125	11.600020555481859	4.345523505841234	2.1675000190734863	43	43	-1	-1
ABalapa	61	-20.603496034634848	-2.887438462933738	5.361092304281696	2.4225001335144043	44	44	-1	-1
ABarppp	61	3.3694169862868097	12.635478355605338	0.28017827726136213	2.2950000762939453	46	46	-1	-1
ABplpaa	61	-8.768699881868526	-7.599538188712739	7.3326591942588	2.252500057220459	54	54	-1	-1
ABalaaa	61	-22.085120256400508	4.272716347677791	3.011229066298207	2.4225001335144043	55	55	-1	-1
Ear	61	3.903211834028705	-1.5688677644655469	-3.557983109986553	2.4225001335144043	61	61	-1	-1
ABplaap	61	-10.549888780963629	-2.6661926869890475	7.25990070418051	2.380000114440918	65	65	-1	-1
ABarpap	61	-4.236554372045186	10.944972633761179	-8.407481514540203	2.380000114440918	66	66	-1	-1
Caa	61	-0.24588201774397797	0.09636865951237983	6.253656777254937	2.4649999141693115	67	67	-1	-1
ABarapp	61	-1.5281971282750122	0.665050912023502	-6.061711298340233	2.2100000381469727	69	69	-1	-1
Cap	61	10.686662915320245	3.930732764370232	5.454303266604475	2.4225001335144043	70	70	-1	-1
MSpaa	61	-6.780084920696951	-1.8208678677464016	-3.3701806874429465	1.402500033378601	73	12	-1	-1
ABplppa	61	-3.3285191587999696	-5.710861436818747	9.042501146663826	2.252500057220459	78	78	-1	-1
ABaraaa	61	-9.050639625928586	5.097036798031359	-7.774804010687479	2.252500057220459	79	79	-1	-1
MSpap	61	-4.2798411433591985	-6.049507335125023	-4.020194961075956	1.3174999952316284	102	12	-1	-1
ABalpaa	61	-19.894691535078408	8.925936824895404	-1.5445762424197595	2.252500057220459	113	113	-1	-1
ABprpap	61	13.582702650127198	8.895288812790866	-8.104552736383466	2.1675000190734863	116	116	-1	-1
Eal	61	1.6670747836528172	-8.352451854454813	5.880764630513553	2.3375000953674316	117	117	-1	-1
ABalppa	61	-13.076386948176776	12.428934191187953	0.7532016341073717	2.380000114440918	122	122	-1	-1
ABalaap	61	-22.64104744741854	-2.838293156210812	-1.0386494225969765	2.4225001335144043	123	123	-1	-1
ABaraap	61	-15.317654030377582	0.5738286322989796	-4.470905016967537	2.2950000762939453	127	127	-1	-1
Cpp	61	19.926819832465338	1.4758530723377987	2.3989633152749366	2.4225001335144043	134	134	-1	-1
MSaa	61	-16.170337345342112	-6.30600950760075	-3.8782101838013814	2.2100000381469727	141	141	115	183
ABalapp	61	-14.712418726470917	-9.672369110229436	5.66205056867204	2.3375000953674316	142	142	-1	-1
MSap	61	-9.955284006155559	-11.526046842228075	-0.9133453022474591	2.380000114440918	145	145	139	110
Cpa	61	14.28279929780487	8.74298929799216	0.902621401588789	2.4649999141693115	146	146	-1	-1
MSppa	61	-1.080430466009353	-11.475864232720996	-0.5819881561625997	1.9550000429153442	151	36	-1	-1
ABarppa	61	-5.552366048972438	11.73928675117949	1.2684873234742255	2.380000114440918	156	156	-1	-1
Epr	61	13.583682346251416	-2.5980103266297356	-4.951028319695196	2.3375000953674316	159	159	-1	-1
P4	61	12.789579429365395	-10.572612328634888	-1.3788511032756765	2.1675000190734863	172	172	-1	-1
ABplaaa	61	-12.609741998477652	2.0666056312429593	3.0375937985572055	2.3375000953674316	174	174	-1	-1
ABpraap	61	13.8048801651152	1.916930021263377	-7.438244764013879	1.9975000619888306	179	179	-1	-1
ABplppp	61	6.642343231713469	-9.401806605489194	9.563536564274777	2.2950000762939453	180	180	-1	-1
Epl	61	9.110825670659194	-3.905861490590709	7.375642005184245	2.507499933242798	181	181	-1	-1
ABprapp	61	20.10357921551855	-2.362869171782107	-2.669646200850537	2.0399999618530273	187	187	-1	-1
ABalpap	61	-20.038671497515907	2.485644700511052	-8.945140383774577	2.2950000762939453	191	191	-1	-1
ABprppa	61	11.118165469158773	13.09431996601865	-2.715477539611954	2.2100000381469727	198	198	-1	-1
ABplapa	61	-5.984838236268807	5.790956821367747	3.1555325472324545	2.4225001335144043	199	199	-1	-1
ABprpaa	61	5.022405528665518	11.19025560893937	-8.123536756634579	2.0824999809265137	216	216	-1	-1
ABpraaa	61	5.122527020288396	4.61734195983203	-6.01572204683871	2.0399999618530273	229	229	-1	-1
ABplpap	62	0.6135082333454646	-13.0614228977008	5.245379194638571	2.2100000381469727	4	4	-1	-1
ABprapa	62	18.398338279606516	6.868423532691709	-5.165849773013396	2.2100000381469727	14	14	-1	-1
ABarpaa	62	-11.658553828716547	10.491637671677656	-4.875442205331516	2.2100000381469727	16	16	-1	-1
Dp	62	19.70149211700553	-7.308500867998273	0.9990561582613458	1.4450000524520874	21	19	-1	-1
ABplapp	62	2.3719496006447707	6.061355944754374	3.396121064776527	2.4225001335144043	27	27	-1	-1
ABarapa	62	-0.996397939061946	6.108205209514235	-8.30852273818767	2.252500057220459	32	32	-1	-1
ABalppp	62	-14.31447773289657	7.559931339125721	4.3646485399241	2.3375000953674316	34	34	-1	-1
MSppp	62	6.219660382571935	-11.781971286147037	-3.3503582848216635	1.5724999904632568	40	40	-1	-1
ABprppp	62	4.8683363012973775	11.789611311229319	3.7617296496101824	2.1675000190734863	43	43	-1	-1
ABalapa	62	-20.213815722712535	-1.7937420745428145	5.551624423315478	2.4225001335144043	44	44	-1	-1
Da	62	17.23623802476921	-5.563081719465595	6.648114274325495	1.6575000286102295	45	19	-1	-1
ABarppp	62	2.878791077265004	12.565295686832467	0.28343643136556773	2.2950000762939453	46	46	-1	-1
ABplpaa	62	-7.899539938293116	-8.232853083066804	7.044044818497343	2.252500057220459	54	54	-1	-1
ABalaaa	62	-21.83745369477521	4.1127454248863895	3.597482746052484	2.4225001335144043	55	55	-1	-1
Ear	62	3.3495081981461827	-1.5623519388403644	-2.5310353301184474	2.4225001335144043	61	61	-1	-1
ABplaap	62	-10.223140839744925	-2.660684030104516	7.796282509099829	2.4649999141693115	65	65	-1	-1
ABarpap	62	-3.6926690951314542	10.952696930604489	-8.388662720040646	2.380000114440918	66	66	-1	-1
Caa	62	-0.032844546176278605	-0.15346482820585883	6.341964571669993	2.507499933242798	67	67	-1	-1
ABarapp	62	-1.4458801836629256	-0.20614377681639762	-5.779631961007761	2.2100000381469727	69	69	-1	-1
Cap	62	10.75121388120665	4.500582408579581	5.2744295236701575	2.4649999141693115	70	70	-1	-1
MSpaa	62	-7.326596787180987	-1.4340934441848239	-1.9393137019273583	1.8700000047683716	73	73	-1	-1
ABplppa	62	-2.744139386545821	-7.044451376125814	8.441532606124898	2.252500057220459	78	78	-1	-1
ABaraaa	62	-8.731083418577036	4.722286566454002	-7.642342319064896	2.2950000762939453	79	79	-1	-1
MSpap	62	-4.110244716245966	-6.251122282856702	-4.999729781983077	1.6575000286102295	102	102	-1	-1
MSapa	62	-11.839861238540907	-10.600249172553088	1.3433164284441304	1.8274999856948853	110	21	-1	-1
ABalpaa	62	-19.667125275150628	8.271735178721993	-1.3262672536403488	2.2950000762939453	113	113	-1	-1
MSaap	62	-15.079940201944348	-6.685059634319014	-5.2902583748174115	1.7000000476837158	115	3	-1	-1
ABprpap	62	12.746700147399281	8.971916517911612	-8.161806776728117	2.1675000190734863	116	116	-1	-1
Eal	62	1.81642396309584	-7.883409684111301	5.211123477125675	2.3375000953674316	117	117	-1	-1
ABalppa	62	-12.994680604359983	12.19991695653724	-0.746356694477738	2.3375000953674316	122	122	-1	-1
ABalaap	62	-23.298643193983274	-3.1013595976568973	-1.5055422276007964	2.380000114440918	123	123	-1	-1
ABaraap	62	-15.650120430906414	0.8346089350344674	-4.567391960003257	2.3375000953674316	127	127	-1	-1
Cpp	62	19.762941864662235	1.4111790604494576	2.938603274298461	2.4225001335144043	134	134	-1	-1
MSapp	62	-7.169542739891925	-12.60079973647815	-1.5109881619618823	1.6150000095367432	139	21	-1	-1
ABalapp	62	-13.9845515353749	-9.105740412186059	5.509174344730748	2.4225001335144043	142	142	-1	-1
Cpa	62	14.035131110832653	8.902962126861809	0.31636704809950844	2.4225001335144043	146	146	-1	-1
MSppa	62	0.0735096488873146	-11.40890408212206	-0.5582483671465828	2.0824999809265137	151	151	-1	-1
ABarppa	62	-5.857393467963907	11.709668824301678	1.2660268262159962	2.380000114440918	156	156	-1	-1
Epr	62	13.028360150717429	-2.0731567042330084	-4.0900573904275594	2.380000114440918	159	159	-1	-1
P4	62	13.649783723265076	-9.902962088774855	-1.5595225030559705	2.0824999809265137	172	172	-1	-1
ABplaaa	62	-12.848599856399915	2.088499261277458	3.0212355013158763	2.3375000953674316	174	174	-1	-1
ABpraap	62	13.799161705805071	2.1832189808833973	-6.998349902130281	2.0824999809265137	179	179	-1	-1
ABplppp	62	7.371826998657537	-9.353517566750819	9.5766367074119	2.3375000953674316	180	180	-1	-1
Epl	62	9.120643994096651	-3.9201013225337107	6.329876338465832	2.507499933242798	181	181	-1	-1
MSaaa	62	-17.044605182963686	-6.0485828172903595	-1.3680623725894945	1.7425000667572021	183	141	-1	-1
ABprapp	62	20.106059979629393	-1.5924823498100396	-3.4414928426047706	1.9975000619888306	187	187	-1	-1
ABalpap	62	-20.30334974179273	2.2795984728618106	-8.889549183842178	2.252500057220459	191	191	-1	-1
ABprppa	62	10.228903598538931	13.233406043068957	-2.7948085285603685	2.2100000381469727	198	198	-1	-1
ABplapa	62	-6.091356972052657	5.9158735652268675	3.1113786500249265	2.380000114440918	199	199	-1	-1
ABprpaa	62	4.349272963821862	11.207718249581802	-7.104768125387138	2.125	216	216	-1	-1
ABpraaa	62	4.744138306360568	4.155953587580017	-6.408204857410574	2.0399999618530273	229	229	-1	-1
ABplpap	63	0.8652762844450089	-12.969346598893427	5.2257627432930365	2.252500057220459	4	4	-1	-1
ABprapa	63	17.99089202448986	7.215771186824542	-5.81833587996322	2.1675000190734863	14	14	-1	-1
ABarpaa	63	-11.452709716362923	9.861547201575775	-5.191055197948198	2.2950000762939453	16	16	-1	-1
Dp	63	19.43048481262328	-6.606080681838305	-0.2870954458402406	1.6575000286102295	21	21	-1	-1
ABplapp	63	2.0927425680078655	6.259677875560302	3.321711070344571	2.4225001335144043	27	27	-1	-1
ABarapa	63	-1.3474929920781868	6.521304543027872	-7.929140070752927	2.252500057220459	32	32	-1	-1
ABalppp	63	-14.38945762301573	7.64649898104856	3.8086502836592473	2.3375000953674316	34	34	-1	-1
MSppp	63	7.262981897557424	-11.842143519366001	-2.7649015881783594	1.8700000047683716	40	40	-1	-1
ABprppp	63	4.045243991746742	11.980208945191935	3.6685008606786678	2.252500057220459	43	43	-1	-1
ABalapa	63	-20.13473596846605	-1.6282605887886348	5.501751874745516	2.4225001335144043	44	44	-1	-1
Da	63	17.28377893335101	-5.359251131775134	7.110086084812856	1.8274999856948853	45	45	-1	-1
ABarppp	63	2.2728361034093956	12.758108960753862	-0.32735536798570575	2.252500057220459	46	46	-1	-1
ABplpaa	63	-6.944108506604068	-8.320427603204799	7.109478007462659	2.2100000381469727	54	54	-1	-1
ABalaaa	63	-21.890711437320217	4.1752018907377035	3.575406471183724	2.4225001335144043	55	55	-1	-1
Ear	63	3.100832016786463	-1.5262184768628653	-1.5016279606413634	2.4225001335144043	61	61	-1	-1
ABplaap	63	-9.833315207196842	-2.7318735770925437	7.308975595904497	2.4649999141693115	65	65	-1	-1
ABarpap	63	-4.725561685884191	10.356451877691264	-8.238247417484779	2.4225001335144043	66	66	-1	-1
Caa	63	-0.07319372089092199	0.022963472565570964	6.283912874479366	2.4649999141693115	67	67	-1	-1
ABarapp	63	-0.9851745251230117	-0.615950093404285	-5.105069813103424	2.3375000953674316	69	69	-1	-1
Cap	63	10.29931855171669	4.77230952633232	5.169763432013773	2.4649999141693115	70	70	-1	-1
MSpaa	63	-7.817222696202792	-1.5042761129576965	-1.9360555478231525	1.9975000619888306	73	73	-1	-1
ABplppa	63	-2.0533853864601372	-7.338073076952172	8.562557331890114	2.2950000762939453	78	78	-1	-1
ABaraaa	63	-9.41859941562366	3.979231139647158	-7.431414822060173	2.380000114440918	79	79	-1	-1
MSpap	63	-3.2048354620832438	-7.312914605659218	-4.62442165571909	1.8700000047683716	102	102	-1	-1
MSapa	63	-12.1981480254243	-10.567408727501341	1.3187789825821372	1.9975000619888306	110	110	-1	-1
ABalpaa	63	-19.926085060117323	7.799399991452732	-1.7105709155915483	2.252500057220459	113	113	-1	-1
MSaap	63	-14.025181768338602	-7.277809786778018	-5.584591401941303	1.784999966621399	115	115	-1	-1
ABprpap	63	11.916270783355715	9.947141198791288	-7.981116646727251	2.2100000381469727	116	116	-1	-1
Eal	63	1.8092322292286869	-8.263668572573193	4.80720336382894	2.380000114440918	117	117	-1	-1
ABalppa	63	-14.023473330985391	11.855721031301035	-1.2018121967566877	2.2950000762939453	122	122	-1	-1
ABalaap	63	-22.99052390525198	-2.943531909994214	-0.49329081221101767	2.4225001335144043	123	123	-1	-1
ABaraap	63	-15.685613820072659	-0.5439770260852215	-4.127515828340231	2.3375000953674316	127	127	-1	-1
Cpp	63	19.0535600247626	1.857118839014845	3.293448495871208	2.4225001335144043	134	134	-1	-1
MSapp	63	-6.699018757914553	-13.024845885009036	-1.882191680775958	1.8274999856948853	139	139	-1	-1
ABalapp	63	-12.946948479699541	-8.899623685785002	6.5345259032576495	2.4225001335144043	142	142	-1	-1
Cpa	63	13.73567683052554	9.771941175742926	0.5518507211867956	2.4649999141693115	146	146	-1	-1
MSppa	63	0.35271668152422064	-11.607226012927988	-0.4838383727146267	2.125	151	151	-1	-1
ABarppa	63	-6.818543358963083	12.063532304059692	1.6404884991342783	2.4225001335144043	156	156	-1	-1
Epr	63	12.497239746355206	-0.8020251368555003	-3.4670119012848675	2.4225001335144043	159	159	-1	-1
P4	63	13.028146610504773	-8.264733797385993	-0.006813833926869073	2.2100000381469727	172	172	-1	-1
ABplaaa	63	-13.052826998917661	2.2002535501605474	3.502823763148772	2.3375000953674316	174	174	-1	-1
ABpraap	63	13.165767750412105	2.6664304844180946	-7.7031681472590465	2.1675000190734863	179	179	-1	-1
ABplppp	63	7.224959088159043	-9.05217252212027	9.474431113013745	2.380000114440918	180	180	-1	-1
Epl	63	9.169192897065955	-3.5924313679511	5.176186425986829	2.507499933242798	181	181	-1	-1
MSaaa	63	-17.09887254524312	-6.109963812252948	0.22552240177310579	1.912500023841858	183	183	-1	-1
ABprapp	63	18.77209501822043	-0.8014098735431152	-3.2215699159446354	1.9550000429153442	187	187	-1	-1
ABalpap	63	-19.890184991834616	1.6659615685834637	-8.676958846425203	2.2100000381469727	191	191	-1	-1
ABprppa	63	9.789918462226252	13.619103089663563	-2.9354493688036167	2.2100000381469727	198	198	-1	-1
ABplapa	63	-5.734688780352063	6.401371207472159	2.969940152935702	2.4225001335144043	199	199	-1	-1
ABprpaa	63	3.7867590344207227	11.352312983516638	-6.647717309416235	2.252500057220459	216	216	-1	-1
ABpraaa	63	4.4391108873691	4.126335660702205	-6.4106653546688035	2.0399999618530273	229	229	-1	-1
ABplpap	64	0.6925879875919522	-12.895941411946618	5.195506646068608	2.252500057220459	4	4	-1	-1
ABprapa	64	17.937632656597938	7.278229558754102	-5.840412828566983	2.2100000381469727	14	14	-1	-1
ABarpaa	64	-11.73910685752006	9.679608337841568	-5.669384631941885	2.3375000953674316	16	16	-1	-1
Dp	64	19.870477978854797	-6.8679386520662575	-1.762117236212608	1.8274999856948853	21	21	-1	-1
ABplapp	64	1.5126079805068204	6.6804310071654385	2.63896977381957	2.4225001335144043	27	27	-1	-1
ABarapa	64	-1.6064527770448827	6.0489693557586115	-8.313443732704126	2.2950000762939453	32	32	-1	-1
ABalppp	64	-15.822604770549303	7.777860761255553	3.7105005002112748	2.380000114440918	34	34	-1	-1
MSppp	64	8.481472978340497	-11.205333724557713	-2.92103554209666	2.0399999618530273	40	40	-1	-1
ABprppp	64	3.9112862744255303	12.395523918664354	3.5303205176936494	2.2950000762939453	43	43	-1	-1
ABalapa	64	-20.292895476959025	-1.9592235602969952	5.6014969718854415	2.507499933242798	44	44	-1	-1
Da	64	17.358758417133437	-5.445818297178413	7.666084172643958	1.9975000619888306	45	45	-1	-1
ABarppp	64	1.9331779690134137	12.63863037502746	-0.8277624243181605	2.3375000953674316	46	46	-1	-1
ABplpaa	64	-6.30823328226657	-8.033251891765435	7.04244950480539	2.252500057220459	54	54	-1	-1
ABalaaa	64	-22.099503724134813	3.512198570754011	2.203388839704739	2.4649999141693115	55	55	-1	-1
Ear	64	2.6618468804737825	-1.1405214302682576	-1.6422688008846114	2.4225001335144043	61	61	-1	-1
ABplaap	64	-9.351499627224989	-2.5236117094845207	6.73582138555234	2.507499933242798	65	65	-1	-1
ABarpap	64	-5.004768718521097	10.554773808497194	-8.312657411916735	2.4225001335144043	66	66	-1	-1
Caa	64	0.10668630982928698	0.32981717408065236	6.7180890850005275	2.507499933242798	67	67	-1	-1
ABarapp	64	-1.2918205392972795	-0.12722993298505658	-5.273506253312871	2.3375000953674316	69	69	-1	-1
Cap	64	9.887772396941372	4.867608343313627	5.123149037548016	2.507499933242798	70	70	-1	-1
MSpaa	64	-8.266026155952929	-1.1043392344200882	-1.0309307213479877	2.0399999618530273	73	73	-1	-1
ABplppa	64	-1.9872158253909307	-7.286561520039863	8.548659531907013	2.3375000953674316	78	78	-1	-1
ABaraaa	64	-9.922135517822749	3.795078542032415	-7.392181919369104	2.3375000953674316	79	79	-1	-1
MSpap	64	-1.914456360920834	-6.8908822135586405	-5.234348271504087	1.9975000619888306	102	102	-1	-1
MSapa	64	-12.442724342656692	-10.279226137846821	1.7423155472244063	2.380000114440918	110	110	-1	-1
ABalpaa	64	-20.281745257430412	7.43774171609959	-3.1847941414686884	2.2950000762939453	113	113	-1	-1
MSaap	64	-13.1261015742813	-7.431135695771324	-6.551026079711301	1.8700000047683716	115	115	-1	-1
ABprpap	64	11.875921608641073	10.123569499562718	-8.03916834391788	2.2100000381469727	116	116	-1	-1
Eal	64	2.4694545653637245	-8.395100851532	3.8244103888176135	2.380000114440918	117	117	-1	-1
ABalppa	64	-14.832036852175948	11.641950506808481	-1.1650397913238484	2.3375000953674316	122	122	-1	-1
ABalaap	64	-22.754757917069544	-3.0936353008135833	-1.4867234331012382	2.4649999141693115	123	123	-1	-1
ABaraap	64	-15.270975795557517	-0.5110660822816588	-3.0711105157429244	2.380000114440918	127	127	-1	-1
Cpp	64	18.82761236001762	1.992982397891213	3.2411154500430155	2.4225001335144043	134	134	-1	-1
MSapp	64	-6.618320408485267	-13.377702486551897	-1.7660882863947038	1.9975000619888306	139	139	-1	-1
ABalapp	64	-12.763976579239507	-8.46456022348505	7.978493031910361	2.507499933242798	142	142	-1	-1
Cpa	64	13.305502023262811	10.019559023502385	0.9811059371914994	2.507499933242798	146	146	-1	-1
MSppa	64	1.0531428717481268	-10.750200657279274	-0.7307406183062124	2.125	151	151	-1	-1
ABarppa	64	-7.067684820492323	11.576957284847431	0.21041917046466585	2.380000114440918	156	156	-1	-1
Epr	64	12.97495546219973	-0.8458123969244977	-3.43429530680221	2.4649999141693115	159	159	-1	-1
P4	64	13.568940053210014	-8.385219551853044	-0.997786865208111	2.2100000381469727	172	172	-1	-1
ABplaaa	64	-12.72197919357163	2.4578113347220993	3.4333347632332742	2.4225001335144043	174	174	-1	-1
ABpraap	64	13.672395722351013	2.978792842817707	-6.732610131818566	2.2950000762939453	179	179	-1	-1
ABplppp	64	6.986101230236781	-9.030278892085772	9.458072815772416	2.3375000953674316	180	180	-1	-1
Epl	64	9.55330007030391	-3.3973319553191086	5.128774374675095	2.549999952316284	181	181	-1	-1
MSaaa	64	-17.5274307766578	-6.380685623798493	0.8207539848562241	1.9550000429153442	183	183	-1	-1
ABprapp	64	19.105569413136767	-0.9383508093864532	-4.74074469587528	2.125	187	187	-1	-1
ABalpap	64	-19.88694942681594	0.6292873000676287	-8.345007634257772	2.252500057220459	191	191	-1	-1
ABprppa	64	9.405811288988295	13.424003677031571	-2.888037317491883	2.252500057220459	198	198	-1	-1
ABplapa	64	-6.464172547296131	6.353082168733785	2.956840009798579	2.4649999141693115	199	199	-1	-1
ABprpaa	64	3.6285995259277466	11.021350012008277	-6.547972212276309	2.125	216	216	-1	-1
ABpraaa	64	4.828936519917184	4.055146113714178	-6.8979722678641355	2.0824999809265137	229	229	-1	-1
ABplpap	65	0.3068622191711977	-12.572702737281572	5.0769427544291235	2.252500057220459	4	4	-1	-1
ABprapa	65	17.790764746099445	7.579574603384652	-5.942618422965138	2.125	14	14	-1	-1
ABarpaa	65	-11.349282850318897	9.608420696931784	-6.1566922188722195	2.380000114440918	16	16	-1	-1
Dp	65	20.488732951429128	-6.304605019476156	-2.968937682932029	1.8274999856948853	21	21	-1	-1
ABplapp	65	1.442338555310285	6.376870322576108	3.258738378637485	2.4649999141693115	27	27	-1	-1
ABarapa	65	-1.4653033258565185	6.013913270748082	-7.771343276422375	2.3375000953674316	32	32	-1	-1
ABalppp	65	-15.596657105804324	7.6419972023791845	3.7628335460394666	2.380000114440918	34	34	-1	-1
MSppp	65	9.076136354201624	-12.03045501461802	-2.108293051207305	2.0399999618530273	40	40	-1	-1
ABprppp	65	3.9759825609377124	11.800487627494755	2.672607742530219	2.3375000953674316	43	43	-1	-1
ABalapa	65	-20.67862124537978	-1.6359848856319488	5.482933080245957	2.4649999141693115	44	44	-1	-1
Da	65	16.531566649792207	-5.507270267412378	8.17872635698101	2.0824999809265137	45	45	-1	-1
ABarppp	65	2.0122577232599004	12.80411186078164	-0.8776349728881234	2.2950000762939453	46	46	-1	-1
ABplpaa	65	-7.0707291694323535	-8.68973967664944	6.697378745545261	2.2950000762939453	54	54	-1	-1
ABalaaa	65	-22.290820673475274	3.7379227884789703	2.649002352950772	2.4225001335144043	55	55	-1	-1
Ear	65	2.3899769023298045	-1.7268265463793897	-1.9905977142489468	2.4225001335144043	61	61	-1	-1
ABplaap	65	-9.383038472889679	-2.4852626075482407	7.247665744609664	2.507499933242798	65	65	-1	-1
ABarpap	65	-4.765910860598835	10.532880178462694	-8.296299114675406	2.4649999141693115	66	66	-1	-1
Caa	65	-0.3782211398823905	-0.006654454312240876	6.281452377221137	2.549999952316284	67	67	-1	-1
ABarapp	65	-1.7752547144519322	0.18284628670396086	-4.866327985911931	2.252500057220459	69	69	-1	-1
Cap	65	9.64891453901911	4.889501973348126	5.106790740306687	2.507499933242798	70	70	-1	-1
MSpaa	65	-8.653225198930711	-1.427648407836951	-1.9933095881678033	1.9975000619888306	73	73	-1	-1
ABplppa	65	-2.187343916454809	-6.92275715044063	8.424376652037592	2.3375000953674316	78	78	-1	-1
ABaraaa	65	-10.386941040489992	3.9528357309432827	-7.460873262438625	2.380000114440918	79	79	-1	-1
MSpap	65	-1.7417680640677782	-6.96428740050545	-5.204092174279659	2.0399999618530273	102	102	-1	-1
MSapa	65	-13.133477530068916	-9.985605390059586	1.6212911583266925	1.9975000619888306	110	110	-1	-1
ABalpaa	65	-19.910548277369738	7.518871199889711	-3.196231444193558	2.3375000953674316	113	113	-1	-1
MSaap	65	-13.23262031006515	-7.306218951912205	-6.595179976918828	1.9550000429153442	115	115	-1	-1
ABprpap	65	11.963811691937513	10.150971786481747	-7.51914483623989	2.252500057220459	116	116	-1	-1
Eal	65	3.314267397141594	-8.609807755487894	4.451560485410217	2.4225001335144043	117	117	-1	-1
ABalppa	65	-14.495470587519787	11.633219331750013	-1.6744236531229428	2.3375000953674316	122	122	-1	-1
ABalaap	65	-22.228028018086196	-2.2870441251102105	-0.14822005295088783	2.4225001335144043	123	123	-1	-1
ABaraap	65	-15.299888051651903	-0.8672157007502688	-4.008951936700747	2.3375000953674316	127	127	-1	-1
Cpp	65	18.774352992125696	2.0554407698207733	3.2190385014392517	2.4225001335144043	134	134	-1	-1
MSapp	65	-5.848487466826555	-13.505841748584952	-1.6949364460669534	2.0824999809265137	139	139	-1	-1
ABalapp	65	-13.709589687491098	-8.391225535290056	6.867294176226633	2.4649999141693115	142	142	-1	-1
Cpa	65	13.71866677322093	9.405922119224035	1.1936962746084747	2.549999952316284	146	146	-1	-1
MSppa	65	0.7192031966622707	-11.135968202625696	-1.6710425365222639	2.125	151	151	-1	-1
ABarppa	65	-7.109041989594471	11.629546218726711	1.7680291962404033	2.4225001335144043	156	156	-1	-1
Epr	65	12.777920018017802	-0.35379892905402377	-2.548786024023329	2.507499933242798	159	159	-1	-1
P4	65	13.42779060202165	-8.350163466842515	-1.5398873214898638	2.2100000381469727	172	172	-1	-1
ABplaaa	65	-12.841408122532762	2.4687581497393483	3.42515561461261	2.4649999141693115	174	174	-1	-1
ABpraap	65	13.678114181661142	2.712503883197687	-7.172504993702163	2.2100000381469727	179	179	-1	-1
ABplppp	65	6.388956585431126	-8.975544816999525	9.417177072669094	2.380000114440918	180	180	-1	-1
Epl	65	9.671110404082242	-2.889940683039318	4.970977580344542	2.549999952316284	181	181	-1	-1
MSaaa	65	-18.445139623202508	-6.075040684027036	2.2630582730966835	2.0824999809265137	183	183	-1	-1
ABprapp	65	18.315489223807845	-0.1395544292782085	-4.502002868683787	2.125	187	187	-1	-1
ABalpap	65	-20.032344062757403	1.5771801927800886	-7.6033982534755955	2.3375000953674316	191	191	-1	-1
ABprppa	65	9.319539800874654	12.878263302815501	-3.242084882218654	2.2100000381469727	198	198	-1	-1
ABplapa	65	-6.210785901013788	5.926820380244116	3.103199501404262	2.4649999141693115	199	199	-1	-1
ABprpaa	65	3.050083533609502	10.923765056316373	-7.064737565850091	2.1675000190734863	216	216	-1	-1
ABpraaa	65	4.933836660518235	4.448567457152098	-7.019794313607825	2.0824999809265137	229	229	-1	-1
ABplpap	66	-0.5881181107587733	-12.167327700611246	5.437506627364306	2.2950000762939453	4	4	-1	-1
ABprapa	66	17.639796935942286	7.628870810863674	-5.438952304879228	2.252500057220459	14	14	-1	-1
ABarpaa	66	-11.009624715922913	9.727899282658186	-5.656285162539765	2.380000114440918	16	16	-1	-1
Dp	66	19.78506957083962	-6.124954200530791	-3.05398732324288	1.9550000429153442	21	21	-1	-1
ABplapp	66	1.2696502584572293	6.450275509522918	3.228482281413057	2.4649999141693115	27	27	-1	-1
ABarapa	66	-1.35306613076254	5.622707567268943	-8.167084241098443	2.2950000762939453	32	32	-1	-1
ABalppp	66	-14.78237512530364	7.589478767251719	3.28616627872303	2.380000114440918	34	34	-1	-1
MSppp	66	9.020395717365169	-12.738383857662521	-1.3585232520250359	2.125	40	40	-1	-1
ABprppp	66	3.8451167133563247	12.344012361752043	3.5442183176767488	2.1675000190734863	43	43	-1	-1
ABalapa	66	-20.094386793751408	-1.8046888895600643	5.5598035719361425	2.507499933242798	44	44	-1	-1
Da	66	16.68972615828518	-5.176307295904017	8.078981259841084	2.125	45	45	-1	-1
ABarppp	66	1.9823374727780092	12.324122875420882	-0.19981467087958027	2.380000114440918	46	46	-1	-1
ABplpaa	66	-7.587175464808721	-8.987862203106053	6.772586396823193	2.2950000762939453	54	54	-1	-1
ABalaaa	66	-21.68076746083926	3.7971605483128386	2.6539226737322257	2.4649999141693115	55	55	-1	-1
Ear	66	2.5311263535181694	-1.7618826313899185	-1.4484972579671944	2.3375000953674316	61	61	-1	-1
ABplaap	66	-9.56291850360989	-2.7921163090633216	6.813489534088502	2.507499933242798	65	65	-1	-1
ABarpap	66	-4.731280145194319	10.622740837311285	-7.798352555601182	2.4649999141693115	66	66	-1	-1
Caa	66	-0.26760253997121175	0.12047792950565972	5.719735469593849	2.549999952316284	67	67	-1	-1
ABarapp	66	-2.001202379196913	0.3187098455803299	-4.918661031740124	2.2100000381469727	69	69	-1	-1
Cap	66	9.505283818886216	4.154170843384595	5.336537031810967	2.507499933242798	70	70	-1	-1
MSpaa	66	-8.519267481609498	-1.8429633813093704	-1.8551292451827843	1.9975000619888306	73	73	-1	-1
ABplppa	66	-2.6464309798119237	-7.031288921149784	7.915790447084474	2.3375000953674316	78	78	-1	-1
ABaraaa	66	-10.320771479420785	4.004347287855593	-7.474771062421724	2.380000114440918	79	79	-1	-1
MSpap	66	-2.1847077438820133	-7.995525416966812	-5.416701241917206	2.0824999809265137	102	102	-1	-1
MSapa	66	-13.759534430968959	-10.28702093344195	0.642553994265548	2.1675000190734863	110	110	-1	-1
ABalpaa	66	-19.998438360666178	7.4914689129706815	-3.716254951871547	2.2950000762939453	113	113	-1	-1
MSaap	66	-12.973660525098454	-6.833883764642943	-6.21087631496763	2.0399999618530273	115	115	-1	-1
ABprpap	66	11.71204364083797	10.058895487674377	-7.499528384894355	2.252500057220459	116	116	-1	-1
Eal	66	3.3168939867118987	-9.004306475892784	3.00187470539507	2.4649999141693115	117	117	-1	-1
ABalppa	66	-13.88541574953685	11.692455185505636	-1.669502658606485	2.380000114440918	122	122	-1	-1
ABalaap	66	-22.48551452849587	-2.1128314642975585	0.3112912602782444	2.4649999141693115	123	123	-1	-1
ABaraap	66	-14.557494091530554	-0.7049567331700248	-4.031826542150487	2.2950000762939453	127	127	-1	-1
Cpp	66	18.663734897048204	1.9283087790048636	3.7807553030347405	2.4649999141693115	134	134	-1	-1
MSapp	66	-6.052714609344303	-13.394087459701863	-1.2133481842340572	2.0824999809265137	139	139	-1	-1
ABalapp	66	-13.935537352236079	-8.255361976413688	6.814961130398441	2.4649999141693115	142	142	-1	-1
Cpa	66	12.884282865675813	8.96421173704774	1.3024181772150416	2.549999952316284	146	146	-1	-1
MSppa	66	-0.7996048381896483	-12.192524250823967	-0.3416022187794252	2.125	151	151	-1	-1
ABarppa	66	-6.1939597326200655	11.718399999360146	1.7754106880150915	2.4649999141693115	156	156	-1	-1
Epr	66	12.048436251073733	-0.4020879677923985	-2.5618861671604516	2.4225001335144043	159	159	-1	-1
P4	66	13.163112357744824	-8.556209694491757	-1.484296121557466	2.2100000381469727	172	172	-1	-1
ABplaaa	66	-12.429861967757445	2.373459332758041	3.471770009078367	2.507499933242798	174	174	-1	-1
ABpraap	66	13.942792425937967	2.918550110846929	-7.228096193634562	2.2100000381469727	179	179	-1	-1
ABplppp	66	6.217886883760869	-9.420477717349756	9.552896918395884	2.380000114440918	180	180	-1	-1
Epl	66	9.311350342641823	-3.5036480860694805	4.102625159302217	2.549999952316284	181	181	-1	-1
MSaaa	66	-19.17462339014657	-6.123329722765411	2.2499581299595603	2.0824999809265137	183	183	-1	-1
ABprapp	66	18.840745343400478	0.020488505341264673	-4.0073143576819685	2.2100000381469727	187	187	-1	-1
ABalpap	66	-20.02515070354333	1.9574371751637325	-7.199477466443858	2.3375000953674316	191	191	-1	-1
ABprppa	66	9.351078646539344	12.83991420087922	-3.7539292412759786	2.252500057220459	198	198	-1	-1
ABplapa	66	-5.758890571523826	5.655093262491378	3.207865593060647	2.507499933242798	199	199	-1	-1
ABprpaa	66	3.66894870064239	10.844921711236848	-6.489920515085682	2.2100000381469727	216	216	-1	-1
ABpraaa	66	5.159784325263215	4.31270389827573	-6.967461267779632	2.125	229	229	-1	-1
ABplpap	67	-1.4241206134866908	-12.0906999954905	5.380252587019656	2.252500057220459	4	4	-1	-1
ABprapa	67	17.100011558687218	7.873195351171885	-6.063642811862852	2.2100000381469727	14	14	-1	-1
ABarpaa	67	-11.103233258529482	9.966785955359176	-5.736413808334157	2.380000114440918	16	16	-1	-1
Dp	67	20.003680181091674	-5.476190712490098	-2.727735358482308	1.9975000619888306	21	21	-1	-1
ABplapp	67	1.6062165231133887	6.441544334464449	2.719098419613961	2.380000114440918	27	27	-1	-1
ABarapa	67	-1.6105526411722118	5.796920228081591	-7.707572927869312	2.3375000953674316	32	32	-1	-1
ABalppp	67	-15.181011086901677	7.798747513074896	3.2035771356704092	2.4225001335144043	34	34	-1	-1
MSppp	67	9.582909646766309	-12.882978591597357	-1.815574067995938	2.1675000190734863	40	40	-1	-1
ABprppp	67	3.3731194568219283	12.12151066220102	3.071606861310493	2.2950000762939453	43	43	-1	-1
ABalapa	67	-19.881349322183706	-2.0545223772783032	5.648111366351198	2.507499933242798	44	44	-1	-1
Da	67	16.78171610570895	-4.8968558813079675	7.993133962684258	2.0824999809265137	45	45	-1	-1
ABarppp	67	1.231133183606707	12.299943106675785	-0.7468361216777923	2.380000114440918	46	46	-1	-1
ABplpaa	67	-7.706604393769852	-8.976915388088802	6.764407248202529	2.2950000762939453	54	54	-1	-1
ABalaaa	67	-21.775849278002855	3.389499372931917	1.7299790527575034	2.4225001335144043	55	55	-1	-1
Ear	67	2.817525120022228	-1.5799456737339566	-0.9701671502385042	2.380000114440918	61	61	-1	-1
ABplaap	67	-9.39594866606696	-2.5992325363901116	7.283640493196527	2.507499933242798	65	65	-1	-1
ABarpap	67	-5.234816247393406	10.438588239696541	-7.759119652910112	2.380000114440918	66	66	-1	-1
Caa	67	0.46188122697285616	0.1687669682440338	5.732835612730971	2.507499933242798	67	67	-1	-1
ABarapp	67	-2.0833740031832244	0.02501859904127879	-5.87857940130171	2.252500057220459	69	69	-1	-1
Cap	67	9.13570543400834	3.554703272297432	5.513950277487055	2.507499933242798	70	70	-1	-1
MSpaa	67	-8.018823249150236	-1.7870205444794984	-2.904153066005403	2.0824999809265137	73	73	-1	-1
ABplppa	67	-2.9127278192715482	-6.718997061501986	7.805405704065654	2.3375000953674316	78	78	-1	-1
ABaraaa	67	-10.493459776273841	4.077752474802402	-7.505027159646152	2.3375000953674316	79	79	-1	-1
MSpap	67	-2.150077028477498	-7.905664758118222	-4.91875468284298	2.0824999809265137	102	102	-1	-1
MSapa	67	-14.322050379704848	-10.142427771515074	1.0996052343636478	2.0824999809265137	110	110	-1	-1
ABalpaa	67	-20.051697728558104	7.55392728490024	-3.738331900475311	2.380000114440918	113	113	-1	-1
MSaap	67	-11.85845098973363	-7.108833400569617	-6.079212280191022	2.0399999618530273	115	115	-1	-1
ABprpap	67	11.185313741854623	9.252304311971002	-8.838031765044706	2.2100000381469727	116	116	-1	-1
Eal	67	3.7217136877895833	-8.957155700146222	5.104045684710789	2.380000114440918	117	117	-1	-1
ABalppa	67	-14.150093993813677	11.486408957856394	-1.6139114586740866	2.4225001335144043	122	122	-1	-1
ABalaap	67	-22.452967688443675	-2.02734119934169	-1.8162148217454448	2.4649999141693115	123	123	-1	-1
ABaraap	67	-14.599316505270886	-1.1750765710060018	-4.933694122170698	2.2950000762939453	127	127	-1	-1
Cpp	67	18.893781921086827	2.0444939548035226	3.227217650059916	2.4225001335144043	134	134	-1	-1
MSapp	67	-5.38939959079598	-13.397310930914921	-1.1863499042463328	2.252500057220459	139	139	-1	-1
ABalapp	67	-13.837828945502183	-8.242199521437657	6.289218971358016	2.4649999141693115	142	142	-1	-1
Cpa	67	12.858462984154936	8.736272272365992	1.3743675683569692	2.507499933242798	146	146	-1	-1
MSppa	67	-1.5766295137155117	-12.444643877252801	-0.8166741724039097	1.9975000619888306	151	151	-1	-1
ABarppa	67	-6.9637926742787775	11.846539261393202	1.7042588476873406	2.4649999141693115	156	156	-1	-1
Epr	67	12.366373863242483	-0.2585001120727166	-2.5954004184890858	2.507499933242798	159	159	-1	-1
P4	67	13.791795848215171	-8.649292871514284	-1.9552447375114683	2.252500057220459	172	172	-1	-1
ABplaaa	67	-12.455682354112007	2.1455194750743	3.5437195062520943	2.4649999141693115	174	174	-1	-1
ABpraap	67	13.259376293018668	2.4275438117171038	-7.623039501464655	2.2950000762939453	179	179	-1	-1
ABplppp	67	5.6998219932017005	-9.200262156509329	9.462128626722599	2.380000114440918	180	180	-1	-1
Epl	67	9.291248415597389	-3.997876903373241	3.7346797945923464	2.507499933242798	181	181	-1	-1
MSaaa	67	-19.10845382907737	-6.071818165853101	2.236060329976461	2.0824999809265137	183	183	-1	-1
ABprapp	67	18.931116695641446	0.8182780072343543	-4.259137597790013	2.2100000381469727	187	187	-1	-1
ABalpap	67	-19.2811397735861	1.601359961525183	-7.056376802677384	2.2950000762939453	191	191	-1	-1
ABprppa	67	8.634505577606246	12.905595483984706	-3.8030042390317638	2.252500057220459	198	198	-1	-1
ABplapa	67	-5.639461642562695	5.644146447474129	3.216044741681311	2.4649999141693115	199	199	-1	-1
ABprpaa	67	3.5924955714975413	10.284941214552282	-7.889734654180116	2.1675000190734863	216	216	-1	-1
ABpraaa	67	5.385731990008196	4.1768403393993605	-6.9151282219514405	2.1675000190734863	229	229	-1	-1
ABplpap	68	-1.203891408051839	-11.96027459474685	5.872480494731445	2.252500057220459	4	4	-1	-1
ABprapa	68	17.154889521761945	7.292398891945288	-5.8755899203078705	2.2100000381469727	14	14	-1	-1
ABarpaa	68	-11.132289209902721	10.77552036619127	-5.996415523327862	2.380000114440918	16	16	-1	-1
Dp	68	20.003680181091674	-5.476190712490098	-2.727735358482308	2.0399999618530273	21	21	-1	-1
ABplapp	68	1.5142265756896196	6.1620929198684	2.8049457167707876	2.4649999141693115	27	27	-1	-1
ABarapa	68	-2.1431463200914607	6.4215039473771895	-7.928342413906951	2.3375000953674316	32	32	-1	-1
ABalppp	68	-16.061462628471567	7.799754391290052	3.694142202969946	2.4225001335144043	34	34	-1	-1
MSppp	68	10.325303606887658	-12.720719624017114	-1.8384486734456789	2.125	40	40	-1	-1
ABprppp	68	3.766036959109837	12.178530875997863	3.594090866246712	2.3375000953674316	43	43	-1	-1
ABalapa	68	-19.49562355376295	-2.3777610519433514	5.766675257990682	2.4649999141693115	44	44	-1	-1
Da	68	16.620464727476147	-5.3560286136011985	7.083088141692634	2.1675000190734863	45	45	-1	-1
ABarppp	68	1.8799186011214881	12.701088746957021	-0.8498393729219242	2.380000114440918	46	46	-1	-1
ABplpaa	68	-8.116531953362372	-9.399954658404535	6.88376879668799	2.380000114440918	54	54	-1	-1
ABalaaa	68	-21.456293070651302	3.0147491413545584	1.8624407443800877	2.4225001335144043	55	55	-1	-1
Ear	68	3.1267977237668005	-2.4631645545580754	-2.2514164900442037	2.380000114440918	61	61	-1	-1
ABplaap	68	-9.00040457420875	-2.9367110429981595	6.356438718117599	2.4649999141693115	65	65	-1	-1
ABarpap	68	-5.249345035753487	10.842956398151712	-7.889120847274468	2.380000114440918	66	66	-1	-1
Caa	68	1.1526344143850802	-0.12485377954320231	5.853860001628685	2.549999952316284	67	67	-1	-1
ABarapp	68	-2.1640723526125116	0.3778752005841386	-5.994682795682965	2.252500057220459	69	69	-1	-1
Cap	68	8.977545925515365	3.2237403007890717	5.613695374626982	2.4649999141693115	70	70	-1	-1
MSpaa	68	-7.9123045133663865	-1.9119372883386179	-2.8599991687978754	2.0824999809265137	73	73	-1	-1
ABplppa	68	-3.4178825166534343	-6.384811571819688	7.678662663805506	2.380000114440918	78	78	-1	-1
ABaraaa	68	-10.838836369979953	4.224562848696019	-7.5655393540950095	2.3375000953674316	79	79	-1	-1
MSpap	68	-2.2219650488568323	-7.690887355410512	-4.464962020976284	2.0399999618530273	102	102	-1	-1
MSapa	68	-14.697347223892852	-10.475606382982217	1.7169133419233331	2.0399999618530273	110	110	-1	-1
ABalpaa	68	-19.90644841324241	7.770920327566731	-3.8021022490283736	2.3375000953674316	113	113	-1	-1
MSaap	68	-11.261306344927975	-7.163567475655864	-6.0383165370877006	2.0399999618530273	115	115	-1	-1
ABprpap	68	11.054447894273236	9.795829046228294	-7.966421189898176	2.252500057220459	116	116	-1	-1
Eal	68	3.404784070008339	-8.976904188973755	3.5218982130730585	2.4225001335144043	117	117	-1	-1
ABalppa	68	-14.187351298788496	11.791047019412694	-0.6621722377331647	2.3375000953674316	122	122	-1	-1
ABalaap	68	-22.90471769730786	-2.9205000169679036	-2.598719945630943	2.4225001335144043	123	123	-1	-1
ABaraap	68	-14.32010947263398	-1.3733985018119292	-4.859284127738741	2.2950000762939453	127	127	-1	-1
Cpp	68	18.893781921086827	2.0444939548035226	3.227217650059916	2.4649999141693115	134	134	-1	-1
MSapp	68	-5.014102746607977	-13.06413231944778	-1.8036580118060184	2.2100000381469727	139	139	-1	-1
ABalapp	68	-14.111317518828958	-8.310166550251749	5.774914115042463	2.4225001335144043	142	142	-1	-1
Cpa	68	12.753562843553885	8.342850928928073	1.496189614100659	1.784999966621399	146	146	-1	-1
MSppa	68	-1.3506818489705321	-12.580507436129167	-0.7643411265757174	2.0824999809265137	151	151	-1	-1
ABarppa	68	-7.375338829054095	11.94183807837451	1.6576444532215837	2.4649999141693115	156	156	-1	-1
Epr	68	12.862718231574418	-0.4546064029198642	-3.038553434476889	2.507499933242798	159	159	-1	-1
P4	68	14.209060462300618	-9.010880648115613	-2.3485252049293086	2.252500057220459	172	172	-1	-1
ABplaaa	68	-12.615460457787782	2.3328945908629795	3.477488660440802	2.507499933242798	174	174	-1	-1
ABpraap	68	12.961540607894355	2.778184773301182	-7.22157988542615	2.2950000762939453	179	179	-1	-1
ABplppp	68	5.764372959088108	-8.630412512299978	9.282254883788282	2.4649999141693115	180	180	-1	-1
Epl	68	9.53420613764698	-3.76772140573072	3.14516728699886	2.4649999141693115	181	181	-1	-1
MSaaa	68	-19.268086612127366	-7.049328985443371	1.4919904519360554	2.0824999809265137	183	183	-1	-1
ABprapp	68	18.82768979406609	1.07140480240384	-3.293499669216741	2.1675000190734863	187	187	-1	-1
ABalpap	68	-19.187531230979534	1.362473288824193	-6.976248156882994	2.2100000381469727	191	191	-1	-1
ABprppa	68	9.063061284852488	13.176315330520298	-4.398235291955886	2.2100000381469727	198	198	-1	-1
ABplapa	68	-5.330334359443897	5.925813502028961	2.612634434104725	2.4225001335144043	199	199	-1	-1
ABprpaa	68	4.0515826348546575	10.393472985261434	-7.381148449226998	2.2100000381469727	216	216	-1	-1
ABpraaa	68	4.5585398163302315	4.115388845684956	-6.402486206048139	2.1675000190734863	229	229	-1	-1
ABplpap	69	-1.1377218469826333	-11.90876303783454	5.858582694748346	2.2950000762939453	4	4	-1	-1
ABprapa	69	17.698774798675675	7.3001231887886	-5.8567711258083115	2.1675000190734863	14	14	-1	-1
ABarpaa	69	-10.77238545318345	10.224343739920728	-5.805902808249654	2.549999952316284	16	16	-1	-1
Dp	69	19.911690233667905	-5.755642127086151	-2.641888061325481	2.0399999618530273	21	21	-1	-1
ABplapp	69	1.6869148725426755	6.08868773292159	2.835201813995216	2.4225001335144043	27	27	-1	-1
ABarapa	69	-1.5330914821085238	6.480739801132813	-7.923421419390493	2.2950000762939453	32	32	-1	-1
ABalppp	69	-15.956562487870515	8.193175734727973	3.572320157226256	2.4225001335144043	34	34	-1	-1
MSppp	69	10.139705116857321	-12.761284365912175	-1.8327300220832434	2.0399999618530273	40	40	-1	-1
ABprppp	69	4.177583113885154	12.083232059016554	3.640705260712469	2.380000114440918	43	43	-1	-1
ABalapa	69	-19.350372219112508	-2.1607664372688973	5.702904485310423	2.507499933242798	44	44	-1	-1
Da	69	16.92549214646762	-5.326410686723387	7.085548638950864	2.1675000190734863	45	45	-1	-1
ABarppp	69	1.708848899451231	12.25615584660679	-0.7141195271951348	2.3375000953674316	46	46	-1	-1
ABplpaa	69	-8.19561170760886	-9.565436144158715	6.933641345257953	2.3375000953674316	54	54	-1	-1
ABalaaa	69	-20.994579417723884	2.728782191658821	0.9213411693180595	2.4225001335144043	55	55	-1	-1
Ear	69	3.860381354838197	-2.1628263881426815	-2.844187151741896	2.507499933242798	61	61	-1	-1
ABplaap	69	-9.147272484707242	-2.63536599836761	6.254233123719444	2.4649999141693115	65	65	-1	-1
ABarpap	69	-5.108195620096457	10.807900603666678	-7.3470194833434626	2.380000114440918	66	66	-1	-1
Caa	69	1.0993750464931553	-0.06239540761364282	5.831783053024921	1.7000000476837158	67	67	190	107
ABarapp	69	-1.916404165640297	0.21790237171449012	-5.408428442193684	2.252500057220459	69	69	-1	-1
Cap	69	9.131605569881012	3.302654144620413	6.11982108232187	2.4649999141693115	70	70	-1	-1
MSpaa	69	-7.660536462266842	-1.8198609895312465	-2.8796156201434098	2.0824999809265137	73	73	-1	-1
ABplppa	69	-2.9618873230361435	-6.404489561895405	7.177457950627074	2.3375000953674316	78	78	-1	-1
ABaraaa	69	-10.240073129991499	3.6514906863127323	-7.35866766804047	2.4225001335144043	79	79	-1	-1
MSpap	69	-2.6681419190366658	-7.685449197277794	-5.0095229745162655	2.0824999809265137	102	102	-1	-1
MSapa	69	-13.74090577848155	-10.4393399642201	0.16668438379508732	2.0399999618530273	110	110	-1	-1
ABalpaa	69	-19.935360669336795	7.414770709098121	-4.7399436699861965	2.2950000762939453	113	113	-1	-1
MSaap	69	-11.175034856814335	-6.617827101439792	-5.684268972360929	2.0824999809265137	115	115	-1	-1
ABprpap	69	11.35800203870768	9.178899125024193	-8.807775667820277	2.1675000190734863	116	116	-1	-1
Eal	69	3.1224851676316088	-8.906792018952697	2.4376973005095532	2.4225001335144043	117	117	-1	-1
ABalppa	69	-14.800498006511255	11.603601404872201	-1.6768841503811722	2.3375000953674316	122	122	-1	-1
ABalaap	69	-22.219682969205763	-2.9478318051351207	-2.0378006948496323	2.4649999141693115	123	123	-1	-1
ABaraap	69	-14.245129582514823	-1.459966143734769	-4.303285871473889	2.2950000762939453	127	127	-1	-1
Cpp	69	18.24337841322293	2.1616867948213194	3.164244852321031	2.4649999141693115	134	134	-1	-1
MSapp	69	-5.193982777328186	-13.37098602096286	-2.23783422232718	2.0824999809265137	139	139	-1	-1
ABalapp	69	-13.853831008419286	-8.484379211064399	5.315402801813331	2.4225001335144043	142	142	-1	-1
Cpa	69	13.30463934950108	8.730833721231285	1.91892862792875	2.0824999809265137	146	146	23	84
MSppa	69	-0.5146793462426145	-12.657135141249913	-0.7070870862310663	2.0824999809265137	151	151	-1	-1
ABarppa	69	-6.9379722879242145	12.074479119076942	1.632309350513614	2.4649999141693115	156	156	-1	-1
Epr	69	12.752099631663238	-0.5817387867377639	-2.4768365268496018	2.507499933242798	159	159	-1	-1
P4	69	14.318671067824292	-9.00758763118986	-1.294580389590231	2.2950000762939453	172	172	-1	-1
ABplaaa	69	-12.504841857876603	2.46002697468088	2.915771752813515	2.4225001335144043	174	174	-1	-1
ABpraap	69	13.272286486195952	2.5415137405589747	-7.659014250051518	2.252500057220459	179	179	-1	-1
ABplppp	69	4.988821558119268	-8.235984290646902	9.650997905344127	2.4649999141693115	180	180	-1	-1
Epl	69	9.030670035447894	-3.951874003345462	3.1844001896899297	2.507499933242798	181	181	-1	-1
MSaaa	69	-19.055049140559667	-7.29916247316161	1.580298246351111	2.0399999618530273	183	183	-1	-1
ABprapp	69	18.919825097646964	0.18596999109544354	-4.057186906251932	2.1675000190734863	187	187	-1	-1
ABalpap	69	-19.0195533990491	1.6791964283895537	-8.121758920741332	2.2950000762939453	191	191	-1	-1
ABprppa	69	8.557906587470603	13.510500820202596	-4.524978332216035	2.2100000381469727	198	198	-1	-1
ABplapa	69	-5.436853095227747	6.05073024588808	2.568480536897197	2.507499933242798	199	199	-1	-1
ABprpaa	69	4.096031673696629	10.469093812167024	-7.928967556871186	2.1675000190734863	216	216	-1	-1
ABpraaa	69	5.119435150548572	4.489132199047159	-7.02551296497026	2.1675000190734863	229	229	-1	-1
ABplpap	70	-1.2225200605392488	-11.807955563968699	6.348350105201906	2.2950000762939453	4	4	-1	-1
ABprapa	70	17.818203727636806	7.289176373771351	-5.848591977187648	2.2100000381469727	14	14	-1	-1
ABarpaa	70	-10.966792646916819	10.321856290782572	-6.370079539400168	2.380000114440918	16	16	-1	-1
Dp	70	19.53330151974008	-6.217030499338163	-3.0343708718973446	1.9975000619888306	21	21	-1	-1
Cpap	70	15.151561847788066	7.343657582556756	4.011306414711281	1.6150000095367432	23	53	-1	-1
ABplapp	70	2.085550834140712	5.879418987098413	2.9177909570478366	2.252500057220459	27	27	-1	-1
ABarapa	70	-1.1860962932196129	5.815591339942154	-7.696933281990418	2.2100000381469727	32	32	-1	-1
ABalppp	70	-15.306158475172934	8.075983287712166	3.635292848933342	2.4649999141693115	34	34	-1	-1
MSppp	70	9.979927013181547	-12.573909250123496	-1.898960867894535	2.0824999809265137	40	40	-1	-1
ABprppp	70	3.9475355850128446	11.967046490215903	4.194243019719092	2.3375000953674316	43	43	-1	-1
ABalapa	70	-19.2858212532261	-1.590916793059547	5.523030742376106	2.549999952316284	44	44	-1	-1
Da	70	16.433392962888785	-6.04314120357817	6.244991817874738	2.1675000190734863	45	45	-1	-1
ABarppp	70	1.1231411732658323	11.778312002452996	-1.6348049940656515	2.4225001335144043	46	46	-1	-1
ABplpaa	70	-8.585437340156943	-9.494246597170688	7.420948258453283	2.380000114440918	54	54	-1	-1
ABalaaa	70	-21.327045818252717	2.9895624943943098	0.8248542262823393	2.3375000953674316	55	55	-1	-1
Ear	70	3.941079704267484	-2.5156829896855415	-2.728083757360641	2.507499933242798	61	61	-1	-1
ABplaap	70	-9.531379657945198	-2.8304654109996026	6.301645175031178	1.9975000619888306	65	65	-1	-1
ABarpap	70	-5.070473034952118	11.025971023300139	-5.839282006137688	2.252500057220459	66	66	-1	-1
ABarapp	70	-1.7236139417428067	0.6387260020714414	-5.010226980259385	2.125	69	69	-1	-1
Cap	70	9.55606191783361	3.321325256480975	6.130460728200764	2.507499933242798	70	70	-1	-1
MSpaa	70	-7.84451635711438	-2.3787638187233475	-2.707921025829757	2.125	73	73	-1	-1
ABplppa	70	-2.9401668008089104	-6.428598831888685	7.711379258288163	2.3375000953674316	78	78	-1	-1
ABaraaa	70	-9.693095983337944	3.787424743940917	-6.330057955409362	2.2100000381469727	79	79	-1	-1
Cpaa	70	11.630405652900839	10.044605065960996	-0.14319316766115042	1.402500033378601	84	53	-1	-1
MSpap	70	-2.721401286928591	-7.622990825348236	-5.03159992312003	2.0824999809265137	102	102	-1	-1
Caaa	70	0.42315064744101205	-0.1731428182815764	5.8407598584915625	1.402500033378601	107	67	-1	-1
MSapa	70	-14.442952583223004	-10.778028804579737	0.24761111056265195	2.0824999809265137	110	110	-1	-1
ABalpaa	70	-19.33821602453114	7.360036634011874	-4.699047926882875	2.252500057220459	113	113	-1	-1
MSaap	70	-11.20642838185325	-7.744363934882463	-5.850263645532719	2.0824999809265137	115	115	-1	-1
ABprpap	70	11.611388684990022	8.752637336534525	-8.661416176214594	2.125	116	116	-1	-1
Eal	70	3.106948384884024	-8.626263227389677	3.923357829111563	2.507499933242798	117	117	-1	-1
ABalppa	70	-14.931218533466868	10.98224020375054	-1.4831126074637555	2.380000114440918	122	122	-1	-1
ABalaap	70	-22.39237126605882	-2.8744266181883096	-2.0680567920740605	2.3375000953674316	123	123	-1	-1
ABaraap	70	-13.87084076824566	-1.2506266086342808	-3.3049313484179588	2.125	127	127	-1	-1
Cpp	70	18.603283795289126	1.610508262472532	3.3547582411342423	2.4225001335144043	134	134	-1	-1
MSapp	70	-5.0528333261398215	-13.40604210597339	-1.6957337660454281	2.125	139	139	-1	-1
ABalapp	70	-14.173387215770836	-8.10962897948704	5.182941110190748	2.380000114440918	142	142	-1	-1
MSppa	70	-0.31617066303499564	-12.502600470512983	-0.7487804861803653	2.1675000190734863	151	151	-1	-1
ABarppa	70	-6.746655338583749	11.848754901351983	1.1866958372675809	2.4225001335144043	156	156	-1	-1
Epr	70	13.481583398607306	-0.53344974799939	-2.4637363837124786	2.507499933242798	159	159	-1	-1
P4	70	14.17798686127411	-8.449822774464074	0.622796759923963	2.252500057220459	172	172	-1	-1
ABplaaa	70	-11.755110843262324	1.837658895344064	2.618978228431395	1.7000000476837158	174	174	22	119
ABpraap	70	13.095498325215566	2.3628697998287644	-7.083399542441131	2.0824999809265137	179	179	-1	-1
ABplppp	70	4.457846474382819	-8.129738658648346	9.596204362257707	2.4225001335144043	180	180	-1	-1
Epl	70	9.416395803868648	-4.27511267801051	3.3029640813294137	2.549999952316284	181	181	-1	-1
MSaaa	70	-19.452066506974905	-7.608231814635474	1.6636850462497081	1.9975000619888306	183	183	-1	-1
ABprapp	70	19.511251283142492	0.3975248756292191	-3.576396301265013	2.125	187	187	-1	-1
Caap	70	3.630721672086941	-0.8347258802661983	6.70344242467118	1.402500033378601	190	67	-1	-1
ABalpap	70	-18.87693067330371	2.290688191460935	-6.735843489279247	2.4649999141693115	191	191	-1	-1
ABprppa	70	8.120540551174408	13.377860172502153	-4.499643335539864	2.2100000381469727	198	198	-1	-1
ABplapa	70	-4.898686277624145	6.324743502351413	3.027194193280353	1.9550000429153442	199	199	80	9
ABprpaa	70	4.329171072308762	10.713489141752545	-7.472714397746259	2.252500057220459	216	216	-1	-1
ABpraaa	70	5.137055808648477	4.21297380137686	-5.885720852474356	2.0824999809265137	229	229	-1	-1
ABplpap	71	-1.0700790113564014	-11.21070363284032	6.688499869945578	2.2100000381469727	4	4	-1	-1
ABplapap	71	-4.553309683918033	6.177933128457795	3.0877063877292095	1.5724999904632568	9	27	-1	-1
ABprapa	71	17.735024073731655	6.871646050865646	-5.192847716133619	2.252500057220459	14	14	-1	-1
ABarpaa	71	-10.503605719432375	10.682437189168743	-6.467364139281864	2.3375000953674316	16	16	-1	-1
Dp	71	19.64863058457388	-6.4800264420324325	-2.420320918441865	1.9975000619888306	21	21	-1	-1
ABplaaap	71	-11.45317529401068	1.7390670614370052	1.6116478075580754	1.7000000476837158	22	8	-1	-1
Cpap	71	15.52114023266594	7.943125153643918	3.8338931690351927	1.912500023841858	23	23	-1	-1
ABplapp	71	2.734481572281268	5.115678692000696	2.136948673574592	1.784999966621399	27	27	88	210
ABarapa	71	-1.1215453273332059	6.385440984151504	-7.8768070249247355	1.8700000047683716	32	32	-1	-1
ABalppp	71	-15.093121003605235	7.826149799993925	3.7236006433483975	2.4649999141693115	34	34	-1	-1
MSppp	71	9.347143658583871	-12.732875200777988	-0.822141447105718	2.0824999809265137	40	40	-1	-1
ABprppp	71	4.013705146082052	12.018558047128215	4.180345219735993	2.3375000953674316	43	43	-1	-1
ABalapa	71	-19.465701283946313	-1.8977704945746279	5.088854531854944	2.5924999713897705	44	44	-1	-1
Da	71	16.012028484676012	-5.933602554653861	7.244143090127393	2.2100000381469727	45	45	-1	-1
ABarppp	71	1.1190413091385032	11.526262874775975	-1.0289341892308363	2.380000114440918	46	46	-1	-1
ABplpaa	71	-8.912185281375645	-9.499755254055218	6.884566453533966	2.4225001335144043	54	54	-1	-1
ABalaaa	71	-21.20937917975324	4.661837795974806	1.3448971379159036	1.784999966621399	55	55	103	10
Ear	71	4.108049541810411	-2.3227992170123297	-2.2579327982526154	2.4649999141693115	61	61	-1	-1
ABplaap	71	-10.306931058914037	-2.4360371893465267	6.670388196587025	1.8274999856948853	65	65	175	230
ABarpap	71	-4.80108432575267	10.841888924437212	-4.71910634498732	2.252500057220459	66	66	-1	-1
ABarapp	71	-1.55254424007255	1.0836589024216718	-5.145946825986174	1.7425000667572021	69	69	222	92
Cap	71	10.370343898334294	3.2688068213535093	5.6537934608843265	2.4649999141693115	70	70	-1	-1
MSpaa	71	-8.244770913895216	-1.6511569856031292	-2.9564861118335957	2.125	73	73	-1	-1
ABplppa	71	-3.1718329248640194	-6.026446313392297	8.098941074343568	2.4649999141693115	78	78	-1	-1
ABaraaa	71	-9.965111282107696	4.366005563208734	-6.000547836544584	1.7000000476837158	79	79	228	28
ABplapaa	71	-6.4051947200940775	6.024334837184205	2.539022096518745	1.4450000524520874	80	27	-1	-1
Cpaa	71	12.121031057088958	10.114787341731878	-0.14645121573355757	1.784999966621399	84	84	-1	-1
MSpap	71	-2.9731693380281348	-7.715067124155606	-5.011983471774495	2.0824999809265137	102	102	-1	-1
Caaa	71	-0.7008692169737637	0.239886016480247	5.139199767467003	1.5299999713897705	107	107	-1	-1
MSapa	71	-13.890722221897505	-11.431092478286828	-1.6231516444857848	2.2100000381469727	110	110	-1	-1
ABalpaa	71	-18.636171239124437	7.6987239023635485	-4.779974229523242	2.2100000381469727	113	113	-1	-1
MSaap	71	-10.64963291176224	-7.622669709197281	-5.867419599620025	2.125	115	115	-1	-1
ABprpap	71	11.956765278696135	8.605826962640906	-8.600903981765738	2.0824999809265137	116	116	-1	-1
Eal	71	2.0878286610702985	-7.819813049189932	3.0999756923433144	2.4225001335144043	117	117	-1	-1
ABplaaaa	71	-13.712041340665195	2.4555251960115037	2.8699550151937347	1.4450000524520874	119	8	-1	-1
ABalppa	71	-14.440592624445063	11.052422872523413	-1.486370761567961	2.380000114440918	122	122	-1	-1
ABalaap	71	-23.1421022806731	-2.2520585388514953	-1.7712632676919402	1.7425000667572021	123	123	47	58
ABaraap	71	-15.367530851746798	-1.565275396269985	-4.83887001954723	1.5724999904632568	127	127	51	1
Cpp	71	18.87777985816972	1.8023142651767827	2.2534014805152305	1.7425000667572021	134	134	197	147
MSapp	71	-4.959224783533252	-13.64492877867438	-1.6156051202510366	2.125	139	139	-1	-1
ABalapp	71	-14.45831270771787	-7.645018089061091	5.548425977642388	1.912500023841858	142	142	-1	-1
MSppa	71	-0.28315854281327946	-11.894401724367352	-0.41680987005735837	2.2100000381469727	151	151	-1	-1
ABarppa	71	-6.592595694218103	11.927668745183325	1.6928215449624706	2.507499933242798	156	156	-1	-1
Epr	71	13.530888222997676	-2.0128431829849194	-2.513627662503013	2.507499933242798	159	159	-1	-1
P4	71	14.036982766242856	-9.579652915357991	-0.5971436362361544	2.252500057220459	172	172	-1	-1
ABpraap	71	12.750121731509456	2.5096801737223813	-7.143911736889988	1.9550000429153442	179	179	-1	-1
ABplppp	71	4.204459828100477	-7.703476870158678	9.449844870652022	2.3375000953674316	180	180	-1	-1
Epl	71	9.846570611131376	-4.522730525769968	2.8737088653247094	2.549999952316284	181	181	-1	-1
MSaaa	71	-19.48097876306929	-7.964381433104084	0.7258436252918857	2.0399999618530273	183	183	-1	-1
ABprapp	71	19.78017471217242	-0.309265704423471	-4.9156973382613405	2.2100000381469727	187	187	-1	-1
Caap	71	4.8467314839254865	-0.968303300431971	7.319155218538912	1.6150000095367432	190	190	-1	-1
ABalpap	71	-18.85682874625928	2.7849170087646953	-6.367898124569376	2.2950000762939453	191	191	-1	-1
ABprppa	71	8.638604936899888	13.157644218659737	-4.4088749378347805	2.125	198	198	-1	-1
ABprpaa	71	4.52048802164923	10.487764924027587	-7.918327910992292	2.252500057220459	216	216	-1	-1
ABpraaa	71	5.548601963423795	4.117674984395553	-5.839106458008599	2.0824999809265137	229	229	-1	-1
ABaraapa	72	-15.646883240540815	-0.20206723955961126	-4.235440074100821	1.274999976158142	1	43	-1	-1
ABplpap	72	0.13974706100249548	-11.600700574575832	5.284630827550211	1.6150000095367432	4	4	143	13
ABplapap	72	-3.0379909123981483	6.340262594789855	4.145774540738769	1.5724999904632568	9	9	-1	-1
ABalaaap	72	-20.858284126737	4.248738462461169	0.9655144704811622	1.402500033378601	10	30	-1	-1
ABprapa	72	17.204048989995204	6.977891682864204	-5.24764125922004	2.2950000762939453	14	14	-1	-1
ABarpaa	72	-11.064501053650716	10.30869383580654	-5.844337380359743	1.912500023841858	16	16	239	26
Dp	72	20.1796052619736	-6.586271597511427	-2.365527543789194	2.0399999618530273	21	21	-1	-1
ABplaaap	72	-9.644120701493808	1.298706438507966	2.874127149363945	1.6150000095367432	22	22	-1	-1
Cpap	72	15.960125368978622	7.55742810704931	3.9745340092784405	1.9975000619888306	23	23	-1	-1
ABaraaap	72	-8.366322250962446	2.6160937722140933	-6.953901101398031	1.1050000190734863	28	14	-1	-1
ABarapa	72	-1.5718220616403678	6.138830014607201	-7.815497173629902	1.7000000476837158	32	32	214	233
ABalppp	72	-15.359272522439086	6.973555724262775	2.935376868100465	2.4225001335144043	34	34	-1	-1
MSppp	72	9.639260884398059	-12.817227202742046	-0.7837062012606255	2.0824999809265137	40	40	-1	-1
ABprppp	72	3.5029773100158117	11.454146561051582	3.8156580091303276	1.9550000429153442	43	43	-1	-1
ABalapa	72	-20.43566352333019	-1.405829387989427	4.89342057265247	2.380000114440918	44	44	-1	-1
Da	72	16.2048187085735	-5.512778924296911	7.642344552061692	2.1675000190734863	45	45	-1	-1
ABarppp	72	1.1287143119501868	12.676908978211927	-1.3968608237201354	1.8274999856948853	46	46	95	224
ABalaapa	72	-23.03381962908067	-4.060199305386604	-2.2389724597623077	1.274999976158142	47	7	-1	-1
ABaraapp	72	-13.200189507877871	-2.0384761737252783	-3.551852324230116	1.2324999570846558	51	43	-1	-1
ABplpaa	72	-8.870362832103977	-9.02963570674474	7.786433125904924	2.3375000953674316	54	54	-1	-1
ABalaapp	72	-22.985416046737143	-2.5676434154250445	-2.714823340012198	1.3174999952316284	58	7	-1	-1
Ear	72	3.571355998763834	-1.9502646253937528	-1.8728314794554395	2.4649999141693115	61	61	-1	-1
ABarpap	72	-4.879156085611653	10.800246805575181	-6.284895519383722	1.912500023841858	66	66	101	196
Cap	72	11.35422311862167	3.0146724854552422	4.19759170952827	1.7000000476837158	70	70	184	17
MSpaa	72	-7.565309324477475	-2.5770857495292754	-2.6335110313978007	2.0399999618530273	73	73	-1	-1
ABplppa	72	-2.3172017696486926	-6.255393049291192	7.680325504217758	1.784999966621399	78	78	-1	-1
ABplapaa	72	-7.4196039789851795	6.440656688871779	2.891406820833264	1.6150000095367432	80	80	-1	-1
Cpaa	72	11.205949304948241	10.025933954100433	-0.1538328135400442	1.784999966621399	84	84	-1	-1
ABplappp	72	4.668683553069398	4.398082294434387	2.967712302117528	1.4875000715255737	88	27	-1	-1
ABarappp	72	0.6102319950308658	-0.16429977442589605	-5.7125359316301925	1.2324999570846558	92	69	-1	-1
MSpap	72	-2.7891894431805966	-7.1561642949635065	-5.183678066088148	2.0824999809265137	102	102	-1	-1
ABalaaaa	72	-24.181436289183168	3.2424147106797694	2.208242307500898	1.6150000095367432	103	55	-1	-1
Caaa	72	-0.6404181152146857	0.5576865330125775	5.565196829367501	1.8700000047683716	107	107	-1	-1
MSapa	72	-13.168428169485843	-11.763060756002382	-2.013972038772593	2.1675000190734863	110	110	-1	-1
ABalpaa	72	-19.034807200722472	7.9079926481867275	-4.862563372575863	2.2100000381469727	113	113	-1	-1
MSaap	72	-11.033740085000195	-7.817769121829272	-5.82000754830829	2.125	115	115	-1	-1
ABprpap	72	11.246230088251886	10.092813600218589	-5.9525570973482615	1.7000000476837158	116	116	-1	-1
Eal	72	2.232612696216473	-8.125528487713202	0.5767286456435552	2.4225001335144043	117	117	-1	-1
ABplaaaa	72	-14.201193975129975	3.0318903753205406	3.717028144478272	1.6575000286102295	119	119	-1	-1
ABalppa	72	-14.352702541148622	11.079825159442445	-0.9663472538899729	2.125	122	122	-1	-1
MSapp	72	-4.911683874951456	-13.441098190983919	-1.1536333097636753	2.1675000190734863	139	139	-1	-1
ABalapp	72	-14.990761066011345	-8.185320305144446	4.649817459375637	1.8274999856948853	142	142	6	213
Cppp	72	20.03258264682812	3.157999718046818	1.339318578793996	1.3600000143051147	147	134	-1	-1
MSppa	72	-0.16682148359197235	-12.033558300169473	-1.4184216395682432	2.2100000381469727	151	151	-1	-1
ABarppa	72	-6.713643218362033	12.456953647497613	1.5186664533905887	1.912500023841858	156	156	57	125
Epr	72	13.028970715981389	-2.7153338678967027	-2.308418816860726	2.507499933242798	159	159	-1	-1
P4	72	14.285658947602576	-9.61578637733549	-1.626551005713238	2.125	172	172	-1	-1
ABplaapa	72	-12.417921200682553	-1.8970847325104283	6.415239275654475	1.5724999904632568	175	65	-1	-1
ABpraap	72	12.60487241619376	2.292687131055891	-7.0801413883369255	1.9975000619888306	179	179	-1	-1
ABplppp	72	4.607195653825842	-7.6606964883048345	8.92656320886983	1.912500023841858	180	180	-1	-1
Epl	72	9.945897613048071	-5.027906158090978	2.5139426492355037	2.507499933242798	181	181	-1	-1
MSaaa	72	-18.673888516435763	-8.39715875669344	-0.15474375532128581	2.0399999618530273	183	183	-1	-1
ABprapp	72	19.55260845224464	0.3449359417499376	-5.134006327040749	2.2100000381469727	187	187	-1	-1
Caap	72	5.5172374236675	-0.591266930144017	7.750073274955868	1.8274999856948853	190	190	-1	-1
ABalpap	72	-19.088493244967463	3.187067621182839	-5.980335634778967	2.2100000381469727	191	191	-1	-1
Cppa	72	18.90025680665171	-0.028858001382646603	3.8911213158329883	1.4450000524520874	197	134	-1	-1
ABprppa	72	7.89930335135205	13.123595404866354	-3.3762095202852893	1.7000000476837158	198	198	-1	-1
ABplappa	72	1.781531409536749	5.97364042711275	1.299668736823243	1.4875000715255737	210	27	-1	-1
ABprpaa	72	4.5551187370537445	10.577625582876177	-7.420381351918067	2.2100000381469727	216	216	-1	-1
ABarappa	72	-3.1366591622319455	1.2643165995821937	-4.7404313989974876	1.3174999952316284	222	69	-1	-1
ABaraaaa	72	-11.386821511021012	3.964789424175686	-6.9784873437597525	1.3174999952316284	228	79	-1	-1
ABpraaa	72	5.367103337520787	4.329159370177511	-6.439258611480979	1.8274999856948853	229	229	-1	-1
ABplaapp	72	-8.754354982419333	-2.578345784570768	6.776717128655662	1.6150000095367432	230	65	-1	-1
ABaraapa	73	-15.908469615077815	-0.2799037064239829	-3.1700579560368736	1.5724999904632568	1	1	-1	-1
ABalappa	73	-13.357341319461579	-9.845371437290495	4.194410753596414	1.4450000524520874	6	16	-1	-1
ABplapap	73	-2.905651790259736	6.443285708614475	4.11797894077257	1.8274999856948853	9	9	-1	-1
ABalaaap	73	-21.00044319765979	4.159957086657792	2.03907506343077	1.7000000476837158	10	10	-1	-1
ABplpapp	73	1.6277721716107927	-12.312858814009424	5.570833502553167	1.3174999952316284	13	4	-1	-1
ABprapa	73	16.685984099436038	7.19810724370463	-5.338409550893324	2.0824999809265137	14	14	-1	-1
Capa	73	10.502072419677411	4.01400738936732	3.8443601950005446	1.3600000143051147	17	13	-1	-1
Dp	73	19.654349043884007	-6.746315401652451	-2.8602157803254626	1.9550000429153442	21	21	-1	-1
ABplaaap	73	-8.787870951095682	0.5514216153120309	2.6214875221893523	1.7425000667572021	22	22	-1	-1
Cpap	73	16.99625596277042	7.116996032329332	4.156070929492513	1.9975000619888306	23	23	-1	-1
ABarpaap	73	-10.339118776180898	10.10493565294614	-5.225367106122809	1.3600000143051147	26	16	-1	-1
ABaraaap	73	-8.342983133552412	2.0736464149237737	-6.2540038507857245	1.3174999952316284	28	28	-1	-1
ABalppp	73	-15.353554063128957	6.707266764642754	2.495482006216867	1.784999966621399	34	34	140	176
MSppp	73	8.975946678523197	-12.814004684568111	-0.8107041443808476	2.125	40	40	-1	-1
ABprppp	73	3.622406238976942	11.443199746034331	3.823837157750992	2.0824999809265137	43	43	112	8
ABalapa	73	-20.681713115119607	-1.7641946464168177	4.473142162114407	1.912500023841858	44	44	91	99
Da	73	16.561632220899867	-6.192167217430568	6.823067022743354	2.1675000190734863	45	45	-1	-1
ABalaapa	73	-21.82485623048351	-5.738921549393218	-2.705018811420423	1.3174999952316284	47	47	-1	-1
ABaraapp	73	-12.129429011355018	-2.389046636557542	-2.8723691818093213	1.6575000286102295	51	51	-1	-1
ABplpaa	73	-8.413359644099183	-8.925474329928306	5.66956668976013	1.8700000047683716	54	54	18	215
ABarppaa	73	-8.51798734595628	12.507185943914482	1.4319539726674861	1.5299999713897705	57	40	-1	-1
ABalaapp	73	-23.35165048890876	-1.1079984692670473	-4.247079532859393	1.402500033378601	58	58	-1	-1
Ear	73	3.0031236100525653	-1.5393809318388953	-0.9758858016009393	2.507499933242798	61	61	-1	-1
MSpaa	73	-6.904476387547142	-3.350695482677272	-1.8346663404915449	2.1675000190734863	73	73	-1	-1
ABplppa	73	-2.3591695395461345	-5.560626661222722	7.456297864075913	2.2950000762939453	78	78	203	5
ABplapaa	73	-7.8600623898548845	6.179805887384476	1.9069510054096843	1.8700000047683716	80	80	-1	-1
Cpaa	73	11.55279866837769	10.525671035286734	0.7504944621209431	1.9550000429153442	84	84	-1	-1
ABplappp	73	5.533598311891702	4.677604207782252	3.9628077634200016	1.8274999856948853	88	88	-1	-1
ABarappp	73	1.0201595546233846	0.25873949588983614	-5.831897480115654	1.402500033378601	92	92	-1	-1
ABarpppa	73	-0.6948690689267653	13.521637759596135	-2.7893413598903596	1.5724999904632568	95	46	-1	-1
ABarpapp	73	-4.177111300204947	11.138934073926855	-6.36582182202409	1.402500033378601	101	66	-1	-1
MSpap	73	-1.6786903727383964	-7.04098560437801	-6.227780892394307	2.1675000190734863	102	102	-1	-1
ABalaaaa	73	-25.395684204547887	1.6927665361615887	1.0806668484824664	1.6575000286102295	103	103	-1	-1
Caaa	73	-0.7558925006742626	1.9855684110857972	5.628985908141136	1.9550000429153442	107	107	-1	-1
MSapa	73	-13.076438222062073	-11.483609341406332	-2.0998193359294195	2.0399999618530273	110	110	-1	-1
ABalpaa	73	-19.591602670813483	7.786298422501542	-4.845407418488558	1.8274999856948853	113	113	194	135
MSaap	73	-11.349196428224415	-7.190969762574893	-6.558340044765689	1.9550000429153442	115	115	-1	-1
ABprpap	73	11.258675036790983	9.684074757345204	-8.448009451731071	1.7425000667572021	116	116	106	12
Eal	73	1.842787063668388	-8.054338940725174	1.0640355588388866	2.4649999141693115	117	117	-1	-1
ABplaaaa	73	-14.513413127988597	2.6220135599808394	3.3106475339233086	1.8274999856948853	119	119	-1	-1
ABalppa	73	-14.995914819979049	11.577276494920142	-0.6253998323003245	2.0824999809265137	122	122	200	133
ABarppap	73	-4.66324949897837	12.765086609508137	2.025657344651754	1.4875000715255737	125	40	-1	-1
MSapp	73	-4.687354805389274	-13.058623662563248	-1.2672762068867005	2.0824999809265137	139	139	-1	-1
ABplpapa	73	-1.7493952801483692	-11.449660804293122	5.687685757280669	1.3174999952316284	143	4	-1	-1
Cppp	73	21.07543888164409	2.575119003638093	-0.5347014227093957	1.4875000715255737	147	147	-1	-1
MSppa	73	0.051934447285854946	-12.54968074750773	-1.7700087070367854	2.2100000381469727	151	151	-1	-1
Epr	73	12.42053447318125	-3.292907808949366	-2.147363868425967	2.549999952316284	159	159	-1	-1
P4	73	13.613534412677762	-9.474484660326405	-2.223445005081413	1.9975000619888306	172	172	-1	-1
ABplaapa	73	-12.948896284419002	-1.7908391005118713	6.360445732568054	1.8274999856948853	175	175	-1	-1
ABpraap	73	12.22223851751283	2.744135566505809	-6.18891436184486	1.5299999713897705	179	179	-1	-1
ABplppp	73	4.6790836742051765	-7.875473891012545	8.472770547003131	1.8274999856948853	180	180	225	136
Epl	73	9.192066734306467	-4.657587206431181	3.416606978452439	2.507499933242798	181	181	-1	-1
MSaaa	73	-17.590217826735632	-8.633759290683834	0.4887646385126456	2.0824999809265137	183	183	-1	-1
Capp	73	14.175205701085114	1.3876027958645691	5.8795330748056545	1.6150000095367432	184	70	-1	-1
ABprapp	73	18.67625677480208	0.5979919476421114	-5.249312064576028	1.8700000047683716	187	187	-1	-1
Caap	73	6.927046266464501	-0.18018230609981156	7.148326144659037	1.912500023841858	190	190	-1	-1
ABalpap	73	-19.166421309547594	1.9805414730201014	-8.223964515139485	1.784999966621399	191	191	128	111
ABarpapa	73	-5.8504442240606975	9.480755410181988	-8.001984817772087	1.402500033378601	196	66	-1	-1
Cppa	73	19.375491253551708	-0.8430324764257033	4.695684658101679	1.7425000667572021	197	197	-1	-1
ABprppa	73	7.963854317238457	13.693445049075704	-3.5560832632196067	1.784999966621399	198	198	232	93
ABplappa	73	1.6750126737528994	6.098557170971869	1.2555148396157152	1.7000000476837158	210	210	-1	-1
ABalappp	73	-15.946339837660915	-6.932861421635462	5.262223726766631	1.5724999904632568	213	142	-1	-1
ABarapaa	73	-3.5042601266199247	5.17320238949752	-9.158123891450735	1.190000057220459	214	32	-1	-1
ABprpaa	73	3.8223977797440774	11.566012718731884	-7.765433380957626	1.6575000286102295	216	216	161	212
ABarappa	73	-3.182726831788052	1.7070341504991386	-4.358587326655266	1.5299999713897705	222	222	-1	-1
ABarpppp	73	1.7961283819523768	12.925735587715009	-1.9757336854347285	1.4450000524520874	224	46	-1	-1
ABaraaaa	73	-12.674719343238891	4.31314424704917	-7.140407475760787	1.402500033378601	228	228	-1	-1
ABpraaa	73	5.853629382415264	4.147292911273363	-5.83664596075037	1.6150000095367432	229	229	126	120
ABplaapp	73	-8.826243002798668	-2.3635683818630584	7.230509790522358	1.912500023841858	230	230	-1	-1
ABarapap	73	-0.19355287718151915	6.58826469362681	-7.905400281736911	1.402500033378601	233	32	-1	-1
ABarpaaa	73	-12.136734824730594	10.012716450556892	-7.367635497960869	1.3174999952316284	239	16	-1	-1
ABaraapa	74	-15.852118377446066	-0.2141523175686716	-2.138190089301561	1.7425000667572021	1	1	-1	-1
ABplppap	74	1.0452923857980743	-5.549337918212496	8.111311424222517	1.8274999856948853	5	1	-1	-1
ABalappa	74	-14.292527522815169	-10.428455607235653	3.8190843212390524	1.7000000476837158	6	6	-1	-1
ABprpppa	74	5.520504229803533	9.989194841537524	3.312839252039373	1.6150000095367432	8	60	-1	-1
ABplapap	74	-2.73134489822388	5.851542434370626	4.314210980948216	1.9550000429153442	9	9	-1	-1
ABalaaap	74	-21.303852021468458	3.61200107248294	2.2025905091237585	1.9550000429153442	10	10	-1	-1
ABprpapp	74	13.667355543058038	9.959367274303977	-7.9164811146079135	1.4450000524520874	12	69	-1	-1
ABplpapp	74	2.7300715137983342	-12.701778378777966	5.738472285916637	1.5724999904632568	13	13	-1	-1
ABprapa	74	17.605776821333066	6.896832697825895	-4.15526119803587	1.784999966621399	14	14	149	89
Capa	74	11.057249294585624	4.654039702349543	3.6612282979620216	1.5299999713897705	17	17	-1	-1
ABplpaap	74	-7.6476265665678005	-9.305662719638383	6.346589334922696	1.4875000715255737	18	32	-1	-1
Dp	74	18.867360724294908	-5.819309260759335	-1.6116830350024203	1.912500023841858	21	21	-1	-1
ABplaaap	74	-7.193327104703536	-0.2856533679806802	2.951844094399835	1.8700000047683716	22	22	-1	-1
Cpap	74	17.515939448512388	6.3784423841918665	4.412815164117015	2.0399999618530273	23	23	-1	-1
ABarpaap	74	-9.704106225605129	9.103386062114403	-4.354572918042826	1.6575000286102295	26	26	-1	-1
ABaraaap	74	-8.810269925164185	1.461016388860581	-5.550848446069212	1.6150000095367432	28	28	-1	-1
MSppp	74	9.095375607484328	-12.82495149958536	-0.8025249957601837	2.125	40	40	-1	-1
Da	74	16.138794061793337	-6.72917594006861	6.978403151381928	2.125	45	45	-1	-1
ABalaapa	74	-20.9934188365211	-6.59030715390624	-4.501371572036905	1.5724999904632568	47	47	-1	-1
ABaraapp	74	-11.329065218419121	-2.6793743674190265	-1.6973999775725308	1.8274999856948853	51	51	-1	-1
ABarppaa	74	-8.773855261183153	12.163060517430091	2.057441228847836	1.784999966621399	57	57	-1	-1
ABalaapp	74	-23.965950511644802	-0.2543975153207402	-2.9682906903119233	1.7000000476837158	58	58	-1	-1
Ear	74	2.4447095447787537	-1.1427370702270387	-1.1247057904648519	2.4649999141693115	61	61	-1	-1
MSpaa	74	-5.971773472472832	-3.538000099714136	-0.6874927362209536	2.252500057220459	73	73	-1	-1
ABplapaa	74	-8.91320222827783	6.2542179525464405	2.3672599754847927	1.9550000429153442	80	80	-1	-1
Cpaa	74	11.911085455261082	10.492830590234986	0.7750319079829362	1.9975000619888306	84	84	-1	-1
ABplappp	74	5.853154519243252	4.302853976204894	4.095269455042585	1.9550000429153442	88	88	-1	-1
ABalapaa	74	-21.750709695833883	-3.096848206260545	3.2817959304157167	1.7425000667572021	91	44	-1	-1
ABarappp	74	1.0976207136870728	0.9425590689410566	-6.047745971636834	1.4875000715255737	92	92	-1	-1
ABprppap	74	10.79141752794007	13.088811309134119	-3.251859344531271	1.4875000715255737	93	29	-1	-1
ABarpppa	74	-1.9956770943219257	13.756022653627747	-2.9152867433045317	1.6575000286102295	95	95	-1	-1
ABalapap	74	-20.570629235038908	-1.1143537814091555	6.370901952633816	1.8274999856948853	99	44	-1	-1
ABarpapp	74	-4.897174137303769	10.31038838216414	-4.027388242995679	1.6150000095367432	101	101	-1	-1
MSpap	74	-1.4875187440237054	-6.101823886724018	-5.995555373411227	2.0399999618530273	102	102	-1	-1
ABalaaaa	74	-25.260107892043873	0.7591134753921301	1.3848231344187036	1.8700000047683716	103	103	-1	-1
ABprpapa	74	9.481625074942011	10.608795152529716	-7.762856560479369	1.3600000143051147	106	69	-1	-1
Caaa	74	-0.6751941512449756	1.6327118095429376	5.74508930252239	1.9975000619888306	107	107	-1	-1
MSapa	74	-11.771530332539584	-11.465945107760925	-2.5797447573500634	1.9975000619888306	110	110	-1	-1
ABalpapp	74	-19.116651204987708	1.0238565192243327	-5.814379095783325	1.3600000143051147	111	41	-1	-1
ABprpppp	74	2.051201509994828	11.737827372036723	4.193377836152816	1.7000000476837158	112	43	-1	-1
MSaap	74	-10.464179742357677	-6.417219031923269	-5.195299218753345	1.912500023841858	115	115	-1	-1
Eal	74	1.5427900691432876	-6.786490777546444	5.374657653039234	2.4225001335144043	117	117	-1	-1
ABplaaaa	74	-14.448251561306895	2.549685750001	4.912411456906574	1.9975000619888306	119	119	-1	-1
ABpraaap	74	7.102505958318415	5.786800463157666	-4.211122610881265	1.2324999570846558	120	36	-1	-1
ABarppap	74	-4.100124968781936	11.978314421384109	3.3502441945984334	1.7000000476837158	125	125	-1	-1
ABpraaaa	74	3.8815594958570188	5.811704824585162	-7.497308034269967	1.2324999570846558	126	36	-1	-1
ABalpapa	74	-19.18580425810915	3.9399219872881477	-8.85189286462249	1.4875000715255737	128	41	-1	-1
ABalppap	74	-15.559756703311441	9.910437445394118	-1.6900030237388668	1.4875000715255737	133	122	-1	-1
ABalpaaa	74	-22.388024934276302	7.586565846423518	-2.264176201318471	1.6150000095367432	135	113	-1	-1
ABplpppp	74	8.332220968235644	-7.900317656940695	8.098376400805149	1.5299999713897705	136	33	-1	-1
MSapp	74	-4.520384967846346	-12.865739889890037	-0.7971252477786743	2.0824999809265137	139	139	-1	-1
ABalpppa	74	-17.529238866062734	7.841253606570208	3.0980465341827528	1.8274999856948853	140	34	-1	-1
ABplpapa	74	-1.5363578085806697	-11.69949429201136	5.775993551695725	1.6150000095367432	143	143	-1	-1
Cppp	74	21.30300514157187	1.9209173574646845	-0.3163924339299854	1.6575000286102295	147	147	-1	-1
MSppa	74	0.31089423225255164	-12.07734556023847	-1.3857050450855857	2.1675000190734863	151	151	-1	-1
Epr	74	11.623117229359403	-1.7094843819240597	-1.634703122302094	2.4649999141693115	159	159	-1	-1
ABprpaap	74	4.084449398919262	12.166557957311511	-6.3713378932256255	1.274999976158142	161	10	-1	-1
P4	74	13.080940733758514	-8.849900941030807	-2.444214491119052	1.8700000047683716	172	172	-1	-1
ABplaapa	74	-12.597801231402762	-2.2039384340255093	5.981063065133313	1.9975000619888306	175	175	-1	-1
ABalpppp	74	-14.516078285844015	7.27718690760392	3.3965510217418498	1.7000000476837158	176	34	-1	-1
ABpraap	74	12.509645278404392	3.0499118910539207	-7.326245977082534	1.6575000286102295	179	179	234	20
Epl	74	8.457872502439775	-4.315747918657387	2.227739974232549	2.4649999141693115	181	181	-1	-1
MSaaa	74	-16.570235429160178	-8.151484166612477	0.37432408454364374	2.0824999809265137	183	183	-1	-1
Capp	74	15.522081360505045	0.7105006414415058	5.623635293526856	1.7000000476837158	184	184	-1	-1
ABprapp	74	17.58701345125128	-0.06400410112443344	-6.130764734787274	1.5724999904632568	187	187	97	209
Caap	74	8.561793966945517	-0.028799654785002016	8.214573446289261	1.912500023841858	190	190	-1	-1
ABalpaap	74	-18.46186434708858	7.1069806281196986	-4.583742189347596	1.5724999904632568	194	113	-1	-1
ABarpapa	74	-7.635549133903575	8.736491512157013	-6.782928335398817	1.5724999904632568	196	196	-1	-1
Cppa	74	19.77427253577552	-2.2171871576278317	4.1004347689251865	1.8700000047683716	197	197	-1	-1
ABalppaa	74	-15.550229021125533	12.225969484209017	-1.3800906259990517	1.402500033378601	200	122	-1	-1
ABplppaa	74	-3.5946706776338195	-6.563455512549899	8.254277371415892	1.7425000667572021	203	78	-1	-1
ABplappa	74	1.3611749257114785	6.207018442929208	0.6831582861095344	1.784999966621399	210	210	-1	-1
ABprpaaa	74	0.44375705342789096	11.782662880366274	-8.492396101410453	1.274999976158142	212	10	-1	-1
ABalappp	74	-16.933310115014656	-6.806937799561188	5.70863489685864	1.8274999856948853	213	213	-1	-1
ABarapaa	74	-3.768938370896749	4.967156161848278	-9.102532691518336	1.5299999713897705	214	214	-1	-1
ABplpaaa	74	-10.286499922332942	-8.532254870018857	7.046437789035274	1.5724999904632568	215	54	-1	-1
ABarappa	74	-3.687881529169939	2.0412196401814358	-4.485330366915415	1.7000000476837158	222	222	-1	-1
ABarpppp	74	2.287364891769477	12.353740802298692	-0.19735417362135177	1.7425000667572021	224	224	-1	-1
ABplpppa	74	4.636253230546004	-8.469432805215176	9.186565597598538	1.6150000095367432	225	180	-1	-1
ABaraaaa	74	-13.52611330808862	3.5054148083539842	-6.389840019732541	1.7000000476837158	228	228	-1	-1
ABplaapp	74	-7.942554270863179	-3.401251434672293	7.0718966091252575	2.0824999809265137	230	230	-1	-1
ABprppaa	74	6.45310069001542	14.305873191610424	-2.760545522917285	1.4450000524520874	232	198	-1	-1
ABarapap	74	-1.1014434002887716	6.879669801455265	-7.508861660214865	1.7000000476837158	233	233	-1	-1
ABarpaaa	74	-13.066200513907969	9.163344602474183	-8.182858123978276	1.4450000524520874	239	239	-1	-1
ABaraapa	75	-16.223315357506742	-0.2952818013587931	-2.1267527865766906	1.8274999856948853	1	1	-1	-1
ABplppap	75	1.4713673289334732	-6.049004893648972	8.287927013052627	1.912500023841858	5	5	-1	-1
ABalappa	75	-14.066579858070186	-10.564319166112023	3.8714173670672447	1.8274999856948853	6	6	-1	-1
ABprpppa	75	5.573763597695458	9.926736469607963	3.3349162006431365	1.8700000047683716	8	8	-1	-1
ABplapap	75	-2.336808800753173	5.390224560870428	5.002670928835651	1.9550000429153442	9	9	-1	-1
ABalaaap	75	-21.794477930490267	3.5418184037100673	2.205848663227964	1.9975000619888306	10	10	-1	-1
ABprpapp	75	13.290440103687237	10.144526750133874	-7.4651489499994454	1.6575000286102295	12	12	-1	-1
ABplpapp	75	3.4968125857172203	-12.958127401595892	4.799833208112838	1.7425000667572021	13	13	-1	-1
Capa	75	10.356677783735943	4.961900282079779	4.5859695757827215	1.784999966621399	17	17	-1	-1
ABplpaap	75	-7.72098786150416	-9.737433165012582	5.956567021609061	1.6150000095367432	18	18	-1	-1
ABpraapp	75	13.155949426974644	2.6806703163610943	-6.657402480540633	1.2324999570846558	20	20	-1	-1
Dp	75	18.087244179029224	-6.199638647973041	-3.096545906758454	1.8700000047683716	21	21	-1	-1
ABplaaap	75	-7.307182894980312	0.6238904227954989	3.1816091161246867	1.8700000047683716	22	22	-1	-1
Cpap	75	17.881563289888703	5.560974892223058	4.163433691046629	1.9975000619888306	23	23	-1	-1
ABarpaap	75	-9.71568846485116	10.800849916733394	-2.7969441620465174	1.6150000095367432	26	26	-1	-1
ABaraaap	75	-8.338127348004015	0.5186321530326539	-5.756076021932071	1.6575000286102295	28	28	-1	-1
MSppp	75	9.332614870223791	-12.32850704232282	-0.9521426414700724	2.0824999809265137	40	40	-1	-1
Da	75	15.957440756516107	-7.682577489665601	5.700411965680434	2.0824999809265137	45	45	-1	-1
ABalaapa	75	-19.787692628289534	-7.232353223318775	-5.299369809597454	1.6150000095367432	47	47	-1	-1
ABaraapp	75	-10.701389722336279	-2.8962969113337023	-0.5526868705601683	1.8700000047683716	51	51	-1	-1
ABarppaa	75	-9.306303619476626	11.622758301346737	1.1588327105810823	1.912500023841858	57	57	-1	-1
ABalaapp	75	-23.667106796601647	-0.48119940053816324	-4.985412936966044	1.7425000667572021	58	58	-1	-1
Ear	75	1.4360187451977806	-0.9927041781594843	-1.212215928033931	2.507499933242798	61	61	-1	-1
MSpaa	75	-5.953144819985423	-3.690319130492286	-1.1633623466914145	2.2100000381469727	73	73	-1	-1
ABplapaa	75	-8.849659256778928	6.700228229863641	3.8030479555168406	2.0399999618530273	80	80	-1	-1
Cpaa	75	11.75439922132513	10.808415466808537	1.7185919803031933	2.0399999618530273	84	84	-1	-1
ABplappp	75	6.3210519116503185	4.273306548078897	5.173751716243656	1.9550000429153442	88	88	-1	-1
ABprapap	75	18.48536650181469	5.607099564300517	-3.7080032377306544	1.402500033378601	89	14	-1	-1
ABalapaa	75	-21.733554317903497	-3.8957150851206057	1.9621113447649245	1.784999966621399	91	91	-1	-1
ABarappp	75	1.5850094323432795	2.049417912308009	-6.382956011643476	1.6150000095367432	92	92	-1	-1
ABprppap	75	10.26044244420362	13.195056941132677	-3.3066528876176933	1.7000000476837158	93	93	-1	-1
ABarpppa	75	-2.906659487169002	13.919218000671332	-3.528539039914034	1.8700000047683716	95	95	-1	-1
ABprappp	75	18.811978912765554	-1.5005466555043054	-5.622994916900704	1.274999976158142	97	42	-1	-1
ABalapap	75	-20.934489160606653	-1.9801103121163388	6.108420336426307	1.8700000047683716	99	99	-1	-1
ABarpapp	75	-5.7155559819317805	10.110857689614587	-2.9448501708444255	1.7425000667572021	101	101	-1	-1
MSpap	75	-1.3035388491761677	-5.542921057531918	-6.16724996772488	2.1675000190734863	102	102	-1	-1
ABalaaaa	75	-25.983873199677817	0.44453547703373697	0.9318281293979829	1.9550000429153442	103	103	-1	-1
ABprpapa	75	8.8456044944474	11.486505666994796	-7.017988117943736	1.5724999904632568	106	106	-1	-1
Caaa	75	-0.8116331375107171	1.277639568041297	6.378755707323404	2.0399999618530273	107	107	-1	-1
MSapa	75	-10.834727553337943	-11.40120059712077	-2.0384419579142867	2.0399999618530273	110	110	-1	-1
ABalpapp	75	-18.912278741844183	-0.252783705037706	-6.973806389845334	1.5299999713897705	111	111	-1	-1
ABprpppp	75	2.1173710710640345	11.789338928949034	4.179480036169717	1.8700000047683716	112	112	-1	-1
MSaap	75	-9.494364842934322	-5.744275775137483	-4.322025803194562	1.8700000047683716	115	115	-1	-1
Eal	75	1.1498725668553795	-6.843510991343286	4.852173648103017	2.380000114440918	117	117	-1	-1
ABplaaaa	75	-16.360733019867794	3.243172877574029	4.615569136024726	1.9975000619888306	119	119	-1	-1
ABpraaap	75	7.4737029383790885	5.86792994694779	-4.222559913606135	1.4875000715255737	120	120	-1	-1
ABarppap	75	-4.56331189626638	11.617733522997936	3.44752879448013	1.912500023841858	125	125	-1	-1
ABpraaaa	75	3.9905595005853987	6.457175295700102	-8.225000884848471	1.3174999952316284	126	126	-1	-1
ABalpapa	75	-19.718252616402626	3.3996197712047933	-9.750501382889244	1.5299999713897705	128	128	-1	-1
ABalppap	75	-15.863884505602988	6.908872099647459	-1.2665045932727443	1.7425000667572021	133	133	-1	-1
ABalpaaa	75	-22.681615434647515	7.024370000305666	-3.1464264223438954	1.784999966621399	135	135	-1	-1
ABplpppp	75	9.253021684520178	-8.07775283592728	7.665863030696238	1.8274999856948853	136	136	-1	-1
MSapp	75	-4.382327386397805	-13.029005735685436	-1.2648157096284711	2.0824999809265137	139	139	-1	-1
ABalpppa	75	-18.172305824267386	7.173819006668955	2.7611549235432866	1.9975000619888306	140	140	-1	-1
ABplpapa	75	-1.5291660747135165	-11.31923540354947	6.17991366499246	1.784999966621399	143	143	-1	-1
Cppp	75	21.566210111291667	1.4804157370320161	-1.2157986090427155	1.7425000667572021	147	147	-1	-1
ABprapaa	75	17.904475180219112	7.834917038512916	-5.494543504811626	1.190000057220459	149	14	-1	-1
MSppa	75	0.6634625598258166	-11.843897045670197	-0.9212727373399949	2.0399999618530273	151	151	-1	-1
Epr	75	10.726518304246634	-0.785771257956695	-1.4401151923181295	2.507499933242798	159	159	-1	-1
ABprpaap	75	3.7995239069722286	12.631168847737458	-6.005853025773986	1.5724999904632568	161	161	-1	-1
P4	75	12.653247195440313	-7.83189587829729	-2.7868060229003815	1.8700000047683716	172	172	-1	-1
ABplaapa	75	-13.253923703410472	-1.8204570273896827	6.357985235309824	2.0399999618530273	175	175	-1	-1
ABalpppp	75	-14.19961394823229	6.774226915241691	2.5192217952328835	1.7000000476837158	176	176	-1	-1
Epl	75	7.6708841828506795	-3.3887417777642694	3.476272719555591	2.549999952316284	181	181	-1	-1
MSaaa	75	-15.46530747806758	-8.934900879777949	-0.9077233362352295	2.0399999618530273	183	183	-1	-1
Capp	75	16.10793440731622	0.023458550216348684	5.866481728168259	1.8274999856948853	184	184	-1	-1
Caap	75	9.108916434224847	-1.0577515325357694	8.565344126691254	1.9975000619888306	190	190	-1	-1
ABalpaap	75	-18.702195479567862	6.482326410072288	-5.443915461769256	1.784999966621399	194	194	-1	-1
ABarpapa	75	-8.829838423514886	8.845959662329506	-6.864719821605462	1.7000000476837158	196	196	-1	-1
Cppa	75	19.976018409348736	-3.0993286614849804	4.3906932548783235	1.912500023841858	197	197	-1	-1
ABalppaa	75	-15.864066769166953	12.334430756166356	-1.9524471795052327	1.7425000667572021	200	200	-1	-1
ABplppaa	75	-3.818999747196001	-6.94593004097057	8.367920268538917	1.9550000429153442	203	203	-1	-1
ABprappa	75	17.809112820001683	1.478985575780476	-8.1920211347473	1.1050000190734863	209	187	-1	-1
ABplappa	75	1.1796762998084702	6.418502828711166	0.08300613263715384	1.784999966621399	210	210	-1	-1
ABprpaaa	75	-1.0669966093264789	12.39509131342649	-7.696857453458881	1.4875000715255737	212	212	-1	-1
ABalappp	75	-17.75787569912232	-7.262888013680483	4.771591132746794	1.8700000047683716	213	213	-1	-1
ABarapaa	75	-3.7818485640740303	4.853186233006408	-9.066557942931473	1.5724999904632568	214	214	-1	-1
ABplpaaa	75	-11.135557938863913	-7.404711158361032	7.7029975295066	1.8274999856948853	215	215	-1	-1
ABarappa	75	-4.047786911236131	2.5923981725302236	-4.675843755728626	1.784999966621399	222	222	-1	-1
ABarpppp	75	2.517412420641787	12.469926371099344	-0.750891932627975	1.912500023841858	224	224	-1	-1
ABplpppa	75	4.965627761335011	-8.858422868735534	8.273261622502709	1.784999966621399	225	225	-1	-1
ABaraaaa	75	-14.462916087290258	3.440670297713829	-6.9311428191683175	1.6575000286102295	228	228	-1	-1
ABplaapp	75	-8.021634025109666	-3.5667329204264737	7.121769157695221	2.0824999809265137	230	230	-1	-1
ABprppaa	75	6.368302476458805	14.406680665476264	-2.270778112463725	1.7425000667572021	232	232	-1	-1
ABarapap	75	-1.1102537293387231	7.017749000290415	-8.078757716462817	1.784999966621399	233	233	-1	-1
ABpraapa	75	10.899816722231098	6.0984184223699405	-8.89040237734584	1.274999976158142	234	179	-1	-1
ABarpaaa	75	-14.034542138774297	9.136949193770308	-8.212316564356726	1.6150000095367432	239	239	-1	-1
ABaraapa	76	-16.095076099495657	-0.44430781521119245	-1.5486775817080742	1.912500023841858	1	1	-1	-1
ABplppap	76	1.8974422720688713	-6.5486718690854495	8.464542601882739	1.9975000619888306	5	5	-1	-1
ABalappa	76	-14.145659612316674	-10.729800651866203	3.921289915637208	1.8700000047683716	6	6	-1	-1
ABprpppa	76	6.406674230683551	9.721899003702347	2.382379322856238	1.912500023841858	8	8	-1	-1
ABplapap	76	-2.3554374532405826	5.542543591648578	5.478540539306112	1.9975000619888306	9	9	-1	-1
ABalaaap	76	-21.73959996741554	2.961021944483468	2.3939015547829468	1.9975000619888306	10	10	-1	-1
ABprpapp	76	13.488948786894856	10.299061420870805	-7.5068423499487436	1.784999966621399	12	12	-1	-1
ABplpapp	76	4.014877476276389	-13.178342962436322	4.890601499786123	1.784999966621399	13	13	-1	-1
Capa	76	10.369587976913225	5.07587021092165	4.549994827195858	1.8274999856948853	17	17	-1	-1
ABplpaap	76	-7.3813297271081755	-9.617954579286181	6.456974077941515	1.784999966621399	18	18	-1	-1
ABpraapp	76	13.047812096007995	3.323925147517254	-6.867532320699379	1.402500033378601	20	20	-1	-1
Dp	76	17.236712887941227	-5.718642784397124	-3.2838011414674595	1.8700000047683716	21	21	-1	-1
ABplaaap	76	-7.698627122711197	1.2134180570805668	3.5029400863688	1.912500023841858	22	22	-1	-1
Cpap	76	17.881563289888703	5.560974892223058	4.163433691046629	2.0399999618530273	23	23	-1	-1
ABarpaap	76	-9.717161739408185	10.154302068651484	-3.640759137226849	1.7425000667572021	26	26	-1	-1
ABaraaap	76	-8.125089876436315	0.268798665314415	-5.667768227517016	1.7000000476837158	28	28	-1	-1
MSppp	76	9.430323276957688	-12.315344587346788	-1.477884800510497	2.0824999809265137	40	40	-1	-1
Da	76	16.020518447845486	-7.759275693538163	4.676723247565785	2.0824999809265137	45	45	-1	-1
ABalaapa	76	-19.65373491096832	-7.647668196791194	-5.161189466612436	1.784999966621399	47	47	-1	-1
ABaraapp	76	-10.206053348391851	-3.216242569072999	0.6198218364183931	1.912500023841858	51	51	-1	-1
ABarppaa	76	-10.71201178547284	11.46372185194043	1.1547093729106006	2.0399999618530273	57	57	-1	-1
ABalaapp	76	-23.90596302917699	-0.45930767658190996	-5.001770560472369	1.8700000047683716	58	58	-1	-1
Ear	76	0.9814968261375144	-0.3264783400018561	0.13280376032483135	2.4649999141693115	61	61	-1	-1
MSpaa	76	-5.754636136777804	-3.5357844597553547	-1.205055746640713	2.2100000381469727	73	73	-1	-1
ABplapaa	76	-8.622238317476922	7.210912519069183	4.699195976525363	2.0824999809265137	80	80	-1	-1
Cpaa	76	12.184574028587859	10.560797619049078	1.2893367642984899	2.0399999618530273	84	84	-1	-1
ABplappp	76	6.3169520475229906	4.021257420401877	5.779622521078471	1.9975000619888306	88	88	-1	-1
ABprapap	76	18.896912656590004	5.51180074731921	-3.661388843264897	1.6575000286102295	89	89	-1	-1
ABalapaa	76	-21.824390950313987	-5.216213068203457	-0.24554211327372755	1.8274999856948853	91	91	-1	-1
ABarappp	76	1.2726449588588835	2.8044270323472573	-6.111497589969325	1.6150000095367432	92	92	-1	-1
ABprppap	76	10.850395355142124	12.760063977584538	-3.6696772578111054	1.7000000476837158	93	93	-1	-1
ABarpppa	76	-4.00586695961672	14.436347326224746	-2.6863869051459557	1.8700000047683716	95	95	-1	-1
ABprappp	76	19.768883114177942	-0.9415737205623818	-4.7137466467232585	1.4875000715255737	97	97	-1	-1
ABalapap	76	-21.184783937149174	-1.4256387628417997	6.9718517629521735	1.9975000619888306	99	99	-1	-1
ABarpapp	76	-5.745621553039448	10.795754639632777	-1.5891908366067695	1.784999966621399	101	101	-1	-1
MSpap	76	-0.8460703810018524	-4.916051199525725	-5.824639705722979	2.1675000190734863	102	102	-1	-1
ABalaaaa	76	-26.208202269239997	0.062060948613064215	1.045471026521008	1.9975000619888306	103	103	-1	-1
ABprpapa	76	8.746277492530705	11.991681299315806	-6.65822190185453	1.784999966621399	106	106	-1	-1
Caaa	76	-0.7325533832642295	1.4431210537954775	6.328883158753441	2.0399999618530273	107	107	-1	-1
MSapa	76	-10.368303435487903	-12.077295873328676	-1.8037746718935477	2.2100000381469727	110	110	-1	-1
ABalpapp	76	-18.429852561077034	-0.6866992916188726	-5.76532293427991	1.7000000476837158	111	111	-1	-1
ABprpppp	76	1.839782633609928	11.469322772457922	4.271045984688978	1.9550000429153442	112	112	-1	-1
MSaap	76	-9.25960684913939	-6.018218532849001	-3.699796701118418	1.9550000429153442	115	115	-1	-1
Eal	76	0.9683739409523712	-6.632026605561327	4.252021494630636	2.4225001335144043	117	117	-1	-1
ABplaaaa	76	-17.145094749886585	3.7756802980622552	4.4144161013326215	2.0399999618530273	119	119	-1	-1
ABpraaap	76	7.465357889498656	6.528717626972701	-2.3329792717073916	1.6575000286102295	120	120	-1	-1
ABarppap	76	-4.614952668975505	11.161853807630456	3.591427788827584	1.9550000429153442	125	125	-1	-1
ABpraaaa	76	3.0439383979463024	6.406670617002948	-7.720538017565836	1.6575000286102295	126	126	-1	-1
ABalpapa	76	-20.591367103479588	2.6159996025028884	-9.533855234522086	1.7000000476837158	128	128	-1	-1
ABalppap	76	-15.592877201220738	6.206451913487492	0.019647010828842237	1.784999966621399	133	133	-1	-1
ABalpaaa	76	-23.29167027263045	6.965134146550044	-3.151347416860354	1.8700000047683716	135	135	-1	-1
ABplpppp	76	10.307780118125923	-8.670502988386284	7.371530003572348	1.9550000429153442	136	136	-1	-1
MSapp	76	-3.871599550331566	-12.464594249608803	-0.9001284990228062	2.0824999809265137	139	139	-1	-1
ABalpppa	76	-18.638584621491653	6.685028347497911	1.8486486052934334	2.0399999618530273	140	140	-1	-1
ABplpapa	76	-1.2814978877413021	-11.47920823241912	6.76616801848174	1.912500023841858	143	143	-1	-1
Cppp	76	21.698549233430082	1.5834388508566373	-1.2435942090089143	1.784999966621399	147	147	-1	-1
ABprapaa	76	17.892573016960668	7.8447861860377	-7.074231386840378	1.402500033378601	149	149	-1	-1
MSppa	76	0.761170966559714	-11.830734590694167	-1.447014896380419	2.0824999809265137	151	151	-1	-1
Epr	76	10.958039107675967	-0.02303784107413287	-1.149837976144421	2.507499933242798	159	159	-1	-1
ABprpaap	76	3.7188255575429423	12.984025449280319	-6.121956420155239	1.6575000286102295	161	161	-1	-1
P4	76	12.149565772615453	-6.851162540533082	-2.069734087980198	1.9975000619888306	172	172	-1	-1
ABplaapa	76	-13.055415020202851	-1.665922356652752	6.316291835360525	2.0824999809265137	175	175	-1	-1
ABalpppp	76	-14.183611885315184	7.016406604868431	3.49303796477757	1.7000000476837158	176	176	-1	-1
Epl	76	7.420589406308161	-2.8342702284897303	4.339704146081457	2.5924999713897705	181	181	-1	-1
MSaaa	76	-15.381519278233217	-9.159549292543902	0.21817140040477145	2.0824999809265137	183	183	-1	-1
Capp	76	16.693787454127392	-0.6635835410088067	6.109328162809662	1.9550000429153442	184	184	-1	-1
Caap	76	9.389742062044553	-1.774411550638738	8.805730064074428	1.912500023841858	190	190	-1	-1
ABalpaap	76	-18.64685223632362	6.424238432035448	-2.7963858720675785	1.8700000047683716	194	194	-1	-1
ABarpapa	76	-8.76514210147137	8.250923080634413	-7.722433504418143	1.6150000095367432	196	196	-1	-1
Cppa	76	20.089874199625513	-4.00887245226116	4.160928233153471	1.912500023841858	197	197	-1	-1
ABalppaa	76	-16.50860700192863	11.02044830818319	-3.133153765325031	1.8700000047683716	200	200	-1	-1
ABplppaa	76	-4.111116973010188	-6.8615780390065115	8.329485022693826	1.9975000619888306	203	203	-1	-1
ABprappa	76	18.20922205615674	1.9162646780392092	-7.26561701651435	1.4450000524520874	209	209	-1	-1
ABplappa	76	0.38812283592252517	6.570751360737502	-0.5220670153516849	1.8274999856948853	210	210	-1	-1
ABprpaaa	76	-1.648139191215029	12.692005078139477	-6.763937027017517	1.7000000476837158	212	212	-1	-1
ABalappp	76	-17.697424597363238	-6.945087497148151	5.197588194647293	1.9550000429153442	213	213	-1	-1
ABarapaa	76	-4.057818406345338	4.014831989218257	-8.809016051460993	1.6150000095367432	214	214	-1	-1
ABplpaaa	76	-11.501036459614461	-7.752129601771173	7.274539970347872	1.912500023841858	215	215	-1	-1
ABarappa	76	-3.7685798785992257	2.3940762417242953	-4.601433761296669	1.8700000047683716	222	222	-1	-1
ABarpppp	76	2.5934003051484504	12.507198096068654	-1.8105553993294872	1.9550000429153442	224	224	-1	-1
ABplpppa	76	4.991448147689573	-8.630483011051794	8.20131212532898	1.9975000619888306	225	225	-1	-1
ABaraaaa	76	-14.541995841536746	3.2751888119596493	-6.881270270598355	1.6575000286102295	228	228	-1	-1
ABplaapp	76	-7.716606606118198	-3.537114993548662	7.124229654953449	2.125	230	230	-1	-1
ABprppaa	76	6.474821212242654	14.281763921617147	-2.2266242152561975	1.784999966621399	232	232	-1	-1
ABarapap	76	-1.8526476894600725	6.85549003271017	-8.055883111013078	1.784999966621399	233	233	-1	-1
ABpraapa	76	10.289761884248161	6.039182568614319	-8.895323371862299	1.5299999713897705	234	234	-1	-1
ABarpaaa	76	-14.631686783579953	9.191683268856554	-8.25321230746005	1.7000000476837158	239	239	-1	-1
ABaraapa	77	-16.073355577268426	-0.46841708520447184	-1.0147562740469858	1.912500023841858	1	1	-1	-1
ABplppap	77	2.3782498576532203	-6.464249368369577	9.507050114496945	1.912500023841858	5	5	-1	-1
[truncated: 2,061 more rows]
