# Supplementary material for: Wnt Signaling Induces Asymmetric Dynamics in the Actomyosin Cortex of the C. elegans Endomesodermal Precursor Cell
Source: Front Cell Dev Biol. 2021 Sep 17;9:702741. doi: 10.3389/fcell.2021.702741 (PMC8484649; doi:10.3389/fcell.2021.702741)
Supplement: Supplementary file 2 [file Data_Sheet_1.ZIP › supplementary_material/lineages/dshUnScaledLineages/190403_mig5dsh2_2aligned.gr]

cell	time	x	y	z	radius	self	parent	child1	child2
ABa	2	-11.89082757022068	-4.204835186245748	-0.35853891125759985	2.0999999046325684	10	-1	-1	-1
P2	2	16.3762381787369	-2.4589656862422706	0.9701061877753241	1.4399999380111694	12	-1	-1	-1
EMS	2	12.00469885768637	-2.497595732701706	0.40534887124810615	1.3799999952316284	22	-1	-1	-1
ABp	2	-6.618969280330129	5.954730368940703	-2.354442700616606	2.2200000286102295	31	-1	-1	-1
Nucleus5	2	-14.453740995617807	2.454477407778634	-4.18066236824288	1.1999999284744263	43	-1	-1	-1
ABa	3	-12.715731290782522	-4.189773273586187	0.4172232677662019	2.5799999237060547	10	10	-1	-1
P2	3	17.86156044059311	-1.884968191000598	0.5332486196818194	1.5	12	12	-1	-1
EMS	3	9.568489774997007	-4.23724290418712	0.4279903090982805	1.4399999380111694	22	22	-1	-1
ABp	3	-4.94346599368626	6.89819978614391	-2.911806153729362	2.6399998664855957	31	31	-1	-1
ABa	4	-14.729967778827863	-3.647997650819031	0.2139245996339828	2.819999933242798	10	10	-1	-1
P2	4	18.630520604231744	-1.325173931554142	0.3562440661099401	1.9799998998641968	12	12	-1	-1
EMS	4	8.52220627239856	-5.407657159454255	0.8045818474294592	2.0399999618530273	22	22	-1	-1
ABp	4	-1.7667623518479865	7.621132539268106	-2.851625305135191	2.93999981880188	31	31	-1	-1
ABa	5	-16.99127989442999	-5.265291438500901	-1.3827056141257068	3.059999942779541	10	10	-1	-1
P2	5	19.912498597616153	-1.7683285643597586	0.7817394343029387	2.5199999809265137	12	12	-1	-1
EMS	5	7.068676803429066	-6.207303106209439	1.3167520444446557	2.4600000381469727	22	22	-1	-1
ABp	5	-0.4798571792674272	8.743751540947924	-3.4729959747145696	3.179999828338623	31	31	-1	-1
ABa	6	-19.045563542955186	-4.2614838693844845	-0.9495903423451576	3.419999837875366	10	10	-1	-1
P2	6	20.54448814063111	-1.3923579671383426	-0.6530202254297104	2.700000047683716	12	12	-1	-1
EMS	6	5.597093517789606	-7.856983026407957	1.584144219820312	2.759999990463257	22	22	-1	-1
ABp	6	1.2516079674048073	9.79407471960904	-5.645862608618833	3.419999837875366	31	31	-1	-1
ABa	7	-20.807239794820138	-2.399937766289397	0.7827037112667052	3.6599998474121094	10	10	-1	-1
P2	7	20.60809202950969	-1.1619449366014374	-1.5191405229259112	2.879999876022339	12	12	-1	-1
EMS	7	4.380840227300074	-7.583977030993202	2.5331413719889775	3.0	22	22	-1	-1
ABp	7	3.2603598468265447	10.091598026962979	-5.984825116603226	3.5399999618530273	31	31	-1	-1
ABa	8	-20.87844910633862	-1.3904901987774418	-1.1340499852115706	3.7200000286102295	10	10	-1	-1
P2	8	20.460115585428493	-1.030590605712143	-1.827926870640734	3.0	12	12	-1	-1
EMS	8	3.4819574362502097	-7.162382986107028	2.646137599485575	3.179999828338623	22	22	-1	-1
ABp	8	4.330757507251177	9.549384694509753	-5.001995798628848	3.5999999046325684	31	31	-1	-1
ABa	9	-18.143535679622488	0.007653812650799979	-0.7763609172435869	3.7200000286102295	10	10	-1	-1
P2	9	21.11229806223487	0.47656223058877023	-1.7940412462155615	3.119999885559082	12	12	-1	-1
EMS	9	4.959619366151045	-7.393654693508279	2.4766427034363487	3.299999952316284	22	22	-1	-1
ABp	9	2.3143269927689123	7.764882250948961	-3.3789250632605916	3.5999999046325684	31	31	-1	-1
ABa	10	-16.93337933649948	0.9338895112718844	-0.8065097933990972	3.7799999713897705	10	10	-1	-1
P2	10	19.67957386579972	0.44815575899833715	-1.2743352171723106	3.179999828338623	12	12	-1	-1
EMS	10	4.253650752648067	-7.363093158503084	3.2486364116417943	3.419999837875366	22	22	-1	-1
ABp	10	2.155344725230193	8.21141457495259	-2.738742652529467	3.6599998474121094	31	31	-1	-1
ABa	11	-16.550284134164933	0.9123289233524408	-0.2680181977095008	3.8999998569488525	10	10	-1	-1
P2	11	18.177761171862393	1.0286351869920936	-0.43077006674947005	3.240000009536743	12	12	-1	-1
EMS	11	4.1906408994072555	-8.635158886518663	3.6703928123478136	3.5399999618530273	22	22	-1	-1
ABp	11	1.3704698620430475	7.082734607698962	-1.5826488580788487	3.7799999713897705	31	31	-1	-1
ABa	12	-16.15891626113209	1.3360947741611735	-1.4579987261939502	2.759999990463257	10	10	-1	-1
P2	12	17.52165747102125	2.3652921774910394	-0.355431263322377	3.299999952316284	12	12	-1	-1
EMS	12	3.6491574651717578	-9.208718672074266	3.32771973059916	3.5999999046325684	22	22	-1	-1
ABp	12	1.4050324138992967	7.460001591470795	-2.7613239741082287	2.819999933242798	31	31	-1	-1
ABa	13	-14.826515925658384	-0.2060369677572215	-0.14003104889031498	2.759999990463257	10	10	27	46
P2	13	17.294180741618117	2.3790577036001843	0.16424637199815562	3.299999952316284	12	12	-1	-1
EMS	13	2.409959785026424	-9.98810041746042	3.0453137882214913	3.6599998474121094	22	22	-1	-1
ABp	13	1.2472199145309606	5.141518586953149	-1.993123801617882	2.759999990463257	31	31	36	11
ABpl	14	0.8491610584938142	6.958647127658931	0.5600688996699046	2.0999999046325684	11	2	-1	-1
P2	14	16.41335176723822	3.6506857219296918	0.5220206211342944	3.419999837875366	12	12	-1	-1
EMS	14	2.360113175469744	-10.612485939390245	2.7252231376602585	3.7799999713897705	22	22	-1	-1
ABar	14	-15.092778531845209	0.9132948439995483	-3.9396494885957183	1.6799999475479126	27	10	-1	-1
ABpr	14	2.183435016406611	5.700106961124153	-4.538782890094932	1.7999999523162842	36	31	-1	-1
ABal	14	-15.840055589524205	0.7623539860556432	2.4244681744611998	1.9799998998641968	46	10	-1	-1
ABpl	15	1.2020268525304902	9.167245887931763	1.6747334704066859	2.0999999046325684	11	11	-1	-1
P2	15	16.878662104548773	2.3044995733839584	2.028297154856219	3.4800000190734863	12	12	-1	-1
EMS	15	2.959697586855062	-9.65092412674057	2.6762603011356845	3.7200000286102295	22	22	-1	-1
ABar	15	-15.092147889997126	1.2350620136487303	-6.41750449606507	1.8600000143051147	27	27	-1	-1
ABpr	15	5.2604637422366824	5.85597860395263	-6.135528897962812	1.9799998998641968	36	36	-1	-1
ABal	15	-16.79646362519128	-0.9274166271948585	3.501481978780428	2.0399999618530273	46	46	-1	-1
ABpl	16	1.5560807178427059	9.292539253247247	1.9006702475631032	2.5799999237060547	11	11	-1	-1
P2	16	17.006409008628236	-0.3214568637126888	2.9019293290923907	3.4800000190734863	12	12	-1	-1
EMS	16	2.365040354665892	-9.046712304904808	1.6783570998878814	2.0999999046325684	22	22	-1	-1
ABar	16	-14.064512239706415	2.5970949929512033	-6.594510159245608	1.9799998998641968	27	27	-1	-1
ABpr	16	8.072720034048146	6.408853220960931	-6.813425520208879	2.3399999141693115	36	36	-1	-1
ABal	16	-17.559326841463378	-2.6864525806771558	2.7596382563391515	2.3399999141693115	46	46	-1	-1
ABpl	17	-0.4028428551275078	8.937691534259201	3.5764689614483136	2.759999990463257	11	11	-1	-1
P2	17	17.148882540980672	-0.29522219804481553	3.6852000560301867	3.5399999618530273	12	12	-1	-1
EMS	17	2.993666103073542	-8.232004445490062	1.9419490818964862	1.8600000143051147	22	22	39	20
ABar	17	-11.880863393197446	3.016971684108687	-8.552744318839865	2.6399998664855957	27	27	-1	-1
ABpr	17	9.327814110636837	7.075410740590332	-6.493363263370364	2.5199999809265137	36	36	-1	-1
ABal	17	-17.772452255906842	-4.108312243439602	1.6487410468120687	2.4600000381469727	46	46	-1	-1
ABpl	18	-2.932272896250395	8.837847916514413	3.5802942197121066	2.93999981880188	11	11	-1	-1
P2	18	17.314931104836994	1.1051673780731526	3.2220188700449652	3.5999999046325684	12	12	-1	-1
MS	18	0.47035131242234235	-8.849379823706768	0.010180508807538846	1.3799999952316284	20	1	-1	-1
ABar	18	-11.476944615223394	4.448360504917923	-9.0234624464618	2.819999933242798	27	27	-1	-1
ABpr	18	9.656190433534025	6.908820796947413	-8.27833294648838	2.700000047683716	36	36	-1	-1
E	18	5.5487736866114545	-7.840277518786872	3.949030283907126	1.559999942779541	39	22	-1	-1
ABal	18	-17.183297935446433	-4.554935068718197	3.121128627282845	2.700000047683716	46	46	-1	-1
ABpl	19	-2.7815449963048167	8.627699087346535	3.6518383778154426	3.0	11	11	-1	-1
P2	19	17.272744827235687	1.2860510587862521	2.6345655474394536	3.5999999046325684	12	12	-1	-1
MS	19	-0.8510981089093096	-9.667555875594491	0.793480739076712	1.5	20	20	-1	-1
ABar	19	-11.252219341684638	4.513389477087361	-9.305897892170844	3.0	27	27	-1	-1
ABpr	19	9.739017907252958	5.224252472406377	-8.771657460585818	2.879999876022339	36	36	-1	-1
E	19	6.936541846475756	-8.233902801768682	4.095858677209435	1.7400000095367432	39	39	-1	-1
ABal	19	-18.714151966406096	-3.8276016874895125	3.6521389591725066	3.0	46	46	-1	-1
ABpl	20	-3.4551267812833117	7.390959473359545	4.054780818152398	3.179999828338623	11	11	-1	-1
P2	20	17.063934253245442	1.7899077944239854	1.9379117522697602	3.6599998474121094	12	12	-1	-1
MS	20	-1.9900085343035148	-10.239819274599675	0.7068922010313274	2.0999999046325684	20	20	-1	-1
ABar	20	-9.627175003340376	5.192416136275489	-8.722242543715067	3.059999942779541	27	27	-1	-1
ABpr	20	8.044866768301352	4.472401779238511	-8.014708132322422	3.0	36	36	-1	-1
E	20	8.154934254086744	-8.225760531547278	4.370728787559049	2.0999999046325684	39	39	-1	-1
ABal	20	-18.27568893968095	-2.7006558164723726	3.0194912708607773	3.119999885559082	46	46	-1	-1
ABpl	21	-3.3992015274652587	6.134393367689599	4.47276874804006	3.299999952316284	11	11	-1	-1
P2	21	17.299647047136563	0.858048839915162	1.7232531034543523	3.7799999713897705	12	12	-1	-1
MS	21	-3.707698098548691	-11.00240501108978	0.6768023315385716	2.4600000381469727	20	20	-1	-1
ABar	21	-8.501409518525149	5.798709262758846	-8.910552509742015	3.179999828338623	27	27	-1	-1
ABpr	21	7.714945363920479	3.3161907597665925	-7.897969608512868	3.059999942779541	36	36	-1	-1
E	21	9.103663654693285	-8.022969054503628	4.577823210623685	2.3999998569488525	39	39	-1	-1
ABal	21	-18.933337722005778	-2.6867997890882633	1.4265989149794085	3.240000009536743	46	46	-1	-1
ABpl	22	-3.5257969664794953	5.313624542701042	4.7438998909026955	3.419999837875366	11	11	-1	-1
P2	22	17.323797811173062	0.5088411193226555	1.0491828490807378	3.8399999141693115	12	12	-1	-1
MS	22	-4.799513370250597	-10.87148838988656	1.147546633665907	2.700000047683716	20	20	-1	-1
ABar	22	-7.655718828534114	5.873176891700108	-8.662033301398179	3.240000009536743	27	27	-1	-1
ABpr	22	7.694140091386131	2.5449512846018414	-7.905505440540923	3.059999942779541	36	36	-1	-1
E	22	8.79945639893775	-7.523876897889287	4.671977084028501	2.5799999237060547	39	39	-1	-1
ABal	22	-19.570199534901413	-2.5834142201033305	0.857987946465679	3.359999895095825	46	46	-1	-1
ABpl	23	-3.268703167521414	3.4296424323143686	5.109158732664746	3.4800000190734863	11	11	-1	-1
P2	23	16.40684290034807	-0.6013087427984346	1.9341466102773799	2.0999999046325684	12	12	-1	-1
MS	23	-6.7654483302229425	-11.028128208304416	-0.4038925432135412	2.879999876022339	20	20	-1	-1
ABar	23	-7.497330596633163	6.468297265175154	-8.85785181533912	3.299999952316284	27	27	-1	-1
ABpr	23	8.066841809006084	2.478625925881986	-7.879154538535145	3.240000009536743	36	36	-1	-1
E	23	9.074622317670954	-7.876115101268699	4.265268392090507	2.700000047683716	39	39	-1	-1
ABal	23	-20.617652805670243	-0.9888131468491893	1.1065617230376361	3.419999837875366	46	46	-1	-1
ABpl	24	-3.1409562634419506	0.8036859952177215	5.9827909069009175	3.4800000190734863	11	11	-1	-1
P2	24	18.545499104075883	-1.9668836733410522	2.675937983707854	1.6799999475479126	12	12	-1	-1
MS	24	-7.680209214611006	-9.81200000409756	-1.345298185517375	2.93999981880188	20	20	-1	-1
ABar	24	-7.736388882026434	8.520603415441233	-7.961587080122044	3.4800000190734863	27	27	-1	-1
ABpr	24	7.719854240011469	4.200254460688099	-7.92809009094566	3.240000009536743	36	36	-1	-1
E	24	8.528248310449621	-8.65202865418188	2.935970237435059	2.819999933242798	39	39	-1	-1
ABal	24	-21.735776261635262	-1.4715470042535508	2.044254572359891	3.5399999618530273	46	46	-1	-1
ABpl	25	-3.383159621118059	-1.8347395814376533	6.592829989519825	3.5399999618530273	11	11	-1	-1
P2	25	17.853287769894806	-2.3302946297287748	2.261720743855865	1.6200000047683716	12	12	35	8
MS	25	-7.170500270157065	-8.33108183346452	-2.0946832880299984	2.93999981880188	20	20	-1	-1
ABar	25	-7.808841174135926	9.568226577218754	-5.9393763170012015	3.5399999618530273	27	27	-1	-1
ABpr	25	7.85624912810253	6.107440753955741	-7.242716643334294	3.299999952316284	36	36	-1	-1
E	25	7.925930746305079	-8.85308603498904	2.205429708231535	2.819999933242798	39	39	-1	-1
ABal	25	-21.1591545430109	-2.244082865968718	1.7806341966285677	3.4800000190734863	46	46	-1	-1
P3	26	18.920595267352077	-5.518109888411675	-0.09191225678668191	1.5	8	3	-1	-1
ABpl	26	-2.9780893780787805	-3.8500760227136217	7.266875178996697	3.6599998474121094	11	11	-1	-1
MS	26	-6.848220894626406	-7.298430083071597	-2.9608046951348577	2.93999981880188	20	20	-1	-1
ABar	26	-7.389674944671759	9.883314069058125	-2.877837567353352	3.5399999618530273	27	27	-1	-1
C	26	16.368953160094833	0.8235814027509181	2.777682257368843	1.6200000047683716	35	12	-1	-1
ABpr	26	7.6835278843470665	7.629655502916216	-6.43306883988532	3.359999895095825	36	36	-1	-1
E	26	7.735768024622574	-8.540848023386646	1.3091900379112005	2.879999876022339	39	39	-1	-1
ABal	26	-20.601180676694273	-2.8250000036485465	1.7165996960478853	3.5399999618530273	46	46	-1	-1
P3	27	19.746093023551687	-6.57482449854991	-1.3120383326006655	1.559999942779541	8	8	-1	-1
ABpl	27	-2.681542454278615	-5.154437381970885	7.44008397763616	3.6599998474121094	11	11	-1	-1
MS	27	-6.195444382182258	-6.832929944249359	-3.3712829674998672	3.0	20	20	-1	-1
ABar	27	-8.280915706871406	10.42846738302329	-2.0154584565614475	3.5999999046325684	27	27	-1	-1
C	27	16.365607668592677	1.9440285985081756	3.459288343770512	1.9199999570846558	35	35	-1	-1
ABpr	27	7.783815139098195	7.836773849297188	-6.237251435553035	3.359999895095825	36	36	-1	-1
E	27	8.54477534874106	-8.443085710289454	0.49577154442655313	2.879999876022339	39	39	-1	-1
ABal	27	-20.585284280250917	-2.9378242294053023	1.7542560105087315	3.5999999046325684	46	46	-1	-1
P3	28	20.901512184132173	-6.475328089216228	-2.648902932224202	2.0999999046325684	8	8	-1	-1
ABpl	28	-2.8876198755096336	-5.411085078175662	7.522933548194565	3.7200000286102295	11	11	-1	-1
MS	28	-6.089654215702368	-6.783400594425553	-3.6499499423905566	3.0	20	20	-1	-1
ABar	28	-7.673095230998104	10.471935767273285	-1.759402306580897	3.6599998474121094	27	27	-1	-1
C	28	16.597956667876495	1.4509069061926818	4.9429813366963575	2.2799999713897705	35	35	-1	-1
ABpr	28	8.132366092681652	8.11965621116984	-5.536830279173644	3.4800000190734863	36	36	-1	-1
E	28	8.425840241682195	-8.458585332635087	0.49954001524490943	3.0	39	39	-1	-1
ABal	28	-20.3792068590199	-2.681176533200524	1.6714064399503266	3.7200000286102295	46	46	-1	-1
P3	29	21.911688053390687	-7.004981780835763	-3.515050513834463	2.2200000286102295	8	8	-1	-1
ABpl	29	-2.5335660101974176	-5.285791712860178	7.748870325350984	2.4600000381469727	11	11	-1	-1
MS	29	-6.126931617212685	-5.718453212790946	-4.267523747428861	3.119999885559082	20	20	-1	-1
ABar	29	-7.603412697858148	8.821397170210423	-2.5276253247506686	2.879999876022339	27	27	-1	-1
C	29	16.772241296220802	1.9332030539109712	4.78481913721626	2.4600000381469727	35	35	-1	-1
ABpr	29	7.4609417279297645	7.84577479638294	-4.926766131657994	2.5199999809265137	36	36	-1	-1
E	29	8.36991498786414	-7.202019226965141	0.0815520853572469	3.179999828338623	39	39	-1	-1
ABal	29	-20.16762652606012	-2.5821178335529136	1.1140724901689478	2.819999933242798	46	46	-1	-1
P3	30	22.952468644260378	-5.6769785290114605	-3.4171576729426674	2.3399999141693115	8	8	-1	-1
ABpl	30	-2.2397339360513193	-5.1479387067110025	6.125830202922763	2.3399999141693115	11	11	-1	-1
MS	30	-6.18776574712173	-5.345950808042508	-4.655391194883731	3.0	20	20	-1	-1
ABar	30	-7.029542435098168	8.127655806773838	-2.5540035108705053	2.700000047683716	27	27	-1	-1
C	30	15.588374834255749	0.9389079003335425	5.364765021516436	2.5199999809265137	35	35	-1	-1
ABpr	30	8.39098667001826	6.876765130334075	-2.486594722763547	2.3999998569488525	36	36	-1	-1
E	30	8.18464283916747	-6.6874274480051685	0.1719374879437059	3.119999885559082	39	39	-1	-1
ABal	30	-19.080720130449205	-3.5970981556776427	0.6734486704744042	2.759999990463257	46	46	-1	-1
P3	31	23.057664775102495	-4.585796481708981	-3.251460751043175	2.3399999141693115	8	8	-1	-1
ABpl	31	-3.140774147327794	-5.689202861024921	6.031704723240665	2.3999998569488525	11	11	25	18
MS	31	-6.084727036506221	-5.217626959940119	-4.696815980162934	3.059999942779541	20	20	-1	-1
ABar	31	-7.801848090238952	8.68830874308464	-1.695392870896957	2.3999998569488525	27	27	38	7
C	31	14.375467035268366	0.09146669999104162	5.632156087283434	2.700000047683716	35	35	-1	-1
ABpr	31	7.859896720497356	6.347970115578885	-2.317127110828381	2.2200000286102295	36	36	16	48
E	31	8.877448208986316	-7.365669189096119	0.14179083100551315	3.179999828338623	39	39	-1	-1
ABal	31	-18.742562661580344	-3.358980564605403	0.8617291331699757	2.2200000286102295	46	46	32	21
ABara	32	-9.085050761109216	9.851348903719748	0.8013306651695782	1.9199999570846558	7	4	-1	-1
P3	32	22.737542819798445	-4.655590032901813	-2.17821763675962	2.3399999141693115	8	8	-1	-1
ABprp	32	8.445960877990396	3.255745364070618	-4.181201848974529	1.4399999380111694	16	2	-1	-1
ABpla	32	-4.514446320767205	-2.96515364492777	8.272369890109331	1.7400000095367432	18	11	-1	-1
MS	32	-4.871837540623995	-5.051895693161545	-3.9474614905903453	3.119999885559082	20	20	-1	-1
ABala	32	-20.063061037066085	-1.8127029558996153	3.757624419537793	1.9199999570846558	21	7	-1	-1
ABplp	32	-0.5728603303138935	-8.055902086308157	4.739979921095227	1.7400000095367432	25	11	-1	-1
ABalp	32	-18.069337886809993	-5.528347308690597	-2.0981722600558053	1.7400000095367432	32	7	-1	-1
C	32	12.968456987458557	1.7183634044868659	6.129277465921947	2.819999933242798	35	35	-1	-1
ABarp	32	-7.908570999459599	6.956035666231251	-4.546066507444497	1.7999999523162842	38	27	-1	-1
E	32	8.977735463737444	-7.158550842715146	0.3376082353377974	3.119999885559082	39	39	-1	-1
ABpra	32	6.864465782616972	10.211524843526867	-2.558086531856081	1.6799999475479126	48	36	-1	-1
ABara	33	-10.084202503805052	10.747534535788876	-0.29823606700569316	1.9799998998641968	7	7	-1	-1
P3	33	23.283935130124934	-3.1979665464247065	-1.8656650374437591	2.3399999141693115	8	8	-1	-1
ABprp	33	8.441052001899406	2.3716816631491113	-4.151081366541737	1.559999942779541	16	16	-1	-1
ABpla	33	-4.824732220784116	-0.5851098607136622	8.268626484187719	1.9199999570846558	18	18	-1	-1
MS	33	-4.620246653394674	-6.778288806991052	-3.1077182696053223	3.299999952316284	20	20	-1	-1
ABala	33	-20.486203399880488	-1.3291104216309093	3.855546763760964	1.9199999570846558	21	21	-1	-1
ABplp	33	1.4352792103649168	-7.398436015039472	5.862126865240601	1.8600000143051147	25	25	-1	-1
ABalp	33	-16.844866834937633	-7.40115666606896	-1.7254048703797613	2.0399999618530273	32	32	-1	-1
C	33	13.097803882337177	2.460337731196838	5.620904133447826	2.879999876022339	35	35	-1	-1
ABarp	33	-6.56728565454467	5.499287599126288	-6.417680406444674	2.0399999618530273	38	38	-1	-1
E	33	9.953348781139708	-8.065471518106513	0.6501357697569168	3.179999828338623	39	39	-1	-1
ABpra	33	6.018181056988169	11.17870991206428	-2.3622418434097368	1.7999999523162842	48	48	-1	-1
ABara	34	-10.940304981615839	9.946592202483275	-0.04215041369376582	2.0399999618530273	7	7	-1	-1
P3	34	23.288844006215925	-2.3139028455031996	-1.8957855198765508	2.3999998569488525	8	8	-1	-1
ABprp	34	8.007497851265253	2.1287994930534784	-3.548554160662799	2.0399999618530273	16	16	-1	-1
ABpla	34	-5.702215703661863	-0.4339290381414118	7.944794646922189	2.2799999713897705	18	18	-1	-1
MS	34	-3.615591998970078	-7.832063435617346	-2.4826359166530243	3.359999895095825	20	20	-1	-1
ABala	34	-21.09400557264863	-0.6908688723169766	2.5827450584408287	2.0399999618530273	21	21	-1	-1
ABplp	34	2.539645387008029	-6.521729666242192	6.11064496397578	1.9799998998641968	25	25	-1	-1
ABalp	34	-15.011030225708286	-7.907696676082491	0.5716498285852958	2.2200000286102295	32	32	-1	-1
C	34	13.612997435414723	3.101956971708783	5.413780207051813	2.93999981880188	35	35	-1	-1
ABarp	34	-5.816415913786316	3.8456280180015536	-4.805971870976924	2.2799999713897705	38	38	-1	-1
E	34	11.359764793311747	-8.650715525123664	0.5973782879085849	3.240000009536743	39	39	-1	-1
ABpra	34	4.537785974328109	12.17048605130804	-2.9722503130886095	2.1599998474121094	48	48	-1	-1
ABara	35	-12.182235814520396	9.92771488893963	-1.1040597217995325	2.1599998474121094	7	7	-1	-1
P3	35	22.728118684034925	-1.6541912095447875	-1.5945088296843815	2.4600000381469727	8	8	-1	-1
ABprp	35	9.139341980341857	0.8541409919370659	-3.638966847363318	2.1599998474121094	16	16	-1	-1
ABpla	35	-8.0732575128838	0.061347717588843054	7.752801391245039	2.4600000381469727	18	18	-1	-1
MS	35	-3.1135616895766645	-7.838124401191157	-1.9479127917817847	3.359999895095825	20	20	-1	-1
ABala	35	-22.30412530956132	-0.25368470381020614	0.5794028239171687	2.2200000286102295	21	21	-1	-1
ABplp	35	3.40338989366903	-5.597228063857596	6.603942193959159	2.2200000286102295	25	25	-1	-1
ABalp	35	-13.977315931156202	-8.426615324379787	0.49254144473118733	2.2799999713897705	32	32	-1	-1
C	35	13.45894234707215	5.114262930197847	5.007096580010561	3.0	35	35	-1	-1
ABarp	35	-6.164985170474928	2.8810357225649748	-4.48964747201673	2.3399999141693115	38	38	-1	-1
E	35	11.91498720376399	-9.152838164524908	0.7705859769393895	3.359999895095825	39	39	-1	-1
ABpra	35	3.7184034686001834	12.709668900974362	-3.687718068627366	2.2799999713897705	48	48	-1	-1
ABara	36	-13.799619820909285	10.053957432394423	-1.9550777422995895	2.3399999141693115	7	7	-1	-1
P3	36	22.69907734701259	-1.5073372563098602	-1.9070636482175605	2.4600000381469727	8	8	-1	-1
ABprp	36	8.96232419923833	1.132349276061288	-4.260308013611319	2.2799999713897705	16	16	-1	-1
ABpla	36	-9.585445388430571	1.278772308346116	7.067480292644475	2.5199999809265137	18	18	-1	-1
MS	36	-2.580332622934308	-7.028181120799805	-0.8935131411986705	2.4600000381469727	20	20	-1	-1
ABala	36	-22.261920728854857	0.247141549040622	0.15011059118309533	2.3999998569488525	21	21	-1	-1
ABplp	36	4.758752921903692	-5.405262131411149	8.136567410469544	2.5199999809265137	25	25	-1	-1
ABalp	36	-13.256063259952793	-8.21005832122699	1.2193135031163551	2.3999998569488525	32	32	-1	-1
C	36	13.26329501676604	6.265799871921336	3.5685957335736145	3.059999942779541	35	35	-1	-1
ABarp	36	-5.895322163470484	2.68638651574273	-4.421871784731751	2.3999998569488525	38	38	-1	-1
E	36	11.457300592198497	-8.364802680464107	1.0304378818523565	3.359999895095825	39	39	-1	-1
ABpra	36	2.8348047352507497	13.378381484018526	-2.0759560745401555	2.4600000381469727	48	48	-1	-1
ABara	37	-13.794116909180525	9.896368435837255	-2.4295621215225633	2.4600000381469727	7	7	-1	-1
P3	37	22.722634075411314	-0.8148922794236925	-2.136770005800993	2.5199999809265137	8	8	-1	-1
ABprp	37	8.9228893775014	1.234438458495804	-5.085003525828318	2.2799999713897705	16	16	-1	-1
ABpla	37	-9.487891286438668	2.2463950865696	6.48379433124866	2.700000047683716	18	18	-1	-1
MS	37	-1.1684320021386658	-8.45272405793805	-0.40400944693039076	1.7400000095367432	20	20	-1	-1
ABala	37	-21.035886292393656	0.3788430883410233	1.1743635848280163	2.4600000381469727	21	21	-1	-1
ABplp	37	4.972472371984925	-5.025055166127376	8.803100723206445	2.5799999237060547	25	25	-1	-1
ABalp	37	-12.952450039835025	-7.667497780362657	1.5695235265017216	2.5199999809265137	32	32	-1	-1
C	37	12.546951221653625	6.933306569690047	2.811703192755655	3.119999885559082	35	35	-1	-1
ABarp	37	-6.8171493441761495	2.05559281982799	-5.540278651781488	2.3999998569488525	38	38	-1	-1
E	37	12.249799181130701	-7.7942733776954105	1.6404725260366297	3.419999837875366	39	39	-1	-1
ABpra	37	1.2727519470421427	13.289710619282047	-2.0646222683623683	2.5199999809265137	48	48	-1	-1
ABara	38	-13.888901252202894	9.531661092899116	-3.0998639050778216	2.5199999809265137	7	7	-1	-1
P3	38	22.508320589692314	-0.15344654722879214	-2.3589394217477127	2.5199999809265137	8	8	-1	-1
ABprp	38	8.946446105900128	1.926883435381971	-5.3147098834117505	2.3999998569488525	16	16	-1	-1
ABpla	38	-9.294958805786626	2.5370725102525498	6.126046256617922	2.759999990463257	18	18	-1	-1
MS	38	-1.3592070625640975	-7.78054328242091	0.16086033487904228	1.6799999475479126	20	20	1	44
ABala	38	-20.41430853719845	0.028338981198100383	0.24420878675113278	2.5799999237060547	21	21	-1	-1
ABplp	38	6.05878473195807	-4.998382790773431	8.806840800302083	2.700000047683716	25	25	-1	-1
ABalp	38	-12.643352211093656	-7.964236169619417	2.461994726003699	2.5199999809265137	32	32	-1	-1
C	38	11.817444182857074	6.953133061373002	2.7966577032049478	3.119999885559082	35	35	-1	-1
ABarp	38	-7.404182850620262	2.1016539771788176	-4.772053414394399	2.5199999809265137	38	38	-1	-1
E	38	12.136366985800596	-7.9673619965982105	1.1697566176320122	2.2200000286102295	39	39	-1	-1
ABpra	38	-0.19176504227971627	13.486952599205127	-1.620228868240809	2.5799999237060547	48	48	-1	-1
MSp	39	-0.40768959988286113	-6.293126436527988	-1.9027785423469796	1.2599999904632568	1	1	-1	-1
ABara	39	-14.605263350420467	9.517457857103901	-2.840010890556196	2.6399998664855957	7	7	-1	-1
P3	39	22.275359251665574	0.6996179090014483	-2.3815229625437917	2.5799999237060547	8	8	-1	-1
ABprp	39	8.895393121962753	2.704093374845568	-3.7293271850530347	2.3999998569488525	16	16	-1	-1
ABpla	39	-9.74714250562336	3.1675189977561837	5.911413782307916	2.819999933242798	18	18	-1	-1
ABala	39	-19.959373381497336	-0.6809020045841176	0.2215990714496528	2.6399998664855957	21	21	-1	-1
ABplp	39	5.923953228455849	-4.901058187362309	8.772952956659594	2.759999990463257	25	25	-1	-1
ABalp	39	-11.91659662816149	-7.905268163023789	2.7142824051658936	2.6399998664855957	32	32	-1	-1
C	39	11.746198265128278	6.599160761757101	2.9133951174058423	3.179999828338623	35	35	-1	-1
ABarp	39	-7.462265524664926	2.3953618836486736	-5.3971630514607565	2.5799999237060547	38	38	-1	-1
E	39	13.710988982055564	-6.189358228297304	0.8609396569771544	1.8600000143051147	39	39	-1	-1
MSa	39	-2.8335418040679383	-9.351428704340845	0.6654946998661848	1.2599999904632568	44	20	-1	-1
ABpra	39	-0.9662281176471101	13.084747336315836	-0.9687399354459556	2.700000047683716	48	48	-1	-1
MSp	40	0.5750083169421616	-4.67141527823383	-2.4299953385215423	1.1999999284744263	1	1	-1	-1
ABara	40	-14.697908576321382	9.43389877980192	-2.2864454115931734	2.700000047683716	7	7	-1	-1
P3	40	22.6715993945791	0.6440275936038319	-1.5681328627818625	2.5799999237060547	8	8	-1	-1
ABprp	40	9.687910014000114	3.956332611178192	-4.136038096208346	2.4600000381469727	16	16	-1	-1
ABpla	40	-9.474728042754535	2.894075292655356	5.7419472799814075	2.819999933242798	18	18	-1	-1
ABala	40	-20.007062570827404	-0.3424293273138508	0.10863012806711464	2.6399998664855957	21	21	-1	-1
ABplp	40	5.432910439414801	-5.891885148466761	8.306006628681992	2.759999990463257	25	25	-1	-1
ABalp	40	-12.384082688803808	-8.203650147242072	2.0176297196048587	2.6399998664855957	32	32	-1	-1
C	40	12.01310981626834	6.4833060532134414	3.2184129943023083	3.240000009536743	35	35	-1	-1
ABarp	40	-7.652446549452588	2.02588996168714	-5.276657166441506	2.6399998664855957	38	38	-1	-1
E	40	13.808543084047471	-5.22173545007382	0.2772536955813403	1.5	39	39	0	47
MSa	40	-2.4795062418608795	-9.90784527258929	1.9081770323621876	1.2599999904632568	44	44	-1	-1
ABpra	40	-1.3630805993035602	13.500280415628197	-0.32102058307811854	2.759999990463257	48	48	-1	-1
Ep	41	16.196075325350535	-6.871489129039505	0.06253936892915446	1.3199999332427979	0	8	-1	-1
MSp	41	2.3293995501650415	-3.250414292335728	-2.3547133225398857	1.3799999952316284	1	1	-1	-1
ABara	41	-14.48969203796891	9.971694741642862	-1.1454277196332985	2.759999990463257	7	7	-1	-1
P3	41	22.726930612759382	0.4291141854125602	-0.7057810361040178	2.5799999237060547	8	8	-1	-1
ABprp	41	9.687946620210425	5.3197524783060475	-6.169529206887518	2.5799999237060547	16	16	-1	-1
ABpla	41	-10.209143957642075	2.029838083416805	5.757022272863493	2.879999876022339	18	18	-1	-1
ABala	41	-19.697946438980875	0.0425422169933167	-0.015644227770492736	2.6399998664855957	21	21	-1	-1
ABplp	41	5.126545763432653	-6.35565119105251	8.193038794908112	2.759999990463257	25	25	-1	-1
ABalp	41	-12.5424526175996	-8.11706058715319	1.1967026782062165	2.6399998664855957	32	32	-1	-1
C	41	12.385793230783136	5.735270760929658	4.261509451647671	3.299999952316284	35	35	-1	-1
ABarp	41	-7.321931109433944	2.1404482836803833	-5.837759587041241	2.5799999237060547	38	38	-1	-1
MSa	41	-2.5528912767111294	-10.542965837841352	0.8010471840448021	1.4399999380111694	44	44	-1	-1
Ea	41	12.278283088725576	-5.536054766323809	0.36390013068081983	1.2599999904632568	47	39	-1	-1
ABpra	41	-1.3685835110323212	13.657869412185365	0.15346379614485528	2.819999933242798	48	48	-1	-1
Ep	42	18.52158536546901	-6.065435008299403	0.348685388402461	1.3199999332427979	0	0	-1	-1
MSp	42	1.8273692407716278	-3.2443533267619182	-2.8894364474111263	1.7400000095367432	1	1	-1	-1
ABara	42	-14.357611990331067	9.953164636510323	-0.8742976863793217	2.819999933242798	7	7	-1	-1
P3	42	21.74797180385497	2.4564820565611853	-0.33670248412146836	2.6399998664855957	8	8	-1	-1
ABprp	42	9.67205022376707	5.432576704062803	-6.207185521348363	2.5799999237060547	16	16	-1	-1
ABpla	42	-10.56319782295429	1.9045447181013206	5.531085495707075	2.93999981880188	18	18	-1	-1
ABala	42	-19.46771825371336	-0.05001780739441211	-0.7725640527025122	2.700000047683716	21	21	-1	-1
ABplp	42	5.533791729803699	-6.726419499564463	8.057460136224094	2.879999876022339	25	25	-1	-1
ABalp	42	-13.06803965539174	-8.803444598465548	0.8916859109184094	2.700000047683716	32	32	-1	-1
C	42	11.640389795543232	5.867921478369369	4.208807647636117	3.240000009536743	35	35	-1	-1
ABarp	42	-6.708607721831879	2.0263276713732115	-6.056187816283663	2.700000047683716	38	38	-1	-1
MSa	42	-2.5605516086665006	-11.348235040484274	1.0684098560890805	1.6799999475479126	44	44	-1	-1
Ea	42	11.176074332309073	-5.449902915920998	0.32250373912433594	1.2599999904632568	47	47	-1	-1
ABpra	42	-1.2178556110867433	13.447720583017489	0.2250079542481913	2.819999933242798	48	48	-1	-1
Ep	43	19.253249824492173	-5.122403300782269	0.5708525851318633	1.4399999380111694	0	0	-1	-1
MSp	43	0.7312757348268134	-3.6757332368310207	-4.866426670320351	1.9199999570846558	1	1	-1	-1
ABara	43	-14.711665855643284	9.827871271194839	-1.100234463535739	2.819999933242798	7	7	-1	-1
P3	43	21.343477293348304	2.748455866794552	-0.4383660150489371	2.5799999237060547	8	8	-1	-1
ABprp	43	9.381581944228278	4.855986435720296	-6.282497040661396	2.5799999237060547	16	16	-1	-1
ABpla	43	-10.364780733678643	1.3559232116631756	5.715598597192949	2.93999981880188	18	18	-1	-1
ABala	43	-19.359194934474246	-0.7609928894131179	-0.2717276618651031	2.700000047683716	21	21	-1	-1
ABplp	43	6.265456188826859	-5.783387792047328	8.279627332953496	2.93999981880188	25	25	-1	-1
ABalp	43	-12.682192997192812	-8.903799684663575	1.1929353169965187	2.759999990463257	32	32	-1	-1
C	43	11.172903734900911	5.569539494151084	3.512154962075082	3.240000009536743	35	35	-1	-1
ABarp	43	-7.364117387035252	2.321331964393484	-6.425212909646753	2.700000047683716	38	38	-1	-1
MSa	43	-3.3876127494549544	-12.296031327024805	1.6370503279341873	2.0399999618530273	44	44	-1	-1
Ea	43	9.91058677100579	-6.161225206350812	-0.5096992113979986	1.3799999952316284	47	47	-1	-1
ABpra	43	-1.196456302914626	13.177307360703566	-0.21182011051393657	2.759999990463257	48	48	-1	-1
Ep	44	19.8479253597865	-5.044905189054101	0.5520102310400812	1.7999999523162842	0	0	-1	-1
MSp	44	1.8707801958587886	-4.145122535304511	-5.2242020290651485	2.0999999046325684	1	1	-1	-1
ABara	44	-13.601815070376567	9.865278689871024	-0.3094551886839487	2.819999933242798	7	7	-1	-1
P3	44	21.171350085230603	3.229017918276353	-0.07308210839014517	2.6399998664855957	8	8	-1	-1
ABprp	44	8.879551634834867	4.862047401294108	-6.817220165532635	2.6399998664855957	16	16	-1	-1
ABpla	44	-10.28038987537087	1.6758657838009043	5.873759687064387	3.0	18	18	-1	-1
ABala	44	-19.121324720356515	-0.7299936447218511	-0.2792646035018159	2.700000047683716	21	21	-1	-1
ABplp	44	5.755765547478075	-6.582596029116438	8.012266880126534	2.879999876022339	25	25	-1	-1
ABalp	44	-13.438602255890238	-8.455970974109528	2.0892022714309126	2.759999990463257	32	32	-1	-1
C	44	11.049059751751056	4.6699761708839445	3.5460439153262304	3.299999952316284	35	35	-1	-1
ABarp	44	-6.528820181758814	2.351034822534334	-6.688834394986734	2.819999933242798	38	38	-1	-1
MSa	44	-4.4849309328856215	-12.007525709264414	2.5822790092844965	2.1599998474121094	44	44	-1	-1
Ea	44	9.324147300199446	-7.156816746478658	-0.1858378708010915	1.6200000047683716	47	47	-1	-1
ABpra	44	-0.8610502899101469	13.494219450054388	0.21370254179312198	2.819999933242798	48	48	-1	-1
Ep	45	20.486944592908745	-4.185432558838944	1.3277429067325057	1.9799998998641968	0	0	-1	-1
MSp	45	1.5216169035324072	-4.068062133262416	-4.463513733314772	2.3399999141693115	1	1	-1	-1
ABara	45	-13.464232111009963	9.689159588181319	-0.5128095346529458	2.819999933242798	7	7	-1	-1
P3	45	21.409220299348334	3.26001716296762	-0.08061905002685799	2.6399998664855957	8	8	-1	-1
ABprp	45	8.824220416654581	5.076960809485378	-7.679571992210481	2.759999990463257	16	16	-1	-1
ABpla	45	-9.88137997348781	2.223190903688632	5.433162041875244	3.0	18	18	-1	-1
ABala	45	-19.908932736302884	-1.0981691801329683	0.09732582522070408	2.759999990463257	21	21	-1	-1
ABplp	45	5.686677049975889	-5.9737101295322494	8.336126001506123	2.93999981880188	25	25	-1	-1
ABalp	45	-13.12950442714887	-8.752709363366291	2.9816734709328903	2.879999876022339	32	32	-1	-1
C	45	10.861630182827772	4.221709750643827	3.4293076107339946	3.299999952316284	35	35	-1	-1
ABarp	45	-6.671312017216406	1.6430902233025324	-6.455359566584945	2.759999990463257	38	38	-1	-1
MSa	45	-3.7817137752470242	-11.959292745991025	2.0475274906905385	2.2799999713897705	44	44	-1	-1
Ea	45	8.531648711267241	-7.727346049247354	-0.7958725149853647	1.7999999523162842	47	47	-1	-1
ABpra	45	-0.8424024376024102	13.302600726019048	0.014116666642481235	2.819999933242798	48	48	-1	-1
Ep	46	20.648065977568923	-4.35081661720641	1.911427758519661	2.1599998474121094	0	0	-1	-1
MSp	46	1.3390779075949601	-4.3139747861449536	-3.593624965000215	2.3999998569488525	1	1	-1	-1
ABara	46	-13.852830225073273	9.86830917265793	-0.5768167511195688	2.879999876022339	7	7	-1	-1
P3	46	21.18724648167396	3.116193692519597	-0.03542579392929912	2.700000047683716	8	8	-1	-1
ABprp	46	9.099386335387788	4.724722606105966	-8.086280684148475	2.819999933242798	16	16	-1	-1
ABpla	46	-9.767947778157707	2.396279522591433	5.9038779502798615	3.059999942779541	18	18	-1	-1
ABala	46	-18.996886701568894	-0.872083018933385	-0.757517453543146	2.700000047683716	21	21	-1	-1
ABplp	46	5.354022492835789	-6.369416717161656	7.673361159587579	3.0	25	25	-1	-1
ABalp	46	-12.92067555005347	-8.574856165440096	2.6615817107629987	2.819999933242798	32	32	-1	-1
C	46	10.681860945859864	4.578712533046633	3.04520863409748	3.359999895095825	35	35	-1	-1
ABarp	46	-6.282713903153098	1.4639406388259215	-6.391352350118322	2.819999933242798	38	38	-1	-1
MSa	46	-4.24155780703913	-12.134115461130316	2.10025768842481	2.3999998569488525	44	44	-1	-1
Ea	46	8.896690096931822	-8.598940610610132	-0.5021589409353093	1.9799998998641968	47	47	-1	-1
ABpra	46	-0.9613375446612756	13.287101103673415	0.01788513746083753	2.819999933242798	48	48	-1	-1
Ep	47	20.867270036273755	-4.809908582043731	3.1202222473731736	2.2200000286102295	0	0	-1	-1
MSp	47	1.5900930622916667	-4.317005268931859	-3.326263402564595	2.4600000381469727	1	1	-1	-1
ABara	47	-14.00080666915447	9.999663503547223	-0.885603098834391	2.879999876022339	7	7	-1	-1
P3	47	21.18724648167396	3.116193692519597	-0.03542579392929912	2.5799999237060547	8	8	-1	-1
ABprp	47	8.89330891415677	4.46807490990119	-8.00343111359007	2.759999990463257	16	16	-1	-1
ABpla	47	-9.17327224286338	2.4737776343195996	5.885035596188079	3.059999942779541	18	18	-1	-1
ABala	47	-19.5943136927276	-0.8707866323829684	-0.501432909839877	2.759999990463257	21	21	-1	-1
ABplp	47	4.556020992174824	-6.7823570233731845	7.537810894626279	2.93999981880188	25	25	-1	-1
ABalp	47	-12.426287269510272	-8.7044764000929	2.4469219523389323	2.819999933242798	32	32	-1	-1
C	47	10.665964549416508	4.691536758803388	3.007552319636634	3.419999837875366	35	35	-1	-1
ABarp	47	-6.118841062628544	1.2197620821798714	-6.044909687942654	2.819999933242798	38	38	-1	-1
MSa	47	-4.347347973519019	-12.18364481095412	2.378924663315499	2.4600000381469727	44	44	-1	-1
Ea	47	9.383436348624805	-8.852120114341933	-1.4662015826546826	2.2200000286102295	47	47	-1	-1
ABpra	47	-1.2096012434936019	13.211337088181738	-0.4867186145862692	2.819999933242798	48	48	-1	-1
Ep	48	20.25394664867169	-4.69578796973656	3.338650476615597	2.3399999141693115	0	0	-1	-1
MSp	48	2.330587621440581	-5.333719687293076	-3.2434411161202497	2.4600000381469727	1	1	-1	-1
ABara	48	-13.895016502674581	10.049192853371029	-1.1642700737250808	2.879999876022339	7	7	-1	-1
P3	48	21.00472578884167	3.5519909732009864	-0.1822825809543267	2.6399998664855957	8	8	-1	-1
ABprp	48	8.494299012273707	3.9207497900134607	-7.562833468400928	2.759999990463257	16	16	-1	-1
ABpla	48	-8.964443365767979	2.651630832245794	5.5649438360181875	3.059999942779541	18	18	-1	-1
ABala	48	-19.83493536270971	-0.8229913787956515	-0.25665377859167726	2.759999990463257	21	21	-1	-1
ABplp	48	4.074777652210602	-6.686766516198551	8.027369157122678	2.879999876022339	25	25	-1	-1
ABalp	48	-13.04725268596255	-8.713915056864725	1.9159672982860485	2.819999933242798	32	32	-1	-1
C	48	10.753106863588659	4.932684832662533	2.9284712198965854	3.419999837875366	35	35	-1	-1
ABarp	48	-6.47564638380514	1.1732632151429716	-6.033604275487584	2.759999990463257	38	38	-1	-1
MSa	48	-4.313397760405697	-11.446435063267542	2.6613589994158864	2.5199999809265137	44	44	-1	-1
Ea	48	9.78517940326709	-9.065299426296715	-1.127295862115727	2.2799999713897705	47	47	-1	-1
ABpra	48	-1.1010596211493318	13.182071939726958	-1.0026277790884457	2.819999933242798	48	48	-1	-1
Ep	49	20.76698278152263	-5.017026928424705	2.924404843040889	2.3999998569488525	0	0	-1	-1
MSp	49	1.9578859038206284	-5.267394328573221	-3.2697920181260263	2.4600000381469727	1	1	-1	-1
ABara	49	-13.585306335190284	9.392511700199522	-1.7329083263528697	2.879999876022339	7	7	-1	-1
P3	49	20.853997888896092	3.762139802368864	-0.2538267390576624	2.6399998664855957	8	8	-1	-1
ABprp	49	8.58359874667247	5.124756063072695	-7.434792860962281	2.759999990463257	16	16	-1	-1
ABpla	49	-8.660236110012443	2.1525386756314546	5.470789962613372	3.059999942779541	18	18	-1	-1
ABala	49	-19.504419922691067	-0.7084330568024071	-0.8177561991914123	2.700000047683716	21	21	-1	-1
ABplp	49	3.580389371667403	-6.5571462815457435	8.242028915546745	2.879999876022339	25	25	-1	-1
ABalp	49	-12.965613283519158	-8.315177986448413	2.311370577768974	2.819999933242798	32	32	-1	-1
C	49	9.730398392494095	5.136425487845493	2.058610845304746	2.4600000381469727	35	35	-1	-1
ABarp	49	-6.845596645560713	1.1607940755842434	-6.297197367104848	2.759999990463257	38	38	-1	-1
MSa	49	-3.966985923943696	-11.444700967031054	2.1379128932769973	2.5199999809265137	44	44	-1	-1
Ea	49	10.46483983250696	-9.709511439909495	-1.432341023126253	2.3399999141693115	47	47	-1	-1
ABpra	49	-0.6488759213125976	12.551625452223325	-0.7879953047784389	2.819999933242798	48	48	-1	-1
Ep	50	20.219402399920597	-4.391345019944464	3.500580037305392	2.4600000381469727	0	0	-1	-1
MSp	50	2.8907189079838154	-4.951778625772814	-3.100353909522237	2.6399998664855957	1	1	-1	-1
ABara	50	-12.958838007009243	9.244361360414178	-1.6764380515229598	2.93999981880188	7	7	-1	-1
P3	50	21.245347458823783	3.5041957196136697	-0.4270617122025264	2.6399998664855957	8	8	-1	-1
ABprp	50	8.638948267957911	5.591552588445351	-7.589186589624021	2.819999933242798	16	16	-1	-1
ABpla	50	-8.319327185279203	2.3118617684251106	5.421828235697457	3.059999942779541	18	18	-1	-1
ABala	50	-19.475378585668736	-0.855287010037335	-0.5052013806582334	2.700000047683716	21	21	-1	-1
ABplp	50	2.9857138363730753	-6.634644393273912	8.260871269638528	2.93999981880188	25	25	-1	-1
ABalp	50	-13.422705859446882	-8.568795199866285	2.1268585858917586	2.879999876022339	32	32	-1	-1
C	50	9.94686929843971	5.437837954850683	2.487901968430161	1.7999999523162842	35	35	-1	-1
ABarp	50	-7.377280630719384	1.6736517583077277	-5.6833658583795	2.879999876022339	38	38	-1	-1
MSa	50	-3.6759236087671345	-11.90976339616722	1.768860515799849	2.5199999809265137	44	44	-1	-1
Ea	50	10.840274702886138	-10.536341230471862	-0.6264867553923779	2.4600000381469727	47	47	-1	-1
ABpra	50	-0.9261992602724126	11.941005456402646	-0.5884083200191395	2.819999933242798	48	48	-1	-1
Ep	51	19.63787180520525	-4.502872859150803	3.794320895469507	2.4600000381469727	0	0	-1	-1
MSp	51	3.028301867350418	-5.12789772746252	-3.3037082554912343	2.6399998664855957	1	1	-1	-1
ABara	51	-13.03008392473804	8.89038906079828	-1.5597006373220657	3.0	7	7	-1	-1
P3	51	21.517761921692607	3.2307520145128414	-0.5965282145290343	2.6399998664855957	8	8	-1	-1
ABprp	51	8.49861385272693	5.8464661884136415	-7.148590054043538	2.819999933242798	16	16	-1	-1
ABpla	51	-8.374676706564642	1.8450652430524546	5.576221964359197	3.119999885559082	18	18	-1	-1
ABala	51	-19.543873047533147	-1.288053807931819	-0.6257061560688257	2.700000047683716	21	21	-1	-1
ABplp	51	3.0175066292597883	-6.8602928447874225	8.33618389856022	2.93999981880188	25	25	-1	-1
ABalp	51	-13.401306551274766	-8.839208422180207	1.6900305211296311	2.93999981880188	32	32	-1	-1
C	51	9.78848106653876	4.842717581375638	2.683720482371104	1.9799998998641968	35	35	28	17
ABarp	51	-7.020475309542788	1.720150625344628	-5.6946712708345695	2.819999933242798	38	38	-1	-1
MSa	51	-2.869667740513029	-11.733206584791443	1.192684211926688	2.5199999809265137	44	44	-1	-1
Ea	51	11.455755510714813	-9.687603643578942	-0.6377932774561059	2.4600000381469727	47	47	-1	-1
ABpra	51	-1.1426701662180263	11.639592989397457	-1.0176994431445539	2.819999933242798	48	48	-1	-1
Ep	52	19.54308746218288	-4.867580202088943	3.124019111914249	2.5199999809265137	0	0	-1	-1
MSp	52	3.6278862787357355	-4.166335914812847	-3.3526710920158083	2.700000047683716	1	1	-1	-1
ABara	52	-13.265202682991392	8.780595317828428	-1.7894058852968395	3.0	7	7	-1	-1
P3	52	21.874567242869205	3.2772508815497416	-0.6078336269841036	2.6399998664855957	8	8	-1	-1
ABprp	52	9.011055949940094	6.56687992720417	-7.118471790828063	2.6399998664855957	16	16	-1	-1
Ca	52	7.149915367433833	5.8137918095643	3.6478188019272553	1.5	17	9	-1	-1
ABpla	52	-7.970182196057978	1.5530914328190877	5.677885495286666	3.119999885559082	18	18	-1	-1
ABala	52	-19.660056698727633	-1.3823479285560358	-0.8591798748619561	2.6399998664855957	21	21	-1	-1
ABplp	52	2.7083904974132604	-7.245264389094589	8.460458254397828	3.0	25	25	-1	-1
Cp	52	12.68295249332623	4.070966637757649	2.9736087981573665	1.3799999952316284	28	9	-1	-1
ABalp	52	-13.520241658333632	-8.854708044525841	1.6937989919479874	2.93999981880188	32	32	-1	-1
ABarp	52	-6.65816707663743	1.6090604958243608	-6.180461062512612	2.819999933242798	38	38	-1	-1
MSa	52	-2.382921488820045	-11.986386088523243	0.22864157020731524	2.5199999809265137	44	44	-1	-1
Ea	52	11.973700519656738	-9.124778901345582	-1.0821593934636047	2.5199999809265137	47	47	-1	-1
ABpra	52	-0.7727199044624542	11.652062128956185	-0.7541063515272906	2.879999876022339	48	48	-1	-1
Ep	53	19.59627956324171	-5.363641875916378	2.7625036760738135	2.5199999809265137	0	0	-1	-1
MSp	53	4.735597946880998	-4.410076761772825	-3.7857590796822977	2.700000047683716	1	1	-1	-1
ABara	53	-13.798450052738902	7.288942103873148	-1.8270599805403678	2.2799999713897705	7	7	-1	-1
P3	53	21.964461012905737	3.439604457130303	-0.9241569163356388	2.6399998664855957	8	8	-1	-1
ABprp	53	9.293863897523511	6.3382009929037535	-6.775797599470751	2.5199999809265137	16	16	-1	-1
Ca	53	6.177035202790792	5.960208053113157	4.114794633236235	1.559999942779541	17	17	-1	-1
ABpla	53	-8.038676657922394	1.1203246349246039	5.557380719876074	2.3399999141693115	18	18	-1	-1
ABala	53	-19.133875625297723	-1.737616614722353	-0.9985270043643306	2.5199999809265137	21	21	-1	-1
ABplp	53	2.6793491603909287	-7.0984104358596625	8.147903435864649	2.5199999809265137	25	25	-1	-1
Cp	53	13.933137693823927	3.8534604564655437	3.323791537428673	1.5	28	28	-1	-1
ABalp	53	-12.758923523545214	-8.41847305415838	0.7674115550808018	2.3399999141693115	32	32	-1	-1
ABarp	53	-6.645022136058455	1.5750307683461882	-5.9055625584402796	2.3399999141693115	38	38	-1	-1
MSa	53	-2.2217818010547155	-11.470060213326782	-0.20441913334511508	2.5199999809265137	44	44	-1	-1
Ea	53	12.105780567294579	-9.14330900647812	-0.8110293602096288	2.5799999237060547	47	47	-1	-1
ABpra	53	-0.8992970403715346	11.513003237531557	-1.4997207640042407	2.759999990463257	48	48	-1	-1
Ep	54	19.22632930148614	-5.3761110154751055	2.49891058445655	2.5199999809265137	0	0	-1	-1
MSp	54	3.852611552274491	-4.101306942643408	-3.6351065377248544	2.700000047683716	1	1	-1	-1
ABara	54	-13.635765283489889	9.128068942184445	-0.5918895247843361	2.4600000381469727	7	7	-1	-1
P3	54	21.940922587612164	3.428869413808063	-1.7111961140917913	2.6399998664855957	8	8	-1	-1
ABprp	54	9.391381393305103	5.942403903999382	-5.325992450187394	2.2200000286102295	16	16	-1	-1
Ca	54	6.2455296646552085	6.39297485100764	4.235299408646827	1.7999999523162842	17	17	-1	-1
ABpla	54	-6.283709692166901	0.8179629897801044	6.205044394407134	1.8600000143051147	18	18	-1	-1
ABala	54	-17.889193336528788	-1.7975337994572909	-0.1738598858700504	2.0999999046325684	21	21	-1	-1
ABplp	54	2.8805360086361125	-7.044116507012463	7.07842879239945	1.9799998998641968	25	25	-1	-1
Cp	54	14.363922085488545	3.493427191275833	3.9752520765008073	1.6799999475479126	28	28	-1	-1
ABalp	54	-12.64273987235073	-8.324178933534164	1.0008852738739322	2.2200000286102295	32	32	-1	-1
ABarp	54	-6.275071874302882	1.5874999079049164	-5.641969466823016	1.6200000047683716	38	38	-1	-1
MSa	54	-2.2009765285203677	-10.69882073816203	-0.19688330131706033	2.4600000381469727	44	44	-1	-1
Ea	54	12.335414716924326	-8.194216333387175	-1.1235852883514665	2.5199999809265137	47	47	-1	-1
ABpra	54	-1.3087004269691909	10.920913346843417	-1.5712638124989173	2.3399999141693115	48	48	-1	-1
Ep	55	18.877778347902684	-5.658993377347757	1.7984894280771586	2.5199999809265137	0	0	-1	-1
MSp	55	4.180375536428755	-3.9079541223715806	-3.9589667687131023	2.5799999237060547	1	1	-1	-1
ABara	55	-13.669715496603212	8.390859194497867	-0.8743238608847232	2.3399999141693115	7	7	-1	-1
P3	55	22.1075468840011	3.105896358883429	-1.6019956415276098	2.6399998664855957	8	8	-1	-1
ABprp	55	9.92795595144961	5.631899988633477	-4.95319888600595	1.9199999570846558	16	16	-1	-1
Ca	55	5.545063962880992	6.265947389455668	4.532808737629298	1.9799998998641968	17	17	-1	-1
ABpla	55	-7.718573005723502	0.5084082525535085	5.500883160932103	1.7400000095367432	18	18	-1	-1
ABala	55	-19.472627129804355	-0.9340815083159186	-0.7424435702697202	2.1599998474121094	21	21	-1	-1
ABplp	55	5.317320823858086	-7.027831966569651	7.628169013098679	1.7999999523162842	25	25	-1	-1
Cp	55	15.693607571308181	3.393509814763877	3.4969708327367592	1.9199999570846558	28	28	-1	-1
ABalp	55	-12.285340515536364	-9.319332763975938	0.5452159646286812	2.0399999618530273	32	32	15	13
ABarp	55	-4.6127318313431465	1.8832891190223675	-5.4574858686685195	1.3799999952316284	38	38	-1	-1
MSa	55	-1.788821686058331	-10.185525345752474	-0.36258244243387017	2.5799999237060547	44	44	-1	-1
Ea	55	12.795258748716432	-8.019393618247886	-1.176315486085738	2.5799999237060547	47	47	-1	-1
ABpra	55	-1.847450708445464	9.586849129445305	-1.1344335285194724	2.1599998474121094	48	48	-1	-1
Ep	56	18.801029518445123	-5.855376680406489	2.3897112215010266	2.5799999237060547	0	0	-1	-1
MSp	56	4.315207039930977	-4.005278725782703	-3.9250789250706126	2.5199999809265137	1	1	-1	-1
ABara	56	-13.220858985163472	9.562569836315417	-0.9948308555126322	2.1599998474121094	7	7	29	5
P3	56	21.933262255656793	2.62360021116514	-1.4438334420475125	2.6399998664855957	8	8	-1	-1
ABalpp	56	-11.51702929685097	-9.763015607742592	3.862811973865739	1.6200000047683716	13	7	-1	-1
ABalpa	56	-13.69878621781569	-9.217590789952528	-1.6125188889480615	1.6799999475479126	15	7	-1	-1
ABprp	56	10.062193419314063	6.576228082701029	-4.474947145573278	2.0399999618530273	16	16	45	33
Ca	56	5.233196375170084	5.959770343427085	4.894325283078392	2.0999999046325684	17	17	-1	-1
ABpla	56	-6.471139261090183	0.36969656953998675	6.088308089814897	1.7400000095367432	18	18	34	23
ABala	56	-20.180734860428785	-1.1846682389468859	-1.1943171245825552	2.2200000286102295	21	21	-1	-1
ABplp	56	4.23375991974932	-7.13329884020218	7.387186746391555	1.8600000143051147	25	25	41	3
Cp	56	16.5420497171636	3.389182945426555	3.5082478514691102	2.0399999618530273	28	28	-1	-1
ABarp	56	-5.088472259578609	1.821290629639834	-5.442411985395093	1.7400000095367432	38	38	19	42
MSa	56	-2.4125385583749908	-10.116169504245715	-0.6562949068752677	2.5199999809265137	44	44	-1	-1
Ea	56	12.573284931042057	-8.163217088695909	-1.1311222299881791	2.5799999237060547	47	47	-1	-1
ABpra	56	-0.82317885276206	11.387619370941108	0.3869124500412431	1.9199999570846558	48	48	-1	-1
Ep	57	18.024427325956278	-6.538730208931942	1.8173328917775995	2.6399998664855957	0	0	-1	-1
MSp	57	3.661836491849059	-3.4291261671262676	-3.0702367559154213	2.6399998664855957	1	1	-1	-1
ABplpp	57	4.703421703723408	-5.190348723219877	7.274215583791698	1.6200000047683716	3	6	-1	-1
ABaraa	57	-14.1870115605919	8.831511555477613	-3.924558307686161	1.7999999523162842	5	11	-1	-1
P3	57	21.777625479620227	1.9496853394115115	-1.4852571177180565	2.5799999237060547	8	8	-1	-1
ABalpp	57	-10.817175933819678	-9.276045382275871	5.026412097013035	1.6200000047683716	13	13	-1	-1
ABalpa	57	-14.16352082259363	-9.594767272449396	-2.546413764120582	1.6200000047683716	15	15	-1	-1
Ca	57	5.389427186844423	5.592032517702039	4.491385061958755	2.1599998474121094	17	17	-1	-1
ABarpp	57	-3.677723103848193	3.843472954586792	-6.097671608225621	1.2599999904632568	19	4	-1	-1
ABala	57	-20.45314932329761	-0.9112245338460575	-1.0248506222560478	2.2200000286102295	21	21	6	4
ABplaa	57	-9.489472974132665	-0.4398257436730919	6.8490542826193685	1.5	23	18	-1	-1
Cp	57	16.38091002939827	2.8728570702300935	3.9413085550215397	2.1599998474121094	28	28	-1	-1
ABarap	57	-13.15299516514714	9.67356946456072	1.6035289273673121	1.8600000143051147	29	7	-1	-1
ABprpa	57	7.90668977329698	5.69017357840689	-7.366989889563242	1.559999942779541	33	16	-1	-1
ABplap	57	-5.805793540599672	2.524529611926656	5.380346662972817	1.5	34	18	-1	-1
ABplpa	57	4.792327821703714	-8.755868675360682	6.87878834902069	1.6200000047683716	41	25	-1	-1
ABarpa	57	-8.190602795291092	-0.34982695318964696	-5.284190779252242	1.1999999284744263	42	38	-1	-1
MSa	57	-3.404066575325768	-9.77813453666152	0.010266799584352615	2.5799999237060547	44	44	-1	-1
ABprpp	57	11.798494229656663	5.78377522802794	-2.6109520405519926	1.5	45	16	-1	-1
Ea	57	11.568611973512303	-7.791152393633541	-0.7394590276008919	2.5199999809265137	47	47	-1	-1
ABpra	57	-0.89381243174793	10.673704307410462	-0.9574595878876289	1.9199999570846558	48	48	30	9
Ep	58	17.242322221738668	-7.0644947409002254	1.7194389412771458	2.6399998664855957	0	0	-1	-1
MSp	58	2.520174610590473	-3.9225950678528685	-2.919583104349319	2.5799999237060547	1	1	-1	-1
ABplpp	58	5.437243582973179	-3.284458816502652	7.703504487699796	1.5	3	3	-1	-1
ABalaa	58	-21.025511110784215	-0.25810207442249267	2.7032498338514213	1.7999999523162842	4	13	-1	-1
ABaraa	58	-12.912657292952547	8.946507587156932	-5.265191378128054	1.8600000143051147	5	5	-1	-1
ABalap	58	-19.17113472370288	0.009040700476180996	-2.6328463647422193	1.559999942779541	6	13	-1	-1
P3	58	22.33344192571024	0.40591000253159293	-1.7564133254774337	2.5199999809265137	8	8	-1	-1
ABpraa	58	-2.192280857213468	12.271335863451508	-0.9762473737512916	1.559999942779541	9	10	-1	-1
ABalpp	58	-10.558518750272757	-9.155516595983782	6.0431565427439615	1.7999999523162842	13	13	-1	-1
ABalpa	58	-15.115001679064555	-9.718764251214463	-2.516265997573731	1.7999999523162842	15	15	-1	-1
Ca	58	5.836126278057551	5.8008849603195	4.16375636015215	2.2200000286102295	17	17	-1	-1
ABarpp	58	-3.625125038427133	4.389063978238032	-6.014823147275875	1.3199999332427979	19	19	-1	-1
ABplaa	58	-10.504539416377012	-0.11252581941113649	6.728576791322836	1.4399999380111694	23	23	-1	-1
Cp	58	16.98382162918058	2.032261753558582	4.227485187434882	2.2200000286102295	28	28	-1	-1
ABarap	58	-12.933772803337146	9.896187433287327	1.7955778608812398	2.0399999618530273	29	29	-1	-1
ABprap	58	0.7651638166044988	11.408230780721242	0.9253756520081216	1.6200000047683716	30	10	-1	-1
ABprpa	58	8.144559987414713	5.721172823098157	-7.374526831199955	1.3199999332427979	33	33	-1	-1
ABplap	58	-4.542445096417841	2.954703636720306	4.988682350976872	1.4399999380111694	34	34	-1	-1
ABplpa	58	3.536621406372098	-9.062483431075337	8.019835544311942	1.559999942779541	41	41	-1	-1
ABarpa	58	-9.556989950088433	-0.9083248260856864	-4.851101681977094	1.1399999856948853	42	42	-1	-1
MSa	58	-3.903345428854801	-9.850868069366292	-0.7616985148983741	2.6399998664855957	44	44	-1	-1
ABprpp	58	13.558370071503147	6.365477283804947	-1.9934088484537247	1.6200000047683716	45	45	-1	-1
Ea	58	10.17102606146602	-9.165654512494743	-0.8260464560376173	2.5799999237060547	47	47	-1	-1
Ep	59	15.561334326471195	-7.168665227982338	1.7345412182732898	2.6399998664855957	0	0	-1	-1
MSp	59	1.3308418431069753	-3.3958813577452744	-3.8986439515053397	2.5199999809265137	1	1	-1	-1
ABplpp	59	5.579141382793001	-1.534861519792177	7.914393556088188	1.6200000047683716	3	3	-1	-1
ABalaa	59	-21.58839385319183	-0.561248637664171	2.7974048168648955	1.9199999570846558	4	4	-1	-1
ABaraa	59	-12.959752446644845	8.243327566948524	-5.822524218300774	1.7999999523162842	5	5	-1	-1
ABalap	59	-19.2555072789055	0.37080806190238014	-3.8077530099532426	1.7400000095367432	6	6	-1	-1
P3	59	22.41626939942917	-1.2786583220094432	-2.2497378395748724	2.4600000381469727	8	8	-1	-1
ABpraa	59	-2.9245210487692415	13.051666786976973	-1.7707962290300974	1.5	9	9	-1	-1
ABalpp	59	-10.115183453666935	-8.50792689117299	7.41387948267861	1.9199999570846558	13	13	-1	-1
ABalpa	59	-15.220791845544442	-9.768293601038268	-2.2375990226830416	1.8600000143051147	15	15	-1	-1
Ca	59	6.25928694397711	5.999002359614722	3.0490884605893926	2.2799999713897705	17	17	-1	-1
ABarpp	59	-2.919750460561925	5.400155140711511	-6.342452958691137	1.3799999952316284	19	19	-1	-1
ABplaa	59	-10.845448341110254	-0.27184891220479246	6.777538518238751	1.7400000095367432	23	23	-1	-1
Cp	59	18.014784467868285	1.5921376035398707	4.385618993192261	2.2799999713897705	28	28	-1	-1
ABarap	59	-12.471195618785817	9.310505716584103	2.522351028875066	1.9799998998641968	29	29	-1	-1
ABprap	59	2.120545147944317	12.281906646731617	1.44125531317892	1.6200000047683716	30	30	-1	-1
ABprpa	59	8.165977598691986	6.1324695343481626	-8.828100451301667	1.3799999952316284	33	33	-1	-1
ABplap	59	-3.9132070092672637	3.409468732220306	3.7911648808557095	1.559999942779541	34	34	-1	-1
ABplpa	59	3.0049374212134254	-8.549625748351852	8.63366705303729	1.559999942779541	41	41	-1	-1
ABarpa	59	-9.638629352531826	-1.3070618965019984	-5.246504961460019	1.2599999904632568	42	42	-1	-1
MSa	59	-4.363189460646907	-10.025690784505581	-0.7089683171641021	2.6399998664855957	44	44	-1	-1
ABprpp	59	15.041516610027585	5.294906646282602	-1.6206425683863392	1.6200000047683716	45	45	-1	-1
Ea	59	9.118663914606197	-8.455117140162109	-0.5473521970328687	2.5199999809265137	47	47	-1	-1
Ep	60	14.795125618696943	-7.807253985707377	1.6743035822336827	2.6399998664855957	0	0	-1	-1
MSp	60	0.9076994802925733	-2.912288823476569	-3.800721607282168	2.5799999237060547	1	1	-1	-1
ABplpp	60	5.9069053669472655	-1.3415086995203493	7.5905333250999405	1.7400000095367432	3	3	-1	-1
ABalaa	60	-21.13896160921948	-1.1129006268892212	3.249279480786389	1.8600000143051147	4	4	-1	-1
ABaraa	60	-13.535780129631437	7.974210731185017	-6.003267739359632	1.8600000143051147	5	5	-1	-1
ABalap	60	-19.260397851891334	0.16845429454480132	-4.794378082860037	1.7400000095367432	6	6	-1	-1
P3	60	22.25512971166384	-1.7949841972059044	-1.8166771360224425	2.5799999237060547	8	8	-1	-1
ABpraa	60	-3.239121789239373	13.505994172790903	-2.188783049309102	1.6200000047683716	9	9	-1	-1
ABalpp	60	-9.438274480291444	-9.073344406507186	7.346076511279572	1.9799998998641968	13	13	-1	-1
ABalpa	60	-15.334224040874549	-9.94138221994107	-2.7083149310876586	1.9199999570846558	15	15	-1	-1
Ca	60	7.108323125470296	4.953022792798726	2.6160015825315615	2.2799999713897705	17	17	-1	-1
ABarpp	60	-3.1444574309955233	6.016836102106	-7.076763068321677	1.6200000047683716	19	19	-1	-1
ABplaa	60	-11.067422158784629	-0.4156723826528146	6.82273177433631	1.7999999523162842	23	23	-1	-1
Cp	60	18.07837005364171	1.140840700512848	4.536244251035645	2.3399999141693115	28	28	-1	-1
ABarap	60	-12.709084136008704	8.597796538328911	3.5466335258513646	2.0399999618530273	29	29	-1	-1
ABprap	60	2.641223309645468	12.084226957122468	1.7763925628995194	1.7999999523162842	30	30	-1	-1
ABprpa	60	7.481426596466282	6.574327780603363	-9.509680363197935	1.6200000047683716	33	33	-1	-1
ABplap	60	-3.477513741511656	3.9334991679521014	4.412504937495052	1.7999999523162842	34	34	-1	-1
ABplpa	60	3.0049374212134254	-8.549625748351852	8.63366705303729	1.6799999475479126	41	41	-1	-1
ABarpa	60	-9.828810377319488	-1.676533818463532	-5.125999076440769	1.5	42	42	-1	-1
MSa	60	-4.305088483497086	-9.63768875741151	-1.1006042354373298	2.759999990463257	44	44	-1	-1
ABprpp	60	15.800064985846465	5.128226201364719	-1.293042260302453	1.7999999523162842	45	45	-1	-1
Ea	60	8.296529953013891	-7.837139792217204	-1.0255777629601388	2.5799999237060547	47	47	-1	-1
Ep	61	14.113307769230461	-8.125900171294688	1.7722270360655132	2.700000047683716	0	0	-1	-1
MSp	61	0.6566843255958665	-2.9092583406896635	-4.068083169717788	2.700000047683716	1	1	-1	-1
ABplpp	61	6.112982788178284	-1.084861003315572	7.507683754541535	1.8600000143051147	3	3	-1	-1
ABalaa	61	-21.807634518106983	-1.465576539954705	3.6221014386905526	1.9799998998641968	4	4	-1	-1
ABaraa	61	-13.625673899667968	7.811857155604455	-5.686944450008097	1.9199999570846558	5	5	-1	-1
ABalap	61	-19.36068510664246	-0.03866405183617161	-4.99019548719232	1.8600000143051147	6	6	-1	-1
P3	61	21.811182076315088	-2.0826311381019496	-1.7262906238273246	2.5799999237060547	8	8	-1	-1
ABpraa	61	-3.4271453938004246	14.099380450029459	-1.8611554571111553	1.6200000047683716	9	9	-1	-1
ABalpp	61	-8.571184482128293	-9.269289999879847	7.157767654861281	1.9799998998641968	13	13	-1	-1
ABalpa	61	-16.058228167942335	-10.079144724815281	-3.19784479986134	2.0399999618530273	15	15	-1	-1
Ca	61	7.67670877960667	5.098580359483237	2.0473622202951134	2.2799999713897705	17	17	-1	-1
ABarpp	61	-2.8325898432846155	6.323013148134583	-7.438279613770771	1.7999999523162842	19	19	-1	-1
ABplaa	61	-11.73334361180775	-0.8471427939968819	6.958311542628987	1.9199999570846558	23	23	-1	-1
Cp	61	17.267223612401764	0.7619301217794916	4.125795482002013	2.3399999141693115	28	28	-1	-1
ABarap	61	-13.17167962366519	8.501768321468205	3.836605913197123	2.0999999046325684	29	29	-1	-1
ABprap	61	3.01392502726542	12.01790159840261	1.802743464905296	1.9199999570846558	30	30	-1	-1
ABprpa	61	6.61433659830313	6.770273373976023	-9.321371506779645	1.9199999570846558	33	33	-1	-1
ABplap	61	-3.884759707882702	4.3042674764640525	4.548083596179071	1.9199999570846558	34	34	-1	-1
ABplpa	61	2.814756396425764	-8.919097670313388	8.754172938056541	1.8600000143051147	41	41	-1	-1
ABarpa	61	-10.143429420894774	-1.9039163662135319	-4.527240341380187	1.6799999475479126	42	42	-1	-1
MSa	61	-4.030534903506807	-9.629984196876176	-0.0462034752455569	2.700000047683716	44	44	-1	-1
ABprpp	61	16.622217250543933	5.191958786983742	-1.8315622497147679	1.8600000143051147	45	45	-1	-1
Ea	61	7.71775081416292	-8.027462129702126	-0.9690790944075105	2.5799999237060547	47	47	-1	-1
Ep	62	13.671517554108325	-7.450688912990643	2.0697352554393262	2.6399998664855957	0	0	-1	-1
MSp	62	0.8600102909625045	-2.573816146206302	-3.9136905506647057	2.819999933242798	1	1	-1	-1
ABplpp	62	5.978151284676063	-0.9875363999044491	7.473795910899046	1.9799998998641968	3	3	-1	-1
ABalaa	62	-21.672803014604764	-1.5629011433658269	3.655989282333042	2.0399999618530273	4	4	-1	-1
ABaraa	62	-13.411342110843808	7.832121356973484	-6.481520589400963	2.0399999618530273	5	5	-1	-1
ABalap	62	-19.59855532076019	-0.06966329652743841	-4.982658545555608	1.9799998998641968	6	6	-1	-1
P3	62	21.940510668088553	-2.022366744955904	-1.2179184009618615	2.5799999237060547	8	8	-1	-1
ABpraa	62	-4.005924532651395	13.909058112544535	-1.8046567885585274	1.7999999523162842	9	9	-1	-1
ABalpp	62	-8.441855890354834	-9.209025606733801	7.666139877726745	2.0399999618530273	13	13	-1	-1
ABalpa	62	-15.73596709551683	-9.728202907986287	-3.0472206516266147	2.0999999046325684	15	15	-1	-1
Ca	62	7.7534576090642275	5.294963662541971	1.456140426871246	2.2799999713897705	17	17	-1	-1
ABarpp	62	-2.7032612515111554	6.383277541280629	-6.929907390905308	1.9199999570846558	19	19	-1	-1
ABplaa	62	-11.865423659445593	-0.828612688864343	6.68718150937501	2.0399999618530273	23	23	-1	-1
Cp	62	17.164184901786257	0.6336062736771024	4.167220267281214	2.3999998569488525	28	28	-1	-1
ABarap	62	-13.87487847819863	9.135245291758743	3.354611876451496	2.0999999046325684	29	29	-1	-1
ABprap	62	2.7228627120888595	12.48296402753878	2.1717958423824446	2.0399999618530273	30	30	-1	-1
ABprpa	62	6.415919509027484	7.3188948804141685	-9.50588460826552	2.0399999618530273	33	33	-1	-1
ABplap	62	-4.072783312443754	4.897653753702609	4.875711188377016	2.0999999046325684	34	34	-1	-1
ABplpa	62	2.6245753716381013	-9.28856959227492	8.874678823075792	1.9799998998641968	41	41	-1	-1
ABarpa	62	-10.072183503165979	-1.5499440665976314	-4.643977755581082	1.7400000095367432	42	42	-1	-1
MSa	62	-3.724170227524661	-9.166218154290423	0.06676435852832219	2.759999990463257	44	44	-1	-1
ABprpp	62	16.67265789573838	4.774691611434891	-1.9558354959437165	1.9199999570846558	45	45	-1	-1
Ea	62	7.643159404931973	-7.260987233560769	-0.17073559380494752	2.6399998664855957	47	47	-1	-1
Ep	63	13.459937221148545	-7.549747612638255	2.6270692052207045	2.700000047683716	0	0	-1	-1
MSp	63	1.1324247538313283	-2.84725985130713	-4.083157052991213	2.759999990463257	1	1	-1	-1
ABplpp	63	5.653138756386178	-1.2596837184548608	7.560413952275807	2.0399999618530273	3	3	-1	-1
ABalaa	63	-21.596054185147203	-1.366517840307094	3.0647674889091743	2.0399999618530273	4	4	-1	-1
ABaraa	63	-13.617419532074827	7.575473660768704	-6.398671018842558	2.0999999046325684	5	5	-1	-1
ABalap	63	-19.006631241330247	0.08662931347931235	-4.764258710035904	1.9199999570846558	6	6	-1	-1
P3	63	21.853368353916398	-2.263514818815049	-1.138837301221813	2.700000047683716	8	8	-1	-1
ABpraa	63	-4.381377706135728	14.054177969542975	-1.5937655009528173	1.8600000143051147	9	9	-1	-1
ABalpp	63	-8.981181904363721	-8.819727193089312	7.530588503156786	2.0999999046325684	13	13	-1	-1
ABalpa	63	-15.688259603081608	-9.384965651692626	-3.9509972635836617	2.0999999046325684	15	15	-1	-1
Ca	63	8.007224219625314	5.213138681476481	1.4862597996953788	2.3399999141693115	17	17	-1	-1
ABarpp	63	-2.7164061920901306	6.417307268758801	-7.204805894977641	2.0399999618530273	19	19	-1	-1
ABplaa	63	-12.328019147102077	-0.9246409057250484	6.977153896720769	2.1599998474121094	23	23	-1	-1
Cp	63	16.98382162918058	2.032261753558582	4.227485187434882	2.3999998569488525	28	28	-1	-1
ABarap	63	-13.451736115384227	8.651652757490037	3.2566895322283242	2.2799999713897705	29	29	-1	-1
ABprap	63	2.498137438550105	12.417935055369341	2.4542312880914903	2.0999999046325684	30	30	-1	-1
ABprpa	63	5.969220417814355	7.110042437796707	-9.178255906458915	2.0999999046325684	33	33	-1	-1
ABplap	63	-3.895747228235068	5.301155403142314	4.480306799285432	2.1599998474121094	34	34	-1	-1
ABplpa	63	3.2724430079912588	-9.707133154374189	8.494321033143574	2.0399999618530273	41	41	-1	-1
ABarpa	63	-10.164828729066892	-1.6335031438996088	-4.09041227661806	1.8600000143051147	42	42	-1	-1
MSa	63	-3.785022660538862	-9.475425683105913	0.6956424664130365	2.759999990463257	44	44	-1	-1
ABprpp	63	15.898213123476143	5.05419628210953	-2.321092118488449	1.9199999570846558	45	45	-1	-1
Ea	63	7.934221720108534	-7.726049662696936	-0.5397879712820961	2.5799999237060547	47	47	-1	-1
Ep	64	13.142585024814032	-7.016625728545743	2.4463245745531874	2.700000047683716	0	0	-1	-1
MSp	64	0.9630490015780135	-2.445492298103913	-3.9551153359439084	2.6399998664855957	1	1	-1	-1
ABplpp	64	5.658641668114939	-1.417272715012028	7.085929573052834	2.0999999046325684	3	3	-1	-1
ABalaa	64	-21.82077945868596	-1.4315468124765327	3.3472029346182195	2.0999999046325684	4	4	-1	-1
ABaraa	64	-13.345005069206003	7.302029955667877	-6.568137521169065	2.0999999046325684	5	5	-1	-1
ABalap	64	-19.149104773682684	0.06039464781143944	-5.547529436973699	1.9799998998641968	6	6	-1	-1
P3	64	21.634145992106404	-2.4861327875416546	-1.3308862347357409	2.4600000381469727	8	8	-1	-1
ABpraa	64	-4.243794746769126	13.87805886785327	-1.7971198469218148	1.9199999570846558	9	9	-1	-1
ABalpp	64	-8.981181904363721	-8.819727193089312	7.530588503156786	2.1599998474121094	13	13	-1	-1
ABalpa	64	-15.90257308880061	-8.723519919497726	-4.173166679530381	2.2200000286102295	15	15	-1	-1
Ca	64	7.978182882602983	5.359992634711409	1.1737049811622	2.4600000381469727	17	17	-1	-1
ABarpp	64	-2.259313616162406	6.670924482176672	-7.020293903100426	2.0999999046325684	19	19	-1	-1
ABplaa	64	-12.872254037201957	-1.4194061930020663	6.871723004583603	2.2200000286102295	23	23	-1	-1
Cp	64	16.846832705451746	1.166728157769614	3.9864756366136973	2.4600000381469727	28	28	-1	-1
ABarap	64	-13.689606329501958	8.620653512798771	3.2642264738650373	2.2200000286102295	29	29	-1	-1
ABprap	64	2.444945337491275	12.913996729196775	2.815746723931926	2.1599998474121094	30	30	-1	-1
ABprpa	64	5.498982901307654	6.890454951857007	-9.637666402408463	2.0999999046325684	33	33	-1	-1
ABplap	64	-3.9856409982716006	5.138801827561753	4.7966300886369675	2.1599998474121094	34	34	-1	-1
ABplpa	64	2.865197041620213	-9.336364845862237	8.629899691827593	2.0999999046325684	41	41	-1	-1
ABarpa	64	-9.797611620070544	-0.8605295724983697	-4.606322550728895	1.9199999570846558	42	42	-1	-1
MSa	64	-4.533177551643148	-9.263980467387618	0.8801828520129698	2.759999990463257	44	44	-1	-1
ABprpp	64	15.86366887472505	5.358639231901624	-2.1591625577986537	1.8600000143051147	45	45	-1	-1
Ea	64	7.297341604107742	-8.30437402727593	-0.09165338445624016	2.700000047683716	47	47	-1	-1
Ep	65	13.430301848488444	-6.361240961924652	2.7588782834777077	2.700000047683716	0	0	-1	-1
MSp	65	1.0474398598857861	-2.1255497259661844	-3.7969542460724703	2.759999990463257	1	1	-1	-1
ABplpp	65	5.970490952720691	-1.7928056025473724	7.741158582943324	2.1599998474121094	3	3	-1	-1
ABalaa	65	-21.58566070043261	-1.3217530695066824	3.5769081825929936	2.1599998474121094	4	4	-1	-1
ABaraa	65	-13.733603183269311	7.481179540144487	-6.632144737635688	2.1599998474121094	5	5	-1	-1
ABalap	65	-18.620172244388392	-0.3736685366334611	-5.9241187560875606	2.0999999046325684	6	6	-1	-1
P3	65	21.531107281490897	-2.6144566356440446	-1.2894614494565384	2.4600000381469727	8	8	-1	-1
ABpraa	65	-4.706390234425612	13.782030650992564	-1.5071474595760561	2.0399999618530273	9	9	-1	-1
ABalpp	65	-8.864998253169233	-8.725433072465094	7.764062221949917	2.2799999713897705	13	13	-1	-1
ABalpa	65	-16.318073422764797	-8.116368116150024	-3.3258614520119023	2.2200000286102295	15	15	-1	-1
Ca	65	7.750706153199848	5.373758160820554	1.6933826164827326	2.4600000381469727	17	17	-1	-1
ABarpp	65	-2.499935286144517	6.71871973576399	-6.775514771852226	2.1599998474121094	19	19	-1	-1
ABplaa	65	-12.597088118468752	-1.7716443963814779	6.465014312645609	2.2200000286102295	23	23	-1	-1
Cp	65	17.055661582547145	1.3445813556958088	3.6663838764438057	2.4600000381469727	28	28	-1	-1
ABarap	65	-13.53887842955638	8.410504683630894	3.335770631968373	2.2799999713897705	29	29	-1	-1
ABprap	65	2.3128652898534336	12.93252683432931	2.5446166906779495	2.1599998474121094	30	30	-1	-1
ABprpa	65	5.226568438438829	7.163898656957834	-9.468199900081956	2.1599998474121094	33	33	-1	-1
ABplap	65	-4.202111904217214	4.837389360556564	4.3673389655115535	2.2200000286102295	34	34	-1	-1
ABplpa	65	3.5974555362811422	-9.434985835823776	8.407702991766813	2.1599998474121094	41	41	-1	-1
ABarpa	65	-9.546596465373838	-0.8635600552852747	-4.338960988293275	2.0399999618530273	42	42	-1	-1
MSa	65	-4.2662660005030855	-9.379835175931278	1.185200728909436	2.700000047683716	44	44	-1	-1
ABprpp	65	15.76338161997392	5.151520885520652	-2.354979962130938	1.9199999570846558	45	45	-1	-1
Ea	65	8.068459187972985	-6.7817215686293855	-0.06153623084942428	2.5799999237060547	47	47	-1	-1
Ep	66	13.211079486678448	-6.583858930651258	2.5668293499637795	2.700000047683716	0	0	-1	-1
MSp	66	0.7936732493246987	-2.0437247449006954	-3.8270736188966032	2.700000047683716	1	1	-1	-1
ABplpp	66	5.748517135046316	-1.9366290729953946	7.786351839040884	2.2799999713897705	3	3	-1	-1
ABalaa	66	-21.165269793482587	-1.7265511054968048	3.7162280279813085	2.2200000286102295	4	4	-1	-1
ABaraa	66	-13.784043828463762	7.898446715693339	-6.507871491406739	2.1599998474121094	5	5	-1	-1
ABalap	66	-18.482589285021792	-0.549787638323167	-6.127473102056558	2.1599998474121094	6	6	-1	-1
P3	66	21.531107281490897	-2.6144566356440446	-1.2894614494565384	2.0399999618530273	8	8	-1	-1
ABpraa	66	-4.928364052099987	13.638207180544542	-1.4619542034784976	2.0999999046325684	9	9	-1	-1
ABalpp	66	-9.594505291965785	-8.70560658078214	7.749016732399209	2.2799999713897705	13	13	-1	-1
ABalpa	66	-16.109244545669398	-7.938514918223829	-3.645953212181795	2.2200000286102295	15	15	-1	-1
Ca	66	7.502442454367522	5.297994145328875	1.1887788644356259	2.3999998569488525	17	17	-1	-1
ABarpp	66	-2.367855238506676	6.700189630631451	-6.504384738598249	2.1599998474121094	19	19	-1	-1
ABplaa	66	-12.73740423059458	-0.8350208628492606	5.888865292886507	2.2200000286102295	23	23	-1	-1
Cp	66	17.0419226063304	2.420263780652655	3.8358492691616553	2.5199999809265137	28	28	-1	-1
ABarap	66	-13.607372891420795	7.977737885736409	3.2152658565577807	2.2799999713897705	29	29	-1	-1
ABprap	66	2.1884272710658075	13.074616208540846	3.0228695407192796	2.2200000286102295	30	30	-1	-1
ABprpa	66	5.059944142049894	7.486871711882468	-9.577400372646137	2.2200000286102295	33	33	-1	-1
ABplap	66	-4.928867487149383	4.778421353960935	4.115051286349358	2.2799999713897705	34	34	-1	-1
ABplpa	66	2.899741290371306	-9.640807795654334	8.467970131137797	2.2799999713897705	41	41	-1	-1
ABarpa	66	-9.102648830025089	-0.5759131143892298	-4.429347500488393	2.0999999046325684	42	42	-1	-1
MSa	66	-4.089229916294398	-8.976333526491572	0.7897963398178518	2.700000047683716	44	44	-1	-1
ABprpp	66	15.890571094625928	4.930637013030535	-3.0704750017837554	1.9799998998641968	45	45	-1	-1
Ea	66	8.049811335665249	-6.590102844594045	0.1380496443012167	2.5799999237060547	47	47	-1	-1
Ep	67	13.515286742433984	-7.082951087265599	2.472675476558964	2.700000047683716	0	0	-1	-1
MSp	67	0.6401938935147403	-1.754781417454234	-3.6613755873884517	2.759999990463257	1	1	-1	-1
ABplpp	67	4.781139882132036	-1.9478018260037064	7.778843291126889	2.2799999713897705	3	3	-1	-1
ABalaa	67	-21.212364947174883	-2.429731125705212	3.1588951878085885	2.2200000286102295	4	4	-1	-1
ABaraa	67	-13.720458242690336	7.447149812666316	-6.357246233563355	2.1599998474121094	5	5	-1	-1
ABalap	67	-18.686509286026197	0.15642286467214483	-5.837501824319458	2.1599998474121094	6	6	-1	-1
P3	67	21.576045014956584	-2.8741348146357275	-0.9392503164625136	1.7400000095367432	8	8	-1	-1
ABpraa	67	-5.279666461547822	13.434119316950474	-1.925133170246402	2.0999999046325684	9	9	-1	-1
ABalpp	67	-9.121516319594702	-8.564813593121023	7.9711850387372705	2.2799999713897705	13	13	-1	-1
ABalpa	67	-15.757942136221562	-7.734427054629761	-3.18277424541389	2.3399999141693115	15	15	-1	-1
Ca	67	7.7534576090642275	5.294963662541971	1.456140426871246	2.4600000381469727	17	17	-1	-1
ABarpp	67	-2.212218462470107	7.374104502385081	-6.462961062927706	2.2200000286102295	19	19	-1	-1
ABplaa	67	-12.888132130540157	-0.6248720336813829	5.817321134783171	2.2799999713897705	23	23	-1	-1
Cp	67	16.328311963977207	2.3272660465788544	3.858460094071794	2.5199999809265137	28	28	-1	-1
ABarap	67	-13.98282606490513	8.122857742734848	3.426157144163491	2.2799999713897705	29	29	-1	-1
ABprap	67	2.601176149165614	12.54625890347173	2.412806502812288	2.2200000286102295	30	30	-1	-1
ABprpa	67	5.131190059778691	7.840844011498367	-9.69413778684703	2.2799999713897705	33	33	-1	-1
ABplap	67	-5.513149537729114	4.74568801303318	4.646034334124961	2.3399999141693115	34	34	-1	-1
ABplpa	67	3.2724430079912588	-9.707133154374189	8.494321033143574	2.2799999713897705	41	41	-1	-1
ABarpa	67	-9.097145918296327	-0.7335021109463971	-4.903831879711366	2.0399999618530273	42	42	-1	-1
MSa	67	-4.073333519851042	-9.089157752248328	0.8274526542786977	2.6399998664855957	44	44	-1	-1
ABprpp	67	15.565558566336042	4.6584896944801235	-2.983856960406994	1.9799998998641968	45	45	-1	-1
Ea	67	7.793293269239781	-6.429483365249974	0.3451724610885698	2.5799999237060547	47	47	-1	-1
Ep	68	13.264271587737278	-7.079920604478692	2.2053139141233444	2.700000047683716	0	0	-1	-1
MSp	68	0.7432326041302495	-1.6264575693518448	-3.7028003726676544	2.819999933242798	1	1	-1	-1
ABplpp	68	5.444309879290779	-1.4375369163810552	7.880505712445699	2.3399999141693115	3	3	-1	-1
ABalaa	68	-21.058885591364923	-2.7186744531516736	2.9931971563004374	2.2200000286102295	4	4	-1	-1
ABaraa	68	-13.710064757975742	7.491914583466728	-5.845105539879536	2.2200000286102295	5	5	-1	-1
ABalap	68	-18.92713095600831	0.20421811825946157	-5.592722693071258	2.1599998474121094	6	6	-1	-1
P3	68	21.44121351145436	-2.7768102112246056	-0.973138160105003	1.6799999475479126	8	8	-1	-1
ABpraa	68	-5.414497965050044	13.531443920361596	-1.9590210138888913	2.0999999046325684	9	9	-1	-1
ABalpp	68	-9.137412716038058	-8.451989367364268	7.9335287242764245	2.3399999141693115	13	13	-1	-1
ABalpa	68	-15.538719774411566	-7.511809085903155	-2.990725311899962	2.3399999141693115	15	15	-1	-1
Ca	68	7.414706104557598	6.098498768948405	1.7122238609658558	2.4600000381469727	17	17	-1	-1
ABarpp	68	-2.2675679837555474	6.907307977012423	-6.308567334265966	2.2200000286102295	19	19	-1	-1
ABplaa	68	-12.872235734096801	-0.7376962594381387	5.854977449244017	2.2799999713897705	23	23	-1	-1
Cp	68	16.41545427814936	2.568414120437999	3.7793789943317453	2.4600000381469727	28	28	-1	-1
ABarap	68	-13.77399718780973	8.300710940661043	3.106065383993599	2.3399999141693115	29	29	-1	-1
ABprap	68	2.389614119310991	13.128910137388047	1.9533948972540816	2.2799999713897705	30	30	-1	-1
ABprpa	68	5.162982852665404	7.615195559984857	-9.61882515792534	2.2200000286102295	33	33	-1	-1
ABplap	68	-5.647981041231336	4.843012616444303	4.612146490482471	2.3399999141693115	34	34	-1	-1
ABplpa	68	3.1217151080456804	-9.49698432520631	8.422776875040238	2.2799999713897705	41	41	-1	-1
ABarpa	68	-9.292829854812751	-0.9453850363507637	-4.308841615469142	2.1599998474121094	42	42	-1	-1
MSa	68	-4.2372063603755965	-8.84497919560228	0.48100999210302975	2.759999990463257	44	44	-1	-1
ABprpp	68	16.102151427585707	5.029695712678145	-3.627808951565134	2.0999999046325684	45	45	-1	-1
Ea	68	7.568567995701026	-6.494512337419411	0.6276079067976159	2.5799999237060547	47	47	-1	-1
Ep	69	13.53058910323957	-6.15412261554368	2.954695687809992	2.700000047683716	0	0	-1	-1
MSp	69	0.5026109341481381	-1.5786623157645279	-3.4580212414194547	2.819999933242798	1	1	-1	-1
ABplpp	69	5.039815368784114	-1.145563106147688	7.778842181518231	2.3399999141693115	3	3	-1	-1
ABalaa	69	-21.135634420822484	-2.9150577562104063	3.5844189497243057	2.2200000286102295	4	4	-1	-1
ABaraa	69	-14.177550818618062	7.193532599248443	-6.541758225440571	2.2200000286102295	5	5	-1	-1
ABalap	69	-19.32338940202699	-0.42190149990685	-5.389367237493602	2.1599998474121094	6	6	-1	-1
P3	69	21.10855895431426	-3.172516798854012	-1.635903002023548	1.6200000047683716	8	8	40	2
ABpraa	69	-6.484913928579833	13.391947319250896	-1.9251047765236833	2.1599998474121094	9	9	-1	-1
ABalpp	69	-8.796503791304819	-8.292666274570612	7.884566997360509	2.3399999141693115	13	13	-1	-1
ABalpa	69	-15.28770461971486	-7.514839568690061	-2.723363749464342	2.2799999713897705	15	15	-1	-1
Ca	69	6.701095462204406	6.005501034874604	1.7348346858759944	2.4600000381469727	17	17	-1	-1
ABarpp	69	-2.5635208719179423	7.170016638791013	-6.92614002969561	2.2200000286102295	19	19	-1	-1
ABplaa	69	-12.943481651825598	-1.091668559054039	5.9717148634449115	2.3399999141693115	23	23	-1	-1
Cp	69	16.108495566529445	3.1463007753309222	4.1107750573480475	2.4600000381469727	28	28	-1	-1
ABarap	69	-13.980074609040749	8.044063244456265	3.188914954552004	2.3399999141693115	29	29	-1	-1
ABprap	69	1.591630921755183	13.397679764740444	0.8010990769531965	2.2799999713897705	30	30	-1	-1
ABprpa	69	4.531011612755603	7.920934896327368	-9.200811053532275	2.2200000286102295	33	33	-1	-1
ABplap	69	-5.647981041231336	4.843012616444303	4.612146490482471	2.3399999141693115	34	34	-1	-1
ABplpa	69	3.2116088780822145	-9.334630749625749	8.106453585688703	2.2799999713897705	41	41	-1	-1
ABarpa	69	-9.514803672487126	-1.089208506798786	-4.263648359371583	2.2200000286102295	42	42	-1	-1
MSa	69	-4.186765715181147	-9.262246371151129	0.3567367458740809	2.759999990463257	44	44	-1	-1
ABprpp	69	15.80344708355893	5.3711988727353175	-4.008139457383292	2.0999999046325684	45	45	-1	-1
Ea	69	8.13145073810864	-6.191365774177733	0.5334529237841412	2.5799999237060547	47	47	-1	-1
Ep	70	13.68347442341176	-5.401413245511467	3.2333615530920223	2.700000047683716	0	0	-1	-1
MSp	70	0.5026109341481381	-1.5786623157645279	-3.4580212414194547	2.759999990463257	1	1	-1	-1
P4	70	20.921705117923597	-5.344145850136731	-1.1802576480663807	1.1999999284744263	2	3	-1	-1
ABplpp	70	5.187791812865313	-1.2769174370369822	8.087628529233053	2.3399999141693115	3	3	-1	-1
ABalaa	70	-21.138385876686865	-2.8362632579318223	3.8216611393357924	2.2200000286102295	4	4	-1	-1
ABaraa	70	-14.100820292265661	6.708205968743249	-6.116234463524853	2.2200000286102295	5	5	-1	-1
ABalap	70	-19.1408687091947	-0.8576987805882392	-5.242510450468575	2.2200000286102295	6	6	-1	-1
ABpraa	70	-6.804423545140956	12.962211004143319	-2.312971114369896	2.1599998474121094	9	9	-1	-1
ABalpp	70	-8.7992552471692	-8.213871776292027	8.121809186971996	2.3999998569488525	13	13	-1	-1
ABalpa	70	-14.605886770248382	-7.196193383102749	-2.821287203296173	2.2799999713897705	15	15	-1	-1
Ca	70	6.383743265869893	6.538622918967115	1.554090055208477	2.3999998569488525	17	17	-1	-1
ABarpp	70	-2.6271064576913674	7.621313541818035	-7.076765287538994	2.2200000286102295	19	19	-1	-1
ABplaa	70	-12.888132130540157	-0.6248720336813829	5.817321134783171	2.3999998569488525	23	23	-1	-1
Cp	70	16.044909980756017	3.5975976783579444	3.9601497995046633	2.5199999809265137	28	28	-1	-1
ABarap	70	-13.771245731945351	8.221916442382458	2.8688231943821116	2.3999998569488525	29	29	-1	-1
ABprap	70	1.2748727610584403	12.889148951354283	0.17599054949549764	2.3399999141693115	30	30	-1	-1
ABprpa	70	4.343582043832322	7.472668476087252	-9.31754735812451	2.2200000286102295	33	33	-1	-1
ABplap	70	-5.484108200706783	4.598834059798253	4.958589152658139	2.3399999141693115	34	34	-1	-1
D	70	21.96622481671389	-0.36706356886964675	-1.2405030513665993	1.2599999904632568	40	8	-1	-1
ABplpa	70	3.3118961328333425	-9.127512403244777	8.302270990020988	2.2799999713897705	41	41	-1	-1
ABarpa	70	-9.906153242414813	-0.8312644240435914	-4.090413386226718	2.2200000286102295	42	42	-1	-1
MSa	70	-4.1204286735433415	-9.792337772456735	0.2701198141059784	2.700000047683716	44	44	-1	-1
ABprpp	70	15.687263432364444	5.2769047521111005	-4.241613176176422	2.1599998474121094	45	45	-1	-1
Ea	70	8.099657945221928	-5.965717322664222	0.45814029486244934	2.6399998664855957	47	47	-1	-1
Ep	71	13.675832394561546	-5.524972514590463	2.483978669796716	2.700000047683716	0	0	-1	-1
MSp	71	0.008222653604939581	-1.4490420811117222	-3.243361482995388	2.4600000381469727	1	1	-1	-1
P4	71	20.90640275711801	-6.272974321858649	-1.6622778593174088	1.1999999284744263	2	2	-1	-1
ABplpp	71	4.481841502467491	-0.5646459684678597	7.842876682098914	2.3399999141693115	3	3	-1	-1
ABalaa	71	-21.04300749802673	-3.513208612472356	4.047599026100869	2.2799999713897705	4	4	-1	-1
ABaraa	71	-14.793031626446735	6.344795012355526	-6.530451703376842	2.2200000286102295	5	5	-1	-1
ABalap	71	-18.427258066841507	-0.7647010465144388	-5.265121275378713	2.1599998474121094	6	6	-1	-1
ABpraa	71	-7.031900274544092	12.975976530252462	-1.7932934790493626	2.2200000286102295	9	9	-1	-1
ABalpp	71	-8.949983147114777	-8.00372294712415	8.05026502886866	2.3999998569488525	13	13	-1	-1
ABalpa	71	-14.000817750239458	-7.07393050057417	-2.327988863704136	2.3399999141693115	15	15	-1	-1
Ca	71	6.656157728738718	6.265179213866288	1.3846235528819697	2.4600000381469727	17	17	-1	-1
ABarpp	71	-3.2404298452934315	7.735434154125208	-6.858337058296571	2.2200000286102295	19	19	-1	-1
ABplaa	71	-12.86673282236804	-0.895285255995306	5.380493070021044	2.3999998569488525	23	23	-1	-1
Cp	71	16.30966411166947	2.5188847706141937	4.058045969222435	2.4600000381469727	28	28	-1	-1
ABarap	71	-13.784390672524326	8.25594616986063	2.5939246903097786	2.4600000381469727	29	29	-1	-1
ABprap	71	2.110169966334879	12.918851809495132	-0.08763093584448445	2.3399999141693115	30	30	-1	-1
ABprpa	71	4.597348654393409	7.3908434950217625	-9.287427985300377	2.1599998474121094	33	33	-1	-1
ABplap	71	-6.171410658796868	5.119486804332036	4.514251430373359	2.3399999141693115	34	34	-1	-1
D	71	22.850774595909236	1.3286775086797002	-0.7396699893551661	1.3199999332427979	40	40	-1	-1
ABplpa	71	3.327792529276699	-9.240336629001533	8.339927304481833	2.3399999141693115	41	41	-1	-1
ABarpa	71	-9.713220761762772	-0.540587000360641	-4.448161460857457	2.1599998474121094	42	42	-1	-1
MSa	71	-4.049182755814544	-9.438365472840836	0.1533823999050834	2.700000047683716	44	44	-1	-1
ABprpp	71	15.272357134038028	4.842403857980128	-3.8386718454481255	2.0999999046325684	45	45	-1	-1
Ea	71	7.9648264417197066	-5.868392719253099	0.4242524512199599	2.5799999237060547	47	47	-1	-1
Ep	72	13.385364115022753	-6.1015627829329695	2.4086671504836823	2.759999990463257	0	0	-1	-1
MSp	72	0.3145873295870866	-0.9852760385259713	-3.1303936492215083	1.559999942779541	1	1	-1	-1
P4	72	20.837908295253595	-6.705741119753133	-1.7827826347280005	1.1999999284744263	2	2	-1	-1
ABplpp	72	4.093243388404182	-0.38549638399124886	7.77886946563229	2.3399999141693115	3	3	-1	-1
ABalaa	72	-21.299525564452196	-3.352589133128284	4.254721842888222	2.2799999713897705	4	4	-1	-1
ABaraa	72	-14.420329908826783	6.27846965363567	-6.504100801371065	2.2200000286102295	5	5	-1	-1
ABalap	72	-17.988813343221516	-0.3194651090612268	-4.881023408350858	2.2200000286102295	6	6	-1	-1
ABpraa	72	-7.23797769577511	12.719328834047683	-1.7104439084909573	2.2200000286102295	9	9	-1	-1
ABalpp	72	-9.301285556562611	-8.207810810718218	7.587086062100756	2.3999998569488525	13	13	-1	-1
ABalpa	72	-14.479309634339302	-7.057134491678121	-2.075672790819223	2.2799999713897705	15	15	-1	-1
Ca	72	6.79098923224094	6.167854610455166	1.4185113965244591	2.5199999809265137	17	17	-1	-1
ABarpp	72	-3.5999866223344084	7.767729785366892	-6.609789456230015	2.2799999713897705	19	19	-1	-1
ABplaa	72	-13.146807617192234	-1.4271107535374008	5.81732224439183	2.3999998569488525	23	23	-1	-1
Cp	72	15.704595091660547	2.3966218880856145	3.564747629630397	2.4600000381469727	28	28	-1	-1
ABarap	72	-13.263712510823176	8.058266480251481	2.929061940030378	2.4600000381469727	29	29	-1	-1
ABprap	72	2.321750299294658	13.017910509142745	-0.6449648856258632	2.3399999141693115	30	30	-1	-1
ABprpa	72	4.613245050836766	7.278019269265005	-9.249771670839532	2.2200000286102295	33	33	-1	-1
ABplap	72	-6.64990254289671	5.136282813228086	4.766567503258271	2.3999998569488525	34	34	-1	-1
D	72	22.93516545421701	1.6486200808174287	-0.5815088994837277	1.3799999952316284	40	40	-1	-1
ABplpa	72	2.9605937233855073	-9.331600266838842	7.839092023253084	2.3399999141693115	41	41	-1	-1
ABarpa	72	-9.597037110568285	-0.44629287973642406	-4.214687742064326	2.2799999713897705	42	42	-1	-1
MSa	72	-3.930247648755679	-9.422865850495201	0.1496139290867271	2.5799999237060547	44	44	-1	-1
ABprpp	72	14.913394392634823	3.8330467917431377	-4.034488140171751	2.0999999046325684	45	45	-1	-1
Ea	72	7.697914890579643	-5.75253801070944	0.11923457432349371	2.6399998664855957	47	47	-1	-1
Ep	73	13.517444162660595	-6.120092888065508	2.679797183737659	2.759999990463257	0	0	-1	-1
MSp	73	0.6658897390349221	-0.781188174931904	-2.667214682453604	1.3799999952316284	1	1	-1	-1
P4	73	20.79570371454713	-7.206567372603961	-1.3534904019939273	1.2599999904632568	2	2	-1	-1
ABplpp	73	4.093243388404182	-0.38549638399124886	7.77886946563229	2.3399999141693115	3	3	-1	-1
ABalaa	73	-21.058903894470085	-3.4003843867156007	4.009942711640022	2.2799999713897705	4	4	-1	-1
ABaraa	73	-14.346332535233607	6.553647454972986	-6.858080405183447	2.2200000286102295	5	5	-1	-1
ABalap	73	-17.98057727873353	-1.237558537460905	-4.576004421845733	2.2799999713897705	6	6	-1	-1
ABpraa	73	-7.858943112227388	12.709890177275863	-2.241398562543841	2.2200000286102295	9	9	-1	-1
ABalpp	73	-9.911857488300296	-8.172484696689628	7.568272101731692	2.3999998569488525	13	13	-1	-1
ABalpa	73	-14.069312212103876	-7.506697298468654	-2.4484936391147283	2.2799999713897705	15	15	-1	-1
Ca	73	6.685199065761049	6.11832526063136	1.6971783714151485	2.5199999809265137	17	17	-1	-1
ABarpp	73	-3.4547616341175913	7.715169952756179	-6.063760918903705	2.2799999713897705	19	19	-1	-1
ABplaa	73	-13.220804990785412	-1.702288554874717	6.1713018482042115	2.3399999141693115	23	23	-1	-1
Cp	73	15.987403039243967	2.1679429537851984	3.907421820987709	2.5199999809265137	28	28	-1	-1
ABarap	73	-13.356357736724089	7.974707402949503	3.4826274189934003	2.5199999809265137	29	29	-1	-1
ABprap	73	2.3245017551590386	12.93911601086416	-0.8822070752373499	2.3999998569488525	30	30	-1	-1
ABprpa	73	4.203247628601338	7.72758207605554	-8.876950822544028	2.2799999713897705	33	33	-1	-1
ABplap	73	-6.737044857068862	4.895134739368942	4.8456486029983195	2.3999998569488525	34	34	-1	-1
D	73	23.60383836310451	2.0012959938829122	-0.9543308573878913	1.5	40	40	-1	-1
ABplpa	73	2.9709872081001025	-9.286835496038432	8.351232716936902	2.3399999141693115	41	41	-1	-1
ABarpa	73	-9.298314463436355	-0.10608610622966852	-4.851102791585753	2.2799999713897705	42	42	-1	-1
MSa	73	-4.271750609126689	-8.540536245810184	0.6429395527928243	1.7999999523162842	44	44	-1	-1
ABprpp	73	14.778562889132601	3.93037139515426	-4.06837598381424	2.1599998474121094	45	45	-1	-1
Ea	73	7.586621812370994	-5.644478363976077	0.8723859284371566	2.6399998664855957	47	47	-1	-1
Ep	74	13.229133303348416	-5.733824957207924	2.8116073716033205	2.759999990463257	0	0	-1	-1
MSp	74	0.9563580185737128	-0.20459790658939747	-2.5919031631405707	1.3199999332427979	1	1	-1	-1
P4	74	20.209264243740787	-8.202158912731807	-1.0296290613970207	1.3199999332427979	2	2	-1	-1
ABplpp	74	3.7205416707842294	-0.3191710252713933	7.752518563626514	2.3999998569488525	3	3	-1	-1
ABalaa	74	-20.7338913661802	-3.1282370681651894	3.923324670263261	2.2799999713897705	4	4	-1	-1
ABaraa	74	-14.901573248791006	6.374060160810304	-6.014542538874666	2.2200000286102295	5	5	-1	-1
ABalap	74	-18.26888813804571	-0.8512906066033212	-4.444194233980071	2.1599998474121094	6	6	-1	-1
ABpraa	74	-7.75590440161188	12.838214025378251	-2.2828233478230446	2.2200000286102295	9	9	-1	-1
ABalpp	74	-9.658090877739209	-8.254309677755119	7.598391474555825	2.4600000381469727	13	13	-1	-1
ABalpa	74	-13.868737702601615	-7.09246060570671	-2.056858830450159	2.3999998569488525	15	15	-1	-1
Ca	74	6.936214220457756	6.115294777844455	1.9645399338507685	2.4600000381469727	17	17	-1	-1
ABarpp	74	-3.8219604400087825	7.623906314918869	-6.564596200132456	2.2799999713897705	19	19	-1	-1
ABplaa	74	-13.204908594342056	-1.8151127806314733	6.208958162665057	2.3999998569488525	23	23	-1	-1
Cp	74	15.73638788454726	2.1709734365721034	3.6400602585520887	2.5199999809265137	28	28	-1	-1
ABarap	74	-12.96775962266078	7.795557818472892	3.5466346354600233	2.4600000381469727	29	29	-1	-1
ABprap	74	2.5388335439831975	12.959380212233185	-1.6767832146302157	2.3399999141693115	30	30	-1	-1
ABprpa	74	5.239713379017805	7.129868929479661	-9.193301396009623	2.1599998474121094	33	33	-1	-1
ABplap	74	-6.477775334779015	4.655720761746285	4.401283596599479	2.3999998569488525	34	34	-1	-1
D	74	23.659187884389954	2.4680925192555683	-1.108724586049632	1.6799999475479126	40	40	-1	-1
ABplpa	74	3.0400757056022893	-9.89572139562262	8.027373595557314	2.3399999141693115	41	41	-1	-1
ABarpa	74	-9.17937935637749	-0.09058648388403512	-4.854871262404109	2.2799999713897705	42	42	-1	-1
MSa	74	-4.102374856873374	-8.942303799013402	0.514897835745519	1.6799999475479126	44	44	-1	-1
ABprpp	74	14.987391766227997	4.108224593080454	-4.388467743984133	2.2200000286102295	45	45	-1	-1
Ea	74	7.073585679520058	-5.323239405287932	1.2866315620118642	2.6399998664855957	47	47	-1	-1
Ep	75	13.384770079384984	-5.0599100854542955	2.8530310472738645	2.759999990463257	0	0	-1	-1
MSp	75	0.4882779222936225	0.5386728066709919	-2.844191951911424	1.6200000047683716	1	1	14	24
P4	75	20.344095747243006	-8.29948351614293	-0.9957412177545311	1.4399999380111694	2	2	-1	-1
ABplpp	75	3.585710167282008	-0.22184642186027048	7.7186307199840245	2.3999998569488525	3	3	-1	-1
ABalaa	75	-20.657160839827796	-3.6135636986703843	4.348848432178978	2.2799999713897705	4	4	-1	-1
ABaraa	75	-14.88292539648327	6.182441436774964	-6.214128414025307	2.2799999713897705	5	5	-1	-1
ABalap	75	-17.737798188524806	-0.32249559184813203	-4.613661845915238	2.2200000286102295	6	6	-1	-1
ABpraa	75	-7.832653231069437	12.641830722319517	-1.6916015543991754	2.2799999713897705	9	9	-1	-1
ABalpp	75	-9.372531474291408	-8.561783110334117	7.70382347630165	2.4600000381469727	13	13	-1	-1
ABalpa	75	-14.331333190258103	-7.188488822567415	-1.7668864431044007	2.3399999141693115	15	15	-1	-1
Ca	75	7.369768371091911	6.358176947940088	1.362012727971831	2.5199999809265137	17	17	-1	-1
ABarpp	75	-4.41663597530311	7.5464082031907	-6.5457538460406735	2.2799999713897705	19	19	-1	-1
ABplaa	75	-13.664752626134161	-1.9899354957707622	6.261688360399329	2.3399999141693115	23	23	-1	-1
Cp	75	16.34971127214932	2.056852824264931	3.421632029309666	2.5199999809265137	28	28	-1	-1
ABarap	75	-12.991316351059508	7.103112841586724	3.7763409930434557	2.5199999809265137	29	29	-1	-1
ABprap	75	1.967696433982442	12.892617143827259	-0.8709016627822805	2.3399999141693115	30	30	-1	-1
ABprpa	75	4.660340204529064	7.9811992894734125	-8.692438830666813	2.3399999141693115	33	33	-1	-1
ABplap	75	-6.533124856064455	4.188924236373629	4.55567732526122	2.3999998569488525	34	34	-1	-1
D	75	23.661939340254335	2.3892980209769847	-1.3459667756611187	1.7400000095367432	40	40	-1	-1
ABplpa	75	3.0905163507967384	-10.31298857117147	7.903100349328366	2.3399999141693115	41	41	-1	-1
ABarpa	75	-9.131690167047422	-0.4290591611543024	-4.741902319021571	2.2200000286102295	42	42	-1	-1
MSa	75	-3.7006318022310896	-9.155483110968184	0.8538035562844744	1.4399999380111694	44	44	-1	-1
ABprpp	75	15.1249747255946	3.9321054913907485	-4.59182208995313	2.1599998474121094	45	45	-1	-1
Ea	75	6.988600785574516	-4.601529279946987	1.5728343689306077	2.6399998664855957	47	47	-1	-1
Ep	76	13.128252012959516	-4.899290606110222	3.0601538640612183	2.759999990463257	0	0	-1	-1
P4	76	20.721688037848793	-8.163455107505206	0.017234757158039127	1.5	2	2	-1	-1
ABplpp	76	3.363736349607633	-0.36566989230829305	7.763823976081583	2.3999998569488525	3	3	-1	-1
ABalaa	76	-20.929575302696623	-3.340119993569556	4.518314934505486	2.2799999713897705	4	4	-1	-1
ABaraa	76	-14.980461195370019	5.896528592115407	-6.647188007969079	2.2200000286102295	5	5	-1	-1
ABalap	76	-17.47029260174698	-1.480002997870467	-4.753007865808954	2.2799999713897705	6	6	-1	-1
ABpraa	76	-7.6846767869882395	12.510476391430224	-1.382815206684353	2.2200000286102295	9	9	-1	-1
ABalpp	76	-9.03437400542255	-8.32366551926188	7.892103938997222	2.4600000381469727	13	13	-1	-1
MSpa	76	-0.44732484083910135	-0.37985833141475844	-1.759642315564141	1.2599999904632568	14	1	-1	-1
ABalpa	76	-14.259493236891538	-7.876169220430188	-2.327987754095477	2.3399999141693115	15	15	-1	-1
Ca	76	7.861405195770728	6.307351211565866	1.3845951591592511	2.4600000381469727	17	17	-1	-1
ABarpp	76	-4.895127859402953	7.563204212086751	-6.293437773155761	2.2799999713897705	19	19	-1	-1
ABplaa	76	-13.74148315248656	-1.5046088652655674	5.836164598483612	2.3999998569488525	23	23	-1	-1
MSpp	76	2.378131300866807	2.1841163588071533	-5.21287709975663	1.1999999284744263	24	1	-1	-1
Cp	76	16.331063419841584	2.2484715483002704	3.6212179044603063	2.5199999809265137	28	28	-1	-1
ABarap	76	-13.300432482906036	6.7181412972795576	3.9006153488810633	2.5199999809265137	29	29	-1	-1
ABprap	76	1.2935206133661772	12.697530227318943	-0.02359532565514355	2.3399999141693115	30	30	-1	-1
ABprpa	76	4.731586122257861	8.335171589089315	-8.809176244867707	2.2200000286102295	33	33	-1	-1
ABplap	76	-6.253068364345416	4.039039800351796	5.1355937062300185	2.3999998569488525	34	34	-1	-1
D	76	23.818170151928676	2.021560195251939	-1.7489069967807567	1.7400000095367432	40	40	-1	-1
ABplpa	76	2.8795483565798854	-10.77199003473383	6.999324846979977	2.3399999141693115	41	41	-1	-1
ABarpa	76	-8.7880297864498	-0.3485305666392302	-5.028106235548973	2.2799999713897705	42	42	-1	-1
MSa	76	-4.015232542701222	-8.701155725154257	0.43581673600547033	1.559999942779541	44	44	26	37
ABprpp	76	14.900249452055846	3.8670765192213095	-4.309386644244084	2.1599998474121094	45	45	-1	-1
Ea	76	6.761142359276536	-3.9060538202739146	1.0757664489115548	2.6399998664855957	47	47	-1	-1
Ep	77	13.196746474823934	-4.466523808215739	3.1806586394718104	2.759999990463257	0	0	-1	-1
P4	77	20.515610616617774	-8.420102803709982	0.10008432771644404	1.559999942779541	2	2	-1	-1
ABplpp	77	3.363736349607633	-0.36566989230829305	7.763823976081583	2.3999998569488525	3	3	-1	-1
ABalaa	77	-20.614956259121335	-3.1127374458195565	3.919556199444905	2.3399999141693115	4	4	-1	-1
ABaraa	77	-14.279995493595802	6.023556053667379	-6.94469733695155	2.2799999713897705	5	5	-1	-1
ABalap	77	-17.986080190462292	-1.0799695409037378	-4.101520042622759	2.1599998474121094	6	6	-1	-1
ABpraa	77	-8.50132613995694	12.289154809254034	-1.3187795964950118	2.2799999713897705	9	9	-1	-1
ABalpp	77	-8.40790567724151	-8.471815859047224	7.948574213827132	2.5199999809265137	13	13	-1	-1
MSpa	77	-0.7585983929122394	-1.7276880749220158	-1.8424896669052286	1.1399999856948853	14	14	-1	-1
ABalpa	77	-14.753881517434737	-7.746548985777382	-2.1133279956714106	2.3399999141693115	15	15	-1	-1
Ca	77	7.105589972711071	5.713527224641237	1.8364982168034631	2.4600000381469727	17	17	-1	-1
ABarpp	77	-4.8452812498462725	8.187589734016575	-5.973347122594529	2.3399999141693115	19	19	-1	-1
ABplaa	77	-13.484965086061093	-1.6652283446096396	5.629041781696259	2.3399999141693115	23	23	-1	-1
MSpp	77	2.6505640668407873	2.5923825872702526	-6.399089157422722	1.0799999237060547	24	24	-1	-1
MSaa	77	-6.449265902058815	-8.796234763875653	-0.3511656743052449	1.1399999856948853	26	1	-1	-1
Cp	77	16.809555303941426	2.2316755394042205	3.368901831575394	2.5199999809265137	28	28	-1	-1
ABarap	77	-13.02035768808184	7.2499667948216535	3.463786174510277	2.5199999809265137	29	29	-1	-1
ABprap	77	1.050147487519685	12.824119979184845	0.4584259952045433	2.3399999141693115	30	30	-1	-1
ABprpa	77	4.884471442430049	9.087880959121527	-8.530510379585676	2.3999998569488525	33	33	-1	-1
ABplap	77	-6.192215931331215	4.348247329167285	4.506715598345305	2.3999998569488525	34	34	-1	-1
MSap	77	-2.191177079443542	-9.612403269882947	0.7596212891569407	1.1399999856948853	37	1	-1	-1
D	77	23.60445070184744	1.6413532299681663	-2.4154403095176584	1.7999999523162842	40	40	-1	-1
ABplpa	77	3.6304547035485517	-11.062229748730706	6.577542271768556	2.3399999141693115	41	41	-1	-1
ABarpa	77	-9.182130812241871	-0.01179198560545136	-4.617629072792623	2.2799999713897705	42	42	-1	-1
ABprpp	77	14.757163580960482	4.200784617468183	-3.6315479190521134	2.2200000286102295	45	45	-1	-1
Ea	77	6.544077417693153	-3.1658135898004294	1.0908392225763222	2.6399998664855957	47	47	-1	-1
Ep	78	13.059163515457332	-4.290404706526033	3.384012985440808	2.819999933242798	0	0	-1	-1
P4	78	20.80118832317073	-8.045866302725056	-0.8112292258773159	1.5	2	2	-1	-1
ABplpp	78	2.7137112930278655	-0.9099645294091161	7.937060058835106	2.4600000381469727	3	3	-1	-1
ABalaa	78	-20.42261781410706	-1.780407324657932	4.006172021604349	2.3399999141693115	4	4	-1	-1
ABaraa	78	-14.43072339354138	6.233704882835259	-7.016241495054885	2.3399999141693115	5	5	-1	-1
ABalap	78	-17.98332873459791	-1.1587640391823213	-4.338762232234246	2.2200000286102295	6	6	-1	-1
ABpraa	78	-8.379639577033695	12.225859933321082	-1.5597902569248556	2.2799999713897705	9	9	-1	-1
ABalpp	78	-8.040706871350318	-8.38055222120991	8.449409495055882	2.5199999809265137	13	13	-1	-1
MSpa	78	-1.4853722789495643	-2.4683660150815716	-1.0780317907278376	1.2599999904632568	14	14	-1	-1
ABalpa	78	-15.142479631498045	-7.56739940130077	-2.1773352121380336	2.3999998569488525	15	15	-1	-1
Ca	78	7.139540185824394	6.450736972327816	2.1189325529038503	2.4600000381469727	17	17	-1	-1
ABarpp	78	-4.964216356905139	8.17209011167094	-5.969578651776172	2.2799999713897705	19	19	-1	-1
ABplaa	78	-13.159952557771211	-1.3930810260592283	5.542423740319498	2.3999998569488525	23	23	-1	-1
MSpp	78	3.097263158053917	2.8012350298877142	-6.726717859229327	1.0799999237060547	24	24	-1	-1
MSaa	78	-7.802489813172022	-8.707052430685936	-0.6599236282973493	1.1399999856948853	26	26	-1	-1
Cp	78	16.963034659751386	1.9427322119577588	3.2032038000672425	2.5799999237060547	28	28	-1	-1
ABarap	78	-13.072955753502901	6.704375771170413	3.38093771356053	2.5199999809265137	29	29	-1	-1
ABprap	78	1.6130302299273	13.127266542426522	0.36427101219106905	2.3399999141693115	30	30	-1	-1
ABprpa	78	4.984758697181177	9.294999305502499	-8.334692975253391	2.3399999141693115	33	33	-1	-1
ABplap	78	-5.954345717213484	4.379246573858552	4.499178656708592	2.3999998569488525	34	34	-1	-1
MSap	78	-1.5531088921672107	-11.117384300261298	-0.5772410912492787	1.1399999856948853	37	37	-1	-1
D	78	23.546368027802774	1.9350611364380215	-3.040549946584016	1.7999999523162842	40	40	-1	-1
ABplpa	78	3.1547142753130895	-11.12422823811324	6.592616155041982	2.3999998569488525	41	41	-1	-1
ABarpa	78	-8.938757686395377	-0.13838173747135207	-5.099650393652309	2.2200000286102295	42	42	-1	-1
ABprpp	78	14.519293366842751	4.169785372776916	-3.6240109774154003	2.0999999046325684	45	45	-1	-1
Ea	78	6.268911498959948	-2.8135753864210185	1.4975479145143167	2.6399998664855957	47	47	-1	-1
Ep	79	12.77085265614515	-3.9041367756684493	3.515823173306469	2.759999990463257	0	0	-1	-1
P4	79	20.759002045569424	-7.864982622011957	-1.3986825484828276	1.559999942779541	2	2	-1	-1
ABplpp	79	2.3728023682946255	-1.069287622202772	7.986021785751021	2.3999998569488525	3	3	-1	-1
ABalaa	79	-20.869298602215036	-1.3075498337114655	3.3170551680713682	2.3399999141693115	4	4	-1	-1
ABaraa	79	-14.343581079369226	6.474852956694402	-7.0953225947949345	2.3999998569488525	5	5	-1	-1
ABalap	79	-18.052417232100098	-0.5498781395981314	-4.0149031108546565	2.2799999713897705	6	6	-1	-1
ABpraa	79	-8.228911677088117	12.015711104153205	-1.48824609882152	2.2799999713897705	9	9	-1	-1
ABalpp	79	-8.36081052354921	-7.768635838838816	8.505907053999852	2.5199999809265137	13	13	-1	-1
MSpa	79	-1.8443350203527715	-3.477723081318562	-1.2738480854514633	1.3199999332427979	14	14	-1	-1
ABalpa	79	-15.871986670294595	-7.547572909617816	-2.192380701688741	2.3999998569488525	15	15	-1	-1
Ca	79	7.123643789381038	6.563561198084572	2.0812762384430044	2.5199999809265137	17	17	-1	-1
ABarpp	79	-4.382685762189786	8.28361795087728	-6.2633195099402865	2.2200000286102295	19	19	-1	-1
ABplaa	79	-13.381926375445584	-1.536904496507251	5.587616996417056	2.3999998569488525	23	23	-1	-1
MSpp	79	3.3531871888416145	3.6822682480223152	-6.489476779226499	1.2599999904632568	24	24	-1	-1
MSaa	79	-8.513943035298604	-7.837191965559645	-0.43019109620851514	1.1999999284744263	26	26	-1	-1
Cp	79	16.568933633959315	2.279470792991537	3.6136809628235937	2.5199999809265137	28	28	-1	-1
ABarap	79	-13.27903317473392	6.447728074965634	3.463787284118935	2.5199999809265137	29	29	-1	-1
ABprap	79	1.2617278204794646	12.923178678832453	-0.09890795457683543	2.3399999141693115	30	30	-1	-1
ABprpa	79	5.595330628918862	9.25967319147391	-8.315879014884327	2.3399999141693115	33	33	-1	-1
ABplap	79	-6.112733949114433	3.7841262003835068	4.694997170649534	2.3999998569488525	34	34	-1	-1
MSap	79	-1.1749042628184971	-11.34129865553832	-1.025374568466476	1.3199999332427979	37	37	-1	-1
D	79	23.18130833903304	2.1249457642368723	-2.317517965294486	1.8600000143051147	40	40	-1	-1
ABplpa	79	3.1492113635843286	-10.966639241556074	7.067100534264956	2.3399999141693115	41	41	-1	-1
ABarpa	79	-8.418079524694228	-0.33606142708050224	-4.76451314393171	2.2799999713897705	42	42	-1	-1
ABprpp	79	14.487500573956039	4.395433824290428	-3.6993236063370927	2.1599998474121094	45	45	-1	-1
Ea	79	5.864416988453282	-2.521601576187651	1.3958843835868477	2.6399998664855957	47	47	-1	-1
Ep	80	13.030122178434999	-4.143550753291105	3.071458166907629	2.819999933242798	0	0	-1	-1
P4	80	20.87793715262829	-7.849482999666323	-1.4024510193011839	1.6200000047683716	2	2	-1	-1
ABplpp	80	2.504882415932467	-1.087817727335311	8.257151819004998	2.4600000381469727	3	3	-1	-1
ABalaa	80	-20.75036349515617	-1.292050211365832	3.313286697253012	2.3399999141693115	4	4	-1	-1
ABaraa	80	-13.809757977089099	6.24314353960708	-6.485286841002002	2.3399999141693115	5	5	-1	-1
ABalap	80	-17.640262389638064	-0.036582747188576015	-4.180602251971466	2.1599998474121094	6	6	-1	-1
ABpraa	80	-8.699149193594819	11.796123618213505	-1.947656594771068	2.2799999713897705	9	9	-1	-1
ABalpp	80	-8.033046539394947	-7.575283018566989	8.182046823011603	2.5199999809265137	13	13	-1	-1
MSpa	80	-2.457064372317065	-4.405255166490064	-1.499783752999222	1.3799999952316284	14	14	-1	-1
ABalpa	80	-16.218398506756593	-7.549307005854304	-1.6689345955498518	2.3999998569488525	15	15	-1	-1
Ca	80	6.936214220457756	6.115294777844455	1.9645399338507685	2.5199999809265137	17	17	-1	-1
ABarpp	80	-4.427623495655475	8.543296129868965	-6.613530642934311	2.3399999141693115	19	19	-1	-1
ABplaa	80	-13.50361293836883	-1.4736096205743006	5.8286276568468995	2.4600000381469727	23	23	-1	-1
MSpp	80	3.2079622006247974	3.7348280806330263	-7.035505316552808	1.3199999332427979	24	24	-1	-1
MSaa	80	-9.227553677651796	-7.930189699633447	-0.4075802712983765	1.2599999904632568	26	26	-1	-1
Cp	80	16.51849298876487	2.696737968540388	3.7379542090525426	2.5799999237060547	28	28	-1	-1
ABarap	80	-12.874538664227254	6.155754264732268	3.5654508150464035	2.5199999809265137	29	29	-1	-1
ABprap	80	1.3993107798460667	12.74705957714275	-0.3022623005458325	2.3399999141693115	30	30	-1	-1
ABprpa	80	5.732913588285464	9.083554089784206	-8.519233360853324	2.3399999141693115	33	33	-1	-1
ABplap	80	-6.0069437826345435	3.833655550207312	4.416330195758845	2.4600000381469727	34	34	-1	-1
MSap	80	-0.42950082757859187	-11.473949372978034	-0.9726727644549222	1.4399999380111694	37	37	-1	-1
D	80	23.094166024860886	1.8837976903777274	-2.238436865554438	1.9199999570846558	40	40	-1	-1
ABplpa	80	3.0330277123898437	-11.060933362180291	6.833626815471826	2.3399999141693115	41	41	-1	-1
ABarpa	80	-8.608260549481889	-0.7055333490420359	-4.644007258912459	2.2799999713897705	42	42	-1	-1
ABprpp	80	14.558746491684836	4.749406123906327	-3.816061020537987	2.2200000286102295	45	45	-1	-1
Ea	80	5.510363123141067	-2.6468949415031346	1.1699476064304304	2.6399998664855957	47	47	-1	-1
Ep	81	12.842098573873947	-3.5501644760525477	3.3990857591055743	2.819999933242798	0	0	-1	-1
P4	81	20.7721469861484	-7.899012349490128	-1.123784044410495	1.6799999475479126	2	2	-1	-1
ABplpp	81	2.4412968301590414	-0.6365208243082883	8.106526561161614	2.4600000381469727	3	3	-1	-1
ABalaa	81	-20.75036349515617	-1.292050211365832	3.313286697253012	2.3399999141693115	4	4	-1	-1
ABaraa	81	-13.793861580645743	6.1303193138503245	-6.447630526541156	2.3399999141693115	5	5	-1	-1
ABalap	81	-17.598076112036754	-0.21746642790167559	-3.5931489293659546	2.2200000286102295	6	6	-1	-1
ABpraa	81	-9.093250219386888	12.132862199247283	-1.537179432014717	2.2799999713897705	9	9	-1	-1
ABalpp	81	-7.609904176580544	-8.058875552835694	8.084124478788432	2.5799999237060547	13	13	-1	-1
MSpa	81	-2.374830934235903	-5.048170793552425	-1.548744370306479	1.4399999380111694	14	14	-1	-1
ABalpa	81	-16.080815547389992	-7.725426107544012	-1.8722889415188486	2.3999998569488525	15	15	-1	-1
Ca	81	6.880270663534547	6.690150949950473	2.563297559302691	2.5199999809265137	17	17	-1	-1
ABarpp	81	-4.057673233899902	8.555765269427692	-6.349937551317048	2.3399999141693115	19	19	-1	-1
ABplaa	81	-13.130911220748878	-1.5399349792941561	5.854978558852676	2.4600000381469727	23	23	-1	-1
MSpp	81	3.0046362352581593	3.3993858861496644	-7.189897935605891	1.4399999380111694	24	24	-1	-1
MSaa	81	-9.375530121732996	-7.798835368744152	-0.7163666190131996	1.3199999332427979	26	26	-1	-1
Cp	81	16.41545427814936	2.568414120437999	3.7793789943317453	2.5799999237060547	28	28	-1	-1
ABarap	81	-12.604875657222811	5.961105057910023	3.6332265023313832	2.5199999809265137	29	29	-1	-1
ABprap	81	1.161440565728336	12.716060332451482	-0.2947253589091199	2.3999998569488525	30	30	-1	-1
ABprpa	81	5.143740964719898	8.848466981498872	-8.974875385984516	2.2799999713897705	33	33	-1	-1
ABplap	81	-5.544348294978057	3.929683767068018	4.126357808413086	2.4600000381469727	34	34	-1	-1
MSap	81	0.01993141639376178	-12.025601362203082	-0.5207981005334288	1.5	37	37	-1	-1
D	81	23.115565333033004	1.6133844680638043	-2.6752649303165654	1.9199999570846558	40	40	-1	-1
ABplpa	81	3.4901202883175686	-10.80731614876242	7.0181388073490405	2.3999998569488525	41	41	-1	-1
ABarpa	81	-9.173894747753886	-0.9298854140051303	-4.312610086287498	2.2799999713897705	42	42	-1	-1
ABprpp	81	14.186044774064882	4.815731482626183	-3.842411922543764	2.1599998474121094	45	45	-1	-1
Ea	81	5.459922477946617	-2.2296277659542842	1.2942208526593788	2.6399998664855957	47	47	-1	-1
Ep	82	12.63817857286954	-2.843953973057237	3.6890570368426747	2.819999933242798	0	0	-1	-1
P4	82	20.40494818025721	-7.99027598732744	-1.6246193256392454	1.6799999475479126	2	2	-1	-1
ABplpp	82	2.222074468349047	-0.8591387930348939	7.914477627647686	2.4600000381469727	3	3	-1	-1
ABalaa	82	-20.771762803328286	-1.0216369890519093	3.750114762015139	2.3399999141693115	4	4	-1	-1
ABaraa	82	-14.272353464745587	6.147115322746375	-6.195314453656243	2.2799999713897705	5	5	-1	-1
ABalap	82	-17.53173907039895	-0.747557829207282	-3.679765861134057	2.1599998474121094	6	6	-1	-1
ABpraa	82	-9.51579854656352	11.574802036037315	-1.8836209845817262	2.2799999713897705	9	9	-1	-1
ABalpp	82	-7.874064271856228	-8.021815342570617	7.5418644122804785	2.5799999237060547	13	13	-1	-1
MSpa	82	-2.5069109818737445	-5.029640688419887	-1.8198744035604553	1.5	14	14	-1	-1
ABalpa	82	-15.858841729715618	-7.581602637095989	-1.9174821976164078	2.3999998569488525	15	15	-1	-1
Ca	82	6.97291588943546	6.7737100272524495	2.0097320803396688	2.5799999237060547	17	17	-1	-1
ABarpp	82	-3.8592561446242564	8.007143762989548	-6.165424449831175	2.2799999713897705	19	19	-1	-1
ABplaa	82	-13.355636494287634	-1.6049639514635947	6.137414004561721	2.5199999809265137	23	23	-1	-1
MSpp	82	3.7527911263624447	3.1879406704313693	-7.374438321205824	1.5	24	24	-1	-1
MSaa	82	-9.153556304058622	-7.655011898296129	-0.7615598751107582	1.3799999952316284	26	26	-1	-1
Cp	82	16.875298309941467	2.7432368355772883	3.7266487965974733	2.700000047683716	28	28	-1	-1
ABarap	82	-12.588979260779455	5.848280832153268	3.670882816792229	2.5199999809265137	29	29	-1	-1
ABprap	82	1.1745855063073118	12.68203060497331	-0.019826854836787255	2.3999998569488525	30	30	-1	-1
ABprpa	82	5.400259031145365	8.687847502154797	-9.18199820277187	2.2799999713897705	33	33	-1	-1
ABplap	82	-5.91705001259801	3.996009125787873	4.10000690640731	2.5199999809265137	34	34	-1	-1
MSap	82	0.24465668993251685	-11.960572390033644	-0.803233546242474	1.6200000047683716	37	37	-1	-1
D	82	22.806449201186478	1.2284129237566375	-2.5509905744789583	1.9199999570846558	40	40	-1	-1
ABplpa	82	3.4901202883175686	-10.80731614876242	7.0181388073490405	2.3399999141693115	41	41	-1	-1
ABarpa	82	-8.883426468215092	-0.3532951456626239	-4.237298566974465	2.3399999141693115	42	42	-1	-1
ABprpp	82	14.244145751214704	5.203733509720255	-4.2340478408169915	2.2200000286102295	45	45	-1	-1
Ea	82	4.709016130977951	-1.939388051957406	1.7160034278707994	2.6399998664855957	47	47	-1	-1
Ep	83	12.46116079176601	-2.5657456889330144	3.0677158705946734	2.819999933242798	0	0	-1	-1
P4	83	20.151181569696124	-7.908451006261952	-1.6547386984633787	1.7400000095367432	2	2	-1	-1
ABplpp	83	2.737268021426593	-0.21751955252294897	7.707353701251673	2.4600000381469727	3	3	-1	-1
ABalaa	83	-20.261478126341732	-1.2640814494614707	3.573111318051919	2.3399999141693115	4	4	-1	-1
ABaraa	83	-13.744014971089063	6.754704835780149	-6.127539875979922	2.3399999141693115	5	5	-1	-1
ABalap	83	-17.17493374922235	-0.7010589621703818	-3.6910712735891265	2.2200000286102295	6	6	-1	-1
ABpraa	83	-9.1721381659659	11.655330630552386	-2.169824901109129	2.2799999713897705	9	9	-1	-1
ABalpp	83	-7.72058491604627	-8.310758670017078	7.376166380772328	2.5199999809265137	13	13	-1	-1
MSpa	83	-2.290440075928131	-4.728228221414698	-1.3905832804350402	1.559999942779541	14	14	-1	-1
ABalpa	83	-15.533829201425732	-7.309455318545577	-2.004100238993169	2.3399999141693115	15	15	-1	-1
Ca	83	6.156266536466758	6.552388445076261	2.07376769052901	2.6399998664855957	17	17	-1	-1
ABarpp	83	-4.094374902877607	7.897350020019697	-6.395129697805949	2.3399999141693115	19	19	-1	-1
ABplaa	83	-13.154467949147605	-2.2323799561803237	6.0846849164361085	2.5199999809265137	23	23	-1	-1
MSpp	83	3.5834153741091304	3.589708223634587	-7.2463966041585195	1.559999942779541	24	24	-1	-1
MSaa	83	-9.211638978103284	-7.361303991826274	-1.386669512177116	1.5	26	26	-1	-1
Cp	83	17.026026209887043	2.53308800640941	3.798192954700809	2.700000047683716	28	28	-1	-1
ABarap	83	-12.250821791910594	6.086398423225508	3.8591632794878015	2.5199999809265137	29	29	-1	-1
ABprap	83	1.3965593239816863	12.825854075421333	-0.06502011093434579	2.4600000381469727	30	30	-1	-1
ABprpa	83	5.06699213526234	8.652083678440137	-8.383653592560648	2.2200000286102295	33	33	-1	-1
ABplap	83	-6.02008872321352	3.867685277685484	4.141431691686512	2.4600000381469727	34	34	-1	-1
MSap	83	0.4797754481858673	-11.850778647063793	-0.5735282982677004	1.6799999475479126	37	37	-1	-1
D	83	22.92538430824534	1.2439125461022709	-2.5547590452973146	1.9199999570846558	40	40	-1	-1
ABplpa	83	3.38983303356644	-11.01443449514339	6.8223214030167565	2.3399999141693115	41	41	-1	-1
ABarpa	83	-9.102648830025089	-0.5759131143892298	-4.429347500488393	2.3399999141693115	42	42	-1	-1
ABprpp	83	14.019420477675947	5.138704537550817	-3.9516123951079454	2.2200000286102295	45	45	-1	-1
Ea	83	4.3308115016292374	-1.7154736966803834	2.164136905087996	2.6399998664855957	47	47	-1	-1
Ep	84	12.262743702490363	-2.0171241824948694	2.8832027691087996	2.819999933242798	0	0	-1	-1
P4	84	20.254220280311632	-7.780127158159561	-1.6961634837425814	1.7400000095367432	2	2	-1	-1
ABplpp	84	2.4517086179787935	0.08995388005605154	7.601921699505848	2.4600000381469727	3	3	-1	-1
ABalaa	84	-20.586490654631618	-1.536228768011882	3.65972935942868	2.3399999141693115	4	4	-1	-1
ABaraa	84	-14.087675351686686	6.6741762412650765	-5.84133595945252	2.3399999141693115	5	5	-1	-1
ABalap	84	-17.241270790860156	-0.17096756086477538	-3.604454341821024	2.2799999713897705	6	6	-1	-1
ABpraa	84	-9.069099455350392	11.783654478654775	-2.2112496863883315	2.2799999713897705	9	9	-1	-1
ABalpp	84	-7.51725895067963	-7.9753164755337185	7.530558999825409	2.5799999237060547	13	13	-1	-1
MSpa	84	-2.1846499094482414	-4.678698871590892	-1.6692502553257298	1.6799999475479126	14	14	-1	-1
ABalpa	84	-15.409391182638108	-7.4515446927571105	-2.482353089034499	2.3999998569488525	15	15	-1	-1
Ca	84	5.6618782559235585	6.6820086797290665	2.288427448953077	2.5199999809265137	17	17	-1	-1
ABarpp	84	-3.851001777031115	7.770760268153797	-6.877151018665636	2.3399999141693115	19	19	-1	-1
ABplaa	84	-13.135820096839868	-2.4239986802156626	5.885099041285468	2.4600000381469727	23	23	-1	-1
MSpp	84	3.4091307457648248	3.1074120759162973	-7.088234404678422	1.6200000047683716	24	24	-1	-1
MSaa	84	-9.317429144583175	-7.41083334165008	-1.1080025372864268	1.559999942779541	26	26	-1	-1
Cp	84	17.52316594629462	2.324673273478021	3.3462910066652554	2.6399998664855957	28	28	-1	-1
ABarap	84	-12.861393723648277	6.121724537254097	3.8403493191187374	2.5199999809265137	29	29	-1	-1
ABprap	84	1.6558288462715345	12.586440097798675	-0.5093851173331867	2.4600000381469727	30	30	-1	-1
ABprpa	84	5.183175786456824	8.746377799064355	-8.150179873767518	2.2799999713897705	33	33	-1	-1
ABplap	84	-6.226166144444537	3.611037581480706	4.224281262244917	2.4600000381469727	34	34	-1	-1
MSap	84	0.8261872846478682	-11.849044550827307	-1.096974404406589	1.7400000095367432	37	37	-1	-1
D	84	22.531283282453273	1.5806511271360493	-2.1442818825409633	1.9799998998641968	40	40	-1	-1
ABplpa	84	3.0330277123898437	-11.060933362180291	6.833626815471826	2.3399999141693115	41	41	-1	-1
ABarpa	84	-8.89932286465845	-0.24047091990586855	-4.274954881435311	2.2799999713897705	42	42	-1	-1
ABprpp	84	14.25729069179368	5.169703782242084	-3.9591493367446584	2.2799999713897705	45	45	-1	-1
Ea	84	4.095692743375888	-1.8252674396502337	1.934431657113222	2.6399998664855957	47	47	-1	-1
Ep	85	11.813293155412854	-2.1471821268337474	3.448073660526891	2.819999933242798	0	0	-1	-1
P4	85	19.88151856269168	-7.713801799439706	-1.722514385748358	1.7400000095367432	2	2	-1	-1
ABplpp	85	2.044462651607748	0.46072218856800173	7.737500358189866	2.5199999809265137	3	3	-1	-1
ABalaa	85	-20.385322109491586	-2.1636447727286106	3.6070002713030673	2.3399999141693115	4	4	-1	-1
ABaraa	85	-14.576560720501123	6.646207479360715	-6.1011605802514275	2.2799999713897705	5	5	-1	-1
ABalap	85	-17.60846959675135	-0.2622311987020871	-4.105289623049774	2.2200000286102295	6	6	-1	-1
ABpraa	85	-9.526192031278114	11.530037265236903	-2.395761678265546	2.2799999713897705	9	9	-1	-1
ABalpp	85	-7.543548831837582	-7.907257020577373	6.980761991680744	2.5199999809265137	13	13	-1	-1
MSpa	85	-1.8382380729862406	-4.676964775354404	-2.192696361464619	1.6799999475479126	14	14	-1	-1
ABalpa	85	-15.274559679135885	-7.548869296168233	-2.4484652453920095	2.4600000381469727	15	15	-1	-1
Ca	85	5.7517720259600935	6.844362255309627	1.972104159601541	2.5199999809265137	17	17	-1	-1
ABarpp	85	-4.535571082361975	7.530908580845067	-6.541985375222318	2.3999998569488525	19	19	-1	-1
ABplaa	85	-13.003740049202028	-2.4425287853482014	6.156229074539445	2.4600000381469727	23	23	-1	-1
MSpp	85	3.3115949468780768	2.821499231256742	-7.521293998622193	1.7400000095367432	24	24	-1	-1
MSaa	85	-9.433612795777659	-7.505127462274297	-1.3414762560795568	1.559999942779541	26	26	-1	-1
Cp	85	16.99148196113595	2.837530956201505	3.9601225153906037	2.700000047683716	28	28	-1	-1
ABarap	85	-12.893186516534989	6.347372988767607	3.765036690197045	2.5199999809265137	29	29	-1	-1
ABprap	85	1.7775154091947802	12.523145221865725	-0.7503957777630297	2.4600000381469727	30	30	-1	-1
ABprpa	85	5.553126048212397	8.758846938623082	-7.886586782150255	2.2799999713897705	33	33	-1	-1
ABplap	85	-6.02008872321352	3.867685277685484	4.141431691686512	2.4600000381469727	34	34	-1	-1
MSap	85	0.609104039959328	-11.790514253917749	-0.06515607540223689	1.7400000095367432	37	37	-1	-1
D	85	22.750505644263267	1.8032690958626554	-1.9522329490270356	1.9799998998641968	40	40	-1	-1
ABplpa	85	3.305442175258668	-11.334377067281117	6.6641603131453175	2.3999998569488525	41	41	-1	-1
ABarpa	85	-8.880675012350713	-0.4320896439412074	-4.474540756585951	2.3399999141693115	42	42	-1	-1
ABprpp	85	13.8977339147527	5.201999413483766	-3.710601734678102	2.2200000286102295	45	45	-1	-1
Ea	85	4.008550429203734	-2.066415513509378	2.0135127568532707	2.6399998664855957	47	47	-1	-1
Ep	86	11.945373203050694	-2.1657122319662854	3.7192036937808677	2.879999876022339	0	0	-1	-1
P4	86	20.45754624567827	-7.444684963676201	-1.5417708646894988	1.7400000095367432	2	2	-1	-1
ABplpp	86	1.9891131303223075	-0.006074336804654301	7.8918940868516065	2.5199999809265137	3	3	-1	-1
ABalaa	86	-20.23184275368163	-2.4525881001750722	3.4413022397949162	2.3399999141693115	4	4	-1	-1
ABaraa	86	-14.341441962247773	6.756001222330565	-5.871455332276653	2.3399999141693115	5	5	-1	-1
ABalap	86	-17.61947542020887	0.05294679441224748	-3.1563208646038268	2.2200000286102295	6	6	-1	-1
ABpraa	86	-8.670107856572487	11.649269664978577	-1.6351017762378888	2.3399999141693115	9	9	-1	-1
ABalpp	86	-7.289782221276495	-7.989082001642861	7.010881364504877	2.5199999809265137	13	13	-1	-1
MSpa	86	-1.619015711176246	-4.454346806627798	-2.0006474279506907	1.7999999523162842	14	14	-1	-1
ABalpa	86	-15.10027505079158	-7.066573148449943	-2.6066274448721067	2.3999998569488525	15	15	-1	-1
Ca	86	5.529798208285718	6.700538784861605	2.0172974156991	2.5199999809265137	17	17	-1	-1
ABarpp	86	-4.551467478805332	7.643732806601824	-6.5796416896831635	2.3399999141693115	19	19	-1	-1
ABplaa	86	-12.51210322452321	-2.493354521722423	6.178811505726864	2.5199999809265137	23	23	-1	-1
MSpp	86	3.337884828036028	2.7534397763003975	-6.971496990477528	1.7400000095367432	24	24	-1	-1
MSaa	86	-9.761376779931924	-7.698480282546125	-1.0176160250913089	1.6799999475479126	26	26	-1	-1
Cp	86	16.98873050527157	2.9163254544800887	4.19736470500209	2.6399998664855957	28	28	-1	-1
ABarap	86	-12.668461242996235	6.412401960937046	3.4826012444879986	2.5199999809265137	29	29	-1	-1
ABprap	86	1.8805541198102893	12.651469069968115	-0.7918205630422324	2.4600000381469727	30	30	-1	-1
ABprpa	86	5.074634164112554	8.775642947519131	-7.634270709265342	2.3399999141693115	33	33	-1	-1
ABplap	86	-5.930194953176986	4.030038853266045	3.825108402334977	2.4600000381469727	34	34	-1	-1
MSap	86	-0.01461283235733122	-11.721158412410988	-0.35886853984363354	1.7999999523162842	37	37	-1	-1
D	86	22.41999020424462	1.6887107738694112	-1.3911305284273006	1.9799998998641968	40	40	-1	-1
ABplpa	86	3.0648205052765563	-11.286581813693802	6.908939444393518	2.3999998569488525	41	41	-1	-1
ABarpa	86	-9.272024582278403	-0.17414556118601277	-4.301305783441087	2.3399999141693115	42	42	-1	-1
ABprpp	86	14.019420477675947	5.138704537550817	-3.9516123951079454	2.2799999713897705	45	45	-1	-1
Ea	86	4.238778614471251	-2.158975537897107	1.2565929319212514	2.6399998664855957	47	47	-1	-1
Ep	87	12.032515517222848	-1.9245641581071415	3.640122594040819	2.879999876022339	0	0	-1	-1
P4	87	20.127030805659626	-7.559243285669444	-0.9806684440897637	1.7400000095367432	2	2	-1	-1
ABplpp	87	2.0209059232090203	-0.23172278831816584	7.967206715773298	2.5199999809265137	3	3	-1	-1
ABalaa	87	-20.298179795319435	-1.9224966988694656	3.5279191715630187	2.3399999141693115	4	4	-1	-1
ABaraa	87	-14.190714062302195	6.545852393162688	-5.799911174173317	2.3399999141693115	5	5	-1	-1
ABalap	87	-17.571786230878804	-0.2855258828580194	-3.0433519212212885	2.2200000286102295	6	6	-1	-1
ABpraa	87	-8.448134038898113	11.793093135426599	-1.6802950323354473	2.3399999141693115	9	9	-1	-1
ABalpp	87	-7.392820931892004	-8.11740584974525	7.05230614978408	2.5199999809265137	13	13	-1	-1
MSpa	87	-1.5872229182895334	-4.679995258141308	-1.9253347990289986	1.7999999523162842	14	14	-1	-1
ABalpa	87	-15.380349845615777	-7.598398645992038	-2.1697982705013206	2.3999998569488525	15	15	-1	-1
Ca	87	5.006368590720188	6.977012972749338	1.9194023555899877	2.5199999809265137	17	17	-1	-1
ABarpp	87	-4.110271299320964	8.010174245776453	-6.432786012266794	2.3999998569488525	19	19	-1	-1
ABplaa	87	-12.900701338586519	-2.314204937245812	6.114804289260242	2.5199999809265137	23	23	-1	-1
MSpp	87	3.5231569767326993	2.2388479973404243	-7.0618823930639865	1.7400000095367432	24	24	-1	-1
MSaa	87	-9.282884895832082	-7.715276291442175	-1.2699320979762212	1.7400000095367432	26	26	-1	-1
Cp	87	17.70234114762476	3.009323188553889	4.174753880091951	2.700000047683716	28	28	-1	-1
ABarap	87	-12.250821791910594	6.086398423225508	3.8591632794878015	2.5799999237060547	29	29	-1	-1
ABprap	87	1.803805290352732	12.45508576690938	-0.20059876961836354	2.4600000381469727	30	30	-1	-1
ABprpa	87	4.804971157108111	8.970292154341376	-7.702046396550321	2.2799999713897705	33	33	-1	-1
ABplap	87	-5.879754307982537	3.6127716777171948	3.700835156106028	2.3999998569488525	34	34	-1	-1
MSap	87	-0.2683794429184184	-11.6393334313455	-0.38898791266776644	1.8600000143051147	37	37	-1	-1
D	87	22.71380397528556	1.14485384645466	-1.9974250955159358	1.9799998998641968	40	40	-1	-1
ABplpa	87	3.524664537068662	-11.111759098554513	6.856209246659246	2.3399999141693115	41	41	-1	-1
ABarpa	87	-9.544439045147227	0.09929814391481573	-4.13183928111458	2.3399999141693115	42	42	-1	-1
ABprpp	87	14.25178778006492	5.327292778799251	-3.4846649575216846	2.2200000286102295	45	45	-1	-1
Ea	87	4.1938408810055625	-1.8992973589054234	0.9063817989272265	2.700000047683716	47	47	-1	-1
Ep	88	11.820935184263067	-2.0236228577547517	4.197456543822198	2.879999876022339	0	0	-1	-1
P4	88	19.913311355578394	-7.939450250953218	-1.6472017568266661	1.7400000095367432	2	2	-1	-1
ABplpp	88	1.7512429162045764	-0.037073581495921104	7.899431028488319	2.5199999809265137	3	3	-1	-1
ABalaa	88	-20.36942571304823	-2.2764689984853663	3.6446565857639133	2.3399999141693115	4	4	-1	-1
ABaraa	88	-13.955595304048845	6.655646136132539	-5.570205926198544	2.3399999141693115	5	5	-1	-1
ABalap	88	-17.72526558668876	0.0034174445884419535	-2.8776538897131374	2.1599998474121094	6	6	-1	-1
ABpraa	88	-8.326447475974867	11.729798259493649	-1.921305692765291	2.3399999141693115	9	9	-1	-1
ABalpp	88	-6.914329047792162	-8.134201858641301	6.799990076899166	2.5199999809265137	13	13	-1	-1
MSpa	88	-1.862388837022738	-4.327757054761896	-1.518626107091004	1.8600000143051147	14	14	-1	-1
ABalpa	88	-15.179775336113517	-7.184161953230093	-1.7781634618367514	2.3399999141693115	15	15	-1	-1
Ca	88	5.08800799316358	7.375750043165651	2.314805635072913	2.5799999237060547	17	17	-1	-1
ABarpp	88	-3.8537532328954955	7.849554766432381	-6.639908829054148	2.3399999141693115	19	19	-1	-1
ABplaa	88	-12.718180645754229	-2.7500022179272015	6.26166107628527	2.4600000381469727	23	23	-1	-1
MSpp	88	3.4173668102528096	2.189318647516619	-6.783215418173297	1.7999999523162842	24	24	-1	-1
MSaa	88	-9.414964943469922	-7.696746186309636	-1.541062131230198	1.7400000095367432	26	26	-1	-1
Cp	88	17.649743082203702	2.463732164902649	4.091905419142206	2.5799999237060547	28	28	-1	-1
ABarap	88	-12.726562220146056	6.024399933842974	3.874237162761227	2.5199999809265137	29	29	-1	-1
ABprap	88	2.2104572210860076	13.125970155876104	0.1081864684878	2.4600000381469727	30	30	-1	-1
ABprpa	88	4.804971157108111	8.970292154341376	-7.702046396550321	2.3399999141693115	33	33	-1	-1
ABplap	88	-6.030482207928115	3.8229205068850725	3.6292909980026926	2.4600000381469727	34	34	-1	-1
MSap	88	-0.6756254092894639	-11.26856512283355	-0.2534092539837487	1.9199999570846558	37	37	-1	-1
D	88	22.57622101591896	1.320972948144366	-1.7940707495469388	2.0399999618530273	40	40	-1	-1
ABplpa	88	3.7466383547430366	-10.96793562810649	6.811015990561687	2.3399999141693115	41	41	-1	-1
ABarpa	88	-9.766412862821602	-0.044525326533206844	-4.0866460250170205	2.2200000286102295	42	42	-1	-1
ABprpp	88	14.132852673006052	5.311793156453617	-3.480896486703328	2.2200000286102295	45	45	-1	-1
Ea	88	3.834284103964585	-1.8670017276637396	1.1549294009937827	2.6399998664855957	47	47	-1	-1
Ep	89	11.939870291321933	-2.0081232354091183	4.193688073003841	2.879999876022339	0	0	-1	-1
P4	89	19.910559899714013	-7.860655752674635	-1.409959567215179	1.7400000095367432	2	2	-1	-1
ABplpp	89	1.6323078091457108	-0.052573203841554506	7.903199499306676	2.5199999809265137	3	3	-1	-1
ABalaa	89	-20.39571559420618	-2.2084095435290223	3.094859577619247	2.3399999141693115	4	4	-1	-1
ABaraa	89	-14.07177895524333	6.561352015508321	-5.803679644991674	2.3999998569488525	5	5	-1	-1
ABalap	89	-17.109190743222317	-0.18949766599731366	-3.3333243085670476	2.2200000286102295	6	6	-1	-1
ABpraa	89	-7.818914254852691	11.566148297362671	-1.8610669471170247	2.3399999141693115	9	9	-1	-1
ABalpp	89	-7.305678617719852	-7.876257775886105	6.9732250500440305	2.4600000381469727	13	13	-1	-1
MSpa	89	-1.71166093707716	-4.537905883929774	-1.4470819489876683	1.8600000143051147	14	14	-1	-1
ABalpa	89	-14.73582770076477	-6.896515012334048	-1.8685499740318694	2.3399999141693115	15	15	-1	-1
Ca	89	5.072111596720223	7.488574268922406	2.277149320612067	2.5799999237060547	17	17	-1	-1
ABarpp	89	-4.339887145845553	7.742791506249436	-7.136975639464542	2.3399999141693115	19	19	-1	-1
ABplaa	89	-13.0881309075098	-2.7624713574859294	5.9980679846680065	2.3999998569488525	23	23	-1	-1
MSpp	89	3.3938283849592383	2.1785836041943796	-7.57025461592945	1.7999999523162842	24	24	-1	-1
MSaa	89	-9.311926232854413	-7.568422338207247	-1.5824869165094007	1.7400000095367432	26	26	-1	-1
Cp	89	17.768678189262566	2.4792317872482825	4.088136948323849	2.6399998664855957	28	28	-1	-1
ABarap	89	-12.411943176570768	6.251782481592974	3.2754784277006452	2.5199999809265137	29	29	-1	-1
ABprap	89	2.3189988434302777	13.096705007421328	-0.40772269601437605	2.4600000381469727	30	30	-1	-1
ABprpa	89	4.977098365225806	8.489730102859577	-8.067330303209113	2.3399999141693115	33	33	-1	-1
ABplap	89	-5.657780490308162	3.756595148165217	3.6556419000084697	2.4600000381469727	34	34	-1	-1
MSap	89	-0.4876018047284126	-11.861951400072105	-0.5810368461816946	1.9199999570846558	37	37	-1	-1
D	89	22.513229465783304	0.7306171536927146	-2.3890599041805047	2.0399999618530273	40	40	-1	-1
ABplpa	89	3.7466383547430366	-10.96793562810649	6.811015990561687	2.4600000381469727	41	41	-1	-1
ABarpa	89	-9.628829903455	-0.22064442822291297	-4.290000370986018	2.3999998569488525	42	42	-1	-1
ABprpp	89	14.061606755277257	4.957820856837717	-3.3641590725024337	2.2200000286102295	45	45	-1	-1
Ea	89	3.8370355598289656	-1.9457962259423232	0.9176872113822958	2.6399998664855957	47	47	-1	-1
Ep	90	11.498080076199797	-1.3329119771050728	4.491196292377654	2.879999876022339	0	0	-1	-1
P4	90	19.66718677386752	-7.734066000808735	-0.9279382463554922	1.7999999523162842	2	2	-1	-1
ABplpp	90	1.4103339914713362	-0.19639667428957708	7.948392755404235	2.5199999809265137	3	3	-1	-1
ABalaa	90	-20.26363554656834	-2.2269396486615607	3.365989610873224	2.3399999141693115	4	4	-1	-1
ABaraa	90	-14.17756912172322	6.511822665684515	-5.525012670100985	2.3999998569488525	5	5	-1	-1
ABalap	90	-17.1119421990867	-0.11070316771873001	-3.09608211895556	2.2200000286102295	6	6	-1	-1
ABpraa	90	-8.091328717721517	11.8395920024635	-1.6916004447905166	2.3399999141693115	9	9	-1	-1
ABalpp	90	-7.321575014163208	-7.76343355012935	6.935568735583185	2.4600000381469727	13	13	-1	-1
MSpa	90	-2.068466258253756	-4.584404750966675	-1.435776536532599	1.9199999570846558	14	14	-1	-1
ABalpa	90	-14.688750850177627	-6.8750449256895685	-0.2944715785195644	2.3399999141693115	15	15	-1	-1
Ca	90	5.074863052584603	7.409779770643823	2.0399071310005805	2.5799999237060547	17	17	-1	-1
ABarpp	90	-3.6449243558000965	8.027407964358574	-6.960000589224039	2.3999998569488525	19	19	-1	-1
ABplaa	90	-12.95605085987196	-2.7810014626184683	6.269198017921982	2.4600000381469727	23	23	-1	-1
MSpp	90	3.3066860707870855	1.9374355303352342	-7.4911735161894	1.9199999570846558	24	24	-1	-1
MSaa	90	-9.327822629297769	-7.455598112450492	-1.6201432309702466	1.7999999523162842	26	26	-1	-1
Cp	90	17.919406089208145	2.2690829580804044	4.159681106427184	2.6399998664855957	28	28	-1	-1
ABarap	90	-12.139528713701944	5.978338776492145	3.106011925374138	2.5199999809265137	29	29	-1	-1
ABprap	90	2.081128629312547	13.06570576273006	-0.400185754377663	2.4600000381469727	30	30	-1	-1
ABprpa	90	4.971595453497045	8.647319099416745	-7.59284592398614	2.2200000286102295	33	33	-1	-1
ABplap	90	-5.332767962018279	4.028742466715628	3.569023858631708	2.5199999809265137	34	34	-1	-1
MSap	90	-0.4059624022850207	-11.463214329655791	-0.18563356669876985	2.0399999618530273	37	37	-1	-1
D	90	22.679853762172243	0.40764409876808094	-2.279859431616323	2.0399999618530273	40	40	-1	-1
ABplpa	90	3.519161625339901	-10.954170101997345	7.330693625882219	2.3999998569488525	41	41	-1	-1
ABarpa	90	-9.34051904414282	-0.6069123590804966	-4.421810558851679	2.3999998569488525	42	42	-1	-1
ABprpp	90	14.318124821702725	4.797201377493644	-3.5712818892897875	2.1599998474121094	45	45	-1	-1
Ea	90	3.763038186235789	-2.2209740272796403	1.2716668151946773	2.700000047683716	47	47	-1	-1
Ep	91	11.519479384371913	-1.6033251994189963	4.054368227615527	2.879999876022339	0	0	-1	-1
P4	91	19.786121880926384	-7.718566378463102	-0.9317067171738485	1.7400000095367432	2	2	-1	-1
ABplpp	91	1.6641006020324234	-0.27822165535506604	7.978512128228368	2.5199999809265137	3	3	-1	-1
ABalaa	91	-20.379819197762824	-2.321233769285778	3.1325158920800935	2.3399999141693115	4	4	-1	-1
ABaraa	91	-13.923802511162133	6.4299976846190265	-5.494893297276852	2.3999998569488525	5	5	-1	-1
ABalap	91	-17.505449189241	-0.8156172841636257	-3.1299688529893914	2.2799999713897705	6	6	-1	-1
ABpraa	91	-8.551172749513622	11.66476928732421	-1.638870247056245	2.3999998569488525	9	9	-1	-1
ABalpp	91	-6.964769692986612	-7.7169346830924495	6.924263323128116	2.5199999809265137	13	13	-1	-1
MSpa	91	-2.2323390987783105	-4.340226194320625	-1.782219198708268	1.9199999570846558	14	14	-1	-1
ABalpa	91	-14.368034859235808	-7.846904071975411	-1.812078589593301	2.3399999141693115	15	15	-1	-1
Ca	91	5.08800799316358	7.375750043165651	2.314805635072913	2.6399998664855957	17	17	-1	-1
ABarpp	91	-3.901442422225564	8.188027443702648	-6.752877772436687	2.3999998569488525	19	19	-1	-1
ABplaa	91	-12.837115752813094	-2.7655018402728353	6.265429547103626	2.4600000381469727	23	23	-1	-1
MSpp	91	2.90219156028042	2.2294093405686013	-7.59283704711687	1.9799998998641968	24	24	-1	-1
MSaa	91	-8.9337216035057	-7.79233669348427	-2.030620393726598	1.8600000143051147	26	26	-1	-1
Cp	91	17.821870290321392	1.9831701134208481	3.7266215124834132	2.6399998664855957	28	28	-1	-1
ABarap	91	-12.293008069511902	6.267282103938607	3.2717099568822885	2.5199999809265137	29	29	-1	-1
ABprap	91	2.081128629312547	13.06570576273006	-0.400185754377663	2.4600000381469727	30	30	-1	-1
ABprpa	91	4.984740394076021	8.61328937193857	-7.317947419913807	2.3399999141693115	33	33	-1	-1
ABplap	91	-5.583783116714985	4.031772949502534	3.3016622961960884	2.4600000381469727	34	34	-1	-1
MSap	91	-0.4114653140137816	-11.305625333098625	0.28885081252420397	2.0399999618530273	37	37	-1	-1
D	91	22.558167199248995	0.4709389747010312	-2.03884877118648	1.9799998998641968	40	40	-1	-1
ABplpa	91	3.8787184023808776	-10.98646573323903	7.082146023815663	2.3999998569488525	41	41	-1	-1
ABarpa	91	-9.848052265264995	-0.4432623969495191	-4.482049304499946	2.3999998569488525	42	42	-1	-1
ABprpp	91	14.43981138462597	4.7339065015606945	-3.8122925497196305	2.1599998474121094	45	45	-1	-1
Ea	91	3.5092715756747017	-2.1391490462141514	1.241547442370544	2.6399998664855957	47	47	-1	-1
Ep	92	11.535375780815269	-1.7161494251757516	4.092024542076372	2.93999981880188	0	0	-1	-1
P4	92	19.519210329786322	-7.602711669919439	-1.2367245940703149	1.7999999523162842	2	2	-1	-1
ABplpp	92	1.648204205589067	-0.16539742959831027	7.940855813767522	2.5199999809265137	3	3	-1	-1
ABalaa	92	-20.353529316604874	-2.389293224242122	3.682312900224759	2.3999998569488525	4	4	-1	-1
ABaraa	92	-14.137521961243365	6.049790719335253	-6.161426610013754	2.4600000381469727	5	5	-1	-1
ABalap	92	-17.53999343799209	-0.5111743343715309	-2.9680392922995966	2.1599998474121094	6	6	-1	-1
ABpraa	92	-8.773146567187995	11.52094581687619	-1.593676990958686	2.3999998569488525	9	9	-1	-1
ABalpp	92	-7.284279309547734	-8.146670998200028	6.536396985281903	2.5199999809265137	13	13	-1	-1
MSpa	92	-2.235090554642691	-4.261431696042042	-1.544977009096781	1.9199999570846558	14	14	-1	-1
ABalpa	92	-14.991751731552467	-7.777548230468649	-2.1057910540346976	2.4600000381469727	15	15	-1	-1
Ca	92	5.32037529555255	7.564338284414085	2.7817530726591735	2.6399998664855957	17	17	-1	-1
ABarpp	92	-3.4783000594111626	7.704434909433941	-6.850800116659858	2.4600000381469727	19	19	-1	-1
ABplaa	92	-12.477558975772117	-2.797797471514518	6.01688194503707	2.5199999809265137	23	23	-1	-1
MSpp	92	3.153206714977127	2.2263788577816968	-7.32547548468125	1.9199999570846558	24	24	-1	-1
MSaa	92	-9.290526924682297	-7.83883556052117	-2.0193149812715285	1.8600000143051147	26	26	-1	-1
Cp	92	18.226364800828062	1.6911963031874815	3.828285043410882	2.6399998664855957	28	28	-1	-1
ABarap	92	-12.293008069511902	6.267282103938607	3.2717099568822885	2.5199999809265137	29	29	-1	-1
ABprap	92	1.7298262198647114	12.861617899135991	-0.8633647211455675	2.4600000381469727	30	30	-1	-1
ABprpa	92	5.764688078067019	8.176195704706767	-7.427175176592048	2.3399999141693115	33	33	-1	-1
ABplap	92	-5.9433398937559625	4.064068580744217	3.5502098982626444	2.4600000381469727	34	34	-1	-1
MSap	92	-0.4246102545927574	-11.271595605620453	0.013952308451871342	1.9799998998641968	37	37	-1	-1
D	92	22.34444774916776	0.09073200941725834	-2.705382083923381	2.0399999618530273	40	40	-1	-1
ABplpa	92	3.5219130812042816	-11.03296460027593	7.093451436270732	2.3999998569488525	41	41	-1	-1
ABarpa	92	-10.070026082939368	-0.5870858673975412	-4.436856048402388	2.3999998569488525	42	42	-1	-1
ABprpp	92	14.807010190517163	4.825170139398006	-3.31145726849088	2.1599998474121094	45	45	-1	-1
Ea	92	3.514162148660536	-1.9367952788565725	2.2281725152773375	2.6399998664855957	47	47	-1	-1
Ep	93	11.184073371367433	-1.9202372887698187	3.628845575308468	2.879999876022339	0	0	-1	-1
P4	93	19.548251666808653	-7.749565623154368	-0.9241697755371359	1.7999999523162842	2	2	-1	-1
ABplpp	93	1.1779666890823666	-0.3849849155380105	7.481445317817974	2.5199999809265137	3	3	-1	-1
ABalaa	93	-19.92274492494026	-2.7493264894318328	4.333773439296893	2.3999998569488525	4	4	-1	-1
ABaraa	93	-14.230167187144279	5.966231642033276	-5.607861131050731	2.3999998569488525	5	5	-1	-1
ABalap	93	-17.373369141603156	-0.8341473892961644	-2.8588388197354146	2.1599998474121094	6	6	-1	-1
ABpraa	93	-8.764892199594852	11.284562322040438	-2.3054035597931466	2.3399999141693115	9	9	-1	-1
ABalpp	93	-7.080953344181096	-7.811228803716668	6.690789604334985	2.5199999809265137	13	13	-1	-1
MSpa	93	-2.385818454588269	-4.051282866874164	-1.6165211672001165	1.9799998998641968	14	14	-1	-1
ABalpa	93	-14.735233665127	-7.9381677098127215	-2.312913870822051	2.3999998569488525	15	15	-1	-1
Ca	93	5.563748421399041	7.437748532548184	2.299731751799487	2.6399998664855957	17	17	-1	-1
ABarpp	93	-3.5204863370124704	7.8853185901470395	-7.43825343926537	2.4600000381469727	19	19	-1	-1
ABplaa	93	-12.429869786442048	-3.136270148784785	6.1298508884196075	2.4600000381469727	23	23	-1	-1
MSpp	93	3.2721418220359926	2.2418784801273297	-7.3292439554996065	1.9799998998641968	24	24	-1	-1
MSaa	93	-9.206136066374523	-7.518892988383442	-1.8611538914000898	1.7999999523162842	26	26	-1	-1
Cp	93	17.85641453907249	1.6787271636287533	3.564691951793619	2.700000047683716	28	28	-1	-1
ABarap	93	-12.324800862398616	6.4929305554521175	3.1963973279605966	2.5799999237060547	29	29	-1	-1
ABprap	93	1.9835928304257986	12.779792918070504	-0.8332453483214346	2.4600000381469727	30	30	-1	-1
ABprpa	93	5.376089964003711	8.355345289183376	-7.49118239305867	2.3999998569488525	33	33	-1	-1
ABplap	93	-5.769055265411656	4.546364728462507	3.392047698782547	2.4600000381469727	34	34	-1	-1
MSap	93	-0.667983380439249	-11.145005853754554	0.49597362931155775	2.0399999618530273	37	37	-1	-1
D	93	22.370737630325713	0.022672554460914318	-2.1555850757787156	1.9799998998641968	40	40	-1	-1
ABplpa	93	3.246747162471077	-10.680726396896517	7.500160128208727	2.4600000381469727	41	41	-1	-1
ABarpa	93	-10.072777538803747	-0.5082913691189577	-4.1996138587909	2.3999998569488525	42	42	-1	-1
ABprpp	93	14.5400986393771	4.941024847941667	-3.616475145387346	2.1599998474121094	45	45	-1	-1
Ea	93	3.4407771138102854	-2.571915844108635	1.1210426669599516	2.6399998664855957	47	47	-1	-1
Ep	94	11.049241867865211	-1.8229126853586972	3.5949577316659784	2.93999981880188	0	0	-1	-1
P4	94	19.780618969197622	-7.560977381905934	-0.4572223379508751	1.8600000143051147	2	2	-1	-1
ABplpp	94	1.4262303879146925	-0.3092209000463324	7.986049069865081	2.5199999809265137	3	3	-1	-1
ABalaa	94	-19.875055735610193	-3.0877991667020996	4.446742382679432	2.3999998569488525	4	4	-1	-1
ABaraa	94	-14.478430885976604	5.890467626541597	-6.1124648830978385	2.4600000381469727	5	5	-1	-1
ABalap	94	-17.235786182236556	-1.0102664909858703	-3.0621931657044126	2.2200000286102295	6	6	-1	-1
ABpraa	94	-8.394941937839281	11.297031461599163	-2.041810468175883	2.3399999141693115	9	9	-1	-1
ABalpp	94	-6.927473988371138	-8.100172131163127	6.525091572826834	2.5199999809265137	13	13	-1	-1
MSpa	94	-2.0635573821627653	-3.7003410500451683	-1.465897018965391	1.9799998998641968	14	14	-1	-1
ABalpa	94	-14.74073657685576	-7.780578713255554	-1.8384294915990773	2.4600000381469727	15	15	-1	-1
Ca	94	5.1537509991636155	7.887311339338718	2.672552600094992	2.6399998664855957	17	17	-1	-1
ABarpp	94	-3.4415983904334584	8.362850158841937	-6.805607970170958	2.3999998569488525	19	19	-1	-1
ABplaa	94	-12.059919524686475	-3.123801009226057	6.393443980036872	2.5199999809265137	23	23	-1	-1
MSpp	94	3.1691031114204833	2.1135546320249405	-7.287819170220404	1.9199999570846558	24	24	-1	-1
MSaa	94	-9.222032462817879	-7.406068762626687	-1.8988102058609357	1.8600000143051147	26	26	-1	-1
Cp	94	17.98849458671033	1.6601970584962147	3.8358219850475948	2.700000047683716	28	28	-1	-1
ABarap	94	-12.459632365900838	6.590255158863242	3.1625094843181074	2.5799999237060547	29	29	-1	-1
ABprap	94	1.920007244652373	13.231089821097527	-0.9838706061648184	2.4600000381469727	30	30	-1	-1
ABprpa	94	5.513672923370313	8.17922618749367	-7.694536739027668	2.3399999141693115	33	33	-1	-1
ABplap	94	-5.887990372470521	4.530865106116873	3.395816169600904	2.5199999809265137	34	34	-1	-1
MSap	94	-0.5386547886657883	-11.084741460608507	1.0043458521770212	2.0999999046325684	37	37	-1	-1
D	94	22.254553979131227	-0.07162156616330273	-2.389058794571846	1.9799998998641968	40	40	-1	-1
ABplpa	94	3.352537328950967	-10.631197047072714	7.221493153318038	2.3999998569488525	41	41	-1	-1
ABarpa	94	-9.57563780239617	-0.7167061020503471	-4.6515158068264535	2.3999998569488525	42	42	-1	-1
ABprpp	94	14.698468568172892	4.854435287852784	-2.795548103988704	2.2200000286102295	45	45	-1	-1
Ea	94	3.6441030791769236	-2.2364736496252737	1.2754352860130336	2.700000047683716	47	47	-1	-1
Ep	95	11.017449074978497	-1.5972642338451857	3.5196451027442865	2.879999876022339	0	0	-1	-1
P4	95	19.677580258582115	-7.689301230008323	-0.4157975526716724	1.7999999523162842	2	2	-1	-1
ABplpp	95	1.2913988844124709	-0.21189629663521004	7.952161226222591	2.5799999237060547	3	3	-1	-1
ABalaa	95	-19.89095213205355	-2.9749749409453443	4.409086068218586	2.3999998569488525	4	4	-1	-1
ABaraa	95	-14.02133831004888	6.14408483995947	-5.927952891220623	2.3999998569488525	5	5	-1	-1
ABalap	95	-17.27308188685203	-0.6270290429151916	-2.6630214154031306	2.3399999141693115	6	6	-1	-1
ABpraa	95	-8.379045541395925	11.184207235842408	-2.004154153715037	2.3399999141693115	9	9	-1	-1
ABalpp	95	-7.257989428389783	-8.214730453156374	7.086193993426569	2.5199999809265137	13	13	-1	-1
MSpa	95	-2.1610931810495133	-3.9862538947047246	-1.8989566129091626	1.9799998998641968	14	14	-1	-1
ABalpa	95	-14.878319536222362	-7.604459611565848	-1.6350751456300805	2.5199999809265137	15	15	-1	-1
Ca	95	5.386118301552585	8.075899580587151	3.1395000376812523	2.6399998664855957	17	17	-1	-1
ABarpp	95	-3.3095183427956174	8.344320053709398	-6.534477936916981	2.3999998569488525	19	19	-1	-1
ABplaa	95	-12.059919524686475	-3.123801009226057	6.393443980036872	2.5199999809265137	23	23	-1	-1
MSpp	95	3.0874637089770913	1.7148175616086285	-7.683222449703329	2.0399999618530273	24	24	-1	-1
MSaa	95	-9.12174520806675	-7.198950416245713	-1.7029928015286515	1.9199999570846558	26	26	-1	-1
Cp	95	18.263660505443536	1.3079588551168029	3.4291132931096002	2.700000047683716	28	28	-1	-1
ABarap	95	-12.279863128932927	6.233252376460435	3.546608460954621	2.5199999809265137	29	29	-1	-1
ABprap	95	2.025797411132263	13.280619170921332	-1.2625375810555077	2.4600000381469727	30	30	-1	-1
ABprpa	95	5.257154856944846	8.339845666837743	-7.487413922240314	2.3399999141693115	33	33	-1	-1
ABplap	95	-5.742765384253704	4.478305273506162	3.9418447069272124	2.4600000381469727	34	34	-1	-1
MSap	95	-0.8318745240689597	-11.58253723067243	1.1662765224754748	2.0999999046325684	37	37	-1	-1
D	95	22.408033334941184	-0.3605648936097645	-2.5547568260799967	1.9799998998641968	40	40	-1	-1
ABplpa	95	3.5690082348965806	-10.329784580067521	7.650784276443453	2.3999998569488525	41	41	-1	-1
ABarpa	95	-9.594285654703906	-0.5250873780150076	-4.451929931675813	2.4600000381469727	42	42	-1	-1
ABprpp	95	14.547740668227314	5.064584117020662	-2.8670922620920396	2.0999999046325684	45	45	-1	-1
Ea	95	3.4248807173669293	-2.4590916183518794	1.0833863524991056	2.700000047683716	47	47	-1	-1
Ep	96	10.935809672535106	-1.9960013042614975	3.1242418232613614	2.879999876022339	0	0	-1	-1
P4	96	19.66168386213876	-7.576477004251568	-0.4534538671325188	1.7400000095367432	2	2	-1	-1
ABplpp	96	1.1752152332179862	-0.306190417259427	7.718687507429461	2.5199999809265137	3	3	-1	-1
ABalaa	96	-19.856407883302456	-3.2794178907374394	4.247156507528791	2.3999998569488525	4	4	-1	-1
ABaraa	96	-13.625079864030198	6.770204458125782	-6.13130834679828	2.3999998569488525	5	5	-1	-1
ABalap	96	-17.566283319150042	-0.4431148794151867	-3.5178363004442623	2.2799999713897705	6	6	-1	-1
ABpraa	96	-8.265613346065821	11.357295854745209	-1.5334382453104203	2.3399999141693115	9	9	-1	-1
ABalpp	96	-7.268382913104378	-8.259495223956785	6.574053299742749	2.5199999809265137	13	13	-1	-1
MSpa	96	-2.4176112474749814	-3.825634415360652	-1.6918337961218084	2.0399999618530273	14	14	-1	-1
ABalpa	96	-15.145231087362424	-7.488604903022187	-1.9400930225265463	2.4600000381469727	15	15	-1	-1
Ca	96	5.642636367978053	7.915280101243079	2.932377220893899	2.700000047683716	17	17	-1	-1
ABarpp	96	-3.290870490487881	8.15270132967406	-6.734063812067623	2.4600000381469727	19	19	-1	-1
ABplaa	96	-12.313686135247563	-3.0419760281605686	6.363324607212738	2.5199999809265137	23	23	-1	-1
MSpp	96	2.8122977902438873	2.067055764988041	-7.2765137577653345	2.0399999618530273	24	24	-1	-1
MSaa	96	-9.428109884048897	-7.662716458831464	-1.8159606353025306	1.9199999570846558	26	26	-1	-1
Cp	96	18.047189599497923	1.0065463881116132	2.999822169984186	2.700000047683716	28	28	-1	-1
ABarap	96	-12.54952613593737	6.427901583282679	3.4788327736696423	2.5199999809265137	29	29	-1	-1
ABprap	96	1.9227587005167535	13.152295322818944	-1.221112795776305	2.4600000381469727	30	30	-1	-1
ABprpa	96	5.125074809307003	8.35837577197028	-7.75854395549429	2.3999998569488525	33	33	-1	-1
ABplap	96	-5.824404786697096	4.079568203089851	3.5464414274442877	2.4600000381469727	34	34	-1	-1
MSap	96	-0.4065747410279471	-11.103271565741048	1.2754758854309975	2.1599998474121094	37	37	-1	-1
D	96	22.52696844200005	-0.34506527126413156	-2.5585252968983534	2.0399999618530273	40	40	-1	-1
ABplpa	96	3.7937335084353356	-10.264755607898083	7.368348830734407	2.3999998569488525	41	41	-1	-1
ABarpa	96	-9.834907324686016	-0.47729212442769087	-4.207150800427613	2.3399999141693115	42	42	-1	-1
ABprpp	96	14.447453413476186	4.857465770639689	-3.062909666424324	2.0999999046325684	45	45	-1	-1
Ea	96	3.276904273285732	-2.3277372874625852	0.7746000047842831	2.700000047683716	47	47	-1	-1
Ep	97	10.547211558471796	-1.8168517197848866	3.0602346067947384	2.879999876022339	0	0	-1	-1
P4	97	19.54274875507989	-7.591976626597201	-0.4496853963141625	1.7999999523162842	2	2	-1	-1
ABplpp	97	1.1911116296613424	-0.41901464301618274	7.756343821890307	2.5799999237060547	3	3	-1	-1
ABalaa	97	-19.72157637980023	-3.3767424941485618	4.28104435117128	2.3999998569488525	4	4	-1	-1
ABaraa	97	-13.606432011722461	6.578585734090443	-6.33089422194892	2.3399999141693115	5	5	-1	-1
ABalap	97	-17.600827567901135	-0.13867192962309194	-3.355906739754468	2.3399999141693115	6	6	-1	-1
ABpraa	97	-8.535276353070264	11.551945061567455	-1.6012139325953991	2.3999998569488525	9	9	-1	-1
ABalpp	97	-6.898432651348806	-8.247026084398057	6.837646391360012	2.5199999809265137	13	13	-1	-1
MSpa	97	-2.7585201722082213	-3.984957508154308	-1.6428720692058931	2.0399999618530273	14	14	-1	-1
ABalpa	97	-15.113438294475712	-7.7142533545357	-1.8647803936048541	2.3999998569488525	15	15	-1	-1
Ca	97	5.89640297853914	7.833455120177591	2.962496593718032	2.700000047683716	17	17	-1	-1
ABarpp	97	-3.259077697601168	7.927052878160548	-6.658751183145931	2.3999998569488525	19	19	-1	-1
ABplaa	97	-11.787505061817651	-3.3972447143268854	6.223977477710364	2.5199999809265137	23	23	-1	-1
MSpp	97	2.574427576126156	2.036056520296774	-7.268976816128622	1.9799998998641968	24	24	-1	-1
MSaa	97	-9.33057408516215	-7.376803614171909	-1.3829010413587595	1.8600000143051147	26	26	-1	-1
Cp	97	17.709032130629062	0.768428797039374	2.8115417072886144	2.819999933242798	28	28	-1	-1
ABarap	97	-12.396046780127412	6.138958255836219	3.313134742161491	2.5199999809265137	29	29	-1	-1
ABprap	97	1.9227587005167535	13.152295322818944	-1.221112795776305	2.4600000381469727	30	30	-1	-1
ABprpa	97	5.046186862727992	7.880844203275386	-8.391189424588703	2.2799999713897705	33	33	-1	-1
ABplap	97	-5.9910290830860315	4.402541258014484	3.4372409548801057	2.4600000381469727	34	34	-1	-1
MSap	97	-0.3533826399691174	-11.59933323956848	0.913960449590562	2.1599998474121094	37	37	-1	-1
D	97	22.58231796328549	0.1217312541085247	-2.712919025560094	2.0399999618530273	40	40	-1	-1
ABplpa	97	4.031603722553066	-10.233756363206815	7.360811889097693	2.3999998569488525	41	41	-1	-1
ABarpa	97	-9.766412862821602	-0.044525326533206844	-4.0866460250170205	2.4600000381469727	42	42	-1	-1
ABprpp	97	14.566388520535051	4.872965392985323	-3.066678137242681	2.1599998474121094	45	45	-1	-1
Ea	97	3.0307796915748595	-2.1223530373181014	1.4938635152554567	2.700000047683716	47	47	-1	-1
Ep	98	10.544460102607417	-1.738057221506303	3.297476796406225	2.93999981880188	0	0	-1	-1
P4	98	19.999841331007616	-7.338359413179326	-0.2651734044369469	1.7400000095367432	2	2	-1	-1
ABplpp	98	0.786617119154677	-0.12704083278281564	7.654680290962839	2.5799999237060547	3	3	-1	-1
ABalaa	98	-20.226358145058025	-3.2918870302961674	3.9835634159115276	2.3999998569488525	4	4	-1	-1
ABaraa	98	-13.596038527007867	6.623350504890855	-5.8187535282651	2.4600000381469727	5	5	-1	-1
ABalap	98	-17.650674177457812	-0.7630574515529154	-3.6759973903157004	2.3399999141693115	6	6	-1	-1
ABpraa	98	-8.432237642454757	11.680268909669843	-1.6426387178746014	2.3999998569488525	9	9	-1	-1
ABalpp	98	-6.811290337176652	-8.005878010538911	6.7585652916199646	2.5199999809265137	13	13	-1	-1
MSpa	98	-2.8221057579816464	-3.5336606051272854	-1.7934973270492773	1.9799998998641968	14	14	-1	-1
ABalpa	98	-14.962710394530134	-7.924402183703577	-1.7932362355015186	2.3999998569488525	15	15	-1	-1
Ca	98	5.883258037960164	7.867484847655763	2.6875980896456992	2.700000047683716	17	17	-1	-1
ABarpp	98	-2.886375979981216	7.860727519440691	-6.6324002811401535	2.4600000381469727	19	19	-1	-1
ABplaa	98	-11.919585109455491	-3.378714609194347	5.9528474444563875	2.5199999809265137	23	23	-1	-1
MSpp	98	2.7383004166507097	1.7918779636507238	-6.922534153952953	1.9799998998641968	24	24	-1	-1
MSaa	98	-9.327822629297769	-7.455598112450492	-1.6201432309702466	1.9799998998641968	26	26	-1	-1
Cp	98	17.975943681769124	0.6525740884957129	3.1165595841850804	2.700000047683716	28	28	-1	-1
ABarap	98	-12.192720814760774	6.47440045031958	3.467527361214573	2.5799999237060547	29	29	-1	-1
ABprap	98	1.476059609303624	12.94344288020148	-0.8934840939697013	2.4600000381469727	30	30	-1	-1
ABprpa	98	5.210059703252546	7.636665646629335	-8.044746762413034	2.2799999713897705	33	33	-1	-1
ABplap	98	-6.062275000814828	4.048568958398584	3.5539783690810007	2.4600000381469727	34	34	-1	-1
MSap	98	-0.28763963396908154	-11.087771943395415	1.2717074146126413	2.1599998474121094	37	37	-1	-1
D	98	22.785643928652124	0.45717344859188647	-2.558526406507012	2.0399999618530273	40	40	-1	-1
ABplpa	98	3.777837111991979	-10.151931382141328	7.330692516273561	2.3999998569488525	41	41	-1	-1
ABarpa	98	-9.618436418740405	-0.17587965742250145	-3.777859677302198	2.3999998569488525	42	42	-1	-1
ABprpp	98	14.685323627593917	4.888465015330956	-3.070446608061037	2.2200000286102295	45	45	-1	-1
Ea	98	2.9014510998013985	-2.182617430464146	0.9854912923899934	2.700000047683716	47	47	-1	-1
Ep	99	10.306589888489686	-1.7690564661975694	3.305013738042938	2.879999876022339	0	0	-1	-1
P4	99	19.53999729921551	-7.513182128318617	-0.21244320670267536	1.7999999523162842	2	2	-1	-1
ABplpp	99	0.8606144927478541	0.1481369685545011	7.3007006871504565	2.5799999237060547	3	3	-1	-1
ABalaa	99	-20.06248530453347	-3.536065586942217	4.330006078087196	2.3999998569488525	4	4	-1	-1
ABaraa	99	-13.387209649912467	6.801203702817048	-6.138845288434991	2.3999998569488525	5	5	-1	-1
ABalap	99	-17.972935249883317	-1.1139992683819098	-3.8266215385504263	2.3399999141693115	6	6	-1	-1
ABpraa	99	-8.754498714880258	11.329327092840849	-1.793262866109327	2.3399999141693115	9	9	-1	-1
ABalpp	99	-7.183992054796605	-7.9395526518190565	6.732214389614187	2.5199999809265137	13	13	-1	-1
MSpa	99	-2.7903129650949343	-3.7593090566407965	-1.7181846981275852	2.0399999618530273	14	14	-1	-1
ABalpa	99	-15.052604164566667	-8.086755759284138	-1.4769129461499833	2.3999998569488525	15	15	-1	-1
Ca	99	5.883258037960164	7.867484847655763	2.6875980896456992	2.700000047683716	17	17	-1	-1
ABarpp	99	-2.6457543099991043	7.812932265853375	-6.877179412388353	2.4600000381469727	19	19	-1	-1
ABplaa	99	-12.191999572324315	-3.1052709040935182	6.122313946782895	2.5199999809265137	23	23	-1	-1
MSpp	99	2.775596121266183	1.408640515580045	-7.321705904254235	2.0399999618530273	24	24	-1	-1
MSaa	99	-9.446757736356634	-7.471097734796125	-1.61637476015189	1.9199999570846558	26	26	-1	-1
Cp	99	17.888801367596972	0.4114260146365679	3.195640683925129	2.819999933242798	28	28	-1	-1
ABarap	99	-11.970746997086401	6.618223920767601	3.422334105117014	2.5199999809265137	29	29	-1	-1
ABprap	99	1.1033578916836715	13.009768238921335	-0.9198349959754779	2.4600000381469727	30	30	-1	-1
ABprpa	99	5.220453187967141	7.6814304174297465	-7.532606068729215	2.3999998569488525	33	33	-1	-1
ABplap	99	-5.9592362901993186	4.176892806500972	3.512553583801798	2.4600000381469727	34	34	-1	-1
MSap	99	-0.17420743863897709	-10.914683324492614	1.7424233230172588	2.1599998474121094	37	37	-1	-1
D	99	22.63766748457093	0.5885277794811807	-2.8673127542218344	2.0399999618530273	40	40	-1	-1
ABplpa	99	3.5399668978742485	-10.182930626832594	7.338229457910273	2.4600000381469727	41	41	-1	-1
ABarpa	99	-9.702827277048176	-0.4958222295602295	-3.9360207671736367	2.3399999141693115	42	42	-1	-1
ABprpp	99	14.685323627593917	4.888465015330956	-3.070446608061037	2.2200000286102295	45	45	-1	-1
Ea	99	2.4257106715659367	-2.2446159198466797	1.0005651756634193	2.6399998664855957	47	47	-1	-1
Ep	100	10.277548551467353	-1.6222025129626418	2.992458919509759	2.879999876022339	0	0	-1	-1
P4	100	19.386517943405554	-7.224238800872154	-0.046745175194523814	1.7999999523162842	2	2	-1	-1
ABplpp	100	0.8606144927478541	0.1481369685545011	7.3007006871504565	2.5799999237060547	3	3	-1	-1
ABalaa	100	-19.72432783566461	-3.297947995869978	4.518286540782768	2.3999998569488525	4	4	-1	-1
ABaraa	100	-13.490248360527977	6.67287985471466	-6.0974205031557895	2.4600000381469727	5	5	-1	-1
ABalap	100	-17.988831646326673	-1.001175042625154	-3.8642778530112722	2.3399999141693115	6	6	-1	-1
ABpraa	100	-8.654211460129131	11.536445439221822	-1.5974454617770428	2.3999998569488525	9	9	-1	-1
ABalpp	100	-6.87978479904107	-8.438644808433395	6.6380605162093715	2.5799999237060547	13	13	-1	-1
MSpa	100	-3.0544730603706163	-3.7222488463757193	-2.260444764635538	2.0999999046325684	14	14	-1	-1
ABalpa	100	-14.759384429163497	-7.588959989220215	-1.6388436164484368	2.3999998569488525	15	15	-1	-1
Ca	100	6.174320353136725	7.4024224185195955	2.318545712168551	2.759999990463257	17	17	-1	-1
ABarpp	100	-2.6906920434647925	8.072610444845058	-7.227390545382379	2.4600000381469727	19	19	-1	-1
ABplaa	100	-12.025375275935382	-3.428243959018152	6.231514419347077	2.5199999809265137	23	23	-1	-1
MSpp	100	2.7383004166507097	1.7918779636507238	-6.922534153952953	1.9799998998641968	24	24	-1	-1
MSaa	100	-9.163949788773216	-7.699776669096542	-1.2737005687945775	1.9199999570846558	26	26	-1	-1
Cp	100	17.738073467651393	0.6215748438044465	3.1240965258217934	2.819999933242798	28	28	-1	-1
ABarap	100	-11.938954204199687	6.392575469254091	3.497646734038706	2.5799999237060547	29	29	-1	-1
ABprap	100	1.2513343357648692	12.87841390803204	-0.6110486482606552	2.5199999809265137	30	30	-1	-1
ABprpa	100	5.326243354447032	7.7309597672535535	-7.811273043619904	2.3399999141693115	33	33	-1	-1
ABplap	100	-5.581031660850605	3.95297845122395	3.0644201065846017	2.4600000381469727	34	34	-1	-1
MSap	100	0.06641423134313426	-10.96247857807993	1.4976441917690588	2.1599998474121094	37	37	-1	-1
D	100	22.53462877395542	0.46020393137879156	-2.825887968942632	1.9799998998641968	40	40	-1	-1
ABplpa	100	3.6271092120464012	-9.94178255297345	7.259148358170226	2.4600000381469727	41	41	-1	-1
ABarpa	100	-9.768570283048213	-1.0073835257332973	-4.293767732195716	2.3999998569488525	42	42	-1	-1
ABprpp	100	14.979137398634856	4.344608087916205	-3.6767411751496724	2.1599998474121094	45	45	-1	-1
Ea	100	2.2908791680637153	-2.1472913164355574	0.9666773320209296	2.6399998664855957	47	47	-1	-1
Ep	101	10.256149243295237	-1.3517892906487188	3.4292869842718874	2.93999981880188	0	0	-1	-1
P4	101	19.26483138048231	-7.160943924939204	0.19426548523531917	1.7999999523162842	2	2	-1	-1
ABplpp	101	0.8129253034177852	0.48660964582476773	7.187731743767918	2.5799999237060547	3	3	-1	-1
ABalaa	101	-19.711182895085635	-3.3319777233481496	4.7931850448551	2.4600000381469727	4	4	-1	-1
ABaraa	101	-13.561494278256774	6.318907555098759	-5.980683088954895	2.3999998569488525	5	5	-1	-1
ABalap	101	-18.203163435150834	-1.0214392439941813	-3.069701713618407	2.3399999141693115	6	6	-1	-1
ABpraa	101	-8.567069145956978	11.777593513080966	-1.676526561517091	2.3999998569488525	9	9	-1	-1
ABalpp	101	-6.557523726615566	-8.087702991604402	6.788684664444097	2.5199999809265137	13	13	-1	-1
MSpa	101	-3.083514397392949	-3.5753948931407913	-2.572999583168717	2.0999999046325684	14	14	-1	-1
ABalpa	101	-14.455177173407959	-8.088052145834554	-1.7329974898532523	2.4600000381469727	15	15	-1	-1
Ca	101	6.443983360141168	7.207773211697351	2.3863213994535304	2.759999990463257	17	17	-1	-1
ABarpp	101	-2.76744087292235	7.876227141786326	-6.63616875195851	2.5199999809265137	19	19	-1	-1
ABplaa	101	-11.874647375989804	-3.63839278818603	6.303058577450413	2.5199999809265137	23	23	-1	-1
MSpp	101	2.616613853727464	1.8551728395836742	-6.681523493523111	2.0399999618530273	24	24	-1	-1
MSaa	101	-9.140411363479645	-7.689041625774301	-0.4866613710384251	1.9199999570846558	26	26	-1	-1
Cp	101	17.500203253533662	0.5905755991131797	3.1316334674585065	2.819999933242798	28	28	-1	-1
ABarap	101	-12.057889311258553	6.377075846908458	3.5014152048570626	2.5799999237060547	29	29	-1	-1
ABprap	101	1.700784882842379	13.008471852370919	-1.1759195396787465	2.4600000381469727	30	30	-1	-1
ABprpa	101	5.796480870953732	7.950547253193252	-7.351862547670356	2.2799999713897705	33	33	-1	-1
ABplap	101	-5.9910290830860315	4.402541258014484	3.4372409548801057	2.4600000381469727	34	34	-1	-1
MSap	101	-0.17420743863897709	-10.914683324492614	1.7424233230172588	2.1599998474121094	37	37	-1	-1
D	101	22.40805163804634	0.3211450399541629	-3.571502381419582	1.9799998998641968	40	40	-1	-1
ABplpa	101	3.402383938507646	-10.00681152514289	7.541583803879271	2.3999998569488525	41	41	-1	-1
ABarpa	101	-10.064541474315762	-1.4263847975186363	-3.8945948722857753	2.3999998569488525	42	42	-1	-1
ABprpp	101	14.844305895132635	4.441932691327327	-3.710629018792162	2.0999999046325684	45	45	-1	-1
Ea	101	2.393917878679224	-2.0189674683331686	0.9252525467417272	2.700000047683716	47	47	-1	-1
Ep	102	10.253397787430856	-1.272994792370135	3.666529173883374	2.93999981880188	0	0	-1	-1
P4	102	19.233038587595598	-6.935295473425693	0.11895285631362729	1.9199999570846558	2	2	-1	-1
ABplpp	102	0.5197055680146141	-0.011186124239154882	7.349662414066372	2.5799999237060547	3	3	-1	-1
ABalaa	102	-19.846014398587858	-3.234653119937027	4.759297201212611	2.3999998569488525	4	4	-1	-1
ABaraa	102	-13.442559171197908	6.334407177444392	-5.984451559773252	2.3399999141693115	5	5	-1	-1
ABalap	102	-17.859503054553212	-0.9409106494791091	-3.355905630145809	2.3399999141693115	6	6	-1	-1
ABpraa	102	-8.305660506545674	11.819327801094472	-0.8970243053976517	2.3999998569488525	9	9	-1	-1
ABalpp	102	-6.644666040787719	-8.328851065463546	6.867765764184146	2.5199999809265137	13	13	-1	-1
MSpa	102	-2.8538985508683594	-3.308012153613774	-1.8688099559709694	2.0399999618530273	14	14	-1	-1
ABalpa	102	-14.455177173407959	-8.088052145834554	-1.7329974898532523	2.3999998569488525	15	15	-1	-1
Ca	102	6.4730246971635	7.060919258462423	2.698876217986709	2.759999990463257	17	17	-1	-1
ABarpp	102	-2.8359353347867664	7.443460343891839	-6.756673527369102	2.3999998569488525	19	19	-1	-1
ABplaa	102	-11.86425389127521	-3.593628017385619	6.815199271134231	2.5199999809265137	23	23	-1	-1
MSpp	102	2.6484066466141765	1.6295243880701626	-6.606210864601419	2.0399999618530273	24	24	-1	-1
MSaa	102	-9.452278951190552	-7.995218671802886	-0.12514482558933082	1.9199999570846558	26	26	-1	-1
Cp	102	17.02171136943382	0.6073716080092297	3.3839495403434188	2.0399999618530273	28	28	-1	-1
ABarap	102	-11.936202748335306	6.3137809709755075	3.260404544427219	2.5799999237060547	29	29	-1	-1
ABprap	102	1.8197199899012444	13.023971474716554	-1.1796880104971033	2.5199999809265137	30	30	-1	-1
ABprpa	102	5.677545763894867	7.935047630847619	-7.348094076852	2.2799999713897705	33	33	-1	-1
ABplap	102	-6.065026456679208	4.127363456677167	3.7912205586924874	2.5199999809265137	34	34	-1	-1
MSap	102	-0.18460092335357248	-10.959448095293025	1.2302826293334386	2.1599998474121094	37	37	-1	-1
D	102	22.154285027485255	0.40297002101965207	-3.6016217542437152	1.9799998998641968	40	40	-1	-1
ABplpa	102	3.661653460797494	-10.246225502765544	7.09721879748043	2.4600000381469727	41	41	-1	-1
ABarpa	102	-10.067292930180143	-1.3475902992400526	-3.6573526826742886	2.3399999141693115	42	42	-1	-1
ABprpp	102	14.976385942770476	4.423402586194788	-3.4394989855381857	2.2200000286102295	45	45	-1	-1
Ea	102	2.4783087369869965	-1.6990248961954402	1.0834136366131655	2.759999990463257	47	47	-1	-1
Ep	103	9.759009506887658	-1.1433745577173293	3.8811889323074404	2.879999876022339	0	0	-1	-1
P4	103	19.02696116636458	-7.191943169630471	0.2018024268720322	1.7999999523162842	2	2	-1	-1
ABplpp	103	0.5038091715712578	0.10163810151760089	7.312006099605526	2.6399998664855957	3	3	-1	-1
ABalaa	103	-19.473312680967904	-3.3009784786568828	4.785648103218388	2.3999998569488525	4	4	-1	-1
ABaraa	103	-13.91554814356899	6.1936141897832755	-6.206619866111312	2.3399999141693115	5	5	-1	-1
ABalap	103	-18.012982410363172	-0.6519673220326477	-3.1902075986376577	2.3399999141693115	6	6	-1	-1
ABpraa	103	-8.065038836563563	11.771532547507157	-1.141803436645851	2.3999998569488525	9	9	-1	-1
ABalpp	103	-6.731808354959871	-8.56999913932269	6.946846863924194	2.5199999809265137	13	13	-1	-1
MSpa	103	-3.4485740861626866	-3.3855102653419404	-1.8499676018791873	2.0999999046325684	14	14	-1	-1
ABalpa	103	-14.872816624493602	-7.762048608123015	-2.1095595248530543	2.3999998569488525	15	15	-1	-1
Ca	103	6.6949985148378754	7.204742728910445	2.65368296188915	2.819999933242798	17	17	-1	-1
ABarpp	103	-2.6457543099991043	7.812932265853375	-6.877179412388353	2.4600000381469727	19	19	-1	-1
ABplaa	103	-11.832461098388496	-3.8192764688991296	6.890511900055924	2.5199999809265137	23	23	-1	-1
MSpp	103	2.423681373075422	1.564495415900724	-6.323775418892372	2.0399999618530273	24	24	-1	-1
MSaa	103	-9.462672435905148	-8.039983442603297	-0.637285519273151	1.9799998998641968	26	26	-1	-1
Cp	103	17.79829525881751	0.6090152029707536	4.973073425406431	1.7999999523162842	28	28	-1	-1
ABarap	103	-11.986643393529757	6.7310481465243575	3.384677790656168	2.5799999237060547	29	29	-1	-1
ABprap	103	1.9545514934034662	12.926646871305431	-1.1458001668546136	2.5199999809265137	30	30	-1	-1
ABprpa	103	5.558610656836001	7.9195480085019865	-7.344325606033643	2.3399999141693115	33	33	-1	-1
ABplap	103	-5.967490657792459	4.413276301336723	4.224280152636258	2.5199999809265137	34	34	-1	-1
MSap	103	-0.42522259333568385	-10.911652841705706	1.475061760581638	2.1599998474121094	37	37	-1	-1
D	103	22.16742996806423	0.3689402935414803	-3.3267232501713826	2.0399999618530273	40	40	-1	-1
ABplpa	103	3.4182803349510023	-10.119635750899645	7.579240118340117	2.5199999809265137	41	41	-1	-1
ABarpa	103	-10.220772285990103	-1.0586469717935911	-3.491654651166137	2.3999998569488525	42	42	-1	-1
ABprpp	103	14.894746540327086	4.0246655157784765	-3.8349022650211104	2.0399999618530273	45	45	-1	-1
Ea	103	2.002568308751535	-1.7610233855779738	1.098487519886591	2.759999990463257	47	47	-1	-1
Ep	104	9.774905903331014	-1.256198783474085	3.9188452467682864	2.93999981880188	0	0	-1	-1
P4	104	19.354725150518842	-6.998590349358643	-0.1220578041162157	1.8600000143051147	2	2	-1	-1
ABplpp	104	0.5010577157068773	0.18043259979618442	7.549248289217013	2.5799999237060547	3	3	-1	-1
ABalaa	104	-19.473312680967904	-3.3009784786568828	4.785648103218388	2.3999998569488525	4	4	-1	-1
ABaraa	104	-14.055882558799974	6.448527789751564	-5.766023330530828	2.3399999141693115	5	5	-1	-1
ABalap	104	-17.777863652109822	-0.5421735790627977	-2.9605023506628836	2.2799999713897705	6	6	-1	-1
ABpraa	104	-7.948855185369078	11.865826668131373	-0.908329717852721	2.3999998569488525	9	9	-1	-1
ABalpp	104	-6.731808354959871	-8.56999913932269	6.946846863924194	2.5199999809265137	13	13	-1	-1
MSpa	104	-2.9914815102349612	-3.131893051924068	-1.6654556100019722	2.0999999046325684	14	14	-1	-1
ABalpa	104	-14.888713020936958	-7.64922438236626	-2.1472158393139003	2.3999998569488525	15	15	-1	-1
Ca	104	6.6791021183945185	7.3175669546672015	2.616026647428304	2.819999933242798	17	17	-1	-1
ABarpp	104	-2.7411509917643984	7.8081676868299805	-6.086371743813844	2.3999998569488525	19	19	-1	-1
ABplaa	104	-11.681733198442918	-4.029425298067007	6.962056058159259	2.5199999809265137	23	23	-1	-1
MSpp	104	2.616613853727464	1.8551728395836742	-6.681523493523111	1.9799998998641968	24	24	-1	-1
MSaa	104	-9.21165728120844	-8.043013925390202	-0.36992395683753054	1.9799998998641968	26	26	-1	-1
Cp	104	17.68211160762303	0.5147210823465365	4.739599706613301	1.6200000047683716	28	28	-1	-1
ABarap	104	-12.208617211204132	6.587224676076335	3.429871046753727	2.6399998664855957	29	29	-1	-1
ABprap	104	2.1661318263632454	13.025705570953042	-1.7031341166359923	2.5199999809265137	30	30	-1	-1
ABprpa	104	5.8836231851258844	8.1916953270524	-7.430943647410404	2.2799999713897705	33	33	-1	-1
ABplap	104	-5.964739201928079	4.334481803058139	3.9870379630247714	2.5199999809265137	34	34	-1	-1
MSap	104	-0.42522259333568385	-10.911652841705706	1.475061760581638	2.1599998474121094	37	37	-1	-1
D	104	21.527816699304214	0.5511203608049964	-3.658092029073625	2.0399999618530273	40	40	-1	-1
ABplpa	104	3.640254152625377	-9.975812280451622	7.534046862242558	2.5199999809265137	41	41	-1	-1
ABarpa	104	-10.099085723066857	-1.1219418477265413	-3.732665311595981	2.3399999141693115	42	42	-1	-1
ABprpp	104	14.659627782073736	3.914871772808626	-4.0646075129958845	2.2200000286102295	45	45	-1	-1
Ea	104	2.026106734045106	-1.7502883422557343	1.8855267176427437	2.700000047683716	47	47	-1	-1
Ep	105	9.669115736851124	-1.3057281332978907	4.197512221658975	2.93999981880188	0	0	-1	-1
P4	105	19.351973694654465	-6.9197958510800595	0.11518438549527099	1.8600000143051147	2	2	-1	-1
ABplpp	105	0.9636532033633634	0.27646081665689004	7.259275901871254	2.5799999237060547	3	3	-1	-1
ABalaa	105	-19.341232633330065	-3.319508583789422	5.056778136472364	2.3999998569488525	4	4	-1	-1
ABaraa	105	-14.28060783233873	6.383498817582126	-5.483587884821783	2.3999998569488525	5	5	-1	-1
ABalap	105	-17.899550215033067	-0.47887870312984704	-2.7194916902330406	2.2799999713897705	6	6	-1	-1
ABpraa	105	-7.45446690482588	11.736206433478566	-1.1229894762767874	2.3999998569488525	9	9	-1	-1
ABalpp	105	-6.747704751403228	-8.457174913565934	6.909190549463348	2.5799999237060547	13	13	-1	-1
MSpa	105	-3.3669346837192946	-2.986773194925629	-1.454564322396262	2.0999999046325684	14	14	-1	-1
ABalpa	105	-14.856920228050246	-7.87487283387977	-2.0719032103922084	2.3999998569488525	15	15	-1	-1
Ca	105	6.441231904276787	7.286567709975935	2.623563589065017	2.819999933242798	17	17	-1	-1
ABarpp	105	-2.7515444764789936	7.763402916029569	-6.598512437497664	2.3999998569488525	19	19	-1	-1
ABplaa	105	-11.6132387365785	-3.5966585001725235	7.082560833569852	2.5799999237060547	23	23	-1	-1
MSpp	105	2.6138623978630835	1.9339673378622577	-6.444281303911623	1.9799998998641968	24	24	-1	-1
MSaa	105	-9.243450074095152	-7.817365473876691	-0.4452365857592224	1.9199999570846558	26	26	-1	-1
Cp	105	17.597720749315254	0.19477851020880843	4.581438616741863	1.559999942779541	28	28	-1	-1
ABarap	105	-11.661630865239871	7.00319546507477	3.298059749279407	2.6399998664855957	29	29	-1	-1
ABprap	105	2.063093115747736	12.897381722850652	-1.6617093313567897	2.5199999809265137	30	30	-1	-1
ABprpa	105	5.8967681257048605	8.157665599574226	-7.156045143338071	2.2799999713897705	33	33	-1	-1
ABplap	105	-5.800866361403524	4.090303246412089	4.33348062520044	2.5199999809265137	34	34	-1	-1
MSap	105	-0.9168594180145019	-10.860827105331484	1.4524793293942182	2.1599998474121094	37	37	-1	-1
D	105	21.765686913421945	0.5821196054962632	-3.6656289707103378	1.9799998998641968	40	40	-1	-1
ABplpa	105	3.7591892596842422	-9.96031265810599	7.5302783914242015	2.4600000381469727	41	41	-1	-1
ABarpa	105	-10.384645126514656	-0.814468415147541	-3.8380973133418057	2.3999998569488525	42	42	-1	-1
ABprpp	105	15.135368210309197	3.97687026219116	-4.07968139626931	2.1599998474121094	45	45	-1	-1
Ea	105	2.0371125575026277	-2.065466335370069	0.9365579591967965	2.700000047683716	47	47	-1	-1
Ep	106	9.568828482099995	-1.5128464796788634	4.001694817326691	2.93999981880188	0	0	-1	-1
P4	106	19.20674870643764	-6.867236018469351	-0.4308441518310384	1.7999999523162842	2	2	-1	-1
ABplpp	106	0.7257829892456324	0.24546157196562346	7.266812843507966	2.5799999237060547	3	3	-1	-1
ABalaa	106	-19.32258478102233	-3.5111273078247613	4.857192261321723	2.3999998569488525	4	4	-1	-1
ABaraa	106	-14.07728186697209	6.718941012065489	-5.3291952657687	2.3999998569488525	5	5	-1	-1
ABalap	106	-17.896798759168686	-0.5576732014084307	-2.9567338798445273	2.2799999713897705	6	6	-1	-1
ABpraa	106	-6.965581536011442	11.764175195382927	-0.8631648554778804	2.3999998569488525	9	9	-1	-1
ABalpp	106	-6.87978479904107	-8.438644808433395	6.6380605162093715	2.5199999809265137	13	13	-1	-1
MSpa	106	-3.5861570455292884	-3.209391163652235	-1.64661325591019	2.0399999618530273	14	14	-1	-1
ABalpa	106	-14.60315361748916	-7.956697814945261	-2.041783837568075	2.3999998569488525	15	15	-1	-1
Ca	106	6.576063407779009	7.1892431065648115	2.6574514327075063	2.879999876022339	17	17	-1	-1
ABarpp	106	-2.7515444764789936	7.763402916029569	-6.598512437497664	2.4600000381469727	19	19	-1	-1
ABplaa	106	-11.703132506615034	-3.759012075753085	7.3988841229213875	2.5799999237060547	23	23	-1	-1
MSpp	106	2.375992183745353	1.902968093170991	-6.43674436227491	2.0399999618530273	24	24	-1	-1
MSaa	106	-9.134908451750885	-7.846630622331469	-0.9611457502613989	1.9199999570846558	26	26	-1	-1
Cp	106	17.39380074831085	0.9009890132041203	4.871409894478962	1.6200000047683716	28	28	-1	-1
ABarap	106	-11.642983012932135	6.8115767410394295	3.098473874128766	2.6399998664855957	29	29	-1	-1
ABprap	106	2.657768651042063	12.974879834578818	-1.6805516854485716	2.5799999237060547	30	30	-1	-1
ABprpa	106	5.94720877089931	7.7403984240253765	-7.28031838956702	2.2799999713897705	33	33	-1	-1
ABplap	106	-6.038736575521256	4.0593040017208235	4.341017566837152	2.5799999237060547	34	34	-1	-1
MSap	106	-0.35397667560688734	-10.557680542089807	1.358324346380744	2.0399999618530273	37	37	-1	-1
D	106	21.51467175872524	0.5851500882831686	-3.9329905331459583	2.0999999046325684	40	40	-1	-1
ABplpa	106	4.1214974925896	-10.071402787626255	7.044488599746158	2.5199999809265137	41	41	-1	-1
ABarpa	106	-10.609370400053411	-0.87949738731698	-3.55566186763276	2.4600000381469727	42	42	-1	-1
ABprpp	106	14.757163580960482	4.200784617468183	-3.6315479190521134	2.1599998474121094	45	45	-1	-1
Ea	106	1.7833459469415407	-1.9836413543045799	0.9064385863726632	2.700000047683716	47	47	-1	-1
Ep	107	9.703659985602219	-1.6101710830899854	4.0355826609691805	2.93999981880188	0	0	-1	-1
P4	107	19.233038587595598	-6.935295473425693	0.11895285631362729	1.7999999523162842	2	2	-1	-1
ABplpp	107	0.6199928227657427	0.19593222214181782	7.545479818398657	2.5199999809265137	3	3	-1	-1
ABalaa	107	-19.306688384578973	-3.6239515335815167	4.89484857578257	2.3999998569488525	4	4	-1	-1
ABaraa	107	-14.061385470528734	6.606116786308732	-5.291538951307855	2.3399999141693115	5	5	-1	-1
ABalap	107	-17.78336656383858	-0.38458458250563043	-2.48601797143991	2.3399999141693115	6	6	-1	-1
ABpraa	107	-7.16890750137808	11.428733000899568	-1.0175574745309621	2.3999998569488525	9	9	-1	-1
ABalpp	107	-6.88253625490545	-8.359850310154812	6.875302705820859	2.5199999809265137	13	13	-1	-1
MSpa	107	-3.5861570455292884	-3.209391163652235	-1.64661325591019	1.9799998998641968	14	14	-1	-1
ABalpa	107	-14.975855335109111	-7.890372456225404	-2.0681347395738516	2.3999998569488525	15	15	-1	-1
Ca	107	6.544270614892296	7.414891558078323	2.5821388037858144	1.7999999523162842	17	17	-1	-1
ABarpp	107	-2.8836245241168355	7.781933021162107	-6.86964247075164	2.4600000381469727	19	19	-1	-1
ABplaa	107	-11.77162696847945	-4.191778873647569	7.278379347510795	2.5199999809265137	23	23	-1	-1
MSpp	107	2.2674505614010827	1.932233241625769	-5.920835197772734	1.9799998998641968	24	24	-1	-1
MSaa	107	-9.153556304058622	-7.655011898296129	-0.7615598751107582	1.8600000143051147	26	26	-1	-1
Cp	107	17.84049983952398	1.1098414558215812	4.543781192672358	1.559999942779541	28	28	-1	-1
ABarap	107	-11.52955081760203	6.98466535994223	3.5691897825333836	2.5799999237060547	29	29	-1	-1
ABprap	107	2.179276766942221	12.99167584347487	-1.4282356125636593	2.5199999809265137	30	30	-1	-1
ABprpa	107	5.569004141550597	7.964312779302398	-6.832184912349824	2.2799999713897705	33	33	-1	-1
ABplap	107	-6.07818970036334	3.479683250591412	4.53306760995974	2.5199999809265137	34	34	-1	-1
MSap	107	-0.21364226037590459	-10.812594142058098	0.91772781080026	2.0999999046325684	37	37	-1	-1
D	107	21.274050088743127	0.6329453418704853	-3.688211401897758	2.0399999618530273	40	40	-1	-1
ABplpa	107	4.266722480806417	-10.123962620236966	7.590517137072467	2.5199999809265137	41	41	-1	-1
ABarpa	107	-10.572074695437937	-1.2627348353876586	-3.9548336179340415	2.3399999141693115	42	42	-1	-1
ABprpp	107	14.878850143883728	4.137489741535233	-3.8725585794819564	2.2799999713897705	45	45	-1	-1
Ea	107	1.9845144920815678	-2.6110573590213084	0.8537094982470501	2.700000047683716	47	47	-1	-1
Ep	108	9.962929507892067	-1.8495850607126416	3.5912176545703405	2.93999981880188	0	0	-1	-1
P4	108	19.12999987698009	-7.0636193215280825	0.16037764159282952	1.7999999523162842	2	2	-1	-1
ABplpp	108	0.7389279298246082	0.21143184448745123	7.5417113475803	2.5199999809265137	3	3	-1	-1
ABalaa	108	-19.631700912868855	-3.896098852131928	4.981466617159331	2.4600000381469727	4	4	-1	-1
ABaraa	108	-14.058634014664355	6.527322288030148	-5.5287811409193415	2.3999998569488525	5	5	-1	-1
ABalap	108	-17.664431456779713	-0.36908496015999703	-2.489786442258267	2.2799999713897705	6	6	-1	-1
ABpraa	108	-7.448963993097119	11.578617436921398	-1.5974738554997612	2.3999998569488525	9	9	-1	-1
ABalpp	108	-6.998719906099935	-8.45414443077903	6.641828987027729	2.5199999809265137	13	13	-1	-1
MSpa	108	-3.010129362542698	-2.940274327888729	-1.4658697348513314	2.0399999618530273	14	14	-1	-1
ABalpa	108	-14.888713020936958	-7.64922438236626	-2.1472158393139003	2.4600000381469727	15	15	-1	-1
Ca	108	7.4245055536344235	7.18491623722749	2.6687284514398577	1.9199999570846558	17	17	-1	-1
ABarpp	108	-2.651257221727865	7.970521262410543	-6.402695033165379	2.4600000381469727	19	19	-1	-1
ABplaa	108	-11.668588257863941	-4.0634550255451805	7.236954562231594	2.5799999237060547	23	23	-1	-1
MSpp	108	2.2729534731298435	1.7746442450686017	-6.395319576995707	2.0399999618530273	24	24	-1	-1
MSaa	108	-9.172204156366357	-7.463393174260791	-0.561973999960117	1.8600000143051147	26	26	-1	-1
Cp	108	17.737461128908468	0.9815176077191925	4.58520597795156	1.559999942779541	28	28	-1	-1
ABarap	108	-11.378822917656452	6.774516530774353	3.6407339406367196	2.5799999237060547	29	29	-1	-1
ABprap	108	2.063093115747736	12.897381722850652	-1.6617093313567897	2.5199999809265137	30	30	-1	-1
ABprpa	108	5.976250107921643	7.59354447079045	-6.967763571033841	2.2200000286102295	33	33	-1	-1
ABplap	108	-6.0069437826345435	3.833655550207312	4.416330195758845	2.5199999809265137	34	34	-1	-1
MSap	108	-0.1977458639325483	-10.925418367814853	0.9553841252611059	2.0399999618530273	37	37	-1	-1
D	108	21.102516916263202	0.07185469587361237	-3.7672913920291484	1.9799998998641968	40	40	-1	-1
ABplpa	108	4.169186681919668	-10.409875464896523	7.157457543128697	2.5199999809265137	41	41	-1	-1
ABarpa	108	-10.70965765480454	-1.0866157336979525	-3.7514792719650445	2.3399999141693115	42	42	-1	-1
ABprpp	108	14.992282339213832	4.310578360438033	-3.4018426710773393	2.1599998474121094	45	45	-1	-1
Ea	108	2.1297394802983853	-2.663617191632019	1.3997380355733595	2.700000047683716	47	47	-1	-1
Ep	109	10.454566332570884	-1.9004107970868638	3.613800085757761	2.93999981880188	0	0	-1	-1
P4	109	19.211639279423476	-6.664882251111771	0.5557809210757547	1.8600000143051147	2	2	-1	-1
ABplpp	109	0.6068478821867669	0.22996194961999006	7.270581314326323	2.5799999237060547	3	3	-1	-1
ABalaa	109	-19.24310279880555	-4.07524843660854	5.0454738336259535	2.4600000381469727	4	4	-1	-1
ABaraa	109	-14.47078885712639	6.014026895620593	-5.363081999802532	2.3399999141693115	5	5	-1	-1
ABalap	109	-17.616742267449645	-0.7075576374302639	-2.3768174988757287	2.2799999713897705	6	6	-1	-1
ABpraa	109	-7.464860389540475	11.691441662678155	-1.6351301699606071	2.4600000381469727	9	9	-1	-1
ABalpp	109	-6.560275182479947	-8.00890849332582	7.025926854055584	2.5199999809265137	13	13	-1	-1
MSpa	109	-3.023274303121674	-2.906244600410557	-1.7407682389236643	2.0399999618530273	14	14	-1	-1
ABalpa	109	-14.616298558068134	-7.9226680874670885	-2.3166823416404076	2.4600000381469727	15	15	-1	-1
Ca	109	7.340114695326652	6.864973665089762	2.5105673615684196	1.9799998998641968	17	17	-1	-1
ABarpp	109	-2.76744087292235	7.876227141786326	-6.63616875195851	2.4600000381469727	19	19	-1	-1
ABplaa	109	-11.536508210226101	-4.081985130677719	7.5080845954855695	2.5799999237060547	23	23	-1	-1
MSpp	109	2.4976787466685986	1.8396732172380408	-6.677755022704754	1.9799998998641968	24	24	-1	-1
MSaa	109	-8.883893297054177	-7.849661105118375	-0.6937841878257789	1.9199999570846558	26	26	-1	-1
Cp	109	18.160009456085103	1.5395777709291598	4.931647530518569	1.6200000047683716	28	28	-1	-1
ABarap	109	-11.513654421158673	6.871841134185475	3.6068460969942304	2.5799999237060547	29	29	-1	-1
ABprap	109	1.5714562910689185	12.948207459224875	-1.6842917625442095	2.5199999809265137	30	30	-1	-1
ABprpa	109	5.828273663840445	7.724898801679742	-7.276549918748664	2.1599998474121094	33	33	-1	-1
ABplap	109	-5.888008675575678	3.8491551725529454	4.412561724940488	2.5199999809265137	34	34	-1	-1
MSap	109	0.4155775236695158	-11.039538980122023	0.7369558960186828	2.0999999046325684	37	37	-1	-1
D	109	20.7561050798012	0.07012059963712369	-3.2438452858902593	2.0399999618530273	40	40	-1	-1
ABplpa	109	4.153290285476312	-10.297051239139765	7.11980122866785	2.5199999809265137	41	41	-1	-1
ABarpa	109	-10.725554051247896	-0.973791507941197	-3.7891355864258904	2.3999998569488525	42	42	-1	-1
ABprpp	109	14.891995084462705	4.1034600140570605	-3.5976600754096237	2.1599998474121094	45	45	-1	-1
Ea	109	2.2009853980271816	-2.3096448920161188	1.283000621372465	2.700000047683716	47	47	-1	-1
Ep	110	10.57900435135851	-2.042500171298398	3.1355472357164307	2.93999981880188	0	0	-1	-1
P4	110	19.111352024672353	-6.872000597492744	0.3599635167434705	1.7999999523162842	2	2	-1	-1
ABplpp	110	0.8392151845757369	0.4185501908684237	7.737528751912585	2.5799999237060547	3	3	-1	-1
ABalaa	110	-19.108271295303325	-4.172573040019662	5.079361677268443	2.4600000381469727	4	4	-1	-1
ABaraa	110	-14.81444923772401	5.933498301105519	-5.07687808327513	2.3999998569488525	5	5	-1	-1
ABalap	110	-17.60359732687067	-0.741587364908436	-2.1019189948033956	2.2200000286102295	6	6	-1	-1
ABpraa	110	-7.805769314273715	11.532118569884497	-1.5861684430446918	2.3999998569488525	9	9	-1	-1
ABalpp	110	-6.573420123058922	-7.974878765847645	6.751028349983251	2.5799999237060547	13	13	-1	-1
MSpa	110	-2.9728336579272248	-3.3235117759594073	-1.865041485152613	1.9799998998641968	14	14	-1	-1
ABalpa	110	-14.619050013932515	-7.8438735891885045	-2.079440152028921	2.4600000381469727	15	15	-1	-1
Ca	110	7.744609205833316	6.572999854856395	2.612230892495888	1.8600000143051147	17	17	-1	-1
ABarpp	110	-2.7701923287867305	7.95502164006491	-6.3989265623470235	2.4600000381469727	19	19	-1	-1
ABplaa	110	-11.552404606669457	-3.9691609049209635	7.470428281024724	2.5799999237060547	23	23	-1	-1
MSpp	110	2.4976787466685986	1.8396732172380408	-6.677755022704754	1.9799998998641968	24	24	-1	-1
MSaa	110	-9.034621196999757	-7.639512275950496	-0.7653283459291149	1.8600000143051147	26	26	-1	-1
Cp	110	18.25754525497185	1.8254906155887163	5.364707124462341	1.6200000047683716	28	28	-1	-1
ABarap	110	-11.140952703538721	6.8055157754656195	3.633196999000007	2.6399998664855957	29	29	-1	-1
ABprap	110	1.5687048352045379	13.02700195750346	-1.4470495729327224	2.5199999809265137	30	30	-1	-1
ABprpa	110	5.712090012645961	7.630604681055525	-7.510023637541794	2.1599998474121094	33	33	-1	-1
ABplap	110	-5.3437737854758005	4.343920459829963	4.517992617077656	2.5799999237060547	34	34	-1	-1
MSap	110	0.3097873571896261	-11.089068329945832	1.0156228709093722	2.0999999046325684	37	37	-1	-1
D	110	20.5714269667423	-0.45694031888157727	-3.597823780093982	2.0999999046325684	40	40	-1	-1
ABplpa	110	4.018458781974091	-10.199726635728645	7.085913385025361	2.5199999809265137	41	41	-1	-1
ABarpa	110	-10.760098299998988	-0.6693485581491021	-3.6272060257360956	2.4600000381469727	42	42	-1	-1
ABprpp	110	15.026826587964926	4.006135410645938	-3.563772231767134	2.2799999713897705	45	45	-1	-1
Ea	110	2.322671960950428	-2.372939767949069	1.0419899609426215	2.700000047683716	47	47	-1	-1
Ep	111	10.563107954915154	-1.929675945541642	3.0978909212555847	2.93999981880188	0	0	-1	-1
P4	111	19.11685493640111	-7.029589594049911	-0.1145208624795031	1.7400000095367432	2	2	-1	-1
ABplpp	111	1.1987719616167138	0.3862545596267404	7.488981149846028	2.5799999237060547	3	3	-1	-1
ABalaa	111	-19.19541360947548	-4.413721113878806	5.158442777008491	2.4600000381469727	4	4	-1	-1
ABaraa	111	-14.933384344782874	5.917998678759886	-5.073109612456773	2.4600000381469727	5	5	-1	-1
ABalap	111	-17.70663603748618	-0.8699112130108247	-2.060494209524193	2.1599998474121094	6	6	-1	-1
ABpraa	111	-7.803017858409335	11.453324071605914	-1.8234106326561788	2.4600000381469727	9	9	-1	-1
ABalpp	111	-6.59206797536666	-7.783260041812306	6.950614225133892	2.5799999237060547	13	13	-1	-1
MSpa	111	-2.845644183275218	-3.544395648449525	-2.5805365248054297	1.9799998998641968	14	14	-1	-1
ABalpa	111	-14.502866362738029	-7.749579468564288	-1.8459664332357903	2.3999998569488525	15	15	-1	-1
Ca	111	7.869047224620942	6.430910480644861	2.133978042454558	1.9199999570846558	17	17	-1	-1
ABarpp	111	-2.7888401810944674	8.146640364100248	-6.199340687196383	2.5199999809265137	19	19	-1	-1
ABplaa	111	-11.671339713728322	-3.9846605272665974	7.474196751843079	2.5799999237060547	23	23	-1	-1
MSpp	111	2.306903686243167	2.5118539927551806	-6.11288524089532	1.9799998998641968	24	24	-1	-1
MSaa	111	-8.8707483564752	-7.883690832596546	-0.4188856837534458	1.8600000143051147	26	26	-1	-1
Cp	111	18.559001054863003	1.4051929572529605	5.507795440669012	1.7400000095367432	28	28	-1	-1
ABarap	111	-11.143704159403102	6.884310273744203	3.8704391886114937	2.6399998664855957	29	29	-1	-1
ABprap	111	1.7906786528789123	13.170825427951483	-1.4922428290302818	2.5199999809265137	30	30	-1	-1
ABprpa	111	5.373932543777101	7.3924870899832875	-7.698304100237365	2.3399999141693115	33	33	-1	-1
ABplap	111	-5.415019703204597	3.9899481602140625	4.634730031278551	2.5799999237060547	34	34	-1	-1
MSap	111	0.5608025118863328	-11.092098812732736	1.2829844333449922	2.0399999618530273	37	37	-1	-1
D	111	20.314908900316833	-0.296320839537505	-3.390700963306628	2.0399999618530273	40	40	-1	-1
ABplpa	111	3.7750856561275987	-10.073136883862745	7.5679347058850475	2.5199999809265137	41	41	-1	-1
ABarpa	111	-10.549130305782136	-0.21034709458674483	-2.7234305233877074	2.5199999809265137	42	42	-1	-1
ABprpp	111	14.926539333213798	3.799017064264965	-3.7595896360994185	2.2799999713897705	45	45	-1	-1
Ea	111	2.35171329797276	-2.5197937211839965	1.3545447794758005	2.6399998664855957	47	47	-1	-1
Ep	112	10.515418765585084	-1.591203268271375	2.9849219778730465	2.879999876022339	0	0	-1	-1
P4	112	19.0000589464637	-6.763940950759381	1.1131148708571337	1.7400000095367432	2	2	-1	-1
ABplpp	112	1.0058394809646711	0.09557713594379003	7.846729224476766	2.5799999237060547	3	3	-1	-1
ABalaa	112	-19.07097559068785	-4.555810488090341	4.680189926967161	2.4600000381469727	4	4	-1	-1
ABaraa	112	-14.666472793642813	5.8021439702162265	-4.768091735560307	2.4600000381469727	5	5	-1	-1
ABalap	112	-17.587700930427314	-0.8544115906651913	-2.0642626803425497	2.2799999713897705	6	6	-1	-1
ABpraa	112	-7.681331295486089	11.390029195672964	-2.0644212930860215	2.4600000381469727	9	9	-1	-1
ABalpp	112	-6.697858141846548	-7.83278939163611	7.229281200024582	2.5799999237060547	13	13	-1	-1
MSpa	112	-2.8483956391395986	-3.465601150170941	-2.343294335193943	2.0399999618530273	14	14	-1	-1
ABalpa	112	-14.534659155624741	-7.523931017050777	-1.9212790621574825	2.4600000381469727	15	15	-1	-1
Ca	112	7.459049802385517	6.880473287435395	2.506798890750063	1.7400000095367432	17	17	-1	-1
ABarpp	112	-2.836529370424536	8.485113041370514	-6.312309630578921	2.5199999809265137	19	19	-1	-1
ABplaa	112	-11.674091169592703	-3.9058660289880134	7.711438941454567	2.5799999237060547	23	23	-1	-1
MSpp	112	2.2543056208221066	1.9662629691039413	-6.195733701845066	2.0399999618530273	24	24	-1	-1
MSaa	112	-8.902541149361914	-7.658042381083035	-0.49419831267513814	1.8600000143051147	26	26	-1	-1
Cp	112	18.52170535024753	1.7884304053236393	5.9069671909702945	1.7999999523162842	28	28	-1	-1
ABarap	112	-11.178248408154195	7.188753223536298	4.032368749301288	2.6399998664855957	29	29	-1	-1
ABprap	112	1.5790983199191333	13.071766728303869	-0.9349088792489035	2.5799999237060547	30	30	-1	-1
ABprpa	112	5.508764047279322	7.295162486572165	-7.664416256594876	2.3399999141693115	33	33	-1	-1
ABplap	112	-5.518058413820106	3.8616243121116733	4.6761548165577524	2.5799999237060547	34	34	-1	-1
MSap	112	0.9203592889273096	-11.124394443974419	1.0344368312784362	1.9799998998641968	37	37	-1	-1
D	112	19.98439346029819	-0.41087916153074844	-2.8295985427068935	1.9799998998641968	40	40	-1	-1
ABplpa	112	4.115994580860839	-9.913813791069089	7.518972978969132	2.5199999809265137	41	41	-1	-1
ABarpa	112	-10.43019519872327	-0.19484747224111143	-2.7271989942060637	2.5799999237060547	42	42	-1	-1
ABprpp	112	14.95558067023613	3.6521631110300383	-3.4470348175662395	2.3399999141693115	45	45	-1	-1
Ea	112	2.24317167562849	-2.490528572729218	1.8704539439779766	2.700000047683716	47	47	-1	-1
Ep	113	10.850824778589564	-1.2742911789205518	3.410444630180105	2.93999981880188	0	0	-1	-1
P4	113	19.118994053522567	-6.748441328413748	1.109346400038777	1.7400000095367432	2	2	-1	-1
ABplpp	113	1.2278132986390458	0.2394006063918126	7.801535968379207	2.5799999237060547	3	3	-1	-1
ABalaa	113	-18.80681549541217	-4.5928706983554175	5.222449993475114	2.4600000381469727	4	4	-1	-1
ABaraa	113	-14.772262960122703	5.752614620392421	-4.489424760669618	2.4600000381469727	5	5	-1	-1
ABalap	113	-17.540011741097246	-1.1928842679354585	-1.9512937369600114	2.2200000286102295	6	6	-1	-1
ABpraa	113	-7.681331295486089	11.390029195672964	-2.0644212930860215	2.4600000381469727	9	9	-1	-1
ABalpp	113	-6.4385886195567	-8.072203369258768	6.78491619362574	2.5799999237060547	13	13	-1	-1
MSpa	113	-2.5496912951128223	-3.8071043102281132	-1.9629638293757852	2.0399999618530273	14	14	-1	-1
ABalpa	113	-14.264996148620298	-7.718580223873021	-1.8535033748725032	2.4600000381469727	15	15	-1	-1
Ca	113	7.089099540629944	6.8680041478766665	2.2432057991327996	1.6799999475479126	17	17	-1	-1
ABarpp	113	-2.8151300622524187	8.214699819056591	-6.749137695341048	2.4600000381469727	19	19	-1	-1
ABplaa	113	-11.520611813782745	-4.194809356434474	7.545740909946415	2.5799999237060547	23	23	-1	-1
MSpp	113	2.132619057898861	2.0295578450368916	-5.954723041415224	1.9799998998641968	24	24	-1	-1
MSaa	113	-8.67781587582316	-7.593013408913596	-0.7766337583841842	1.8600000143051147	26	26	-1	-1
Cp	113	18.503057497939796	1.9800491293589784	6.106553066120934	1.8600000143051147	28	28	-1	-1
ABarap	113	-11.075209697538686	7.317077071638687	3.9909439640220854	2.6399998664855957	29	29	-1	-1
ABprap	113	1.5659533793401574	13.105796455782043	-1.2098073833212357	2.5199999809265137	30	30	-1	-1
ABprpa	113	5.2494945249894736	7.53457646419482	-7.220051250196035	2.3999998569488525	33	33	-1	-1
ABplap	113	-5.769073568516812	3.8646547948985788	4.408793254122132	2.5799999237060547	34	34	-1	-1
MSap	113	1.1768773553527772	-11.285013923318491	0.8273140144910824	1.9799998998641968	37	37	-1	-1
D	113	19.741020334451694	-0.28428940966484795	-2.3475772218472066	1.9799998998641968	40	40	-1	-1
ABplpa	113	4.35386479497857	-9.882814546377823	7.51143603733242	2.5199999809265137	41	41	-1	-1
ABarpa	113	-10.683961809284357	-0.11302249117562246	-2.757318367030197	2.5799999237060547	42	42	-1	-1
ABprpp	113	14.939684273792773	3.7649873367867936	-3.484691132027086	2.3399999141693115	45	45	-1	-1
Ea	113	2.7030157074205956	-2.3157058575899288	1.8177237462437048	2.700000047683716	47	47	-1	-1
Ep	114	11.027860862798251	-0.8707895294808462	3.0150402410885206	2.93999981880188	0	0	-1	-1
P4	114	19.222032764138074	-6.620117480311359	1.0679216147595747	1.7400000095367432	2	2	-1	-1
ABplpp	114	1.603266472123379	0.09428074939337305	7.590644680773497	2.6399998664855957	3	3	-1	-1
ABalaa	114	-18.85450468474224	-4.25439802108515	5.109481050092576	2.4600000381469727	4	4	-1	-1
ABaraa	114	-14.788159356566059	5.865438846149177	-4.527081075130464	2.4600000381469727	5	5	-1	-1
ABalap	114	-17.302141526979515	-1.1618850232441917	-1.9588306785967244	2.2200000286102295	6	6	-1	-1
ABpraa	114	-7.530603395540511	11.179880366505087	-1.9928771349826861	2.4600000381469727	9	9	-1	-1
ABalpp	114	-6.419940767248964	-8.263822093294106	6.5853303184750995	2.5799999237060547	13	13	-1	-1
MSpa	114	-2.2876703169585944	-4.125312786129353	-2.6445710253861128	1.9799998998641968	14	14	-1	-1
ABalpa	114	-14.122522616267862	-7.692345558205148	-1.070232647934707	2.4600000381469727	15	15	-1	-1
Ca	114	7.167987487208957	7.345535716571563	2.875851268227211	1.6799999475479126	17	17	-1	-1
ABarpp	114	-2.7833372693657066	7.989051367543081	-6.673825066419356	2.3999998569488525	19	19	-1	-1
ABplaa	114	-11.383028854416143	-4.3709284581241805	7.342386563977419	2.5799999237060547	23	23	-1	-1
MSpp	114	2.4022820649033045	1.8349086382146467	-5.886947354130244	2.0999999046325684	24	24	-1	-1
MSaa	114	-8.67781587582316	-7.593013408913596	-0.7766337583841842	1.8600000143051147	26	26	-1	-1
Cp	114	18.740927712057527	2.011048374050245	6.099016124484222	1.8600000143051147	28	28	-1	-1
ABarap	114	-10.837339483420955	7.348076316329954	3.9834070223853724	2.5799999237060547	29	29	-1	-1
ABprap	114	1.6876399422634032	13.042501579849093	-1.4508180437510791	2.5199999809265137	30	30	-1	-1
ABprpa	114	5.730737864953697	7.438985957020186	-7.709609512692435	2.3999998569488525	33	33	-1	-1
ABplap	114	-5.567905023376785	3.2372387901818502	4.356064165996519	2.5799999237060547	34	34	-1	-1
MSap	114	1.131939621887089	-11.025335744326808	0.47710288149705704	1.9799998998641968	37	37	-1	-1
D	114	19.63523016797181	-0.33381875948865347	-2.0689102469565173	1.9799998998641968	40	40	-1	-1
ABplpa	114	4.676125867404073	-9.531872729548827	7.662060185567145	2.5199999809265137	41	41	-1	-1
ABarpa	114	-10.549130305782136	-0.21034709458674483	-2.7234305233877074	2.5799999237060547	42	42	-1	-1
ABprpp	114	15.40227976144926	3.8610155536474986	-3.774663519372844	2.3399999141693115	45	45	-1	-1
Ea	114	2.5868320562261102	-2.409999978214146	1.5842500274505744	2.759999990463257	47	47	-1	-1
Ep	115	10.78999064868052	-0.901788774172113	3.0225771827252337	2.93999981880188	0	0	-1	-1
P4	115	18.746292335902613	-6.682115969693893	1.0829954980330003	1.7400000095367432	2	2	-1	-1
ABplpp	115	1.6849058745667709	0.4930178198096853	7.986047960256422	2.6399998664855957	3	3	-1	-1
ABalaa	115	-18.622137382353266	-4.065809779836717	5.576428487678837	2.4600000381469727	4	4	-1	-1
ABaraa	115	-14.703768498258286	6.185381418286904	-4.3689199852590255	2.4600000381469727	5	5	-1	-1
ABalap	115	-17.320789379287252	-0.9702662992088524	-1.7592448034460835	2.2200000286102295	6	6	-1	-1
ABpraa	115	-6.933176404381803	11.17858397995467	-2.248961678685955	2.4600000381469727	9	9	-1	-1
ABalpp	115	-6.4385886195567	-8.072203369258768	6.78491619362574	2.5799999237060547	13	13	-1	-1
MSpa	115	-2.374812631130747	-4.366460859988498	-2.565489925646064	1.9799998998641968	14	14	-1	-1
ABalpa	115	-14.257354119770085	-7.595020954794026	-1.1041204915771967	2.4600000381469727	15	15	-1	-1
Ca	115	7.3450052683124865	7.067327432447341	3.4971924344752123	1.6799999475479126	17	17	-1	-1
ABarpp	115	-2.5980651206690357	7.474459588583107	-6.764210469005816	2.4600000381469727	19	19	-1	-1
ABplaa	115	-11.620899068533873	-4.401927702815446	7.349923505614131	2.6399998664855957	23	23	-1	-1
MSpp	115	2.9969576001976317	1.9124067499428132	-5.905789708222027	2.0399999618530273	24	24	-1	-1
MSaa	115	-9.031869741135376	-7.71830677422908	-1.0025705355406016	1.9199999570846558	26	26	-1	-1
Cp	115	19.232564536736344	1.9602226376760234	6.121598555671643	1.9199999570846558	28	28	-1	-1
ABarap	115	-10.853235879864311	7.460900542086709	3.9457507079245264	2.6399998664855957	29	29	-1	-1
ABprap	115	1.8383678422089813	12.832352750681215	-1.379273885647744	2.5199999809265137	30	30	-1	-1
ABprpa	115	5.445178461505897	7.7464593895991865	-7.81504151443826	2.3999998569488525	33	33	-1	-1
ABplap	115	-5.68959158630003	3.3005336661148004	4.597074826426362	2.5799999237060547	34	34	-1	-1
MSap	115	1.338017043118107	-10.76868804812203	0.3942533109386521	2.0399999618530273	37	37	-1	-1
D	115	19.632478712107428	-0.2550242612100698	-1.8316680573450306	1.9799998998641968	40	40	-1	-1
ABplpa	115	4.419607800978605	-9.371253250204754	7.869183002354498	2.5199999809265137	41	41	-1	-1
ABarpa	115	-10.8160418569222	-0.09449238604308419	-3.028448400284173	2.5799999237060547	42	42	-1	-1
ABprpp	115	15.058619380851638	3.7804869591324275	-3.488459602845442	2.2799999713897705	45	45	-1	-1
Ea	115	2.462394037438484	-2.267910604002612	2.0625028774919043	2.700000047683716	47	47	-1	-1
Ep	116	11.128148117549378	-0.6636711830998734	3.2108576454208055	2.93999981880188	0	0	-1	-1
P4	116	18.968266153576987	-6.538292499245871	1.0378022419354413	1.7400000095367432	2	2	-1	-1
[truncated: 128 more rows]
