# Supplementary material for: Wnt Signaling Induces Asymmetric Dynamics in the Actomyosin Cortex of the C. elegans Endomesodermal Precursor Cell
Source: Front Cell Dev Biol. 2021 Sep 17;9:702741. doi: 10.3389/fcell.2021.702741 (PMC8484649; doi:10.3389/fcell.2021.702741)
Supplement: Supplementary file 2 [file Data_Sheet_1.ZIP › supplementary_material/lineages/dshUnScaledLineages/190403_mig5dsh2aligned.gr]

cell	time	x	y	z	radius	self	parent	child1	child2
ABp	2	0.1838338251141945	6.225180064626992	-2.644863290011057	2.2200000286102295	18	-1	48	37
ABa	2	-14.81665026464474	-0.21265860354337157	-0.12254329457270408	2.1599998474121094	21	-1	59	51
EMS	2	1.7956105829292897	-11.082068388758072	2.130166786377829	3.7200000286102295	49	-1	-1	-1
P2	2	16.42762065260353	4.066434542770749	-1.2059417481187165	3.4800000190734863	58	-1	-1	-1
ABpl	3	0.15820025066262108	7.4803633066785995	1.422563162447394	1.6799999475479126	37	18	-1	-1
ABpr	3	2.6255855281541276	6.0234824586201166	-5.525638601479652	1.4399999380111694	48	18	-1	-1
EMS	3	1.9817159569811893	-10.69168690015823	1.1847213569990154	3.7799999713897705	49	49	-1	-1
ABar	3	-15.104921336082228	0.8351391797445438	-5.0371662983874925	1.6200000047683716	51	21	-1	-1
P2	3	16.65264490668908	3.8011702703999743	-0.31067701923480096	3.5399999618530273	58	58	-1	-1
ABal	3	-16.730088902269532	-0.9090811499761513	2.5516758322247837	1.6799999475479126	59	21	-1	-1
ABpl	4	0.7820998084814478	8.979302155348158	1.66262893349897	2.1599998474121094	37	37	-1	-1
ABpr	4	5.812908898647961	5.446904139749069	-6.676215289830238	1.7999999523162842	48	48	-1	-1
EMS	4	2.584137759994407	-9.947481734866528	2.236646555199007	2.1599998474121094	49	49	-1	-1
ABar	4	-14.691455089633585	2.0705842897607845	-6.030303214625246	1.7999999523162842	51	51	-1	-1
P2	4	16.904452906472507	0.3443160887140527	2.0291415978239256	3.5999999046325684	58	58	-1	-1
ABal	4	-17.16724647899164	-1.9620958501978538	2.9446812128682405	2.0399999618530273	59	59	-1	-1
ABpl	5	0.4589717321909538	8.888463592498557	2.232310066628489	2.3999998569488525	37	37	-1	-1
ABpr	5	8.504710921558216	5.9323431647526945	-6.0820347639157095	2.3399999141693115	48	48	-1	-1
EMS	5	0.8477656302850847	-9.576104400449237	1.8498771693751854	1.559999942779541	49	49	1	24
ABar	5	-12.50327291906512	3.2472096380208866	-7.55195075709308	2.3999998569488525	51	51	-1	-1
P2	5	14.95221457888246	-3.8714907499039066	3.0715125536082057	3.6599998474121094	58	58	-1	-1
ABal	5	-17.677753143423672	-2.5544012213433294	1.3027746132288782	2.2799999713897705	59	59	-1	-1
E	6	2.94624623774022	-9.488542939507758	2.3302019910894343	1.3199999332427979	1	5	-1	-1
MS	6	-0.08227292137600811	-9.560565935725533	-0.2788752319379273	1.2599999904632568	24	5	-1	-1
ABpl	6	-1.9818396094707593	8.041911785637005	3.368043178692101	2.759999990463257	37	37	-1	-1
ABpr	6	8.254356847354492	6.348998606458634	-6.2334318208200035	2.5799999237060547	48	48	-1	-1
ABar	6	-10.210223157044805	4.015937528943747	-8.65751845183178	2.700000047683716	51	51	-1	-1
P2	6	14.725551834952205	-3.637265717992505	3.520247032298209	3.6599998474121094	58	58	-1	-1
ABal	6	-17.670685619843365	-4.422193586617389	-0.13975845750738336	2.6399998664855957	59	59	-1	-1
E	7	5.706908676003015	-8.613231050715353	3.312786161044142	1.5	1	1	-1	-1
MS	7	-0.7675094754123152	-10.110343293933907	0.1972504653011642	1.3799999952316284	24	24	-1	-1
ABpl	7	-3.559772803557546	7.84473388420213	3.7226522512119438	2.93999981880188	37	37	-1	-1
ABpr	7	7.531778381707572	5.462160256200467	-7.764541900174777	2.700000047683716	48	48	-1	-1
ABar	7	-9.291498568409668	4.591235556162884	-8.878826507261092	2.879999876022339	51	51	-1	-1
P2	7	16.468872298173434	-1.70140536452806	2.2556213601362467	3.7200000286102295	58	58	-1	-1
ABal	7	-17.689888277759447	-5.090345369687858	0.9066183431409591	2.819999933242798	59	59	-1	-1
E	8	7.464758560517946	-8.229874701754785	2.887696119719549	1.9799998998641968	1	1	-1	-1
MS	8	-1.1893779809525702	-10.612827351851902	0.6533608793702688	1.7999999523162842	24	24	-1	-1
ABpl	8	-3.6033649202135822	6.2797238575984	3.767854524434926	3.059999942779541	37	37	-1	-1
ABpr	8	7.186535943566651	4.561045350124992	-7.9615179209706906	2.93999981880188	48	48	-1	-1
ABar	8	-9.047271656408032	4.994123066862578	-9.029938579025519	3.059999942779541	51	51	-1	-1
P2	8	17.361630459645582	-1.0302588278217724	1.1996643956127113	3.8399999141693115	58	58	-1	-1
ABal	8	-18.271772687345276	-4.031567438733275	0.7878759171975355	3.0	59	59	-1	-1
E	9	8.325300089781681	-8.690828690115284	3.0495282959186354	2.3999998569488525	1	1	-1	-1
MS	9	-3.133969846564219	-11.442107849260324	0.4453797689998287	2.2799999713897705	24	24	-1	-1
ABpl	9	-2.650969773790328	4.946923669904343	4.517178888437426	3.179999828338623	37	37	-1	-1
ABpr	9	6.815265556841073	2.732032960056882	-7.815669261618046	3.0	48	48	-1	-1
ABar	9	-7.772565752229168	6.84790284184612	-9.460200327233121	3.240000009536743	51	51	-1	-1
P2	9	17.688672122670308	-0.8217991242054081	-0.4794985715907978	1.9199999570846558	58	58	-1	-1
ABal	9	-18.624719256111327	-3.1204326393827055	0.4549163860640363	3.059999942779541	59	59	-1	-1
E	10	9.15210953983563	-8.267430457042373	3.418201641928696	2.5199999809265137	1	1	-1	-1
MS	10	-6.2154237428063155	-11.29793040711516	-0.9104794835682171	2.5799999237060547	24	24	-1	-1
ABpl	10	-2.201557872664045	4.360852465314777	4.729191765131411	3.299999952316284	37	37	-1	-1
ABpr	10	6.052704806938944	1.5015977966781882	-7.087500121344998	3.119999885559082	48	48	-1	-1
ABar	10	-7.204574156892221	7.397171575243432	-8.60247695105322	3.359999895095825	51	51	-1	-1
P2	10	18.921999485660994	-1.4701934689979923	0.5474329161672925	1.3799999952316284	58	58	78	29
ABal	10	-18.624021127644838	-2.041143986054906	0.855959377895099	3.119999885559082	59	59	-1	-1
E	11	10.143546609135871	-8.208384418747476	3.653288985708357	2.759999990463257	1	1	-1	-1
MS	11	-7.0805154658491	-11.01014021936944	-1.541346406767159	2.700000047683716	24	24	-1	-1
C	11	16.717772446797454	0.9221379337459804	0.21859685688610808	1.0799999237060547	29	2	-1	-1
ABpl	11	-2.4457847846656797	3.9579649546150835	4.880303836895838	3.359999895095825	37	37	-1	-1
ABpr	11	6.1316059712278035	1.189548848828097	-7.506069182710089	3.179999828338623	48	48	-1	-1
ABar	11	-6.830149833320566	7.2407704592707205	-9.081376847068135	3.359999895095825	51	51	-1	-1
ABal	11	-19.30464596648043	-1.3940115501687167	0.6236462328912619	3.179999828338623	59	59	-1	-1
P3	11	18.40069242240449	-3.4636116753121815	0.4889296193449215	1.0799999237060547	78	58	-1	-1
E	12	8.522780948281202	-7.867537699978496	3.2766697340394617	2.879999876022339	1	1	-1	-1
MS	12	-6.544678981298897	-10.56922601755913	-0.6433074791074187	2.819999933242798	24	24	-1	-1
C	12	16.00796572253113	2.6267863916803575	0.6621596286931004	1.3199999332427979	29	29	-1	-1
ABpl	12	-3.621750259594782	2.515830674699935	5.424136304163855	3.419999837875366	37	37	-1	-1
ABpr	12	6.399585734924571	2.433751943213038	-8.234523308123004	3.299999952316284	48	48	-1	-1
ABar	12	-7.724423441794083	8.586076669064628	-9.036367853456248	3.5399999618530273	51	51	-1	-1
ABal	12	-20.63292321482998	-3.0871335466373315	0.7286093704843353	3.299999952316284	59	59	-1	-1
P3	12	18.935132650021718	-5.181274780157471	0.5848825633425354	1.1999999284744263	78	78	-1	-1
E	13	8.527331142060252	-7.694373899363718	3.745704481039317	2.93999981880188	1	1	-1	-1
MS	13	-6.524839716337993	-9.845531574640646	-0.11116769868191456	2.879999876022339	24	24	-1	-1
C	13	15.741382215767333	3.5411606039510186	2.19269973776814	1.8600000143051147	29	29	-1	-1
ABpl	13	-4.296247936228284	2.3434201581804905	5.494332287828738	3.5399999618530273	37	37	-1	-1
ABpr	13	7.315973705248518	1.8987220766450004	-7.512875147809458	3.359999895095825	48	48	-1	-1
ABar	13	-7.966375256906195	8.269771058672323	-8.650738408191893	3.5399999618530273	51	51	-1	-1
ABal	13	-20.842719919155343	-3.295084625442635	1.073923264268852	3.419999837875366	59	59	-1	-1
P3	13	19.549172170394293	-6.131698179525053	0.6633094378061208	1.6799999475479126	78	78	-1	-1
E	14	9.1047268792887	-7.902569637453295	2.2179385707401016	2.93999981880188	1	1	-1	-1
MS	14	-5.6259543926637585	-9.993927990339992	-0.8646155345367292	2.93999981880188	24	24	-1	-1
C	14	15.954090624027042	3.8912362429117255	3.660419798557398	2.2799999713897705	29	29	-1	-1
ABpl	14	-4.504467672130612	1.1427623263547757	5.6731205632821196	3.5399999618530273	37	37	-1	-1
ABpr	14	8.618223005013409	2.6639465891209824	-7.275013605253973	3.4800000190734863	48	48	-1	-1
ABar	14	-8.278764455793883	8.55629933751165	-8.486986988636582	3.5999999046325684	51	51	-1	-1
ABal	14	-20.348138932949983	-3.308852556448882	1.0742082494087186	3.419999837875366	59	59	-1	-1
P3	14	20.646417192524602	-7.528799011435824	-0.4305655700900659	2.0999999046325684	78	78	-1	-1
E	15	9.536636133765272	-8.102007391174173	0.9548554512657259	2.93999981880188	1	1	-1	-1
MS	15	-4.853352893825313	-9.465414638600171	-2.3997573802150476	3.0	24	24	-1	-1
C	15	16.661380018492107	4.2275439508661865	5.128424844486523	2.5199999809265137	29	29	-1	-1
ABpl	15	-4.440917100445274	-0.7435632572788067	6.368920057734163	3.5999999046325684	37	37	-1	-1
ABpr	15	9.321721855587581	4.93012514326825	-7.052473903736425	3.5399999618530273	48	48	-1	-1
ABar	15	-7.84779556269553	9.4051109966592	-8.005027908705976	3.5999999046325684	51	51	-1	-1
ABal	15	-20.315983822163236	-3.2004980248618806	1.0338926979288803	3.4800000190734863	59	59	-1	-1
P3	15	21.680050121547904	-8.0633202531928	-1.0427664831955137	2.2200000286102295	78	78	-1	-1
E	16	9.548951979591115	-8.717347302505653	0.382400119360383	3.059999942779541	1	1	-1	-1
MS	16	-5.152029989954188	-7.635648964436726	-2.006375308902953	3.0	24	24	-1	-1
C	16	16.24721564357698	1.9128101875221462	5.720518768893215	2.5199999809265137	29	29	-1	-1
ABpl	16	-3.955498023219681	-2.127404782994393	6.608609138117103	3.5999999046325684	37	37	-1	-1
ABpr	16	9.271123736772905	6.256653475418365	-6.742212149019964	3.299999952316284	48	48	-1	-1
ABar	16	-7.425290450110457	9.96313771442521	-6.882621741701235	3.419999837875366	51	51	-1	-1
ABal	16	-19.909404387804837	-3.2485446092475914	0.5146772504341267	3.5399999618530273	59	59	-1	-1
P3	16	21.311814481600006	-7.702716096145936	-1.4388310477546615	2.3399999141693115	78	78	-1	-1
E	17	9.653881092464633	-8.101498766363111	-0.37899362215326704	3.119999885559082	1	1	-1	-1
MS	17	-5.676429468635099	-6.619907671230306	-2.9093009583058365	3.119999885559082	24	24	-1	-1
C	17	15.103405279434622	0.5790304391939984	6.224035684681393	2.6399998664855957	29	29	-1	-1
ABpl	17	-3.7204330201978126	-3.0945908670040394	6.696901161595748	2.0999999046325684	37	37	-1	-1
ABpr	17	8.610215120054884	5.579988367263469	-4.087438335112729	2.2799999713897705	48	48	-1	-1
ABar	17	-6.78534602399656	7.8931198120906965	-4.792072368900641	2.5799999237060547	51	51	-1	-1
ABal	17	-19.303767126523876	-3.466006956516927	0.0560776227290638	2.2200000286102295	59	59	-1	-1
P3	17	20.179441123326942	-7.5798403494573545	-0.9402008537096269	2.3999998569488525	78	78	-1	-1
E	18	9.189180120156495	-8.065958204077251	-0.6541115322728994	3.119999885559082	1	1	-1	-1
MS	18	-6.11901607909281	-5.774090765718574	-2.4177617145000374	3.179999828338623	24	24	-1	-1
C	18	14.805607023262302	0.3368007070092309	6.049849145831289	2.819999933242798	29	29	-1	-1
ABpl	18	-3.0833387765965905	-4.282987336014175	5.796942990579783	1.7400000095367432	37	37	54	81
ABpr	18	8.366686336519733	6.256389509891575	-3.5352832715172386	1.8600000143051147	48	48	62	30
ABar	18	-7.268551525754294	8.339797244633887	-3.6197704865408675	2.3999998569488525	51	51	35	79
ABal	18	-18.43640030659157	-3.66721524395526	0.9214619194279341	2.0999999046325684	59	59	27	20
P3	18	19.948228185617634	-7.5187791181607295	-0.9605011220194797	2.4600000381469727	78	78	-1	-1
E	19	9.938665374344625	-8.323217776174658	-0.033394743228883694	3.119999885559082	1	1	-1	-1
ABala	19	-18.836335161771462	-0.2081388989713706	3.112841089415733	1.6200000047683716	20	4	-1	-1
MS	19	-5.181786961008074	-5.609929608756769	-4.086489562408754	3.119999885559082	24	24	-1	-1
ABalp	19	-17.506694607641894	-4.84208844124342	-1.851861040811629	1.7400000095367432	27	4	-1	-1
C	19	15.707465572292545	1.354274844945074	5.931961675307466	2.879999876022339	29	29	-1	-1
ABpra	19	8.107687770312666	9.533544069891986	-2.077621639354136	1.4399999380111694	30	3	-1	-1
ABara	19	-6.814831663760696	10.054427906855326	-0.7926376716109824	1.7999999523162842	35	7	-1	-1
ABpla	19	-4.816101073905084	-2.690196788113679	7.6242505511608005	1.559999942779541	54	37	-1	-1
ABprp	19	8.2191054683684	3.0272815342768746	-4.4737294561855885	1.3199999332427979	62	48	-1	-1
P3	19	19.969705940423243	-6.764045434782872	-1.7723605491678942	2.5199999809265137	78	78	-1	-1
ABarp	19	-6.67107429065321	6.727757883266569	-6.7614818076506245	1.6799999475479126	79	51	-1	-1
ABplp	19	-2.3466252637890554	-7.131733716304129	4.442986928462034	1.559999942779541	81	37	-1	-1
E	20	10.814434453368545	-9.257387115711238	1.3690160556386353	3.179999828338623	1	1	-1	-1
ABala	20	-19.34323199380266	0.4209689433663584	3.6850114361812087	1.6799999475479126	20	20	-1	-1
MS	20	-5.195560585188557	-8.17691299756067	-3.1386466249227536	3.179999828338623	24	24	-1	-1
ABalp	20	-16.09806226942378	-6.501214132604876	-0.18697167961536154	1.6200000047683716	27	27	-1	-1
C	20	15.057480397242331	4.126214558918461	4.648385007912141	2.93999981880188	29	29	-1	-1
ABpra	20	7.401096504314084	10.276525015265328	-3.1445836934521973	1.5	30	30	-1	-1
ABara	20	-8.35208444512579	11.280135471868775	-2.2962648268878967	1.9199999570846558	35	35	-1	-1
ABpla	20	-3.979370064983213	1.2063096864761569	6.977089204516067	1.559999942779541	54	54	-1	-1
ABprp	20	8.458022536702833	1.1539705975542054	-4.31744567753815	1.5	62	62	-1	-1
P3	20	20.48185109469998	-6.140700823178024	-1.474453157102451	2.5199999809265137	78	78	-1	-1
ABarp	20	-5.638139490096393	5.113947988181794	-7.774725712587135	1.9799998998641968	79	79	-1	-1
ABplp	20	-1.0184095368611734	-6.462357713315297	5.515497380111745	1.5	81	81	-1	-1
E	21	11.658109943027387	-9.27616499335503	1.6342688167432085	3.179999828338623	1	1	-1	-1
ABala	21	-18.85156271153165	0.2650764522047079	1.8722624667473005	1.9199999570846558	20	20	-1	-1
MS	21	-4.369510785022761	-9.856549411295344	-1.9935426815009731	3.359999895095825	24	24	-1	-1
ABalp	21	-14.05024130220499	-6.110870332993067	1.7810884860581315	1.9199999570846558	27	27	-1	-1
C	21	14.16939547239257	5.675723809786521	3.818429540949965	3.0	29	29	-1	-1
ABpra	21	5.338684594379925	10.41493922667761	-4.774705900720276	1.9199999570846558	30	30	-1	-1
ABara	21	-9.767361362522408	9.528231402632054	-5.63331791057721	2.0399999618530273	35	35	-1	-1
ABpla	21	-4.310140750477166	3.9514668225323843	6.233313238065215	1.9199999570846558	54	54	-1	-1
ABprp	21	7.669495359637716	0.01938394366266194	-4.423925446359328	2.1599998474121094	62	62	-1	-1
P3	21	21.503927827785596	-3.9568475067959303	-2.290629335714277	2.5799999237060547	78	78	-1	-1
ABarp	21	-5.2385083892499	2.758663715914347	-6.642546102096105	2.0999999046325684	79	79	-1	-1
ABplp	21	-0.010985267912592578	-4.773492379388895	6.2147327491481175	1.9199999570846558	81	81	-1	-1
E	22	12.315741580055995	-8.661578366118881	1.6674934179838115	3.240000009536743	1	1	-1	-1
ABala	22	-19.61084648174436	-0.9032802302552385	-0.08756680812749029	2.2200000286102295	20	20	-1	-1
MS	22	-2.8344715791255233	-10.1450928831364	-1.90190648896677	3.359999895095825	24	24	-1	-1
ABalp	22	-12.577237220991718	-6.529540967700737	2.187873155051939	2.2200000286102295	27	27	-1	-1
C	22	12.576932857012082	7.031049912855524	3.3335029826324387	3.059999942779541	29	29	-1	-1
ABpra	22	3.519559235069181	12.004490361658018	-4.810897980347799	2.2799999713897705	30	30	-1	-1
ABara	22	-11.088053670315231	10.19788975389319	-5.601233249896074	2.2799999713897705	35	35	-1	-1
ABpla	22	-6.952223494529297	4.211494871726855	5.896439567596426	2.3999998569488525	54	54	-1	-1
ABprp	22	8.532311985790974	-0.3549881443904481	-4.027575896660314	2.3399999141693115	62	62	-1	-1
P3	22	21.66085131640676	-2.5089499961479014	-2.560198848282261	2.6399998664855957	78	78	-1	-1
ABarp	22	-4.4254110419547645	1.6388245536631403	-6.503503407842828	2.3399999141693115	79	79	-1	-1
ABplp	22	1.5056109299567138	-3.627152987492834	6.576315144918942	2.2799999713897705	81	81	-1	-1
E	23	12.575257563239486	-7.708160213115482	1.5794863796450331	3.179999828338623	1	1	-1	-1
ABala	23	-20.10612559641621	-1.9688009525767927	-0.48889478509842	2.4600000381469727	20	20	-1	-1
MS	23	-1.8384843160462332	-9.912883044226728	-1.197784398187253	3.119999885559082	24	24	-1	-1
ABalp	23	-12.037548671128954	-6.9947516186034475	3.1539038378804722	2.4600000381469727	27	27	-1	-1
C	23	11.909321992468822	8.142131090738031	2.929777497554322	3.059999942779541	29	29	-1	-1
ABpra	23	1.1285286936872594	12.927151622474346	-4.595331602081233	2.3999998569488525	30	30	-1	-1
ABara	23	-12.306153483545728	10.373068747509697	-5.387586114985732	2.4600000381469727	35	35	-1	-1
ABpla	23	-9.49784090622119	4.79658651568233	5.43861924268812	2.5199999809265137	54	54	-1	-1
ABprp	23	9.215334964359425	1.1319533069903205	-5.915692556642116	2.5799999237060547	62	62	-1	-1
P3	23	21.528378807947213	-2.0362432697828847	-2.4669283975317007	2.6399998664855957	78	78	-1	-1
ABarp	23	-4.2179509559405926	0.73644773868127	-5.905861085884489	2.3999998569488525	79	79	-1	-1
ABplp	23	3.216714760969532	-2.8233931590951746	6.529478613479602	2.4600000381469727	81	81	-1	-1
E	24	12.556116426745069	-7.3525660027061654	1.448389591050592	3.179999828338623	1	1	-1	-1
ABala	24	-20.240873201765275	-1.5826761265191645	-0.6301417078477876	2.5799999237060547	20	20	-1	-1
MS	24	-0.4398312053427723	-9.846340930469527	0.09660407917150149	1.9199999570846558	24	24	-1	-1
ABalp	24	-11.743664001690863	-6.870143027185443	4.437572210804567	2.5799999237060547	27	27	-1	-1
C	24	12.080836423805353	9.061270590361968	2.3222700265809237	3.059999942779541	29	29	-1	-1
ABpra	24	-0.4662705400044194	13.172149831756178	-4.137301944655903	2.5199999809265137	30	30	-1	-1
ABara	24	-13.421660802213905	10.053768383481573	-4.992376505846184	2.5799999237060547	35	35	-1	-1
ABpla	24	-9.457222014921166	5.195725988650872	4.757856604134147	2.700000047683716	54	54	-1	-1
ABprp	24	9.215334964359425	1.1319533069903205	-5.915692556642116	2.5799999237060547	62	62	-1	-1
P3	24	21.686879264991415	-1.5810525121552665	-2.90302352843082	2.6399998664855957	78	78	-1	-1
ABarp	24	-4.759976124114549	0.09133049579680863	-5.928935552970166	2.5199999809265137	79	79	-1	-1
ABplp	24	4.518964060734423	-2.0581686466191935	6.767340156035087	2.5799999237060547	81	81	-1	-1
E	25	12.2736072417546	-7.044265092587227	1.3373080856261363	3.299999952316284	1	1	-1	-1
ABala	25	-19.890140208467084	-1.5566468326973375	-1.7091731394569998	2.6399998664855957	20	20	-1	-1
MS	25	-0.9191231203662766	-9.282042357159574	0.15942412745728296	1.559999942779541	24	24	3	25
ABalp	25	-11.48029595319481	-6.822849726895066	4.417556927634581	2.6399998664855957	27	27	-1	-1
C	25	11.907108417000963	9.079295183910428	1.5177865348116102	3.059999942779541	29	29	-1	-1
ABpra	25	-1.2846162095450895	13.039536540064807	-5.146422377740098	2.5799999237060547	30	30	-1	-1
ABara	25	-13.211925619310206	9.23797346880709	-4.160216810387917	2.6399998664855957	35	35	-1	-1
ABpla	25	-10.268742393793262	5.322858397881667	4.452288291549735	2.759999990463257	54	54	-1	-1
ABprp	25	9.215334964359425	1.1319533069903205	-5.915692556642116	2.5799999237060547	62	62	-1	-1
P3	25	21.23974246075466	-0.9083994072583124	-2.8805190316248765	2.6399998664855957	78	78	-1	-1
ABarp	25	-5.451339840352944	0.3610960899940694	-5.755318984399795	2.5199999809265137	79	79	-1	-1
ABplp	25	4.257871109127897	-2.018880046602183	7.021872812705001	2.700000047683716	81	81	-1	-1
E	26	11.34648039402785	-6.88660206770812	1.0215896388867987	2.2200000286102295	1	1	-1	-1
MSp	26	0.4659409304217045	-8.711245651766921	-1.1307652254263134	1.1399999856948853	3	4	-1	-1
ABala	26	-19.722477842443116	0.2686175196396202	-2.384672365599192	2.700000047683716	20	20	-1	-1
MSa	26	-3.2212732699446898	-10.39709784931199	0.32692232819627165	1.1999999284744263	25	24	-1	-1
ABalp	26	-11.788833086769937	-7.442446300768762	4.649300102358684	2.700000047683716	27	27	-1	-1
C	26	11.596296186536314	8.373116709729343	1.5150123360357863	3.059999942779541	29	29	-1	-1
ABpra	26	-1.1475935073064953	12.739993614314566	-4.7706580814908035	2.700000047683716	30	30	-1	-1
ABara	26	-13.147615397736715	9.454682531981092	-4.240847913347594	2.700000047683716	35	35	-1	-1
ABpla	26	-8.862323631043006	4.600896799692607	4.705186690003291	2.819999933242798	54	54	-1	-1
ABprp	26	9.215334964359425	1.1319533069903205	-5.915692556642116	2.5799999237060547	62	62	-1	-1
P3	26	21.456364455748602	-0.4407026275308422	-2.5222808049096095	2.700000047683716	78	78	-1	-1
ABarp	26	-5.78287017573505	1.0032185792427115	-5.722664353438925	2.5199999809265137	79	79	-1	-1
ABplp	26	4.236393354322287	-2.77361372998004	7.833732239853416	2.759999990463257	81	81	-1	-1
E	27	13.050697412950427	-7.366333933712412	1.4486745761904587	2.2799999713897705	1	1	-1	-1
MSp	27	1.814936283688709	-8.366424618728033	-1.271157192756081	1.1399999856948853	3	3	-1	-1
ABala	27	-20.281369050221965	0.06567638747186433	-2.3043262477793816	2.759999990463257	20	20	-1	-1
MSa	27	-4.475441780696164	-10.447894528049249	1.6903668486604428	1.2599999904632568	25	25	-1	-1
ABalp	27	-12.998469119487154	-6.976482365770717	4.222500150194891	2.700000047683716	27	27	-1	-1
C	27	10.673021404122126	7.6246548818954265	1.267285644465241	3.119999885559082	29	29	-1	-1
ABpra	27	-1.2440588396667323	12.41493001955356	-4.6497114270512885	2.700000047683716	30	30	-1	-1
ABara	27	-12.43186222275837	10.081775181317095	-3.4132899544926034	2.759999990463257	35	35	-1	-1
ABpla	27	-8.157945940512283	4.795079947491663	4.360157781358641	2.819999933242798	54	54	-1	-1
ABprp	27	9.427406765574315	1.4264862861030125	-6.026489076926705	2.5799999237060547	62	62	-1	-1
P3	27	21.27714589378694	0.45240757827126765	-2.0507568442737956	2.759999990463257	78	78	-1	-1
ABarp	27	-6.3716413974111195	0.7785048157953429	-5.36748531063935	2.5199999809265137	79	79	-1	-1
ABplp	27	3.6469240041797315	-4.077616146755209	7.78786829082193	2.759999990463257	81	81	-1	-1
E	28	14.274045548426463	-6.28906047338634	2.1051051801110354	2.0999999046325684	1	1	42	69
MSp	28	3.415862679582476	-9.430965780415496	-1.4266777215126898	1.4399999380111694	3	3	-1	-1
ABala	28	-20.82042099303991	0.5864296982225919	-1.6918403495340673	2.759999990463257	20	20	-1	-1
MSa	28	-4.6729226391956855	-11.271185518186034	1.4632254105396165	1.4399999380111694	25	25	-1	-1
ABalp	28	-13.682067183678756	-7.495220483519715	3.3546266398600633	2.759999990463257	27	27	-1	-1
C	28	10.176165321027243	7.551840912594285	1.0324832858254465	3.119999885559082	29	29	-1	-1
ABpra	28	-1.6766047011881242	12.558825113426423	-4.96514488865076	2.759999990463257	30	30	-1	-1
ABara	28	-12.547468691613023	10.112305796965407	-3.4234400886475296	2.819999933242798	35	35	-1	-1
ABpla	28	-8.628835596444176	4.626417468703371	4.960004331813072	2.879999876022339	54	54	-1	-1
ABprp	28	7.855662255111283	1.4335114257422883	-6.546844464980926	2.700000047683716	62	62	-1	-1
P3	28	21.063497124149013	1.1505813521789874	-1.7734347056580722	2.700000047683716	78	78	-1	-1
ABarp	28	-5.449064743463419	0.4476779903014583	-5.520801610899867	2.6399998664855957	79	79	-1	-1
ABplp	28	3.5673247114243862	-4.844855852232918	7.805394360355956	2.819999933242798	81	81	-1	-1
MSp	29	3.5973563384336584	-10.237494085910216	-1.663684308648575	1.9799998998641968	3	3	-1	-1
ABala	29	-20.871717240321075	0.8336693770449072	-1.7826215866486703	2.759999990463257	20	20	-1	-1
MSa	29	-6.446698201937289	-12.26061516929832	0.2466938373647145	1.8600000143051147	25	25	-1	-1
ABalp	29	-13.522930119589734	-6.984487066044083	4.497048090034791	2.819999933242798	27	27	-1	-1
C	29	10.045269780990736	7.03184088593889	0.9592281182448721	3.179999828338623	29	29	-1	-1
ABpra	29	-1.440841569699768	12.670927682744576	-4.475809873341051	2.819999933242798	30	30	-1	-1
ABara	29	-12.258770822998798	10.00820792792062	-4.187323043797138	2.819999933242798	35	35	-1	-1
Ea	29	11.631901282952661	-7.052778417671655	2.9457050988850293	1.3199999332427979	42	1	-1	-1
ABpla	29	-8.155670843622758	4.8816618477990525	4.594675154858569	2.879999876022339	54	54	-1	-1
ABprp	29	7.855662255111283	1.4335114257422883	-6.546844464980926	2.700000047683716	62	62	-1	-1
Ep	29	17.325044345148186	-5.486807213179348	0.9798071873422164	1.1399999856948853	69	1	-1	-1
P3	29	21.231097968751314	1.9520997110361606	-1.2714603425574802	2.759999990463257	78	78	-1	-1
ABarp	29	-5.693291655465055	0.04479047960176463	-5.36968953913544	2.6399998664855957	79	79	-1	-1
ABplp	29	2.7664816885334265	-5.364102594792979	8.271369923440123	2.879999876022339	81	81	-1	-1
MSp	30	4.641728144859767	-10.394648485978262	-2.68181493532823	2.1599998474121094	3	3	-1	-1
ABala	30	-20.719405466900625	1.0846570935983737	-1.3437522569737264	2.819999933242798	20	20	-1	-1
MSa	30	-7.448874148640335	-12.697028049282144	0.417536207159261	2.0999999046325684	25	25	-1	-1
ABalp	30	-14.085673392681146	-6.281303345498816	4.5094024526858085	2.93999981880188	27	27	-1	-1
C	30	9.500969515927254	6.30014174274704	0.7016362776592668	1.8600000143051147	29	29	-1	-1
ABpra	30	-1.098572356914858	12.406172035184863	-4.914394217876128	2.819999933242798	30	30	-1	-1
ABara	30	-11.719020751714366	10.566743270497692	-4.398765950211389	2.819999933242798	35	35	-1	-1
Ea	30	10.95349001958493	-7.34281007495786	4.125382916623904	1.4399999380111694	42	42	-1	-1
ABpla	30	-7.558497362855078	4.373414559148176	4.776522614227641	2.93999981880188	54	54	-1	-1
ABprp	30	7.855662255111283	1.4335114257422883	-6.546844464980926	2.700000047683716	62	62	-1	-1
Ep	30	18.27819914145959	-4.716572754065821	0.9527009539329951	1.3799999952316284	69	69	-1	-1
P3	30	21.123955280409938	2.2734152680660125	-1.9220575637865411	2.700000047683716	78	78	-1	-1
ABarp	30	-6.098294121400418	-0.8998696890329357	-5.016999709971822	2.6399998664855957	79	79	-1	-1
ABplp	30	1.729875534154111	-5.995451906671194	8.248010471214577	2.879999876022339	81	81	-1	-1
MSp	31	4.096487518418066	-10.078098216301687	-1.1943645765088529	2.3999998569488525	3	3	-1	-1
ABala	31	-20.417693623994076	1.4445079665499039	-2.279047552197614	2.819999933242798	20	20	-1	-1
MSa	31	-8.732861151867361	-11.745851365819233	0.8783400633604148	2.2200000286102295	25	25	-1	-1
ABalp	31	-15.167387110717868	-6.461209937480563	3.5202973027715982	2.93999981880188	27	27	-1	-1
C	31	10.449512597037945	5.873466407766006	1.3829688864929741	1.4399999380111694	29	29	-1	-1
ABpra	31	0.17082370359680246	11.983753362746043	-5.0372601156718675	2.819999933242798	30	30	-1	-1
ABara	31	-11.138713310551573	10.500672092563521	-4.113497905936829	2.879999876022339	35	35	-1	-1
Ea	31	9.63664977710467	-7.579276576409747	4.225459332473832	1.7400000095367432	42	42	-1	-1
ABpla	31	-7.8088514370588	4.790070000854117	4.625125557323347	3.0	54	54	-1	-1
ABprp	31	7.846500346131516	0.0634378310329482	-6.3074403697378525	2.1599998474121094	62	62	-1	-1
Ep	31	18.379214667598877	-4.218345358690039	1.3007890464933363	1.7999999523162842	69	69	-1	-1
P3	31	21.320738010442977	2.017417604874998	-2.095959117496778	2.700000047683716	78	78	-1	-1
ABarp	31	-6.098294121400418	-0.8998696890329357	-5.016999709971822	2.6399998664855957	79	79	-1	-1
ABplp	31	0.48119757855990547	-6.921334197662101	8.335447539273623	2.819999933242798	81	81	-1	-1
MSp	32	4.6186734216311205	-10.156675416335707	-1.70342988984868	2.3999998569488525	3	3	-1	-1
ABala	32	-19.97213378818035	1.7645616146733616	-2.135026430672422	2.819999933242798	20	20	-1	-1
MSa	32	-8.306442452548058	-11.070203507286458	0.8912643962911648	2.3399999141693115	25	25	-1	-1
ABalp	32	-15.077110461981388	-6.340349383793711	4.274315108906147	3.0	27	27	-1	-1
C	32	10.139398495039782	6.246576586912721	1.7812376795482128	1.3799999952316284	29	29	76	15
ABpra	32	0.722889620707078	11.926948793991631	-5.8211583539914615	2.879999876022339	30	30	-1	-1
ABara	32	-11.09809441925155	10.89981156553206	-4.794260544490803	2.819999933242798	35	35	-1	-1
Ea	32	9.148195953101402	-8.385051597809136	4.527683476002686	1.9799998998641968	42	42	-1	-1
ABpla	32	-7.099923552749027	5.157416949267951	4.749131395678554	3.0	54	54	-1	-1
ABprp	32	7.846500346131516	0.0634378310329482	-6.3074403697378525	2.1599998474121094	62	62	-1	-1
Ep	32	19.65934960551334	-4.263397189439931	0.7719934351233895	2.0399999618530273	69	69	-1	-1
P3	32	21.269441763161815	2.2646572836973125	-2.1867403546113815	2.700000047683716	78	78	-1	-1
ABarp	32	-6.098294121400418	-0.8998696890329357	-5.016999709971822	2.6399998664855957	79	79	-1	-1
ABplp	32	0.464331538955014	-6.479158086945395	8.438868124179109	2.819999933242798	81	81	-1	-1
MSp	33	4.762521414538289	-10.19647264116378	-0.6241134730996012	2.5199999809265137	3	3	-1	-1
Ca	33	10.218176616485303	3.8870356521030596	3.717615796668689	1.1399999856948853	15	7	-1	-1
ABala	33	-20.577771049461315	1.9820239619426976	-1.676426802967359	2.819999933242798	20	20	-1	-1
MSa	33	-8.43114930896081	-11.3860004928677	-0.05695523186347273	2.3999998569488525	25	25	-1	-1
ABalp	33	-15.359619646971856	-6.032048473674773	4.163233603481691	2.879999876022339	27	27	-1	-1
ABpra	33	0.6884594130308079	11.732012362097242	-6.015360176011551	2.819999933242798	30	30	-1	-1
ABara	33	-10.822410524929655	10.331764954490957	-5.386731159566131	2.759999990463257	35	35	-1	-1
Ea	33	9.186478226090234	-9.096240018627768	4.789877053191569	2.0999999046325684	42	42	-1	-1
ABpla	33	-7.217805118493205	5.101365664608874	4.504463888023699	3.0	54	54	-1	-1
ABprp	33	7.846500346131516	0.0634378310329482	-6.3074403697378525	2.1599998474121094	62	62	-1	-1
Ep	33	20.51376397257499	-3.9048082253947958	0.6313164826537556	2.1599998474121094	69	69	-1	-1
Cp	33	10.0345924250096	7.678220037729746	0.187684242576295	1.1399999856948853	76	29	-1	-1
P3	33	21.402612400087843	2.8712392106600966	-1.878967813530879	2.6399998664855957	78	78	-1	-1
ABarp	33	-6.098294121400418	-0.8998696890329357	-5.016999709971822	2.6399998664855957	79	79	-1	-1
ABplp	33	0.03791283963570963	-7.154805945478169	8.425943791248361	2.819999933242798	81	81	-1	-1
MSp	34	4.0535935302285155	-10.563819589577616	-0.7481193114548073	2.5199999809265137	3	3	-1	-1
Ca	34	10.365876674705035	2.9411135745619643	4.864923968586561	1.2599999904632568	15	15	-1	-1
ABala	34	-20.21338747482598	2.5275446576088565	-1.3483539935770041	2.819999933242798	20	20	-1	-1
MSa	34	-8.467854613526605	-11.66751882506948	-0.4856744273834903	2.4600000381469727	25	25	-1	-1
ABalp	34	-15.888630840853484	-6.213216974562917	3.9687467963217347	2.93999981880188	27	27	-1	-1
ABpra	34	0.7634469905854356	11.302342273480386	-5.32444740330265	2.819999933242798	30	30	-1	-1
ABara	34	-10.193081933375225	9.931872197427081	-5.2451992516768975	2.759999990463257	35	35	-1	-1
Ea	34	8.787664443778626	-9.836697146188316	4.267602421781124	2.1599998474121094	42	42	-1	-1
ABpla	34	-6.7852592569718135	4.957470570736014	4.8198973496231705	3.0	54	54	-1	-1
ABprp	34	7.851050539910565	0.23660163164772596	-5.838405622737998	2.1599998474121094	62	62	-1	-1
Ep	34	20.60567911115618	-3.7529084312485694	0.041335081214384894	2.2799999713897705	69	69	-1	-1
Cp	34	9.951839195408178	8.896393838292859	0.5382615487725939	1.3199999332427979	76	76	-1	-1
P3	34	20.72426265814178	3.604953546853675	-1.8767635850347881	2.700000047683716	78	78	-1	-1
ABarp	34	-5.7514747148364584	-0.9914615359778717	-4.986549307507043	2.700000047683716	79	79	-1	-1
ABplp	34	-0.6901561811684797	-7.166558683482687	8.170841164298713	2.759999990463257	81	81	-1	-1
MSp	35	4.196804916090866	-10.659159474253704	-1.2473194757795758	2.4600000381469727	3	3	-1	-1
Ca	35	10.436314058480614	2.338279685330333	5.086801994295604	1.6200000047683716	15	15	-1	-1
ABala	35	-20.046484758690166	2.2497743631382296	-1.247422622307475	2.700000047683716	20	20	-1	-1
MSa	35	-7.9687234335421975	-11.508122955460948	-0.016354695243767647	2.5199999809265137	25	25	-1	-1
ABalp	35	-16.468301674971457	-6.09160313678073	5.261995333121023	3.0	27	27	-1	-1
ABpra	35	0.6815726009405665	10.44852066769529	-5.541438707268551	2.700000047683716	30	30	-1	-1
ABara	35	-10.17849099065986	9.403114186402988	-5.583137210082312	2.700000047683716	35	35	-1	-1
Ea	35	9.003588310306078	-10.448289019788648	4.224797656665328	2.2200000286102295	42	42	-1	-1
ABpla	35	-6.290678270766455	4.943702639729767	4.820182334763038	3.0	54	54	-1	-1
ABprp	35	8.127432562698946	0.7478436739344207	-6.029833245982263	2.1599998474121094	62	62	-1	-1
Ep	35	20.950223420830614	-3.931082178500894	-0.16273188982076414	2.3399999141693115	69	69	-1	-1
Cp	35	9.742740619549298	9.767731412815357	1.284618434388173	1.559999942779541	76	76	-1	-1
P3	35	20.285528112996634	3.5446455996523833	-1.317232586060196	2.700000047683716	78	78	-1	-1
ABarp	35	-5.704030532867859	-0.33257636208716423	-4.963759825561233	2.6399998664855957	79	79	-1	-1
ABplp	35	-1.3646538578019818	-7.338969200002132	8.241037147963596	2.700000047683716	81	81	-1	-1
MSp	36	5.140859324844175	-10.235252616369731	-2.212495203188508	2.5199999809265137	3	3	-1	-1
Ca	36	11.207215546052684	1.8120078031309967	6.07313294543399	1.9799998998641968	15	15	-1	-1
ABala	36	-19.498332428314118	2.0753486536170573	-0.9218390265530774	2.759999990463257	20	20	-1	-1
MSa	36	-7.605037987373346	-12.041890913122591	-0.08932487768447572	2.4600000381469727	25	25	-1	-1
ABalp	36	-16.2325385434831	-5.979500567462576	5.751330348430731	3.059999942779541	27	27	-1	-1
ABpra	36	0.8270590836924404	10.43976268332659	-5.8061214980933915	2.879999876022339	30	30	-1	-1
ABara	36	-10.307111433806842	8.969696060054982	-5.421875004162959	2.5199999809265137	35	35	-1	-1
Ea	36	9.521922148206569	-9.620741367109648	3.647740588156708	2.2799999713897705	42	42	-1	-1
ABpla	36	-5.913978850305275	4.873883424064443	4.57579981224805	3.0	54	54	-1	-1
ABprp	36	8.879952563664757	2.6802006489519856	-5.95102968085004	1.6799999475479126	62	62	-1	-1
Ep	36	20.751165593908052	-3.7616664156172686	-0.22334770961045503	2.3999998569488525	69	69	-1	-1
Cp	36	9.088082207876699	10.319015339214397	1.8869541984785618	1.8600000143051147	76	76	-1	-1
P3	36	19.330796348262187	3.7671178935592677	-1.1236007343198398	2.6399998664855957	78	78	-1	-1
ABarp	36	-5.652734285586697	-0.5798160409094788	-4.872978588446631	2.6399998664855957	79	79	-1	-1
ABplp	36	-0.3241956381101033	-7.61374474083694	8.332388355357931	2.4600000381469727	81	81	-1	-1
MSp	37	5.778651696911882	-10.344360432052067	-2.711410382373409	2.5199999809265137	3	3	-1	-1
Ca	37	11.170448720065222	0.5067434774494328	6.821887339156756	2.1599998474121094	15	15	-1	-1
ABala	37	-19.08265260639762	2.373629670460902	-0.5029849800481195	2.6399998664855957	20	20	-1	-1
MSa	37	-7.5131228487921575	-11.889991118976363	-0.6793062791238471	2.5199999809265137	25	25	-1	-1
ABalp	37	-16.45762431899032	-6.737982288571585	6.033539208789599	2.6399998664855957	27	27	-1	-1
ABpra	37	0.6256646384586871	9.498850552423043	-4.923781102140225	2.5199999809265137	30	30	-1	-1
ABara	37	-9.872988603862412	7.83309421316171	-5.272967160894623	1.9199999570846558	35	35	-1	-1
Ea	37	10.243165878342186	-9.868734330027294	3.199291094606572	2.3399999141693115	42	42	-1	-1
ABpla	37	-5.505124319057349	4.912418739986121	4.291101738253223	1.9199999570846558	54	54	-1	-1
ABprp	37	9.362156182622604	2.258026635797436	-4.200815774562047	1.9199999570846558	62	62	-1	-1
Ep	37	21.337661718694594	-3.6235345524772886	-0.8130441259099591	2.3999998569488525	69	69	-1	-1
Cp	37	8.85301720485483	11.286201423224043	1.7986621749999165	2.0399999618530273	76	76	-1	-1
P3	37	19.016132052484974	3.967064272091204	-1.1943666882644568	2.5199999809265137	78	78	-1	-1
ABarp	37	-5.635868245981805	-1.0219921516261836	-4.9763991733521165	2.2799999713897705	79	79	-1	-1
ABplp	37	-0.8317290771861231	-7.040179558347225	7.326042121049562	1.9799998998641968	81	81	-1	-1
MSp	38	5.690650145064925	-10.37863908543153	-3.230910815008029	2.5799999237060547	3	3	-1	-1
Ca	38	10.983706738968506	0.060819329001575495	6.188816187461724	2.2200000286102295	15	15	-1	-1
ABala	38	-18.42344400094597	1.9955095446766395	-0.6362859971386515	2.2200000286102295	20	20	-1	-1
MSa	38	-7.680025564927973	-11.612220824505735	-0.7802376503933761	2.5199999809265137	25	25	-1	-1
ABalp	38	-15.534349536576132	-5.989520460737671	6.281265900360144	1.8600000143051147	27	27	-1	-1
ABpra	38	0.39287473232634285	10.552618536740075	-4.777555752118943	2.2799999713897705	30	30	-1	-1
ABara	38	-10.383737501206175	9.368326908212461	-4.768788569297939	1.5	35	35	-1	-1
Ea	38	10.598449065419423	-9.669541235590692	2.589294409997215	2.3999998569488525	42	42	-1	-1
ABpla	38	-5.955234348650119	4.419201291247886	3.6780458697281766	1.3799999952316284	54	54	-1	-1
ABprp	38	9.362156182622604	2.258026635797436	-4.200815774562047	1.9199999570846558	62	62	-1	-1
Ep	38	21.19766579109999	-4.4898621803622385	-1.8243687874902454	2.4600000381469727	69	69	-1	-1
Cp	38	8.22981577550249	10.866551227882285	1.9596393957794027	2.1599998474121094	76	76	-1	-1
P3	38	19.41424770633009	3.628232746323954	-1.0731350486850753	2.700000047683716	78	78	-1	-1
ABarp	38	-5.6037131351950595	-0.9136376200391824	-5.016714724831955	1.559999942779541	79	79	-1	-1
ABplp	38	0.9131068330364789	-7.120771951382976	7.072364419799248	1.4399999380111694	81	81	-1	-1
MSp	39	4.772623684896274	-9.874648459322868	-2.6085597677476553	2.5799999237060547	3	3	-1	-1
Ca	39	10.523555960439415	0.2695236919022126	6.382733024341946	2.2799999713897705	15	15	-1	-1
ABala	39	-18.58807162019226	2.3598617394546553	-0.5026999949082528	1.4399999380111694	20	20	-1	-1
MSa	39	-7.476417544226364	-11.608472786774586	-0.2505870836038291	2.5199999809265137	25	25	-1	-1
ABalp	39	-13.736578889227662	-6.286313292136363	4.774370228650515	1.4399999380111694	27	27	-1	-1
ABpra	39	1.1654147097431202	10.057385895000115	-5.135224008554477	1.9199999570846558	30	30	5	44
ABara	39	-10.375971849159383	8.579823196266203	-5.810278648203138	1.3199999332427979	35	35	39	53
Ea	39	10.814372931946876	-10.281133109191023	2.5464896448814196	2.3999998569488525	42	42	-1	-1
ABpla	39	-5.226467199379444	5.5102426825802056	4.334191488508887	1.3799999952316284	54	54	64	47
ABprp	39	9.147809284518189	1.8769117563773556	-4.324536627777386	2.1599998474121094	62	62	0	45
Ep	39	21.29413112346023	-4.164798585601234	-1.9453154419297602	2.5199999809265137	69	69	-1	-1
Cp	39	8.687691457142053	10.571264964674258	1.5312051853992523	2.2799999713897705	76	76	-1	-1
P3	39	19.40350882892729	3.250865904635025	-0.6672053351108675	2.700000047683716	78	78	-1	-1
ABarp	39	-6.057736751522059	-1.5244762095441795	-4.520288759283012	1.3799999952316284	79	79	61	63
ABplp	39	1.0784325807492554	-6.405835492833191	7.339821409399912	1.5	81	81	71	75
ABprpa	40	7.7737263440447455	-0.4440561735225943	-5.586362179704041	1.7028571367263794	0	16	-1	-1
MSp	40	2.9994847291994895	-10.80853545058714	-2.246574759848711	2.700000047683716	3	3	-1	-1
ABprap	40	3.664984196399388	10.971986383809531	-3.8981071819298547	1.4399999380111694	5	8	-1	-1
Ca	40	11.101588304712681	0.1168706136606521	6.4334836951165775	2.3399999141693115	15	15	-1	-1
ABala	40	-17.95646793174831	2.0465508826981686	-0.1266507135190908	1.5	20	20	80	12
MSa	40	-7.264345743011474	-11.313939807661892	-0.3613836038884175	2.700000047683716	25	25	-1	-1
ABalp	40	-13.8330442215879	-6.611376886897366	4.895316883090029	1.9799998998641968	27	27	32	68
ABaraa	40	-12.420881112443832	8.331603956809797	-5.965304859302856	1.0799999237060547	39	35	-1	-1
Ea	40	10.00285255307478	-10.154000699960227	2.2409213322970074	2.5199999809265137	42	42	-1	-1
ABpraa	40	-0.2761323891498908	9.505122407966983	-5.983367220859186	1.3199999332427979	44	30	-1	-1
ABprpp	40	11.027212088599795	4.561478596959987	-3.4683558042850704	1.559999942779541	45	16	-1	-1
ABplaa	40	-7.8900276982371835	5.015537048396819	4.809177245188511	1.1399999856948853	47	10	-1	-1
ABarap	40	-8.019552226943798	10.613509563231492	-5.251435246496532	1.1399999856948853	53	35	-1	-1
ABarpp	40	-3.997538417055758	-0.7257263277840678	-4.302157514757645	1.0799999237060547	61	15	-1	-1
ABarpa	40	-8.101947886340023	-0.6934067956727845	-4.274271978551666	1.0799999237060547	63	15	-1	-1
ABplap	40	-1.8845569585756383	5.271233980570013	3.857001503333172	1.1399999856948853	64	54	-1	-1
Ep	40	20.09611280810237	-5.3934632152624715	-3.3456137178299596	2.5199999809265137	69	69	-1	-1
ABplpa	40	-2.065117961598475	-7.415531207034425	7.476584222534255	1.1999999284744263	71	5	-1	-1
ABplpp	40	3.552035640242533	-5.395386494536625	7.742289326930309	1.1399999856948853	75	5	-1	-1
Cp	40	9.133251292955775	10.891318612797715	1.6752263069244444	2.3999998569488525	76	76	-1	-1
P3	40	19.835356561982195	2.027682157434364	-0.7528148653424597	2.700000047683716	78	78	-1	-1
ABprpa	41	7.315638884512467	-0.1672848366702957	-5.684099906333422	1.7028571367263794	0	0	-1	-1
MSp	41	0.7944980404477995	-10.519238694650753	-1.7989802217181743	2.5799999237060547	3	3	-1	-1
ABprap	41	4.723006584162644	11.334323385585819	-3.509133567609943	1.5	5	5	-1	-1
ABalap	41	-18.462605113891357	4.778693371843484	-0.33091096416533583	1.4399999380111694	12	9	-1	-1
Ca	41	12.764549825290416	-0.817543385160197	5.962814689900364	2.3399999141693115	15	15	-1	-1
MSa	41	-8.91265479945217	-9.884537826385351	-1.406126146320403	2.5799999237060547	25	25	-1	-1
ABalpa	41	-18.19526966278928	-6.477690273850325	2.489736660818084	1.3799999952316284	32	27	-1	-1
ABaraa	41	-12.142223992765924	8.929427899403882	-5.922215109047194	1.1399999856948853	39	39	-1	-1
Ea	41	8.17456528478427	-9.934523159689162	2.4441333479125564	2.5799999237060547	42	42	-1	-1
ABpraa	41	-0.40311434245216665	9.102743522078352	-7.166104222513751	1.3799999952316284	44	44	-1	-1
ABprpp	41	12.360918370684946	4.35576898769517	-3.671852805040486	1.6200000047683716	45	45	-1	-1
ABplaa	41	-8.22844484570953	4.3741678432435105	5.31575334489238	1.2599999904632568	47	47	-1	-1
ABarap	41	-6.977759271740613	11.473565335572498	-3.1805244661972862	1.3799999952316284	53	53	-1	-1
ABarpp	41	-3.7126926137540974	0.07630065588416701	-5.134032225076046	1.0799999237060547	61	61	-1	-1
ABarpa	41	-10.230308507692378	-0.8027408878938764	-4.4797638752861495	1.1399999856948853	63	63	-1	-1
ABplap	41	-0.45672196244144236	4.280260072279026	4.475514063881096	1.2599999904632568	64	64	-1	-1
ABalpp	41	-13.258227335582376	-5.802362452577889	6.456592379769715	1.4399999380111694	68	27	-1	-1
Ep	41	17.772546425140014	-6.23950639731296	-3.54372967918534	2.4600000381469727	69	69	-1	-1
ABplpa	41	-3.241962276484129	-6.785670080601362	8.587985299964469	1.3199999332427979	71	71	-1	-1
ABplpp	41	3.721911581734359	-4.507286235372062	8.478781063530828	1.3199999332427979	75	75	-1	-1
Cp	41	10.655276524560682	10.138826398960344	1.9382748395329266	2.4600000381469727	76	76	-1	-1
P3	41	20.493867038967355	0.5702733783223014	-1.2871588742640552	2.4600000381469727	78	78	-1	-1
ABalaa	41	-19.531185667567346	0.8877054687022554	-1.2825664669043022	1.2599999904632568	80	20	-1	-1
ABprpa	42	6.857550151613516	0.10948861940116861	-5.781838403008055	1.7028571367263794	0	0	-1	-1
MSp	42	0.4928477189629146	-9.855343574122497	-2.041158515737071	2.6399998664855957	3	3	-1	-1
ABprap	42	4.6954016671549486	11.399132654613595	-2.9997832691302486	1.6200000047683716	5	5	-1	-1
ABalap	42	-18.981817791748398	6.023141125512694	0.8137147145054828	1.5	12	12	-1	-1
Ca	42	12.53333688758111	-0.7564821538635729	5.942514421590512	2.3999998569488525	15	15	-1	-1
MSa	42	-8.74505395484987	-9.083019467528178	-0.9041517832198105	2.6399998664855957	25	25	-1	-1
ABalpa	42	-18.82074618903114	-6.983922369499473	2.4161965080976424	1.4399999380111694	32	32	-1	-1
ABaraa	42	-12.050370375606404	8.05758170007032	-5.334722921243781	1.5	39	39	-1	-1
Ea	42	8.675334954613385	-9.744088049621258	1.5694538724783595	2.5799999237060547	42	42	-1	-1
ABpraa	42	-1.1175327819192085	9.610482185918167	-6.014102608463832	1.6200000047683716	44	44	-1	-1
ABprpp	42	13.577441215492406	5.173296747099076	-3.7189743216196938	1.7400000095367432	45	45	-1	-1
ABplaa	42	-8.136591228550012	3.5023216439099514	5.903245532695794	1.559999942779541	47	47	-1	-1
ABarap	42	-6.8875441444257985	10.570679895779568	-1.2490330708199542	1.7400000095367432	53	53	-1	-1
ABarpp	42	-3.4876068382468786	0.8347823769931766	-5.416241085434914	1.3799999952316284	61	61	-1	-1
ABarpa	42	-10.401761417607243	-0.6981343940380271	-5.049729993555534	1.4399999380111694	63	63	-1	-1
ABplap	42	0.15959265482065652	3.4164185732188335	4.78845831184461	1.5	64	64	-1	-1
ABalpp	42	-12.481137164386551	-6.124431293703074	6.567958870334037	1.7400000095367432	68	68	-1	-1
Ep	42	16.836955796899986	-6.372628313815392	-3.219001038850542	2.5199999809265137	69	69	-1	-1
ABplpa	42	-2.848396816418057	-7.29766540698339	8.240182192543996	1.6200000047683716	71	71	-1	-1
ABplpp	42	4.308346185099237	-5.392900365711867	9.066558236474108	1.559999942779541	75	75	-1	-1
Cp	42	10.77315809030486	10.19487768361942	2.1829423471877805	2.5199999809265137	76	76	-1	-1
P3	42	20.557479132074363	-0.29230621183149597	-1.7688329690547946	1.6799999475479126	78	78	-1	-1
ABalaa	42	-20.875630827055307	0.7160482362781444	-0.6731397525746792	1.2599999904632568	80	80	-1	-1
ABprpa	43	6.3994626920812365	0.38625995625346743	-5.879576129637436	1.7028571367263794	0	0	-1	-1
MSp	43	0.6788915715931465	-10.48870807900244	-1.8091303558731004	2.700000047683716	3	3	-1	-1
ABprap	43	6.705880722763126	11.452415462175612	-3.03895888005062	1.9199999570846558	5	5	-1	-1
ABalap	43	-19.390672322996327	5.984605809591017	1.0984127885003085	1.6200000047683716	12	12	-1	-1
Ca	43	12.496631583015313	-1.038000486065352	5.513795226070494	2.3999998569488525	15	15	-1	-1
MSa	43	-8.417375684780326	-8.819017104063798	-1.0047981693494727	2.5199999809265137	25	25	-1	-1
ABalpa	43	-18.343031242430676	-6.555514189789014	2.5199020781429957	1.6200000047683716	32	32	-1	-1
ABaraa	43	-12.587147221534828	8.664916911128438	-4.487719649498539	1.9199999570846558	39	39	-1	-1
Ea	43	7.675434104799863	-10.093919029297693	1.974813615772834	2.5799999237060547	42	42	-1	-1
ABpraa	43	-1.2652943615606074	9.532658269979477	-5.983937191138919	1.8600000143051147	44	44	-1	-1
ABprpp	43	14.757258755734071	5.709306174301202	-4.194815033718918	1.9199999570846558	45	45	-1	-1
ABplaa	43	-9.010146732106074	3.4993268902741326	5.9128256965709864	1.8600000143051147	47	47	-1	-1
ABarap	43	-6.127320012834864	10.690787165371088	-1.0342459953501453	1.9799998998641968	53	53	-1	-1
ABarpp	43	-3.078752306998952	0.873317692914855	-5.70093915942974	1.7400000095367432	61	61	-1	-1
ABarpa	43	-11.146696478016324	-0.26771102132584024	-5.201412035599694	1.7400000095367432	63	63	-1	-1
ABplap	43	0.31190442824110437	3.6674062897723005	5.227327641519555	1.9199999570846558	64	64	-1	-1
ABalpp	43	-11.466645371857663	-6.303358325050733	5.824661168634149	1.9199999570846558	68	68	-1	-1
Ep	43	15.69548205106882	-6.596080168356366	-3.65844033880522	2.5199999809265137	69	69	-1	-1
ABplpa	43	-2.6746072881920004	-6.291944007052067	7.867192095070525	1.9799998998641968	71	71	-1	-1
ABplpp	43	5.192640566058104	-5.01253877038712	8.651048359024708	1.7999999523162842	75	75	-1	-1
Cp	43	12.190315730457918	9.850282927119288	2.0299110320671296	2.5799999237060547	76	76	-1	-1
P3	43	20.96172194812157	-1.4506806900043805	-1.3450922008066926	1.9199999570846558	78	78	-1	-1
ABalaa	43	-20.890919898237158	0.16551759397443855	-0.7362447860003275	1.5	80	80	-1	-1
ABprpa	44	5.941375232548957	0.6630312931057656	-5.977313856266816	1.7028571367263794	0	0	-1	-1
MSp	44	0.7821821946219567	-9.90389878331927	-1.2265248898128318	2.6399998664855957	3	3	-1	-1
ABprap	44	7.695042695173843	11.424879600163118	-3.0383889097708865	2.0399999618530273	5	5	-1	-1
ABalap	44	-19.827131771251945	6.010879762697115	1.892461160974828	1.8600000143051147	12	12	-1	-1
Ca	44	12.32126508636622	-1.051015132976265	6.0533109418751	2.3999998569488525	15	15	-1	-1
MSa	44	-8.845371352522669	-8.501958209576161	-0.8511968839490884	2.5799999237060547	25	25	-1	-1
ABalpa	44	-18.07511300015558	-6.335057088883858	2.968921541972866	1.7999999523162842	32	32	-1	-1
ABaraa	44	-13.46980311264899	8.315594556263065	-5.4162089796230575	1.9799998998641968	39	39	-1	-1
Ea	44	7.217558423160301	-9.798632766089668	2.4032478261529855	2.5799999237060547	42	42	-1	-1
ABpraa	44	-1.5906975347406256	9.355237806822485	-5.648773431509328	1.9199999570846558	44	44	-1	-1
ABprpp	44	14.93945054305174	5.982066522134281	-4.03077862902374	1.9799998998641968	45	45	-1	-1
ABplaa	44	-9.89899130684399	2.945801494334608	5.8593008270205305	2.0399999618530273	47	47	-1	-1
ABarap	44	-5.887006687567461	10.976053535304018	-0.07587623304058111	2.0399999618530273	53	53	-1	-1
ABarpp	44	-2.928715630468029	1.037723509160933	-5.496587203254724	1.9199999570846558	61	61	-1	-1
ABarpa	44	-11.30402862590493	-0.16773783205987125	-5.236795012572003	1.7400000095367432	63	63	-1	-1
ABplap	44	1.0354232552662443	3.5059952271620416	5.013395521469345	2.1599998474121094	64	64	-1	-1
ABalpp	44	-11.329622669619068	-6.602901250800971	6.200425464883443	2.0999999046325684	68	68	-1	-1
Ep	44	15.141141037069021	-6.625857499909344	-3.1090594739855533	2.4600000381469727	69	69	-1	-1
ABplpa	44	-3.072722942037122	-5.9531124812848155	7.745960455491144	2.0999999046325684	71	71	-1	-1
ABplpp	44	5.254675690742071	-4.882411607520506	8.335899882565105	1.9199999570846558	75	75	-1	-1
Cp	44	12.175026659276064	9.29975228481558	1.9668059986414805	2.5799999237060547	76	76	-1	-1
P3	44	20.978587987726463	-1.892856800721085	-1.4485127857121791	1.8600000143051147	78	78	41	26
ABalaa	44	-20.94682786071904	-0.7841525212978091	-0.11858718087200226	1.7999999523162842	80	80	-1	-1
ABprpa	45	5.483286499650007	0.9398047491772301	-6.07505235294145	1.7028571367263794	0	0	-1	-1
MSp	45	1.2339307140594329	-9.379642094121662	-1.957468228861703	2.700000047683716	3	3	-1	-1
ABprap	45	7.461554660575012	11.399358931152353	-3.293206551580667	2.0999999046325684	5	5	-1	-1
ABalap	45	-19.885253309201683	5.9983737405972635	1.0981278033604416	2.0399999618530273	12	12	-1	-1
Ca	45	12.351145100263441	-1.0292425016966524	5.778478016895334	2.3999998569488525	15	15	-1	-1
MSa	45	-8.8109411448464	-8.30702177768177	-0.6569950619289986	2.5199999809265137	25	25	-1	-1
D	45	21.10860468780642	0.6991386322825206	-0.8076890079694063	1.3199999332427979	26	2	-1	-1
ABalpa	45	-17.809469854769997	-6.201181888286094	3.1834236323028082	1.9199999570846558	32	32	-1	-1
ABaraa	45	-13.645806216342901	8.247037249504135	-6.455209844892298	2.0999999046325684	39	39	-1	-1
P4	45	20.964239277922832	-3.4916368558932183	-3.256660018542809	1.559999942779541	41	2	-1	-1
Ea	45	7.372145293470273	-9.461063149228812	3.0766345293278565	2.5799999237060547	42	42	-1	-1
ABpraa	45	-2.262920114484603	9.26940919061043	-5.344060074344517	2.0399999618530273	44	44	-1	-1
ABprpp	45	14.969330556948961	6.003839153413895	-4.305611554003507	2.0399999618530273	45	45	-1	-1
ABplaa	45	-10.79168794689447	3.298400951108105	5.737784202301283	2.0999999046325684	47	47	-1	-1
ABarap	45	-5.932175772646534	10.403750261720699	0.1358516585135363	2.0399999618530273	53	53	-1	-1
ABarpp	45	-3.1385123347933943	0.8297724303556298	-5.1512733094702075	2.0399999618530273	61	61	-1	-1
ABarpa	45	-11.461360773793537	-0.06776464279390271	-5.2721779895443115	1.7400000095367432	63	63	-1	-1
ABplap	45	1.5085880080876615	3.761239606257722	4.6480663445148425	2.2200000286102295	64	64	-1	-1
ABalpp	45	-11.04256329084955	-6.738038360305132	6.780541717307755	2.1599998474121094	68	68	-1	-1
Ep	45	13.853240447107762	-5.792301957213192	-1.538773783710409	2.5799999237060547	69	69	-1	-1
ABplpa	45	-3.134758066721088	-6.083239644151431	8.061108931950749	2.1599998474121094	71	71	-1	-1
ABplpp	45	5.53718487573254	-5.190712517639444	8.44698138798956	2.0999999046325684	75	75	-1	-1
Cp	45	12.299096908643996	9.56000661054881	1.3365090457222712	2.5799999237060547	76	76	-1	-1
ABalaa	45	-20.566276374945293	-1.7600965896761556	-0.2949779482181971	1.9799998998641968	80	80	-1	-1
ABprpa	46	5.0251990401177276	1.2165760860295287	-6.172790079570831	1.7028571367263794	0	0	-1	-1
MSp	46	0.8871113074954731	-9.288050247176725	-1.9879186313264814	2.6399998664855957	3	3	-1	-1
ABprap	46	7.127749228303381	11.954899520093607	-3.495069294119726	2.1599998474121094	5	5	-1	-1
ABalap	46	-19.086685383200248	6.4310385828499355	0.3976348667763494	2.0999999046325684	12	12	-1	-1
Ca	46	12.220249560226934	-1.5492425283520468	5.705222849314759	2.5199999809265137	15	15	-1	-1
MSa	46	-8.956427627598273	-8.29826379331307	-0.39231227110415867	2.5199999809265137	25	25	-1	-1
D	46	21.08852318993378	2.1029822555602644	0.8062564028411348	1.4399999380111694	26	26	-1	-1
ABalpa	46	-17.941942363229543	-5.728475161921075	3.276694083053368	2.0999999046325684	32	32	-1	-1
ABaraa	46	-13.03561876128289	8.202738702849576	-6.4447747255975045	2.0999999046325684	39	39	-1	-1
P4	46	21.14794651224187	-5.235329254560335	-2.0816756429359833	1.2599999904632568	41	41	-1	-1
Ea	46	7.616372205471907	-9.058175638529118	2.9255224575634298	2.5799999237060547	42	42	-1	-1
ABpraa	46	-2.301202387473437	9.980597611429062	-5.606253651533399	2.1599998474121094	44	44	-1	-1
ABprpp	46	15.090427580960883	5.098222925511932	-5.571468872253707	2.0999999046325684	45	45	-1	-1
ABplaa	46	-11.237247782708192	2.978347302984648	5.593763080776092	2.2200000286102295	47	47	-1	-1
ABarap	46	-5.6129612830902715	10.376967683803539	0.675652359458009	2.1599998474121094	53	53	-1	-1
ABarpp	46	-3.110907417785698	0.7649631613278536	-5.660623607949901	2.1599998474121094	61	61	-1	-1
ABarpa	46	-11.648455390407088	-0.12059526141609989	-5.250858316462477	1.7699999809265137	63	63	-1	-1
ABplap	46	1.686229601626281	3.860836153476024	4.343068002210165	2.2200000286102295	64	64	-1	-1
ABalpp	46	-11.059429330454442	-6.295862249588429	6.8839623022132415	2.2200000286102295	68	68	-1	-1
Ep	46	13.879966524158904	-3.785115819892758	-1.4805554720279048	2.4600000381469727	69	69	-1	-1
ABplpa	46	-3.282519646362487	-6.16106356009012	8.091274349275661	2.2200000286102295	71	71	-1	-1
ABplpp	46	5.772948007220895	-5.07860994832129	8.936316403299267	2.2200000286102295	75	75	-1	-1
Cp	46	12.230236493291457	9.17013374676003	0.9481054016820925	2.5799999237060547	76	76	-1	-1
ABalaa	46	-21.550888153576963	-1.5593969270488852	0.17348682850192532	2.0399999618530273	80	80	-1	-1
ABprpa	47	4.913268613910994	0.7553813540782937	-6.001434890533575	1.7028571367263794	0	0	-1	-1
MSp	47	0.3457842677880019	-8.853878836733386	-1.6099501065810955	2.6399998664855957	3	3	-1	-1
ABprap	47	6.817635126305217	12.32800969924032	-3.0968005010644872	2.1599998474121094	5	5	-1	-1
ABalap	47	-18.801901101320254	6.209319573038385	0.7432337457007323	2.0999999046325684	12	12	-1	-1
Ca	47	11.209671354432274	-1.252694356237626	5.339038716940657	2.5799999237060547	15	15	-1	-1
MSa	47	-8.59886934363151	-8.012488798569079	-0.767791582213587	2.5199999809265137	25	25	-1	-1
D	47	20.163671439096554	2.34722718074676	0.7250553296017248	1.4399999380111694	26	26	-1	-1
ABalpa	47	-18.85675336513045	-6.186152048373452	2.388520304408688	2.0999999046325684	32	32	-1	-1
ABaraa	47	-13.373337780288752	8.640658151024068	-5.537155634062572	2.2200000286102295	39	39	-1	-1
P4	47	21.327165074203528	-6.128439460362444	-2.5531996035717968	1.559999942779541	41	41	-1	-1
Ea	47	6.9441496257279285	-9.144004254741175	3.2302358147282413	2.6399998664855957	42	42	-1	-1
ABpraa	47	-2.085216999524316	10.392751731308518	-6.82653200589198	2.1599998474121094	44	44	-1	-1
ABprpp	47	14.861489740141101	5.245866057115946	-5.357251767063631	2.0999999046325684	45	45	-1	-1
ABplaa	47	-11.177487754913749	3.021892565543873	5.044097230816559	2.2799999713897705	47	47	-1	-1
ABarap	47	-5.771400218712807	10.945522919655707	-0.06572609888565495	2.1599998474121094	53	53	-1	-1
ABarpp	47	-3.106357224006649	0.9381269619426311	-5.191588860950046	2.0999999046325684	61	61	-1	-1
ABarpa	47	-11.835550007020638	-0.1734258800382973	-5.229538643380641	1.7999999523162842	63	63	-1	-1
ABplap	47	1.2046625897132517	4.338552826478588	4.171370676996019	2.3399999141693115	64	64	-1	-1
ABalpp	47	-11.151344469035632	-6.447762043734654	7.473943703652612	2.2799999713897705	68	68	-1	-1
Ep	47	13.928289546084057	-5.198226052350261	-2.025334600244293	2.4600000381469727	69	69	-1	-1
ABplpa	47	-3.4601612399011064	-6.260660107308421	8.39627269158034	2.2799999713897705	71	71	-1	-1
ABplpp	47	5.323536106094611	-4.492538743731725	8.724303526605283	2.2200000286102295	75	75	-1	-1
Cp	47	12.279257643683096	8.836312167630325	0.8043692652967676	2.5799999237060547	76	76	-1	-1
ABalaa	47	-21.486577932003474	-1.3426878638748825	0.09285572554224863	2.0999999046325684	80	80	-1	-1
ABprpa	48	4.801338187704259	0.29418662212705815	-5.830079701496319	1.7028571367263794	0	0	-1	-1
MSp	48	0.7224836882491826	-8.923698052398711	-1.8543326290960835	2.700000047683716	3	3	-1	-1
ABprap	48	6.47858137178805	11.631097834238997	-4.168740982434464	2.2799999713897705	5	5	-1	-1
ABalap	48	-19.000958928242813	6.378735335922011	0.6826179259110416	2.2200000286102295	12	12	-1	-1
Ca	48	11.123944899474845	-1.2003911093097015	5.054055657805964	2.5199999809265137	15	15	-1	-1
MSa	48	-8.783336227838705	-8.371831046709547	-1.1663453604086929	2.5799999237060547	25	25	-1	-1
D	48	20.217940911733727	3.2658580555596344	1.4513969320473186	1.6799999475479126	26	26	-1	-1
ABalpa	48	-18.846712616194132	-6.888073860012323	1.5815475990034178	2.2200000286102295	32	32	-1	-1
ABaraa	48	-13.508085385637822	9.026782977081696	-5.67840255681194	2.2799999713897705	39	39	-1	-1
P4	48	21.49406779033934	-6.406209754833071	-2.4522682323022673	1.6799999475479126	41	41	-1	-1
Ea	48	7.689782814603496	-8.49513897412556	3.7829608486034645	2.5799999237060547	42	42	-1	-1
ABpraa	48	-2.4496005741596534	9.847231035642357	-7.154604815282335	2.1599998474121094	44	44	-1	-1
ABprpp	48	14.337028740038521	5.237861356842579	-5.082703827223731	2.0999999046325684	45	45	-1	-1
ABplaa	48	-11.603208325766568	3.4255333603389	5.432215889716872	2.3399999141693115	47	47	-1	-1
ABarap	48	-5.784414193005136	10.481574177659388	0.10568624118862413	2.2200000286102295	53	53	-1	-1
ABarpp	48	-3.0719270163303785	1.1330633938370214	-4.997387038929956	2.1599998474121094	61	61	-1	-1
ABarpa	48	-12.02264462363419	-0.22625649866049447	-5.208218970298806	1.8299999237060547	63	63	-1	-1
ABplap	48	0.97572474889347	4.4861959580826	4.385587782186094	2.3999998569488525	64	64	-1	-1
ABalpp	48	-11.67580546913821	-6.45576674400802	7.748491643492512	2.3399999141693115	68	68	-1	-1
Ep	48	14.08287641639403	-4.860656435489405	-1.3519478970694212	2.5799999237060547	69	69	-1	-1
ABplpa	48	-3.6209367938348342	-6.802432765243429	8.59785044897953	2.2799999713897705	71	71	-1	-1
ABplpp	48	5.544010166401113	-4.930966816717278	9.150533508489342	2.2200000286102295	75	75	-1	-1
Cp	48	11.769387586295883	8.299549456332867	0.7409792467312522	2.6399998664855957	76	76	-1	-1
ABalaa	48	-21.507994165387412	-1.0736755537729548	-0.2727584365521206	2.0999999046325684	80	80	-1	-1
ABprpa	49	4.689409034864194	-0.16701022904334217	-5.6587237424138115	1.7028571367263794	0	0	-1	-1
MSp	49	0.621468162109897	-9.421925447774491	-2.202420721656424	2.700000047683716	3	3	-1	-1
ABprap	49	6.739674323394578	11.591809234221985	-4.423273639104378	2.2799999713897705	5	5	-1	-1
ABalap	49	-18.825592431593723	6.391749982832924	0.14310221010643542	2.2200000286102295	12	12	-1	-1
Ca	49	11.556490760996233	-1.3442862031825622	5.369489119405435	2.5799999237060547	15	15	-1	-1
MSa	49	-8.111113648094726	-8.286002430497492	-1.471058717573504	2.4600000381469727	25	25	-1	-1
D	49	20.258559803033755	3.664997528528175	0.7706342934933452	1.8600000143051147	26	26	-1	-1
ABalpa	49	-18.9087477408781	-7.018201022878936	1.8966960754630215	2.2200000286102295	32	32	-1	-1
ABaraa	49	-13.082364814785004	8.62314218228667	-6.0665212157122514	2.2200000286102295	39	39	-1	-1
P4	49	22.30103797543239	-6.7065059646786445	-2.615734666717712	1.7999999523162842	41	41	-1	-1
Ea	49	7.7631934237350855	-7.932102309722002	4.640399239643499	2.5799999237060547	42	42	-1	-1
ABpraa	49	-2.417445463372908	9.955585567229358	-7.194920366762172	2.2200000286102295	44	44	-1	-1
ABprpp	49	14.075935788431995	5.277149956859592	-4.8281711705538175	2.1599998474121094	45	45	-1	-1
ABplaa	49	-11.571053214979823	3.5338878919259016	5.391900338237034	2.3999998569488525	47	47	-1	-1
ABarap	49	-6.227698931929332	10.248102429843321	0.19618249316336023	2.2200000286102295	53	53	-1	-1
ABarpp	49	-2.8705940925182936	1.0502295312607848	-4.702253845640337	2.2200000286102295	61	61	-1	-1
ABarpa	49	-12.209739240247739	-0.27908711728269164	-5.186899297216971	1.8600000143051147	63	63	-1	-1
ABplap	49	0.4834188595776365	4.5865457893962365	4.619820170546155	2.3999998569488525	64	64	-1	-1
ABalpp	49	-11.756981730316593	-6.230299696465319	7.932543331357675	2.3399999141693115	68	68	-1	-1
Ep	49	14.46867622441331	-4.584148049925174	-0.658260925584697	2.5799999237060547	69	69	-1	-1
ABplpa	49	-3.849874634654616	-6.654789633639416	8.812067554169605	2.2799999713897705	71	71	-1	-1
ABplpp	49	5.50572789341228	-4.219778395898645	8.888339931300461	2.2799999713897705	75	75	-1	-1
Cp	49	11.623901103544009	8.308307440701565	1.005662037556092	2.5799999237060547	76	76	-1	-1
ABalaa	49	-21.563203999402806	-0.9440570157174022	0.7459421604072677	2.1599998474121094	80	80	-1	-1
ABprpa	50	4.577478608657459	-0.6282049609945775	-5.487368553376555	1.7028571367263794	0	0	-1	-1
MSp	50	0.6750395062805832	-9.582583226289419	-1.877122111041893	2.759999990463257	3	3	-1	-1
ABprap	50	6.506186288795748	11.56628856521122	-4.678091280914158	2.3399999141693115	5	5	-1	-1
ABalap	50	-18.620345921047402	6.42653726102345	-0.6712464306779369	2.2799999713897705	12	12	-1	-1
Ca	50	11.56722963839904	-0.9669193614936336	4.963559405831228	2.6399998664855957	15	15	-1	-1
MSa	50	-8.237458994352183	-8.632838656538107	-1.0752791381542233	2.4600000381469727	25	25	-1	-1
D	50	20.50891387723748	3.2483420868222352	0.9220313503976385	1.9799998998641968	26	26	-1	-1
ABalpa	50	-19.054234223629976	-7.009443038510238	2.161378866287862	2.2799999713897705	32	32	-1	-1
ABaraa	50	-12.580958537911073	8.869119952202588	-5.3626841100726015	2.2799999713897705	39	39	-1	-1
P4	50	22.18315640968821	-6.76255724933772	-2.8604021743725667	1.8600000143051147	41	41	-1	-1
Ea	50	7.909378034953447	-6.8615716407629	4.776759440649723	2.5799999237060547	42	42	-1	-1
ABpraa	50	-2.4963466276617665	10.267634515079452	-6.776351305397081	2.2799999713897705	44	44	-1	-1
ABprpp	50	14.163300733234133	5.25588595039104	-5.887187318993044	2.1599998474121094	45	45	-1	-1
ABplaa	50	-11.915597524654258	3.712061639178226	5.595967309272182	2.3999998569488525	47	47	-1	-1
ABarap	50	-5.658130368169346	9.804664410220223	0.8873802510121269	2.2799999713897705	53	53	-1	-1
ABarpp	50	-3.335295064826431	1.085770093546644	-4.97737175575997	2.2799999713897705	61	61	-1	-1
ABarpa	50	-12.39683385686129	-0.33191773590488904	-5.165579624135137	1.8899999856948853	63	63	-1	-1
ABplap	50	0.3831014619048369	5.1676070473482545	4.672775069816877	2.3999998569488525	64	64	-1	-1
ABalpp	50	-12.064820735425231	-5.770607617011214	8.565329497912842	2.3399999141693115	68	68	-1	-1
Ep	50	14.304048605167019	-4.219795855147158	-0.5246749233542984	2.5199999809265137	69	69	-1	-1
ABplpa	50	-3.256553219199496	-6.25691206957727	8.925923258369885	2.3399999141693115	71	71	-1	-1
ABplpp	50	6.0883104314645955	-4.199267673525428	9.408125349074947	2.3399999141693115	75	75	-1	-1
Cp	50	11.58947089586774	8.113371008807176	0.8114602155360022	2.5799999237060547	76	76	-1	-1
ABalaa	50	-21.291372170393473	-0.6059787740454845	0.085479790163147	2.1599998474121094	80	80	-1	-1
ABprpa	51	4.465548182450724	-1.0893996929458125	-5.3160133643393	1.7028571367263794	0	0	-1	-1
MSp	51	0.7929210720247607	-9.526531941630342	-1.632454603387039	2.3999998569488525	3	3	-1	-1
ABprap	51	6.185333309394778	11.562031902669007	-3.8738927742847116	2.3399999141693115	5	5	-1	-1
ABalap	51	-17.915968230516683	6.620720408822507	-1.016275339322587	2.2799999713897705	12	12	-1	-1
Ca	51	12.55866670769928	-0.9078733231987379	5.198646749610889	2.6399998664855957	15	15	-1	-1
MSa	51	-8.505377236627282	-8.853295757443263	-1.5242986019840936	1.9199999570846558	25	25	-1	-1
D	51	20.339736064212136	3.439530480985473	0.586582605628182	1.9799998998641968	26	26	-1	-1
ABalpa	51	-18.790866175133925	-6.96214973821986	2.141363583117876	2.3399999141693115	32	32	-1	-1
ABaraa	51	-12.874843207349164	8.744511360784584	-6.646352482996697	2.2200000286102295	39	39	-1	-1
P4	51	22.12339638189377	-6.806102511896945	-2.3107363244130337	1.8600000143051147	41	41	-1	-1
Ea	51	7.988977327708792	-6.094331935285192	4.759233371115695	2.5799999237060547	42	42	-1	-1
ABpraa	51	-2.494071530772242	10.35421641538684	-6.541833931897154	2.3399999141693115	44	44	-1	-1
ABprpp	51	13.673269940807826	5.442817682012065	-5.418437557133055	2.0999999046325684	45	45	-1	-1
ABplaa	51	-11.883442413867511	3.8204161707652275	5.555651757792344	2.3999998569488525	47	47	-1	-1
ABarap	51	-6.139697380082376	10.282381083222784	0.7156829257979807	2.2799999713897705	53	53	-1	-1
ABarpp	51	-3.7555250805219793	0.6143252760880218	-5.865260549264784	1.6799999475479126	61	61	-1	-1
ABarpa	51	-12.583928473474842	-0.3847483545270862	-5.144259951053302	1.9199999570846558	63	63	-1	-1
ABplap	51	0.3187912403313458	4.950897984174252	4.753406172776554	2.4600000381469727	64	64	-1	-1
ABalpp	51	-12.317449906518478	-5.440534075612664	8.17941506750862	2.3399999141693115	68	68	-1	-1
Ep	51	14.72749407913031	-4.710018550249574	-1.147310955754539	2.5799999237060547	69	69	-1	-1
ABplpa	51	-3.391300824548566	-5.870787243519642	8.784676335620517	2.3399999141693115	71	71	-1	-1
ABplpp	51	6.002583976507163	-4.146964426597504	9.123142289940255	2.3999998569488525	75	75	-1	-1
Cp	51	11.998325427115663	8.151906324728854	0.5267621415411767	2.700000047683716	76	76	-1	-1
ABalaa	51	-21.522585108102778	-0.5449175427488604	0.06517952185329445	2.2200000286102295	80	80	-1	-1
ABprpa	52	3.6923715979891285	-0.6497097110538648	-6.536861688977613	1.1399999856948853	0	0	-1	-1
MSp	52	1.703181880146619	-9.242018855792743	-1.2133155717422142	2.0399999618530273	3	3	-1	-1
ABprap	52	5.48714430248781	11.572051795944102	-4.403828326214126	2.3399999141693115	5	5	-1	-1
ABalap	52	-18.902855106037872	6.734838171142388	-0.7823279361023925	2.2799999713897705	12	12	-1	-1
Ca	52	12.546350861873439	-0.29253341186725534	5.771102081516233	2.6399998664855957	15	15	-1	-1
MSa	52	-7.680842883462858	-8.516479424677742	-1.3901426294739605	1.5	25	25	-1	-1
D	52	20.401771188896102	3.5696576438520875	0.27143412916857734	2.0399999618530273	26	26	-1	-1
ABalpa	52	-18.885056410604633	-7.200631432673476	2.496827611057319	2.3399999141693115	32	32	-1	-1
ABaraa	52	-13.17036636663196	8.588863528907204	-6.586021648346872	2.3399999141693115	39	39	-1	-1
P4	52	22.356884416492605	-6.780581842886181	-2.055918682603253	1.8600000143051147	41	41	-1	-1
Ea	52	8.263084253607648	-5.669671793305886	4.3332883743715005	2.5199999809265137	42	42	-1	-1
ABpraa	52	-2.494071530772242	10.35421641538684	-6.541833931897154	2.3399999141693115	44	44	-1	-1
ABprpp	52	14.020089347371785	5.351225835067129	-5.387987154668276	2.1599998474121094	45	45	-1	-1
ABplaa	52	-12.48289099152472	4.2420815591087155	5.1392869249233435	2.3999998569488525	47	47	-1	-1
ABarap	52	-6.171852490869121	10.174026551635784	0.755998477277819	2.2799999713897705	53	53	-1	-1
ABarpp	52	-3.7555250805219793	0.6143252760880218	-5.865260549264784	1.6799999475479126	61	61	-1	-1
ABarpa	52	-12.771023090088391	-0.4375789731492832	-5.122940277971467	1.9499999284744263	63	63	-1	-1
ABplap	52	-0.02802816623261368	5.0424898311191875	4.722955770311776	2.4600000381469727	64	64	-1	-1
ABalpp	52	-11.708839419881507	-4.492125869246811	8.35637580513455	2.3999998569488525	68	68	-1	-1
Ep	52	14.960982113729141	-4.6844978812388085	-0.8924933139447586	2.700000047683716	69	69	-1	-1
ABplpa	52	-2.781113369488555	-5.915085790174201	8.795111454915311	2.3399999141693115	71	71	-1	-1
ABplpp	52	5.604468322662041	-3.8081329008302527	9.001910650360873	2.4600000381469727	75	75	-1	-1
Cp	52	12.214310815064785	8.564060444608307	-0.6935162128174026	2.6399998664855957	76	76	-1	-1
ABalaa	52	-21.565479096292332	-1.0306389160247909	0.5114247869073397	2.2200000286102295	80	80	-1	-1
ABprpa	53	3.6923715979891285	-0.6497097110538648	-6.536861688977613	1.3799999952316284	0	0	-1	-1
MSp	53	1.703181880146619	-9.242018855792743	-1.2133155717422142	2.0399999618530273	3	3	-1	-1
ABprap	53	5.846977683344098	11.944408690995482	-4.544790263823626	2.3999998569488525	5	5	-1	-1
ABalap	53	-18.840819981353906	6.864965334009002	-1.0974764125619967	2.3399999141693115	12	12	-1	-1
Ca	53	12.893170268437398	-0.38412525881219106	5.801552483981011	2.6399998664855957	15	15	-1	-1
MSa	53	-8.761283387409943	-8.585300696963458	0.7777853827595229	1.3199999332427979	25	25	-1	-1
D	53	20.59855391892914	3.313659980661073	0.09753257545834026	2.0999999046325684	26	26	-1	-1
ABalpa	53	-19.032817990246034	-7.278455348612165	2.526993028382231	2.3999998569488525	32	32	-1	-1
ABaraa	53	-12.990449676203816	8.775041976432897	-6.656502617151622	2.2799999713897705	39	39	-1	-1
P4	53	22.25201682504075	-6.37268438554894	-2.471998530332387	1.8600000143051147	41	41	-1	-1
Ea	53	8.51343832781137	-6.086327235011826	4.484685431275794	2.5199999809265137	42	42	-1	-1
ABpraa	53	-2.57752288884015	10.493101562622153	-6.592299617531918	2.3399999141693115	44	44	-1	-1
ABprpp	53	14.131145622447386	5.147531418804039	-5.846871767513205	2.0999999046325684	45	45	-1	-1
ABplaa	53	-11.937013758038198	3.9810739492801535	5.230353147177813	2.4600000381469727	47	47	-1	-1
ABarap	53	-6.582982119006571	10.048909335406716	0.8061791777727172	2.2799999713897705	53	53	-1	-1
ABarpp	53	-3.7555250805219793	0.6143252760880218	-5.865260549264784	1.6799999475479126	61	61	-1	-1
ABarpa	53	-12.958117706701941	-0.4904095917714808	-5.101620604889632	1.9799998998641968	63	63	-1	-1
ABplap	53	0.6441944135113641	5.128318447331243	4.418242413146963	2.5199999809265137	64	64	-1	-1
ABalpp	53	-11.593232951026854	-4.522656484895123	8.366525939289474	2.3999998569488525	68	68	-1	-1
Ep	53	14.76192428680658	-4.515082118355183	-0.9531091337344495	2.5799999237060547	69	69	-1	-1
ABplpa	53	-3.0314674436922777	-5.4984303484682595	8.643714398011017	2.3999998569488525	71	71	-1	-1
ABplpp	53	5.542433197978075	-3.9382600636968665	9.317059126820478	2.3999998569488525	75	75	-1	-1
Cp	53	11.983097877355478	8.625121675904932	-0.7138164811272549	2.700000047683716	76	76	-1	-1
ABalaa	53	-21.700226701641398	-0.6445140899671628	0.3701778641579729	2.2200000286102295	80	80	-1	-1
ABprpa	54	3.696921791768178	-0.47654591043908745	-6.067826941977756	1.3799999952316284	0	0	-1	-1
MSp	54	1.703181880146619	-9.242018855792743	-1.2133155717422142	2.0399999618530273	3	3	23	34
ABprap	54	6.228227297584328	12.047753275944936	-4.320138039338758	2.3999998569488525	5	5	-1	-1
ABalap	54	-18.415099410501085	6.461324539213975	-1.4855950714623094	2.2799999713897705	12	12	-1	-1
Ca	54	13.261405908385298	-0.7447294158590547	6.197617048540158	2.6399998664855957	15	15	-1	-1
MSa	54	-9.007785396301104	-9.07477010797054	0.6943800810240224	1.3799999952316284	25	25	-1	-1
D	54	20.711885290894266	3.1965474647053718	-0.12683466388666154	2.1599998474121094	26	26	-1	-1
ABalpa	54	-19.206545997050423	-7.260430755063704	1.722509536612918	2.3999998569488525	32	32	-1	-1
ABaraa	54	-12.654369147042662	8.30608328779903	-6.220122501112637	2.3399999141693115	39	39	-1	-1
P4	54	21.926613651860734	-6.5501048487059315	-2.136834770702796	1.8600000143051147	41	41	-1	-1
Ea	54	8.354999392188834	-5.517771999159659	3.74330697293213	2.5199999809265137	42	42	-1	-1
ABpraa	54	-2.1985483714894443	10.509864247264218	-6.602164766546977	2.3399999141693115	44	44	-1	-1
ABprpp	54	14.096715414771117	4.952594986909649	-6.041073589533296	2.1599998474121094	45	45	-1	-1
ABplaa	54	-12.283833164602157	4.07266579622509	5.199902744713034	2.3999998569488525	47	47	-1	-1
ABarap	54	-6.233887615553088	10.043899388769171	1.0711469537374239	2.3399999141693115	53	53	-1	-1
ABarpp	54	-3.7555250805219793	0.6143252760880218	-5.865260549264784	1.6799999475479126	61	61	-1	-1
ABarpa	54	-12.611298300137982	-0.5820014387164165	-5.071170202424853	1.9799998998641968	63	63	-1	-1
ABplap	54	0.8409771435444005	4.8723207841402285	4.2443408594367265	2.5199999809265137	64	64	-1	-1
ABalpp	54	-12.149849061916179	-4.639015716755489	8.681389430609212	2.4600000381469727	68	68	-1	-1
Ep	54	13.834797439079832	-4.357419093476076	-1.2688275804737872	2.4600000381469727	69	69	-1	-1
ABplpa	54	-3.6485417108425304	-6.737623496215653	9.107200747459224	2.3999998569488525	71	71	-1	-1
ABplpp	54	5.099148459053879	-4.1717318115129345	9.407555378795214	2.3999998569488525	75	75	-1	-1
Cp	54	11.695976977164293	7.736512791929309	-0.11645914430878257	2.700000047683716	76	76	-1	-1
ABalaa	54	-21.700226701641398	-0.6445140899671628	0.3701778641579729	2.2799999713897705	80	80	-1	-1
ABprpa	55	3.7913439851734605	0.12169827262422217	-6.2896098192109315	1.4600000381469727	0	0	-1	-1
ABprap	55	5.38291331808078	12.035491913129357	-3.2413915928694115	2.3999998569488525	5	5	-1	-1
ABalap	55	-18.560585893252963	6.4700825235826755	-1.2209122806374695	2.3399999141693115	12	12	-1	-1
Ca	55	13.533176215972961	-1.4303971676669223	6.714628267538822	2.6399998664855957	15	15	-1	-1
MSpa	55	0.8817437951815392	-6.365472647963507	-3.066858357406923	1.1399999856948853	23	3	-1	-1
MSa	55	-9.159399041255066	-8.246469171196207	0.6565537431801411	1.3199999332427979	25	25	82	10
D	55	21.274628563985683	2.493363744160106	-0.13918902653767906	2.1599998474121094	26	26	-1	-1
ABalpa	55	-18.679809900058316	-7.165844154482949	1.6824789702729464	2.3399999141693115	32	32	-1	-1
MSpp	55	1.037965302561281	-12.219385830758643	-1.1736616960708806	1.1999999284744263	34	3	-1	-1
ABaraa	55	-12.78071449330012	7.959247061758414	-5.824342921693355	2.3399999141693115	39	39	-1	-1
P4	55	21.864578527176768	-6.680232011572546	-1.8216862942431922	1.9199999570846558	41	41	-1	-1
Ea	55	7.126160701555532	-5.719959847232081	4.36288382141668	2.4600000381469727	42	42	-1	-1
ABpraa	55	-2.2904635100706314	10.35796445311799	-6.012183365107607	2.3399999141693115	44	44	-1	-1
ABprpp	55	13.885341742022714	5.737350661124757	-5.529234077417644	2.2200000286102295	45	45	-1	-1
ABplaa	55	-11.770111041902384	3.7033036548095266	5.331284518447342	2.4600000381469727	47	47	-1	-1
ABarap	55	-6.31506387673147	10.269366436311872	1.2551986416025867	2.3399999141693115	53	53	-1	-1
ABarpp	55	-3.71654467906666	0.9824255085971896	-5.202023980244839	2.2200000286102295	61	61	-1	-1
ABarpa	55	-13.555291187469624	0.017837696879395626	-5.283468064258704	1.9799998998641968	63	63	-1	-1
ABplap	55	1.0423100673564858	4.789486921563992	4.539474052726345	2.5199999809265137	64	64	-1	-1
ABalpp	55	-11.96608030617547	-5.358962121942822	8.678900216973256	2.4600000381469727	68	68	-1	-1
Ep	55	12.458258690226797	-3.6136848640074035	-1.7965589039071093	2.4600000381469727	69	69	-1	-1
ABplpa	55	-2.5483234633562097	-6.968853774491235	8.648886104894029	2.3999998569488525	71	71	-1	-1
ABplpp	55	5.1695858428294565	-4.774565700744565	9.629433404504258	2.4600000381469727	75	75	-1	-1
Cp	55	11.959345025660346	7.783806092219685	-0.1364744274787686	2.700000047683716	76	76	-1	-1
ABalaa	55	-22.288997923317467	-0.8692278534145321	0.7253569069575486	2.2799999713897705	80	80	-1	-1
ABprpa	56	3.885768433241518	0.7199436431862494	-6.511393156731847	1.5399999618530273	0	0	-1	-1
ABprap	56	6.004476257588413	12.424102868011742	-2.058369606074979	2.3399999141693115	5	5	-1	-1
MSap	56	-7.533204346664794	-10.486147495698619	0.9346391316866947	1.1999999284744263	10	4	-1	-1
ABalap	56	-18.851558858756707	6.487598492320074	-0.6915466989877896	2.3399999141693115	12	12	-1	-1
Ca	56	13.877720525647398	-1.6085709149192469	6.510561296503672	2.6399998664855957	15	15	-1	-1
MSpa	56	4.841610003502375E-4	-4.55621769617328	-3.193261703869316	1.2599999904632568	23	23	-1	-1
D	56	21.05573147210222	1.939085064125247	-0.7319446267528739	2.1599998474121094	26	26	-1	-1
ABalpa	56	-18.47071132419944	-8.037181729005447	0.9361220846573666	2.4600000381469727	32	32	-1	-1
MSpp	56	0.654440591431527	-12.409312316015487	-1.6328312940556762	1.3199999332427979	34	34	-1	-1
ABaraa	56	-13.185018830768996	8.093875546451514	-5.070610100698674	2.2799999713897705	39	39	-1	-1
P4	56	21.354708469789557	-7.216994722870005	-1.8850763128087071	1.8600000143051147	41	41	-1	-1
Ea	56	6.682239355586518	-6.008974254896166	2.8748634923175693	2.4600000381469727	42	42	-1	-1
ABpraa	56	-2.1572928731446006	10.964546380080774	-5.7044108240271045	2.3999998569488525	44	44	-1	-1
ABprpp	56	13.949651963596205	5.95405972429876	-5.60986518037732	2.2799999713897705	45	45	-1	-1
ABplaa	56	-11.624624559150508	3.694545670440828	5.066601727622502	2.4600000381469727	47	47	-1	-1
ABarap	56	-6.060159608748698	10.025874795220709	1.875630445506737	2.3399999141693115	53	53	-1	-1
ABarpp	56	-4.123062592003393	2.0542180864626856	-5.860282121992869	2.3999998569488525	61	61	-1	-1
ABarpa	56	-13.70917992931311	0.7595567333463396	-5.555811775602513	1.7400000095367432	63	63	-1	-1
ABplap	56	0.47267998217483204	4.209178947707308	5.025749884120363	2.4600000381469727	64	64	-1	-1
ABalpp	56	-11.855024031099866	-5.562656538205912	8.220015604128324	2.3999998569488525	68	68	-1	-1
Ep	56	11.947752025794767	-4.205990235152879	-3.4384655035464715	2.5799999237060547	69	69	-1	-1
ABplpa	56	-2.368406772928066	-6.782675326965544	8.578405136089277	2.3999998569488525	71	71	-1	-1
ABplpp	56	5.522532411595504	-5.685700500095136	9.962392935637757	2.4600000381469727	75	75	-1	-1
Cp	56	12.04507148061778	7.731502845291762	0.1485086316559241	2.759999990463257	76	76	-1	-1
ABalaa	56	-21.97205853065073	-0.9825923316390803	1.0306402344020935	2.2799999713897705	80	80	-1	-1
MSaa	56	-10.287797291372232	-6.982226290261079	-1.1317714860915986	1.0199999809265137	82	25	-1	-1
ABprpa	57	3.9801906266467997	1.318187826249559	-6.733176033965022	1.6200000047683716	0	0	-1	-1
ABprap	57	6.156788031008861	12.675090584565211	-1.6195002764000361	2.3999998569488525	5	5	-1	-1
MSap	57	-7.3026895374219745	-11.626497380323045	0.553896408165484	1.1999999284744263	10	10	-1	-1
ABalap	57	-19.506915398895796	5.959593765391313	-0.4902539267284647	2.3399999141693115	12	12	-1	-1
Ca	57	13.51333695101206	-2.1540916105854064	6.182488487113317	2.6399998664855957	15	15	-1	-1
MSpa	57	-0.6074281971701366	-4.425337249211333	-2.9691794496641806	1.4399999380111694	23	23	-1	-1
D	57	21.222634188238032	1.6613147696546202	-0.6310132554833446	2.2200000286102295	26	26	-1	-1
ABalpa	57	-18.01056054567035	-8.245886091906083	0.7422052477771439	2.3999998569488525	32	32	-1	-1
MSpp	57	1.041817367873844	-13.125510683471667	-1.1056699409020885	1.6799999475479126	34	34	-1	-1
ABaraa	57	-13.28306113155227	8.761518704710921	-4.783137827928024	2.3999998569488525	39	39	-1	-1
P4	57	21.09816571196208	-7.0045423222382155	-1.1615089091389375	1.9199999570846558	41	41	-1	-1
Ea	57	4.990338182489785	-6.144582300223356	1.8753232231085668	2.5199999809265137	42	42	-1	-1
ABpraa	57	-2.0371362105108988	11.10717956504724	-5.225225942872322	2.4600000381469727	44	44	-1	-1
ABprpp	57	14.206831328468501	5.797149983514986	-4.754916002973243	2.2200000286102295	45	45	-1	-1
ABplaa	57	-12.12994442275867	3.3309467597581452	5.472246456056843	2.5199999809265137	47	47	-1	-1
ABarap	57	-6.494980567159614	10.083187988786182	1.3256796104073372	2.3399999141693115	53	53	-1	-1
ABarpp	57	-3.8856609706703327	2.197359896240212	-6.714946314257079	2.3999998569488525	61	61	-1	-1
ABarpa	57	-14.25505716279963	1.0205643431749016	-5.646877997856983	1.9799998998641968	63	63	-1	-1
ABplap	57	0.8026333491338997	4.559763211479076	5.1596208714906275	2.5199999809265137	64	64	-1	-1
ABalpp	57	-11.919334252673359	-5.779365601379915	8.300646707088001	2.4600000381469727	68	68	-1	-1
Ep	57	12.549537221763169	-3.5173277297091925	-3.965056886420327	2.6399998664855957	69	69	-1	-1
ABplpa	57	-2.6317748214241177	-6.829968627255921	8.598420419259263	2.3999998569488525	71	71	-1	-1
ABplpp	57	4.479799095014101	-5.497506859567717	9.636524354743493	2.3999998569488525	75	75	-1	-1
Cp	57	12.396441080960788	7.813074798961603	0.6479937811205585	2.6399998664855957	76	76	-1	-1
ABalaa	57	-21.3794352436621	-1.6640034209047343	0.7434529467713104	2.2799999713897705	80	80	-1	-1
MSaa	57	-10.59784987194873	-5.585370117634579	-1.9109762822791438	1.1999999284744263	82	82	-1	-1
ABprpa	58	4.074612820052082	1.9164320093128686	-6.954958911198197	1.7000000476837158	0	0	-1	-1
ABprap	58	6.03663136837516	12.532457399598744	-2.0986851575548173	2.3399999141693115	5	5	-1	-1
MSap	58	-6.465839338431706	-11.905020958889004	0.11559704877027333	1.3799999952316284	10	10	-1	-1
ABalap	58	-19.575139207203517	5.625263561450549	0.6998590103052031	2.3399999141693115	12	12	-1	-1
Ca	58	13.459765606841371	-1.9934338320704803	5.857189876498786	2.5799999237060547	15	15	-1	-1
MSpa	58	-0.4788077540231545	-3.9919191228633277	-3.130441655583534	1.7400000095367432	23	23	-1	-1
D	58	21.004435224821055	2.1863247429475625	-0.8227258638674767	2.2200000286102295	26	26	-1	-1
ABalpa	58	-17.779347607961043	-8.306947323202706	0.7625055160869962	2.4600000381469727	32	32	-1	-1
MSpp	58	1.983535158315961	-13.811931719374867	-1.127889452568164	1.7999999523162842	34	34	-1	-1
ABaraa	58	-13.355835133639042	8.254024700155378	-4.062059637894212	2.3399999141693115	39	39	-1	-1
P4	58	21.271893718766467	-7.022566915786676	-0.3570254173696248	1.9799998998641968	41	41	-1	-1
Ea	58	4.508073042110269	-6.746154280548591	1.3025829060633576	2.6399998664855957	42	42	-1	-1
ABpraa	58	-2.0072561966136777	11.128952196326853	-5.500058867852088	2.3999998569488525	44	44	-1	-1
ABprpp	58	14.615685859716427	5.835685299436664	-5.0396140769680695	2.2200000286102295	45	45	-1	-1
ABplaa	58	-11.716539697731696	3.542645876294601	5.656583129061873	2.5199999809265137	47	47	-1	-1
ABarap	58	-6.398515234799377	10.408251583547186	1.2047329559678222	2.3399999141693115	53	53	-1	-1
ABarpp	58	-3.8856609706703327	2.197359896240212	-6.714946314257079	2.3999998569488525	61	61	-1	-1
ABarpa	58	-14.799357427863114	0.28886519998305094	-5.904469838442588	1.7400000095367432	63	63	-1	-1
ABplap	58	1.020832312550877	4.034753238186135	5.35133347987476	2.4600000381469727	64	64	-1	-1
ABalpp	58	-10.87887603298148	-6.054141142214723	8.391997914482339	2.4600000381469727	68	68	-1	-1
Ep	58	12.207268008978255	-3.252572082149479	-3.5264725418852496	2.759999990463257	69	69	-1	-1
ABplpa	58	-2.6149087818192256	-7.272144737972627	8.494999834353777	2.3999998569488525	71	71	-1	-1
ABplpp	58	5.1244167577503825	-5.346868974327885	9.841161296058376	2.4600000381469727	75	75	-1	-1
Cp	58	12.779965792090541	8.003001284218445	1.1071633791053546	2.6399998664855957	76	76	-1	-1
ABalaa	58	-21.563265520824473	-1.9678030091971874	1.9234157496500517	2.2799999713897705	80	80	-1	-1
MSaa	58	-10.544217006356376	-4.72228190266972	-2.7631512609073967	1.2599999904632568	82	82	-1	-1
ABprpa	59	4.16903726812014	2.514677379874896	-7.176742248719112	1.78000009059906	0	0	-1	-1
ABprap	59	6.17984275423751	12.437117514922656	-2.597885321879586	2.3399999141693115	5	5	-1	-1
MSap	59	-5.775173750659798	-13.254075206414065	-0.45906251163115996	1.6200000047683716	10	10	-1	-1
ABalap	59	-19.607294317990263	5.516909029863547	0.7401745617850415	2.3399999141693115	12	12	-1	-1
Ca	59	13.37403915188394	-1.9411305851425555	5.572206817364093	2.6399998664855957	15	15	-1	-1
MSpa	59	-0.1534045808431362	-3.814498659706336	-3.4656054152131244	1.7999999523162842	23	23	-1	-1
D	59	21.087886582888963	2.0474395957122487	-0.7722601782327122	2.2799999713897705	26	26	-1	-1
ABalpa	59	-17.147743919517094	-8.620258179959192	1.1385547974761585	2.4600000381469727	32	32	-1	-1
MSpp	59	2.32644097814569	-14.021144707086565	0.012042783970604987	1.9199999570846558	34	34	-1	-1
ABaraa	59	-13.672774526305782	8.367389178379927	-4.367342965338757	2.3399999141693115	39	39	-1	-1
P4	59	20.89064410452624	-7.125911500736131	-0.5816776418544931	1.9799998998641968	41	41	-1	-1
Ea	59	4.769165993716796	-6.785442880565602	1.0480502493934436	2.6399998664855957	42	42	-1	-1
ABpraa	59	-2.1612064598788314	10.846925239314013	-4.594928989953114	2.3999998569488525	44	44	-1	-1
ABprpp	59	14.060708238671808	5.750365308035669	-6.06874979322225	2.2799999713897705	45	45	-1	-1
ABplaa	59	-12.046493064690765	3.192061612522832	5.522712141691608	2.5199999809265137	47	47	-1	-1
ABarap	59	-6.914573975810345	9.667285831175572	2.016307397976371	2.3399999141693115	53	53	-1	-1
ABarpp	59	-3.8856609706703327	2.197359896240212	-6.714946314257079	2.3999998569488525	61	61	-1	-1
ABarpa	59	-14.799357427863114	0.28886519998305094	-5.904469838442588	1.7400000095367432	63	63	-1	-1
ABplap	59	1.1601916331006634	4.845538206223069	4.784141560381199	2.5199999809265137	64	64	-1	-1
ABalpp	59	-10.573312124762364	-6.600415121976214	7.524694374427243	2.4600000381469727	68	68	-1	-1
Ep	59	12.329699768501484	-3.0233569968756244	-2.81277028723054	2.700000047683716	69	69	-1	-1
ABplpa	59	-2.1862149856103974	-6.509914979132464	8.742441540784455	2.3999998569488525	71	71	-1	-1
ABplpp	59	5.368643669752019	-4.943981463628191	9.690049224293949	2.4600000381469727	75	75	-1	-1
Cp	59	13.281372068964473	8.248979054134367	1.811000484745005	2.6399998664855957	76	76	-1	-1
ABalaa	59	-21.602245922279792	-2.335903241706355	1.2601791806301064	2.2799999713897705	80	80	-1	-1
MSaa	59	-10.329870108251962	-4.341167023249639	-2.639430407692058	1.559999942779541	82	82	-1	-1
ABprpa	60	4.263459461525422	3.1129215629382045	-7.398525125952288	1.8600000143051147	0	0	-1	-1
ABprap	60	5.770988222989582	12.398582199000977	-2.3131872478847595	2.3399999141693115	5	5	-1	-1
MSap	60	-5.229296517173277	-13.515082816242627	-0.3679962893766904	1.7999999523162842	10	10	-1	-1
ABalap	60	-19.376081380280958	5.455847798566923	0.760474830094894	2.3399999141693115	12	12	-1	-1
Ca	60	13.455215413062323	-2.166597632685258	5.388155129498931	2.700000047683716	15	15	-1	-1
MSpa	60	-0.05693924848289952	-3.489435064945332	-3.5865520696526394	1.9799998998641968	23	23	-1	-1
D	60	20.809229463211057	1.4496156531181654	-0.8153499284883746	2.2799999713897705	26	26	-1	-1
ABalpa	60	-17.01684837948059	-8.100258153303798	1.2118099650567329	2.4600000381469727	32	32	-1	-1
MSpp	60	2.527773901957776	-14.103978569662802	0.30717597726022383	1.9799998998641968	34	34	-1	-1
ABaraa	60	-13.839677242441596	8.645159472850553	-4.468274336608285	2.3399999141693115	39	39	-1	-1
P4	60	20.869227871142293	-6.856899190634203	-0.9472918039488625	1.9199999570846558	41	41	-1	-1
Ea	60	5.3617892807054295	-7.466853969831257	0.7608629617626601	2.759999990463257	42	42	-1	-1
ABpraa	60	-2.448265838648349	10.982062348818173	-5.175045242377424	2.4600000381469727	44	44	-1	-1
ABprpp	60	13.113742125984157	5.184333889996292	-6.916608020387092	2.3999998569488525	45	45	-1	-1
ABplaa	60	-12.288444879802874	2.8757560021305273	5.908341586955962	2.5199999809265137	47	47	-1	-1
ABarap	60	-6.965870223091507	9.914525509997887	1.925526160861768	2.3399999141693115	53	53	-1	-1
ABarpp	60	-3.4079460240698656	2.6257680759506714	-6.611240744211726	2.4600000381469727	61	61	-1	-1
ABarpa	60	-14.799357427863114	0.28886519998305094	-5.904469838442588	1.9799998998641968	63	63	-1	-1
ABplap	60	1.2160380741608745	4.771462328015533	5.343957544495658	2.5799999237060547	64	64	-1	-1
ABalpp	60	-10.476846792402128	-6.275351527215211	7.403747719987728	2.4600000381469727	68	68	-1	-1
Ep	60	12.289080877201458	-3.422496469844165	-2.1320076486765664	2.6399998664855957	69	69	-1	-1
ABplpa	60	-2.4388441567036447	-6.179841437733913	8.356527110380233	2.4600000381469727	71	71	-1	-1
ABplpp	60	5.304333448178527	-5.160690526802194	9.770680327253626	2.5199999809265137	75	75	-1	-1
Cp	60	13.628191475528432	8.15738720718943	1.8414508872097834	2.5799999237060547	76	76	-1	-1
ABalaa	60	-21.752282598810716	-2.5003090579524327	1.0558272244550904	2.2799999713897705	80	80	-1	-1
MSaa	60	-10.831276385125893	-4.5871447931655585	-3.3432675133317082	1.7400000095367432	82	82	-1	-1
ABprpa	61	4.263459461525422	3.1129215629382045	-7.398525125952288	1.9499999284744263	0	0	-1	-1
ABprap	61	5.708953098305616	12.268455036134364	-1.9980387714251546	2.3399999141693115	5	5	-1	-1
MSap	61	-4.901618247103734	-13.251080452778247	-0.4686426755063522	1.8600000143051147	10	10	-1	-1
ABalap	61	-19.459532738348866	5.594732945802236	0.7100091444601295	2.3399999141693115	12	12	-1	-1
Ca	61	13.656548336874408	-2.2494314952614944	5.683288322788549	2.759999990463257	15	15	-1	-1
MSpa	61	-0.1381155096612826	-3.2639680174026298	-3.4025003817874757	1.9799998998641968	23	23	-1	-1
D	61	20.455584765978525	1.2814617991409345	-1.549352451452937	2.2799999713897705	26	26	-1	-1
ABalpa	61	-17.20131526368778	-8.459600401444266	0.8132561868616275	2.4600000381469727	32	32	-1	-1
MSpp	61	2.2920107704694197	-14.216081138980956	-0.18215903804948397	2.0399999618530273	34	34	-1	-1
ABaraa	61	-14.835664505520885	8.412949633940881	-5.1723964273878025	2.3399999141693115	39	39	-1	-1
P4	61	20.603584725756722	-6.9907743912319695	-1.1617938942788044	1.9799998998641968	41	41	-1	-1
Ea	61	5.070816315201681	-7.4493380010938575	1.2902285434123404	2.759999990463257	42	42	-1	-1
ABpraa	61	-1.9835648663402117	10.946521786532314	-4.899927332257792	2.3999998569488525	44	44	-1	-1
ABprpp	61	13.113742125984157	5.184333889996292	-6.916608020387092	2.3999998569488525	45	45	-1	-1
ABplaa	61	-11.960766609733332	3.1397583655949073	5.807695200826299	2.5199999809265137	47	47	-1	-1
ABarap	61	-6.970420416870556	9.74136170938311	1.4564914138619116	2.3999998569488525	53	53	-1	-1
ABarpp	61	-3.019871119161063	2.9888583618222917	-5.683036399227074	2.4600000381469727	61	61	-1	-1
ABarpa	61	-14.799357427863114	0.28886519998305094	-5.904469838442588	1.9799998998641968	63	63	-1	-1
ABplap	61	1.2030240998685455	4.307513586019215	5.515369884569937	2.5199999809265137	64	64	-1	-1
ABalpp	61	-10.252459145361394	-6.596158459434001	6.720495867797798	2.4600000381469727	68	68	-1	-1
Ep	61	11.732464766312132	-3.5388557017045335	-1.8171441573568283	2.700000047683716	69	69	-1	-1
ABplpa	61	-2.4709992674903902	-6.288195969320913	8.396842661860072	2.4600000381469727	71	71	-1	-1
ABplpp	61	4.989669152401313	-4.960744148270257	9.699914373309008	2.5199999809265137	75	75	-1	-1
Cp	61	13.574620131357747	8.318044985704356	1.5161522765952533	2.6399998664855957	76	76	-1	-1
ABalaa	61	-21.40318809535723	-2.5053190045899796	1.320795000419797	2.2799999713897705	80	80	-1	-1
MSaa	61	-11.062489322835198	-4.526083561868934	-3.363567781641561	1.7999999523162842	82	82	-1	-1
ABprpa	62	4.263459461525422	3.1129215629382045	-7.398525125952288	2.0399999618530273	0	0	-1	-1
ABprap	62	5.996012477075134	12.133317926630202	-1.4179225190008444	2.3999998569488525	5	5	-1	-1
MSap	62	-5.239337266109595	-12.813161004603755	0.4389764160285803	1.9199999570846558	10	10	-1	-1
ABalap	62	-19.575139207203517	5.625263561450549	0.6998590103052031	2.3399999141693115	12	12	-1	-1
Ca	62	13.870197106512338	-2.9476052691692134	5.405966184172826	1.9199999570846558	15	15	-1	-1
MSpa	62	-0.20697592501382284	-3.6538408811914103	-3.7909040258276554	1.9799998998641968	23	23	-1	-1
D	62	20.67150863250598	0.6698699255406046	-1.5921572165687332	2.2799999713897705	26	26	-1	-1
ABalpa	62	-17.22664508380595	-8.308209232109101	1.5571238588412497	2.5199999809265137	32	32	-1	-1
MSpp	62	1.5853579830491724	-14.496846187087401	-0.07164750290476185	2.0399999618530273	34	34	-1	-1
ABaraa	62	-14.53104095867999	8.914925067047815	-4.294657768037915	2.3999998569488525	39	39	-1	-1
P4	62	20.185629806950697	-7.375637308383203	-1.81516531428369	1.9199999570846558	41	41	-1	-1
Ea	62	4.471367737544473	-7.027672612750371	0.87386371054334	2.759999990463257	42	42	-1	-1
ABpraa	62	-2.184897790152297	11.02935564910855	-5.19506052554741	2.3999998569488525	44	44	-1	-1
ABprpp	62	13.113742125984157	5.184333889996292	-6.916608020387092	2.3999998569488525	45	45	-1	-1
ABplaa	62	-11.434030512741227	3.2343449661756623	5.767664634486328	2.5199999809265137	47	47	-1	-1
ABarap	62	-6.478114527554722	9.641011878069476	1.2222590255018506	2.3999998569488525	53	53	-1	-1
ABarpp	62	-3.416409804583146	2.3349831345691303	-5.970793657137591	2.4600000381469727	61	61	-1	-1
ABarpa	62	-14.799357427863114	0.28886519998305094	-5.904469838442588	1.9799998998641968	63	63	-1	-1
ABplap	62	1.6953299891843794	4.207163754705579	5.281137496209876	2.5799999237060547	64	64	-1	-1
ABalpp	62	-10.894801711208153	-6.660214444366445	6.750376299982843	2.5199999809265137	68	68	-1	-1
Ep	62	10.860547752600775	-3.5108112148809782	-3.1515632010555548	2.759999990463257	69	69	-1	-1
ABplpa	62	-2.5499004317792484	-5.976147021470824	8.815411723225164	2.4600000381469727	71	71	-1	-1
ABplpp	62	5.336488558965272	-5.052335995215191	9.730364775773786	2.5199999809265137	75	75	-1	-1
Cp	62	13.805833069067054	8.256983754407733	1.5364525449051056	2.0399999618530273	76	76	-1	-1
ABalaa	62	-21.36875788768096	-2.3103825726955898	1.5149968224398864	2.2799999713897705	80	80	-1	-1
MSaa	62	-11.29142716365498	-4.378440430264922	-3.149350676451485	1.8600000143051147	82	82	-1	-1
ABprpa	63	4.263459461525422	3.1129215629382045	-7.398525125952288	2.129999876022339	0	0	-1	-1
ABprap	63	6.195070303997695	11.963902163746575	-1.3573066992111529	2.3999998569488525	5	5	-1	-1
MSap	63	-6.104428989152379	-12.525370816858034	-0.1918905071703625	1.9799998998641968	10	10	-1	-1
ABalap	63	-18.948085712538614	5.138788904079285	0.6068735446945093	2.3999998569488525	12	12	-1	-1
Ca	63	13.879359015492103	-1.5775316744598737	5.166562088929753	1.7400000095367432	15	15	-1	-1
MSpa	63	-0.6495625354715328	-2.8080239756796783	-3.299364782021856	2.0399999618530273	23	23	-1	-1
D	63	20.73126866030042	0.7134151880998297	-2.141823066528265	2.2799999713897705	26	26	-1	-1
ABalpa	63	-17.095749543769443	-7.7882092054537075	1.6303790264218243	2.5199999809265137	32	32	-1	-1
MSpp	63	1.2852846299873255	-14.825657819579558	-0.48035141525479474	2.0399999618530273	34	34	-1	-1
ABaraa	63	-14.225477050460874	8.368651087286322	-5.1619613080930105	2.3399999141693115	39	39	-1	-1
P4	63	19.97583310262533	-7.583588387188506	-1.469851420499174	1.9799998998641968	41	41	-1	-1
Ea	63	4.309015215187708	-6.576738517664966	1.241967086273667	2.700000047683716	42	42	-1	-1
ABpraa	63	-2.143642291807453	11.484037781925107	-4.297306583027537	2.4600000381469727	44	44	-1	-1
ABprpp	63	12.681196264462764	5.328228983869154	-7.232041481986563	2.3399999141693115	45	45	-1	-1
ABplaa	63	-11.267127796605411	2.9565746717050354	5.868596005755857	2.5199999809265137	47	47	-1	-1
ABarap	63	-6.608311939124745	10.200300504741882	1.5500468497523392	2.3999998569488525	53	53	-1	-1
ABarpp	63	-3.8291164011436347	3.2025726713604756	-5.754087338311557	2.5199999809265137	61	61	-1	-1
ABarpa	63	-14.499284074801267	0.6176768324752078	-5.495765926092555	2.3399999141693115	63	63	-1	-1
ABplap	63	1.6953299891843794	4.207163754705579	5.281137496209876	2.4600000381469727	64	64	-1	-1
ABalpp	63	-10.875660574713734	-7.01580865477576	6.881473088577284	2.5199999809265137	68	68	-1	-1
Ep	63	10.8628228494903	-3.42422931457359	-2.917045827555627	2.6399998664855957	69	69	-1	-1
ABplpa	63	-3.342279674156929	-6.2046088226493445	8.640940199235192	2.3999998569488525	71	71	-1	-1
ABplpp	63	5.422215013922705	-5.104639242143118	10.01534783490848	2.5799999237060547	75	75	-1	-1
Cp	63	13.060199880191485	7.608118473792118	0.983727511029882	2.0999999046325684	76	76	-1	-1
ABalaa	63	-21.484364356535615	-2.279851957047278	1.5048466882849603	2.2799999713897705	80	80	-1	-1
MSaa	63	-11.224841845191966	-4.075149466783531	-2.9954644059112336	1.8600000143051147	82	82	-1	-1
ABprpa	64	4.263459461525422	3.1129215629382045	-7.398525125952288	2.2200000286102295	0	0	-1	-1
ABprap	64	6.261655622460711	12.26719312722797	-1.2034204286709014	2.3999998569488525	5	5	-1	-1
MSap	64	-6.262231317730096	-11.901272921157853	0.6452476155598204	2.0399999618530273	10	10	-1	-1
ABalap	64	-19.52611805681188	5.291441982320845	0.556122873919878	2.3999998569488525	12	12	-1	-1
Ca	64	13.367213861215367	-2.200876286064722	4.8686546968643105	1.6200000047683716	15	15	-1	-1
MSpa	64	-0.21082799032638577	-2.7477160284783877	-3.858895780996448	2.0399999618530273	23	23	-1	-1
D	64	20.21684840913416	0.0034886761875912997	-2.674247832093637	2.2799999713897705	26	26	-1	-1
ABalpa	64	-16.92038304712035	-7.775194558542795	1.0908633106172179	2.4600000381469727	32	32	-1	-1
MSpp	64	0.8205836576791881	-14.7901172572937	-0.7554693253744267	2.0999999046325684	34	34	-1	-1
ABaraa	64	-14.225477050460874	8.368651087286322	-5.1619613080930105	2.3399999141693115	39	39	-1	-1
P4	64	19.994974239119745	-7.9391825975978225	-1.3387546319047328	1.9799998998641968	41	41	-1	-1
Ea	64	3.521186166589077	-6.632036518228709	1.536530309283552	2.700000047683716	42	42	-1	-1
ABpraa	64	-2.261523857551631	11.42798649726603	-4.54197409068239	2.4600000381469727	44	44	-1	-1
ABprpp	64	12.681196264462764	5.328228983869154	-7.232041481986563	2.3399999141693115	45	45	-1	-1
ABplaa	64	-11.94390057012844	2.6975822548782027	5.704274615920814	2.5199999809265137	47	47	-1	-1
ABarap	64	-6.578431925227522	10.222073136021494	1.2752139247725727	2.3399999141693115	53	53	-1	-1
ABarpp	64	-3.1377526849052404	2.932807077163215	-5.927703906881928	2.4600000381469727	61	61	-1	-1
ABarpa	64	-14.499284074801267	0.6176768324752078	-5.495765926092555	2.3399999141693115	63	63	-1	-1
ABplap	64	1.3163554718336745	4.190401070063514	5.2910026452249355	2.4600000381469727	64	64	-1	-1
ABalpp	64	-11.363416270250521	-6.7422950228473475	7.5847402239372	2.5799999237060547	68	68	-1	-1
Ep	64	10.588777445013111	-2.8251434630731107	-3.668574420054217	2.700000047683716	69	69	-1	-1
ABplpa	64	-3.2374120827050796	-6.612506279986585	9.057020046964325	2.3999998569488525	71	71	-1	-1
ABplpp	64	5.1244167577503825	-5.346868974327885	9.841161296058376	2.5799999237060547	75	75	-1	-1
Cp	64	13.95517161713149	7.34210091732601	1.3397615092490587	1.7999999523162842	76	76	-1	-1
ABalaa	64	-21.36875788768096	-2.3103825726955898	1.5149968224398864	2.2799999713897705	80	80	-1	-1
MSaa	64	-10.432462602814285	-3.8466876656050095	-2.820992881921263	1.9199999570846558	82	82	-1	-1
ABprpa	65	3.6877022141416806	3.3521565414871533	-7.214758423226991	1.5	0	0	-1	-1
ABprap	65	6.143774056716532	12.211141842568892	-1.4480879363257562	2.3999998569488525	5	5	-1	-1
MSap	65	-5.64976876578056	-11.858989567505022	0.890200108354541	2.0999999046325684	10	10	-1	-1
ABalap	65	-19.026986876827472	5.450837851929377	1.0254426060596005	2.3399999141693115	12	12	-1	-1
Ca	65	13.189572267676748	-2.300472833283024	5.173653039168988	1.7400000095367432	15	15	38	33
MSpa	65	-0.2276940299312778	-2.3055399177616827	-3.755475196090961	2.0999999046325684	23	23	-1	-1
D	65	19.812544071665283	0.1381171608806907	-1.920515011098955	2.2799999713897705	26	26	-1	-1
ABalpa	65	-16.605718751343137	-7.975140937074731	1.1616292645618347	2.4600000381469727	32	32	-1	-1
MSpp	65	1.8931969881578126	-14.956538266541505	-0.7044336694599291	2.0999999046325684	34	34	-1	-1
ABaraa	65	-14.407668837778543	8.095890739453242	-5.325997712788188	2.3399999141693115	39	39	-1	-1
P4	65	19.564703474487878	-7.708705603417572	-1.4196707200042757	1.9799998998641968	41	41	-1	-1
Ea	65	3.9858871388972137	-6.667577080514569	1.8116482194031849	2.759999990463257	42	42	-1	-1
ABpraa	65	-2.522616809158159	11.467275097283043	-4.287441434012478	2.4600000381469727	44	44	-1	-1
ABprpp	65	13.162763276375793	4.8505123108665895	-7.060344156772417	2.3999998569488525	45	45	-1	-1
ABplaa	65	-11.89645638815984	3.35646742876891	5.727064097866623	2.5199999809265137	47	47	-1	-1
ABarap	65	-6.540149652238689	9.510884715202861	1.5374075019614546	2.3999998569488525	53	53	-1	-1
ABarpp	65	-3.169907795691986	2.8244525455762135	-5.88738835540209	2.4600000381469727	61	61	-1	-1
ABarpa	65	-14.482418035196373	0.17550072175850273	-5.5991865109980425	1.8600000143051147	63	63	-1	-1
ABplap	65	1.033846286843206	4.498701980182453	5.17992113980048	2.5199999809265137	64	64	-1	-1
ABalpp	65	-11.299106048677029	-6.525585959673345	7.504109120977524	2.5799999237060547	68	68	-1	-1
Ep	65	10.081880612981912	-2.1960356207353815	-3.0964040732887415	2.700000047683716	69	69	-1	-1
ABplpa	65	-3.156235821526697	-6.837973327529287	8.872968359099163	2.4600000381469727	71	71	-1	-1
ABplpp	65	5.162699030739216	-6.058057395146518	10.103354873247259	2.5199999809265137	75	75	-1	-1
Cp	65	13.719408485643132	7.229998348007857	0.8504264939393504	1.3199999332427979	76	76	66	50
ABalaa	65	-20.85276066809166	-2.5931628138037643	1.8808959696741223	2.2799999713897705	80	80	-1	-1
MSaa	65	-10.46916790738008	-4.128205997806789	-3.249712077441281	1.9799998998641968	82	82	-1	-1
ABprpa	66	3.6877022141416806	3.3521565414871533	-7.214758423226991	1.5	0	0	-1	-1
ABprap	66	6.259380525571186	12.180611226920579	-1.4379378021708296	2.3999998569488525	5	5	-1	-1
MSap	66	-5.596197421609873	-12.019647346019948	1.2154987189690711	2.0999999046325684	10	10	-1	-1
ABalap	66	-18.862359257581186	5.086485657151361	0.891856603829202	2.3399999141693115	12	12	-1	-1
MSpa	66	0.08469516895641158	-2.592068196601009	-3.9192266156462723	2.0399999618530273	23	23	-1	-1
D	66	19.67937343473925	-0.4684647660820924	-2.2282875521794576	2.2799999713897705	26	26	-1	-1
ABalpa	66	-16.194589123205688	-7.850023720845665	1.1114485640669374	2.3999998569488525	32	32	-1	-1
Caa	66	14.567507273462754	-0.8856297560960966	6.503470346264437	1.1999999284744263	33	15	-1	-1
MSpp	66	1.7775905193031591	-14.926007650893192	-0.7145838036148549	2.0999999046325684	34	34	-1	-1
Cap	66	12.904726464375086	-3.1024998169512585	6.005527749487388	1.1399999856948853	38	15	-1	-1
ABaraa	66	-14.25763216124762	8.26029655569932	-5.121645756613171	2.3399999141693115	39	39	-1	-1
P4	66	18.587857347903007	-8.296509652736562	-1.9926960221893517	1.9799998998641968	41	41	-1	-1
Ea	66	3.4546008481260615	-6.935327481710101	1.3826440387433008	2.759999990463257	42	42	-1	-1
ABpraa	66	-2.37485522951676	11.545099013221732	-4.3176068513373895	2.3999998569488525	44	44	-1	-1
ABprpp	66	13.042606613742091	4.707879125900123	-7.539529037927199	2.4600000381469727	45	45	-1	-1
ABplaa	66	-11.52822074821194	2.995863271722047	6.123128662425771	2.4600000381469727	47	47	-1	-1
Cpa	66	13.360971361719818	9.016218759612075	1.7934744152109765	1.1399999856948853	50	6	-1	-1
ABarap	66	-6.822658837229157	9.8191856253218	1.4263259965369994	2.3399999141693115	53	53	-1	-1
ABarpp	66	-3.0864564376240784	2.6855673983408996	-5.8369226697673255	2.4600000381469727	61	61	-1	-1
ABarpa	66	-14.630179614837774	0.09767680581981342	-5.569021093673131	2.3999998569488525	63	63	-1	-1
ABplap	66	0.3402074737152869	4.6818856740723245	5.119020334870923	2.3999998569488525	64	64	-1	-1
Cpp	66	15.543084038732925	5.81361101364223	1.355653320566729	1.0799999237060547	66	6	-1	-1
ABalpp	66	-11.59690430484935	-6.767815691858111	7.329922582127421	2.5799999237060547	68	68	-1	-1
Ep	66	10.60085105792722	-1.3129453082083664	-2.094944560723515	2.700000047683716	69	69	-1	-1
ABplpa	66	-2.745106193389246	-6.712856111300221	8.822787658604264	2.4600000381469727	71	71	-1	-1
ABplpp	66	5.047092561884563	-6.027526779498206	10.093204739092332	2.5199999809265137	75	75	-1	-1
ABalaa	66	-20.730965515613253	-2.419490388377925	1.0160816432549853	2.2200000286102295	80	80	-1	-1
MSaa	66	-10.346736147856854	-3.898990912532934	-2.5360098227865713	1.9799998998641968	82	82	-1	-1
ABprpa	67	3.6877022141416806	3.3521565414871533	-7.214758423226991	1.5	0	0	-1	-1
ABprap	67	5.940166036014922	12.20739380483774	-1.9777385031153023	2.3999998569488525	5	5	-1	-1
MSap	67	-5.910861717387088	-11.819700967488012	1.1447327650244548	2.1599998474121094	10	10	-1	-1
ABalap	67	-18.579850072590716	4.778184747032422	1.0029381092536571	2.3999998569488525	12	12	-1	-1
MSpa	67	-0.06079131379546253	-2.5833102122323095	-3.654543824821432	2.0999999046325684	23	23	-1	-1
D	67	20.083677772208127	-0.6030932507751918	-2.982020373174139	2.2799999713897705	26	26	-1	-1
ABalpa	67	-16.199139316984734	-8.023187521460443	0.6424138170670814	2.3999998569488525	32	32	-1	-1
Caa	67	15.415732956900642	-0.7312438331251125	7.237757854368866	1.3199999332427979	33	33	-1	-1
MSpp	67	1.3473197546712918	-14.695530656712945	-0.7954998917143987	2.1599998474121094	34	34	-1	-1
Cap	67	12.531879109226468	-3.938805453998958	6.3179020271711686	1.1399999856948853	38	38	-1	-1
ABaraa	67	-14.060849431214583	8.004298892508306	-5.295547310323409	2.2799999713897705	39	39	-1	-1
P4	67	18.324489299406956	-8.34380295302694	-1.9726807390193661	1.9799998998641968	41	41	-1	-1
Ea	67	3.43318461474212	-6.666315171608174	1.0170298766489316	2.759999990463257	42	42	-1	-1
ABpraa	67	-2.148192485586502	11.31087398131033	-4.766341330027393	2.4600000381469727	44	44	-1	-1
ABprpp	67	13.083862112086933	5.162561258716681	-6.641775095407326	2.3399999141693115	45	45	-1	-1
ABplaa	67	-11.66296835356101	3.3819880977796752	5.981881739676403	2.4600000381469727	47	47	-1	-1
Cpa	67	12.826469612680919	9.71013587097758	2.8749950604561474	1.1399999856948853	50	50	-1	-1
ABarap	67	-6.456698294170782	9.37199956796755	1.5878731875962195	2.3399999141693115	53	53	-1	-1
ABarpp	67	-3.1377526849052404	2.932807077163215	-5.927703906881928	2.3999998569488525	61	61	-1	-1
ABarpa	67	-14.947119007504512	0.21104128404436162	-5.874304421117675	2.4600000381469727	63	63	-1	-1
ABplap	67	0.5392653006378477	4.512469911188699	5.179636154660614	2.3999998569488525	64	64	-1	-1
Cpp	67	16.768009142632	5.89817772094789	1.8455583061561707	1.1399999856948853	66	66	-1	-1
ABalpp	67	-11.707960579924956	-6.5641212755950225	7.78880719497235	2.5799999237060547	68	68	-1	-1
Ep	67	10.660611085721662	-1.2694000456491412	-2.6446104106830473	2.700000047683716	69	69	-1	-1
ABplpa	67	-2.779536401065516	-6.90779254319461	8.628585836584175	2.4600000381469727	71	71	-1	-1
ABplpp	67	4.835020760669672	-6.322059758610898	10.20400125937692	2.4600000381469727	75	75	-1	-1
ABalaa	67	-20.9108822060414	-2.6056688359036153	1.0865626120597358	2.2799999713897705	80	80	-1	-1
MSaa	67	-10.040474111171251	-3.365976238966627	-3.0022703710106025	1.9799998998641968	82	82	-1	-1
ABprpa	68	3.6877022141416806	3.3521565414871533	-7.214758423226991	1.5	0	0	-1	-1
ABprap	68	5.777813513658156	12.658327899923144	-1.6096351273849758	2.3399999141693115	5	5	-1	-1
MSap	68	-6.097603698483805	-12.265625115935867	0.5116616133294212	2.1599998474121094	10	10	-1	-1
ABalap	68	-18.51781494790675	4.908311909899036	0.6877896327940525	2.3399999141693115	12	12	-1	-1
MSpa	68	0.19802654092154015	-2.7091807125567096	-4.143593854991274	2.0399999618530273	23	23	-1	-1
D	68	19.911526733826776	-1.5777754102471426	-3.9530294832745874	2.2200000286102295	26	26	-1	-1
ABalpa	68	-16.245885370486846	-7.60278404202335	1.0206673269523345	2.3999998569488525	32	32	-1	-1
Caa	68	15.358309547417393	0.3355387981028364	6.8444674885855425	1.4399999380111694	33	33	-1	-1
MSpp	68	1.0839517061752404	-14.74282395700332	-0.7754846085444127	2.1599998474121094	34	34	-1	-1
Cap	68	12.345137128129752	-4.384729602446815	5.684830875476136	1.3199999332427979	38	38	-1	-1
ABaraa	68	-14.336533325536477	8.572345503549412	-4.703076695248081	2.2799999713897705	39	39	-1	-1
P4	68	18.49594220932182	-8.448409446882788	-1.4027146207499812	1.9199999570846558	41	41	-1	-1
Ea	68	3.8076089383137757	-6.822716287580886	0.5381299806340163	2.759999990463257	42	42	-1	-1
ABpraa	68	-2.0049810997241533	11.215534096634242	-5.26554149435216	2.3999998569488525	44	44	-1	-1
ABprpp	68	13.019551890513444	4.945852195542678	-6.561143992447649	2.2799999713897705	45	45	-1	-1
ABplaa	68	-11.740292549426828	2.701330292609355	6.23392518271036	2.3999998569488525	47	47	-1	-1
Cpa	68	13.20771922692115	9.813480455927035	3.0996472849410153	1.4399999380111694	50	50	-1	-1
ABarap	68	-6.442107351455414	8.843241556943454	1.2499352291908052	2.3399999141693115	53	53	-1	-1
ABarpp	68	-3.4569671744615036	2.9595896550803746	-6.467504607826401	2.4600000381469727	61	61	-1	-1
ABarpa	68	-14.497008977911742	0.7042587327825964	-5.261248552592628	2.5199999809265137	63	63	-1	-1
ABplap	68	1.1172976449111136	4.359816832947139	5.230386825435245	2.3399999141693115	64	64	-1	-1
Cpp	68	17.375223372336	4.688008620658142	1.2204330601199727	1.1399999856948853	66	66	-1	-1
ABalpp	68	-11.939173517634261	-6.503060044298399	7.768506926662497	2.5799999237060547	68	68	-1	-1
Ep	68	10.628455974934917	-1.3777545772361426	-2.604294859203209	2.700000047683716	69	69	-1	-1
ABplpa	68	-2.8607126622438996	-6.682325495651909	8.81263752444934	2.5199999809265137	71	71	-1	-1
ABplpp	68	4.851886800274564	-6.764235869327603	10.100580674471434	2.4600000381469727	75	75	-1	-1
ABalaa	68	-20.613083949869072	-2.363439103718848	1.2607491509098394	2.2799999713897705	80	80	-1	-1
MSaa	68	-10.171369651207758	-3.8859762656220207	-3.075525538591177	1.9799998998641968	82	82	-1	-1
ABprpa	69	4.34691081959333	2.9740364157028916	-7.348059440317523	2.0999999046325684	0	0	-1	-1
ABprap	69	5.486840548154409	12.675843868660543	-1.0802695457352964	2.3399999141693115	5	5	-1	-1
MSap	69	-5.968983255336823	-11.832206989587862	0.3503994074100678	2.1599998474121094	10	10	-1	-1
ABalap	69	-19.219917541547947	4.8007106624073685	1.2673359149386303	2.3399999141693115	12	12	-1	-1
MSpa	69	0.19802654092154015	-2.7091807125567096	-4.143593854991274	2.0399999618530273	23	23	-1	-1
D	69	19.534827313365597	-1.5079561945818196	-3.7086469607595998	2.3399999141693115	26	26	-1	-1
ABalpa	69	-16.428077157804513	-7.8755443898564295	0.8566309222571573	2.3999998569488525	32	32	-1	-1
Caa	69	16.491381034156948	1.2919517047420546	6.746880286371571	1.559999942779541	33	33	-1	-1
MSpp	69	1.6941391612352512	-14.78712250365788	-0.7650494892496198	2.1599998474121094	34	34	-1	-1
Cap	69	11.820676128027172	-4.392734302720181	5.959378815316035	1.5	38	38	-1	-1
ABaraa	69	-14.458965085059706	8.343130418275557	-5.41677894990279	2.2799999713897705	39	39	-1	-1
P4	69	18.03579143079273	-8.239705083982152	-1.2087977838697581	1.9199999570846558	41	41	-1	-1
Ea	69	3.8098840352033	-6.736134387273498	0.7726473541339443	2.759999990463257	42	42	-1	-1
ABpraa	69	-2.4161107278616036	11.090416880405176	-5.215360793857262	2.4600000381469727	44	44	-1	-1
ABprpp	69	12.852649174377628	5.223622490013305	-6.662075363717178	2.3399999141693115	45	45	-1	-1
ABplaa	69	-11.61394720316937	3.0481665186499716	5.838145603291078	2.3999998569488525	47	47	-1	-1
Cpa	69	12.255262559076227	10.122534650141306	3.5277965101813	1.5	50	50	-1	-1
ABarap	69	-6.799665635422178	8.557466562199462	1.625414540300234	2.3399999141693115	53	53	-1	-1
ABarpp	69	-3.4033958302908167	2.798931876565449	-6.14220599721187	2.4600000381469727	61	61	-1	-1
ABarpa	69	-14.445712730630579	0.45701905396028164	-5.170467315478025	2.3999998569488525	63	63	-1	-1
ABplap	69	1.098156508416697	4.715411043356456	5.099290036840803	2.3999998569488525	64	64	-1	-1
Cpp	69	18.156227130266057	4.483560920299718	0.22231771661030364	1.2599999904632568	66	66	-1	-1
ABalpp	69	-11.495888778710066	-6.269588296482329	7.678010674687761	2.5199999809265137	68	68	-1	-1
Ep	69	10.322892066715802	-0.8314805974746503	-1.7369913191481143	2.5799999237060547	69	69	-1	-1
ABplpa	69	-2.5782034772534312	-6.990626405770849	8.923719029873794	2.4600000381469727	71	71	-1	-1
ABplpp	69	4.766160345317132	-6.711932622399678	9.815597615336742	2.3999998569488525	75	75	-1	-1
ABalaa	69	-20.672843977663515	-2.406984366278073	1.810415000869372	2.3399999141693115	80	80	-1	-1
MSaa	69	-10.358111632304476	-4.331900414069878	-3.7085966902862104	2.0399999618530273	82	82	-1	-1
ABprpa	70	4.34691081959333	2.9740364157028916	-7.348059440317523	2.0999999046325684	0	0	-1	-1
ABprap	70	5.073435823127434	12.464144752124088	-1.2646062187403255	2.2200000286102295	5	5	-1	-1
MSap	70	-5.754636357232409	-11.451092110167782	0.47412026062540713	2.1599998474121094	10	10	-1	-1
ABalap	70	-18.961099686830945	4.674840162082968	0.7782858847687886	2.3999998569488525	12	12	-1	-1
MSpa	70	0.19802654092154015	-2.7091807125567096	-4.143593854991274	2.0399999618530273	23	23	-1	-1
D	70	19.999528285673733	-1.543496756867679	-3.4335290506399665	2.3399999141693115	26	26	-1	-1
ABalpa	70	-16.25662424788965	-7.980150883712279	1.4265970405265416	2.4600000381469727	32	32	-1	-1
Caa	70	17.020392228038574	1.473120205630198	6.941367093531527	1.6799999475479126	33	33	-1	-1
MSpp	70	1.724019175132472	-14.765349872378266	-1.0398824142293863	2.1599998474121094	34	34	-1	-1
Cap	70	11.974564869870658	-5.134453339187126	6.231722526659844	1.6200000047683716	38	38	-1	-1
ABaraa	70	-14.39237976659669	8.646421381756948	-5.262892679362539	2.2200000286102295	39	39	-1	-1
P4	70	18.003636320005985	-8.348059615569154	-1.1684822323899198	1.9799998998641968	41	41	-1	-1
Ea	70	3.559529960999577	-6.319478945567558	0.6212502972296503	2.759999990463257	42	42	-1	-1
ABpraa	70	-2.6197187485632134	11.086668842674023	-5.745011360646809	2.3399999141693115	44	44	-1	-1
ABprpp	70	12.739317802412499	5.340735005969006	-6.437708124372177	2.3399999141693115	45	45	-1	-1
ABplaa	70	-11.778574822415662	3.4125187134279873	5.9717316055214775	2.3999998569488525	47	47	-1	-1
Cpa	70	12.004908484872505	10.539190091847248	3.3763994532770063	1.559999942779541	50	50	-1	-1
ABarap	70	-6.902258129984503	9.051945919844092	1.4438520660710283	2.2799999713897705	53	53	-1	-1
ABarpp	70	-3.058851520616382	2.6207581293131237	-6.346272968247019	2.3999998569488525	61	61	-1	-1
ABarpa	70	-14.732772109400099	0.592156163464443	-5.750583567902336	2.3999998569488525	63	63	-1	-1
ABplap	70	1.132586716092967	4.910347475250846	5.293491858860893	2.3999998569488525	64	64	-1	-1
Cpp	70	19.029782633822123	4.486555673935537	0.21273755273511075	1.3799999952316284	66	66	-1	-1
ABalpp	70	-11.296830951787504	-6.439004059365956	7.738626494477452	2.5199999809265137	68	68	-1	-1
Ep	70	10.584621625367149	-0.815226537643646	-0.41300739474418124	2.759999990463257	69	69	-1	-1
ABplpa	70	-2.5782034772534312	-6.990626405770849	8.923719029873794	2.4600000381469727	71	71	-1	-1
ABplpp	70	4.355030717179682	-6.837049838628744	9.86577831583164	2.3399999141693115	75	75	-1	-1
ABalaa	70	-20.424765000349318	-2.910221708291402	1.7272946842737378	2.2200000286102295	80	80	-1	-1
MSaa	70	-9.792395133857053	-3.869213580979955	-3.0853906876062362	2.0399999618530273	82	82	-1	-1
ABprpa	71	4.34691081959333	2.9740364157028916	-7.348059440317523	2.0999999046325684	0	0	-1	-1
ABprap	71	5.088026765842801	11.935386741099991	-1.6025441771457407	2.2200000286102295	5	5	-1	-1
MSap	71	-5.574719666804264	-11.26491366264209	0.40363929182065705	2.2200000286102295	10	10	-1	-1
ABalap	71	-18.99325479761769	4.566485630495967	0.8186014362486269	2.3999998569488525	12	12	-1	-1
MSpa	71	0.04571476750109231	-2.960168429110177	-4.582463184666217	1.9199999570846558	23	23	-1	-1
D	71	20.213875183778146	-1.1623818774475976	-3.3098081974246276	2.3399999141693115	26	26	-1	-1
ABalpa	71	-16.143292875924523	-8.09726339966798	1.2022298011815402	2.3999998569488525	32	32	-1	-1
Caa	71	17.350345594997645	1.8237044694019677	7.0752380809017925	1.6799999475479126	33	33	-1	-1
MSpp	71	2.1328737063803977	-14.726814556456588	-1.3245804882242123	2.2200000286102295	34	34	-1	-1
Cap	71	11.868058788574102	-4.757595122309259	7.159641886504629	1.6799999475479126	38	38	-1	-1
ABaraa	71	-14.272223103962986	8.789054566723415	-4.783707798207757	2.2799999713897705	39	39	-1	-1
P4	71	18.050382373508096	-8.768463095006247	-1.5467357422751724	1.9199999570846558	41	41	-1	-1
Ea	71	3.5082337137184147	-6.0722392667452425	0.5304690601150475	2.819999933242798	42	42	-1	-1
ABpraa	71	-2.827240355999054	10.965299664176108	-5.165180093362364	2.2799999713897705	44	44	-1	-1
ABprpp	71	12.739317802412499	5.340735005969006	-6.437708124372177	2.2799999713897705	45	45	-1	-1
ABplaa	71	-11.992921720520078	3.031403834007906	5.848010752306138	2.3999998569488525	47	47	-1	-1
Cpa	71	10.93229515439388	10.705611101095053	3.3253637973625083	1.6799999475479126	50	50	-1	-1
ABarap	71	-7.079899723523122	8.95234937262579	1.7488504083757057	2.3399999141693115	53	53	-1	-1
ABarpp	71	-3.1767330863605596	2.5647068446540473	-6.590940475901873	2.3399999141693115	61	61	-1	-1
ABarpa	71	-14.764927220186843	0.4838016318774412	-5.710268016422498	2.3999998569488525	63	63	-1	-1
ABplap	71	1.1303116192034426	4.823765574943456	5.058974485360965	2.3999998569488525	64	64	-1	-1
Cpp	71	19.58867384160097	4.6894968061032944	0.1323914349153006	1.5	66	66	-1	-1
ABalpp	71	-11.078631988370526	-6.964014032658897	7.930339102861584	2.5199999809265137	68	68	-1	-1
Ep	71	10.863217223623385	-1.2411485885293474	0.8075559447542653	2.879999876022339	69	69	-1	-1
ABplpa	71	-2.4005618837148113	-6.891029858552546	8.618720687569116	2.5199999809265137	71	71	-1	-1
ABplpp	71	4.3397416459978295	-7.387580480932449	9.80267328240599	2.2799999713897705	75	75	-1	-1
ABalaa	71	-20.56797638621167	-2.814881823615314	2.226494848598506	2.1599998474121094	80	80	-1	-1
MSaa	71	-9.297814147651696	-3.882981511986202	-3.08510570246637	2.0399999618530273	82	82	-1	-1
ABprpa	72	4.302439862980742	3.4810217954473726	-6.735288556932343	2.2200000286102295	0	0	-1	-1
ABprap	72	5.375086144612318	11.800249631595833	-1.0224279247214292	2.2200000286102295	5	5	-1	-1
MSap	72	-5.324365592600541	-11.681569104348032	0.5550363487249506	2.1599998474121094	10	10	-1	-1
ABalap	72	-18.749027885616055	4.96937314119566	0.6674893644841999	2.3999998569488525	12	12	-1	-1
MSpa	72	0.04571476750109231	-2.960168429110177	-4.582463184666217	1.9199999570846558	23	23	-1	-1
D	72	20.265171431059308	-1.409621556269912	-3.2190269603100248	2.2799999713897705	26	26	-1	-1
ABalpa	72	-16.111137765137777	-7.988908868080979	1.1619142497017019	2.3999998569488525	32	32	-1	-1
Caa	72	17.3181904842109	1.7153499378149664	7.115553632381632	1.7400000095367432	33	33	-1	-1
MSpp	72	2.107543886262226	-14.575423387121425	-0.5807128162445903	2.1599998474121094	34	34	-1	-1
Cap	72	11.420921984337346	-4.0849420174123034	7.182146383310573	1.7400000095367432	38	38	-1	-1
ABaraa	72	-14.008855055466935	8.836347867013792	-4.8037230813777425	2.1599998474121094	39	39	-1	-1
P4	72	17.937051001542972	-8.651350579050545	-1.3223685029301708	1.9199999570846558	41	41	-1	-1
Ea	72	3.9706595891370275	-6.194361729338491	0.5710695967347525	2.759999990463257	42	42	-1	-1
ABpraa	72	-2.4414405479797754	11.24180804974034	-4.47149312187764	2.2200000286102295	44	44	-1	-1
ABprpp	72	12.854924271267153	5.310204390320694	-6.427557990217251	2.2799999713897705	45	45	-1	-1
ABplaa	72	-11.941625473238915	2.7841641551855916	5.938791989420741	2.4600000381469727	47	47	-1	-1
Cpa	72	10.900140043607136	10.597256569508053	3.3656793488423467	1.7400000095367432	50	50	-1	-1
ABarap	72	-7.523184462447317	8.718877624809721	1.8393466603504423	2.3399999141693115	53	53	-1	-1
ABarpp	72	-3.2900644583256886	2.681819360609748	-6.366573236556871	2.3399999141693115	61	61	-1	-1
ABarpa	72	-14.762652123297318	0.5703835321848301	-5.47575064292257	2.3399999141693115	63	63	-1	-1
ABplap	72	0.7643510761450665	5.2709516322977095	4.897427294301745	2.2799999713897705	64	64	-1	-1
Cpp	72	19.806872805017946	4.164486832810352	0.3241040432994329	1.559999942779541	66	66	-1	-1
ABalpp	72	-10.85196924444027	-7.1982390645702985	7.481604624171581	2.4600000381469727	68	68	-1	-1
Ep	72	10.64887032551897	-1.6222634679494283	0.6838350915389261	2.700000047683716	69	69	-1	-1
ABplpa	72	-2.4625970083987783	-7.02115702141916	8.933869164028721	2.5199999809265137	71	71	-1	-1
ABplpp	72	4.189704969466905	-7.551986297178529	9.598321326230975	2.1599998474121094	75	75	-1	-1
ABalaa	72	-21.032677358519805	-2.7793412613294546	1.9513769384788728	2.2200000286102295	80	80	-1	-1
MSaa	72	-8.803233161446338	-3.8967494429924487	-3.084820717326503	2.0999999046325684	82	82	-1	-1
ABprpa	73	4.302439862980742	3.4810217954473726	-6.735288556932343	2.2200000286102295	0	0	-1	-1
ABprap	73	5.5550028350404625	11.986428079121522	-1.0929088935261793	2.2799999713897705	5	5	-1	-1
MSap	73	-5.008124328400289	-12.87422223590038	0.4592766843384326	2.1599998474121094	10	10	-1	-1
ABalap	73	-19.273488885718635	4.961368440922294	0.9420373043240997	2.3399999141693115	12	12	-1	-1
MSpa	73	0.7202124441345947	-2.787757912590733	-4.652659168331101	1.9799998998641968	23	23	-1	-1
D	73	20.235291417162088	-1.4313941875495246	-2.9441940353302583	2.2799999713897705	26	26	-1	-1
ABalpa	73	-15.997806393172649	-8.10602138403668	0.9375470103566999	2.4600000381469727	32	32	-1	-1
Caa	73	17.44681092735788	2.148768064162972	6.954291426462278	1.7999999523162842	33	33	-1	-1
MSpp	73	2.39624175487645	-14.679521256166211	-1.3445957713941983	2.2200000286102295	34	34	-1	-1
Cap	73	11.476768425397555	-4.159017895619842	7.741962367425032	1.7999999523162842	38	38	-1	-1
ABaraa	73	-14.220926856681825	8.5418148879011	-4.692926561093154	2.1599998474121094	39	39	-1	-1
P4	73	17.932500807763923	-8.824514379665324	-1.7914032499300268	1.9199999570846558	41	41	-1	-1
Ea	73	4.247041611925408	-5.6831196870517955	0.37964197349048723	2.759999990463257	42	42	-1	-1
ABpraa	73	-2.651237252305141	11.033856970935037	-4.126179228093124	2.2200000286102295	44	44	-1	-1
ABprpp	73	13.088412305865983	5.335725059331459	-6.17274034840747	2.2200000286102295	45	45	-1	-1
ABplaa	73	-12.027351928196348	2.8364674021135157	5.653808930286049	2.4600000381469727	47	47	-1	-1
Cpa	73	11.133628078205968	10.622777238518816	3.6204969906521263	1.7999999523162842	50	50	-1	-1
ABarap	73	-7.602085626736176	9.030926572659812	2.257915721715534	2.2799999713897705	53	53	-1	-1
ABarpp	73	-3.9369572179514942	2.444599575062527	-6.805727551371682	2.3999998569488525	61	61	-1	-1
ABarpa	73	-14.591199213382453	0.4657770383289812	-4.905784524653185	2.3999998569488525	63	63	-1	-1
ABplap	73	0.6701608406743544	5.032469937844094	5.252891322241188	2.4600000381469727	64	64	-1	-1
Cpp	73	20.183572225479125	4.094667617145029	0.07972152078444528	1.6200000047683716	66	66	-1	-1
ABalpp	73	-10.475269823979088	-7.268058280235622	7.237222101656593	2.4600000381469727	68	68	-1	-1
Ep	73	10.886210425430363	-2.502867651651686	1.0066444885174992	2.6399998664855957	69	69	-1	-1
ABplpa	73	-2.922747786927866	-6.812452658518524	9.127786000908944	2.5199999809265137	71	71	-1	-1
ABplpp	73	3.988372045654821	-7.469152434602293	9.303188132941356	2.2200000286102295	75	75	-1	-1
ABalaa	73	-21.272354076742392	-3.0090649714143716	2.5715237572431557	2.1599998474121094	80	80	-1	-1
MSaa	73	-9.017580059550749	-4.27786432241253	-3.2085415705418425	2.0399999618530273	82	82	-1	-1
ABprpa	74	4.281023629596801	3.750034105549301	-7.1009027190267116	2.2799999713897705	0	0	-1	-1
ABprap	74	5.9531184888855835	11.647596553354273	-0.9716772539467979	2.2799999713897705	5	5	-1	-1
MSap	74	-5.142871933749359	-12.48809740984275	0.31802976158906526	2.2200000286102295	10	10	-1	-1
ABalap	74	-19.012395934112106	4.922079840905282	0.687504647654186	2.2799999713897705	12	12	-1	-1
MSpa	74	0.7202124441345947	-2.787757912590733	-4.652659168331101	1.9799998998641968	23	23	-1	-1
D	74	20.22070047444672	-0.9026361765254313	-2.606256076924844	2.3399999141693115	26	26	-1	-1
ABalpa	74	-16.1134128620273	-8.075490768388368	0.9273968762017741	2.4600000381469727	32	32	-1	-1
Caa	74	17.645868754280443	1.9793523012793464	7.014907246251969	1.8600000143051147	33	33	-1	-1
MSpp	74	2.4842433067234073	-14.645242602786746	-0.825095338759577	2.2799999713897705	34	34	-1	-1
Cap	74	11.164379226509865	-3.872489616780514	7.905713786980343	1.7999999523162842	38	38	-1	-1
ABaraa	74	-13.98516372519347	8.653917457219254	-4.203591545783445	2.1599998474121094	39	39	-1	-1
P4	74	17.585681401199963	-8.732922532720387	-1.8218536523948057	1.9799998998641968	41	41	-1	-1
Ea	74	4.328217873103792	-5.908586734594498	0.195590285625324	2.759999990463257	42	42	-1	-1
ABpraa	74	-2.390144300698613	10.994568370918024	-4.380711884763038	2.2200000286102295	44	44	-1	-1
ABprpp	74	12.975080933900854	5.452837575287159	-5.948373109062468	2.3399999141693115	45	45	-1	-1
ABplaa	74	-11.73182876891355	2.9921152339908947	5.5934780956362244	2.3999998569488525	47	47	-1	-1
Cpa	74	10.975127621161764	10.167586480891197	4.056592121551246	1.7999999523162842	50	50	-1	-1
ABarap	74	-6.976609100494311	9.53715866830896	2.3314558744359757	2.3399999141693115	53	53	-1	-1
ABarpp	74	-3.6222929221742803	2.24465319653059	-6.734961597427065	2.3399999141693115	61	61	-1	-1
ABarpa	74	-14.180069585245002	0.5908942545580478	-4.955965225148083	2.3999998569488525	63	63	-1	-1
ABplap	74	0.6977657576820507	4.967660668816317	4.743541023761495	2.4600000381469727	64	64	-1	-1
Cpp	74	19.90333813737818	4.489550427571356	0.20315738885991785	1.6799999475479126	66	66	-1	-1
ABalpp	74	-10.805223190938156	-7.618642544007391	7.103351114286328	2.3999998569488525	68	68	-1	-1
Ep	74	10.877746644917085	-2.7936525930332263	1.6470915755916344	2.700000047683716	69	69	-1	-1
ABplpa	74	-2.853887371575326	-6.422579794729742	9.516189644949122	2.4600000381469727	71	71	-1	-1
ABplpp	74	3.6759828467671305	-7.182624155762967	9.466939552496667	2.2799999713897705	75	75	-1	-1
ABalaa	74	-21.197304977766095	-2.414989066551439	2.0849629407092714	2.1599998474121094	80	80	-1	-1
MSaa	74	-9.199771846868419	-4.550624670245609	-3.3725779752370206	2.0999999046325684	82	82	-1	-1
ABprpa	75	4.154678283339343	3.4031978795086837	-6.70512313960743	2.1599998474121094	0	0	-1	-1
ABprap	75	5.974534722269525	11.378584243252345	-0.606063091852429	2.2200000286102295	5	5	-1	-1
MSap	75	-4.8963699248582	-11.998627998835667	0.4014350633245658	2.2200000286102295	10	10	-1	-1
ABalap	75	-19.245883968710938	4.896559171894517	0.43268700584440567	2.2799999713897705	12	12	-1	-1
MSpa	75	-0.033884525254252326	-3.7274081345878862	-4.56493711513219	1.559999942779541	23	23	-1	-1
D	75	20.289560889799258	-0.5127633127366509	-2.2178524328846647	2.2799999713897705	26	26	-1	-1
ABalpa	75	-16.278040481273592	-7.711138573610352	1.0609828784321729	2.3999998569488525	32	32	-1	-1
Caa	75	17.315915387321372	1.6287680375075775	6.881036258881704	1.8600000143051147	33	33	-1	-1
MSpp	75	1.9575072097313035	-14.739829203367503	-0.7850647724196058	2.2200000286102295	34	34	-1	-1
Cap	75	11.134499212612644	-3.8942622480601274	8.180546711960108	1.7999999523162842	38	38	-1	-1
ABaraa	75	-13.936142574801833	8.32009587808955	-4.347327682168771	2.2200000286102295	39	39	-1	-1
P4	75	17.354468463490655	-8.671861301423762	-1.842153920704658	1.9799998998641968	41	41	-1	-1
Ea	75	4.522725506247303	-6.251166298092901	-0.21282864158484127	2.6399998664855957	42	42	-1	-1
ABpraa	75	-2.8012739288360637	10.869451154688958	-4.33053118426814	2.0999999046325684	44	44	-1	-1
ABprpp	75	12.776023106978295	5.622253338170784	-6.008988928852159	2.2200000286102295	45	45	-1	-1
ABplaa	75	-11.564926052777734	2.714344939520268	5.6944094669057534	2.4600000381469727	47	47	-1	-1
Cpa	75	11.403123288904107	9.850527586403562	3.902990836150861	1.8600000143051147	50	50	-1	-1
ABarap	75	-7.353308520955492	9.606977883974283	2.5758383969509624	2.3999998569488525	53	53	-1	-1
ABarpp	75	-4.061027467319427	2.1843452493292994	-6.175430598452473	2.2799999713897705	61	61	-1	-1
ABarpa	75	-14.456451608033383	0.079652212271353	-4.764537601903817	2.2799999713897705	63	63	-1	-1
ABplap	75	0.8623933769283415	4.603308474038302	4.609955021531095	2.3999998569488525	64	64	-1	-1
Cpp	75	19.620828952387715	4.797851337690295	0.09207588343546225	1.7999999523162842	66	66	-1	-1
ABalpp	75	-10.623031403620487	-7.345882196174311	7.267387518981505	2.4600000381469727	68	68	-1	-1
Ep	75	10.563082349139872	-2.593706214501289	1.5763256216470174	2.5799999237060547	69	69	-1	-1
ABplpa	75	-3.0016489512167244	-6.500403710668431	9.546355062274035	2.4600000381469727	71	71	-1	-1
ABplpp	75	3.7035877637748267	-7.247433424790742	8.957589254016973	2.2799999713897705	75	75	-1	-1
ABalaa	75	-21.495103233938416	-2.6572187987362064	1.9107764018591678	2.2200000286102295	80	80	-1	-1
MSaa	75	-8.662296872473512	-4.078671227975926	-3.818538255151199	2.0399999618530273	82	82	-1	-1
ABprpa	76	4.186833394126088	3.511552411095685	-6.745438691087268	2.1599998474121094	0	0	-1	-1
ABprap	76	5.625440218816041	11.383594189889893	-0.8710308678171352	2.2799999713897705	5	5	-1	-1
MSap	76	-5.024990368005182	-12.432046125183673	0.5626972692439187	2.2200000286102295	10	10	-1	-1
ABalap	76	-19.393645548352332	4.818735255955828	0.46285242316931763	2.2799999713897705	12	12	-1	-1
MSpa	76	-0.033884525254252326	-3.7274081345878862	-4.56493711513219	1.559999942779541	23	23	-1	-1
D	76	20.308702026293677	-0.8683575231459666	-2.086755644290223	2.2799999713897705	26	26	-1	-1
ABalpa	76	-16.22674423399243	-7.958378252432667	1.1517641155467753	2.3999998569488525	32	32	-1	-1
Caa	76	17.842651484313475	1.723354638088332	6.8410056925417315	1.8600000143051147	33	33	-1	-1
MSpp	76	2.190995244330134	-14.714308534356737	-0.5302471306098253	2.2200000286102295	34	34	-1	-1
Cap	76	11.51347372996335	-3.877499563418062	8.170681562945049	1.8600000143051147	38	38	-1	-1
ABaraa	76	-13.675049623195305	8.280807278072539	-4.6018603388386845	2.2200000286102295	39	39	-1	-1
P4	76	17.849049449696015	-8.68562923243001	-1.8418689355647917	1.9799998998641968	41	41	-1	-1
Ea	76	4.665936892109653	-6.346506182768989	-0.7120288059096087	2.6399998664855957	42	42	-1	-1
ABpraa	76	-2.570060991126758	10.808389923392335	-4.310230915958287	2.2200000286102295	44	44	-1	-1
ABprpp	76	12.493513921987827	5.930554248289722	-6.120070434276615	2.1599998474121094	45	45	-1	-1
ABplaa	76	-11.59708116356448	2.6059904079332665	5.734725018385592	2.5199999809265137	47	47	-1	-1
Cpa	76	11.897704275109463	9.836759655397312	3.9032758212907277	1.8600000143051147	50	50	-1	-1
ABarap	76	-7.50107010059689	9.529153968035594	2.6060038142758746	2.3399999141693115	53	53	-1	-1
ABarpp	76	-4.292240405028734	2.2454064806259235	-6.195730866762325	2.2799999713897705	61	61	-1	-1
ABarpa	76	-14.343120236068255	-0.03746030368434794	-4.98890484124882	2.4600000381469727	63	63	-1	-1
ABplap	76	0.7169068941764674	4.612066458407002	4.874637812355936	2.4600000381469727	64	64	-1	-1
Cpp	76	20.29077643524217	4.797098053594961	-0.447154847229277	1.9199999570846558	66	66	-1	-1
ABalpp	76	-10.35738825823491	-7.2120069955765445	7.481889609311448	2.4600000381469727	68	68	-1	-1
Ep	76	10.826450397635922	-2.5464129142109115	1.5563103384770316	2.5799999237060547	69	69	-1	-1
ABplpa	76	-2.9181975931488173	-6.639288857903745	9.596820747908799	2.4600000381469727	71	71	-1	-1
ABplpp	76	3.7656228884587932	-7.117306261924128	8.642440777557368	2.2200000286102295	75	75	-1	-1
ABalaa	76	-21.49055304015937	-2.4840549981214286	2.3798111488590235	2.1599998474121094	80	80	-1	-1
MSaa	76	-8.6064504314133	-4.152747106183463	-3.2587222710367403	2.0999999046325684	82	82	-1	-1
ABprpa	77	4.594049435529309	3.519048486557989	-5.686137557508175	1.6799999475479126	0	0	-1	-1
ABprap	77	5.726455744955326	11.881821585265673	-0.5229427752567948	1.9199999570846558	5	5	-1	-1
MSap	77	-4.641465656875427	-12.242119639926832	1.0218668672287152	2.2200000286102295	10	10	-1	-1
ABalap	77	-19.695295869837217	5.4826303764840825	0.22067412915042106	2.2799999713897705	12	12	-1	-1
MSpa	77	-0.03160942836472776	-3.640826234280497	-4.330419741632261	1.9799998998641968	23	23	-1	-1
D	77	20.488618716721824	-0.6821790756202764	-2.157236613094974	2.3399999141693115	26	26	-1	-1
ABalpa	77	-16.2611744416687	-8.153314684327057	0.9575622935266859	2.4600000381469727	32	32	-1	-1
Caa	77	18.474316694179098	2.4337897748116313	6.03958138468811	1.8600000143051147	33	33	-1	-1
MSpp	77	2.569969761680839	-14.697545849714674	-0.5401122796248856	2.2799999713897705	34	34	-1	-1
Cap	77	11.995040741876378	-4.355216236420627	8.342378888159194	1.9199999570846558	38	38	-1	-1
ABaraa	77	-13.298350202734124	8.210988062407214	-4.846242861353672	2.1599998474121094	39	39	-1	-1
P4	77	17.763322994738576	-8.633325985502085	-2.1268519946994844	1.9799998998641968	41	41	-1	-1
Ea	77	4.488295298571034	-6.44610272998729	-0.40703046360493067	2.6399998664855957	42	42	-1	-1
ABpraa	77	-2.094621141415816	11.150216202795404	-4.441042719412862	1.4399999380111694	44	44	-1	-1
ABprpp	77	12.598381513439675	5.522656790952482	-5.70399058654748	1.8600000143051147	45	45	-1	-1
ABplaa	77	-12.175113507837747	2.7586434861748264	5.683974347610961	2.5199999809265137	47	47	-1	-1
Cpa	77	11.537870894253176	9.464402760345932	4.044237758900229	1.8600000143051147	50	50	-1	-1
ABarap	77	-7.23770205210084	9.576447268325971	2.5859885311058886	2.2799999713897705	53	53	-1	-1
ABarpp	77	-4.3542755297127	2.1152793177593097	-5.880582390302721	2.3399999141693115	61	61	-1	-1
ABarpa	77	-13.927440414151757	0.2608207131594964	-4.570050794743861	2.3399999141693115	63	63	-1	-1
ABplap	77	0.6847517833897219	4.503711926819999	4.9149533638357745	2.4600000381469727	64	64	-1	-1
Cpp	77	20.269360201858223	5.066110363696889	-0.8127690093236462	1.9799998998641968	66	66	-1	-1
ABalpp	77	-10.507424934765835	-7.376412811822623	7.277537653136431	2.4600000381469727	68	68	-1	-1
Ep	77	11.154128667705466	-2.282410550746531	1.4556639523473693	2.700000047683716	69	69	-1	-1
ABplpa	77	-3.1494105308581233	-6.57822762660712	9.576520479598948	2.4600000381469727	71	71	-1	-1
ABplpp	77	3.6798964335013618	-7.065003014996205	8.357457718422676	1.9199999570846558	75	75	-1	-1
ABalaa	77	-21.278481238944483	-2.189522019008737	2.2690146285744346	2.1599998474121094	80	80	-1	-1
MSaa	77	-7.910536521395857	-4.249348899765946	-2.9633040926072547	2.0399999618530273	82	82	-1	-1
ABprpa	78	4.078052215940009	3.8018287276661633	-6.052036704742411	1.6200000047683716	0	0	-1	-1
ABprap	78	6.439235694577662	11.343043680966487	-0.3309451817327962	1.4399999380111694	5	5	-1	-1
MSap	78	-4.498254271013078	-12.337459524602918	0.5226667029039476	2.2799999713897705	10	10	-1	-1
ABalap	78	-19.75960609141071	5.26592131331008	0.30130523211009774	2.2799999713897705	12	12	-1	-1
MSpa	78	0.08172194360040087	-3.757938750236198	-4.554786980977263	2.0999999046325684	23	23	-1	-1
D	78	20.128785335865533	-1.0545359706716577	-2.016274675485473	2.3399999141693115	26	26	-1	-1
ABalpa	78	-16.2611744416687	-8.153314684327057	0.9575622935266859	2.3999998569488525	32	32	-1	-1
Caa	78	18.579184285630948	2.02589231747439	6.455661232417244	1.9199999570846558	33	33	-1	-1
MSpp	78	2.6258162027410505	-14.77162172792221	0.019703704489574037	2.1599998474121094	34	34	-1	-1
Cap	78	11.594649991141731	-4.102966610960765	7.986629875079886	1.9199999570846558	38	38	-1	-1
ABaraa	78	-13.642894512408558	8.38916180965954	-4.642175890318523	2.2200000286102295	39	39	-1	-1
P4	78	18.110142401302536	-8.724917832447021	-2.0964015922347055	1.9799998998641968	41	41	-1	-1
Ea	78	4.421709980108018	-6.749393693468682	-0.5609167341451817	2.759999990463257	42	42	-1	-1
ABpraa	78	-2.3044178457411806	10.9422651239901	-4.0957288256283455	1.3799999952316284	44	44	-1	-1
ABprpp	78	13.069271169371566	5.691319269740774	-6.303837137001912	1.6799999475479126	45	45	-1	-1
ABplaa	78	-11.94390057012844	2.6975822548782027	5.704274615920814	2.4600000381469727	47	47	-1	-1
Cpa	78	12.000296769671788	9.342280297752684	4.084838295519933	1.9199999570846558	50	50	-1	-1
ABarap	78	-7.223111109385471	9.047689257301878	2.2480505727004743	2.3399999141693115	53	53	-1	-1
ABarpp	78	-4.551058259745736	2.3712769809503236	-5.706680836592485	2.3399999141693115	61	61	-1	-1
ABarpa	78	-13.871593973091544	0.1867448349519596	-4.010234810629402	2.3399999141693115	63	63	-1	-1
ABplap	78	0.2391919475760011	4.183658278696543	4.770932242310582	2.0399999618530273	64	64	-1	-1
Cpp	78	20.646059622319406	4.996291148031566	-1.0571515318386338	1.9799998998641968	66	66	-1	-1
ABalpp	78	-10.507424934765835	-7.376412811822623	7.277537653136431	2.4600000381469727	68	68	-1	-1
Ep	78	11.149578473926416	-2.4555743513613084	0.9866292053475134	2.759999990463257	69	69	-1	-1
ABplpa	78	-3.117255420071378	-6.469873095020118	9.536204928119108	2.4600000381469727	71	71	-1	-1
ABplpp	78	3.6224730240181113	-5.998220383768256	7.964167352639353	1.9199999570846558	75	75	-1	-1
ABalaa	78	-20.591667716485137	-2.632451413820775	1.6263633130042086	1.9799998998641968	80	80	-1	-1
MSaa	78	-7.628027336405388	-4.557649809884885	-2.8522225871827995	2.0999999046325684	82	82	-1	-1
ABprpa	79	4.48918184407746	3.926945943895231	-6.102217405237308	1.5	0	0	-1	-1
ABprap	79	6.250916745057906	11.889826285539039	-0.7974907150966946	1.2599999904632568	5	5	-1	-1
MSap	79	-3.806890554774683	-12.60722511880018	0.3490501343335768	2.2200000286102295	10	10	-1	-1
ABalap	79	-19.87293746337584	5.3830338292657816	0.5256724714550991	2.2200000286102295	12	12	-1	-1
MSpa	79	0.08172194360040087	-3.757938750236198	-4.554786980977263	2.0999999046325684	23	23	-1	-1
D	79	19.978748659334613	-1.2189417869177364	-2.220626631660489	2.2799999713897705	26	26	-1	-1
ABalpa	79	-15.76204326168429	-7.993918814718527	1.4268820256664083	2.3999998569488525	32	32	-1	-1
Caa	79	18.530163135239306	2.3597138966040934	6.599397368802569	1.9199999570846558	33	33	-1	-1
MSpp	79	2.7735777823824495	-14.693797811983519	-0.010461712835338588	2.1599998474121094	34	34	-1	-1
Cap	79	11.400142357998222	-3.7603870474623613	8.39504880229005	1.9199999570846558	38	38	-1	-1
ABaraa	79	-13.908537657794136	8.255286609061773	-4.856677980648465	1.7400000095367432	39	39	-1	-1
P4	79	17.881204560482757	-8.577274700843008	-1.88218448704463	1.9799998998641968	41	41	-1	-1
Ea	79	4.7195082362803396	-6.507163961283915	-0.3867301952950779	2.6399998664855957	42	42	-1	-1
ABpraa	79	-3.3556149428358637	10.83967382313598	-3.781150319448474	1.2599999904632568	44	44	-1	-1
ABprpp	79	13.277429383852226	5.868231108086705	-5.305151823212508	1.7400000095367432	45	45	-1	-1
ABplaa	79	-11.691271399035191	2.3675087134796513	6.090189046325034	1.3799999952316284	47	47	-1	-1
Cpa	79	11.576153167242008	8.7532143395273	4.30643133608911	1.9199999570846558	50	50	-1	-1
ABarap	79	-7.403027799813616	8.861510809776187	2.318531541505225	2.3999998569488525	53	53	-1	-1
ABarpp	79	-4.405571776993861	2.362518996581624	-5.9713636274173245	2.3999998569488525	61	61	-1	-1
ABarpa	79	-13.677086339948033	-0.15583472854644342	-4.418653737839567	2.4600000381469727	63	63	-1	-1
ABplap	79	0.3379323768257624	4.595303773764936	4.884502961370996	1.3799999952316284	64	64	-1	-1
Cpp	79	20.763941188063583	5.052342432690643	-0.8124840241837794	1.9799998998641968	66	66	-1	-1
ABalpp	79	-9.880371440100932	-7.862887469193887	7.184552187525737	2.4600000381469727	68	68	-1	-1
Ep	79	11.425960496714795	-1.9443323090746139	0.795201582103248	2.700000047683716	69	69	-1	-1
ABplpa	79	-3.2841581362071928	-6.192102800549492	9.435273556849578	2.3999998569488525	71	71	-1	-1
ABplpp	79	4.564888942926715	-5.605352766343657	8.34299083280434	1.3799999952316284	75	75	-1	-1
ABalaa	79	-20.328299667989082	-2.585158113530398	1.6063480298342228	2.0399999618530273	80	80	-1	-1
MSaa	79	-8.073587172219108	-4.877703458008342	-2.9962437087079916	2.1599998474121094	82	82	-1	-1
ABprpa	80	4.7272200724553395	4.125630413520773	-5.378365016427672	1.5	0	0	74	73
ABprap	80	6.030381163329737	11.304508365044807	-0.046247107737970694	1.2599999904632568	5	5	-1	-1
MSap	80	-3.5435225062786313	-12.559931818509803	0.32903485116359166	2.3399999141693115	10	10	-1	-1
ABalap	80	-19.75960609141071	5.26592131331008	0.30130523211009774	2.2200000286102295	12	12	-1	-1
MSpa	80	0.099286111671779	-3.1208262076251025	-4.257164574051687	2.0999999046325684	23	23	-1	-1
D	80	20.415844714635053	-1.1896730801758184	-1.4361584230611621	2.3399999141693115	26	26	-1	-1
ABalpa	80	-15.796473469360562	-8.188855246612917	1.2326802036463187	2.4600000381469727	32	32	-1	-1
Caa	80	18.23621694437955	1.2113593117063037	6.493202585121257	1.9199999570846558	33	33	-1	-1
MSpp	80	3.52697662330481	-14.833436243314168	-0.4992267578653138	2.1599998474121094	34	34	-1	-1
Cap	80	11.239366804064494	-4.302159705397369	8.596626559689241	1.9199999570846558	38	38	-1	-1
ABaraa	80	-13.953008614406725	8.762271988806255	-4.243907097263284	1.559999942779541	39	39	-1	-1
P4	80	17.927950613984873	-8.9976781802801	-2.2604379969298822	1.9199999570846558	41	41	-1	-1
Ea	80	4.929304940605705	-6.299212882478612	-0.7320440890795945	2.700000047683716	42	42	-1	-1
ABpraa	80	-2.1673951435025867	10.642722198239861	-3.71996452937905	1.5	44	44	-1	-1
ABprpp	80	13.129667804210827	5.790407192148014	-5.274986405887597	1.6200000047683716	45	45	-1	-1
ABplaa	80	-11.3879825877056	1.7346528334107696	4.988368132770012	1.1999999284744263	47	47	-1	-1
Cpa	80	11.344940229532703	8.814275570823924	4.286131067779258	1.9799998998641968	50	50	-1	-1
ABarap	80	-7.3945640193003355	9.152295751157727	1.678084454431089	2.2200000286102295	53	53	-1	-1
ABarpp	80	-4.459143121164549	2.5231767750965495	-6.296662238031854	2.3399999141693115	61	61	-1	-1
ABarpa	80	-13.998575926393821	-0.21563405093667276	-5.192971812283968	2.3399999141693115	63	63	-1	-1
ABplap	80	-0.030303263122138255	4.955907930811799	4.488438396811848	1.2599999904632568	64	64	-1	-1
Cpp	80	20.61845470531171	5.0611004170593406	-0.5478012333589395	1.9799998998641968	66	66	-1	-1
ABalpp	80	-9.732609860459533	-7.785063553255196	7.1543867702008255	2.4600000381469727	68	68	-1	-1
Ep	80	11.638032297929687	-1.6497993299619216	0.6844050618186593	2.759999990463257	69	69	-1	-1
ABplpa	80	-3.219847914633702	-5.975393737375489	9.354642453889902	2.3399999141693115	71	71	-1	-1
ABplpp	80	3.9738426243611205	-5.916648430098414	8.463652502103987	1.3199999332427979	75	75	13	40
ABalaa	80	-20.2104181022449	-2.5291068288713214	1.8510155374890769	1.9199999570846558	80	80	-1	-1
MSaa	80	-7.546851075227005	-4.783116857427587	-3.0362742750479628	2.0999999046325684	82	82	-1	-1
ABprap	81	6.443785888356711	11.516207481581265	0.13808956526705973	1.3799999952316284	5	5	-1	-1
MSap	81	-3.0856468246390674	-12.85521808171783	-0.09939935921655962	2.2200000286102295	10	10	-1	-1
ABalap	81	-19.442666698743974	5.152556835085532	0.6065885595546425	2.2799999713897705	12	12	-1	-1
ABplppp	81	5.765424588085835	-6.417644302571257	7.831721290968421	1.0199999809265137	13	12	-1	-1
MSpa	81	0.13826651312709826	-2.7527259751159345	-3.5939280050317413	2.2200000286102295	23	23	-1	-1
D	81	20.43340888270643	-0.5525605375647238	-1.1385360161355855	2.3399999141693115	26	26	-1	-1
ABalpa	81	-15.629570753224746	-8.466625541083543	1.3336115749158481	2.4600000381469727	32	32	-1	-1
Caa	81	18.679501683303748	1.4448310595223721	6.402706333146521	1.9199999570846558	33	33	-1	-1
MSpp	81	4.203749396827837	-14.574443826487332	-0.3349053680302694	2.2200000286102295	34	34	-1	-1
Cap	81	11.483593716066128	-3.899272194697675	8.445514487924815	1.9799998998641968	38	38	-1	-1
ABaraa	81	-13.790656092049957	8.31133789372085	-4.612010472993611	1.3799999952316284	39	39	-1	-1
ABplppa	81	3.770932732125997	-4.841107814501765	8.335044927145503	0.9599999785423279	40	12	-1	-1
P4	81	17.51682098584742	-9.122795396509167	-2.2102572964349845	1.9199999570846558	41	41	-1	-1
Ea	81	4.903975120487534	-6.147821713143447	0.011823582900027496	2.700000047683716	42	42	-1	-1
ABpraa	81	-2.3488888023537693	11.449250503734584	-3.4829579422431647	1.5	44	44	-1	-1
ABprpp	81	13.208568968499687	5.478358244297924	-5.693555467252688	1.7999999523162842	45	45	56	4
ABplaa	81	-11.552610206951892	2.0990050281887855	5.121954135000411	1.1999999284744263	47	47	7	2
Cpa	81	11.477412737992246	8.341568844458907	4.192860617028698	1.9799998998641968	50	50	-1	-1
ABarap	81	-6.899983033094978	9.13852782015148	1.6783694395709556	1.6799999475479126	53	53	-1	-1
ABarpp	81	-4.161344864992227	2.765406507281318	-6.122475699181751	2.1599998474121094	61	61	-1	-1
ABarpa	81	-13.555291187469624	0.017837696879395626	-5.283468064258704	1.6200000047683716	63	63	-1	-1
ABplap	81	0.4015444699327672	3.7327241836111384	4.402828866580256	1.2599999904632568	64	64	55	36
Cpp	81	20.562608264251498	5.135176295266879	-1.1076172174733983	1.9799998998641968	66	66	-1	-1
ABalpp	81	-9.371199511180206	-8.405413411224227	6.84689921426019	2.3999998569488525	68	68	-1	-1
Ep	81	11.075289024838275	-0.9466156094166551	0.6967594244696766	2.700000047683716	69	69	-1	-1
ABplpa	81	-2.9564798661376503	-5.928100437085112	9.334627170719918	2.3999998569488525	71	71	-1	-1
ABprpap	81	6.139129390362863	2.5285832030780635	-6.401474070379242	1.0799999237060547	73	0	-1	-1
ABprpaa	81	3.6936486648537024	5.683897648757532	-5.943637692565009	1.1399999856948853	74	0	-1	-1
ABalaa	81	-19.383608652190954	-2.1057085957984096	2.2196888834991375	1.6799999475479126	80	80	-1	-1
MSaa	81	-7.366934384798861	-4.596938409901896	-3.1067552438527133	2.0999999046325684	82	82	-1	-1
ABplaap	82	-10.767117776664453	1.0439751349653545	5.770347127733381	1.0199999809265137	2	8	-1	-1
ABprppp	82	14.230066763187214	2.4078928541964197	-6.701912650446054	1.1999999284744263	4	23	-1	-1
ABprap	82	6.375623601470656	12.205623271120283	0.1507289130579439	1.6200000047683716	5	5	28	57
ABplaaa	82	-13.419179748231233	3.029670989278482	5.062972573427078	1.0199999809265137	7	8	-1	-1
MSap	82	-2.8758501203137024	-12.647267002912525	-0.4447132530010762	2.0999999046325684	10	10	-1	-1
ABalap	82	-19.408236491067704	5.347493266979922	0.8007903815747324	2.2799999713897705	12	12	-1	-1
ABplppp	82	6.207949677121878	-8.287207201562776	8.517655636405404	1.2599999904632568	13	13	-1	-1
MSpa	82	0.2990420670608259	-2.2109533171809277	-3.7955057624309325	2.1599998474121094	23	23	-1	-1
D	82	20.30706353644897	-0.8993967636053405	-0.7427564367163045	2.2799999713897705	26	26	-1	-1
ABalpa	82	-15.331772497052425	-8.224395808898775	1.5077981137659517	2.2799999713897705	32	32	-1	-1
Caa	82	19.056201103764923	1.375011843857048	6.158323810631534	1.9199999570846558	33	33	-1	-1
MSpp	82	3.822499782587608	-14.677788411436788	-0.5595575925151381	2.2200000286102295	34	34	-1	-1
ABplapa	82	-0.7713862582186564	4.480206450810963	4.404748109936479	1.0799999237060547	36	14	-1	-1
Cap	82	10.841251150219371	-3.963328179630118	8.47539492010986	1.9799998998641968	38	38	-1	-1
ABaraa	82	-13.509723875482528	8.995743736622323	-4.33440334923802	1.4399999380111694	39	39	-1	-1
ABplppa	82	2.769454913889437	-4.198232041157789	8.906930288771113	1.0799999237060547	40	40	-1	-1
P4	82	17.47988059093707	-9.14225137549384	-2.2027159421037563	1.9199999570846558	41	41	-1	-1
Ea	82	4.666573499154471	-6.290963522920974	0.8664877751642379	2.6399998664855957	42	42	-1	-1
ABpraa	82	-2.4537563938056186	11.857147961071822	-3.899037789972297	1.8600000143051147	44	44	60	16
Cpa	82	11.329651158350849	8.263744928520218	4.223026034353611	2.0399999618530273	50	50	-1	-1
ABarap	82	-7.254568091705731	10.018623379042676	2.6894091160113756	1.7999999523162842	53	53	-1	-1
ABplapp	82	2.553657942980257	4.683373859517476	4.030978709666251	1.0199999809265137	55	14	-1	-1
ABprppa	82	12.193198336014245	7.729280681993794	-4.382689155390601	1.559999942779541	56	45	-1	-1
ABarpp	82	-4.041188202358525	2.908039692247784	-5.643290818026968	1.9199999570846558	61	61	-1	-1
ABarpa	82	-13.289648042084048	0.15171289747716155	-5.068965973928763	1.4399999380111694	63	63	-1	-1
Cpp	82	20.06802727804614	5.148944226273127	-1.107902202613265	1.9799998998641968	66	66	-1	-1
ABalpp	82	-9.274734178819969	-8.080349816463222	6.725952559820675	2.4600000381469727	68	68	-1	-1
Ep	82	10.974273498698992	-1.444843004792437	0.3486713319093357	2.819999933242798	69	69	-1	-1
ABplpa	82	-2.924324755350905	-5.8197459054981096	9.294311619240078	2.3999998569488525	71	71	-1	-1
ABprpap	82	6.267497204885369	2.260989625203466	-6.3039260255351035	1.1999999284744263	73	73	-1	-1
ABprpaa	82	3.6790577221383356	6.2126556597816265	-5.605699734159595	1.0799999237060547	74	74	-1	-1
ABalaa	82	-20.7631206264	-2.5278449199649264	1.0563971947348236	1.7400000095367432	80	80	-1	-1
MSaa	82	-6.572280045531656	-4.281894708415987	-2.697766346362815	2.0399999618530273	82	82	-1	-1
ABplaap	83	-9.358423917024673	0.4085954370836835	6.257762899686866	1.0799999237060547	2	2	-1	-1
ABprppp	83	14.949733524899791	3.1526066442991842	-6.983836525665056	1.4399999380111694	4	4	-1	-1
ABplaaa	83	-14.324890362574042	2.918321704055662	5.112868288782108	1.1399999856948853	7	7	-1	-1
MSap	83	-2.62549604610998	-13.063922444618466	-0.29331619609678317	2.2200000286102295	10	10	-1	-1
ABalap	83	-18.678528980418807	5.390285245443813	-0.2881061990495397	2.2799999713897705	12	12	-1	-1
ABplppp	83	6.404732407154913	-8.543204864753788	8.343754082695167	1.2599999904632568	13	13	-1	-1
ABpraap	83	-1.3009071635268306	12.51350931714974	-2.2870116225179813	1.3799999952316284	16	27	-1	-1
MSpa	83	0.834878551611028	-1.7700391153706179	-2.8974668347711927	2.1599998474121094	23	23	-1	-1
D	83	20.161577053697094	-0.8906387792366406	-0.4780736458914645	2.2799999713897705	26	26	-1	-1
ABprapa	83	4.528195196685731	12.780695021800662	0.22284414007905085	1.1399999856948853	28	5	-1	-1
ABalpa	83	-15.15640600040333	-8.211381161987862	0.968282397961346	1.7400000095367432	32	32	-1	-1
Caa	83	19.103645285733524	2.033897017747756	6.1811132925773435	1.9799998998641968	33	33	-1	-1
MSpp	83	4.346960782690187	-14.669783711163422	-0.8341055323550366	2.2200000286102295	34	34	-1	-1
ABplapa	83	-1.773562204921702	4.043793570827139	4.575590479731026	1.0799999237060547	36	36	-1	-1
Cap	83	10.744785817859135	-4.288391774391121	8.596341574549376	1.9799998998641968	38	38	-1	-1
ABaraa	83	-13.186595799192032	9.086582299471926	-4.904084482367539	1.4399999380111694	39	39	-1	-1
ABplppa	83	2.782468888181767	-3.7342832991614725	8.735517948696835	1.0199999809265137	40	40	-1	-1
P4	83	17.44294019602672	-9.161707354478512	-2.1951745877725286	1.9199999570846558	41	41	-1	-1
Ea	83	4.587672334865613	-5.978914575070882	1.2850568365293298	2.700000047683716	42	42	-1	-1
Cpa	83	11.674195468025284	8.085571181267893	4.01895906331846	2.0399999618530273	50	50	-1	-1
ABarap	83	-7.503345197486414	9.442572067728205	2.3714864407759473	1.4399999380111694	53	53	-1	-1
ABplapp	83	3.311606977681667	4.716899228801608	4.011248411636132	1.0799999237060547	55	55	-1	-1
ABprppa	83	11.45053837249469	8.246285955013368	-4.299853823934833	1.6200000047683716	56	56	-1	-1
ABprapp	83	7.56611849769346	12.095253546531554	0.44643207662729534	1.0799999237060547	57	5	-1	-1
ABpraaa	83	-4.471697347127188	11.488576792739625	-6.141930880625557	1.3799999952316284	60	44	-1	-1
ABarpp	83	-3.4225369667852337	3.154526086974765	-6.273302785806312	1.3799999952316284	61	61	-1	-1
ABarpa	83	-12.773650822494748	-0.13106734363101213	-4.703066826694527	1.3799999952316284	63	63	-1	-1
Cpp	83	19.793981873568953	5.748030077773604	-1.8594307951118554	2.0399999618530273	66	66	-1	-1
ABalpp	83	-9.159127709965315	-8.110880432111534	6.736102693975601	2.5199999809265137	68	68	-1	-1
Ep	83	11.05999995365642	-1.4971462517203618	0.6336543910440282	2.819999933242798	69	69	-1	-1
ABplpa	83	-2.6142106533527394	-6.192856084644827	8.89604282618484	2.3999998569488525	71	71	-1	-1
ABprpap	83	6.395863255393151	1.9933965131890923	-6.206378135569721	1.3199999332427979	73	73	-1	-1
ABprpaa	83	3.347527386756229	6.854778149030269	-5.573045103198725	1.1999999284744263	74	74	-1	-1
ABalaa	83	-21.020299991272296	-2.3709351791811524	0.20144801733074658	1.8600000143051147	80	80	-1	-1
MSaa	83	-6.201769308694231	-4.555916965155461	-2.067184408303739	2.1599998474121094	82	82	-1	-1
ABplaap	84	-8.814821780427677	0.06100592694773299	6.114311748441407	1.0799999237060547	2	2	-1	-1
ABprppp	84	14.949733524899791	3.1526066442991842	-6.983836525665056	1.4399999380111694	4	4	-1	-1
ABplaaa	84	-14.37391151296568	3.2521432831853656	5.256604425167434	1.1399999856948853	7	7	-1	-1
MSap	84	-2.426438219187419	-13.23333820750209	-0.23270037630709162	2.2200000286102295	10	10	-1	-1
ABalap	84	-18.484021347275295	5.047705681945411	-0.6965251262597046	2.0999999046325684	12	12	-1	-1
ABplppp	84	6.374852393257693	-8.564977496033402	8.618587007674934	1.3199999332427979	13	13	-1	-1
ABpraap	84	-1.8484228868580574	12.74347768651893	-1.0340786371985313	1.4399999380111694	16	16	-1	-1
MSpa	84	1.425924870176623	-1.4587434516158604	-3.018128504070841	2.0999999046325684	23	23	-1	-1
D	84	20.39051489451688	-1.0382819108406536	-0.69229075108154	2.2799999713897705	26	26	-1	-1
ABprapa	84	3.855972616941753	12.69486640558861	0.5275574972438628	1.1999999284744263	28	28	-1	-1
ABalpa	84	-15.458117843309884	-8.57123203493939	1.903577693185233	1.3199999332427979	32	32	-1	-1
Caa	84	19.69014141052007	2.1720288808877357	5.59141687627784	1.9799998998641968	33	33	-1	-1
MSpp	84	3.9144149211687957	-14.525888617290562	-1.1495389939545078	2.2799999713897705	34	34	-1	-1
ABplapa	84	-1.5722292811096164	3.9609597082509023	4.8707236730206445	1.1999999284744263	36	36	-1	-1
Cap	84	10.796082065140297	-4.535631453213437	8.68712281166398	1.9799998998641968	38	38	-1	-1
ABaraa	84	-12.567944563618743	9.333068694198907	-5.534096450146881	1.6200000047683716	39	39	6	11
ABplppa	84	3.0205686379813144	-2.511852836056145	8.281896748263685	1.1399999856948853	40	40	-1	-1
P4	84	17.40599980111637	-9.181163333463184	-2.1876332334413005	1.9199999570846558	41	41	-1	-1
Ea	84	4.67567388671257	-5.944635921691419	1.8045572691639495	2.700000047683716	42	42	-1	-1
Cpa	84	12.432144502726693	8.119096550552024	3.9992287652883416	2.0399999618530273	50	50	-1	-1
ABarap	84	-8.193131945301772	8.719630908905055	2.378577391015182	1.6200000047683716	53	53	8	14
ABplapp	84	3.9692386147102776	5.331485856037757	4.044473012876734	1.1399999856948853	55	55	-1	-1
ABprppa	84	11.47650479965768	8.15043744552622	-3.4652049148406086	1.4399999380111694	56	56	-1	-1
ABprapp	84	8.49779553919926	12.110754322267224	1.2311852703664896	1.2599999904632568	57	57	-1	-1
ABpraaa	84	-4.452556210632771	11.13298258233031	-6.010834092031116	1.5	60	60	-1	-1
ABarpp	84	-2.9854409114847926	3.1837947937166815	-5.488834577206984	1.2599999904632568	61	61	-1	-1
ABarpa	84	-12.773650822494748	-0.13106734363101213	-4.703066826694527	1.3799999952316284	63	63	67	70
Cpp	84	20.106371072456643	5.461501798934277	-2.0231822146671665	2.0399999618530273	66	66	-1	-1
ABalpp	84	-9.038971047331614	-7.968247247145068	7.215287575130382	2.5199999809265137	68	68	-1	-1
Ep	84	11.357798209828744	-1.2549165195355942	0.807840929894132	2.759999990463257	69	69	-1	-1
ABplpa	84	-1.9182967433352962	-6.289457878227309	9.191461004614325	2.3999998569488525	71	71	-1	-1
ABprpap	84	6.524231069915656	1.7258029353144955	-6.108830090725581	1.4399999380111694	73	73	-1	-1
ABprpaa	84	3.090984628928751	7.067230549662057	-4.849477699528955	1.2599999904632568	74	74	-1	-1
ABalaa	84	-20.43999255010951	-2.4370063571153233	0.48671606160530567	1.7999999523162842	80	80	-1	-1
MSaa	84	-6.174164391686534	-4.620726234183238	-2.576534706783433	2.0999999046325684	82	82	-1	-1
ABplaap	85	-8.352395905009065	-0.06111653564551478	6.154912285061112	1.2599999904632568	2	2	-1	-1
ABprppp	85	15.19358061195735	2.503976831595084	-6.746733298723623	1.4399999380111694	4	4	-1	-1
ABaraaa	85	-13.098594247345078	9.12086095285139	-4.384584049732918	1.2599999904632568	6	8	-1	-1
ABplaaa	85	-14.834760419961254	2.381558992758202	5.049478270216595	1.2599999904632568	7	7	-1	-1
ABarapa	85	-9.954895416550933	8.218653419177727	3.913149266413766	1.3199999332427979	8	14	-1	-1
MSap	85	-1.9364074267611098	-13.420269939123116	-0.7014501381670808	2.1599998474121094	10	10	-1	-1
ABaraap	85	-11.41251648211703	8.972219877867772	-7.011111689671465	1.3199999332427979	11	8	-1	-1
ABalap	85	-18.749664492660873	4.913830481347644	-0.9110272165896469	2.0999999046325684	12	12	-1	-1
ABplppp	85	6.952884737530959	-8.717630574274962	8.669337678449565	1.5	13	13	-1	-1
ABarapp	85	-7.818707621730115	8.563229792932344	1.8996774950002662	1.1999999284744263	14	14	-1	-1
ABpraap	85	-2.1738260600380754	12.566057223361936	-0.6989148775689418	1.559999942779541	16	16	-1	-1
MSpa	85	1.6847427248936255	-1.5846139519402607	-3.507178534240683	2.0999999046325684	23	23	-1	-1
D	85	20.718193164586424	-0.7742795473762735	-0.7929371372112023	2.2799999713897705	26	26	-1	-1
ABprapa	85	2.7297879422924427	13.02194519335134	0.1512232307148338	1.3799999952316284	28	28	-1	-1
ABalpa	85	-15.070679545445897	-8.263684408915788	1.2532654570960378	1.1999999284744263	32	32	-1	-1
Caa	85	19.606690052452162	2.3109140281230496	5.540951190643076	1.9799998998641968	33	33	-1	-1
MSpp	85	4.852280646298349	-14.30618480048074	-1.2397502607893776	2.2799999713897705	34	34	-1	-1
ABplapa	85	-1.9703449349547382	4.299791234018153	4.749492033441263	1.3799999952316284	36	36	-1	-1
Cap	85	10.841251150219371	-3.963328179630118	8.47539492010986	1.9799998998641968	38	38	-1	-1
ABplppa	85	3.384952212616651	-1.9663321403899858	8.609969557654042	1.3199999332427979	40	40	-1	-1
P4	85	17.36905940620602	-9.200619312447856	-2.1800918791100727	1.9199999570846558	41	41	-1	-1
Ea	85	4.333404673927659	-5.679880274131705	2.2431416136990268	2.700000047683716	42	42	-1	-1
Cpa	85	12.942014560113904	8.655859261849484	4.062618783853857	2.0399999618530273	50	50	-1	-1
ABplapp	85	4.114725097462152	5.322727871669057	3.7797902220518953	1.2599999904632568	55	55	-1	-1
ABprppa	85	10.952043799555101	8.142432745252853	-3.1906569750007088	1.3799999952316284	56	56	-1	-1
ABprapp	85	8.968685195131151	12.279416801055515	0.6313387199120588	1.3799999952316284	57	57	-1	-1
ABpraaa	85	-4.927996060343713	10.79115630292724	-5.880022288576541	1.5	60	60	-1	-1
ABarpp	85	-3.41571167611666	3.414271787896931	-5.569750665306527	1.2599999904632568	61	61	9	77
Cpp	85	19.840727927071065	5.327626598336512	-2.2376843049971087	1.9799998998641968	66	66	-1	-1
ABarpaa	85	-15.019893009591282	-0.2964527205111809	-5.153226231083863	1.0199999809265137	67	63	-1	-1
ABalpp	85	-8.509959853449985	-7.787078746256925	7.4097743822903395	2.5199999809265137	68	68	-1	-1
Ep	85	11.468854484904348	-1.4586109357986834	0.34895631704920244	2.759999990463257	69	69	-1	-1
ABarpap	85	-11.133682503723996	0.1962377206704773	-5.372824375673973	1.0799999237060547	70	63	-1	-1
ABplpa	85	-1.4558708679166834	-6.411580340820557	9.23206154123403	2.3999998569488525	71	71	-1	-1
ABprpap	85	6.9908888355909085	1.749072943412017	-6.3884530976429446	1.4399999380111694	73	73	-1	-1
ABprpaa	85	2.0895068106921917	7.710106323006034	-4.2775923379033465	1.3799999952316284	74	74	-1	-1
ABalaa	85	-21.37785827523906	-2.656710173925145	0.5769273284401748	1.6799999475479126	80	80	-1	-1
MSaa	85	-6.255340652864918	-4.395259186640535	-2.39248301891827	2.0999999046325684	82	82	-1	-1
ABplaap	86	-8.191620351075336	0.48065612228949206	5.95333452766192	1.4399999380111694	2	2	-1	-1
ABprppp	86	15.437427699014908	1.8553470188909853	-6.509630071782189	1.4399999380111694	4	4	-1	-1
ABaraaa	86	-12.914825491604372	8.400914547664058	-4.387073263368876	1.3199999332427979	6	6	-1	-1
ABplaaa	86	-14.987072193381703	2.1305712762047353	4.61060894054165	1.4399999380111694	7	7	-1	-1
ABarapa	86	-9.845477631320033	7.983919762455263	4.798263861142756	1.2599999904632568	8	8	-1	-1
ABarppa	86	-4.835144413159243	3.6722846440896735	-5.651236723685804	0.9599999785423279	9	20	-1	-1
MSap	86	-2.184486404075308	-12.917032597109786	-0.6183298215714466	2.1599998474121094	10	10	-1	-1
ABaraap	86	-11.127732200237038	8.750500868056221	-6.665512810747082	1.3199999332427979	11	11	-1	-1
ABalap	86	-18.813974714234362	4.697121418173642	-0.8303961136299702	1.9799998998641968	12	12	-1	-1
ABplppp	86	6.495009055891394	-8.422344311066935	9.097771888829715	1.559999942779541	13	13	-1	-1
ABarapp	86	-7.5384120122075045	9.1920929759858	0.5987680376820101	1.2599999904632568	14	14	-1	-1
ABpraap	86	-1.2245848504608983	13.218670541708702	0.3834607230958289	1.6200000047683716	16	16	-1	-1
MSpa	86	2.3469245557012854	-0.7968635240893338	-3.004919186000224	2.2200000286102295	23	23	-1	-1
D	86	20.110280806415933	-0.6433991004143262	-0.5688548830060673	2.2200000286102295	26	26	-1	-1
ABprapa	86	3.2052277920033845	13.36377147275441	0.02041142726025935	1.5	28	28	-1	-1
ABalpa	86	-15.250596235874042	-8.449862856441479	1.3237464259007883	1.3199999332427979	32	32	52	46
Caa	86	19.73916256091171	1.8382073017580325	5.447680739892515	1.9799998998641968	33	33	-1	-1
MSpp	86	4.738949274333221	-14.18907228452504	-1.015383021444376	2.2200000286102295	34	34	-1	-1
ABplapa	86	-1.6894127183873078	4.984197076919626	5.027099157196853	1.5	36	36	-1	-1
Cap	86	10.941568547892171	-4.544389437582136	8.422440020839138	1.9799998998641968	38	38	-1	-1
ABplppa	86	3.314514828841073	-1.3634982511583549	8.388091531944998	1.3799999952316284	40	40	-1	-1
P4	86	17.332119011295674	-9.22007529143253	-2.1725505247788446	1.9199999570846558	41	41	-1	-1
Ea	86	4.500307390063475	-5.9576505686023316	2.3440729849685558	2.6399998664855957	42	42	-1	-1
Cpa	86	13.579806932181612	8.54675144616715	3.5637036046689556	2.0399999618530273	50	50	-1	-1
ABplapp	86	4.626870251738888	5.946072483273905	4.077697614117338	1.3799999952316284	55	55	-1	-1
ABprppa	86	11.161840503880466	8.350383824058156	-3.535970868785226	1.5	56	56	-1	-1
ABprapp	86	9.366800848976272	11.940585275288266	0.7525703594914406	1.6200000047683716	57	57	-1	-1
ABpraaa	86	-5.341400785370689	10.579457186390785	-6.064358961581571	1.559999942779541	60	60	-1	-1
Cpp	86	19.875158134747338	5.522563030230901	-2.0434824829770193	1.9799998998641968	66	66	-1	-1
ABarpaa	86	-15.698940880003834	-0.6420270376454025	-5.552064994418836	1.1999999284744263	67	67	-1	-1
ABalpp	86	-9.077253320320446	-7.257058826326436	6.953093997941501	2.5199999809265137	68	68	-1	-1
Ep	86	11.614340967656222	-1.4673689201673827	0.08427352622436246	2.759999990463257	69	69	-1	-1
ABarpap	86	-10.6903977647998	0.42970946848654545	-5.463320627648709	1.1399999856948853	70	70	-1	-1
ABplpa	86	-1.3915606463431924	-6.194871277646555	9.151430438274353	2.3999998569488525	71	71	-1	-1
ABprpap	86	7.457546601266161	1.7723429515095388	-6.668076104560307	1.4399999380111694	73	73	-1	-1
ABprpaa	86	1.721271170744291	8.070710480052897	-4.673656902462494	1.4399999380111694	74	74	-1	-1
ABarppp	86	-1.729058825265461	2.297427379281544	-5.440288134928443	0.9599999785423279	77	61	-1	-1
ABalaa	86	-21.61134630983789	-2.6822308429359105	0.32210968663039463	1.559999942779541	80	80	-1	-1
MSaa	86	-6.338792010932826	-4.256374039405221	-2.442948704553035	2.1599998474121094	82	82	-1	-1
ABplaap	87	-7.575244212391571	0.6405606167090849	5.0888051863826504	1.5	2	2	-1	-1
ABprppp	87	15.431047026180982	1.973878500004128	-6.553329027126796	1.4799998998641968	4	4	-1	-1
ABaraaa	87	-12.844388107828792	7.798080658432427	-4.165195237659832	1.3199999332427979	6	6	-1	-1
ABplaaa	87	-15.67685894119706	1.4076301173815846	4.617699890780885	1.559999942779541	7	7	-1	-1
ABarapa	87	-9.53081333554282	7.783973383923326	4.869029815087372	1.5	8	8	-1	-1
ABarppa	87	-5.302120482356906	3.621243306068144	-6.160872007305365	0.9599999785423279	9	9	-1	-1
MSap	87	-2.2679377621432155	-12.778147449874472	-0.6687955072062106	2.1599998474121094	10	10	-1	-1
ABaraap	87	-11.58403091345356	8.053080378243836	-6.403604218698066	1.3799999952316284	11	11	-1	-1
ABalap	87	-18.862359257581186	5.086485657151361	0.891856603829202	1.559999942779541	12	12	-1	-1
ABplppp	87	6.086154524643469	-8.460879626988614	9.382469962824542	1.6200000047683716	13	13	-1	-1
ABarapp	87	-7.140234836940714	9.877007443698336	-0.457473911981392	1.3799999952316284	14	14	-1	-1
ABpraap	87	-0.6420023124085839	13.239181264081921	0.9032461408703165	1.6200000047683716	16	16	-1	-1
MSpa	87	2.3147694449145395	-0.9052180556763353	-2.9646036345203854	2.1599998474121094	23	23	-1	-1
D	87	20.16385215058662	-0.8040568789292517	-0.24355627239153654	2.2799999713897705	26	26	-1	-1
ABprapa	87	4.117763697014767	13.734866458899399	0.6740678324050124	1.6200000047683716	28	28	-1	-1
Caa	87	19.45665337592124	2.146508211876971	5.33659923446806	1.9799998998641968	33	33	-1	-1
MSpp	87	4.5590325839050765	-14.37525073205073	-0.944902052639625	2.2799999713897705	34	34	-1	-1
ABplapa	87	-2.149563496916396	5.192901439820263	5.221015994077076	1.559999942779541	36	36	-1	-1
Cap	87	10.813646233211676	-3.8985189106023412	8.984745218589554	1.9799998998641968	38	38	-1	-1
ABplppa	87	3.152162306484307	-0.9125641560729503	8.756194907675322	1.4399999380111694	40	40	-1	-1
P4	87	17.295178616385325	-9.239531270417201	-2.1650091704476164	1.9199999570846558	41	41	-1	-1
Ea	87	4.384700921208822	-5.927119952954019	2.3339228508136296	2.759999990463257	42	42	-1	-1
ABalpap	87	-13.416120283959778	-8.46513735563839	0.24556994971117652	0.9599999785423279	46	32	-1	-1
Cpa	87	13.60741184918931	8.481942177139372	3.054353306189262	1.9799998998641968	50	50	-1	-1
ABalpaa	87	-16.486260217175918	-8.911796405436068	1.2397711538855543	0.9599999785423279	52	32	-1	-1
ABplapp	87	4.954548521808431	6.210074846738285	3.9770512279876757	1.5	55	55	-1	-1
ABprppa	87	11.427483649266042	8.484259024655923	-3.321468778455283	1.559999942779541	56	56	-1	-1
ABprapp	87	9.664599105148595	12.182815007473032	0.9267568983415444	1.6200000047683716	57	57	-1	-1
ABpraaa	87	-5.536545025559019	10.866494090041172	-7.234456615445254	1.559999942779541	60	60	-1	-1
Cpp	87	20.35445004977084	4.95826445692095	-2.1063025312628008	1.9799998998641968	66	66	-1	-1
ABarpaa	87	-15.9087375843292	-0.8499781164507061	-5.206751100634319	1.2599999904632568	67	67	-1	-1
ABalpp	87	-9.192859789175099	-7.226528210678125	6.942943863786574	2.5799999237060547	68	68	-1	-1
Ep	87	11.579910759979951	-1.6623053520617732	-0.10992829579572727	2.759999990463257	69	69	-1	-1
ABarpap	87	-9.96687893777466	0.26829840587628606	-5.677252747698919	1.3199999332427979	70	70	-1	-1
ABplpa	87	-1.6893589025155145	-6.4371010098313235	8.97724389942425	2.3999998569488525	71	71	-1	-1
ABprpap	87	7.924204366941414	1.7956129596070607	-6.94769911147767	1.4399999380111694	73	73	-1	-1
ABprpaa	87	1.307866445717316	7.859011363516442	-4.857993575467524	1.4399999380111694	74	74	-1	-1
ABarppp	87	-0.6908757024631074	1.9360699381393467	-5.583454301034036	0.8999999761581421	77	77	-1	-1
ABalaa	87	-21.4376183030335	-2.70025543648437	1.1265931783997074	1.559999942779541	80	80	-1	-1
MSaa	87	-6.184205140622853	-3.9188044225443655	-1.769562001378163	2.1599998474121094	82	82	-1	-1
ABplaap	88	-7.373911288579485	0.5577267541328479	5.383938379672269	1.559999942779541	2	2	-1	-1
ABprppp	88	15.424667235354418	2.092409748187159	-6.597027905032023	1.5199999809265137	4	4	-1	-1
ABaraaa	88	-12.938578343299504	7.559598963978812	-3.809731209720389	1.4399999380111694	6	6	-1	-1
ABplaaa	88	-15.509956225061245	1.1298598229109578	4.718631262050414	1.6200000047683716	7	7	-1	-1
ABarapa	88	-9.295050204054467	7.896075953241479	5.358364830397081	1.6200000047683716	8	8	-1	-1
ABarppa	88	-5.143620025312702	4.076434063695762	-6.5969671382044845	1.0799999237060547	9	9	-1	-1
MSap	88	-2.137042222106709	-12.258147423219079	-0.5955403396256367	2.1599998474121094	10	10	-1	-1
ABaraap	88	-11.682073214236837	8.720723536503243	-6.116131945927416	1.3199999332427979	11	11	-1	-1
ABalap	88	-19.111136363361865	4.510434345836889	0.573933928593773	2.0399999618530273	12	12	-1	-1
ABplppp	88	6.0715635819281015	-7.93212161596452	9.720407921229956	1.6200000047683716	13	13	-1	-1
ABarapp	88	-6.733655402582312	9.828960859312623	-0.9766893594761457	1.5	14	14	-1	-1
ABpraap	88	-0.37408407013348277	13.459638364987075	1.352265604700186	1.6200000047683716	16	16	-1	-1
MSpa	88	2.89507688607733	-0.9712892336105063	-2.679335590245826	2.1599998474121094	23	23	-1	-1
D	88	20.080400792518713	-0.6651717316939387	-0.29402195802630127	2.2200000286102295	26	26	-1	-1
ABprapa	88	4.420112146966138	14.150259991698942	1.3172891182549717	1.6799999475479126	28	28	-1	-1
Caa	88	19.42222316824497	1.9515717799825807	5.14239741244797	1.9799998998641968	33	33	-1	-1
MSpp	88	3.7390484245197	-14.538903264201476	-0.6100232781499022	2.1599998474121094	34	34	-1	-1
ABplapa	88	-2.7766169915812995	5.6793760971915255	5.31400145968777	1.6200000047683716	36	36	-1	-1
Cap	88	10.959132715963548	-3.9072768949710412	8.720062427764715	2.0399999618530273	38	38	-1	-1
ABplppa	88	3.13302116998989	-0.5569699456636341	8.625098119080882	1.5	40	40	-1	-1
P4	88	17.258238221474976	-9.258987249401873	-2.1574678161163883	1.9199999570846558	41	41	-1	-1
Ea	88	4.699365216986036	-6.127066331485957	2.4046888047582464	2.700000047683716	42	42	-1	-1
ABalpap	88	-13.292050034591844	-8.204883029905163	-0.3847270032080323	1.0199999809265137	46	46	-1	-1
Cpa	88	13.631103179462777	8.299511767344836	3.6544848417835585	2.0399999618530273	50	50	-1	-1
ABalpaa	88	-16.904215135981943	-9.296659322587299	0.5863997338806684	1.0799999237060547	52	52	-1	-1
ABplapp	88	5.1367403091260995	6.482835194571365	4.141087632682853	1.559999942779541	55	55	-1	-1
ABprppa	88	11.322616057814194	8.892156481993164	-3.7375486261844166	1.6799999475479126	56	56	-1	-1
ABprapp	88	10.179019356314855	12.89274151938527	1.4591816639069153	1.6200000047683716	57	57	-1	-1
ABpraaa	88	-4.999070051164111	11.338447532310855	-7.680416895359432	1.559999942779541	60	60	-1	-1
Cpp	88	20.504486726301767	5.122670273167026	-1.9019505750877848	1.9799998998641968	66	66	-1	-1
ABarpaa	88	-15.707404660517113	-0.9328119790269427	-4.9116179073447	1.3799999952316284	67	67	-1	-1
ABalpp	88	-9.246431133345787	-7.0658704321632	6.617645253172044	2.5199999809265137	68	68	-1	-1
Ep	88	11.354824984472732	-2.420787073170783	0.1722805645631409	2.700000047683716	69	69	-1	-1
ABarpap	88	-9.535910044676305	1.1171100650238366	-5.195293667768312	1.5	70	70	-1	-1
ABplpa	88	-1.393835743232717	-6.281453177953944	8.916913064774427	2.4600000381469727	71	71	-1	-1
ABprpap	88	8.390862132616666	1.818882967704583	-7.2273221183950325	1.4399999380111694	73	73	-1	-1
ABprpaa	88	1.3400215565040614	7.967365895103444	-4.898309126947362	1.559999942779541	74	74	-1	-1
ABarppp	88	0.39247650541832113	2.1470157705804684	-5.938348358693745	1.0199999809265137	77	77	-1	-1
ABalaa	88	-21.649690104248393	-2.9947884155970623	1.2373896986842963	1.6799999475479126	80	80	83	72
MSaa	88	-5.9889993790128555	-3.182095332714969	-1.7769379367572646	2.0999999046325684	82	82	-1	-1
ABplaap	89	-6.727018528953679	0.7949465396800688	5.823092694487079	1.6200000047683716	2	2	-1	-1
ABprppp	89	15.41828656252049	2.2109412293003015	-6.640726860376629	1.559999942779541	4	4	-1	-1
ABaraaa	89	-12.548864948545994	7.953728490309805	-4.2255260723096555	1.5	6	6	-1	-1
ABplaaa	89	-14.899768770001232	1.0855612762563993	4.729066381345207	1.6200000047683716	7	7	-1	-1
ABarapa	89	-9.48798086877494	7.245948763719471	5.600258139276111	1.559999942779541	8	8	-1	-1
ABarppa	89	-4.963703334884558	4.2626125112214535	-6.6674481070092355	1.2599999904632568	9	9	-1	-1
MSap	89	-2.1561833586011256	-11.902553212809762	-0.7266371282200779	2.1599998474121094	10	10	-1	-1
ABaraap	89	-11.735644558407522	8.881381315018169	-6.441430556541947	1.5	11	11	-1	-1
ABalap	89	-19.82164121609468	5.135794150443466	0.6164537085697022	1.9799998998641968	12	12	-1	-1
ABplppp	89	6.22387535534855	-7.681133899411053	10.1592772509049	1.6799999475479126	13	13	-1	-1
ABarapp	89	-6.970995502493707	10.709565043014882	-1.2994987564547182	1.559999942779541	14	14	-1	-1
ABpraap	89	-0.24546362698650037	13.89305649133508	1.1910033987808326	1.6799999475479126	16	16	-1	-1
MSpa	89	3.41498769240086	-1.1364483339519178	-3.4229182770855813	2.1599998474121094	23	23	-1	-1
D	89	20.33075486672244	-1.0818271733998785	-0.14262490112200754	2.2799999713897705	26	26	-1	-1
ABprapa	89	4.944573147068717	14.158264691972308	1.0427411784150724	1.6200000047683716	28	28	-1	-1
Caa	89	18.96207238971588	2.160276142883218	5.336314249328193	1.9799998998641968	33	33	-1	-1
MSpp	89	3.9144149211687957	-14.525888617290562	-1.1495389939545078	2.2200000286102295	34	34	-1	-1
ABplapa	89	-2.5775591646587386	5.5099603343079	5.374617279477461	1.7400000095367432	36	36	-1	-1
Cap	89	10.361959235195867	-3.399029606320165	8.538214968395643	2.0399999618530273	38	38	-1	-1
ABplppa	89	2.93396334306733	-0.3875541827800091	8.56448229929119	1.6200000047683716	40	40	-1	-1
P4	89	17.221297826564623	-9.278443228386545	-2.14992646178516	1.9199999570846558	41	41	-1	-1
Ea	89	5.02249329327653	-6.036227768636355	1.8350076716287285	2.759999990463257	42	42	-1	-1
ABalpap	89	-12.262269170881103	-7.833279418949116	-1.064919671482273	1.0799999237060547	46	46	-1	-1
Cpa	89	14.069837724607924	8.359819714546123	3.094953842808967	2.0399999618530273	50	50	-1	-1
ABalpaa	89	-16.790883764016815	-9.413771838543001	0.36203249453566677	1.1399999856948853	52	52	-1	-1
ABplapp	89	5.531003897658658	7.050128521517137	4.194327517093441	1.6200000047683716	55	55	-1	-1
ABprppa	89	11.435947429779322	8.775043966037464	-3.961915865529418	1.7400000095367432	56	56	-1	-1
ABprapp	89	10.536577640281621	13.178516514129264	1.083702352797486	1.6799999475479126	57	57	-1	-1
ABpraaa	89	-4.405748635708991	11.736325096373001	-7.566561191159153	1.6799999475479126	60	60	-1	-1
Cpp	89	20.546682586024826	4.529102993115157	-2.7492388319728933	2.0399999618530273	66	66	-1	-1
ABarpaa	89	-15.989913845507582	-0.6245110689080033	-5.022699412769155	1.559999942779541	67	67	-1	-1
ABalpp	89	-8.692090119345988	-7.036093100610221	6.068264388352379	1.5	68	68	-1	-1
Ep	89	11.671764377139471	-2.5341515513953317	0.4775638920076859	2.6399998664855957	69	69	-1	-1
ABarpap	89	-9.37058429696353	1.8320465235736212	-4.9278366781676475	1.559999942779541	70	70	-1	-1
ABplpa	89	-1.4818372950796737	-6.315731831333407	8.397412632139805	2.4600000381469727	71	71	-1	-1
ABalaaa	89	-21.67926636381221	-4.120353119593117	-1.8113361568147666	1.4399999380111694	72	6	-1	-1
ABprpap	89	8.857519898291919	1.842152975802105	-7.506945125312395	1.4399999380111694	73	73	-1	-1
ABprpaa	89	1.0896674823003387	8.384021336809381	-5.049706183851656	1.6200000047683716	74	74	-1	-1
ABarppp	89	0.7629872422557464	1.8729935138409946	-5.307766420634669	1.1999999284744263	77	77	-1	-1
MSaa	89	-5.682737342327253	-2.649080659148661	-2.2431984849812965	2.1599998474121094	82	82	-1	-1
ABalaap	89	-20.627038285539623	-1.779138432846739	3.177203690389101	1.6799999475479126	83	80	-1	-1
ABplaap	90	-6.5747067555332315	1.0459342562335359	6.261962024162024	1.6799999475479126	2	2	-1	-1
ABprppp	90	15.411905889686565	2.3294727104134436	-6.684425815721236	1.5999999046325684	4	4	-1	-1
ABaraaa	90	-12.551140045435517	7.867146590002416	-4.460043445809584	1.5	6	6	-1	-1
ABplaaa	90	-14.77114832685425	1.5189794026044048	4.567804175425854	1.6200000047683716	7	7	-1	-1
ABarapa	90	-9.455825757988194	7.354303295306472	5.559942587796273	1.559999942779541	8	8	-1	-1
ABarppa	90	-4.955301075792946	3.529651459123208	-6.130421604840587	1.3799999952316284	9	9	-1	-1
MSap	90	-2.0750070974227426	-12.128020260352464	-0.9106888160852407	2.1599998474121094	10	10	-1	-1
ABaraap	90	-11.853526124151701	8.825330030359092	-6.686098064196801	1.559999942779541	11	11	-1	-1
ABalap	90	-19.329335326778843	5.035444319129831	0.38222132020964095	1.6799999475479126	12	12	31	19
ABplppp	90	5.909211059571335	-7.481187520879114	10.088511296960284	1.7400000095367432	13	13	-1	-1
ABarapp	90	-6.729043687381596	11.025870653407186	-1.6851282017190736	1.6799999475479126	14	14	-1	-1
ABpraap	90	-0.048680896953464024	13.637058828144067	1.017101845070595	1.6799999475479126	16	16	-1	-1
MSpa	90	3.990744939784601	-1.375683312500867	-3.606684979810878	2.0999999046325684	23	23	-1	-1
D	90	20.63246670962899	-0.7219763004483493	-1.0779201963458946	2.2799999713897705	26	26	-1	-1
ABprapa	90	5.4437043270531245	14.31766056158084	1.5120609105547942	1.6799999475479126	28	28	-1	-1
Caa	90	19.094544898175425	1.6875694165182007	5.243043798577633	1.9799998998641968	33	33	-1	-1
MSpp	90	3.8799847134925254	-14.72082504918495	-1.3437408159745976	2.2200000286102295	34	34	-1	-1
ABplapa	90	-3.0912812873585134	5.879322475723463	5.2432355057431534	1.7400000095367432	36	36	-1	-1
Cap	90	10.24862786323074	-3.2819170903644634	8.762582207740643	2.0399999618530273	38	38	-1	-1
ABplppa	90	2.5549888257166242	-0.4043168674220743	8.57434744830625	1.6200000047683716	40	40	-1	-1
P4	90	17.221297826564623	-9.278443228386545	-2.14992646178516	1.9199999570846558	41	41	-1	-1
Ea	90	5.551504487158157	-5.85505926774821	2.029494478788685	2.6399998664855957	42	42	-1	-1
ABalpap	90	-11.24707924988573	-6.932917796968972	-1.4071743813510986	1.1999999284744263	46	46	-1	-1
Cpa	90	13.936667087681892	7.75323778758334	2.787181301728465	2.0399999618530273	50	50	-1	-1
ABalpaa	90	-16.994491784718427	-9.417519876274152	-0.16761807225387937	1.1399999856948853	52	52	-1	-1
ABplapp	90	5.436813662187946	6.811646827063521	4.549791545032885	1.6799999475479126	55	55	-1	-1
ABprppa	90	11.040106872823724	9.200457392112103	-3.8486301316088722	1.6799999475479126	56	56	-1	-1
ABprapp	90	10.695016575904154	12.609961278277096	1.8250808111411514	1.7400000095367432	57	57	-1	-1
ABpraaa	90	-4.636961573418298	11.797386327669624	-7.586861459469005	1.6200000047683716	60	60	-1	-1
Cpp	90	20.61326790448784	4.832393956596548	-2.5953525614326423	2.0399999618530273	66	66	-1	-1
ABarpaa	90	-16.015243665625754	-0.47311989957283873	-4.278831740789533	1.559999942779541	67	67	-1	-1
ABalpp	90	-9.582511662506942	-6.596911743529334	6.1812651371330585	1.2599999904632568	68	68	-1	-1
Ep	90	11.919843354453668	-3.037388893408661	0.3944435754120518	2.6399998664855957	69	69	-1	-1
ABarpap	90	-9.449485461252387	2.1440954714237126	-4.509267616802557	1.559999942779541	70	70	-1	-1
ABplpa	90	-1.4688233207873447	-5.85178308933709	8.226000292065525	2.3999998569488525	71	71	-1	-1
ABalaaa	90	-21.7344761978276	-3.9907345815375646	-0.7926355598553785	1.5	72	72	-1	-1
ABprpap	90	9.324177663967172	1.8654229838996281	-7.786568132229757	1.4399999380111694	73	73	-1	-1
ABprpaa	90	1.5949873459085013	8.747620247492065	-5.455350912285996	1.6799999475479126	74	74	-1	-1
ABarppp	90	1.0691877575196804	1.3822621939275166	-4.5965533796159175	1.3799999952316284	77	77	-1	-1
MSaa	90	-5.271607714189803	-2.5239634429195945	-2.2933791854761942	2.1599998474121094	82	82	-1	-1
ABalaap	90	-20.740369657504754	-1.6620259168910385	3.4015709297341026	1.6200000047683716	83	83	-1	-1
ABplaap	91	-6.538001450967437	1.327452588435315	6.690681219682041	1.7400000095367432	2	2	-1	-1
ABprppp	91	15.405526098860001	2.448003958596475	-6.728124693626465	1.6399999856948853	4	4	-1	-1
ABaraaa	91	-12.959994576683446	7.828611274080739	-4.175345371814758	1.559999942779541	6	6	-1	-1
ABplaaa	91	-14.908171029092843	1.8185223283546441	4.1920398791765585	1.6799999475479126	7	7	-1	-1
ABarapa	91	-9.485705771885415	7.33253066402686	5.834775512776038	1.6200000047683716	8	8	-1	-1
ABarppa	91	-5.535608516955736	3.5957226370573796	-6.415689649115146	1.3799999952316284	9	9	-1	-1
MSap	91	-2.4195514070971775	-11.949846513100141	-0.7066218450500918	2.1599998474121094	10	10	-1	-1
ABaraap	91	-11.833686859190799	9.549024473277576	-6.153958283771297	1.3199999332427979	11	11	-1	-1
ABplppp	91	5.960507306852497	-7.72842719970143	10.179292534074886	1.7400000095367432	13	13	-1	-1
ABarapp	91	-6.814770142339028	11.078173900335111	-1.9701112608537659	1.6200000047683716	14	14	-1	-1
ABpraap	91	0.23837848181605353	13.501921718639904	1.597218097494907	1.7400000095367432	16	16	-1	-1
ABalapp	91	-20.13991534427272	4.114327315492199	-1.6683891917797529	1.3799999952316284	19	12	-1	-1
MSpa	91	3.4961639535792437	-1.36191538149462	-3.606969964950745	2.0399999618530273	23	23	-1	-1
D	91	20.435683979595954	-0.465978637257335	-0.9040186426356577	2.2200000286102295	26	26	-1	-1
ABprapa	91	5.325822761308947	14.261609276921764	1.2673934028999412	1.6799999475479126	28	28	-1	-1
ABalapa	91	-19.75827135589941	6.400752626485896	2.2808648050150073	1.5	31	12	-1	-1
Caa	91	19.490385455131022	1.262155990443561	5.129758064657087	1.9799998998641968	33	33	-1	-1
MSpp	91	3.764378244637872	-14.69029443353664	-1.3538909501295242	2.1599998474121094	34	34	-1	-1
ABplapa	91	-3.2091628531026917	5.8232711910643875	4.998567998088299	1.7999999523162842	36	36	-1	-1
Cap	91	10.531137048221208	-3.590218000483403	8.873663713165099	2.0399999618530273	38	38	-1	-1
ABplppa	91	3.0664358515268746	-0.8602609091450257	8.471211848540632	1.6200000047683716	40	40	-1	-1
P4	91	17.221297826564623	-9.278443228386545	-2.14992646178516	1.9199999570846558	41	41	-1	-1
Ea	91	4.848703765050473	-7.041949168567679	2.2079977691021995	1.7400000095367432	42	42	-1	-1
ABalpap	91	-11.31593966523827	-7.322790660757755	-1.7955780253912774	1.3799999952316284	46	46	-1	-1
Cpa	91	13.49565744564722	7.606347940074663	3.1121949272031277	2.0399999618530273	50	50	-1	-1
ABalpaa	91	-17.55110789560775	-9.53387910813452	0.14724541906585786	1.3799999952316284	52	52	-1	-1
ABplapp	91	5.168895419912846	6.591189726158367	4.100772081203015	1.6799999475479126	55	55	-1	-1
ABprppa	91	11.07226198361047	9.308811923699103	-3.8889456830887106	1.7400000095367432	56	56	-1	-1
ABprapp	91	10.724896589801377	12.631733909556708	1.5502478861613849	1.7400000095367432	57	57	-1	-1
ABpraaa	91	-4.9646398434878405	11.533383964205246	-7.486215073339343	1.6200000047683716	60	60	-1	-1
Cpp	91	20.266448497923882	4.923985803541484	-2.6258029638974207	2.0399999618530273	66	66	-1	-1
ABarpaa	91	-16.09869502369366	-0.33423475233752487	-4.329297426424298	1.559999942779541	67	67	-1	-1
ABalpp	91	-9.880309918679265	-6.839141475714102	6.007078598282954	1.1999999284744263	68	68	-1	-1
Ep	91	12.12345137515528	-3.033640855677508	0.9240941422015981	2.5799999237060547	69	69	-1	-1
ABarpap	91	-9.458585848810484	1.7977678701941573	-5.447337110802269	1.559999942779541	70	70	-1	-1
ABplpa	91	-1.6678811477099056	-5.682367326453464	8.165384472275834	2.3999998569488525	71	71	-1	-1
ABalaaa	91	-21.5231025250792	-4.775490255752672	-1.3044750719710305	1.559999942779541	72	72	-1	-1
ABprpap	91	8.354156828050872	1.537364635502804	-7.65604131391505	1.3199999332427979	73	73	-1	-1
ABprpaa	91	1.5115359878405936	8.886505394727378	-5.505816597920761	1.7400000095367432	74	74	-1	-1
ABarppp	91	1.1870693232638583	1.4383134785865934	-4.351885871961063	1.4399999380111694	77	77	-1	-1
MSaa	91	-5.999676734993991	-2.5357161809241124	-2.548481812425841	2.1599998474121094	82	82	-1	-1
ABalaap	91	-20.566641650700365	-1.680050510439498	4.206054421503415	1.559999942779541	83	83	-1	-1
ABplaap	92	-7.032582437172795	1.3412205194415616	6.690396234542174	1.7999999523162842	2	2	-1	-1
ABprppp	92	15.399145426026074	2.566535439709617	-6.771823648971071	1.6799999475479126	4	4	-1	-1
ABaraaa	92	-13.12234709904021	8.279545369166142	-3.8072419960844313	1.6200000047683716	6	6	-1	-1
ABplaaa	92	-14.775698520633298	1.345815601989627	4.098769428425998	1.7400000095367432	7	7	-1	-1
ABarapa	92	-10.12804833773217	7.2684746790944175	5.8646559449610836	1.6200000047683716	8	8	-1	-1
ABarppa	92	-5.852547909622475	3.709087115281928	-6.72097297655969	1.5	9	9	-1	-1
MSap	92	-2.316260784068367	-11.365037217416969	-0.12401637898982232	2.1599998474121094	10	10	-1	-1
ABaraap	92	-12.193520240047087	9.176667578226196	-6.0129963461617955	1.6200000047683716	11	11	-1	-1
ABplppp	92	5.84262574110832	-7.7844784843605055	9.934625026420033	1.7400000095367432	13	13	-1	-1
ABarapp	92	-6.895946403517412	11.303640947877813	-1.7860595729886026	1.6200000047683716	14	14	-1	-1
ABpraap	92	-0.061694871245793	13.17311008614775	1.188514185144875	1.6799999475479126	16	16	-1	-1
ABalapp	92	-20.3779535726506	3.915642845866657	-2.3922415805893893	1.5	19	19	-1	-1
MSpa	92	3.771847847901138	-1.9299619925357254	-4.1994405800260735	2.0399999618530273	23	23	-1	-1
D	92	20.78022828927039	-0.6441523845096595	-1.1080856136708068	2.2200000286102295	26	26	-1	-1
ABprapa	92	5.06017961592337	14.127734076323996	1.0528913125699981	1.7400000095367432	28	28	-1	-1
ABalapa	92	-19.524783321300575	6.42627329549666	2.5356824468247883	1.559999942779541	31	31	-1	-1
Caa	92	19.342623875489622	1.1843320745048722	5.159923481981998	1.9799998998641968	33	33	-1	-1
MSpp	92	3.877709616603001	-14.80740694949234	-1.578258189474525	2.1599998474121094	34	34	-1	-1
ABplapa	92	-3.4189595574280562	5.615320112259083	5.343881891872815	1.7999999523162842	36	36	-1	-1
Cap	92	10.749336011638185	-4.115227973776344	9.06537632154923	2.0399999618530273	38	38	-1	-1
ABplppa	92	3.216472528057798	-0.6958550928989475	8.675563804715647	1.6799999475479126	40	40	-1	-1
P4	92	17.221297826564623	-9.278443228386545	-2.14992646178516	1.9199999570846558	41	41	-1	-1
Ea	92	5.139676730554221	-7.059465137305077	1.6786321874525196	1.8600000143051147	42	42	-1	-1
ABalpap	92	-11.617589986723154	-6.658895540229499	-2.0377563194101738	1.559999942779541	46	46	-1	-1
Cpa	92	13.060836487236303	7.663661133640134	2.562244092103729	2.0399999618530273	50	50	-1	-1
ABalpaa	92	-17.6667143644624	-9.503348492486209	0.13709528491093215	1.5	52	52	-1	-1
ABplapp	92	5.367953246835406	6.421773963274742	4.161387900992706	1.7400000095367432	55	55	-1	-1
ABprppa	92	11.138847302073486	9.612102887180495	-3.735059412548459	1.7400000095367432	56	56	-1	-1
ABprapp	92	10.033532873562981	12.90149950375397	1.7238644547317552	1.7400000095367432	57	57	-1	-1
ABpraaa	92	-4.881188485419934	11.394498816969932	-7.435749387704578	1.6200000047683716	60	60	-1	-1
Cpp	92	20.20213827635039	4.707276740367481	-2.545171860937744	2.0399999618530273	66	66	-1	-1
ABarpaa	92	-15.875945866497634	-0.6860809250156894	-3.6685500710403103	1.6799999475479126	67	67	-1	-1
ABalpp	92	-9.714984170966487	-6.124205017164318	6.2745355878836175	1.1399999856948853	68	68	22	65
Ep	92	12.262749174283398	-3.246601881120359	1.5343758119508215	2.6399998664855957	69	69	-1	-1
ABarpap	92	-9.424155641134217	1.9927043020885475	-5.253135288782179	1.559999942779541	70	70	-1	-1
ABplpa	92	-1.700036258496651	-5.790721858040467	8.205700023755673	2.4600000381469727	71	71	-1	-1
ABalaaa	92	-22.12873978636016	-4.558027908483337	-0.8458754442659675	1.559999942779541	72	72	-1	-1
ABprpap	92	8.236275262306695	1.481313350843727	-7.9007088215699035	1.3199999332427979	73	73	-1	-1
ABprpaa	92	0.9182145723854742	8.488627830665232	-5.619672302121041	1.7400000095367432	74	74	-1	-1
ABarppp	92	1.4504373717599102	1.4856067788769707	-4.371901155131049	1.5	77	77	-1	-1
MSaa	92	-5.560942189848845	-2.4754082337228223	-3.1080128114004335	2.2200000286102295	82	82	-1	-1
ABalaap	92	-20.571191844479415	-1.8532143110542756	3.7370196745035598	1.559999942779541	83	83	-1	-1
ABplaap	93	-7.096892658746286	1.1245114562675589	6.771027337501851	1.8600000143051147	2	2	-1	-1
ABprppp	93	15.258656728806102	2.6182430257183826	-6.789550760599709	1.6799999475479126	4	4	-1	-1
ABaraaa	93	-13.415595161433483	8.210479437596154	-3.512393787934679	1.5	6	6	-1	-1
ABplaaa	93	-14.29021792198604	0.9857200697538253	3.1609849195661535	1.7400000095367432	7	7	-1	-1
ABarapa	93	-9.837075372228423	7.250958710357018	5.335290363311405	1.6200000047683716	8	8	-1	-1
ABarppa	93	-6.08831104111083	3.596984545963774	-7.210307991869399	1.5	9	9	-1	-1
MSap	93	-2.072732000533218	-12.041438360045076	-0.6761714425853134	2.1599998474121094	10	10	-1	-1
ABaraap	93	-12.503634342045252	9.54977775737291	-5.614727553106557	1.559999942779541	11	11	-1	-1
ABplppp	93	5.70787813575925	-7.398353658302877	9.793378103670666	1.7999999523162842	13	13	-1	-1
ABarapp	93	-7.19146956280021	11.147993116000434	-1.7257287383387787	1.6799999475479126	14	14	-1	-1
ABpraap	93	-0.0938499820325385	13.06475555456075	1.2288297366247125	1.7400000095367432	16	16	-1	-1
ABalapp	93	-20.21787614718336	3.3781268504738637	-2.994862329819644	1.6200000047683716	19	19	-1	-1
ABalppa	93	-10.801309604203924	-7.501021403240629	5.993869280212337	1.0199999809265137	22	2	-1	-1
MSpa	93	3.673805547117863	-1.262318834276318	-3.911968307255423	2.0999999046325684	23	23	-1	-1
D	93	20.336943550346195	-0.8776241323257279	-1.0175893616960705	2.2200000286102295	26	26	-1	-1
ABprapa	93	5.06017961592337	14.127734076323996	1.0528913125699981	1.7400000095367432	28	28	-1	-1
ABalapa	93	-19.984934099829665	6.634977658397298	2.7295992837050105	1.6799999475479126	31	31	-1	-1
Caa	93	19.400806934861027	2.2205840900845075	4.776783250353601	2.0399999618530273	33	33	-1	-1
MSpp	93	3.961160974670908	-14.946292096727653	-1.5277925038397608	2.1599998474121094	34	34	-1	-1
ABplapa	93	-3.1387254693271127	5.220437301832757	5.220446023797343	1.8600000143051147	36	36	-1	-1
Cap	93	10.629179349004483	-4.257861158742809	8.58619144039445	2.0399999618530273	38	38	-1	-1
ABplppa	93	2.8696531214938386	-0.6042632459540118	8.645113402250868	1.7400000095367432	40	40	-1	-1
P4	93	17.221297826564623	-9.278443228386545	-2.14992646178516	1.9199999570846558	41	41	-1	-1
Ea	93	5.6342577167595795	-7.073233068311324	1.6789171725923864	1.8600000143051147	42	42	-1	-1
ABalpap	93	-12.09075473954457	-6.914139919325179	-1.6724271424556716	1.559999942779541	46	46	-1	-1
Cpa	93	12.679586872996072	7.56031654869068	2.3375918676188605	2.0399999618530273	50	50	-1	-1
ABalpaa	93	-17.61541811718124	-9.750588171308523	0.22787652202553454	1.5	52	52	-1	-1
ABplapp	93	5.599166184544712	6.360712731978117	4.181688169302559	1.7999999523162842	55	55	-1	-1
ABprppa	93	11.117431068689545	9.881115197282423	-4.100673574642828	1.7999999523162842	56	56	-1	-1
ABprapp	93	10.412507390913687	12.918262188396035	1.7139993057166958	1.7999999523162842	57	57	-1	-1
ABpraaa	93	-4.770132210344329	11.190804400706842	-7.894634000549507	1.6200000047683716	60	60	-1	-1
ABalppp	93	-9.002142699922482	-5.639236927983721	5.289059592164833	0.8999999761581421	65	2	-1	-1
Cpp	93	20.313194551425998	4.503582324104392	-3.004056473782674	2.0399999618530273	66	66	-1	-1
ABarpaa	93	-15.660021999970182	-1.2976727986160197	-3.711354836156106	1.559999942779541	67	67	-1	-1
Ep	93	12.815451698438494	-3.2478637900267535	2.3289941547050743	2.6399998664855957	69	69	-1	-1
ABarpap	93	-9.83756036616119	1.7810051855520916	-5.4374719617872085	1.6799999475479126	70	70	-1	-1
ABplpa	93	-1.5522746788552522	-5.712897942101776	8.17553460643076	2.5199999809265137	71	71	-1	-1
ABalaaa	93	-22.820103502598553	-4.288262314286076	-0.6722588756955972	1.6200000047683716	72	72	-1	-1
ABprpap	93	8.236275262306695	1.481313350843727	-7.9007088215699035	1.3199999332427979	73	73	-1	-1
ABprpaa	93	1.0682512489163976	8.653033646911311	-5.415320345946025	1.7400000095367432	74	74	-1	-1
ABarppp	93	1.5147475933334014	1.7023158420509739	-4.452532258090725	1.5	77	77	-1	-1
MSaa	93	-5.687287536106302	-2.8222444597634384	-2.712233231981152	2.1599998474121094	82	82	-1	-1
ABalaap	93	-20.391275154051268	-1.6670358635285853	3.6665387056988097	1.559999942779541	83	83	-1	-1
ABplaap	94	-6.750073252182326	1.032919609322623	6.8014777399666295	1.8600000143051147	2	2	-1	-1
ABprppp	94	15.118168031586128	2.669950611727148	-6.8072778722283465	1.6799999475479126	4	4	-1	-1
ABaraaa	94	-13.848141022954875	8.354374531469015	-3.8278272495341503	1.6200000047683716	6	6	-1	-1
ABplaaa	94	-14.088884998173954	0.9028862071775887	3.456118112855772	1.7999999523162842	7	7	-1	-1
ABarapa	94	-10.363811469220526	7.156372109776264	5.375320929651376	1.6200000047683716	8	8	-1	-1
ABarppa	94	-5.970429475366653	3.6530358306228505	-6.9656404842145445	1.5	9	9	-1	-1
MSap	94	-1.8583851024288034	-11.660323480624996	-0.5524505893699736	2.1599998474121094	10	10	-1	-1
ABaraap	94	-13.349584928593618	9.481973734709316	-6.114497687711058	1.559999942779541	11	11	-1	-1
ABplppp	94	5.84262574110832	-7.7844784843605055	9.934625026420033	1.7999999523162842	13	13	-1	-1
ABarapp	94	-7.427232694288565	11.03589054668228	-2.2150637536484865	1.6799999475479126	14	14	-1	-1
ABpraap	94	-0.8150937121681541	13.312748517478395	1.6772792301748503	1.7400000095367432	16	16	-1	-1
ABalapp	94	-20.483519292568936	3.2442516498760976	-3.2093644201495857	1.6799999475479126	19	19	-1	-1
ABalppa	94	-11.627482447213058	-7.868876976465525	7.203712515276123	1.1399999856948853	22	22	-1	-1
MSpa	94	3.588079092160431	-1.2100155873483938	-4.196951366390116	2.0399999618530273	23	23	-1	-1
D	94	20.223612178381064	-0.7605116163700266	-0.7932221223510688	2.2200000286102295	26	26	-1	-1
ABprapa	94	4.681205098572665	14.110971391681932	1.0627564615850584	1.7400000095367432	28	28	-1	-1
ABalapa	94	-20.425943741864334	6.488087810888618	3.054612909179675	1.6799999475479126	31	31	-1	-1
Caa	94	19.728485204930568	2.4845864535488884	4.676136864223939	1.9799998998641968	33	33	-1	-1
MSpp	94	4.376840796587407	-14.64801107988381	-1.1089384573348031	2.2200000286102295	34	34	-1	-1
ABplapa	94	-2.8240611735498984	5.020490923300819	5.29121197774196	1.8600000143051147	36	36	-1	-1
Cap	94	10.698039764357024	-3.8679882949540296	8.974595084434629	2.0399999618530273	38	38	-1	-1
ABplppa	94	2.7218915418524396	-0.6820871618927007	8.67527881957578	1.7400000095367432	40	40	-1	-1
P4	94	17.221297826564623	-9.278443228386545	-2.14992646178516	1.9199999570846558	41	41	-1	-1
Ea	94	5.580686372588893	-6.912575289796398	1.3536185619778556	1.6799999475479126	42	42	17	43
ABalpap	94	-12.002753187697614	-6.879861265945716	-1.1529267098210512	1.6200000047683716	46	46	-1	-1
Cpa	94	12.711741983782819	7.66867108027768	2.297276316139022	2.0399999618530273	50	50	-1	-1
ABalpaa	94	-17.876511068787767	-9.711299571291512	0.4824091786954483	1.559999942779541	52	52	-1	-1
ABplapp	94	5.498150658405426	5.862485336602335	3.833600076742217	1.7999999523162842	55	55	-1	-1
ABprppa	94	11.020965736329309	9.556051602521418	-3.979726920203313	1.7400000095367432	56	56	-1	-1
ABprapp	94	9.603262108931114	13.13197649793422	1.6429483666322122	1.7999999523162842	57	57	-1	-1
ABpraaa	94	-5.658278656615759	11.716567658095117	-7.5471158782689	1.6799999475479126	60	60	-1	-1
ABalppp	94	-8.489997545645748	-5.0158923163788725	5.586966984230276	1.0199999809265137	65	65	-1	-1
Cpp	94	19.4740692555462	4.695524002362965	-2.8002744878873913	2.0399999618530273	66	66	-1	-1
ABarpaa	94	-15.283322579509003	-1.367492014281343	-3.9557373586710938	1.6799999475479126	67	67	-1	-1
Ep	94	13.130115994215707	-3.447810168558691	2.3997601086496916	2.6399998664855957	69	69	-1	-1
ABarpap	94	-9.867440380058412	1.7592325542724792	-5.162639036807443	1.6799999475479126	70	70	-1	-1
ABplpa	94	-1.4710984176768693	-5.938364989644479	7.991482918565598	2.4600000381469727	71	71	-1	-1
[truncated: 270 more rows]
