# Supplementary material for: Wnt Signaling Induces Asymmetric Dynamics in the Actomyosin Cortex of the C. elegans Endomesodermal Precursor Cell
Source: Front Cell Dev Biol. 2021 Sep 17;9:702741. doi: 10.3389/fcell.2021.702741 (PMC8484649; doi:10.3389/fcell.2021.702741)
Supplement: Supplementary file 2 [file Data_Sheet_1.ZIP › supplementary_material/lineages/dshUnScaledLineages/E2-130619lineageNaligned.gr]

cell	time	x	y	z	radius	self	parent	child1	child2
EMS	1	2.3973013983775786	-10.178665787927457	2.6725745001280137	3.9471874237060547	9	-1	-1	-1
ABa	1	-13.81335219193355	-1.1797919140526887	-1.2161160649416076	2.0346875190734863	18	-1	6	35
P2	1	17.195560842880177	1.837626571486565	-1.1002261116146748	3.5434374809265137	19	-1	-1	-1
ABp	1	0.9196984039644761	7.793267254978399	-0.06875041087595068	3.600104331970215	43	-1	5	21
ABpr	2	0.1462016058760568	9.365607119334747	-5.797972122683449	2.4000697135925293	5	103	-1	-1
ABar	2	-16.202104409650644	-2.580643302360799	-3.520407631078433	2.0364582538604736	6	100	-1	-1
EMS	2	4.8897491455451	-9.067722664791741	1.987567371653896	3.9471874237060547	9	9	-1	-1
P2	2	16.72108114126781	2.840133200570573	-0.7145374481188654	3.515104293823242	19	19	-1	-1
ABpl	2	2.0442567770421647	9.51185340463083	3.7284785179413626	2.4000697135925293	21	103	-1	-1
ABal	2	-15.343875813935707	-1.029146087614822	5.846377474473139	1.8664582967758179	35	18	-1	-1
ABpr	3	0.7838492367271075	10.201341545759606	-7.425719394074912	2.74006986618042	5	5	-1	-1
ABar	3	-15.835295046460674	-1.510636735138753	-3.358720726885792	2.2404582500457764	6	6	-1	-1
EMS	3	5.692875144576544	-7.730135138756907	0.2939290383334936	3.9471874237060547	9	9	51	22
P2	3	17.24108768970439	1.9317162593800403	-0.10479621107503834	3.784270763397217	19	19	-1	-1
ABpl	3	3.2870658034216014	9.536535533029602	4.460853284330668	2.5913197994232178	21	21	-1	-1
ABal	3	-15.85684063765379	-1.0080802631376535	5.65059923662655	2.3218154907226562	35	35	-1	-1
ABpr	4	1.9081712787453853	12.170268311118871	-6.684059979542573	3.165069818496704	5	5	-1	-1
ABar	4	-16.57886214887502	-0.3754971218942513	-3.1868816319242663	2.5294582843780518	6	6	-1	-1
P2	4	17.085259186052994	-0.24093730440243682	0.1712025582150083	3.6284375190734863	19	19	-1	-1
ABpl	4	4.529874829801039	9.561217661428373	5.193228050719971	2.782569646835327	21	21	-1	-1
E	4	7.9416319746166755	-7.142342247298311	0.6868092334777727	1.823958396911621	22	9	-1	-1
ABal	4	-17.937945777674702	-0.7789372747517398	6.9665800482287255	2.6921725273132324	35	35	-1	-1
MS	4	1.0739325042168655	-10.357495876127548	0.7009011360359007	2.0364584922790527	51	9	-1	-1
ABpr	5	4.3417301405383455	12.695548484821611	-5.782354326108187	3.1225697994232178	5	5	-1	-1
ABar	5	-16.73434386667381	0.3233218067876223	-2.9698501488010107	3.073458433151245	6	6	-1	-1
P2	5	16.964314069645877	-0.47271080018151623	0.7063808721212197	3.600104331970215	19	19	-1	-1
ABpl	5	2.9654486593946534	6.538440904440343	5.599488966803815	2.995069742202759	21	21	-1	-1
E	5	7.8988990174715195	-6.274173045969704	-0.1273588817692245	2.0449583530426025	22	22	-1	-1
ABal	5	-18.77498780244095	-0.5387562078067626	6.7485817404252755	2.977529764175415	35	35	-1	-1
MS	5	-1.9457743539105636	-10.959677474835525	-1.1894637106641874	2.0364584922790527	51	51	-1	-1
ABpr	6	4.832652347661819	11.979130520164016	-3.1802487914890705	3.4625697135925293	5	5	-1	-1
ABar	6	-16.578676391189823	1.3702111743182823	-2.801764081753639	3.1074583530426025	6	6	-1	-1
P2	6	16.057019847778633	-1.0197090677555352	-0.7218230206848107	2.764270782470703	19	19	-1	-1
ABpl	6	1.0523830318066765	0.9315163653415955	6.336720370994446	3.165069818496704	21	21	-1	-1
E	6	9.854649811643348	-4.932597976816593	-1.034126505370548	2.265958547592163	22	22	-1	-1
ABal	6	-18.02425523235157	-1.8260760791679593	5.1341423813505545	2.8803865909576416	35	35	-1	-1
MS	6	-4.181280737982093	-10.941773279678936	-2.061998398028665	2.5847084522247314	51	51	-1	-1
ABpr	7	4.326244192284915	13.128780285781147	-3.316561777570491	3.292569875717163	5	5	-1	-1
ABar	7	-17.601303586823402	4.214547033004544	-2.8404124518983123	3.396458148956299	6	6	-1	-1
P2	7	16.478980436883866	0.010933931901781227	-0.8584998109014025	2.6084375381469727	19	19	52	13
ABpl	7	0.27065477296341167	-2.0564845563763736	6.725671364048207	3.165069818496704	21	21	-1	-1
E	7	8.744248998389637	-6.56605465532671	-1.5158270066878166	2.4869585037231445	22	22	-1	-1
ABal	7	-18.370264260232588	-0.25914585046911154	4.741059663885208	3.4207441806793213	35	35	-1	-1
MS	7	-4.966077440045471	-10.510445517529785	-0.9944860549372272	2.7504584789276123	51	51	-1	-1
ABpr	8	2.616121313836531	12.875778903777835	-4.768498450155288	3.1225697994232178	5	5	-1	-1
ABar	8	-16.18058499374861	4.2618914483684325	-2.3658352952491706	3.4814581871032715	6	6	-1	-1
C	8	15.114803268081944	2.780950922255747	0.8314877487482111	1.7814583778381348	13	102	-1	-1
ABpl	8	0.29110873555471395	-3.3696656393664415	6.890594423531616	3.5050697326660156	21	21	-1	-1
E	8	7.437942787895223	-4.7329744050723	-2.4305466235115074	2.8779587745666504	22	22	-1	-1
ABal	8	-18.463069210425147	0.7329594954211701	4.416133439460573	3.068601131439209	35	35	-1	-1
MS	8	-5.928013530701104	-11.335425908047695	-1.2779786520669438	3.001208543777466	51	51	-1	-1
P3	8	15.72977724168101	-5.2542693069348765	-1.6955399762755663	1.7389583587646484	52	19	-1	-1
ABpr	9	1.6624062928188905	12.73316571729037	-3.7267683223966315	3.2500698566436768	5	5	-1	-1
ABar	9	-15.119473424112833	4.556287762495339	-2.4204184665221726	3.4814581871032715	6	6	-1	-1
C	9	15.903896437950435	3.897192126985806	0.98037821939882	2.1943156719207764	13	13	-1	-1
ABpl	9	1.0602082540581566	-3.576122628522981	6.399856249539126	3.2500698566436768	21	21	-1	-1
E	9	8.138292703057001	-5.141300532028087	-3.096348407973456	2.9289586544036865	22	22	-1	-1
ABal	9	-16.390931001762485	2.7536846551140797	3.8755832528500664	3.268958330154419	35	35	-1	-1
MS	9	-7.84057299711006	-10.787821570672056	-1.7184988626552107	3.1669580936431885	51	51	-1	-1
P3	9	17.104671645481282	-6.932598991070002	-0.4990216070668917	1.95145845413208	52	52	-1	-1
ABpr	10	0.13025574389804667	11.356072691661716	-2.520123348480455	2.4000697135925293	5	5	-1	-1
ABar	10	-14.066718840896273	2.5838511517288505	-2.1895874454161897	2.631458282470703	6	6	-1	-1
C	10	13.896272202681253	4.777241211419118	1.7092190407846908	2.1821727752685547	13	13	-1	-1
ABpl	10	2.7121496702195285	-3.9956760715328103	4.913324370871829	3.165069818496704	21	21	4	30
E	10	7.8340230294535695	-4.266549648251739	-3.2014061317960256	3.0807442665100098	22	22	-1	-1
ABal	10	-14.846820172820852	1.1235890820774013	4.055212113136141	3.268958330154419	35	35	-1	-1
MS	10	-6.753953343401306	-11.263332237927138	-2.5838328589616157	3.1627085208892822	51	51	-1	-1
P3	10	19.2704344258419	-5.897736962110502	-0.6650442922817019	1.95145845413208	52	52	-1	-1
ABpla	11	5.162834510463423	-6.048434339025628	4.12314083768	2.11004638671875	4	202	-1	-1
ABpr	11	-0.5355822837565696	10.213862413258454	-2.3653761736598824	2.4000697135925293	5	5	26	31
ABar	11	-12.760760179991262	0.036589658153795224	-1.8905999312694957	3.396458148956299	6	6	54	45
C	11	13.734071611502133	6.457648638299529	1.2988191330470868	2.5100297927856445	13	13	-1	-1
E	11	8.265310257697879	-3.9222988101489364	-3.251856044367926	2.8925302028656006	22	22	-1	-1
ABplp	11	3.648254841097295	-2.4950259620554656	6.221037130782283	2.11004638671875	30	21	-1	-1
ABal	11	-12.220820594078855	-2.5096996219717407	4.469061218307181	3.268958330154419	35	35	15	16
MS	11	-4.651512635821578	-11.788876894655619	-1.4436104127956852	3.200958251953125	51	51	-1	-1
P3	11	20.159025544160308	-4.139196827714417	-1.4050476761193267	2.2914583683013916	52	52	-1	-1
ABpla	12	6.3455376472861635	-7.491081134355626	3.7811410119336184	2.11004638671875	4	4	-1	-1
C	12	12.708316280396705	5.238902233931165	1.7211513581578206	2.5828869342803955	13	13	-1	-1
ABala	12	-14.710547813850784	-6.675506928660746	3.5224261457284443	2.1793055534362793	15	405	-1	-1
ABalp	12	-12.783275455170791	3.49237097847756	6.747077070051741	2.3493053913116455	16	405	-1	-1
E	12	8.817058738477005	-4.56627593494142	-3.179930096761284	3.2993156909942627	22	22	-1	-1
ABpra	12	1.7629862424905594	8.150824426757783	-5.671810381287197	1.8550465106964111	26	5	-1	-1
ABplp	12	2.567843558036804	0.5521787712252599	5.855405833416785	2.11004638671875	30	30	-1	-1
ABprp	12	-3.236006529213896	13.533477453015884	-0.7224739427808538	1.9400464296340942	31	5	-1	-1
ABarp	12	-9.517132894387915	-0.3890245340930113	-5.922728852412354	2.1793055534362793	45	6	-1	-1
MS	12	-4.376675234989051	-12.107164420647823	-0.2992701884967168	3.66420841217041	51	51	-1	-1
P3	12	19.859834705923063	-2.101227861431894	-1.656577844034376	2.5464584827423096	52	52	-1	-1
ABara	12	-15.96699597094962	2.3757952829427915	-2.1320034944770425	2.264305353164673	54	6	-1	-1
ABpla	13	10.123490092767392	-7.614218421804897	3.230198338122786	2.11004638671875	4	4	-1	-1
C	13	13.28726116542679	6.156036382563731	2.4025841132673813	2.7832441329956055	13	13	-1	-1
ABala	13	-12.717006217381972	-7.9381446716231725	2.640361553043027	2.1793055534362793	15	15	-1	-1
ABalp	13	-13.981378019968203	5.712827571959098	6.2858315383872245	2.4173054695129395	16	16	-1	-1
E	13	9.658348200781017	-5.577421502312614	-3.0665812155588434	3.2386014461517334	22	22	-1	-1
ABpra	13	4.010737677706816	6.986666687784346	-5.713649959368321	2.017963171005249	26	26	-1	-1
ABplp	13	1.4168823691898873	2.2592655020159267	5.659591315809695	2.11004638671875	30	30	-1	-1
ABprp	13	-3.5182579026055567	13.404990990565333	-3.7257097632946756	2.365046501159668	31	31	-1	-1
ABarp	13	-6.801099099988045	-1.0421512321942545	-5.88541453753999	2.2218053340911865	45	45	-1	-1
MS	13	-2.1431556904175513	-12.851734646626674	-0.14167299600250138	3.4899585247039795	51	51	-1	-1
P3	13	20.364789344707813	-1.517653999275483	-1.2343517538918785	2.6739583015441895	52	52	-1	-1
ABara	13	-14.292912653887365	4.052724636321786	-2.3707043755465027	2.264305353164673	54	54	-1	-1
ABpla	14	11.651121354954746	-8.635092456538555	5.349475679258621	2.5350465774536133	4	4	-1	-1
C	14	11.536442360839096	6.580466945363774	3.184519089998301	2.9836013317108154	13	13	-1	-1
ABala	14	-13.708535608975918	-9.332425900608756	3.840236292727128	2.264305353164673	15	15	-1	-1
ABalp	14	-14.92479907160385	8.402470646775084	5.7613295551154575	2.4853055477142334	16	16	-1	-1
E	14	9.540010850132642	-5.513998661447671	-3.0726074148688003	3.3903870582580566	22	22	-1	-1
ABpra	14	5.311467105796066	7.314300156942374	-5.927578542519943	2.180879592895508	26	26	-1	-1
ABplp	14	-1.8451755245805572	2.750771621731734	5.651639219156426	2.4075465202331543	30	30	-1	-1
ABprp	14	-5.26391060344479	13.179926264857228	-5.684586693844756	2.5350465774536133	31	31	-1	-1
ABarp	14	-5.7165786342812215	0.027087203479106203	-6.0378967542906485	2.391805410385132	45	45	-1	-1
MS	14	-2.1837651119113812	-11.829724823693935	-1.176840198719093	3.5282082557678223	51	51	-1	-1
P3	14	20.35251954841202	-0.9913446744819748	-1.1491808210380368	2.6739583015441895	52	52	-1	-1
ABara	14	-16.984457078468015	4.570635734058285	-4.911464717986431	2.264305353164673	54	54	-1	-1
ABpla	15	10.981892430243523	-7.530856938069104	6.7336032362861005	2.5350465774536133	4	4	-1	-1
C	15	10.910529668085738	7.073115974305703	2.3768455788751512	3.1839585304260254	13	13	-1	-1
ABala	15	-13.289853170923713	-9.405397743338659	3.8425012507970417	2.306805372238159	15	15	-1	-1
ABalp	15	-13.060535994048768	8.497107456816458	5.517010771957601	2.893305540084839	16	16	-1	-1
E	15	9.188600166813833	-5.204523658614928	-3.105747404410617	3.3721730709075928	22	22	-1	-1
ABpra	15	5.8722186184559435	8.046984797785221	-6.230656241406921	2.3437962532043457	26	26	-1	-1
ABplp	15	-1.8522168205308256	2.5594774710611103	5.575028752632224	2.4075465202331543	30	30	-1	-1
ABprp	15	-7.408065172047518	12.86030311732522	-5.608932358301628	2.5669214725494385	31	31	-1	-1
ABarp	15	-5.69677110683649	0.6827228447876442	-6.120734408156357	2.64680552482605	45	45	-1	-1
MS	15	-2.7433376537035223	-9.914045459689813	-0.29985199552101816	2.4189584255218506	51	51	24	34
P3	15	20.309314901219263	-0.4938820695614524	-1.0598684161572043	2.6739583015441895	52	52	-1	-1
ABara	15	-18.318580253236977	4.195428661431406	-4.842200385888431	2.264305353164673	54	54	-1	-1
ABpla	16	11.308440700899133	-6.88195043467476	7.1505553753666495	2.5350465774536133	4	4	-1	-1
C	16	11.083210765702123	7.8133819748601985	2.2808312606804613	3.1839585304260254	13	13	-1	-1
ABala	16	-12.400591667311017	-6.83843910319938	3.5047606318890794	2.306805372238159	15	15	-1	-1
ABalp	16	-12.916343025371294	8.377958758827553	5.328017302827437	2.833805799484253	16	16	-1	-1
E	16	10.280323369773285	-3.8968722624657355	-3.2883524043851695	2.8014585971832275	22	22	0	17
MSa	16	-5.702925669079488	-10.356894402483821	-0.1952155691148425	1.6126389503479004	24	101	-1	-1
ABpra	16	5.372678198618722	8.491515458720661	-6.429548545966119	2.5067131519317627	26	26	-1	-1
ABplp	16	-1.8301239811638457	2.3374265620192674	5.501805617719576	2.4075465202331543	30	30	-1	-1
ABprp	16	-8.665589952944012	12.035207043246668	-5.484316180030839	2.5987963676452637	31	31	-1	-1
MSp	16	0.1869555487896259	-11.644849817473501	0.3735568850531361	1.6126389503479004	34	101	-1	-1
ABarp	16	-6.000394345293351	-0.4113429957346143	-5.978031418629809	2.64680552482605	45	45	-1	-1
P3	16	20.38052303410856	0.8053596954681418	-1.0733478309453126	2.6739583015441895	52	52	-1	-1
ABara	16	-19.44303899140655	2.7993273052902725	-4.647923218080914	2.264305353164673	54	54	-1	-1
Ep	17	12.980337526776731	-5.4980110745687725	-2.1234448882446277	1.8676389455795288	0	1	-1	-1
ABpla	17	9.987195708624863	-7.985585644905196	5.295231672143122	2.5350465774536133	4	4	-1	-1
C	17	10.659449492283729	6.7231357350839245	2.425038746703026	3.1839585304260254	13	13	-1	-1
ABala	17	-12.701930357582423	-6.652900244928312	2.9823787515249003	2.306805372238159	15	15	-1	-1
ABalp	17	-13.241898090661005	8.631707904536334	5.0998576448455015	3.071805238723755	16	16	-1	-1
Ea	17	7.920779094058414	-2.390002484691059	-3.438999173808196	1.8676389455795288	17	1	-1	-1
MSa	17	-8.15692554808562	-10.876989820542601	-0.341218074103915	1.8180556297302246	24	24	-1	-1
ABpra	17	4.556263314985967	9.39357432259974	-6.680783703706074	2.6696295738220215	26	26	-1	-1
ABplp	17	-1.83716530838067	2.1461321732233993	5.425193259027946	2.4075465202331543	30	30	-1	-1
ABprp	17	-8.298780192252366	12.026568104959484	-4.985278635332589	2.630671501159668	31	31	-1	-1
MSp	17	0.8786495919750172	-11.63701090170343	0.3611406822980523	1.853472352027893	34	34	-1	-1
ABarp	17	-6.104003003863182	-0.8555025960673112	-5.920422827712994	2.689305543899536	45	45	-1	-1
P3	17	20.342720439855274	1.4816320207455382	-1.0066275134824005	2.6739583015441895	52	52	-1	-1
ABara	17	-19.805253780604307	2.7511828674092658	-4.63587903278689	2.264305353164673	54	54	-1	-1
Ep	18	13.792840372086342	-5.7642188783733435	-1.3977531281441724	2.0518054962158203	0	0	-1	-1
ABpla	18	9.87753856196899	-6.639738241296161	5.1276716371287385	2.5350465774536133	4	4	-1	-1
C	18	9.79867572010827	6.094237298997276	2.518407876040853	3.141458511352539	13	13	-1	-1
ABala	18	-12.685537677342015	-6.528054036788862	3.974419428285554	2.689305543899536	15	15	-1	-1
ABalp	18	-13.163672596335882	7.345008709257369	5.008487591084766	2.689305543899536	16	16	-1	-1
Ea	18	6.424616738146138	-1.0376835587575644	-3.886869891363324	2.0376389026641846	17	17	-1	-1
MSa	18	-9.150938946848504	-11.831296408512918	-0.45670113843036675	2.023472309112549	24	24	-1	-1
ABpra	18	4.758401414891045	10.19732106533081	-6.986878135869117	2.8325462341308594	26	26	-1	-1
ABplp	18	-2.8362457661867175	1.9565478705224226	5.364758344331442	2.4075465202331543	30	30	-1	-1
ABprp	18	-9.30976994357004	11.769478102557864	-3.4241838335276764	2.662546396255493	31	31	-1	-1
MSp	18	3.5228406102953227	-9.69262215369752	0.07275035023058884	2.1793055534362793	34	34	-1	-1
ABarp	18	-6.049012821748603	-2.0206304789464804	-5.774702631868523	2.816805362701416	45	45	-1	-1
P3	18	19.742365274577196	2.4442621491642957	-0.9666480227065749	2.6739583015441895	52	52	-1	-1
ABara	18	-19.77246842012349	3.0008752836881674	-2.6517976792655817	2.264305353164673	54	54	-1	-1
Ep	19	16.26992669332703	-5.642164225762512	-0.7988306364635268	2.2359724044799805	0	0	-1	-1
ABpla	19	9.92486609310636	-6.486045313283728	6.115570841862402	2.5350465774536133	4	4	-1	-1
C	19	10.040889186129064	5.573376047468756	1.5719325509867037	3.0989584922790527	13	13	-1	-1
ABala	19	-12.680619870143236	-6.490600150534502	4.2720318205304935	2.689305543899536	15	15	-1	-1
ABalp	19	-12.406023221356278	7.671103498176456	4.652523519084607	2.689305543899536	16	16	-1	-1
Ea	19	5.403108049575129	-0.8701034525336808	-4.243888373864815	2.20763897895813	17	17	-1	-1
MSa	19	-10.449222019214817	-11.910852112706888	-0.6772419265793883	2.228888750076294	24	24	-1	-1
ABpra	19	4.698506363139177	10.016998675078199	-6.509584989071663	2.8325462341308594	26	26	-1	-1
ABplp	19	-3.223508725732872	1.1210766426559697	5.37549712899357	2.4075465202331543	30	30	-1	-1
ABprp	19	-8.568488168711216	11.51202492060112	-3.6056383935259766	2.739046335220337	31	31	-1	-1
MSp	19	3.863447187735188	-10.359716597244013	0.15107451460824706	2.4626388549804688	34	34	-1	-1
ABarp	19	-5.905142673142738	-2.2340163202953134	-5.750225817167637	2.9868052005767822	45	45	-1	-1
P3	19	20.074303424347583	2.422683510649229	-0.8182143170870223	2.6739583015441895	52	52	-1	-1
ABara	19	-19.77246842012349	3.0008752836881674	-2.6517976792655817	2.391805410385132	54	54	-1	-1
Ep	20	16.373709715127433	-6.45888232156465	-0.042547688325287214	2.4201390743255615	0	0	-1	-1
ABpla	20	9.801126689518513	-6.601432192775659	6.132136729970366	2.5350465774536133	4	4	-1	-1
C	20	10.272348340275054	4.856137573388205	2.6663930299552385	3.0564584732055664	13	13	-1	-1
ABala	20	-12.675702078577737	-6.453146383342764	4.569643266691718	2.689305543899536	15	15	-1	-1
ABalp	20	-12.742544168795858	8.598760375126	4.238934429515856	2.7743053436279297	16	16	-1	-1
Ea	20	6.238336865601681	-0.9405367591668047	-4.6016335185529345	2.377639055252075	17	17	-1	-1
MSa	20	-9.293678796435499	-12.366725832788324	-0.8909714138668885	2.4343056678771973	24	24	-1	-1
ABpra	20	4.608657515481466	9.861190530383377	-6.085282816066109	2.8325462341308594	26	26	-1	-1
ABplp	20	-1.8291550921807829	1.5414927247150652	5.198747298899465	2.4075465202331543	30	30	-1	-1
ABprp	20	-7.678257394247063	12.204404098864343	-3.9090876368321563	2.8155465126037598	31	31	-1	-1
MSp	20	4.435003195959046	-10.34805808072796	0.14016280834917993	2.4059722423553467	34	34	-1	-1
ABarp	20	-5.827066812530397	-1.6398937194787258	-5.826285023475381	2.9018054008483887	45	45	-1	-1
P3	20	19.87952948736422	1.9044684191365777	-0.6489768639796839	2.6739583015441895	52	52	-1	-1
ABara	20	-20.06528755270141	2.2644288838796585	-2.5542788645748744	2.391805410385132	54	54	-1	-1
Ep	21	15.836193124993063	-6.2344927097667515	-0.31391040650726876	2.47326397895813	0	0	-1	-1
ABpla	21	9.617318268449898	-6.7149092718946	6.149454866326338	2.5350465774536133	4	4	-1	-1
C	21	9.865947474841665	6.330740459100116	2.4875328445689506	3.013958692550659	13	13	47	7
ABala	21	-12.670784287012237	-6.415692616151027	4.867254712852943	2.689305543899536	15	15	-1	-1
ABalp	21	-12.129422787656594	8.100471618282533	4.039505872266405	2.689305543899536	16	16	-1	-1
Ea	21	6.282174994746241	-2.098819820571137	-5.363811891055227	2.4935481548309326	17	17	-1	-1
MSa	21	-9.080909792643583	-13.18041870786161	-1.0440915305714302	2.6397221088409424	24	24	-1	-1
ABpra	21	4.394746054479264	10.574403927877237	-5.768294638585294	2.8325462341308594	26	26	-1	-1
ABplp	21	-1.8361964193976072	1.3501983359191971	5.122134940207834	2.4075465202331543	30	30	-1	-1
ABprp	21	-6.046744447422412	11.560684589661593	-4.056640799631028	2.8920464515686035	31	31	-1	-1
MSp	21	3.9166366855366093	-11.58444772024214	0.30432540625869176	2.6043055057525635	34	34	-1	-1
ABarp	21	-6.129212584247386	-1.689947957732723	-5.814993086429365	2.944305181503296	45	45	-1	-1
P3	21	20.929178724018183	1.8821215300102023	-0.8147132253871452	2.6739583015441895	52	52	-1	-1
ABara	21	-19.808805323959927	2.793218843458311	-2.62506411982067	2.391805410385132	54	54	-1	-1
Ep	22	15.950432305581336	-6.329127102666556	-0.5558943763874755	2.5263891220092773	0	0	-1	-1
ABpla	22	9.362313506448288	-6.199687629204991	6.088829069091601	2.620046377182007	4	4	-1	-1
Ca	22	6.791486781292345	6.643346246627099	3.5070182623930792	2.009305715560913	7	206	-1	-1
ABala	22	-12.66586646418018	-6.378238610834045	5.164868051181596	2.689305543899536	15	15	-1	-1
ABalp	22	-12.166752928125485	6.990159290824309	3.877445058445276	2.689305543899536	16	16	-1	-1
Ea	22	6.789575981437289	-1.2671682529819792	-5.37605564525523	2.5244572162628174	17	17	-1	-1
MSa	22	-7.6832898156280445	-13.584328389316056	-1.2683607066569378	2.8451387882232666	24	24	-1	-1
ABpra	22	4.693141205725552	11.307427857417016	-5.411864642144477	2.8325462341308594	26	26	-1	-1
ABplp	22	-1.8432377466144318	1.1589039471233293	5.045522581516204	2.4075465202331543	30	30	-1	-1
ABprp	22	-5.642144648170577	11.105124088402576	-4.20759961286066	2.968546152114868	31	31	-1	-1
MSp	22	4.329917070649343	-11.836229283328915	0.3291824517465265	2.8026387691497803	34	34	-1	-1
ABarp	22	-5.830668181156712	-1.7591001997166416	-5.811223631863434	2.1793055534362793	45	45	-1	-1
Cp	22	12.876737797917182	5.900838110770833	1.4838620126884918	2.009305715560913	47	13	-1	-1
P3	22	20.935226830235823	1.170760150640325	-0.9268942938778417	2.6739583015441895	52	52	-1	-1
ABara	22	-19.494911668767116	2.8636602097329886	-4.151150631452579	2.391805410385132	54	54	-1	-1
Ep	23	15.62438083635951	-7.066028534263954	-0.7097749546659144	2.5795140266418457	0	0	-1	-1
ABpla	23	8.994186925315786	-5.030650472362396	4.939768046114571	2.5350465774536133	4	4	-1	-1
Ca	23	6.646797011181083	6.850489872819058	3.432940170721132	2.0493059158325195	7	7	-1	-1
ABala	23	-12.66094867261468	-6.340784843642307	5.46247949734282	2.689305543899536	15	15	1	55
ABalp	23	-12.500826756105335	6.008602683594205	3.704085986419669	2.689305543899536	16	16	-1	-1
Ea	23	6.3087257275874205	-0.7261830719911856	-4.327366408057638	2.4703662395477295	17	17	-1	-1
MSa	23	-6.138024737519822	-13.186003997935169	-1.3440232555259546	2.8451387882232666	24	24	-1	-1
ABpra	23	5.289584340497123	10.98064884860408	-4.977387057517944	2.8325462341308594	26	26	-1	-1
ABplp	23	-2.5930387129316266	1.259696643525174	4.944425194797798	2.4075465202331543	30	30	-1	-1
ABprp	23	-5.723499041704343	10.486032269770623	-4.329948352688305	3.045046329498291	31	31	-1	-1
MSp	23	4.277050790421207	-11.595906522480092	0.299811916770641	2.8120832443237305	34	34	-1	-1
ABarp	23	-5.502989611482233	-1.8590089619465355	-5.8040649535185205	2.1793055534362793	45	45	-1	-1
Cp	23	14.4435867401339	5.315811659046642	0.8259784220616401	2.0518057346343994	47	47	-1	-1
P3	23	20.65385785681503	-0.09823790818118913	-0.964148635095752	2.6739583015441895	52	52	-1	-1
ABara	23	-19.445646757165292	2.5041309686462485	-4.106718704864745	2.391805410385132	54	54	-1	-1
Ep	24	15.34366969253991	-7.297257325036705	-0.9280425714191326	2.632638931274414	0	0	-1	-1
ABalaa	24	-14.372412306018365	-8.21062311806939	3.206018240982414	1.7928704023361206	1	309	-1	-1
ABpla	24	9.68015569798842	-4.217212914799898	4.826063574102848	2.5350465774536133	4	4	10	32
Ca	24	4.806972462436184	8.823945347822166	5.180632605209489	2.089305877685547	7	7	-1	-1
ABalp	24	-12.241413177796709	4.769534874033102	3.5533253229704447	2.689305543899536	16	16	36	44
Ea	24	6.863590949383771	-0.3136639260764148	-4.287647066821978	2.5012753009796143	17	17	-1	-1
MSa	24	-5.762398076684382	-12.485043782696394	-1.9424561288719882	2.8451387882232666	24	24	-1	-1
ABpra	24	4.275614559946794	9.094237285339693	-4.320021285598193	2.8325462341308594	26	26	27	8
ABplp	24	-1.8591201962570336	0.716710990798126	4.899828663369818	2.4075465202331543	30	30	29	48
ABprp	24	-7.667315812846755	9.831907000278875	-4.215508059080352	3.045046329498291	31	31	41	20
MSp	24	4.240577190433479	-11.230737553491817	1.262482058555409	2.8215277194976807	34	34	-1	-1
ABarp	24	-5.20444520839156	-1.928161203930454	-5.800295498952589	2.1793055534362793	45	45	37	53
Cp	24	15.369160815566914	6.391837133945829	-0.030347502293672113	2.0943057537078857	47	47	-1	-1
P3	24	19.533000105403374	-0.2964871595125538	-1.122282553322076	2.6739583015441895	52	52	-1	-1
ABara	24	-18.185998074382358	2.404421920694456	-4.11498522226695	2.391805410385132	54	54	-1	-1
ABalap	24	-9.890571131246801	-6.190222700324113	5.3977532947105376	1.7928704023361206	55	15	-1	-1
Ep	25	14.14360576586377	-7.340814030623041	-0.6003247686857919	2.6666390895843506	0	0	-1	-1
ABalaa	25	-16.01872810220837	-8.919153229425909	0.8023313461978042	1.7928704023361206	1	1	-1	-1
Ca	25	4.86068307805423	9.209808783028313	6.088805857580767	2.129305839538574	7	7	-1	-1
ABprap	25	7.22213787140608	10.677097318668428	-3.5598866156972555	1.8883641958236694	8	206	-1	-1
ABplap	25	10.954856290423184	-5.808912766098633	5.005312203601974	1.6900309324264526	10	4	-1	-1
Ea	25	6.990447093988844	0.8582192241227713	-4.336419561300923	2.532184362411499	17	17	-1	-1
ABprpp	25	-7.121565994882973	11.139179335715083	-2.372997216050635	2.0300307273864746	20	310	-1	-1
MSa	25	-5.971068910416196	-11.640139355588246	-1.5413258429772834	2.9301388263702393	24	24	-1	-1
ABpraa	25	2.7335777998042663	9.638285220527754	-6.379054479411812	1.8883641958236694	27	26	-1	-1
ABplpa	25	-1.4831472568047932	3.210499012543911	4.579778094847986	1.6050310134887695	29	105	-1	-1
ABplaa	25	9.53596233180927	-3.0194187113017614	4.677706402727404	1.6900309324264526	32	4	-1	-1
MSp	25	3.6770310009078333	-10.768390013006973	0.7095971641803874	2.8309719562530518	34	34	-1	-1
ABalpp	25	-10.914282268710668	7.27198126329478	4.728502764691298	1.7928704023361206	36	16	-1	-1
ABarpp	25	-3.2213365999329686	1.0216437103276728	-6.204291456966518	1.4528703689575195	37	308	-1	-1
ABprpa	25	-9.353520056228817	8.957756424741541	-4.581646481453831	2.0300307273864746	41	31	-1	-1
ABalpa	25	-15.64879192268571	1.8144215204601322	5.493559037301452	1.7928704023361206	44	16	-1	-1
Cp	25	15.259802554468212	5.054686569935613	-0.5658789266359345	2.136805772781372	47	47	-1	-1
ABplpp	25	-2.542965067043225	-1.0215316887947177	5.129882796250126	1.6050310134887695	48	30	-1	-1
P3	25	19.425131851104357	-0.8189770026226997	-1.205949935763615	2.6739583015441895	52	52	-1	-1
ABarpa	25	-8.647863514666687	-3.459346586127743	-5.550699338275839	1.4528703689575195	53	45	-1	-1
ABara	25	-18.185998074382358	2.404421920694456	-4.11498522226695	2.391805410385132	54	54	-1	-1
ABalap	25	-8.756758989710972	-8.096507218106844	7.130954577752342	1.7928704023361206	55	55	-1	-1
Ep	26	12.63567081259116	-6.628826213608321	-0.3626023520793592	2.700639009475708	0	0	-1	-1
Ca	26	5.727442972985221	8.116808640254458	3.641576738438609	2.1693058013916016	7	7	-1	-1
ABplap	26	11.677187842055229	-7.40381154206112	6.706125641919069	1.6900309324264526	10	10	-1	-1
Ea	26	6.108561513987606	0.5047324839148055	-4.226961161994912	2.563093423843384	17	17	-1	-1
ABprpp	26	-6.374484776591302	11.935959692785442	0.03444270664812743	2.0300307273864746	20	20	-1	-1
MSa	26	-6.251792991797285	-10.563371759483578	-2.6802191946173655	2.8451387882232666	24	24	-1	-1
ABplaa	26	8.718938672292584	-0.8365954695720899	5.928538179991385	1.6900309324264526	32	32	-1	-1
MSp	26	3.754920340098183	-9.762684459259216	-0.426278981141772	2.840416431427002	34	34	-1	-1
ABprpa	26	-9.779405231533651	8.792315306995613	-4.553788656299851	2.0300307273864746	41	41	-1	-1
Cp	26	15.132114232664648	4.105911966885119	-1.1499837495930207	2.1793057918548584	47	47	-1	-1
P3	26	19.34557814188375	-1.378465581135695	-1.335829371397233	2.6739583015441895	52	52	-1	-1
ABara	26	-16.665619359085056	0.9838925882606275	-3.961337673177778	2.391805410385132	54	54	39	28
Ep	27	11.664755648019133	-6.053233080188449	-0.1165887780930559	2.7346389293670654	0	0	-1	-1
Ca	27	6.458118939710113	9.018093432428312	4.473698997828034	2.209305763244629	7	7	-1	-1
Ea	27	6.239342244792279	0.8114137522026055	-4.166914691411245	2.5940024852752686	17	17	-1	-1
MSa	27	-6.4982781961054075	-10.970135374873546	-2.1209442967972167	2.8451387882232666	24	24	-1	-1
ABaraa	27	-18.740055053494657	-1.008440883348187	-3.676328351563408	1.5945370197296143	28	307	-1	-1
MSp	27	3.7311882264538516	-9.553118218656367	-0.45226029233867515	2.9773612022399902	34	34	-1	-1
ABarap	27	-17.852917451768405	2.4833228788214363	-4.130418631339956	1.5945370197296143	39	307	-1	-1
Cp	27	14.65089132565583	4.391417488697713	-1.8835782229605091	2.2218058109283447	47	47	-1	-1
P3	27	19.23689026607933	-1.9071976394027157	-1.4690980308098331	2.6739583015441895	52	52	-1	-1
Ep	28	11.527603990925204	-5.742790112466299	0.14901610364502338	2.7686386108398438	0	0	-1	-1
Ca	28	5.809802761342863	10.487851089318443	4.198645251491657	2.2493057250976562	7	7	-1	-1
Ea	28	5.529479948439508	0.16042386356299188	-3.9724563886809015	2.6249115467071533	17	17	-1	-1
MSa	28	-6.284528527007404	-10.65182171947552	-2.668547026784401	2.8451387882232666	24	24	-1	-1
ABaraa	28	-19.593302870844205	-2.383334721108306	-3.489201648774916	1.5945370197296143	28	28	-1	-1
MSp	28	3.8095873046394773	-9.943403979989082	-0.4044391419718598	2.944305658340454	34	34	-1	-1
ABarap	28	-18.30613610934389	2.4082415214404405	-4.113480725770932	1.76453697681427	39	39	-1	-1
Cp	28	14.683626860865951	4.479867448689654	-1.8952503907934735	2.2218058109283447	47	47	-1	-1
P3	28	19.157336556858723	-2.466686217915711	-1.5989774664434508	2.6739583015441895	52	52	-1	-1
Ep	29	11.794406079804936	-4.997736546276411	0.3532511532262462	2.8026387691497803	0	0	-1	-1
Ca	29	5.634178109068081	10.666147757512174	4.128706739679272	2.2893056869506836	7	7	-1	-1
Ea	29	5.57826021679896	0.7381842938829681	-3.945170622935817	2.8683207035064697	17	17	-1	-1
MSa	29	-6.253593676110442	-10.622974999602535	-2.672688498811392	2.8451387882232666	24	24	-1	-1
ABaraa	29	-19.481845039875175	-3.6695788845983843	-3.3291723095665064	2.2745370864868164	28	28	-1	-1
MSp	29	4.055265427502015	-9.772233461124177	-0.43004022238181405	2.8687500953674316	34	34	-1	-1
ABarap	29	-17.521637513467613	2.50262059682946	-4.1383213446069895	2.1470370292663574	39	39	-1	-1
Cp	29	14.71636239607607	4.568317408681596	-1.9069225586264378	2.2218058109283447	47	47	-1	-1
P3	29	19.157336556858723	-2.466686217915711	-1.5989774664434508	2.6739583015441895	52	52	14	38
Ep	30	11.318336929185913	-3.8464721293444377	2.6354888919667765	2.836638927459717	0	0	-1	-1
Ca	30	4.46925881938067	10.568525677351932	2.597806468473417	2.4143056869506836	7	7	-1	-1
P4	30	17.412653508739343	-5.644976030071724	-3.1862133269698543	1.7826390266418457	14	203	-1	-1
Ea	30	5.359754166171264	0.429535442973166	-3.801914481025382	2.686729907989502	17	17	-1	-1
MSa	30	-6.4620779884202655	-10.189653525425559	-1.2117412739022715	2.8451387882232666	24	24	-1	-1
ABaraa	30	-20.042547116949393	-3.16237550411373	-1.367691256789008	2.2745370864868164	28	28	-1	-1
MSp	30	3.504833767163748	-10.288654554887103	0.14805730829032426	2.8781943321228027	34	34	-1	-1
D	30	20.21852190191292	0.7661877825399573	0.4966949352183634	1.7826390266418457	38	203	-1	-1
ABarap	30	-17.521637513467613	2.50262059682946	-4.1383213446069895	2.1470370292663574	39	39	-1	-1
Cp	30	14.100943529189863	5.094997853609155	-1.9630348663731243	2.51930570602417	47	47	-1	-1
Ep	31	12.072062084201033	-3.733821202148438	2.508054603242186	2.870638847351074	0	0	-1	-1
Ca	31	4.828853271493313	10.550824421831859	2.5436898098468763	2.3693058490753174	7	7	-1	-1
Ea	31	5.3861066012674295	0.2858147767087717	-3.7338616425796767	2.887638807296753	17	17	-1	-1
MSa	31	-7.3771955075637345	-11.622240802931643	-1.0163316270597975	2.250138759613037	24	24	12	25
MSp	31	3.788649478175877	-9.850224355673381	0.08819197262948464	2.887638807296753	34	34	33	50
Cp	31	13.684061775450813	5.227572936458016	-1.9728305202490122	2.51930570602417	47	47	-1	-1
Ep	32	12.73118201784539	-3.7673135556277244	2.4005763724882563	2.9046390056610107	0	0	-1	-1
Ca	32	5.001037965177583	10.300439845080177	2.5219545713556837	2.4093058109283447	7	7	-1	-1
MSap	32	-5.872751491574159	-9.331622170607025	-4.3535308716316194	1.5000925064086914	12	102	-1	-1
Ea	32	4.670208738756827	0.11683538607084715	-2.8439471769773803	2.9159719944000244	17	17	-1	-1
MSaa	32	-7.778838830228965	-13.393239476360897	0.2212048049800599	1.5000925064086914	25	24	-1	-1
MSpp	32	5.367917086664381	-10.685090679142926	-1.344872787147989	1.9250925779342651	33	103	-1	-1
Cp	32	12.774023091673532	4.9582037414581075	-1.9238933174990178	2.7318060398101807	47	47	-1	-1
MSpa	32	1.2145484519174201	-8.897261329821797	1.0188217506038368	1.9250925779342651	50	34	-1	-1
Ep	33	13.395840684947233	-4.194821717030887	1.334568525892835	2.938638687133789	0	0	-1	-1
Ca	33	5.489773873817548	10.57693518940891	2.428679937203259	2.449305772781372	7	7	-1	-1
MSap	33	-5.070755791561584	-7.2452193789479535	-5.637375744216385	1.712592601776123	12	12	-1	-1
Ea	33	5.295960021474378	-0.42293221455104707	-1.9295385239387057	2.944305658340454	17	17	-1	-1
MSaa	33	-6.057451932177058	-14.33985242501127	0.8159010770637185	1.712592601776123	25	25	-1	-1
Cp	33	14.042998413595539	4.172102531951802	-1.8459329572565304	2.774306058883667	47	47	-1	-1
Ep	34	12.710653897967273	-4.313964534394565	-0.25195195435186335	2.9726388454437256	0	0	-1	-1
Ca	34	4.91510115584302	9.508780640310846	2.4718001420007356	2.4893057346343994	7	7	-1	-1
Ea	34	5.17974619084405	-0.20566887114459664	-2.156564756801971	2.9726388454437256	17	17	-1	-1
Cp	34	14.204875405332977	4.554749091792549	-1.8967631006153796	2.4768056869506836	47	47	-1	-1
Ep	35	13.086454524531613	-3.795236509781393	-0.3738439291484513	2.963691473007202	0	0	-1	-1
Ca	35	4.806425040728351	10.90798883075672	2.2471062420418892	2.5293056964874268	7	7	-1	-1
Ea	35	5.276487487925953	-0.13503585023337134	-1.81424480786097	3.000972032546997	17	17	-1	-1
Cp	35	15.885540899624274	5.822915356191138	-0.5720960084841239	2.6043057441711426	47	47	-1	-1
Ep	36	12.758130283447356	-3.8838022723965997	0.045936068001304814	2.9547441005706787	0	0	-1	-1
Ca	36	4.754539823307974	11.20167261656763	2.160603734288969	2.569305896759033	7	7	-1	-1
Ea	36	4.527667584416518	0.019117871130556574	-1.9724741673564106	3.0293056964874268	17	17	-1	-1
Cp	36	15.128375786018644	5.638176520437186	-0.5363354700631108	2.6893057823181152	47	47	-1	-1
Ep	37	13.119525435506436	-3.84190016873509	-0.01571034034749491	2.9457967281341553	0	0	-1	-1
Ca	37	4.626379398321858	10.96083680355566	2.1426278448703897	2.6093058586120605	7	7	-1	-1
Ea	37	4.183298610182929	-0.5587583618126857	-1.5916521037847031	3.0576388835906982	17	17	-1	-1
Cp	37	14.501159210385916	5.983227381057107	-1.073406724578177	2.5618057250976562	47	47	-1	-1
Ep	38	11.553297435181706	-3.6883432921265196	-0.6139678117233596	3.0218493938446045	0	0	-1	-1
Ca	38	4.465483469392178	10.631551268676999	2.136326015452204	2.649305820465088	7	7	-1	-1
Ea	38	3.6762326095715485	-0.44687798330694106	-1.5469527604145303	3.0576388835906982	17	17	-1	-1
Cp	38	14.858108642795493	5.279736689363107	-1.9987954047941372	2.2218058109283447	47	47	-1	-1
Ep	39	10.620507684934573	-3.694785340624117	-0.6481448390310174	2.9279017448425293	0	0	-1	-1
Ca	39	4.858931231307273	10.18283570795544	1.077469579959522	2.6893057823181152	7	7	42	46
Ea	39	3.863654954959571	-0.443545186255653	-0.9960562479174797	3.0576388835906982	17	17	-1	-1
Cp	39	14.89084417800561	5.3681866493550485	-2.010467572627102	2.2218058109283447	47	47	-1	-1
Ep	40	10.84640299423689	-3.559306482169654	0.23829317484906903	2.918954610824585	0	0	-1	-1
Ea	40	3.956459507650456	-0.3570050266367042	-1.0084806639984527	3.0576388835906982	17	17	-1	-1
Cap	40	6.138439843949466	10.333167438255497	1.037407793206311	1.7928705215454102	42	7	-1	-1
Caa	40	2.053880758631544	10.457045654681858	2.0973342824868855	1.7928705215454102	46	7	-1	-1
Cp	40	14.892644862318768	5.427789889474005	-2.0179982684330753	2.2218058109283447	47	47	23	11
Ep	41	10.937245070710416	-2.5008425097777733	0.0027849020677002956	2.9100072383880615	0	0	-1	-1
Cpp	41	17.298659762454733	3.677777486899736	-2.3415319982204634	1.4812039136886597	11	203	-1	-1
Ea	41	4.485642679644931	1.0076532912856564	-0.6345513962788353	3.0576388835906982	17	17	-1	-1
Cpa	41	13.379332188122804	7.659557591601798	-1.2658320184062843	1.4812039136886597	23	203	-1	-1
Ep	42	10.24473139038635	-2.5149237597673397	-0.03440111823199132	2.901059865951538	0	0	-1	-1
Ea	42	3.7255093131296713	1.1215332624444576	-1.5939441822055154	3.0576388835906982	17	17	-1	-1
Ep	43	10.479443599832463	-1.669845747786916	-0.24543352239618815	2.8921124935150146	0	0	-1	-1
Ea	43	3.915043004711042	0.4294116997709684	-1.5099740493048492	3.0576388835906982	17	17	-1	-1
Ep	44	10.385819425636178	-1.7626281225627392	-0.2826103832862765	2.883165121078491	0	0	-1	-1
Ea	44	4.036000676811251	0.43183443324448106	-1.4618763227460907	3.0576388835906982	17	17	-1	-1
Ep	45	10.116570599165115	-1.677113829144831	-0.38972575598874987	3.0867178440093994	0	0	-1	-1
Ea	45	4.356972913165213	1.084163287844933	-1.4988739408807805	3.0576388835906982	17	17	-1	-1
Ep	46	10.496295811929054	-2.0235876864430464	-0.40279876572272594	2.9927704334259033	0	0	-1	-1
Ea	46	4.520650589215809	1.5264130878046376	-1.5572347800456032	3.0576388835906982	17	17	-1	-1
Ep	47	10.936077502113944	-2.1426204627460628	-0.9998991180859662	2.98382306098938	0	0	-1	-1
Ea	47	4.54340165568566	1.2634859413023274	-1.4741205499879508	3.0576388835906982	17	17	-1	-1
Ep	48	11.44299423524766	-1.4523247887907307	-0.6919388656649668	2.889875888824463	0	0	-1	-1
Ea	48	4.97190715244233	1.4947726333867113	-1.4599068478931287	3.0576388835906982	17	17	-1	-1
Ep	49	11.504851381348491	-1.1652805867391973	-1.283497850183919	2.838428258895874	0	0	-1	-1
Ea	49	4.633101259315621	2.22147031705216	-1.5457617080767603	3.0576388835906982	17	17	-1	-1
Ep	50	11.733354472042826	-0.7346052725780896	-0.9382634034362864	3.041980743408203	0	0	-1	-1
Ea	50	4.959798781815619	2.0682006489228053	-1.4814701108710975	3.0576388835906982	17	17	-1	-1
Ep	51	12.39130682145743	-0.40987569808828633	-2.048426600427597	3.4155335426330566	0	0	-1	-1
Ea	51	4.765682674433451	2.5877548254589176	-1.4932459332990673	3.0576388835906982	17	17	-1	-1
Ep	52	12.719146801167714	-0.4626658886382161	-2.1480030639982077	3.1515862941741943	0	0	-1	-1
Ea	52	4.4617362184033045	2.4780973470859626	-1.474423300447078	3.0576388835906982	17	17	-1	-1
Ep	53	12.703102068018381	-0.951976358966252	-2.1869609975762563	2.8026387691497803	0	0	-1	-1
Ea	53	4.223260832793397	2.545339788696889	-1.4789450032610176	3.0576388835906982	17	17	-1	-1
Ep	54	12.020734663972062	-1.6462074362908345	-2.088317917176481	2.8026387691497803	0	0	3	49
Ea	54	4.223260832793397	2.545339788696889	-1.4789450032610176	2.632638931274414	17	17	2	40
Ear	55	3.691072362279393	2.3746105994793325	2.0794160297200737	1.712592601776123	2	101	-1	-1
Epr	55	11.357964315800764	-4.05045514941751	-3.2868314812373742	1.868425965309143	3	0	-1	-1
Eal	55	3.8568851107033537	3.6127377293714815	-4.631290243398293	1.7550926208496094	40	17	-1	-1
Epl	55	13.374739141604172	2.323112963973345	-0.09016433020537418	1.740925908088684	49	0	-1	-1
