# Supplementary material for: Wnt Signaling Induces Asymmetric Dynamics in the Actomyosin Cortex of the C. elegans Endomesodermal Precursor Cell
Source: Front Cell Dev Biol. 2021 Sep 17;9:702741. doi: 10.3389/fcell.2021.702741 (PMC8484649; doi:10.3389/fcell.2021.702741)
Supplement: Supplementary file 2 [file Data_Sheet_1.ZIP › supplementary_material/lineages/dshUnScaledLineages/190404_mig5dsh2_4aligned.gr]

cell	time	x	y	z	radius	self	parent	child1	child2
P2	2	14.838251840044308	-0.5414399261068554	0.9525130146352668	4.199999809265137	22	-1	-1	-1
AB	2	-7.519170258168901	0.33156230140994286	-0.2111114172129908	4.259999752044678	62	-1	-1	-1
P2	3	13.770188763286525	0.6725256238970847	0.32003473397604754	4.319999694824219	22	22	-1	-1
AB	3	-8.22529584713493	0.2767653286064599	-0.7931628908697594	4.5	62	62	-1	-1
P2	4	12.671164597576036	-0.2101705260416861	-0.5496165393983787	4.380000114440918	22	22	-1	-1
AB	4	-8.1103753791939	-0.08748415135984772	-0.5024472358169105	4.199999809265137	62	62	-1	-1
P2	5	12.1533486227383	-0.5696222166314743	0.39349588867497554	4.5	22	22	-1	-1
AB	5	-9.839581582883719	2.025426797905618	1.0452778898634276	3.119999885559082	62	62	-1	-1
P2	6	12.305762467784481	-0.5151965527712373	-1.5798788330337303	4.440000057220459	22	22	-1	-1
AB	6	-8.387693120613791	0.5227396066510722	-0.024512271305042937	2.879999876022339	62	62	39	9
ABp	7	-6.483774676590691	4.466060793318435	-3.563525009769515	2.2799999713897705	9	2	-1	-1
P2	7	10.97778059995317	-2.47881837371945	1.6361984140604884	2.2799999713897705	22	22	61	18
ABa	7	-12.16849279618204	0.18636254050557038	0.6523212538987264	1.7400000095367432	39	2	-1	-1
ABp	8	-4.529015351484253	5.686563445496467	-4.590213361903249	2.2799999713897705	9	9	-1	-1
EMS	8	8.792843404413121	-3.970109241183953	3.207121893994112	1.8600000143051147	18	3	-1	-1
ABa	8	-10.99202803791611	0.48233600197714643	1.3506265740997057	2.1599998474121094	39	39	-1	-1
P2	8	11.273831528206072	-3.0759064951427546	2.752370246155694	1.7999999523162842	61	22	-1	-1
ABp	9	-3.1142833317679237	4.764488285634462	-4.521579584215752	2.700000047683716	9	9	-1	-1
EMS	9	6.865917460811141	-3.6684515677371614	2.3654813143045668	1.7400000095367432	18	18	-1	-1
ABa	9	-11.609159001310108	-0.07423194637660768	1.4916282191887973	2.6399998664855957	39	39	-1	-1
P2	9	14.489675357950306	-2.217969146289651	2.952348985737258	1.6799999475479126	61	61	-1	-1
ABp	10	-1.3350459177408398	5.760661848118409	-5.363691358479397	3.059999942779541	9	9	-1	-1
EMS	10	5.181957090691709	-3.624989486484289	2.6893460864153447	2.2799999713897705	18	18	-1	-1
ABa	10	-13.304336469894574	0.8835655971784272	-0.2045725185253193	3.0	39	39	-1	-1
P2	10	14.719853228383917	-1.94718093100318	2.4081138579373684	2.1599998474121094	61	61	-1	-1
ABp	11	1.2683787623611136	7.218086213083078	-5.9536860644827865	3.4800000190734863	9	9	-1	-1
EMS	11	3.759708982607405	-3.6303854255120624	3.0466710219456683	2.700000047683716	18	18	-1	-1
ABa	11	-14.137273494369772	0.10877921620524245	-0.8460722812486574	3.359999895095825	39	39	-1	-1
P2	11	16.770786332878806	-1.3002653307047283	2.80418634923726	2.6399998664855957	61	61	-1	-1
ABp	12	2.088191149235819	7.522569226317566	-5.896260343454075	3.7200000286102295	9	9	-1	-1
EMS	12	2.995786225119308	-4.5023448335514775	3.444928158668063	2.93999981880188	18	18	-1	-1
ABa	12	-15.602946961623735	-0.6612093753914238	-0.8351752709514897	3.6599998474121094	39	39	-1	-1
P2	12	17.65648527929237	-1.667456718854358	1.7958670451732166	2.819999933242798	61	61	-1	-1
ABp	13	3.095416414758018	9.135620217382149	-6.254678566281732	3.8999998569488525	9	9	-1	-1
EMS	13	1.5791466662675209	-4.964908503730333	4.812285849110834	3.119999885559082	18	18	-1	-1
ABa	13	-18.412767577023015	-0.22094417937054317	-0.1634801691207688	3.8399999141693115	39	39	-1	-1
P2	13	18.381357556810975	-1.4033221741376027	1.2458733304492078	3.119999885559082	61	61	-1	-1
ABp	14	3.469818172766726	6.534788647200907	-6.0949968267613315	3.9599997997283936	9	9	-1	-1
EMS	14	1.435159146789682	-5.508883828991535	5.574557718200361	3.299999952316284	18	18	-1	-1
ABa	14	-16.304037304006055	1.2431338561638403	-0.7477162882000395	3.8999998569488525	39	39	-1	-1
P2	14	18.008439338651442	-2.6358192997569323	0.6415697500316775	3.299999952316284	61	61	-1	-1
ABp	15	1.9279377829896753	5.737587223674122	-5.0974124556098115	3.9599997997283936	9	9	-1	-1
EMS	15	1.5919343693164612	-5.493892311210723	6.522026328711048	3.419999837875366	18	18	-1	-1
ABa	15	-14.116632768401304	1.5065536828337165	-0.6879569527718528	4.079999923706055	39	39	-1	-1
P2	15	17.459425906763745	-1.6763375795605167	-0.1186795510199905	3.359999895095825	61	61	-1	-1
ABp	16	2.1078345732691934	6.118684102614439	-5.08729768624836	4.079999923706055	9	9	-1	-1
EMS	16	1.0522439984779044	-6.637182948031672	6.491682020626692	3.5999999046325684	18	18	-1	-1
ABa	16	-15.382429086790818	0.7130640216933255	-0.983648953813105	4.199999809265137	39	39	-1	-1
P2	16	17.209267677745206	-1.5425278463629464	0.7422593574797708	3.4800000190734863	61	61	-1	-1
ABp	17	2.1418498066549807	4.767368761578351	-5.605071564654964	3.6599998474121094	9	9	-1	-1
EMS	17	0.3229968417591358	-7.058085281994659	6.846984388119159	3.7799999713897705	18	18	-1	-1
ABa	17	-14.5741707329327	0.9325953220108902	-1.8206223047037011	3.6599998474121094	39	39	-1	-1
P2	17	16.930716266292965	-0.3183685679547131	0.4048529143107331	3.5399999618530273	61	61	-1	-1
ABp	18	2.2092934690581765	4.284844079690348	-4.25498963498455	3.119999885559082	9	9	-1	-1
EMS	18	0.41950755569914167	-6.632385158655152	7.144078793647198	3.8399999141693115	18	18	-1	-1
ABa	18	-12.689099543916468	0.2516966508169797	-1.6357346804719934	3.059999942779541	39	39	-1	-1
P2	18	16.603454379270534	1.401451028929138	0.31147133807835514	3.5399999618530273	61	61	-1	-1
ABp	19	1.811109775913188	4.717197873599571	-3.952136642532392	2.2799999713897705	9	9	27	48
EMS	19	2.189658276774344	-6.949034349882756	7.038250762826056	4.079999923706055	18	18	-1	-1
ABa	19	-12.615373463177649	1.3105785882160683	-1.5269528717003062	2.6399998664855957	39	39	10	57
P2	19	15.674667008238872	2.0033369397289618	-0.15230372099634515	3.5399999618530273	61	61	-1	-1
ABar	20	-12.98670757503371	0.6596350527441688	-5.167733467330369	2.2799999713897705	10	2	-1	-1
EMS	20	2.484152102162904	-7.735272190802176	5.738595640158093	4.199999809265137	18	18	-1	-1
ABpl	20	1.7793120127752833	8.06003534924429	-0.5437167001859406	2.0999999046325684	27	9	-1	-1
ABpr	20	4.686493518019338	2.802173036301143	-7.290062316538132	2.3999998569488525	48	9	-1	-1
ABal	20	-14.99954094191817	1.4489592700821485	3.5515307137362653	1.9199999570846558	57	39	-1	-1
P2	20	15.498808162607965	0.7797206748157912	1.157939294779332	3.4800000190734863	61	61	-1	-1
ABar	21	-12.763708858416523	1.0022393443599489	-6.411676319818024	2.6399998664855957	10	10	-1	-1
EMS	21	2.678420701794833	-7.30160552919482	4.421973873907225	2.3999998569488525	18	18	-1	-1
ABpl	21	1.0016913150378814	9.134080508976005	-1.0700559036624013	2.2799999713897705	27	27	-1	-1
ABpr	21	6.570331037003216	2.7352098855045455	-7.920516099987331	2.700000047683716	48	48	-1	-1
ABal	21	-15.547981071157055	-0.007866945231265188	3.1318037111888253	2.0399999618530273	57	57	-1	-1
P2	21	14.277333938868907	-0.8623990293721073	3.1496830645577285	3.4800000190734863	61	61	-1	-1
ABar	22	-12.041640855514176	1.4949577546522441	-7.466686411998257	3.0	10	10	-1	-1
EMS	22	2.0269510721830595	-7.309943376405917	3.4802638503206578	2.2200000286102295	18	18	84	66
ABpl	22	-1.166980033733862	8.883796318893745	0.46429155751648477	2.3999998569488525	27	27	-1	-1
ABpr	22	7.7308668830523946	2.789463844812965	-8.311301198937201	2.819999933242798	48	48	-1	-1
ABal	22	-15.683879199618104	-2.0406791071125174	3.8086391655647587	2.4600000381469727	57	57	-1	-1
P2	22	13.910684637325435	-0.7496914710300022	4.030231348229322	3.419999837875366	61	61	-1	-1
ABar	23	-12.720269997527303	1.9630339322544983	-8.791400379572718	3.179999828338623	10	10	-1	-1
ABpl	23	-2.2310051658430354	9.255242482924832	1.1521710619943946	2.6399998664855957	27	27	-1	-1
ABpr	23	8.097516184595868	2.676756286470861	-9.191849482608795	3.119999885559082	48	48	-1	-1
ABal	23	-16.610199230585064	-2.6666642371073213	4.975546921851869	2.759999990463257	57	57	-1	-1
P2	23	13.952876326462738	0.6288367019362036	3.5613178657815743	3.5399999618530273	61	61	-1	-1
E	23	5.813682729815814	-6.627648801518066	5.4139486271115995	1.6799999475479126	66	18	-1	-1
MS	23	0.17309084193635627	-7.751776180672552	2.2725859702261224	1.8600000143051147	84	18	-1	-1
ABar	24	-13.013516651163943	2.3315381881022623	-9.4025558342117	3.359999895095825	10	10	-1	-1
ABpl	24	-2.6107791049870013	8.89764667352824	1.4486453039713632	2.879999876022339	27	27	-1	-1
ABpr	24	7.251777955352163	2.234751777652408	-8.816937739944496	3.299999952316284	48	48	-1	-1
ABal	24	-18.18047280279582	-2.3735161154234428	4.77478594133459	3.179999828338623	57	57	-1	-1
P2	24	14.610304941578145	1.3754959285409618	1.6612422213871516	3.6599998474121094	61	61	-1	-1
E	24	8.066063587759059	-5.618882615941566	5.193107076848389	1.9199999570846558	66	66	-1	-1
MS	24	-0.35190428671780094	-8.03941179493303	2.5159906736117104	2.0399999618530273	84	84	-1	-1
ABar	25	-11.779254724375944	3.444674084809771	-9.684559124389885	3.5399999618530273	10	10	-1	-1
ABpl	25	-2.0980118784525366	7.101756224433624	2.5621744044776404	2.93999981880188	27	27	-1	-1
ABpr	25	6.366989246138969	1.1849224055112955	-8.593762575281811	3.419999837875366	48	48	-1	-1
ABal	25	-18.994002771334902	-1.1365925093708402	3.476060099407152	3.359999895095825	57	57	-1	-1
P2	25	14.669335780132565	1.5787228433795804	1.4962750186888942	3.7200000286102295	61	61	-1	-1
E	25	9.000796442574794	-5.6786490826733855	5.541248452929951	2.2799999713897705	66	66	-1	-1
MS	25	-1.857538471141619	-8.000204489561614	3.160295245308622	2.3999998569488525	84	84	-1	-1
ABar	26	-8.881012786053445	4.9189458487484465	-9.973723405978973	3.5999999046325684	10	10	-1	-1
ABpl	26	-2.458142393563127	5.340275291333905	3.6676113036603235	3.059999942779541	27	27	-1	-1
ABpr	26	6.825437447870732	0.3418600060433783	-8.246241362751322	3.5399999618530273	48	48	-1	-1
ABal	26	-19.438079163714253	-0.2409603272358829	1.8018023512643428	3.419999837875366	57	57	-1	-1
P2	26	14.371377312744206	0.7911721347620264	1.816094654723957	3.6599998474121094	61	61	-1	-1
E	26	10.956789437713583	-5.072081950892668	5.329901508477121	2.5799999237060547	66	66	-1	-1
MS	26	-4.080852277548053	-8.100745869910606	2.328149271429458	2.700000047683716	84	84	-1	-1
ABar	27	-8.17860170890404	6.619347447418214	-9.111544170377071	3.6599998474121094	10	10	-1	-1
ABpl	27	-2.7595790046708504	2.7827340978537185	5.733747438050337	3.299999952316284	27	27	-1	-1
ABpr	27	6.654627350543094	1.2735858808146125	-8.992639875555277	3.6599998474121094	48	48	-1	-1
ABal	27	-19.3443727243905	0.4133236616791637	1.5938803793361582	3.4800000190734863	57	57	-1	-1
P2	27	15.677134348303577	0.7754658989343348	1.4783790943654653	2.2799999713897705	61	61	-1	-1
E	27	11.380562038676018	-6.366201424437014	5.720377490237539	2.759999990463257	66	66	-1	-1
MS	27	-4.796961294946764	-7.855142900809239	0.5413736956286992	2.879999876022339	84	84	-1	-1
ABar	28	-7.838788486929931	7.786139153782887	-8.774610850954293	3.7200000286102295	10	10	-1	-1
ABpl	28	-3.7696085448093086	1.3982669723646763	5.58714928342177	3.179999828338623	27	27	-1	-1
ABpr	28	7.158071516028416	1.5804677887373617	-8.609015768016311	3.7200000286102295	48	48	-1	-1
ABal	28	-20.297852267758813	0.2637525564977101	2.3777841916353752	3.5999999046325684	57	57	-1	-1
P2	28	14.480352296901163	-0.11519678927228605	2.2224439927699446	1.9799998998641968	61	61	29	47
E	28	10.097589636317833	-6.983677002668904	6.246405647352382	2.879999876022339	66	66	-1	-1
MS	28	-6.316953787003429	-7.672303442779206	-0.21373718204992054	3.059999942779541	84	84	-1	-1
ABar	29	-7.759453856958594	8.387853360030894	-7.655796287270159	3.6599998474121094	10	10	-1	-1
ABpl	29	-3.0369838108254688	-0.8257224947577058	6.077385591889755	3.119999885559082	27	27	-1	-1
C	29	12.95103674379536	2.1704150257751116	0.7374281221240127	1.5	29	3	-1	-1
P3	29	15.71295655437053	-3.606092898008895	2.1164689221439947	1.7999999523162842	47	3	-1	-1
ABpr	29	7.1037524912257135	2.5332958383640602	-9.375023655992099	3.7799999713897705	48	48	-1	-1
ABal	29	-19.390615859895984	-0.31888706063984484	3.4685880616346285	3.6599998474121094	57	57	-1	-1
E	29	8.51981347745867	-7.421798044549144	3.745451395065073	3.0	66	66	-1	-1
MS	29	-5.803512691365858	-7.46961954143565	-1.3515409573548167	3.240000009536743	84	84	-1	-1
ABar	30	-6.538330069490653	8.834483953674049	-5.795721634155118	3.7200000286102295	10	10	-1	-1
ABpl	30	-3.385223358367919	-1.502964539721415	6.951555125086159	3.359999895095825	27	27	-1	-1
C	30	12.268679588246046	4.087893893917991	2.418993901482537	1.7999999523162842	29	29	-1	-1
P3	30	16.059288562777517	-4.313489683086044	2.678290857077859	2.0999999046325684	47	47	-1	-1
ABpr	30	7.466350346401011	3.066905730669152	-8.849777739812971	3.7799999713897705	48	48	-1	-1
ABal	30	-18.776289171118243	0.46626475328945016	2.822570039089313	3.6599998474121094	57	57	-1	-1
E	30	8.288401936992706	-7.078650739438302	3.4743451151840583	3.119999885559082	66	66	-1	-1
MS	30	-5.942451462540427	-5.858252727012447	-2.6459106168449225	3.299999952316284	84	84	-1	-1
ABar	31	-6.8459485324797065	9.150418426854772	-5.080140553181781	3.7200000286102295	10	10	-1	-1
ABpl	31	-3.185683144055025	-2.5257527844842262	7.770632551653326	3.4800000190734863	27	27	-1	-1
C	31	12.543516487881666	4.509339241376042	3.0365281065967094	2.1599998474121094	29	29	-1	-1
P3	31	16.89999154543752	-5.830625378626339	1.6338686580053412	2.5199999809265137	47	47	-1	-1
ABpr	31	7.621891898895438	3.6958327688472785	-8.71765053698319	3.8399999141693115	48	48	-1	-1
ABal	31	-18.567662263853464	0.7562992622381897	2.905363722213977	3.7200000286102295	57	57	-1	-1
E	31	9.077913602298247	-7.06845701103401	3.7694169526742396	3.179999828338623	66	66	-1	-1
MS	31	-5.253825390375055	-6.430526911193892	-2.842624532114323	3.419999837875366	84	84	-1	-1
ABar	32	-6.8459485324797065	9.150418426854772	-5.080140553181781	3.7200000286102295	10	10	-1	-1
ABpl	32	-3.2949950627635367	-2.618671035669	8.489949651512925	3.5399999618530273	27	27	-1	-1
C	32	11.414515033434002	4.135439046500503	4.005008496766016	2.2799999713897705	29	29	-1	-1
P3	32	18.236049302566055	-5.552042329623835	1.0585069811853798	2.700000047683716	47	47	-1	-1
ABpr	32	8.29648309625995	4.070275977217879	-8.713294354545857	3.8999998569488525	48	48	-1	-1
ABal	32	-18.41401474877493	0.1967894057011127	1.7473304081861765	3.7799999713897705	57	57	-1	-1
E	32	9.484847053843565	-7.187275226450768	3.855946654685164	3.179999828338623	66	66	-1	-1
MS	32	-4.350626927160838	-6.170647142358593	-3.072178447252198	3.4800000190734863	84	84	-1	-1
ABar	33	-6.302543649824527	8.64810443780944	-5.32992400704256	2.819999933242798	10	10	-1	-1
ABpl	33	-3.1916286278390955	-3.0678722285522313	7.886266234646465	2.5199999809265137	27	27	-1	-1
C	33	11.795522642610322	3.879099335499782	4.523875662469954	2.4600000381469727	29	29	-1	-1
P3	33	17.916876806560413	-5.321059569360035	0.8796889902394092	2.759999990463257	47	47	-1	-1
ABpr	33	8.182796298351276	3.8205899367868725	-8.1886686019178	3.7799999713897705	48	48	-1	-1
ABal	33	-17.935249253906694	-0.05158376703175885	0.6524814021112078	3.059999942779541	57	57	-1	-1
E	33	9.614139331137004	-7.498954923750035	2.819925774125694	3.240000009536743	66	66	-1	-1
MS	33	-3.933373112631286	-5.590578124461114	-2.906591081002869	3.5399999618530273	84	84	-1	-1
ABar	34	-6.801949870661239	7.498703143913836	-4.393190329444396	2.6399998664855957	10	10	-1	-1
ABpl	34	-2.63542254041541	-3.9029680897522976	6.620071275398049	2.2799999713897705	27	27	106	68
C	34	11.768026195657416	3.3562261850940445	5.2665381563876466	2.759999990463257	29	29	-1	-1
P3	34	17.86973693557413	-4.440047596062644	0.8133888269513871	2.879999876022339	47	47	-1	-1
ABpr	34	7.859572355977457	4.69789014769787	-6.96169239301305	2.4600000381469727	48	48	-1	-1
ABal	34	-17.516761769344786	-0.08545026953159307	1.6334101760414415	2.6399998664855957	57	57	6	69
E	34	10.189415539945252	-7.3216279731434	2.022171173578764	3.299999952316284	66	66	-1	-1
MS	34	-3.9664781088167076	-5.6562835437157695	-3.1739613419976243	3.6599998474121094	84	84	-1	-1
ABala	35	-18.436475949144135	1.6330564596541235	3.1595033585120893	1.9799998998641968	6	2	-1	-1
ABar	35	-6.50118712865662	8.057669986955851	-4.207993588023235	2.5799999237060547	10	10	15	32
C	35	10.306727607603621	2.743005382743611	5.472126513916357	2.700000047683716	29	29	-1	-1
P3	35	18.166124798378583	-4.037848542266863	0.8038942211410058	2.879999876022339	47	47	-1	-1
ABpr	35	8.128463771829008	4.577216051087914	-6.228524504905737	2.6399998664855957	48	48	64	28
E	35	10.278747100068834	-6.824111773474585	1.6195578544190377	3.299999952316284	66	66	-1	-1
ABpla	35	-4.2206412246273874	-1.2460818152256303	7.405524531988862	1.5	68	27	-1	-1
ABalp	35	-16.861901060748377	-2.525802288080209	0.6945068906006104	2.0999999046325684	69	57	-1	-1
MS	35	-3.995208225801965	-5.5652211737241934	-3.2466402557608363	3.6599998474121094	84	84	-1	-1
ABplp	35	-1.436833516331832	-6.042548857452819	7.031870083178703	1.7999999523162842	106	27	-1	-1
ABala	36	-19.206007255864744	1.2182647827657895	2.5477277403220357	1.6200000047683716	6	6	-1	-1
ABara	36	-9.47223140879801	4.303697460653	-7.5389072395950425	2.0999999046325684	15	10	-1	-1
ABprp	36	9.085894195111198	-0.33441258032583	-5.826367342740273	1.7999999523162842	28	6	-1	-1
C	36	8.865509944589046	6.140068917857137	2.769155916429792	2.700000047683716	29	29	-1	-1
ABarp	36	-4.639810810041941	9.426973890112265	-3.42627442114652	1.9199999570846558	32	10	-1	-1
P3	36	18.52186693256945	-2.629337333739033	2.2299179597146326	2.879999876022339	47	47	-1	-1
ABpra	36	6.171250608377427	4.780786375030168	-9.558670953121664	1.7400000095367432	64	48	-1	-1
E	36	11.558901726091195	-6.174254264992812	3.3146653048358212	3.299999952316284	66	66	-1	-1
ABpla	36	-5.597556434406578	0.8977537283563475	6.673285924622073	1.2599999904632568	68	68	-1	-1
ABalp	36	-15.085568487791846	-5.715927145968723	1.9392339131961445	2.0399999618530273	69	69	-1	-1
MS	36	-3.7869182530887415	-6.27447383999454	-2.0381801347305846	3.6599998474121094	84	84	-1	-1
ABplp	36	0.013234471537365206	-4.71119452812588	7.532368200812949	1.6799999475479126	106	106	-1	-1
ABala	37	-19.177277138879486	1.1272024127742126	2.620406654085248	2.0399999618530273	6	6	-1	-1
ABara	37	-10.586861053893264	3.982367048444502	-7.897163385038055	2.3999998569488525	15	15	-1	-1
ABprp	37	9.23391965923765	-0.6329566410374823	-5.2682814266926705	2.0999999046325684	28	28	-1	-1
C	37	8.369581867471698	6.760658108824167	1.9595730956730053	2.700000047683716	29	29	-1	-1
ABarp	37	-4.694466769396197	9.380514764519877	-3.066615871216721	2.1599998474121094	32	32	-1	-1
P3	37	18.952582319251047	-0.579677772883771	1.8539129297529993	2.819999933242798	47	47	-1	-1
ABpra	37	4.380796095885309	4.698948274848384	-10.736624688682916	2.0999999046325684	64	64	-1	-1
E	37	12.464904463921673	-6.142958361733053	3.5901277671541703	3.359999895095825	66	66	-1	-1
ABpla	37	-7.0585315896283864	1.0876181658993422	8.479359829233047	1.4399999380111694	68	68	-1	-1
ABalp	37	-13.52999015776549	-6.864730290213071	1.866245882243478	2.3399999141693115	69	69	-1	-1
MS	37	-2.1401143255229083	-5.737323889854871	-1.2236209679853953	3.5999999046325684	84	84	-1	-1
ABplp	37	0.5091625486547124	-5.3317837190929085	8.341951021569734	1.8600000143051147	106	106	-1	-1
ABala	38	-20.21884107061946	0.06238152285228804	1.8961132082372456	2.3999998569488525	6	6	-1	-1
ABara	38	-10.62434092927885	3.759893839943615	-8.359224993264352	2.5199999809265137	15	15	-1	-1
ABprp	38	9.347269522594772	-1.3825577758255625	-4.6672407414151404	2.4600000381469727	28	28	-1	-1
C	38	7.96859389971045	7.421595768308929	1.7574097106689406	2.759999990463257	29	29	-1	-1
ABarp	38	-4.339385002588876	8.986653557935192	-2.115411241819772	2.2799999713897705	32	32	-1	-1
P3	38	18.97727449158769	0.17177924309750625	0.6062340583790827	2.879999876022339	47	47	-1	-1
ABpra	38	4.038838966678481	5.563112849171765	-11.103755276385238	2.5199999809265137	64	64	-1	-1
E	38	11.937105060651257	-6.2020101104179925	3.3285160930835342	3.359999895095825	66	66	-1	-1
ABpla	38	-8.687836000393563	1.1775393727446017	8.443566051414026	2.0399999618530273	68	68	-1	-1
ABalp	38	-11.839174066661624	-7.783093687688681	0.6416032877382025	2.5799999237060547	69	69	-1	-1
MS	38	-1.383707656402788	-5.792835580705233	-1.195919391489968	3.5999999046325684	84	84	-1	-1
ABplp	38	1.0066612303559657	-5.567021255238165	8.84120881210184	2.2799999713897705	106	106	-1	-1
ABala	39	-21.132022962266365	0.10290169592183845	0.9209430212311316	2.5799999237060547	6	6	-1	-1
ABara	39	-10.78425736097344	2.9741990125192572	-8.686043543325676	2.759999990463257	15	15	-1	-1
ABprp	39	10.707345582956844	-2.3510920612799535	-4.238948413797844	2.6399998664855957	28	28	-1	-1
C	39	8.136936656973381	7.717740934332323	0.8731254081110844	2.93999981880188	29	29	-1	-1
ABarp	39	-4.191022603910874	9.687396672442626	-2.682991763677756	2.3999998569488525	32	32	-1	-1
P3	39	18.79737770130817	-0.2093176358428101	0.5961192890176309	2.879999876022339	47	47	-1	-1
ABpra	39	3.279628022942102	5.847208405597668	-11.63647323033689	2.700000047683716	64	64	-1	-1
E	39	11.138843636945385	-6.52573941731475	2.6440615611302687	3.419999837875366	66	66	-1	-1
ABpla	39	-9.852409791091352	1.9658047994090357	7.513993365226767	2.3999998569488525	68	68	-1	-1
ABalp	39	-11.228325521603246	-8.767932358622017	1.7419017635478373	2.6399998664855957	69	69	-1	-1
MS	39	-1.5548546882819778	-5.860396881153084	-0.8166514663883357	3.6599998474121094	84	84	-1	-1
ABplp	39	2.0909901538820552	-5.539980127859863	9.43711107400632	2.4600000381469727	106	106	-1	-1
ABala	40	-20.684791858999635	0.17417475875608412	-0.7516012760632742	2.819999933242798	6	6	-1	-1
ABara	40	-11.404192598983697	2.646214929741044	-9.050058275692805	2.879999876022339	15	15	-1	-1
ABprp	40	11.115849639086067	-2.0845586218749386	-4.462743742011599	2.759999990463257	28	28	-1	-1
C	40	8.843062245939413	7.772537907135805	1.4551768817678532	2.93999981880188	29	29	-1	-1
ABarp	40	-5.347183570759889	9.789910502380437	-2.0975153174963435	2.5199999809265137	32	32	-1	-1
P3	40	18.627801274012885	0.10847271853111073	0.6650621838945813	2.879999876022339	47	47	-1	-1
ABpra	40	2.3867499227121187	6.286215870076607	-11.32786165096061	2.819999933242798	64	64	-1	-1
E	40	11.057028165189777	-6.095784518093787	2.6207161670721746	3.419999837875366	66	66	-1	-1
ABpla	40	-11.595064065213652	2.8053271410423752	6.8771589021302155	2.3999998569488525	68	68	-1	-1
ABalp	40	-11.359188403480593	-8.841604316144522	3.0882476743319898	2.759999990463257	69	69	-1	-1
MS	40	-1.9773936192120594	-5.180212928006053	-0.39178604046784793	2.5799999237060547	84	84	-1	-1
ABplp	40	2.7440303880777352	-5.146290625826994	10.068496067368208	2.5799999237060547	106	106	-1	-1
ABala	41	-20.906543403864905	-0.5861631179313518	-1.4184690008825642	2.93999981880188	6	6	-1	-1
ABara	41	-11.11812509916348	2.3495267502225885	-9.13861054574159	3.059999942779541	15	15	-1	-1
ABprp	41	11.38227371487291	-0.9773616776902669	-5.3602586692660985	2.879999876022339	28	28	-1	-1
C	41	8.961123923048252	8.178991736813044	1.125242476371339	2.93999981880188	29	29	-1	-1
ABarp	41	-5.874982974030304	9.730858753695498	-2.3591269915669777	2.700000047683716	32	32	-1	-1
P3	41	18.498185563887464	-0.3829328240630513	0.10059751737178815	2.93999981880188	47	47	-1	-1
ABpra	41	1.526976818667558	6.790928753810199	-10.751879810589578	2.819999933242798	64	64	-1	-1
E	41	10.966462935033842	-5.97936519736529	2.2079880785509958	3.4800000190734863	66	66	-1	-1
ABpla	41	-12.033531908360484	3.243791592026251	6.2129339088998545	2.5199999809265137	68	68	-1	-1
ABalp	41	-10.611208059928812	-8.40756634559392	4.327052103446596	2.819999933242798	69	69	-1	-1
MS	41	-1.3574583812018013	-4.852228845227841	-0.027771308100715597	2.1599998474121094	84	84	2	7
ABplp	41	3.2908999127327143	-4.074816065335355	10.79854810014033	2.4600000381469727	106	106	-1	-1
MSa	42	-1.7475526833300021	-5.908711887938669	0.1896452696378499	1.7400000095367432	2	6	-1	-1
ABala	42	-20.063946383789013	-0.9148619187564444	-1.1727306830975004	2.93999981880188	6	6	-1	-1
MSp	42	-0.7443653624564142	-3.4531415109012316	-1.4891307383269363	1.6799999475479126	7	6	-1	-1
ABara	42	-11.099715345162455	1.5595771469167747	-9.144989296216782	3.119999885559082	15	15	-1	-1
ABprp	42	11.093401940436433	-0.4520896325962709	-5.776722776673538	2.93999981880188	28	28	-1	-1
C	42	9.041705724771507	8.362972357989394	0.33324646274852743	3.0	29	29	-1	-1
ABarp	42	-5.780042864674204	9.771207222213231	-1.751707555814257	2.700000047683716	32	32	-1	-1
P3	42	18.33175034575999	0.7055608399544155	-0.4511096482006247	2.93999981880188	47	47	-1	-1
ABpra	42	0.7003087108084175	7.361347056798447	-9.908527709223792	2.879999876022339	64	64	-1	-1
E	42	10.532369971087174	-5.384132957135181	1.7384544325521767	3.419999837875366	66	66	-1	-1
ABpla	42	-12.708460040276549	1.8700612084365646	7.334244164368108	2.700000047683716	68	68	-1	-1
ABalp	42	-10.50066247118795	-8.928583614806461	4.423076411267903	2.93999981880188	69	69	-1	-1
ABplp	42	3.582912896337003	-3.8293848007858045	10.594362147098407	2.5799999237060547	106	106	-1	-1
MSa	43	-1.7279092592966268	-7.312597011641797	0.9986079268435648	1.6799999475479126	2	2	-1	-1
ABala	43	-19.953063860496595	-0.43659201274989834	-2.202372813181781	2.93999981880188	6	6	-1	-1
MSp	43	0.4755382566987379	-2.1963734615351065	-3.1705494778806513	1.6799999475479126	7	7	-1	-1
ABara	43	-10.780542849156816	1.3285943866529744	-8.96617130527081	3.179999828338623	15	15	-1	-1
ABprp	43	11.574971709920934	-0.929046670904683	-6.366555405292283	3.0	28	28	-1	-1
C	43	9.242816543668306	7.725535768048356	0.8419988590910128	3.059999942779541	29	29	-1	-1
ABarp	43	-5.237548219219389	10.685913993458641	-1.2163468702736786	2.700000047683716	32	32	-1	-1
P3	43	18.446670813701015	0.34131135998810785	-0.16039399314777625	2.879999876022339	47	47	-1	-1
ABpra	43	-0.25440450259224456	7.8257114720143095	-9.939965304605481	3.0	64	64	-1	-1
E	43	9.716932463412633	-5.531848181123438	1.8757200587550065	2.879999876022339	66	66	-1	-1
ABpla	43	-12.414876452088356	2.5008441278078863	6.819733181101504	2.759999990463257	68	68	-1	-1
ABalp	43	-11.629326991084058	-8.303196634462912	4.265890363531622	3.059999942779541	69	69	-1	-1
ABplp	43	2.7115857592758537	-3.409623629969135	10.27594491555013	2.6399998664855957	106	106	-1	-1
MSa	44	-3.4684196261862072	-8.504030950696514	0.39197073202655996	1.9799998998641968	2	2	-1	-1
ABala	44	-19.597645159137723	0.16883395588450267	-2.376834621690419	3.059999942779541	6	6	-1	-1
MSp	44	1.0795445824922436	-2.1101088809200483	-3.8956251646643696	1.9199999570846558	7	7	-1	-1
ABara	44	-10.603787268045108	0.9389879559497447	-8.335406475459996	3.240000009536743	15	15	-1	-1
ABprp	44	12.886674229264376	-0.4026334626643697	-6.819904648643915	3.059999942779541	28	28	-1	-1
C	44	9.877696893679786	5.689781697983781	0.21979935435005427	3.0	29	29	-1	-1
ABarp	44	-5.169767622264641	11.202676486789723	-0.9919313785088502	2.700000047683716	32	32	-1	-1
P3	44	18.39324852437911	-0.31908328600159286	1.0146059644629286	2.879999876022339	47	47	-1	-1
ABpra	44	-0.40400057130260036	7.738903877904187	-10.187726190428403	3.059999942779541	64	64	-1	-1
E	44	8.860873871184694	-6.6727399232561275	2.1715741371809036	2.2200000286102295	66	66	-1	-1
ABpla	44	-11.307089026257975	3.8932777915647794	5.352615163951164	2.700000047683716	68	68	-1	-1
ABalp	44	-12.671477727192409	-7.147911524200665	5.9272266041672435	3.059999942779541	69	69	-1	-1
ABplp	44	2.300277428530372	-3.4475732037986084	9.994723866307663	2.700000047683716	106	106	-1	-1
MSa	45	-3.494682403106758	-9.640839621499563	1.9499746336251582	2.2799999713897705	2	2	-1	-1
ABala	45	-20.18695624274683	0.938224397829914	-1.3780099234367567	3.119999885559082	6	6	-1	-1
MSp	45	1.9540129287212045	-1.7591667420931727	-4.1978579935654565	2.2799999713897705	7	7	-1	-1
ABara	45	-11.534145243660678	1.1555222119277953	-8.488856504310014	3.240000009536743	15	15	-1	-1
ABprp	45	13.0940674664968	0.5013365666816836	-7.552452373200156	3.119999885559082	28	28	-1	-1
C	45	8.778996160801286	5.610170787938438	0.9506336280578909	3.059999942779541	29	29	-1	-1
ABarp	45	-5.240352493835648	10.914497859034181	-1.7213632477299017	2.819999933242798	32	32	-1	-1
P3	45	18.325467927424366	-0.8358457793326761	0.7901904726981017	2.879999876022339	47	47	-1	-1
ABpra	45	0.0863189565822298	7.5754824180882405	-10.388176124584064	3.119999885559082	64	64	-1	-1
E	45	9.089481137034399	-6.787303362791429	1.9376640396056959	2.0999999046325684	66	66	76	72
ABpla	45	-10.671548308862953	3.6598961366127196	5.205234768386882	2.759999990463257	68	68	-1	-1
ABalp	45	-12.173642110939603	-6.383861885126835	5.30081795679376	3.059999942779541	69	69	-1	-1
ABplp	45	1.638810868766352	-3.3517130444305123	10.574441725564956	2.819999933242798	106	106	-1	-1
MSa	46	-5.190533740794329	-10.6816164283827	2.505106771722215	2.3999998569488525	2	2	-1	-1
ABala	46	-20.244416476717344	1.1203491378130677	-1.5233677509631807	3.119999885559082	6	6	-1	-1
MSp	46	2.4799182945757265	-2.8885518881234358	-5.226406836352404	2.4600000381469727	7	7	-1	-1
ABara	46	-11.679366433170868	1.225482407063907	-8.541926042901395	3.240000009536743	15	15	-1	-1
ABprp	46	12.82798032526151	0.3934267977160979	-7.780603883851245	3.119999885559082	28	28	-1	-1
C	46	8.537264257351088	5.254430859735043	0.6004696839384729	3.059999942779541	29	29	-1	-1
ABarp	46	-4.879648676076245	10.259670856624071	-2.486277848408357	2.879999876022339	32	32	-1	-1
P3	46	18.31300365720741	0.4962232680411428	0.6809355401801527	2.819999933242798	47	47	-1	-1
ABpra	46	0.3855110940029418	7.749097606308481	-9.892654352938223	3.179999828338623	64	64	-1	-1
ABpla	46	-9.621558051554636	4.235167365133679	4.718425361615704	2.759999990463257	68	68	-1	-1
ABalp	46	-12.557467496451746	-6.09514024387623	7.00308639862145	3.119999885559082	69	69	-1	-1
Ea	46	6.780873715152993	-8.227880328782089	2.8284891700233867	1.7999999523162842	72	66	-1	-1
Ep	46	12.318449604379127	-5.459062646199628	2.721716820881885	1.6200000047683716	76	66	-1	-1
ABplp	46	1.785602662860449	-3.0363215847448513	10.317186233931654	2.879999876022339	106	106	-1	-1
MSa	47	-5.332950655688262	-10.840240098822129	2.9570536105870597	2.5799999237060547	2	2	-1	-1
ABala	47	-20.149476367361245	1.1606976063308012	-0.9159483152104599	3.119999885559082	6	6	-1	-1
MSp	47	2.1591751939861807	-3.042920782681408	-5.094899797073693	2.5799999237060547	7	7	-1	-1
ABara	47	-11.473880735073905	0.7448136063691018	-7.8384822993273655	3.299999952316284	15	15	-1	-1
ABprp	47	12.914170676217282	0.12023968774136717	-7.562567142561608	3.119999885559082	28	28	-1	-1
C	47	8.345813434054982	4.788382267877804	-0.30404415734228696	3.059999942779541	29	29	-1	-1
ABarp	47	-4.998944023217438	10.467152547344146	-2.971684850692748	2.93999981880188	32	32	-1	-1
P3	47	18.438244488132675	0.8308610213890721	1.0507088594714042	2.819999933242798	47	47	-1	-1
ABpra	47	1.6609674079931493	7.439102085650594	-9.992723796835245	3.179999828338623	64	64	-1	-1
ABpla	47	-9.066262201331316	4.817092264224355	4.237374541768646	2.819999933242798	68	68	-1	-1
ABalp	47	-12.893816076426056	-5.688143400703931	7.645988565831576	3.059999942779541	69	69	-1	-1
Ea	47	5.900459885139963	-9.120941911676969	3.246355681917613	1.8600000143051147	72	72	-1	-1
Ep	47	13.351263777718772	-4.707777334770167	3.0566275722668035	1.7999999523162842	76	76	-1	-1
ABplp	47	2.2216031659425766	-2.246914994934101	9.350728411800205	2.759999990463257	106	106	-1	-1
MSa	48	-5.584342554739154	-10.092494845227247	3.002651111405916	2.6399998664855957	2	2	-1	-1
ABala	48	-20.264396835302275	1.5249470862971088	-1.2066639702633088	3.119999885559082	6	6	-1	-1
MSp	48	1.9924030413071552	-2.953714293883028	-4.520940524740519	2.700000047683716	7	7	-1	-1
ABara	48	-11.274003586209457	0.7213125368253759	-8.145071310665784	3.299999952316284	15	15	-1	-1
ABprp	48	13.259269014591919	0.026778423061530443	-7.816086615308649	3.179999828338623	28	28	-1	-1
C	48	8.522245582334701	3.5956905972811457	-1.273764874613736	2.2799999713897705	29	29	-1	-1
ABarp	48	-4.998944023217438	10.467152547344146	-2.971684850692748	3.0	32	32	-1	-1
P3	48	18.385159133362325	1.1697535506184582	1.1000423791765217	2.759999990463257	47	47	-1	-1
ABpra	48	1.7774584805180837	7.460204260506059	-10.012333172007077	3.179999828338623	64	64	-1	-1
ABpla	48	-8.252395298240682	4.579455833390839	4.410433945790498	2.759999990463257	68	68	-1	-1
ABalp	48	-13.30512440717154	-5.726092974533403	7.364767516589108	3.119999885559082	69	69	-1	-1
Ea	48	4.8289186646628135	-9.67696684653566	4.3601938996133445	2.1599998474121094	72	72	-1	-1
Ep	48	14.025854975083286	-4.333334126399568	3.0609837547041363	2.0399999618530273	76	76	-1	-1
ABplp	48	2.4242845894232823	-2.4989999300533667	9.549155777918008	2.819999933242798	106	106	-1	-1
MSa	49	-6.139301470410921	-9.675132569098835	2.3580354933473866	2.700000047683716	2	2	-1	-1
ABala	49	-20.18068732613077	2.283429081791348	0.10684194065236796	3.119999885559082	6	6	-1	-1
MSp	49	2.5401828031625002	-3.2992604936821297	-4.576032631369756	2.759999990463257	7	7	-1	-1
ABara	49	-11.275574190793362	0.33596088200360397	-7.834746280441104	3.299999952316284	15	15	-1	-1
ABprp	49	13.08812198271273	-0.04078287738632147	-7.436818690207016	3.179999828338623	28	28	-1	-1
C	49	8.69966153082995	5.008456581690432	-0.16818093562624314	1.7400000095367432	29	29	-1	-1
ABarp	49	-4.392133422807674	10.324833262383663	-3.1917441600202414	3.0	32	32	-1	-1
P3	49	18.123446871327197	1.2186115708991048	1.0665822157569746	2.759999990463257	47	47	-1	-1
ABpra	49	2.84866276644368	7.016942020145665	-10.00050495179722	3.240000009536743	64	64	-1	-1
ABpla	49	-8.017842548606907	5.007011837923542	4.06089016522215	2.759999990463257	68	68	-1	-1
ABalp	49	-12.834785237871637	-5.484916485865311	7.481021363133317	3.119999885559082	69	69	-1	-1
Ea	49	3.1362085361430534	-9.947040343775253	4.294675977261038	2.2799999713897705	72	72	-1	-1
Ep	49	14.762281285618478	-3.984247868765889	3.405389111899435	2.2200000286102295	76	76	-1	-1
ABplp	49	2.2443877991437637	-2.8800968089936827	9.539041008556556	2.819999933242798	106	106	-1	-1
MSa	50	-6.57933991814166	-9.622019772936731	2.0041355303417077	2.759999990463257	2	2	-1	-1
ABala	50	-19.06886195565178	2.833343359575386	-0.03991829136084313	3.059999942779541	6	6	-1	-1
MSp	50	2.588893278732685	-3.794920812157748	-4.820057498306416	2.819999933242798	7	7	-1	-1
ABara	50	-11.183438356053522	0.6048932160968783	-7.732343222144606	3.299999952316284	15	15	-1	-1
ABprp	50	13.203042450653758	-0.4050323573526291	-7.146103035154168	3.179999828338623	28	28	-1	-1
C	50	7.629690914936706	4.837783301653514	0.6353322518448055	2.0399999618530273	29	29	56	95
ABarp	50	-3.6916163830741615	10.836797966338228	-3.6197254412759206	3.0	32	32	-1	-1
P3	50	18.154981262928715	0.8989653353319871	1.6442775069764108	2.759999990463257	47	47	-1	-1
ABpra	50	3.387692769898696	6.357860241854098	-10.444979752889541	3.179999828338623	64	64	-1	-1
ABpla	50	-8.026592307007236	4.693476259431079	3.6715074707590656	2.819999933242798	68	68	-1	-1
ABalp	50	-13.108961770123715	-4.103989418210845	7.338306267195823	3.059999942779541	69	69	-1	-1
Ea	50	1.808577104582861	-10.715173054178722	3.658934801461819	2.4600000381469727	72	72	-1	-1
Ep	50	14.644219608509639	-4.390701698443127	3.7353235172959494	2.3399999141693115	76	76	-1	-1
ABplp	50	1.3914704160836369	-3.2502852414828265	9.21424502653309	2.819999933242798	106	106	-1	-1
MSa	51	-5.109951939071076	-10.497635807206349	1.713110758099405	2.879999876022339	2	2	-1	-1
ABala	51	-18.802774814416487	2.941253128540972	0.1882332192902456	3.119999885559082	6	6	-1	-1
MSp	51	2.7990907905813667	-3.1195346483872357	-5.047588845406433	2.879999876022339	7	7	-1	-1
ABara	51	-10.655638952783104	0.6639449647818174	-7.470731548073972	3.359999895095825	15	15	-1	-1
ABprp	51	12.73773852793756	1.3129313583380253	-6.592846425290159	3.059999942779541	28	28	-1	-1
ABarp	51	-4.876507466908434	11.030374166267615	-3.1069279088577195	3.119999885559082	32	32	-1	-1
P3	51	18.40356888736335	0.3798039473126442	1.0936636287013313	2.700000047683716	47	47	-1	-1
Ca	51	4.805511991904577	5.421680650333011	-0.0923880957000045	1.3199999332427979	56	29	-1	-1
ABpra	51	2.6009853792094124	6.119082647874265	-10.2350352129235	3.240000009536743	64	64	-1	-1
ABpla	51	-8.264286265808822	3.495216945254829	4.641701311776776	2.879999876022339	68	68	-1	-1
ABalp	51	-12.844768666304317	-5.184516543960461	6.276297260989328	3.179999828338623	69	69	-1	-1
Ea	51	2.9950387930010387	-10.523397599286337	2.8358122388189364	2.5199999809265137	72	72	-1	-1
Ep	51	15.219158882766333	-5.2126619230555775	4.063235354654607	2.3999998569488525	76	76	-1	-1
Cp	51	10.145914440428232	3.570533250935653	3.2043001182685398	1.3199999332427979	95	29	-1	-1
ABplp	51	1.1584882710337683	-3.2924895911937577	9.253463776876757	2.819999933242798	106	106	-1	-1
MSa	52	-4.6727177659565955	-10.322164737792912	1.5619943436488608	2.93999981880188	2	2	-1	-1
ABala	52	-18.841825294385977	2.333428265218312	0.03649664128863095	3.179999828338623	6	6	-1	-1
MSp	52	2.8624965083359513	-2.7595399443023845	-5.017864700873148	2.879999876022339	7	7	-1	-1
ABara	52	-10.74620418293904	0.7803642855103159	-7.88345963659515	3.359999895095825	15	15	-1	-1
ABprp	52	11.578773286472288	1.6440290538513778	-6.512386356564971	3.179999828338623	28	28	-1	-1
ABarp	52	-5.69351557916688	10.497307287457586	-2.659337252430208	3.059999942779541	32	32	-1	-1
P3	52	18.45227936293353	-0.11585637116297387	0.8496387617646716	2.759999990463257	47	47	-1	-1
Ca	52	5.157789484095639	5.256403309323866	0.3538001562407205	1.3799999952316284	56	56	-1	-1
ABpra	52	2.3523977547747794	6.638244035893608	-9.68442133464842	3.240000009536743	64	64	-1	-1
ABpla	52	-7.762412704907405	3.4167471983558046	5.335650449540424	2.93999981880188	68	68	-1	-1
ABalp	52	-12.679567118209198	-5.659074687580614	6.012663018880836	3.299999952316284	69	69	-1	-1
Ea	52	3.53563940103996	-10.79712772275613	2.081012407501934	2.6399998664855957	72	72	-1	-1
Ep	52	15.20603424516584	-5.682965290794274	3.47916131295998	2.5199999809265137	76	76	-1	-1
Cp	52	11.057525727491225	3.14466142304433	4.489795335499336	1.4399999380111694	95	95	-1	-1
ABplp	52	1.9320710241225585	-3.52401536495262	8.459445195216087	2.819999933242798	106	106	-1	-1
MSa	53	-3.8026242989277983	-10.127990388212268	1.0650701675162315	2.93999981880188	2	2	-1	-1
ABala	53	-18.6463230247217	2.153159406428355	-0.4647837172813315	2.700000047683716	6	6	-1	-1
MSp	53	2.9649527060600276	-1.7917203768948733	-4.836403978338248	2.879999876022339	7	7	-1	-1
ABara	53	-10.513222037889173	0.8225686352212462	-7.922678386938816	3.359999895095825	15	15	-1	-1
ABprp	53	11.525687931701938	1.9829215830807638	-6.463052836859853	3.179999828338623	28	28	-1	-1
ABarp	53	-6.228831070805271	9.51078443988287	-2.494990213283021	2.93999981880188	32	32	-1	-1
P3	53	18.27832805643808	0.045166193964714774	0.7238903094100798	2.819999933242798	47	47	-1	-1
Ca	53	4.388581610207013	5.644696872328961	1.3425100851329312	1.6200000047683716	56	56	-1	-1
ABpra	53	1.804617992919435	6.983790235692709	-9.629329228019182	3.299999952316284	64	64	-1	-1
ABpla	53	-8.494801070793985	2.225141554749272	6.311602877482253	2.819999933242798	68	68	-1	-1
ABalp	53	-13.138675687324499	-6.618384703225212	5.19032269717367	3.119999885559082	69	69	-1	-1
Ea	53	4.323917396313149	-10.172998473954525	1.56074283731121	2.700000047683716	72	72	-1	-1
Ep	53	15.158557439628009	-5.801240492715971	4.538527587577545	2.5799999237060547	76	76	-1	-1
Cp	53	11.708995357102998	3.1529992702554255	5.431505359085904	1.7400000095367432	95	95	-1	-1
ABplp	53	2.3546099550526396	-4.204199318099651	8.034579769295599	2.759999990463257	106	106	-1	-1
MSa	54	-3.690171171051477	-9.264368827383949	-0.2748969927927307	2.93999981880188	2	2	-1	-1
ABala	54	-19.29309434230132	3.10467458835692	0.38868315344590676	2.0999999046325684	6	6	-1	-1
MSp	54	3.0901935369852906	-1.4570826235469436	-4.466630659046998	2.879999876022339	7	7	-1	-1
ABara	54	-10.331754643025747	1.5890171689833354	-8.222888647802046	2.3399999141693115	15	15	-1	-1
ABprp	54	11.41357173837717	2.118587197471531	-6.248752114456478	3.0	28	28	-1	-1
ABarp	54	-5.557381082608569	9.114524338609925	-1.8699839703963255	2.0999999046325684	32	32	-1	-1
P3	54	18.186192221698242	-0.2237661401285595	0.6214872511135828	2.879999876022339	47	47	-1	-1
Ca	54	3.768646372196756	5.316712789550747	0.9784953527657994	1.8600000143051147	56	56	-1	-1
ABpra	54	2.5079393072692056	7.267171074071732	-9.552294131818638	3.240000009536743	64	64	-1	-1
ABpla	54	-8.940785002308795	1.73613490684337	6.073336597469712	1.8600000143051147	68	68	-1	-1
ABalp	54	-12.562165808483899	-7.054993273015891	5.2079095043076435	2.1599998474121094	69	69	-1	-1
Ea	54	5.401067166022815	-10.074141270246914	1.4569373745279268	2.700000047683716	72	72	-1	-1
Ep	54	14.870919335223885	-5.889903968019289	4.93740488785101	2.5799999237060547	76	76	-1	-1
Cp	54	13.136852014419821	2.701227478132118	6.084213178468027	2.0999999046325684	95	95	-1	-1
ABplp	54	1.9333046941549112	-4.137950885349932	9.274786602896993	1.7999999523162842	106	106	-1	-1
MSa	55	-3.5477542561575435	-9.105745156944518	-0.7268438316575754	3.0	2	2	-1	-1
ABala	55	-19.467045648796766	3.2656971534846084	0.26293470109131545	1.9799998998641968	6	6	78	96
MSp	55	3.640777573456894	-2.031212688921586	-4.016706388220011	2.879999876022339	7	7	-1	-1
ABara	55	-10.974811448788744	0.8949277250456178	-7.649549539019943	2.1599998474121094	15	15	67	104
ABprp	55	11.213694589512722	2.1420882670152555	-5.942163103118057	2.5199999809265137	28	28	-1	-1
ABarp	55	-6.210421316804249	8.720834836577056	-2.5013689637582126	1.7400000095367432	32	32	44	101
P3	55	18.10280614535873	-0.1791628957293694	0.9084668872801701	2.819999933242798	47	47	-1	-1
Ca	55	3.8348563645675995	5.448123628060058	1.513235874755308	1.9199999570846558	56	56	-1	-1
ABpra	55	2.0778842879711483	7.019883928328986	-8.701469992680329	2.3999998569488525	64	64	-1	-1
ABpla	55	-8.364275123468193	1.2995263370526913	6.0909234046036875	1.5	68	68	109	59
ABalp	55	-12.5362399661149	-6.917471777431928	4.775572040614633	2.0399999618530273	69	69	0	40
Ea	55	6.892329541094223	-10.16591835828537	2.1393693384433354	2.700000047683716	72	72	-1	-1
Ep	55	14.835010064422205	-5.727025521698402	4.165018249400032	2.6399998664855957	76	76	-1	-1
Cp	55	12.675262603520247	2.7735865679564893	6.357342026386901	2.0999999046325684	95	95	-1	-1
ABplp	55	1.979210895108838	-4.40502733825001	8.52574535850411	1.7400000095367432	106	106	11	83
ABalpa	56	-15.416968885917179	-7.568470449060019	3.1173497261420398	1.8600000143051147	0	8	-1	-1
MSa	56	-4.499663194941947	-8.8699646073042	-0.25326504958303975	2.93999981880188	2	2	-1	-1
MSp	56	2.8756211459364445	-2.289236576563688	-4.433790659178522	2.93999981880188	7	7	-1	-1
ABplpa	56	-0.9215118849979336	-4.847629996719718	9.910378809719239	1.3799999952316284	11	9	-1	-1
ABprp	56	11.596272803272944	2.2711002108363063	-5.733620967638801	2.3999998569488525	28	28	94	8
ABalpp	56	-10.212377501119848	-7.233749659716286	7.225170205158966	1.5	40	8	-1	-1
ABarpp	56	-3.838745111719812	9.52211933143348	-2.2368035117370306	1.4399999380111694	44	32	-1	-1
P3	56	17.753332927783926	-0.24246942029576535	0.9672950127956687	2.819999933242798	47	47	-1	-1
Ca	56	4.017557429463376	5.600636641424833	2.0283670215729837	1.9199999570846558	56	56	-1	-1
ABplap	56	-5.296456757850407	2.456007746617447	5.732816228137647	1.1399999856948853	59	4	-1	-1
ABpra	56	2.0004436954157057	7.606606616796181	-8.53012403950688	2.2799999713897705	64	64	90	1
ABarap	56	-8.679328664507834	1.8652013232975801	-9.12444871113226	1.7400000095367432	67	15	-1	-1
Ea	56	6.140297751174267	-9.953638878188777	2.3063591091794495	2.700000047683716	72	72	-1	-1
Ep	56	14.22819946401244	-5.584706236737919	4.385077558727526	2.6399998664855957	76	76	-1	-1
ABalap	56	-17.989804646806654	4.316839393323856	-1.5797152222743958	1.6200000047683716	78	6	-1	-1
ABplpp	56	4.977678059187969	-4.1506600768381094	8.253547720497924	1.1999999284744263	83	9	-1	-1
Cp	56	11.917622264367774	3.4430337792041654	5.514299042210569	2.2200000286102295	95	95	-1	-1
ABalaa	56	-21.26940463057659	1.9034182298411566	2.042400316504195	1.4399999380111694	96	6	-1	-1
ABarpa	56	-7.633903094920907	9.329374417946596	-2.959385435908793	1.3199999332427979	101	32	-1	-1
ABaraa	56	-12.404238710689475	0.9613478623471523	-7.991932328177384	1.7400000095367432	104	15	-1	-1
ABplaa	56	-11.032912494005895	2.5123507239103144	5.495330259888659	1.1999999284744263	109	68	-1	-1
ABalpa	57	-15.455682431335118	-7.177008137163593	1.839946710234838	2.0399999618530273	0	0	-1	-1
ABprap	57	4.287163219576726	8.067142701230022	-7.668253921094432	1.7400000095367432	1	5	-1	-1
MSa	57	-6.18485723509373	-8.212567005654014	-0.7447416851531674	3.0	2	2	-1	-1
MSp	57	2.2357055493412585	-2.2126227108578607	-4.481101610845782	2.93999981880188	7	7	-1	-1
ABprpp	57	14.536032561629643	3.1253257973030166	-4.240365855864466	1.6799999475479126	8	12	-1	-1
ABplpa	57	-1.6132791663311163	-5.046059122181817	10.727742785438002	1.5	11	11	-1	-1
ABalpp	57	-10.408790007984496	-5.636460040635586	8.511594703130287	1.6200000047683716	40	40	-1	-1
ABarpp	57	-2.0136149984583653	10.055014505691693	-1.1018045454057077	1.3199999332427979	44	44	-1	-1
P3	57	17.62775516230711	-1.5763943488627812	1.7231881314100046	2.819999933242798	47	47	-1	-1
Ca	57	5.703088404166713	5.942526214993734	1.3941772192375237	2.1599998474121094	56	56	-1	-1
ABplap	57	-3.8323538951803524	2.84064468339234	6.032244248065162	1.2599999904632568	59	59	-1	-1
ABarap	57	-7.745829479724452	2.419370376963075	-9.591648742731604	1.7999999523162842	67	67	-1	-1
Ea	57	3.8754526230140693	-9.630336016391457	2.41794572692471	2.700000047683716	72	72	-1	-1
Ep	57	13.041414342762272	-6.579566931523733	3.607714574288144	2.700000047683716	76	76	-1	-1
ABalap	57	-18.232446787457217	5.3781202254112035	-1.1447350269924552	1.6799999475479126	78	78	-1	-1
ABplpp	57	6.306880095332067	-2.9971757116128686	8.578963866072462	1.3799999952316284	83	83	-1	-1
ABpraa	57	0.2630745376939373	7.18587598738501	-9.757411294773249	1.7999999523162842	90	64	-1	-1
ABprpa	57	10.353274619804182	1.0406306709619906	-8.567152356911553	1.8600000143051147	94	28	-1	-1
Cp	57	11.96633273993796	2.9473734607285476	5.270274175273909	2.1599998474121094	95	95	-1	-1
ABalaa	57	-21.634820262087707	1.4021902677859486	3.7382900078566945	1.5	96	96	-1	-1
ABarpa	57	-9.076131561590142	9.728576427402862	-2.285356719678597	1.3199999332427979	101	101	-1	-1
ABaraa	57	-13.38710873842658	-0.89953328795524	-7.7555265388180565	1.7400000095367432	104	104	-1	-1
ABplaa	57	-11.7577847715245	2.2482161791935584	6.045323974612668	1.1999999284744263	109	109	-1	-1
ABalpa	58	-16.102777181746728	-7.028578195128457	1.0929280338798124	2.0999999046325684	0	0	-1	-1
ABprap	58	6.697552970079102	8.476964884190021	-6.126285453166049	1.6200000047683716	1	1	-1	-1
MSa	58	-6.843182585689939	-7.346003536642372	-0.7856738863452373	2.93999981880188	2	2	-1	-1
MSp	58	0.7559972072864392	-2.03589390990248	-4.269134502841882	2.93999981880188	7	7	-1	-1
ABprpp	58	15.066636239516317	2.955793680412415	-3.473737804337607	1.7400000095367432	8	8	-1	-1
ABplpa	58	-1.0008600166888342	-5.645546138293383	11.517716231022955	1.7400000095367432	11	11	-1	-1
ABalpp	58	-9.940021443268499	-5.780635206789266	8.938173579899178	1.8600000143051147	40	40	-1	-1
ABarpp	58	-0.3914897415096133	10.036909375175743	-1.7657184922744524	1.6200000047683716	44	44	-1	-1
P3	58	16.813227891832934	-3.1411303331417804	1.0753096182114754	2.879999876022339	47	47	-1	-1
Ca	58	6.5556688526752875	5.3134274722637915	2.8446396391665774	2.2200000286102295	56	56	-1	-1
ABplap	58	-2.8226477878738825	3.422026568987954	4.578356855611464	1.4399999380111694	59	59	-1	-1
ABarap	58	-7.797344229910896	3.143614561014234	-9.852640253251167	1.9199999570846558	67	67	-1	-1
Ea	58	2.061876542769211	-10.078279477732746	2.1773458325126955	2.700000047683716	72	72	-1	-1
Ep	58	11.201588987316429	-7.968117128342414	2.1989665964868768	2.759999990463257	76	76	-1	-1
ABalap	58	-17.439793912983863	6.159017263459042	-1.4703132499516374	1.9799998998641968	78	78	-1	-1
ABplpp	58	7.220061986978966	-3.0376958846824182	9.554134053078576	1.559999942779541	83	83	-1	-1
ABpraa	58	0.6672037146229961	7.295641637543795	-10.175897970218546	1.9199999570846558	90	90	-1	-1
ABprpa	58	9.81392118351718	0.896627209360128	-9.723163102901497	2.1599998474121094	94	94	-1	-1
Cp	58	12.952580344940138	2.16336280994557	5.879407061875034	2.2799999713897705	95	95	-1	-1
ABalaa	58	-21.544255031931772	1.28577094705745	4.151018096377873	1.7999999523162842	96	96	-1	-1
ABarpa	58	-8.949320126080972	10.448565835572564	-2.225908430612027	1.4399999380111694	101	101	-1	-1
ABaraa	58	-13.592594436523546	-0.4188644872604339	-8.458970282392084	1.9799998998641968	104	104	-1	-1
ABplaa	58	-11.863955481065199	2.92600123765233	6.1439910140229035	1.3799999952316284	109	109	-1	-1
ABalpa	59	-16.436644919936764	-7.653250457425126	0.6403610314638963	2.1599998474121094	0	0	-1	-1
ABprap	59	7.484260360768385	8.715742478169854	-6.336229993132091	1.7999999523162842	1	1	-1	-1
MSa	59	-7.04743461375455	-7.479270256344879	-0.673776222238359	3.0	2	2	-1	-1
MSp	59	0.03269553435174022	-1.9146767997974625	-4.029465818342556	2.93999981880188	7	7	-1	-1
ABprpp	59	15.258087062812425	3.421842272269655	-2.5692239630568476	1.7999999523162842	8	8	-1	-1
ABplpa	59	-0.5695713273584242	-6.012194512947949	11.482233499565552	1.7999999523162842	11	11	-1	-1
ABalpp	59	-8.937507991498016	-5.323639180190002	9.510730447745567	1.9799998998641968	40	40	-1	-1
ABarpp	59	0.45705276235034864	10.250330018418653	-1.6356138574825279	1.6200000047683716	44	44	-1	-1
P3	59	16.63770598075358	-3.3654594228358645	1.2598861960815662	2.3399999141693115	47	47	-1	-1
Ca	59	6.472282776335775	5.358030716662981	3.131619275333164	2.1599998474121094	56	56	-1	-1
ABplap	59	-2.924443618214417	4.256579416692958	4.8717152422532415	1.6200000047683716	59	59	-1	-1
ABarap	59	-7.846054705481082	3.6392748794898524	-9.608615386314508	2.1599998474121094	67	67	-1	-1
Ea	59	1.980061071013604	-9.648324578511783	2.1540004384546	2.759999990463257	72	72	-1	-1
Ep	59	10.305583179638198	-8.103611038181363	0.40207625132466696	2.819999933242798	76	76	-1	-1
ABalap	59	-17.704310449635248	6.43645914931523	-2.008789790827407	2.1599998474121094	78	78	-1	-1
ABplpp	59	8.174775200379628	-3.502060299898279	9.585571648460263	1.8600000143051147	83	83	-1	-1
ABpraa	59	0.835546471885927	7.591786803567187	-11.060182272776403	2.1599998474121094	90	90	-1	-1
ABprpa	59	9.576564159267146	0.6976550704029654	-9.878635699789372	2.2799999713897705	94	94	-1	-1
Cp	59	12.887604022601646	1.4180164510389455	6.160007947566429	2.2799999713897705	95	95	-1	-1
ABalaa	59	-22.052074076617263	0.8221212498884694	3.5727026416073664	2.0399999618530273	96	96	-1	-1
ABarpa	59	-9.648266561230578	10.321952786439773	-2.108252179581029	1.7999999523162842	101	101	-1	-1
ABaraa	59	-13.83309266994139	-1.388539935861142	-7.993792818830597	2.2200000286102295	104	104	-1	-1
ABplaa	59	-12.554152157814476	3.112923767012003	6.651029959516984	1.559999942779541	109	109	-1	-1
ABalpa	60	-16.500050637691352	-8.013245161509976	0.6106368869306125	2.3399999141693115	0	0	-1	-1
ABprap	60	8.33998201844477	8.857347045083458	-5.506417633652401	2.0999999046325684	1	1	-1	-1
MSa	60	-7.533379262439217	-7.159081007282699	-0.2786349408511559	3.0	2	2	-1	-1
MSp	60	-0.026335304202679793	-2.117903714636082	-3.864498615644298	2.93999981880188	7	7	-1	-1
ABprpp	60	16.35273634932275	4.147770632962194	-1.8942640369139627	1.9799998998641968	8	8	-1	-1
ABplpa	60	-1.1476518107829317	-5.9609375979790435	11.774971722656257	1.9799998998641968	11	11	-1	-1
ABalpp	60	-8.70700668823242	-4.249765725010101	10.56698086702794	2.0999999046325684	40	40	-1	-1
ABarpp	60	1.281240028425218	10.711580820899375	-1.3834967892222743	2.0399999618530273	44	44	-1	-1
P3	60	15.758862755324454	-3.873169350908973	1.367427677751111	2.2799999713897705	47	47	17	103
Ca	60	6.79302587692532	5.512399611220953	3.000112236054453	2.2200000286102295	56	56	-1	-1
ABplap	60	-3.128695646279029	4.12331269699045	4.98361290636012	1.8600000143051147	59	59	-1	-1
ABarap	60	-6.146165423144899	3.8375323004001354	-8.843389739274437	2.2799999713897705	67	67	-1	-1
Ea	60	1.0568822492144578	-9.50360639886304	2.700258134292347	2.759999990463257	72	72	-1	-1
Ep	60	9.293409732267023	-7.457121882982351	0.22528082841655372	2.879999876022339	76	76	-1	-1
ABalap	60	-18.111567334012552	5.752192124838557	-3.6958050399205975	2.3999998569488525	78	78	-1	-1
ABplpp	60	8.055142918686881	-4.29386578439729	10.225831084081461	2.0999999046325684	83	83	-1	-1
ABpraa	60	1.4136269553104341	7.5405298885982806	-11.352920495867108	2.2799999713897705	90	90	-1	-1
ABprpa	60	9.86420226367127	0.7863185457062825	-10.27751300006284	2.3999998569488525	94	94	-1	-1
Cp	60	12.30077378077681	1.1557377875153874	6.063363476194052	2.2799999713897705	95	95	-1	-1
ABalaa	60	-21.85971301612079	-0.12885091854503283	3.6920723434867675	2.2200000286102295	96	96	-1	-1
ABarpa	60	-10.201991806869993	10.125379542170872	-1.9375263899586534	2.0399999618530273	101	101	-1	-1
ABaraa	60	-13.276563149685717	-1.42055055716778	-7.65950223099675	2.3999998569488525	104	104	-1	-1
ABplaa	60	-13.16657130745676	3.7124107831235675	5.861056513932032	1.7999999523162842	109	109	-1	-1
ABalpa	61	-16.971300044191615	-6.837400889887327	1.2795271797877596	2.3999998569488525	0	0	-1	-1
ABprap	61	8.946792618854534	8.715027760122975	-5.726476942979895	2.2200000286102295	1	1	-1	-1
MSa	61	-7.271667000404091	-7.207939027563346	-0.24517477743160887	3.059999942779541	2	2	-1	-1
MSp	61	-0.14282637672761414	-2.139005889491547	-3.8448892404724653	3.0	7	7	-1	-1
ABprpp	61	16.50109874800075	4.848513747469628	-2.4618445587719466	2.0999999046325684	8	8	-1	-1
ABplpa	61	-0.8859395487478056	-6.009795618259691	11.808431886075805	2.1599998474121094	11	11	-1	-1
D	61	18.08777396862278	-2.0341050935089253	1.7603843137158128	1.7999999523162842	17	7	-1	-1
ABalpp	61	-8.351587986873545	-3.6443397563757003	10.392519058519301	2.1599998474121094	40	40	-1	-1
ABarpp	61	1.6881734799705355	10.592762605482616	-1.2969670872113488	2.0399999618530273	44	44	-1	-1
Ca	61	6.11282613032829	5.595124134001435	1.9857232987046736	2.3399999141693115	56	56	-1	-1
ABplap	61	-2.9375682558149108	3.7862760489542615	4.287641200558616	2.0399999618530273	59	59	-1	-1
ABarap	61	-5.946288274280452	3.8140312308564104	-9.149978750612856	2.3999998569488525	67	67	-1	-1
Ea	61	1.2367790394939768	-9.122509519922723	2.7103729036537993	2.819999933242798	72	72	-1	-1
Ep	61	9.240324377496673	-7.118229353752966	0.27461434812167207	2.819999933242798	76	76	-1	-1
ABalap	61	-17.970721023702527	5.525464140456215	-3.8374268485607597	2.4600000381469727	78	78	-1	-1
ABplpp	61	7.991737200932298	-4.653860488482141	10.196106939548176	2.2200000286102295	83	83	-1	-1
ABpraa	61	0.7006456453599701	8.360634232017535	-11.03419414712938	2.2799999713897705	90	90	-1	-1
ABprpa	61	8.820157490147025	0.7531667612533273	-9.9063372762848	2.4600000381469727	94	94	-1	-1
Cp	61	12.534989595859031	0.5840066168290039	6.839486133531291	2.3399999141693115	95	95	-1	-1
ABalaa	61	-21.738847064395692	0.049019045556664365	3.8671543155464763	2.2799999713897705	96	96	-1	-1
ABarpa	61	-10.114230851330316	10.237544087017913	-2.029814678893698	2.1599998474121094	101	101	-1	-1
P4	61	15.436225617319016	-5.215975140182147	0.20877420017224013	1.8600000143051147	103	47	-1	-1
ABaraa	61	-13.627606971844425	-1.8692087365559482	-7.29034907525657	2.4600000381469727	104	104	-1	-1
ABplaa	61	-13.378002489337794	3.650960139750369	5.273246453351144	1.9199999570846558	109	109	-1	-1
ABalpa	62	-17.41290909650626	-7.169639748546997	1.2359522470067619	2.4600000381469727	0	0	-1	-1
ABprap	62	9.344976311999524	8.282673966213753	-6.029329935432054	2.3399999141693115	1	1	-1	-1
MSa	62	-7.215777371017482	-7.7754154223682725	0.21050808031949675	3.0	2	2	-1	-1
MSp	62	-0.48792471510225277	-2.045544624811711	-3.5913697677254244	2.93999981880188	7	7	-1	-1
ABprpp	62	15.725621957496069	3.891602626513289	-2.9579864939688605	2.2200000286102295	8	8	-1	-1
ABplpa	62	-0.8859395487478056	-6.009795618259691	11.808431886075805	2.1599998474121094	11	11	-1	-1
D	62	18.368556352042468	-1.07054030198287	2.2622848358368457	1.7400000095367432	17	17	-1	-1
ABalpp	62	-8.841907514758377	-3.4809182965597523	10.592968992674965	2.2200000286102295	40	40	-1	-1
ABarpp	62	1.6063580082149285	11.022717504703579	-1.3203124812694433	2.1599998474121094	44	44	-1	-1
Ca	62	6.784613053076543	6.198151207947576	1.4850631036857829	2.3999998569488525	56	56	-1	-1
ABplap	62	-3.0656133613564327	3.6802221611818724	3.41285150381114	1.9799998998641968	59	59	-1	-1
ABarap	62	-5.722055887630912	3.5427000020748767	-9.578580195419606	2.4600000381469727	67	67	-1	-1
Ea	62	0.8517199839494813	-8.219852358274805	3.5972999378005843	2.759999990463257	72	72	-1	-1
Ep	62	8.183478399203922	-6.818599266051187	1.6622015772873473	2.819999933242798	76	76	-1	-1
ABalap	62	-17.418566382647015	5.336685729903345	-3.6978276079584544	2.5199999809265137	78	78	-1	-1
ABplpp	62	8.486431608017293	-4.660514159051858	10.190348352624056	2.2200000286102295	83	83	-1	-1
ABpraa	62	0.04603480658038525	7.581593075162893	-11.355254110266584	2.3999998569488525	90	90	-1	-1
ABprpa	62	8.410082829433897	0.10128166702653996	-9.372216917846362	2.4600000381469727	94	94	-1	-1
Cp	62	12.480333636504778	0.5375474912366172	7.199144683461092	2.3399999141693115	95	95	-1	-1
ABalaa	62	-21.80068217756637	0.07437599629358616	3.52710514078851	2.3399999141693115	96	96	-1	-1
ABarpa	62	-10.403102625766794	10.76281613211191	-2.446278786301139	2.2200000286102295	101	101	-1	-1
P4	62	13.978978475633395	-6.475513393179778	-0.9914316421497724	1.9799998998641968	103	103	-1	-1
ABaraa	62	-13.424925548363719	-2.1212936716752138	-7.0919217091387665	2.5799999237060547	104	104	-1	-1
ABplaa	62	-13.987617364363818	4.021863290286392	4.988289385222415	2.0399999618530273	109	109	-1	-1
ABalpa	63	-17.483170535245282	-6.654733136409111	2.107005924867976	2.5199999809265137	0	0	-1	-1
ABprap	63	9.021428936793718	8.35688893723132	-6.402839273609566	2.3999998569488525	1	1	-1	-1
MSa	63	-7.602407031145884	-7.258109915542127	1.407760144690963	2.0399999618530273	2	2	-1	-1
MSp	63	-0.8948581666475701	-1.9267264093949528	-3.67789946973635	2.2799999713897705	7	7	-1	-1
ABprpp	63	15.724051352912163	3.5062509716915162	-2.6476614637441784	2.2799999713897705	8	8	-1	-1
ABplpa	63	-1.0111803796730687	-6.34443337160762	11.438658566784554	2.2200000286102295	11	11	-1	-1
D	63	19.104982662577658	-0.7214540443491912	2.6066901930321444	1.8600000143051147	17	17	-1	-1
ABalpp	63	-9.013054546637566	-3.548479597007604	10.972236917776597	2.2799999713897705	40	40	-1	-1
ABarpp	63	2.193188250039765	11.284996168227137	-1.2236680098970645	2.2799999713897705	44	44	-1	-1
Ca	63	6.7933628114768725	6.51168678644004	1.8744457981488667	2.3399999141693115	56	56	-1	-1
ABplap	63	-2.89571350122916	4.16551704670138	4.944394156016454	2.2200000286102295	59	59	-1	-1
ABarap	63	-6.245480411701164	3.64041604263617	-9.6455005222587	2.5199999809265137	67	67	-1	-1
Ea	63	1.0228670158286712	-8.152291057826954	3.2180320126989512	2.759999990463257	72	72	-1	-1
Ep	63	8.617908297702144	-6.414544331062209	1.0060687853805796	2.819999933242798	76	76	-1	-1
ABalap	63	-17.28052434695325	5.338541611096542	-4.34446579405484	2.5799999237060547	78	78	-1	-1
ABplpp	63	8.640402555927814	-4.416938775695504	10.63280058567852	2.2799999713897705	83	83	-1	-1
ABpraa	63	-0.27470829400916097	7.42722418060492	-11.223747070987873	2.4600000381469727	90	90	-1	-1
ABprpa	63	8.205830801369286	-0.031985052675967296	-9.260319253739484	2.5199999809265137	94	94	-1	-1
Cp	63	12.858536971064837	0.5097916458114362	7.212995471708805	2.5199999809265137	95	95	-1	-1
ABalaa	63	-21.616410508086688	0.6122406644801346	3.731911257381504	2.3399999141693115	96	96	-1	-1
ABarpa	63	-10.502094181491069	11.368785114241373	-1.6479040222031376	2.2200000286102295	101	101	-1	-1
P4	63	14.289401213238708	-7.020031731936042	-1.201996345666886	2.2200000286102295	103	103	-1	-1
ABaraa	63	-13.8621597214782	-2.296764741088652	-6.940805294688222	2.6399998664855957	104	104	-1	-1
ABplaa	63	-13.293045808414377	3.9917085501729517	4.675941786959875	2.2200000286102295	109	109	-1	-1
ABalpa	64	-18.03532517630079	-6.465954725856242	1.9674066842656703	2.5199999809265137	0	0	-1	-1
ABprap	64	9.224110360274423	8.104804002112054	-6.204411907491763	2.3999998569488525	1	1	-1	-1
MSa	64	-7.757948583640309	-7.887036953720251	1.275632941861181	1.9199999570846558	2	2	41	100
MSp	64	-0.5394394652886969	-1.321300440760552	-3.8523612782449885	1.9199999570846558	7	7	77	31
ABprpp	64	15.55695576740115	2.7923722205964667	-3.674187738493269	2.3999998569488525	8	8	-1	-1
ABplpa	64	-1.5242845407590861	-5.54783009773209	11.450795904183863	2.2200000286102295	11	11	-1	-1
D	64	19.72491790058792	-0.393469961570978	2.9707049253992768	1.9199999570846558	17	17	-1	-1
ABalpp	64	-9.211361090918109	-3.139626872642107	10.968500898890335	2.3399999141693115	40	40	-1	-1
ABarpp	64	1.9255305042205682	10.791734744439779	-1.1414944903234723	2.3999998569488525	44	44	-1	-1
Ca	64	6.991669355757414	6.1028340620745425	1.878181817035128	2.3999998569488525	56	56	-1	-1
ABplap	64	-3.4462975377007634	4.739647112076023	4.494469885189467	2.2200000286102295	59	59	-1	-1
ABarap	64	-6.9412856376829595	4.284506303146923	-10.148494331677064	2.5799999237060547	67	67	-1	-1
Ea	64	1.0818978543830915	-7.949064142988334	3.053064810000695	2.759999990463257	72	72	-1	-1
Ep	64	7.944887704921537	-6.403635884611036	0.6913875727185652	2.819999933242798	76	76	-1	-1
ABalap	64	-16.843613606670754	4.710927440616551	-6.096067755587649	2.5799999237060547	78	78	-1	-1
ABplpp	64	8.227523620598426	-4.84024000434675	10.661904566660734	2.2200000286102295	83	83	-1	-1
ABpraa	64	-0.6501073539529624	7.226396160454561	-10.732581481779363	2.5799999237060547	90	90	-1	-1
ABprpa	64	7.366038055909652	0.06812988257358565	-9.001041194068325	2.5199999809265137	94	94	-1	-1
Cp	64	12.79513125331025	0.14979694172658498	7.18327132717552	2.3399999141693115	95	95	-1	-1
ABalaa	64	-21.69665537525839	1.4275472185228701	3.398240833098728	2.3399999141693115	96	96	-1	-1
ABarpa	64	-10.224776440071178	10.758561356230452	-2.125838986715005	2.2799999713897705	101	101	-1	-1
P4	64	13.567009777504373	-8.315835382121767	-1.7474718005689178	2.2200000286102295	103	103	-1	-1
ABaraa	64	-13.393391156762203	-2.4409399072423312	-6.51422641791933	2.6399998664855957	104	104	-1	-1
ABplaa	64	-14.1571937916591	4.339653644660313	5.057232280099365	2.2200000286102295	109	109	-1	-1
ABalpa	65	-17.575306369985125	-6.923665470502385	2.0046028665714783	2.5799999237060547	0	0	-1	-1
ABprap	65	9.92586107004029	8.002833185669306	-5.817051781066537	2.3999998569488525	1	1	-1	-1
ABprpp	65	15.93235482734495	2.993200240746827	-4.165353327701778	2.3999998569488525	8	8	-1	-1
ABplpa	65	-1.5286594199592507	-5.7045978869783225	11.25610455695232	2.3399999141693115	11	11	-1	-1
D	65	19.937919687052855	0.053332336623993504	3.2481899557554827	2.0399999618530273	17	17	-1	-1
MSpa	65	-2.916400786773664	-0.8623319645724656	-3.526473938096353	1.559999942779541	31	7	-1	-1
ABalpp	65	-8.86345847792721	-3.461672002897484	11.219997803599519	2.3399999141693115	40	40	-1	-1
MSaa	65	-9.97094202706251	-7.288691100755004	0.5225446322204186	1.6200000047683716	41	2	-1	-1
ABarpp	65	1.8305903948644682	10.751386275922044	-1.7489139260761926	2.3399999141693115	44	44	-1	-1
Ca	65	6.075346254942703	5.3726509255005475	1.5236616904783773	2.3999998569488525	56	56	-1	-1
ABplap	65	-3.5053283762551835	4.536420197237404	4.659437087887724	2.2799999713897705	59	59	-1	-1
ABarap	65	-7.26640361747267	3.973369619342718	-10.211678639629897	2.6399998664855957	67	67	-1	-1
Ea	65	0.9338723902566413	-7.650520082276682	2.4949788939530917	2.819999933242798	72	72	-1	-1
Ep	65	7.997973059691887	-6.742528413840422	0.6420540530134469	2.879999876022339	76	76	-1	-1
MSpp	65	1.5526880264084042	-2.0975162578274964	-3.274354940663935	1.559999942779541	77	7	-1	-1
ABalap	65	-17.878908621794675	4.9913112346560595	-5.335509337346527	2.5799999237060547	78	78	-1	-1
ABplpp	65	8.486431608017293	-4.660514159051858	10.190348352624056	2.3399999141693115	83	83	-1	-1
ABpraa	65	-0.533616281428028	7.247498335310027	-10.752190856951197	2.5799999237060547	90	90	-1	-1
ABprpa	65	7.420694015263908	0.1145890081659715	-9.360699743998122	2.5199999809265137	94	94	-1	-1
Cp	65	12.432533398134954	-0.3838129505785073	6.658025410996393	2.3999998569488525	95	95	-1	-1
ABalaa	65	-21.412158480022075	0.7455073841826418	3.620013593274626	2.3999998569488525	96	96	-1	-1
MSap	65	-5.479978817879619	-7.740036447778875	1.7481203658105464	1.559999942779541	100	2	-1	-1
ABarpa	65	-10.44900882672072	11.029892585011986	-1.6972375419082546	2.2799999713897705	101	101	-1	-1
P4	65	13.942408837448175	-8.115007361971408	-2.2386373897774274	2.2799999713897705	103	103	-1	-1
ABaraa	65	-13.7672196121221	-2.256416272570918	-6.333385858935502	2.6399998664855957	104	104	-1	-1
ABplaa	65	-13.809291178668206	4.017608514404936	5.3087291848085485	2.2799999713897705	109	109	-1	-1
ABalpa	66	-18.056876139469622	-6.446708432193973	2.5944354951902238	2.5799999237060547	0	0	-1	-1
ABprap	66	9.48582262230955	8.055945981831409	-6.170951744072217	2.3999998569488525	1	1	-1	-1
ABprpp	66	16.057595658270213	3.327837994094756	-3.7955800084105276	2.4600000381469727	8	8	-1	-1
ABplpa	66	-1.6120454962987636	-5.6599946425791305	11.543084193118908	2.4600000381469727	11	11	-1	-1
D	66	19.989771371790855	0.32837532779192147	2.3835150283694597	2.0999999046325684	17	17	-1	-1
MSpa	66	-3.938894597129075	-0.914730042687689	-3.7823270252428687	1.6200000047683716	31	31	-1	-1
ABalpp	66	-8.696686325248185	-3.550878491695864	10.646038531266342	2.2200000286102295	40	40	-1	-1
MSaa	66	-10.507491188733253	-7.661278427932409	-0.1284497363133008	1.6799999475479126	41	41	-1	-1
ABarpp	66	1.1775501606687888	10.357696773889177	-2.380298919438079	2.3999998569488525	44	44	-1	-1
Ca	66	5.261479351852068	5.610287356334064	1.350602286456526	2.5199999809265137	56	56	-1	-1
ABplap	66	-2.793917670888625	3.330964198996377	4.651035769374676	2.0999999046325684	59	59	-1	-1
ABarap	66	-7.295133734457926	4.064431989334295	-10.284357553393107	2.5799999237060547	67	67	-1	-1
Ea	66	2.7318429911167357	-6.641210883205119	3.246973916296521	2.759999990463257	72	72	-1	-1
Ep	66	9.151653184756631	-5.813373138309265	1.1520467764580755	2.819999933242798	76	76	-1	-1
MSpp	66	3.2941086304983496	-2.323103079063523	-3.4528618852482884	1.6200000047683716	77	77	-1	-1
ABalap	66	-17.84580362560925	5.057016653910714	-5.068139076351772	2.6399998664855957	78	78	-1	-1
ABplpp	66	8.352764451523688	-4.505602250998821	11.031677885951986	2.3399999141693115	83	83	-1	-1
ABpraa	66	-0.2850286569933955	6.728336947290685	-11.302804735226276	2.5799999237060547	90	90	-1	-1
ABprpa	66	7.978794140103486	0.4679300416811074	-9.33673418638896	2.5799999237060547	94	94	-1	-1
Cp	66	12.340397563395115	-0.6527452846717816	6.555622352699894	2.2799999713897705	95	95	-1	-1
ABalaa	66	-21.1085914634012	1.0758903616491153	4.31022671215201	2.3999998569488525	96	96	-1	-1
MSap	66	-4.089602035948382	-8.41428144840307	1.9387665769663736	1.6200000047683716	100	100	-1	-1
ABarpa	66	-9.868124068679954	10.750051804467539	-1.4849593875427374	2.3999998569488525	101	101	-1	-1
P4	66	14.621374914012852	-7.583796364354575	-2.039589860108553	2.2799999713897705	103	103	-1	-1
ABaraa	66	-14.231613297637931	-1.955473317171006	-6.565273388472852	2.700000047683716	104	104	-1	-1
ABplaa	66	-13.492922957278822	4.015209619716677	4.982530798298296	2.3399999141693115	109	109	-1	-1
ABalpa	67	-18.565605421355478	-5.49333736907221	2.801264179821076	2.5799999237060547	0	0	-1	-1
ABprap	67	9.296265836429338	8.778334284689372	-5.7853050684953935	2.3399999141693115	1	1	-1	-1
ABprpp	67	15.843683634604908	4.298056456190526	-3.287920899365375	2.3999998569488525	8	8	-1	-1
ABplpa	67	-1.3303528756787093	-6.1134506113438185	11.259840575838581	2.4600000381469727	11	11	-1	-1
D	67	19.30552017882565	1.057417301219599	2.774920290870402	2.2200000286102295	17	17	-1	-1
MSpa	67	-4.626610432094081	-1.759476618796986	-4.370757249374828	1.7999999523162842	31	31	-1	-1
ABalpp	67	-8.59489049490765	-4.385431339400868	10.352680144624566	2.4600000381469727	40	40	-1	-1
MSaa	67	-11.336963571208653	-6.862276259368619	0.20988598759626198	1.8600000143051147	41	41	-1	-1
ABarpp	67	0.2543713388696429	10.502414953537919	-1.8340412236003312	2.3999998569488525	44	44	-1	-1
Ca	67	4.684309105627926	4.244523511012227	0.8581963701458735	2.3399999141693115	56	56	-1	-1
ABplap	67	-2.6371424483618457	3.3459557167771883	5.598504379885364	2.1599998474121094	59	59	-1	-1
ABarap	67	-6.7760840895878385	3.8099481595267712	-10.412128573785559	2.6399998664855957	67	67	-1	-1
Ea	67	3.305548595341079	-6.8492355874202575	2.7595443459742723	2.759999990463257	72	72	-1	-1
Ep	67	9.734108547381302	-5.707862264031938	1.0539999005989111	2.819999933242798	76	76	-1	-1
MSpp	67	4.276318290851917	-2.2645943438736458	-4.164086783784293	1.7999999523162842	77	77	-1	-1
ABalap	67	-17.86578398419418	5.461614602394756	-4.7514352956519	2.6399998664855957	78	78	-1	-1
ABplpp	67	8.319659455338266	-4.571307670253478	10.76430762495723	2.3999998569488525	83	83	-1	-1
ABpraa	67	-0.18414306385322526	7.310804859876422	-10.811018982466695	2.5799999237060547	90	90	-1	-1
ABprpa	67	8.509734752541714	1.2976851000095921	-9.695772572767687	2.5799999237060547	94	94	-1	-1
Cp	67	12.426587914350886	-0.9259323946465123	6.773659093989531	2.3399999141693115	95	95	-1	-1
ABalaa	67	-20.473960983206542	2.2595294669877974	4.947990455989087	2.4600000381469727	96	96	-1	-1
MSap	67	-3.0942677379943238	-7.8854693454744975	1.811615720124995	1.7400000095367432	100	100	-1	-1
ABarpa	67	-9.369054782394795	10.900165923144057	-1.2960266272353156	2.3999998569488525	101	101	-1	-1
P4	67	15.293161836761108	-6.980769290408434	-2.5402500551274447	2.3399999141693115	103	103	-1	-1
ABaraa	67	-13.824679846092613	-2.074291532587764	-6.478743686461926	2.700000047683716	104	104	-1	-1
ABplaa	67	-12.906092715453987	4.277488283240235	5.079175269670673	2.3399999141693115	109	109	-1	-1
ABalpa	68	-18.706451731665506	-5.2666093846898665	2.942885988461238	2.5799999237060547	0	0	-1	-1
ABprap	68	9.243180481658989	9.117226813918757	-5.735971548790276	2.4600000381469727	1	1	-1	-1
ABprpp	68	15.61664697333911	4.797971550547602	-3.364335832014849	2.4600000381469727	8	8	-1	-1
ABplpa	68	-1.301622758693452	-6.204512981335396	11.332519489601793	2.4600000381469727	11	11	-1	-1
D	68	19.39765601356549	1.3263496353128734	2.8773233491668986	2.2200000286102295	17	17	-1	-1
MSpa	68	-5.266526028689268	-1.682862753091158	-4.418068201042088	1.9199999570846558	31	31	-1	-1
ABalpp	68	-8.773216680603262	-4.3811765635194115	10.032240345038433	2.5199999809265137	40	40	-1	-1
MSaa	68	-12.658326086152787	-6.285204285810654	1.0589966758861675	1.9799998998641968	41	41	-1	-1
ABarpp	68	-0.09229760408890153	10.210524563395982	-1.2701967206286096	2.3399999141693115	44	44	-1	-1
Ca	68	5.476961980101279	5.025420549060065	0.5326181471866915	2.3999998569488525	56	56	-1	-1
ABplap	68	-2.323915436140276	2.5728535124453833	5.8929560538244745	2.3399999141693115	59	59	-1	-1
ABarap	68	-6.813563964973425	3.587474951025883	-10.874190182011855	2.700000047683716	67	67	-1	-1
Ea	68	3.3071191999249847	-6.463883932598485	2.4492193157495903	2.759999990463257	72	72	-1	-1
Ep	68	9.741287701197727	-5.779678340361246	1.7537076252866768	2.819999933242798	76	76	-1	-1
MSpp	68	5.55334520942603	-2.1892382097097607	-4.574481257905997	1.8600000143051147	77	77	-1	-1
ABalap	68	-17.371089577109185	5.454960931825039	-4.75719388257602	2.6399998664855957	78	78	-1	-1
ABplpp	68	8.276234096168611	-5.3359003228223685	10.417879699724073	2.3999998569488525	83	83	-1	-1
ABpraa	68	-0.333739132563581	7.223997265766302	-11.058779868289616	2.6399998664855957	90	90	-1	-1
ABprpa	68	9.52785368369696	1.1933153888785837	-9.634610832852713	2.5799999237060547	94	94	-1	-1
Cp	68	12.92128232143588	-0.9325860652162277	6.767900507065412	2.4600000381469727	95	95	-1	-1
ABalaa	68	-20.68101728588741	2.354846612860831	4.554871742639742	2.4600000381469727	96	96	-1	-1
MSap	68	-2.1970147585641753	-8.167709020707203	1.6976954879802593	1.8600000143051147	100	100	-1	-1
ABarpa	68	-9.527400609505479	10.49982275054147	-1.9331702075213202	2.3999998569488525	101	101	-1	-1
P4	68	15.411223513869947	-6.574315460731196	-2.8701844605239586	2.3399999141693115	103	103	-1	-1
ABaraa	68	-14.407135208717285	-2.17980240686509	-6.380696810602762	2.700000047683716	104	104	-1	-1
ABplaa	68	-12.760871525943795	4.207528088104123	5.132244808262052	2.3399999141693115	109	109	-1	-1
ABalpa	69	-18.449114348830545	-5.472235194216745	2.781654804649243	2.6399998664855957	0	0	-1	-1
ABprap	69	8.790340829159744	9.503121482235592	-5.073460006408318	2.3999998569488525	1	1	-1	-1
ABprpp	69	15.271548634964471	4.891432815227438	-3.1108163592678086	2.3999998569488525	8	8	-1	-1
ABplpa	69	-1.228557045338174	-6.948003459048822	10.966482189196803	2.3999998569488525	11	11	-1	-1
D	69	18.960421840451012	1.1508785658994358	3.0284397636174423	2.2200000286102295	17	17	-1	-1
MSpa	69	-6.231559605074164	-1.9173855711895353	-4.528563460662179	2.0999999046325684	31	31	-1	-1
ABalpp	69	-8.662671091862398	-4.902193832731951	10.12826465285974	2.4600000381469727	40	40	-1	-1
MSaa	69	-12.549014167444277	-6.19228603462588	0.33967957602656895	2.0999999046325684	41	41	-1	-1
ABarpp	69	0.3449365690255787	10.38599563280942	-1.4213131350791528	2.5199999809265137	44	44	-1	-1
Ca	69	4.85983101670728	4.468852600706311	0.6736197922757832	2.3999998569488525	56	56	-1	-1
ABplap	69	-2.4073015124797883	2.6174567568445735	6.179935689991061	2.3999998569488525	59	59	-1	-1
ABarap	69	-7.183017541133157	3.9287663749435286	-10.498658275796483	2.700000047683716	67	67	-1	-1
Ea	69	2.6818988455141977	-5.531615044332188	2.6756573755522757	2.759999990463257	72	72	-1	-1
Ep	69	9.864957927539084	-5.83039224183509	2.433805974802609	2.819999933242798	76	76	-1	-1
MSpp	69	6.082715217280351	-1.7448348062030485	-4.6231946140600435	1.9799998998641968	77	77	-1	-1
ABalap	69	-17.40856945249477	5.2324877233241525	-5.2192554908023165	2.6399998664855957	78	78	-1	-1
ABplpp	69	7.867730040039388	-5.602433762227385	10.64167502793783	2.3399999141693115	83	83	-1	-1
ABpraa	69	-0.12230795068254648	7.285447909139499	-10.470969807708729	2.6399998664855957	90	90	-1	-1
ABprpa	69	9.446038211941353	1.6232702880995467	-9.657956226910807	2.6399998664855957	94	94	-1	-1
Cp	69	12.722975777155337	-0.5237333408507308	6.7641644881791505	2.3999998569488525	95	95	-1	-1
ABalaa	69	-20.918374310137448	2.155874473903668	4.3993991457518655	2.4600000381469727	96	96	-1	-1
MSap	69	-2.15424976677806	-9.205488783250825	1.5693043040367392	2.0399999618530273	100	100	-1	-1
ABarpa	69	-9.377804540795124	10.586630344651592	-1.6854093216983994	2.5199999809265137	101	101	-1	-1
P4	69	15.650151142703885	-5.98999166695226	-3.0250368938607632	2.3399999141693115	103	103	-1	-1
ABaraa	69	-14.523626281242219	-2.2009045817205553	-6.361087435430929	2.759999990463257	104	104	-1	-1
ABplaa	69	-12.733712013542444	3.7311140632907733	5.5152487522499465	2.2799999713897705	109	109	-1	-1
ABalpa	70	-18.35854911867461	-5.588654514945244	3.1943828931704212	2.6399998664855957	0	0	-1	-1
ABprap	70	8.7241308367889	9.371710643726281	-5.608200528397827	2.4600000381469727	1	1	-1	-1
ABprpp	70	15.557616134784688	4.594744635708982	-3.199368629316592	2.4600000381469727	8	8	-1	-1
ABplpa	70	-1.0530351342588196	-6.723674369354738	10.781905611326714	2.4600000381469727	11	11	-1	-1
D	70	19.27084457805632	0.6063602271431712	2.817875060100329	2.2799999713897705	17	17	-1	-1
MSpa	70	-6.018557818609223	-1.4705832729945634	-4.251078430305973	2.2200000286102295	31	31	-1	-1
ABalpp	70	-8.473114305982186	-5.624582135589915	9.742617977282917	2.5199999809265137	40	40	-1	-1
MSaa	70	-13.049654058313342	-6.72775180812417	0.4610718459438279	2.1599998474121094	41	41	-1	-1
ABarpp	70	0.5204584801049331	10.610324722503504	-1.605889712949243	2.5199999809265137	44	44	-1	-1
Ca	70	4.811120541137095	4.96451291918193	0.9176446592124434	2.3999998569488525	56	56	-1	-1
ABplap	70	-2.9550812743351336	2.9630029566436753	6.235027796620298	2.4600000381469727	59	59	-1	-1
ABarap	70	-7.125557307162643	3.746641634960375	-10.353300448270058	2.700000047683716	67	67	-1	-1
Ea	70	2.0694796958719155	-4.932128028220624	1.8856839299673223	2.819999933242798	72	72	-1	-1
Ep	70	9.830282326769755	-6.281449315911518	2.476760744032537	2.759999990463257	76	76	-1	-1
MSpp	70	6.568659865965017	-2.065024055265229	-5.0183358954472475	2.0999999046325684	77	77	-1	-1
ABalap	70	-17.102198161257633	5.334286835215086	-4.024025994468708	2.6399998664855957	78	78	-1	-1
ABplpp	70	7.9511161163789	-5.647037006626572	10.354695391771243	2.4600000381469727	83	83	-1	-1
ABpraa	70	-0.845609623617245	7.406665019244519	-10.231301123209402	2.6399998664855957	90	90	-1	-1
ABprpa	70	9.333922018616583	1.7589359024903133	-9.443655504507433	2.6399998664855957	94	94	-1	-1
Cp	70	13.154264466485749	-0.8903817155052978	6.7286817567217465	2.4600000381469727	95	95	-1	-1
ABalaa	70	-20.94867503170661	1.8615851890734723	4.637045262213334	2.5199999809265137	96	96	-1	-1
MSap	70	-2.5308824967542147	-8.792381283003872	1.245128485564344	2.0999999046325684	100	100	-1	-1
ABarpa	70	-9.878444431664187	10.051164571153302	-1.5640170517811405	2.5199999809265137	101	101	-1	-1
P4	70	15.834422812183568	-5.452126998765712	-2.8202307772677697	2.3999998569488525	103	103	-1	-1
ABaraa	70	-14.608246027614086	-1.5423658169240517	-6.8894492069452475	2.700000047683716	104	104	-1	-1
ABplaa	70	-13.090701319485222	2.7403364398346	6.000035590983266	2.4600000381469727	109	109	-1	-1
ABalpa	71	-18.416009352645123	-5.40652977496209	3.0490250656439963	2.700000047683716	0	0	-1	-1
ABprap	71	9.46336142194035	9.49221303578442	-4.758778793746303	2.4600000381469727	1	1	-1	-1
ABprpp	71	15.491729575245834	5.266419037093101	-2.1336236042238363	2.4600000381469727	8	8	-1	-1
ABplpa	71	-0.9696490579193064	-6.768277613753931	10.494925975160127	2.5199999809265137	11	11	-1	-1
D	71	18.587503622291475	-0.08161855971989374	2.424136183199912	2.2799999713897705	17	17	-1	-1
MSpa	71	-5.978597101439367	-2.2797791699626457	-4.884485991705716	2.2799999713897705	31	31	-1	-1
ABalpp	71	-8.609585737092047	-5.241086361961338	10.078931133154622	2.4600000381469727	40	40	-1	-1
MSaa	71	-12.404453345317625	-8.064618644874507	-0.08206999455872843	2.2799999713897705	41	41	-1	-1
ABarpp	71	0.812471463709222	10.855755987053055	-1.8100756659911665	2.4600000381469727	44	44	-1	-1
Ca	71	4.710234947996924	4.382045006596191	0.42585890645286195	2.3999998569488525	56	56	-1	-1
ABplap	71	-2.962260428151556	3.034819032972984	5.535320071932532	2.3999998569488525	59	59	-1	-1
ABarap	71	-6.945660516883124	4.127738513900692	-10.343185678908608	2.700000047683716	67	67	-1	-1
Ea	71	1.4164394616762361	-5.3258175302534925	1.254298936605436	2.819999933242798	72	72	-1	-1
Ep	71	9.824997210369226	-5.021196344867008	3.0672135362023534	2.819999933242798	76	76	-1	-1
MSpp	71	6.464969998208589	-2.4189081022754264	-6.0151380256630524	2.2200000286102295	77	77	-1	-1
ABalap	71	-17.13967803664322	5.111813626714198	-4.4860876026950045	2.6399998664855957	78	78	-1	-1
ABplpp	71	6.647839922603801	-6.662999876267851	9.596941782503693	2.4600000381469727	83	83	-1	-1
ABpraa	71	-0.09795271289745348	7.037617749901692	-10.592982241177058	2.6399998664855957	90	90	-1	-1
ABprpa	71	9.30956678083149	2.0067660617281224	-9.321643071039102	2.5799999237060547	94	94	-1	-1
Cp	71	13.112733144731985	-0.46653747335898865	7.672414348346172	2.3999998569488525	95	95	-1	-1
ABalaa	71	-20.344668705913104	1.94784976968853	3.9119695754296173	2.4600000381469727	96	96	-1	-1
MSap	71	-3.219508568919587	-8.220107098822426	1.4418424008337443	2.1599998474121094	100	100	-1	-1
ABarpa	71	-9.733223242153997	9.981204376017192	-1.5109475131897612	2.5199999809265137	101	101	-1	-1
P4	71	15.863152929168827	-5.543189368757289	-2.7475518635045577	2.3999998569488525	103	103	-1	-1
ABaraa	71	-14.550785793643572	-1.7244905569072055	-6.744091379418823	2.700000047683716	104	104	-1	-1
ABplaa	71	-12.733712013542444	3.7311140632907733	5.5152487522499465	2.4600000381469727	109	109	-1	-1
ABalpa	72	-17.773289481433675	-5.7117275062434585	3.6013523947674804	2.700000047683716	0	0	-1	-1
ABprap	72	9.313765353229996	9.405405441674299	-5.006539679569226	2.4600000381469727	1	1	-1	-1
ABprpp	72	15.304653631149892	4.957138234482093	-2.843446098273054	2.4600000381469727	8	8	-1	-1
ABplpa	72	-0.6504765619136663	-6.99926037401773	10.673743966106098	2.5799999237060547	11	11	-1	-1
D	72	18.619374948444545	0.598022379932075	1.8761650365137612	2.3399999141693115	17	17	-1	-1
MSpa	72	-5.969847343039038	-1.9662435914701817	-4.495103297242632	2.3399999141693115	31	31	-1	-1
ABalpp	72	-8.327893116471994	-5.694542330726026	9.795687515874295	2.5799999237060547	40	40	-1	-1
MSaa	72	-12.088085123928243	-8.067017539562768	-0.40826838106898133	2.3399999141693115	41	41	-1	-1
ABarpp	72	0.5264039638890032	11.15244416657151	-1.7215233959423824	2.3999998569488525	44	44	-1	-1
Ca	72	5.354525423792275	4.462198930136595	0.6678612053516639	2.3999998569488525	56	56	-1	-1
ABplap	72	-3.0440758999071633	3.4647739321939466	5.511974677874438	2.4600000381469727	59	59	-1	-1
ABarap	72	-6.650843258662576	4.144585912874701	-10.042355254494307	2.700000047683716	67	67	-1	-1
Ea	72	0.6759617047728677	-5.028586337239974	2.315687779260859	2.759999990463257	72	72	-1	-1
Ep	72	9.662276504058376	-5.578307306715825	2.2353786086848055	2.879999876022339	76	76	-1	-1
MSpp	72	6.318178204114491	-2.734299561961088	-5.75788253402975	2.2799999713897705	77	77	-1	-1
ABalap	72	-17.282094951537154	4.95318995627477	-4.034140763830159	2.6399998664855957	78	78	-1	-1
ABplpp	72	6.7053001565743156	-6.845124616251005	9.742299610030118	2.3999998569488525	83	83	-1	-1
ABpraa	72	-0.4083754505027648	7.582136088657956	-10.382417537659945	2.6399998664855957	90	90	-1	-1
ABprpa	72	9.259285700677399	2.117074725381968	-8.76729317387776	2.5799999237060547	94	94	-1	-1
Cp	72	13.37444540676711	-0.5153954936396343	7.7058745117657175	2.4600000381469727	95	95	-1	-1
ABalaa	72	-20.649806327117886	1.2321151374002843	3.532081486776914	2.4600000381469727	96	96	-1	-1
MSap	72	-3.208277968734987	-8.938240625798933	0.7357559256707882	2.2200000286102295	100	100	-1	-1
ABarpa	72	-9.372519424394593	9.32637737360708	-2.2758621138682154	2.5199999809265137	101	101	-1	-1
P4	72	15.678881259689142	-6.081054036943837	-2.9523579800975512	2.3999998569488525	103	103	-1	-1
ABaraa	72	-14.546410914443408	-1.5677227676609733	-6.549400032187281	2.759999990463257	104	104	-1	-1
ABplaa	72	-13.090701319485222	2.7403364398346	6.000035590983266	2.3399999141693115	109	109	-1	-1
ABalpa	73	-17.865425316173518	-5.980659840336733	3.498949336470983	2.700000047683716	0	0	-1	-1
ABprap	73	9.779729643329734	9.48981414109616	-5.084977180256557	2.5199999809265137	1	1	-1	-1
ABprpp	73	15.096026723885116	4.667103725533353	-2.9262397813977183	2.4600000381469727	8	8	-1	-1
ABplpa	73	-0.30100334433886355	-6.935953849451334	10.6149158405906	2.5199999809265137	11	11	-1	-1
D	73	19.083768633960375	0.2970794245321633	2.1080525660511116	2.3399999141693115	17	17	-1	-1
MSpa	73	-6.15692328713498	-2.2755243940811893	-5.204925791291849	2.3999998569488525	31	31	-1	-1
ABalpp	73	-8.27323715711774	-5.648083205133638	9.436028965944496	2.5199999809265137	40	40	-1	-1
MSaa	73	-11.452544406533223	-8.300399194514828	-0.5556487766332632	2.3999998569488525	41	41	-1	-1
ABarpp	73	0.5591855272424368	10.415064345932736	-3.0546386820298927	2.4600000381469727	44	44	-1	-1
Ca	73	5.110312678557806	5.138128107402171	1.4131664308582854	2.3999998569488525	56	56	-1	-1
ABplap	73	-3.2224020856027766	3.4690287080754034	5.191534878288305	2.3999998569488525	59	59	-1	-1
ABarap	73	-6.945660516883124	4.127738513900692	-10.343185678908608	2.759999990463257	67	67	-1	-1
Ea	73	0.4142494427377418	-4.979728316959328	2.2822276158413124	2.759999990463257	72	72	-1	-1
Ep	73	9.462736289745482	-4.555519061953014	1.4163011821176388	2.819999933242798	76	76	-1	-1
MSpp	73	6.165777860787876	-2.5925232904956674	-6.510659797308895	2.3399999141693115	77	77	-1	-1
ABalap	73	-17.689028403082474	5.072008171691527	-4.120670465841085	2.6399998664855957	78	78	-1	-1
ABplpp	73	7.054773374149118	-6.781818091684609	9.68347148451462	2.5199999809265137	83	83	-1	-1
ABpraa	73	-0.20569402702205905	7.330051153538692	-10.183990171542142	2.6399998664855957	90	90	-1	-1
ABprpa	73	9.755550712346299	2.4957727096340245	-9.083376791026563	2.6399998664855957	94	94	-1	-1
Cp	73	13.370070527566947	-0.6721632828858661	7.511183164534176	2.4600000381469727	95	95	-1	-1
ABalaa	73	-20.513334896008022	0.8486193637717083	3.1957683309052087	2.4600000381469727	96	96	-1	-1
MSap	73	-2.9253516780825803	-10.005632114960934	1.267853716071368	2.3399999141693115	100	100	-1	-1
ABarpa	73	-10.02961110495845	9.57900532222141	-1.5014529073793805	2.4600000381469727	101	101	-1	-1
P4	73	15.359708763683502	-5.850071276680037	-3.131175971043522	2.3999998569488525	103	103	-1	-1
ABaraa	73	-14.172582459083511	-1.752246402332387	-6.730240591171109	2.759999990463257	104	104	-1	-1
ABplaa	73	-13.207192392010157	2.719234264979135	6.019644966155099	2.3999998569488525	109	109	-1	-1
ABalpa	74	-17.603713054138392	-6.029517860617379	3.53240949989053	2.759999990463257	0	0	-1	-1
ABprap	74	8.82501642992907	9.954178556312021	-5.116414775638246	2.5199999809265137	1	1	-1	-1
ABprpp	74	15.212517796410053	4.688205900388819	-2.9458491565695506	2.5199999809265137	8	8	-1	-1
ABplpa	74	-0.5052553724034745	-7.069220569153842	10.726813504697478	2.5799999237060547	11	11	-1	-1
D	74	19.050663637774957	0.23137400527750818	1.840682305056357	2.3999998569488525	17	17	-1	-1
MSpa	74	-6.279359843443984	-2.83874601300466	-5.069682733126877	2.4600000381469727	31	31	-1	-1
ABalpp	74	-8.312287637087229	-6.255908068456298	9.284292387942882	2.6399998664855957	40	40	-1	-1
MSaa	74	-11.883833095863633	-7.9337508198602595	-0.5201660451758592	2.4600000381469727	41	41	-1	-1
ABarpp	74	0.11914707951169778	10.468177142094838	-3.4085386450355726	2.4600000381469727	44	44	-1	-1
Ca	74	5.130293037142735	4.7335301589181284	1.096462650158414	2.3999998569488525	56	56	-1	-1
ABplap	74	-3.074376621476326	3.1704846473637507	5.7496207943359074	2.3999998569488525	59	59	-1	-1
ABarap	74	-6.980336117652451	3.676681439824263	-10.300230909678678	2.759999990463257	67	67	-1	-1
Ea	74	0.29495409559654884	-4.772246626239252	1.7968206135569214	2.700000047683716	72	72	-1	-1
Ep	74	9.108888192970515	-4.7755933757656415	1.2804379604015952	2.819999933242798	76	76	-1	-1
MSpp	74	5.686688933087645	-3.147235357656225	-7.01629633831619	2.3999998569488525	77	77	-1	-1
ABalap	74	-17.79991092637489	4.593738265684981	-3.091028335756805	2.6399998664855957	78	78	-1	-1
ABplpp	74	7.307735877783916	-7.144211690457721	9.327548953471082	2.5799999237060547	83	83	-1	-1
ABpraa	74	-0.6185729623514463	6.906749924887444	-10.154886190559928	2.700000047683716	90	90	-1	-1
ABprpa	74	9.552869288865594	2.747857644753289	-9.281804157144364	2.6399998664855957	94	94	-1	-1
Cp	74	13.158639345685913	-0.7336139262590655	6.923373103953288	2.2200000286102295	95	95	-1	-1
ABalaa	74	-20.59234609314737	1.0499903974171305	3.677439314303338	2.5199999809265137	96	96	-1	-1
MSap	74	-3.1411577391637793	-10.223850547580364	0.48535230825893727	2.3399999141693115	100	100	-1	-1
ABarpa	74	-9.891569069264682	9.580861203414607	-2.1480910934757667	2.5199999809265137	101	101	-1	-1
P4	74	15.597065787933536	-5.651099137722874	-2.975703374155646	2.3999998569488525	103	103	-1	-1
ABaraa	74	-14.401189724933216	-1.637682962797085	-6.496330493595902	2.759999990463257	104	104	-1	-1
ABplaa	74	-12.82741845286619	3.076830074375726	5.72317072417813	2.3399999141693115	109	109	-1	-1
ABalpa	75	-17.22831399419459	-5.828689840467019	3.04124391068202	2.700000047683716	0	0	-1	-1
ABprap	75	9.667613450004962	9.625479755486928	-4.870676457853182	2.5199999809265137	1	1	-1	-1
ABprpp	75	15.477034333061434	4.4107640145326314	-2.407372615693781	2.4600000381469727	8	8	-1	-1
ABplpa	75	-0.41749441686379796	-6.957056024306798	10.634525215762432	2.5199999809265137	11	11	-1	-1
D	75	18.988828524604276	0.25673095601442975	1.500633130298391	2.3999998569488525	17	17	-1	-1
MSpa	75	-5.99766722282393	-3.292201981769347	-5.352926350407203	2.4600000381469727	31	31	-1	-1
ABalpp	75	-8.730451688817148	-5.418956326063034	9.903849161094913	2.5799999237060547	40	40	-1	-1
MSaa	75	-12.1427410832825	-8.113476665155154	-0.04860983113918227	2.3999998569488525	41	41	-1	-1
ABarpp	75	0.6469464827821138	10.527228890779778	-3.1469269709649375	2.5199999809265137	44	44	-1	-1
Ca	75	4.424167448176705	4.678733186114647	0.5144111765016453	1.9199999570846558	56	56	-1	-1
ABplap	75	-2.986615665936649	3.2826491922107928	5.657332505400863	2.4600000381469727	59	59	-1	-1
ABarap	75	-6.7760840895878385	3.8099481595267712	-10.412128573785559	2.759999990463257	67	67	-1	-1
Ea	75	-0.346532105582543	-5.080984415355198	2.059834692114343	2.759999990463257	72	72	-1	-1
Ep	75	8.440242479390072	-4.607917140068237	1.1604480949711236	2.819999933242798	76	76	-1	-1
MSpp	75	5.635174182901201	-2.4229911736050664	-7.277287848835753	2.3999998569488525	77	77	-1	-1
ABalap	75	-17.68622412846621	4.8434243061159865	-3.6156540883848614	2.6399998664855957	78	78	-1	-1
ABplpp	75	7.500757305663927	-6.292811443778708	9.92173776452716	2.5199999809265137	83	83	-1	-1
ABpraa	75	-0.7003884341070536	7.336704824108407	-10.178231584618022	2.700000047683716	90	90	-1	-1
ABprpa	75	9.992907736596333	2.6947448485911867	-8.927904194138687	2.6399998664855957	94	94	-1	-1
Cp	75	13.180190308854746	-0.7528602199213337	6.296344293028735	2.0399999618530273	95	95	-1	-1
ABalaa	75	-20.601095851547697	0.7364548189246662	3.288056619840254	2.5199999809265137	96	96	-1	-1
MSap	75	-3.6055514246796103	-9.922907592180453	0.2534647787215869	2.3399999141693115	100	100	-1	-1
ABarpa	75	-10.0973917019132	9.062242828890327	-1.7258683991442068	2.5799999237060547	101	101	-1	-1
P4	75	15.302248529712989	-5.667946536696883	-3.2765337985699463	2.4600000381469727	103	103	-1	-1
ABaraa	75	-14.348104370162865	-1.976575492026471	-6.545664013301019	2.759999990463257	104	104	-1	-1
ABplaa	75	-13.269027505180837	2.7445912157160564	5.679595791397132	2.4600000381469727	109	109	-1	-1
ABalpa	76	-17.154924848007322	-5.769095078287018	4.275692157359295	2.700000047683716	0	0	-1	-1
ABprap	76	9.762230126529076	8.862742984111232	-5.863742569182725	2.4600000381469727	1	1	-1	-1
ABprpp	76	15.090081240101046	4.124984281465348	-2.8106060984045786	2.5199999809265137	8	8	-1	-1
ABplpa	76	0.03972011483561082	-7.186182903377401	10.166705020612017	2.5199999809265137	11	11	-1	-1
D	76	19.248970182055498	-0.17747871908798962	1.8444183239426188	2.3999998569488525	17	17	-1	-1
MSpa	76	-5.99766722282393	-3.292201981769347	-5.352926350407203	2.4600000381469727	31	31	-1	-1
ABalpp	76	-7.868784547356691	-4.735232315081427	10.618027837581463	2.5799999237060547	40	40	-1	-1
MSaa	76	-11.905384059032466	-7.914504526197992	0.10686276574869424	2.3999998569488525	41	41	-1	-1
ABarpp	76	0.6266426913651978	10.128741599370391	-4.430708737347329	2.5199999809265137	44	44	-1	-1
Ca	76	4.3092469802356765	5.042982666080954	0.22369552144879634	1.6200000047683716	56	56	-1	-1
ABplap	76	-2.6614976861469386	3.5937858760149974	5.720516813353694	2.4600000381469727	59	59	-1	-1
ABarap	76	-7.42632004916726	3.1876747919183614	-10.53849718969122	2.700000047683716	67	67	-1	-1
Ea	76	-0.5851227998649292	-4.6660210339150465	1.0890206875455613	2.759999990463257	72	72	-1	-1
Ep	76	8.092339866399175	-4.285872009812859	0.90895119026194	2.819999933242798	76	76	-1	-1
MSpp	76	5.573339069730522	-2.397634222868145	-7.61733702359372	2.3999998569488525	77	77	-1	-1
ABalap	76	-17.633138773695862	4.5045317768866004	-3.664987608089979	2.700000047683716	78	78	-1	-1
ABplpp	76	7.588518261203604	-6.180646898931666	9.829449475592115	2.5199999809265137	83	83	-1	-1
ABpraa	76	-1.5055055787973592	7.887876833434386	-9.961908294176789	2.6399998664855957	90	90	-1	-1
ABprpa	76	9.614704402036274	2.722500694016368	-8.9417549823864	2.6399998664855957	94	94	-1	-1
Cp	76	12.773256857309429	-0.6340420045045754	6.2098145910178095	1.7400000095367432	95	95	-1	-1
ABalaa	76	-20.35250822711307	0.21729343090532383	2.7374427415651743	2.5799999237060547	96	96	-1	-1
MSap	76	-3.7220424972045447	-9.944009767035917	0.27307415389342005	2.3999998569488525	100	100	-1	-1
ABarpa	76	-9.796628959908581	9.621209671932341	-1.5406716577230468	2.5799999237060547	101	101	-1	-1
P4	76	15.267572928943663	-6.119003610773312	-3.23357902934002	2.4600000381469727	103	103	-1	-1
ABaraa	76	-14.312195099361185	-2.1394539383473568	-5.773277374850041	2.759999990463257	104	104	-1	-1
ABplaa	76	-13.24029738819558	2.6535288457244794	5.752274705160344	2.4600000381469727	109	109	-1	-1
ABalpa	77	-17.208010202777675	-5.430202549057632	4.325025677064412	2.6399998664855957	0	0	-1	-1
ABprap	77	9.562352977664629	8.886244053654956	-5.5571535578443045	2.5199999809265137	1	1	-1	-1
ABprpp	77	14.828368978065921	4.173842301745995	-2.844066261824125	2.5199999809265137	8	8	-1	-1
ABplpa	77	-0.14983667104460163	-6.46379460051944	10.55235169618884	2.5199999809265137	11	11	-1	-1
D	77	18.756756616754778	-1.2024941539872436	0.754707741240698	2.4600000381469727	17	17	-1	-1
MSpa	77	-6.492361629908925	-3.2855483111996313	-5.347167763483084	2.4600000381469727	31	31	-1	-1
ABalpp	77	-8.05148561225247	-4.8877453284462025	10.102896690763787	2.4600000381469727	40	40	-1	-1
MSaa	77	-12.20177192183692	-8.316703579993773	0.11635737155907488	2.4600000381469727	41	41	-1	-1
ABarpp	77	0.25999338982172515	10.241449157712495	-3.5501604536757347	2.4600000381469727	44	44	-1	-1
Ca	77	5.824864593092177	4.703375418804688	0.7841150518958746	1.4399999380111694	56	56	-1	-1
ABplap	77	-2.458816262666233	3.3417009408957323	5.918944179471497	2.5199999809265137	59	59	-1	-1
ABarap	77	-6.837919202758517	3.835305110263693	-10.752177748543524	2.759999990463257	67	67	-1	-1
Ea	77	-1.143222924704508	-5.0193620674301815	1.0650551299363962	2.759999990463257	72	72	-1	-1
Ep	77	7.197891161585286	-4.232216200155694	1.5278877998628997	2.759999990463257	76	76	-1	-1
MSpp	77	5.023988703291272	-2.437439677890816	-7.251919886739801	2.3999998569488525	77	77	-1	-1
ABalap	77	-16.993223177100678	4.4279179111807725	-3.617676656422719	2.700000047683716	78	78	-1	-1
ABplpp	77	7.680654095943447	-5.911714564838391	9.931852533888613	2.5199999809265137	83	83	-1	-1
ABpraa	77	-1.0498616516818569	7.273398299542011	-10.119403459102523	2.700000047683716	90	90	-1	-1
ABprpa	77	9.148740111936537	2.6380919945945074	-8.863317481699067	2.700000047683716	94	94	-1	-1
Cp	77	13.384442336919358	-0.619593500218826	6.184446628921856	1.6799999475479126	95	95	21	19
ABalaa	77	-20.805347879612313	0.603188099222159	3.399954283947132	2.5199999809265137	96	96	-1	-1
MSap	77	-3.7870188195430345	-10.689356125942542	0.5536750395848173	2.3999998569488525	100	100	-1	-1
ABarpa	77	-10.053966342743541	9.826835481459218	-1.3794404739110502	2.6399998664855957	101	101	-1	-1
P4	77	14.652012570133566	-6.290219904305292	-3.4029024144756095	2.4600000381469727	103	103	-1	-1
ABaraa	77	-14.428686171886119	-2.160556113202822	-5.753667999678209	2.759999990463257	104	104	-1	-1
ABplaa	77	-13.263082021396764	3.2867106597840614	5.5639621084039925	2.4600000381469727	109	109	-1	-1
ABalpa	78	-17.36478542530445	-5.445194066838444	3.3775570665537247	2.6399998664855957	0	0	-1	-1
ABprap	78	9.251930240059316	9.430762392411221	-5.346588854327192	2.3399999141693115	1	1	-1	-1
ABprpp	78	14.604136591416381	4.445173530527529	-2.4154648170173747	2.4600000381469727	8	8	-1	-1
ABplpa	78	-0.17419190882969465	-6.215964441281631	10.674364129657167	2.5799999237060547	11	11	-1	-1
D	78	18.665281149398474	0.3309459270319981	1.1271237921208774	2.4600000381469727	17	17	-1	-1
Cpp	78	15.088046131072163	-2.0669407051748263	6.669544514016794	1.4399999380111694	19	13	-1	-1
Cpa	78	12.289206246040658	0.8745841392728062	7.895116389262594	1.0799999237060547	21	13	-1	-1
MSpa	78	-6.168814254703119	-3.3597632822172	-4.973658425305572	2.5199999809265137	31	31	-1	-1
ABalpp	78	-8.117695604623313	-5.019156166955513	9.568156168774278	2.5199999809265137	40	40	-1	-1
MSaa	78	-12.056550732326729	-8.386663775129884	0.1694269101504542	2.4600000381469727	41	41	-1	-1
ABarpp	78	0.2137637560358101	9.705440370719144	-4.401604756365115	2.5199999809265137	44	44	-1	-1
Ca	78	5.734299362936241	4.819794739533187	0.37138696337469623	1.7400000095367432	56	56	102	49
ABplap	78	-2.75363352088678	3.324853541921723	5.6181137550571965	2.4600000381469727	59	59	-1	-1
ABarap	78	-7.068097073192128	3.564516894977221	-10.207942620743635	2.759999990463257	67	67	-1	-1
Ea	78	-1.1101179285190865	-4.953656648175526	1.33242539093115	2.759999990463257	72	72	-1	-1
Ep	78	7.070169488875752	-3.535184848034654	2.253583650197688	2.759999990463257	76	76	-1	-1
MSpp	78	5.110179054247043	-2.710626787865546	-7.033883145450164	2.4600000381469727	77	77	-1	-1
ABalap	78	-17.12094484981021	5.124949263301812	-2.8919808060879304	2.700000047683716	78	78	-1	-1
ABplpp	78	8.406760043494403	-6.261515540518948	10.19720022684551	2.5799999237060547	83	83	-1	-1
ABpraa	78	-1.3490537891025687	7.09978311132177	-10.614925230748366	2.6399998664855957	90	90	-1	-1
ABprpa	78	9.64095367723726	3.663107429493761	-7.773606898997147	2.6399998664855957	94	94	-1	-1
ABalaa	78	-20.345329073296643	0.1454773545760153	3.4371504662529397	2.5199999809265137	96	96	-1	-1
MSap	78	-3.3513552510124596	-10.899236711350877	0.7128836553589544	2.3999998569488525	100	100	-1	-1
ABarpa	78	-10.491200515858022	9.65136441204578	-1.228324059460507	2.6399998664855957	101	101	-1	-1
P4	78	15.191702940972124	-5.146929267484344	-3.3725581063912533	2.4600000381469727	103	103	-1	-1
ABaraa	78	-14.407135208717285	-2.17980240686509	-6.380696810602762	2.819999933242798	104	104	-1	-1
ABplaa	78	-13.555095005001055	3.041279395234512	5.768148061445916	2.5199999809265137	109	109	-1	-1
ABalpa	79	-17.327305549918865	-5.222720858337556	3.8396186747800205	2.6399998664855957	0	0	-1	-1
ABprap	79	9.362475828800182	8.90974512319868	-5.250564546505886	2.4600000381469727	1	1	-1	-1
ABprpp	79	14.499199551908033	4.509023068588987	-1.5014563699262344	2.4600000381469727	8	8	-1	-1
ABplpa	79	-0.05927144088866591	-6.580213921247939	10.965079784710017	2.6399998664855957	11	11	-1	-1
D	79	18.384498765978783	-0.6326188644940571	0.6252232699998446	2.3399999141693115	17	17	-1	-1
Cpp	79	15.789136473454489	-3.9712839367300914	6.582085531265343	1.6200000047683716	19	19	-1	-1
Cpa	79	11.298246827286762	0.5025398255904654	8.216958593335516	1.2599999904632568	21	21	-1	-1
MSpa	79	-6.459256633723503	-3.2198428919449764	-5.079797502488329	2.4600000381469727	31	31	-1	-1
ABalpp	79	-7.895033822557678	-5.675839050558819	9.44987975419221	2.5799999237060547	40	40	-1	-1
MSaa	79	-11.872279062847044	-7.8487991069433365	0.37423302674344816	2.4600000381469727	41	41	-1	-1
ABarpp	79	0.27279459459023014	9.908667285557762	-4.566571959063372	2.5199999809265137	44	44	-1	-1
Caa	79	3.9838791306291426	7.951239157680007	1.4204744620740013	1.2599999904632568	49	16	-1	-1
ABplap	79	-2.9578855489513916	3.191586822219216	5.730011419164074	2.4600000381469727	59	59	-1	-1
ABarap	79	-7.475030524737445	3.6833351103939793	-10.294472322754562	2.759999990463257	67	67	-1	-1
Ea	79	-1.0726380531335005	-4.7311834396746395	1.7944869991574468	2.759999990463257	72	72	-1	-1
Ep	79	7.012709254905237	-3.3530601080515003	2.108225822671264	2.759999990463257	76	76	-1	-1
MSpp	79	5.294450723726727	-2.1727621196789975	-6.829077028857171	2.3999998569488525	77	77	-1	-1
ABalap	79	-17.319251394090752	5.53380198766731	-2.895716824974192	2.6399998664855957	78	78	-1	-1
ABplpp	79	8.567586712389359	-6.892841473385334	9.738874637505473	2.5799999237060547	83	83	-1	-1
ABpraa	79	-0.845609623617245	7.406665019244519	-10.231301123209402	2.6399998664855957	90	90	-1	-1
ABprpa	79	9.43918249095692	2.498171604322284	-8.75717840451631	2.6399998664855957	94	94	-1	-1
ABalaa	79	-20.253193238556804	0.4144096886692894	3.539553524549437	2.5199999809265137	96	96	-1	-1
MSap	79	-4.100245831764605	-9.916253921610735	0.25922336564570614	2.4600000381469727	100	100	-1	-1
ABarpa	79	-10.12174693969829	9.310072988128136	-1.6038559656758773	2.6399998664855957	101	101	-1	-1
Cap	79	7.49816766567582	2.9617389290184923	1.5068590534522812	1.1399999856948853	102	56	-1	-1
P4	79	15.076782473031097	-4.7826797875180365	-3.6632737614441018	2.4600000381469727	103	103	-1	-1
ABaraa	79	-14.376834487148123	-1.8855131220348942	-6.618342927064232	2.819999933242798	104	104	-1	-1
ABplaa	79	-13.69313704069482	3.0394235140413146	6.414786247542302	2.5199999809265137	109	109	-1	-1
ABalpa	80	-17.443796622443802	-5.243823033193022	3.8592280499518545	2.6399998664855957	0	0	-1	-1
ABprap	80	9.344976311999524	8.282673966213753	-6.029329935432054	2.4600000381469727	1	1	-1	-1
ABprpp	80	14.670346583787223	4.57658436903684	-1.8807242950278666	2.4600000381469727	8	8	-1	-1
ABplpa	80	-0.23759762658427908	-6.575959145366481	10.644639985123884	2.5799999237060547	11	11	-1	-1
D	80	17.768938407168694	-0.8038351580260387	0.45589988486425437	2.3399999141693115	17	17	-1	-1
Cpp	80	16.597057892761054	-4.751039811631613	6.870778618280335	1.6799999475479126	19	19	-1	-1
Cpa	80	10.790751215433263	0.8419753683149143	9.239128685647273	1.5	21	21	-1	-1
MSpa	80	-6.6060484278176	-3.5352343516306375	-4.822542010855027	2.5199999809265137	31	31	-1	-1
ABalpp	80	-7.923763939542934	-5.584776680567242	9.377200840428998	2.5799999237060547	40	40	-1	-1
MSaa	80	-11.607762526195662	-8.126240992799524	0.9127095676192183	2.4600000381469727	41	41	-1	-1
ABarpp	80	-0.9264547968768877	10.245875638145767	-5.453189876020705	2.5799999237060547	44	44	-1	-1
Caa	80	3.06103724338155	9.095244512547836	0.8410657200061618	1.3199999332427979	49	49	-1	-1
ABplap	80	-2.4675660210665615	3.028165362403268	5.529561485008413	2.4600000381469727	59	59	-1	-1
ABarap	80	-7.074042556976197	3.022397450909216	-10.092308937750495	2.759999990463257	67	67	-1	-1
Ea	80	-1.2553391180292781	-4.883696453039415	1.2793558523397708	2.759999990463257	72	72	-1	-1
Ep	80	7.071740093459658	-3.149833193212881	1.943258619973007	2.759999990463257	76	76	-1	-1
MSpp	80	5.349106683080982	-2.1263029940866107	-7.18873557878697	2.4600000381469727	77	77	-1	-1
ABalap	80	-17.395781749445828	4.703503915843763	-3.5095150112021023	2.700000047683716	78	78	-1	-1
ABplpp	80	8.530106837003773	-7.115314681886223	9.276813029279179	2.5799999237060547	83	83	-1	-1
ABpraa	80	-1.21695723719287	6.559519548446963	-11.145929733851613	2.700000047683716	90	90	-1	-1
ABprpa	80	9.486982729326739	3.4195320461374075	-8.21605913205161	2.6399998664855957	94	94	-1	-1
ABalaa	80	-20.513334896008022	0.8486193637717083	3.1957683309052087	2.5199999809265137	96	96	-1	-1
MSap	80	-4.018430360008997	-10.346208820831698	0.2825687597038007	2.3999998569488525	100	100	-1	-1
ABarpa	80	-10.675472185337705	9.113499743859233	-1.433130176053501	2.6399998664855957	101	101	-1	-1
Cap	80	8.333585531935288	2.7048562045227076	1.0528896465495792	1.3199999332427979	102	102	-1	-1
P4	80	14.96623688429023	-4.261662518305496	-3.7592980692654088	2.4600000381469727	103	103	-1	-1
ABaraa	80	-14.49646676884087	-2.6773186065339045	-5.978083491443035	2.819999933242798	104	104	-1	-1
ABplaa	80	-13.207192392010157	2.719234264979135	6.019644966155099	2.4600000381469727	109	109	-1	-1
ABalpa	81	-17.148979364223255	-5.226975634219013	4.160058474366155	2.6399998664855957	0	0	-1	-1
ABprap	81	9.247555360859153	9.273994603164988	-5.541280201558734	2.4600000381469727	1	1	-1	-1
ABprpp	81	14.914559329021692	3.9006551917712646	-2.6260295205344883	2.4600000381469727	8	8	-1	-1
ABplpa	81	-0.08800155787392287	-6.489151551256363	10.892400870946805	2.5799999237060547	11	11	-1	-1
D	81	17.581525528521194	-2.1124031358561326	0.8717438287206238	2.3399999141693115	17	17	-1	-1
Cpp	81	17.124857296031468	-4.691988062946673	7.132390292350969	1.7400000095367432	19	19	-1	-1
Cpa	81	10.845407174787518	0.888434493907301	8.879470135717472	1.8600000143051147	21	21	-1	-1
MSpa	81	-6.199114976272282	-3.654052567047396	-4.736012308844102	2.5199999809265137	31	31	-1	-1
ABalpp	81	-8.568054415338286	-5.664930604107647	9.135198541530196	2.5199999809265137	40	40	-1	-1
MSaa	81	-11.463775006717821	-7.582265667538321	0.15043769852969247	2.5199999809265137	41	41	-1	-1
ABarpp	81	-0.6403872970566695	9.949187458627314	-5.541742146069487	2.5199999809265137	44	44	-1	-1
Caa	81	3.479861662495007	10.060665185267087	0.6963280560308078	1.5	49	49	-1	-1
ABplap	81	-2.7249034039015227	3.233791171930146	5.690792668820409	2.3999998569488525	59	59	-1	-1
ABarap	81	-7.161803512515875	2.910232906062174	-10.00002064881545	2.700000047683716	67	67	-1	-1
Ea	81	-0.6613297223880189	-4.6932338658451656	2.075708048399914	2.700000047683716	72	72	-1	-1
Ep	81	7.372502835464275	-2.5908663501708675	2.128455361394168	2.759999990463257	76	76	-1	-1
MSpp	81	5.31880596151182	-2.4205922789168066	-6.9510894623255	2.4600000381469727	77	77	-1	-1
ABalap	81	-17.259310318335967	4.320008142215187	-3.8458281670738077	2.6399998664855957	78	78	-1	-1
ABplpp	81	8.734358865068383	-6.982047962183715	9.164915365172298	2.5199999809265137	83	83	-1	-1
ABpraa	81	-1.0473808098975859	6.2417291940730415	-11.214872628728564	2.700000047683716	90	90	-1	-1
ABprpa	81	9.406077494771496	2.432466185067629	-9.024548665511062	2.6399998664855957	94	94	-1	-1
ABalaa	81	-20.45587466203751	0.666494623788555	3.341126158431633	2.4600000381469727	96	96	-1	-1
MSap	81	-3.9853253638235766	-10.280503401577043	0.549939020698555	2.3999998569488525	100	100	-1	-1
ABarpa	81	-10.262593250008319	9.53680097251048	-1.4622341570357142	2.6399998664855957	101	101	-1	-1
Cap	81	8.933540411360617	3.437438235784963	1.7336081596165829	1.3799999952316284	102	102	-1	-1
P4	81	14.462792718804907	-4.568544426228245	-4.1429221768043725	2.4600000381469727	103	103	-1	-1
ABaraa	81	-14.060803200310293	-2.8871991919422397	-5.8188748756688975	2.819999933242798	104	104	-1	-1
ABplaa	81	-13.352413581520349	2.7891944601152465	5.966575427563719	2.5199999809265137	109	109	-1	-1
ABalpa	82	-17.208010202777675	-5.430202549057632	4.325025677064412	2.5799999237060547	0	0	-1	-1
ABprap	82	9.069229175163539	9.278249379046445	-5.861720001144867	2.5799999237060547	1	1	-1	-1
ABprpp	82	15.222501224842732	4.38780595848397	-1.7411250544255614	2.4600000381469727	8	8	-1	-1
ABplpa	82	0.46415308318158605	-6.677929961809232	11.03200011154911	2.5799999237060547	11	11	-1	-1
D	82	17.555936620703747	-1.2506374562210103	0.17841485450804856	2.3999998569488525	17	17	-1	-1
Cpp	82	16.6373420427629	-4.757150468706265	7.837856603962855	1.7999999523162842	19	19	-1	-1
Cpa	82	11.213627080914897	1.161078590386969	7.688596821821197	1.9199999570846558	21	21	-1	-1
MSpa	82	-5.5679491380774255	-4.044202011245687	-5.078084051639926	2.5199999809265137	31	31	-1	-1
ABalpp	82	-8.593980257707285	-5.80245209969161	9.567536005223207	2.5799999237060547	40	40	-1	-1
MSaa	82	-11.496880002903241	-7.647971086792977	-0.11693256246506234	2.5199999809265137	41	41	-1	-1
ABarpp	82	-0.2318832409274459	10.215720898032329	-5.765537474283244	2.5799999237060547	44	44	-1	-1
Caa	82	2.844320945099986	10.294046840219147	0.8437084515950897	1.6200000047683716	49	49	-1	-1
ABplap	82	-2.65869341153068	3.365202010439457	6.225533190809917	2.4600000381469727	59	59	-1	-1
ABarap	82	-7.245189588855387	2.954836150461364	-9.713041012648862	2.700000047683716	67	67	-1	-1
Ea	82	-0.4917532950927346	-5.0110242202190864	2.006765153522964	2.759999990463257	72	72	-1	-1
Ep	82	7.895927359534528	-2.68858239073216	2.195375688233261	2.759999990463257	76	76	-1	-1
MSpp	82	4.973707623137181	-2.3271310142369703	-6.69756998957846	2.4600000381469727	77	77	-1	-1
ABalap	82	-17.282094951537154	4.95318995627477	-4.034140763830159	2.6399998664855957	78	78	-1	-1
ABplpp	82	8.991696247903347	-7.187673771710594	9.003684181360304	2.5199999809265137	83	83	-1	-1
ABpraa	82	-1.508970220797159	6.314088283897413	-10.94174378080969	2.700000047683716	90	90	-1	-1
ABprpa	82	9.226180704491979	2.0513693061273126	-9.034663434872515	2.6399998664855957	94	94	-1	-1
ABalaa	82	-20.50896001680786	1.0053871530179406	3.3904596781367506	2.5199999809265137	96	96	-1	-1
MSap	82	-3.6877038309867696	-10.492239868178576	1.3557858225690795	2.3999998569488525	100	100	-1	-1
ABarpa	82	-10.409385044102416	9.221409512824819	-1.2049786654024115	2.5799999237060547	101	101	-1	-1
Cap	82	9.667162447279551	4.015108358994182	1.5729971393556585	1.5	102	102	-1	-1
P4	82	14.029933424890592	-4.58724770639545	-3.7971144151222878	2.4600000381469727	103	103	-1	-1
ABaraa	82	-14.671988679920222	-2.901647696227989	-5.793506913572945	2.819999933242798	104	104	-1	-1
ABplaa	82	-13.154107037239807	2.3803417357497487	5.970311446449981	2.5199999809265137	109	109	-1	-1
ABalpa	83	-16.717690674892843	-5.59362400887358	4.12457574290875	2.5799999237060547	0	0	-1	-1
ABprap	83	8.781591070759415	9.189585903743128	-5.462842700871402	2.5799999237060547	1	1	-1	-1
ABprpp	83	14.910507882653517	4.546972642418462	-1.2202353206837668	2.3999998569488525	8	8	-1	-1
ABplpa	83	0.6424792688771992	-6.682184737690687	11.352439911135244	2.5199999809265137	11	11	-1	-1
D	83	17.534385657534916	-1.231391162558742	0.8054436654326023	2.4600000381469727	17	17	-1	-1
Cpp	83	16.632967163562732	-4.913918257952497	7.643165256731313	1.7999999523162842	19	19	-1	-1
Cpa	83	11.311708399438809	1.9721303685482487	7.675366197124554	1.7999999523162842	21	21	-1	-1
MSpa	83	-5.18817519893346	-3.686606201849096	-5.374558293616894	2.5199999809265137	31	31	-1	-1
ABalpp	83	-8.442813584413022	-5.330292850759717	9.504971860821449	2.5199999809265137	40	40	-1	-1
MSaa	83	-11.393513567978802	-8.097172279676208	-0.7206159793315203	2.5199999809265137	41	41	-1	-1
ABarpp	83	-0.5482514623168278	10.218119792720586	-5.439339087772991	2.6399998664855957	44	44	-1	-1
Caa	83	2.7006703601737003	10.749358690177031	0.4803138827790283	1.6200000047683716	49	49	-1	-1
ABplap	83	-2.3195405569401113	2.7296213016916155	6.087647401056016	2.5199999809265137	59	59	-1	-1
ABarap	83	-7.331379939811159	3.2280232604360948	-9.9310777539385	2.700000047683716	67	67	-1	-1
Ea	83	-0.7490906779276959	-4.805398410692208	2.1679963373349596	2.759999990463257	72	72	-1	-1
Ep	83	7.603914375930239	-2.9340136552817095	2.3995616412751835	2.819999933242798	76	76	-1	-1
MSpp	83	4.857216550612247	-2.3482331890924355	-6.677960614406627	2.4600000381469727	77	77	-1	-1
ABalap	83	-17.37266018169309	5.069609277003267	-4.446868852351338	2.6399998664855957	78	78	-1	-1
ABplpp	83	9.316814227693056	-6.876537087906388	9.066868489313135	2.3999998569488525	83	83	-1	-1
ABpraa	83	-1.1794773618072842	6.781992756947847	-10.683868125625317	2.700000047683716	90	90	-1	-1
ABprpa	83	9.551298684281688	2.3625059899315173	-8.971479126919684	2.5799999237060547	94	94	-1	-1
ABalaa	83	-20.33500871031241	0.8443645878902524	3.5162081304913424	2.4600000381469727	96	96	-1	-1
MSap	83	-4.103387040932416	-10.686957231254281	0.8798734260950702	2.4600000381469727	100	100	-1	-1
ABarpa	83	-10.613637072167029	9.08814279312231	-1.0930810012955345	2.5199999809265137	101	101	-1	-1
Cap	83	10.085326499009469	3.1781566166009183	0.9534403662036279	1.6799999475479126	102	102	-1	-1
P4	83	13.76665055827156	-4.9237413409365764	-3.5202495483171528	2.3999998569488525	103	103	-1	-1
ABaraa	83	-14.204453785236579	-2.4318873419843556	-6.182269444484959	2.759999990463257	104	104	-1	-1
ABplaa	83	-13.40864014545851	2.357383679701086	6.6365590077182	2.5199999809265137	109	109	-1	-1
ABalpa	84	-16.829806868217617	-5.457958394482813	4.338876465312126	2.5799999237060547	0	0	-1	-1
ABprap	84	8.834676425529766	8.850693374513742	-5.51217622057652	2.5199999809265137	1	1	-1	-1
ABprpp	84	15.543244325432278	4.542174853041942	-1.872632093704272	2.4600000381469727	8	8	-1	-1
ABplpa	84	0.7545954622019693	-6.8178503520814555	11.13813918873187	2.4600000381469727	11	11	-1	-1
D	84	17.060905279067203	-2.243270960870381	1.3098398793377546	2.4600000381469727	17	17	-1	-1
Cpp	84	16.825988591442744	-4.062518011273484	8.23735406778739	1.8600000143051147	19	19	-1	-1
Cpa	84	11.339204846391713	2.495003518953985	6.932703703206862	1.8600000143051147	21	21	-1	-1
MSpa	84	-5.155070202748038	-3.6209007825944406	-5.1071880326221395	2.5799999237060547	31	31	-1	-1
ABalpp	84	-8.04025501206787	-5.6058788554227075	9.396810215600832	2.4600000381469727	40	40	-1	-1
MSaa	84	-10.931924157079228	-8.169531369500579	-0.9937448272503948	2.5799999237060547	41	41	-1	-1
ABarpp	84	-0.4377058735759634	9.697102523508047	-5.343314779951684	2.5199999809265137	44	44	-1	-1
Caa	84	2.9898790691617294	11.223373820302122	-0.2288884477191182	1.8600000143051147	49	49	-1	-1
ABplap	84	-2.6343381737455873	3.1173718512016477	6.103520757341587	2.5199999809265137	59	59	-1	-1
ABarap	84	-6.720194460201231	3.2424717647218437	-9.956445716034452	2.700000047683716	67	67	-1	-1
Ea	84	-0.7490906779276959	-4.805398410692208	2.1679963373349596	2.700000047683716	72	72	-1	-1
Ep	84	8.049898307445048	-2.4450070073758075	2.6378279212877245	2.759999990463257	76	76	-1	-1
MSpp	84	5.147658929632629	-2.4881535793646585	-6.571821537223868	2.4600000381469727	77	77	-1	-1
ABalap	84	-17.08659268187287	4.7729210974848115	-4.5354211224001215	2.700000047683716	78	78	-1	-1
ABplpp	84	8.835244458208555	-6.399580049597976	9.656701117931881	2.3399999141693115	83	83	-1	-1
ABpraa	84	-0.4015197295183295	6.707234772435219	-11.283195360054442	2.700000047683716	90	90	-1	-1
ABprpa	84	10.041618212166519	2.199084530115569	-9.171929061075346	2.5799999237060547	94	94	-1	-1
ABalaa	84	-20.43242966145278	1.8356852248414879	4.0042578643646625	2.4600000381469727	96	96	-1	-1
MSap	84	-3.9147404922525686	-9.992324773821501	1.2793708899196057	2.3999998569488525	100	100	-1	-1
ABarpa	84	-10.323194693146645	8.948222402850087	-0.986941924112775	2.6399998664855957	101	101	-1	-1
Cap	84	9.961656272668112	3.228870518074762	0.273342016687695	1.7999999523162842	102	102	-1	-1
P4	84	13.581468651591512	-4.044585248832382	-2.939911525508788	2.3999998569488525	103	103	-1	-1
ABaraa	84	-14.437435930286448	-2.474091691695286	-6.143050694141293	2.759999990463257	104	104	-1	-1
ABplaa	84	-13.261848351364412	2.6727751393867476	6.379303516084898	2.5199999809265137	109	109	-1	-1
ABalpa	85	-16.3969475743033	-5.439255114315607	3.99306870363004	2.5799999237060547	0	0	-1	-1
ABprap	85	9.250359635475409	9.045410737589448	-5.036263824102511	2.4600000381469727	1	1	-1	-1
ABprpp	85	15.479838607677696	4.182180148957091	-1.902356238237557	2.3999998569488525	8	8	-1	-1
ABplpa	85	0.4110677284112361	-6.339037432579845	11.081333631254228	2.3999998569488525	11	11	-1	-1
D	85	16.88538336798785	-2.467600050564465	1.4944164572078449	2.4600000381469727	17	17	-1	-1
Cpp	85	16.69917715593358	-4.782507419443187	8.177905778720822	1.8600000143051147	19	19	-1	-1
Cpa	85	11.697427822366844	2.871845622012845	7.263258272154447	1.8600000143051147	21	21	-1	-1
MSpa	85	-4.8646278237276555	-3.7608211728666636	-5.001048955439381	2.5199999809265137	31	31	-1	-1
ABalpp	85	-8.451563342813351	-5.643828429252181	9.115589166358363	2.4600000381469727	40	40	-1	-1
MSaa	85	-11.36915833019371	-8.345002438914017	-0.8426284127998511	2.5799999237060547	41	41	-1	-1
ABarpp	85	-0.1125878937862532	10.008239207312252	-5.280130471998852	2.5799999237060547	44	44	-1	-1
Caa	85	2.992683343777988	10.994789954726581	0.27612792973710576	1.8600000143051147	49	49	-1	-1
ABplap	85	-2.6690137745149145	2.6663147771252196	6.146475526571515	2.3399999141693115	59	59	-1	-1
ABarap	85	-6.748924577186488	3.3335341347134215	-10.029124629797664	2.700000047683716	67	67	-1	-1
Ea	85	-0.49455756970899334	-4.782440354643546	1.5017487760667403	2.759999990463257	72	72	-1	-1
Ep	85	7.981207473289935	-1.5447487404161484	3.198556568924256	2.759999990463257	76	76	-1	-1
MSpp	85	5.464027151022011	-2.4905524740529184	-6.898019923734121	2.4600000381469727	77	77	-1	-1
ABalap	85	-16.886715533008424	4.749420027941087	-4.842010133738541	2.6399998664855957	78	78	-1	-1
ABplpp	85	8.646597909528706	-7.094212507030757	9.257203654107345	2.3399999141693115	83	83	-1	-1
ABpraa	85	-0.22756842302288116	6.546212207307531	-11.157446907699851	2.6399998664855957	90	90	-1	-1
ABprpa	85	10.248674514847389	2.1037673842425355	-8.778810347726	2.5199999809265137	94	94	-1	-1
ABalaa	85	-20.459589173854134	2.3120992496548376	3.6212539203767684	2.3999998569488525	96	96	-1	-1
MSap	85	-3.925060855236803	-10.691212007135737	1.200313225681204	2.4600000381469727	100	100	-1	-1
ABarpa	85	-10.152047661267453	9.01578370329794	-1.3662098492144086	2.5199999809265137	101	101	-1	-1
Cap	85	10.240868051503895	3.807083654779044	1.08556756903341	1.7400000095367432	102	102	-1	-1
P4	85	12.689500788561896	-5.022598544644186	-3.416444085533869	2.3999998569488525	103	103	-1	-1
ABaraa	85	-14.118263434280808	-2.705074451959086	-5.9642327031953215	2.759999990463257	104	104	-1	-1
ABplaa	85	-13.317737980751023	3.240251534191674	5.9236206583337925	2.4600000381469727	109	109	-1	-1
ABalpa	86	-16.28920626017869	-5.731688517952606	3.5840766339951227	2.5799999237060547	0	0	-1	-1
ABprap	86	9.018948095009447	9.388558042700291	-5.307370103983526	2.5199999809265137	1	1	-1	-1
ABprpp	86	15.541673720848372	4.156823198220169	-1.5623070634795904	2.3399999141693115	8	8	-1	-1
ABplpa	86	0.32925225665562924	-5.909082533358884	11.057988237196133	2.3399999141693115	11	11	-1	-1
D	86	17.09838515445279	-2.0207977523694933	1.7719014875640509	2.4600000381469727	17	17	-1	-1
Cpp	86	16.80254359085802	-5.231708612326418	7.574222361854362	1.9199999570846558	19	19	-1	-1
Cpa	86	12.857963668416025	2.9260995813212656	6.872473173204575	1.9199999570846558	21	21	-1	-1
MSpa	86	-4.43176852981334	-3.7421178926994583	-5.346856717121466	2.5799999237060547	31	31	-1	-1
ABalpp	86	-8.276041431733997	-5.419499339558097	8.931012588488272	2.5199999809265137	40	40	-1	-1
MSaa	86	-10.729242733598522	-8.421616304619844	-0.795317461132591	2.5799999237060547	41	41	-1	-1
ABarpp	86	-0.006417184245553303	9.33045414885348	-5.378797511409088	2.5199999809265137	44	44	-1	-1
Caa	86	2.9136721466386395	11.196160988372004	0.7577989131352361	1.7400000095367432	49	49	-1	-1
ABplap	86	-2.7839342424559432	3.030564257091527	5.855759871518666	2.4600000381469727	59	59	-1	-1
ABarap	86	-6.954747209835006	2.8149157601891406	-9.606901935466105	2.700000047683716	67	67	-1	-1
Ea	86	-0.3824413763842233	-4.918105969034312	1.287448053663365	2.759999990463257	72	72	-1	-1
Ep	86	7.387198077648675	-1.7352113276103978	2.4022043728641127	2.759999990463257	76	76	-1	-1
MSpp	86	5.837855606381907	-2.675076108724332	-7.078860482717949	2.5199999809265137	77	77	-1	-1
ABalap	86	-17.144052915843385	4.955045837467965	-4.680778949926546	2.5799999237060547	78	78	-1	-1
ABplpp	86	8.50294732460242	-6.638900657072871	8.893809085291284	2.2799999713897705	83	83	-1	-1
ABpraa	86	-0.8300041442324813	6.845299281514244	-10.742696251140815	2.6399998664855957	90	90	-1	-1
ABprpa	86	10.257424273247718	2.4173029627349996	-8.389427653262915	2.5199999809265137	94	94	-1	-1
ABalaa	86	-20.75160215745842	2.0666679851052883	3.8254398734186914	2.2799999713897705	96	96	-1	-1
MSap	86	-3.725183706372356	-10.714713076679462	0.8937242143427842	2.4600000381469727	100	100	-1	-1
ABarpa	86	-9.540862181657525	9.030232207583689	-1.39157781131036	2.5199999809265137	101	101	-1	-1
Cap	86	10.506955192739184	3.9149934237446296	1.3137190796844982	1.6799999475479126	102	102	-1	-1
P4	86	13.067704123121954	-5.0503543900693675	-3.4025932972861552	2.3999998569488525	103	103	-1	-1
ABaraa	86	-13.827821055260426	-2.8449948422313094	-5.858093626012563	2.759999990463257	104	104	-1	-1
ABplaa	86	-13.319308585334927	2.8548998793699014	6.233945688558474	2.5199999809265137	109	109	-1	-1
ABalpa	87	-16.023119118943402	-5.6237787489870215	3.8122281446462107	2.5799999237060547	0	0	-1	-1
ABprap	87	8.469597728570196	9.34875258767762	-4.941952967129607	2.5199999809265137	1	1	-1	-1
ABprpp	87	15.693750631342999	3.21196168686132	-2.4100153472827097	2.3399999141693115	8	8	-1	-1
ABplpa	87	0.1178210747745942	-5.970533176732081	10.470178176615246	2.3399999141693115	11	11	-1	-1
D	87	17.065280158267367	-2.0865031716241487	1.5045312265692967	2.5199999809265137	17	17	-1	-1
Cpp	87	16.840023466243604	-5.00923540382553	8.036283970080659	1.8600000143051147	19	19	-1	-1
Cpa	87	13.302376995346929	3.029754574405395	7.421064483441798	1.9199999570846558	21	21	-1	-1
MSpa	87	-4.8099718643733995	-3.714362047274277	-5.36070750536918	2.5199999809265137	31	31	-1	-1
ABalpp	87	-8.159550359209064	-5.398397164702632	8.91140321331644	2.3999998569488525	40	40	-1	-1
MSaa	87	-10.55966630630324	-8.739406658993765	-0.8642603560095417	2.5799999237060547	41	41	-1	-1
ABarpp	87	0.0972726835108757	9.684338195863678	-4.381995381193283	2.3399999141693115	44	44	-1	-1
Caa	87	3.868385360039302	10.731796573156142	0.7892365085169235	1.7999999523162842	49	49	-1	-1
ABplap	87	-2.6371424483618457	3.3459557167771883	5.598504379885364	2.3999998569488525	59	59	-1	-1
ABarap	87	-6.8139008995249775	2.5881877758067966	-9.748523744106269	2.700000047683716	67	67	-1	-1
Ea	87	-0.46863172733999475	-4.644918859059581	1.069411312373728	2.759999990463257	72	72	-1	-1
Ep	87	7.095185094044386	-1.9806425921599475	2.6063903259060357	2.700000047683716	76	76	-1	-1
MSpp	87	5.556162985761853	-2.221620139959644	-6.7956168654376246	2.4600000381469727	77	77	-1	-1
ABalap	87	-17.342359460123927	5.363898561833463	-4.684514968812808	2.5799999237060547	78	78	-1	-1
ABplpp	87	8.53762292537175	-6.187843582996445	8.850854316061357	2.1599998474121094	83	83	-1	-1
ABpraa	87	-0.6301269953680338	6.8217982119705205	-11.049285262479236	2.6399998664855957	90	90	-1	-1
ABprpa	87	9.913896539456985	2.896115882236609	-8.446233210740557	2.5199999809265137	94	94	-1	-1
ABalaa	87	-20.901198226168777	1.9798603909951682	3.5776789875957693	2.3399999141693115	96	96	-1	-1
MSap	87	-3.434741327351973	-10.854633466951686	0.9998632915255419	2.4600000381469727	100	100	-1	-1
ABarpa	87	-9.943420754002679	9.30581821224668	-1.2834161660897432	2.4600000381469727	101	101	-1	-1
Cap	87	10.719956979204124	4.361795721939601	1.5912041100407044	1.7400000095367432	102	102	-1	-1
P4	87	13.087684481706884	-5.45495233855341	-3.7192970779860275	2.4600000381469727	103	103	-1	-1
ABaraa	87	-13.555788430241066	-2.1949656291977186	-5.745575798354614	2.6399998664855957	104	104	-1	-1
ABplaa	87	-13.431424778659697	2.9905654937606685	6.448246410961849	2.5199999809265137	109	109	-1	-1
ABalpa	88	-15.977212917989476	-5.890855201887097	3.063186900253328	2.0999999046325684	0	0	-1	-1
ABprap	88	8.266916305089492	9.600837522796885	-5.1403803332474105	2.4600000381469727	1	1	-1	-1
ABprpp	88	15.872076817038613	3.2077069109798644	-2.0895755476965756	2.3399999141693115	8	8	-1	-1
ABplpa	88	0.3464283406242986	-6.085096616267382	10.236268079040038	2.4600000381469727	11	11	-1	-1
D	88	17.643360641691878	-2.1377600865930546	1.2117930034785902	2.5199999809265137	17	17	-1	-1
Cpp	88	17.05459585729245	-4.177081450808787	8.003443970212183	1.9199999570846558	19	19	-1	-1
Cpa	88	12.596251406380897	2.9749576016019117	6.839013009785029	1.9799998998641968	21	21	-1	-1
MSpa	88	-4.784046022004401	-3.5768405516903132	-5.7930449690621915	2.5199999809265137	31	31	-1	-1
ABalpp	88	-7.697960948309491	-5.470756254527004	8.638274365397567	2.3999998569488525	40	40	-1	-1
MSaa	88	-9.801689032599214	-8.409566695022356	-1.146883809738796	2.6399998664855957	41	41	-1	-1
ABarpp	88	-0.27564553464865527	8.451841070244349	-4.986298961610813	2.2200000286102295	44	44	-1	-1
Caa	88	3.9848764325642363	10.752898748011608	0.7696271333450904	1.7999999523162842	49	49	-1	-1
ABplap	88	-2.7205285247013586	3.3905589611763784	5.885484016051951	2.3999998569488525	59	59	-1	-1
ABarap	88	-7.240814709655224	3.1116039397075963	-9.518349665417322	2.6399998664855957	67	67	-1	-1
Ea	88	-0.5851227998649292	-4.6660210339150465	1.0890206875455613	2.759999990463257	72	72	-1	-1
Ep	88	7.44465831161919	-1.9173360675935516	2.547562200390537	2.759999990463257	76	76	-1	-1
MSpp	88	5.004008344706343	-2.0328417294067744	-6.935216106039929	2.4600000381469727	77	77	-1	-1
ABalap	88	-17.629997564528054	5.275235086530146	-4.285637668539342	2.5199999809265137	78	78	-1	-1
ABplpp	88	8.455807453616142	-5.757888683775483	8.827508922003263	2.0999999046325684	83	83	-1	-1
ABpraa	88	-0.4849058058578425	6.751838016834409	-10.996215723887856	2.6399998664855957	90	90	-1	-1
ABprpa	88	9.995712011212593	2.466160983015646	-8.422887816682461	2.5199999809265137	94	94	-1	-1
ABalaa	88	-20.474284416038532	1.4564442270943685	3.347504908906824	2.3399999141693115	96	96	-1	-1
MSap	88	-2.945992404051049	-11.403406581589406	1.1097383875945628	2.5799999237060547	100	100	-1	-1
ABarpa	88	-9.772273722123488	9.373379512694532	-1.6626840911913767	2.3999998569488525	101	101	-1	-1
Cap	88	10.845197810129388	4.696433475287531	1.960977429331956	1.7400000095367432	102	102	-1	-1
P4	88	12.975568288382114	-5.319286724162643	-3.504996355582652	2.4600000381469727	103	103	-1	-1
ABaraa	88	-13.351536402176453	-2.0616989094952114	-5.857473462461492	2.700000047683716	104	104	-1	-1
ABplaa	88	-13.372393940105276	3.1937924085992875	6.2832792082635915	2.3999998569488525	109	109	-1	-1
ABalpa	89	-16.243300059224765	-5.998764970852685	2.8350353896022393	1.7999999523162842	0	0	71	5
ABprap	89	8.528628567124619	9.551979502516238	-5.106920169827864	2.3399999141693115	1	1	-1	-1
ABprpp	89	15.401737647738711	2.966530422311771	-2.2058293942407863	2.2799999713897705	8	8	-1	-1
ABplpa	89	0.5375557310884171	-6.4221332643035725	9.540296373238533	2.4600000381469727	11	11	-1	-1
D	89	17.03060455749804	-2.537560245700577	1.5474859957992242	2.5199999809265137	17	17	-1	-1
Cpp	89	16.87032418781277	-4.714946118995335	7.798637853619189	1.9199999570846558	19	19	-1	-1
Cpa	89	12.478189729272058	2.5685037719246737	7.1689474151815435	1.9799998998641968	21	21	-1	-1
MSpa	89	-4.802455776005424	-2.786890948384499	-5.786666218587001	2.5799999237060547	31	31	-1	-1
ABalpp	89	-7.365987247535344	-6.034520886945536	7.800680850955899	1.9199999570846558	40	40	-1	-1
MSaa	89	-9.865094750353798	-8.769561399107205	-1.1766079542720806	2.5799999237060547	41	41	-1	-1
ABarpp	89	-0.4121169657585178	8.835336843872925	-4.649985805739108	2.2799999713897705	44	44	-1	-1
Caa	89	3.813729400685046	10.685337447563757	1.1488950584467235	1.7400000095367432	49	49	-1	-1
ABplap	89	-2.612787210576753	3.0981255575393796	5.476491946417034	2.3999998569488525	59	59	-1	-1
ABarap	89	-7.214888867286225	3.24912543529156	-9.950687129110332	2.5799999237060547	67	67	-1	-1
Ea	89	-0.6713131508207006	-4.392833923940316	0.8709839462559248	2.759999990463257	72	72	-1	-1
Ep	89	7.230422855121896	-1.75020284539121	1.4547357623534254	2.759999990463257	76	76	-1	-1
MSpp	89	5.1448546550163705	-2.2595697137891184	-7.076837914680091	2.4600000381469727	77	77	-1	-1
ABalap	89	-17.25179422996799	5.247479241104964	-4.271786880291628	2.5199999809265137	78	78	-1	-1
ABplpp	89	8.053248881270989	-5.482302679112492	8.935670567223879	2.0399999618530273	83	83	-1	-1
ABpraa	89	-0.4015197295183295	6.707234772435219	-11.283195360054442	2.6399998664855957	90	90	-1	-1
ABprpa	89	9.883595817887821	2.601826597406413	-8.208587094279087	2.1599998474121094	94	94	-1	-1
ABalaa	89	-20.303137384159342	1.5240055275422206	2.968236983805191	2.3399999141693115	96	96	-1	-1
MSap	89	-2.5059539563203104	-11.45651937775151	1.4636383506002426	2.5799999237060547	100	100	-1	-1
ABarpa	89	-9.593947536427875	9.369124736813076	-1.3422442916052417	2.3999998569488525	101	101	-1	-1
Cap	89	10.794916729975297	4.806742138941376	2.5153273264932974	1.7999999523162842	102	102	-1	-1
P4	89	12.969622804598043	-5.861406168230648	-3.389362672589513	2.4600000381469727	103	103	-1	-1
ABaraa	89	-13.109804498726255	-1.7059589812918166	-5.507309518342073	2.700000047683716	104	104	-1	-1
ABplaa	89	-13.466100379429024	2.53950841968424	6.491201180191776	2.3999998569488525	109	109	-1	-1
ABprap	90	8.761610712174488	9.594183852227168	-5.146138920171531	2.3399999141693115	1	1	-1	-1
ABalpaa	90	-18.57246114233991	-4.618436052849473	3.7020420022155736	1.3799999952316284	5	0	-1	-1
ABprpp	90	15.73560538592875	3.5912026846084393	-1.7532623918248713	2.2200000286102295	8	8	-1	-1
ABplpa	90	0.1968322719139428	-6.171904210377505	9.988507193217117	2.5199999809265137	11	11	-1	-1
D	90	17.481873605413377	-3.3088065688391852	1.1952994836419475	2.5199999809265137	17	17	-1	-1
Cpp	90	17.34660884089674	-3.9316501862592363	7.79925801717026	1.9199999570846558	19	19	-1	-1
Cpa	90	13.148406047436406	2.786179191049042	6.978612250387335	1.9799998998641968	21	21	-1	-1
MSpa	90	-4.806830655205588	-2.9436587376307313	-5.981357565818543	2.5199999809265137	31	31	-1	-1
ABalpp	90	-8.419692016660283	-4.964187489600213	8.567618019672212	1.9199999570846558	40	40	-1	-1
MSaa	90	-9.919750709708055	-8.816020524699592	-0.8169494043422816	2.5799999237060547	41	41	-1	-1
ABarpp	90	-0.35276269437210994	9.841648998604974	-3.214467461355101	2.2799999713897705	44	44	-1	-1
Caa	90	3.98330582798033	10.367547093189835	1.0799521635697724	1.7400000095367432	49	49	-1	-1
ABplap	90	-2.351074948541627	3.049267537258733	5.509952109836581	2.3399999141693115	59	59	-1	-1
ABarap	90	-7.06248852395961	3.10734916382614	-9.197909865831187	1.9799998998641968	67	67	-1	-1
ABalpap	90	-14.779857563938252	-7.4165004491903055	2.6596443003530768	1.6200000047683716	71	0	-1	-1
Ea	90	-0.4870414813410173	-3.8549692557537676	1.0757900628489188	2.759999990463257	72	72	-1	-1
Ep	90	7.269473335091388	-1.1423779820685498	1.6064723403550403	2.759999990463257	76	76	-1	-1
MSpp	90	5.547413227361524	-2.5351557184521085	-7.184999559900708	2.5199999809265137	77	77	-1	-1
ABalap	90	-16.902321012393188	5.31078576567136	-4.330615005807126	2.4600000381469727	78	78	-1	-1
ABplpp	90	7.3958337678751445	-6.032759970391593	8.109594226630449	1.559999942779541	83	83	-1	-1
ABpraa	90	0.06881943978157212	6.9484112611033115	-11.166941513510233	2.5799999237060547	90	90	-1	-1
ABprpa	90	10.681533808761706	2.122470664409741	-9.124618109408086	1.7400000095367432	94	94	-1	-1
ABalaa	90	-20.38495285591495	1.9539604267631834	2.944891589747097	2.2799999713897705	96	96	-1	-1
MSap	90	-2.6511751458305017	-11.386559182615398	1.4105688120088633	2.5199999809265137	100	100	-1	-1
ABarpa	90	-9.74354360513823	9.282317142702954	-1.5900051774281643	2.4600000381469727	101	101	-1	-1
Cap	90	10.711530653635783	4.851345383340567	2.8023069626598844	1.9199999570846558	102	102	-1	-1
P4	90	13.314721142972681	-5.954867432910484	-3.642882145336554	2.5199999809265137	103	103	-1	-1
ABaraa	90	-13.081074381740999	-1.7970213512833935	-5.434630604578861	2.700000047683716	104	104	-1	-1
ABplaa	90	-13.204388117393899	2.490650399403594	6.5246613436113226	2.3399999141693115	109	109	-1	-1
ABprap	91	8.931187139469769	9.276393497853249	-5.215081815048482	2.2799999713897705	1	1	-1	-1
ABalpaa	91	-19.058405791024576	-4.2982468037872925	4.097183283602777	1.3199999332427979	5	5	-1	-1
ABprpp	91	16.031993248733205	3.9934017384042213	-1.7627569976352522	2.1599998474121094	8	8	-1	-1
ABplpa	91	-0.08923522790627593	-5.875216030859047	10.0770594632659	2.1599998474121094	11	11	-1	-1
D	91	17.428788250643027	-2.969914039609799	1.2446330033470656	2.5199999809265137	17	17	-1	-1
Cpp	91	16.296618583588423	-4.506921414780196	8.286067423941438	1.9799998998641968	19	19	-1	-1
Cpa	91	13.53378853581289	2.6866072692945524	7.692170763322815	2.0399999618530273	21	21	-1	-1
MSpa	91	-5.0110826832702	-3.0769254573332385	-5.869459901711665	2.5199999809265137	31	31	-1	-1
ABalpp	91	-8.730114754265594	-4.419669150843948	8.778182723189325	1.6799999475479126	40	40	42	43
MSaa	91	-9.711123802443277	-8.525986015750853	-0.7341557212176175	2.5199999809265137	41	41	-1	-1
ABarpp	91	-0.15726042470782692	9.661380139815016	-3.7157478199250638	2.2799999713897705	44	44	-1	-1
Caa	91	4.655092750728586	10.970574167135975	0.5792919685508808	1.6799999475479126	49	49	-1	-1
ABplap	91	-2.247708513617186	2.6000663443755023	4.906268692970121	2.1599998474121094	59	59	-1	-1
ABarap	91	-6.728620785769571	3.7320214261228086	-8.745342863415273	1.7400000095367432	67	67	34	13
ABalpap	91	-14.12029854330969	-8.896999438599261	3.5159179092260513	1.6200000047683716	71	71	-1	-1
Ea	91	-0.05855706662686595	-3.993033764832794	0.5352909539352908	2.819999933242798	72	72	-1	-1
Ep	91	7.249492976506459	-0.7377800335845085	1.923176121054912	2.759999990463257	76	76	-1	-1
MSpp	91	5.580518223546945	-2.469450299197453	-6.917629298905954	2.4600000381469727	77	77	-1	-1
ABalap	91	-16.640608750358062	5.2619277453907145	-4.297154842387581	2.5799999237060547	78	78	-1	-1
ABplpp	91	7.108195663471021	-6.121423445694911	8.508471526903914	1.7400000095367432	83	83	58	46
ABpraa	91	0.620974080837081	6.759632850550442	-11.027342272907928	2.6399998664855957	90	90	-1	-1
ABprpa	91	10.23992475644706	1.790231805750071	-9.168193042189085	1.7400000095367432	94	94	88	53
ABalaa	91	-20.38181164674714	2.724663736406729	2.324241529297734	2.2799999713897705	96	96	-1	-1
MSap	91	-2.679905262815759	-11.29549681262382	1.3378898982456509	2.5199999809265137	100	100	-1	-1
ABarpa	91	-9.378464908178666	8.784257929539077	-2.1602284308750765	2.3999998569488525	101	101	-1	-1
Cap	91	10.336131593691983	4.6505173631902075	3.2934725518683945	1.8600000143051147	102	102	-1	-1
P4	91	13.406856977712524	-5.685935098817209	-3.540479087040057	2.4600000381469727	103	103	-1	-1
ABaraa	91	-13.023614147770484	-1.9791460912665473	-5.289272777052437	2.3999998569488525	104	104	-1	-1
ABplaa	91	-12.828989057450096	2.6914784195539534	6.0334957544028125	2.2200000286102295	109	109	-1	-1
ABprap	92	9.034553574394211	8.827192304970017	-5.81876523191494	2.2799999713897705	1	1	-1	-1
ABalpaa	92	-18.664273544247767	-4.084283147049319	5.200124491001341	1.4399999380111694	5	5	-1	-1
ABprpp	92	15.287477547181222	5.133152317390594	-2.0217259401169585	1.559999942779541	8	8	-1	-1
ABplpa	92	-0.3856230907107292	-6.27741508465483	10.086554069076282	2.0999999046325684	11	11	33	20
ABarapp	92	-5.350134971406475	1.973537537362604	-8.323429286273166	1.5	13	22	-1	-1
D	92	17.020284194513803	-3.2364474790148137	1.4684283315608213	2.4600000381469727	17	17	-1	-1
Cpp	92	16.467765615467613	-4.439360114332344	7.906799498839806	1.9799998998641968	19	19	-1	-1
Cpa	92	14.160579494807584	2.139690035850028	7.155407673295448	1.8600000143051147	21	21	-1	-1
MSpa	92	-4.89896648994543	-3.2125910717240056	-6.08376062411504	2.4600000381469727	31	31	-1	-1
ABarapa	92	-9.551229104217795	4.7012704296240795	-9.783388241184763	1.5	34	22	-1	-1
MSaa	92	-9.717069286227348	-9.068105459818858	-0.6185220382244783	2.5199999809265137	41	41	-1	-1
ABalppa	92	-10.295690014444197	-3.1666680000204086	10.372598636985852	1.3199999332427979	42	40	-1	-1
ABalppp	92	-6.710466171555394	-6.672500490381637	7.336596674691745	1.3799999952316284	43	40	-1	-1
ABarpp	92	0.43642553810144397	9.048757487115838	-4.519881170947183	2.3399999141693115	44	44	-1	-1
ABplppa	92	6.954548148392489	-5.561913589157834	9.666504840931715	1.3199999332427979	46	20	-1	-1
Caa	92	4.774388097869779	10.7630924764159	1.0646989708352725	1.6799999475479126	49	49	-1	-1
ABprpap	92	12.067198776941224	0.292170699320228	-8.002996807578214	1.4399999380111694	53	24	-1	-1
ABplppp	92	8.308692226690056	-6.876365383354573	7.4842788665543	1.559999942779541	58	20	-1	-1
ABplap	92	-2.184302795862602	2.9600610484603536	4.935992837503406	2.1599998474121094	59	59	-1	-1
ABalpap	92	-14.029733313153756	-9.01341875932776	3.92864599774723	1.6200000047683716	71	71	-1	-1
Ea	92	0.6663152108917387	-3.7288992201160394	-0.014702760788717795	2.819999933242798	72	72	-1	-1
Ep	92	7.77291750057671	-0.8354960741458014	1.9900964478940049	2.759999990463257	76	76	-1	-1
MSpp	92	5.927187166505489	-2.1775599090555167	-7.481473801877676	2.5199999809265137	77	77	-1	-1
ABalap	92	-16.849235657622838	4.971893236441974	-4.379948525512245	2.3999998569488525	78	78	-1	-1
ABprpaa	92	10.22779742078166	4.121588028342977	-10.40311441261262	1.4399999380111694	88	24	-1	-1
ABpraa	92	0.6409544394220096	6.355034902066402	-11.3440460536078	2.5799999237060547	90	90	-1	-1
ABalaa	92	-20.207860340251692	2.5636411712790403	2.449989981652325	1.7400000095367432	96	96	-1	-1
MSap	92	-2.3017019282556985	-11.323252658049002	1.3517406864933648	2.4600000381469727	100	100	-1	-1
ABarpa	92	-9.007117294603038	9.631403400336634	-1.2455998202328646	2.3399999141693115	101	101	-1	-1
Cap	92	10.514457779387596	4.64626258730875	3.6139123514545277	1.8600000143051147	102	102	-1	-1
P4	92	13.414036131528947	-5.7577511751465185	-2.8407713623522906	2.4600000381469727	103	103	-1	-1
ABaraa	92	-12.727563219517583	-2.5762342126898523	-4.1731009449572305	1.7999999523162842	104	104	-1	-1
ABplaa	92	-12.778707977296007	2.5811697559001083	5.479145857241471	2.1599998474121094	109	109	-1	-1
ABprap	93	8.148854627980652	9.194383693119647	-4.810445927850896	2.0999999046325684	1	1	-1	-1
ABalpaa	93	-18.141185954729067	-5.181286362829697	6.39271125574602	1.6200000047683716	5	5	-1	-1
ABprpp	93	14.651936829786203	5.366533972342653	-1.8743455445526762	1.5	8	8	93	108
ABarapp	93	-5.045657717585233	0.8868997545383341	-8.41836030679714	1.559999942779541	13	13	-1	-1
D	93	17.5409044439678	-3.105579654000566	1.0303322809436908	2.2200000286102295	17	17	-1	-1
Cpp	93	17.21170801437078	-3.162802757808888	7.825246142817283	1.9799998998641968	19	19	-1	-1
ABplpaa	93	-1.8371881201486684	-3.971642653506854	12.756829777327015	1.5	20	11	-1	-1
Cpa	93	13.819856035633109	2.3899190897760967	7.6036184932740305	1.9799998998641968	21	21	-1	-1
MSpa	93	-4.197215780179564	-3.3145618881667547	-5.6964004976898135	2.5199999809265137	31	31	-1	-1
ABplpap	93	1.7277319313232182	-7.875962435277471	8.437046048650517	1.6799999475479126	33	11	-1	-1
ABarapa	93	-10.985031245318687	4.610922777679381	-10.320462377573747	1.5	34	34	-1	-1
MSaa	93	-8.989392734092483	-9.032554780677643	-0.6634993754922629	2.4600000381469727	41	41	-1	-1
ABalppa	93	-10.200749905088097	-3.1263195315026753	10.980018072738574	1.4399999380111694	42	42	-1	-1
ABalppp	93	-5.561821293074355	-7.702485419209226	7.177078941728154	1.4399999380111694	43	43	-1	-1
ABarpp	93	-0.08419471135254884	8.917889662101588	-4.0817851203300535	2.3399999141693115	44	44	-1	-1
ABplppa	93	6.57856228408031	-3.542635609124021	12.543300116623849	1.0799999237060547	46	46	-1	-1
Caa	93	4.104171779705429	10.545417057291534	1.255034135629482	1.7999999523162842	49	49	-1	-1
ABprpap	93	12.498487466271634	-0.07447767533433947	-8.038479539035619	1.559999942779541	53	53	-1	-1
ABplppp	93	9.778080205760643	-7.751981417624188	7.193254094311998	1.5	58	58	-1	-1
ABplap	93	-2.441640178697563	3.1656868579872315	5.097224021315402	1.8600000143051147	59	59	-1	-1
ABalpap	93	-13.69215106314709	-10.034351122897373	4.10108523821801	1.8600000143051147	71	71	-1	-1
Ea	93	1.6313487872766352	-3.4943764020176618	0.09579249883137342	2.759999990463257	72	72	-1	-1
Ep	93	8.241686065292708	-0.9796712402994812	2.416675324662897	2.819999933242798	76	76	-1	-1
MSpp	93	6.3097653802657145	-2.048547965234466	-7.272931666398421	2.5199999809265137	77	77	-1	-1
ABalap	93	-17.08659268187287	4.7729210974848115	-4.5354211224001215	1.7999999523162842	78	78	-1	-1
ABprpaa	93	8.828670880450096	4.482297450474707	-10.98314331823153	1.5	88	88	-1	-1
ABpraa	93	-0.4892806850580069	6.5950702275881765	-11.190907071119398	2.5799999237060547	90	90	-1	-1
ABalaa	93	-20.061405480709144	1.8797454557456157	3.31840092792461	1.7400000095367432	96	96	-1	-1
MSap	93	-0.9931406180800691	-11.567542759452234	1.5190415035910974	2.4600000381469727	100	100	-1	-1
ABarpa	93	-8.692319677797563	9.243652850826601	-1.2614731765184355	2.2799999713897705	101	101	-1	-1
Cap	93	10.42075134006385	3.991978598393703	3.8218343233827126	2.0399999618530273	102	102	-1	-1
P4	93	14.69733196671912	-4.337190357021198	-1.7663139723848702	2.3999998569488525	103	103	-1	-1
ABaraa	93	-12.81532417505726	-2.6883987575368944	-4.080812656022186	1.7999999523162842	104	104	63	65
ABplaa	93	-12.941105250774868	2.82714403394472	6.247796476806187	1.7999999523162842	109	109	-1	-1
ABprap	94	7.418373801229531	9.387416879553973	-5.2704849680393355	1.6799999475479126	1	1	-1	-1
ABalpaa	94	-17.744572866167985	-5.998991811560693	6.400183293518544	1.7400000095367432	5	5	-1	-1
ABarapp	94	-5.5247466452854646	0.33218768737777715	-8.923996847804435	1.7400000095367432	13	13	-1	-1
D	94	17.831683757539736	-2.2462128690537027	0.010804920220862546	2.4600000381469727	17	17	-1	-1
Cpp	94	17.653317066685428	-2.8305638991492175	7.868821075598282	2.0399999618530273	19	19	-1	-1
ABplpaa	94	-2.0701702651985374	-4.013847003217784	12.796048527670681	1.3799999952316284	20	20	-1	-1
Cpa	94	13.783946764831429	2.5527975360969823	6.831231854823052	2.0399999618530273	21	21	-1	-1
MSpa	94	-3.3877237562890947	-3.7089661082465035	-5.7180324408995045	2.5199999809265137	31	31	-1	-1
ABplpap	94	3.664654805077446	-8.281818115303455	7.757258745496202	1.559999942779541	33	33	-1	-1
ABarapa	94	-11.60059160412878	4.4397064841474005	-10.489785762709339	1.7400000095367432	34	34	-1	-1
MSaa	94	-8.286071419742713	-8.74917394229862	-0.5864642792917181	2.4600000381469727	41	41	-1	-1
ABalppa	94	-9.611115388647	-3.092624733554657	11.581678921567175	1.4399999380111694	42	42	-1	-1
ABalppp	94	-4.360091059822968	-9.071362877266202	6.968227689059445	1.6200000047683716	43	43	-1	-1
ABarpp	94	-0.49426937206567756	8.266004567874802	-3.5476647618916157	2.1599998474121094	44	44	-1	-1
ABplppa	94	5.610724433079155	-3.548574561646859	11.927788479547534	1.3199999332427979	46	46	-1	-1
Caa	94	4.032016303550516	9.871886774714216	0.8359272966331126	1.6799999475479126	49	49	-1	-1
ABprpap	94	12.728665336705244	0.19631053995213232	-8.582714666835507	1.6799999475479126	53	53	-1	-1
ABplppp	94	10.053827342596625	-8.747556830456881	7.025644160024813	1.6200000047683716	58	58	-1	-1
ABplap	94	-2.7092979245167594	2.6724254341998734	5.179397540888995	1.5	59	59	-1	-1
ABaraap	94	-9.944005381038853	-4.153308079513782	-3.2867921451893536	1.4399999380111694	63	11	-1	-1
ABaraaa	94	-15.051762619064188	-3.2592435056245805	-5.497032671595977	1.5	65	11	-1	-1
ABalpap	94	-13.027880228766813	-10.358795147841011	4.026383756416941	1.9199999570846558	71	71	-1	-1
Ea	94	2.213804149901307	-3.388865527740336	-0.002254377027790966	2.759999990463257	72	72	-1	-1
Ep	94	9.020877367614014	-1.6683647452094257	2.632689497914676	2.759999990463257	76	76	-1	-1
MSpp	94	6.578993730668816	-1.1699348866253345	-7.665430216196695	2.4600000381469727	77	77	-1	-1
ABalap	94	-16.593468879371784	4.3809157720933225	-4.230854679099559	1.6200000047683716	78	78	60	4
ABprpaa	94	8.1181704122839	4.270732688424993	-11.759886139119843	1.6799999475479126	88	88	-1	-1
ABpraa	94	-1.1838522410074486	6.625224967701616	-10.878559472856859	2.6399998664855957	90	90	-1	-1
ABprppp	94	16.817453467670568	4.649912917455712	-0.061890960294348485	1.1399999856948853	93	8	-1	-1
ABalaa	94	-21.118574891833884	1.376290303553964	3.1055026100080214	1.8600000143051147	96	96	91	80
MSap	94	0.7298702320088539	-11.003179977382446	1.346913309481934	2.4600000381469727	100	100	-1	-1
ABarpa	94	-9.54243278624143	8.644880552761917	-1.081252781085679	1.6200000047683716	101	101	-1	-1
Cap	94	10.423892549231661	4.76268190803725	3.2011842629333493	1.7999999523162842	102	102	-1	-1
P4	94	13.852840909227332	-5.196928450911307	-3.302212807027516	2.4600000381469727	103	103	-1	-1
ABprppa	94	13.07671507572647	7.919222240290129	-2.6103201708057253	1.1999999284744263	108	8	-1	-1
ABplaa	94	-12.176272256086405	2.2820826816933932	5.064395200682434	1.5	109	109	-1	-1
ABprap	95	6.201948325793742	9.900639315050478	-5.335382726840571	1.6200000047683716	1	1	-1	-1
ABalapa	95	-18.856743402948073	5.089570288712415	-4.42959309157898	1.3199999332427979	4	17	-1	-1
ABalpaa	95	-18.37168725799466	-6.255159818009598	5.3364608364636466	1.8600000143051147	5	5	-1	-1
ABarapp	95	-6.363305720712745	-0.18163289776998415	-7.84937738045237	1.9199999570846558	13	13	-1	-1
D	95	17.678946479661565	-3.1037237728073688	0.38369409484730443	2.4600000381469727	17	17	-1	-1
Cpp	95	17.853194215549873	-2.8540649686929433	7.562232064259861	2.0399999618530273	19	19	-1	-1
ABplpaa	95	-2.623895510837951	-4.210420247486689	12.966774317293059	1.3799999952316284	20	20	-1	-1
Cpa	95	14.137794861606396	2.77287184990961	6.9670950765390955	1.9799998998641968	21	21	-1	-1
MSpa	95	-3.0598015018831255	-3.626413290017839	-5.14983175549045	2.4600000381469727	31	31	-1	-1
ABplpap	95	3.678689679878304	-9.228535507855499	7.556188647789469	1.6200000047683716	33	33	-1	-1
ABarapa	95	-11.613716241729275	3.9694031164087047	-11.073859804403964	1.9799998998641968	34	34	-1	-1
MSaa	95	-7.812927975826553	-8.736581319206067	0.03480594470871701	2.3999998569488525	41	41	-1	-1
ABalppa	95	-10.100201246499479	-3.5431387941360226	12.597470263403741	1.6200000047683716	42	42	-1	-1
ABalppp	95	-3.1448992544195318	-8.970649792365395	6.217784040179774	1.7400000095367432	43	43	-1	-1
ABarpp	95	-0.8122081980389648	7.883051807741288	-2.9111413451566808	1.8600000143051147	44	44	-1	-1
ABplppa	95	4.950828477899041	-3.067362747456989	12.197181308580145	1.5	46	46	-1	-1
Caa	95	3.85929866708742	9.418973819444592	1.525520251959426	1.8600000143051147	49	49	-1	-1
ABprpap	95	13.043462953510721	-0.1914400095579003	-8.598588023121078	1.7999999523162842	53	53	-1	-1
ABplppp	95	10.667817096822812	-8.961692191746673	7.505292575385083	1.6200000047683716	58	58	-1	-1
ABplap	95	-3.2055629361856597	2.293727449947817	5.495481158037795	1.3199999332427979	59	59	107	75
ABalapp	95	-15.669056387540284	3.622262072047267	-3.961770967256401	1.3199999332427979	60	17	-1	-1
ABaraap	95	-9.958700623223251	-5.008963102074252	-3.5605411566592986	1.559999942779541	63	63	-1	-1
ABaraaa	95	-15.609525809352215	-2.6132973639206303	-6.646664667110729	1.6200000047683716	65	65	-1	-1
ABalpap	95	-13.646244862193166	-10.301427575797451	3.352043993825127	1.9799998998641968	71	71	-1	-1
Ea	95	2.5632773674761102	-3.3255590031739404	-0.06108250254328951	2.759999990463257	72	72	-1	-1
Ep	95	9.245433187095541	-1.13661073409753	3.8045736001901904	2.6399998664855957	76	76	-1	-1
MSpp	95	6.292926230848598	-0.8732467071068788	-7.576877946147912	2.4600000381469727	77	77	-1	-1
ABalaap	95	-21.4002810141735	1.6335443369929945	6.114898212276198	1.3199999332427979	80	2	-1	-1
ABprpaa	95	7.289608267008868	3.6527140966980394	-12.206694554611637	1.8600000143051147	88	88	-1	-1
ABpraa	95	-2.207916655946765	6.187475234764622	-10.824087529778692	2.6399998664855957	90	90	-1	-1
ABalaaa	95	-19.770376297320382	-0.4802809347107794	1.038910318623746	1.4399999380111694	91	2	-1	-1
ABprppp	95	18.242182417539144	3.6236397510145153	-1.5146850654507134	1.2599999904632568	93	93	-1	-1
MSap	95	1.0418635741980706	-11.162346661316938	0.8260235757401384	2.4600000381469727	100	100	-1	-1
ABarpa	95	-9.417191955316166	8.979518306109846	-0.7114794617944269	1.559999942779541	101	101	-1	-1
Cap	95	11.064145080378397	5.685355217550507	2.1228287766950227	1.8600000143051147	102	102	-1	-1
P4	95	13.50336769165253	-5.260234975477703	-3.2433846815120173	2.4600000381469727	103	103	-1	-1
ABprppa	95	12.697278071134056	8.560913606112623	-3.439512366734344	1.1999999284744263	108	108	-1	-1
ABplaa	95	-12.650986304586471	1.884138403779068	4.753450006906682	1.5	109	109	26	111
ABprap	96	5.383706543502943	9.981507956637763	-5.703133478093965	1.559999942779541	1	1	51	97
ABalapa	96	-19.16716614055338	5.634088627468679	-4.219028388061866	1.3199999332427979	4	4	-1	-1
ABalpaa	96	-19.241443790471905	-5.4500469923711545	4.707718574690689	1.9199999570846558	5	5	-1	-1
ABarapp	96	-6.2240300149866234	-0.7937125369741009	-7.68067415886785	2.0399999618530273	13	13	-1	-1
D	96	17.92439289492839	-4.393588470470258	0.4537302770215874	2.3999998569488525	17	17	-1	-1
Cpp	96	17.877549453334964	-3.1018951279307516	7.440219630791532	2.0399999618530273	19	19	-1	-1
ABplpaa	96	-2.887178377456983	-4.546913882027815	13.243639184098193	1.559999942779541	20	20	-1	-1
Cpa	96	14.891397256110256	2.9459440246347883	6.489780275578299	1.9799998998641968	21	21	-1	-1
ABplaaa	96	-15.182828811182322	3.5165522569015444	5.422029253402213	1.1999999284744263	26	18	-1	-1
MSpa	96	-2.936131275541768	-3.6771271914916825	-4.469733405974516	2.3999998569488525	31	31	-1	-1
ABplpap	96	3.8438912279734243	-9.703093651475653	7.292554405680977	1.7400000095367432	33	33	-1	-1
ABarapa	96	-12.842032684733201	3.398386663769201	-10.90749019721892	2.0399999618530273	34	34	-1	-1
MSaa	96	-7.7283082294546865	-9.39512008400257	0.5631677162230346	2.4600000381469727	41	41	-1	-1
ABalppa	96	-10.981848746544863	-3.8222648566335904	12.199995367617063	1.9199999570846558	42	42	-1	-1
ABalppp	96	-2.94659271013899	-9.379502516730891	6.2215200590660364	1.8600000143051147	43	43	-1	-1
ABarpp	96	-1.7110317820530183	7.779939828152221	-2.486896082787264	1.3799999952316284	44	44	-1	-1
ABplppa	96	5.173490259964675	-3.724045631060296	12.078904893998077	1.6200000047683716	46	46	-1	-1
Caa	96	4.353993074172415	9.412320148874876	1.5197616650353076	1.7400000095367432	49	49	-1	-1
ABprpap	96	13.25051925619159	-0.2867571554309336	-8.205469309771733	1.9799998998641968	53	53	-1	-1
ABplppp	96	10.687797455407742	-9.366290140230715	7.188588794685212	1.6799999475479126	58	58	-1	-1
ABalapp	96	-13.799927612460369	2.5034419633645433	-2.1398217771876924	1.2599999904632568	60	60	-1	-1
ABaraap	96	-10.227928973626353	-5.887576180683383	-3.168042606861024	1.6799999475479126	63	63	-1	-1
ABaraaa	96	-15.616704963168639	-2.5414812875913215	-7.3463723917984955	1.7400000095367432	65	65	-1	-1
ABalpap	96	-14.044428555338152	-9.869073781888229	3.6548969862772847	2.0399999618530273	71	71	-1	-1
Ea	96	2.921500343451242	-2.9487169001150804	0.269472066404296	2.6399998664855957	72	72	-1	-1
ABplapp	96	0.650769792802574	0.6587429975852639	6.083293147790847	1.0799999237060547	75	59	-1	-1
Ep	96	9.579300925285581	-0.5119384718008613	4.257140602606106	2.6399998664855957	76	76	-1	-1
MSpp	96	6.26419611386334	-0.7821843371153019	-7.649556859911124	2.4600000381469727	77	77	-1	-1
ABalaap	96	-21.746613022580494	2.340941122070144	5.553076277342333	1.559999942779541	80	80	-1	-1
ABprpaa	96	7.023521125773578	3.544804327732453	-12.434846065262727	1.9799998998641968	88	88	-1	-1
ABpraa	96	-2.9112379702965354	5.904094396385597	-10.901122625979237	2.6399998664855957	90	90	-1	-1
ABalaaa	96	-19.304735440052635	-1.1989574751823477	-0.6400127291458497	1.7999999523162842	91	91	-1	-1
ABprppp	96	18.65349074828463	3.6615893248439892	-1.2334640162082453	1.3199999332427979	93	93	-1	-1
MSap	96	1.3338765578023593	-10.916915396767388	0.6218376226982159	2.5199999809265137	100	100	-1	-1
ABarpa	96	-9.652978374982295	9.165897821974456	-1.1772770889069846	1.6200000047683716	101	101	23	37
Cap	96	11.206561995272331	5.843978887989936	1.6708819378301785	1.8600000143051147	102	102	-1	-1
P4	96	12.8921822120426	-5.274683479763452	-3.218016719416065	2.3999998569488525	103	103	-1	-1
ABplapa	96	-4.136831149001593	3.92728246621661	6.127175268589135	0.8999999761581421	107	59	-1	-1
ABprppa	96	12.986486780122087	9.034928736237713	-4.148714697232491	1.3199999332427979	108	108	-1	-1
ABplaap	96	-10.199725599713874	0.06774392948024177	4.876866774033962	1.0799999237060547	111	109	-1	-1
ABalapa	97	-19.149990056584713	5.45807454456018	-5.040748546217963	1.5	4	4	-1	-1
ABalpaa	97	-18.510962963720786	-5.643080178805481	5.167757614879127	1.8600000143051147	5	5	-1	-1
ABarapp	97	-6.369251204496815	-0.7237523418379892	-7.73374369745923	1.9799998998641968	13	13	-1	-1
D	97	17.39535982162562	-3.838704698757883	-0.6232228047299526	2.4600000381469727	17	17	-1	-1
Cpp	97	18.740463766547343	-2.835904702020799	6.243587729971137	2.0399999618530273	19	19	-1	-1
ABplpaa	97	-3.230706111247716	-4.068100962526206	13.186833626620553	1.6799999475479126	20	20	-1	-1
Cpa	97	14.547869522319525	3.424756944136398	6.432974718100658	1.5	21	21	-1	-1
ABarpaa	97	-12.138914680624222	10.531235222196853	-1.2577390868043379	1.2599999904632568	23	10	-1	-1
ABplaaa	97	-15.524785940389151	4.380716831224926	5.05489866569989	1.3799999952316284	26	26	-1	-1
MSpa	97	-2.8786710415712538	-3.8592519314748364	-4.324375578448092	2.4600000381469727	31	31	-1	-1
ABplpap	97	4.332640151274348	-10.251866766113375	7.402429501749998	1.7999999523162842	33	33	-1	-1
ABarapa	97	-13.29924721643261	3.627513542839804	-10.439670002068503	2.0999999046325684	34	34	-1	-1
ABarpap	97	-7.993136874550697	5.954670789230477	0.08705930886038216	1.1999999284744263	37	10	-1	-1
MSaa	97	-7.338550861878039	-9.337924216510828	1.4714175763900559	2.4600000381469727	41	41	-1	-1
ABalppa	97	-10.709816121525503	-3.1722356435999997	12.312513195275013	1.8600000143051147	42	42	-1	-1
ABalppp	97	-1.9987352177227637	-8.968965615724015	7.153735476842224	1.9199999570846558	43	43	-1	-1
ABarpp	97	-2.555199406712816	7.723286974155542	-2.422309370347646	1.3799999952316284	44	44	86	82
ABplppa	97	6.055137760010059	-3.444919568562728	12.476379789784755	1.7400000095367432	46	46	-1	-1
Caa	97	4.384293795741578	9.706609433705072	1.282115548573838	1.7999999523162842	49	49	-1	-1
ABprapa	97	3.2053887008500705	11.03091088367944	-6.499176556964654	1.1999999284744263	51	1	-1	-1
ABprpap	97	13.30955009474601	-0.08353024059231462	-8.37043651246999	2.0999999046325684	53	53	-1	-1
ABplppp	97	10.804288527932675	-9.34518796537525	7.16897941951338	1.7400000095367432	58	58	-1	-1
ABalapp	97	-12.901440962997867	1.6072667677345234	-1.4384006016515225	1.3199999332427979	60	60	-1	-1
ABaraap	97	-10.206714945009072	-6.906109649564737	-2.66940497987999	1.8600000143051147	63	63	-1	-1
ABaraaa	97	-14.658850540600165	-2.235142393163635	-7.9355848568661695	2.0399999618530273	65	65	-1	-1
ABalpap	97	-13.98696832136764	-10.051198521871383	3.8002548138037096	2.0399999618530273	71	71	-1	-1
Ea	97	3.1029677383146668	-2.1822683663529907	-0.030738194458933554	2.700000047683716	72	72	-1	-1
ABplapp	97	2.281644808151655	0.9541734455617772	5.808761895385187	0.9599999785423279	75	75	-1	-1
Ep	97	10.271068206618764	-0.3135093463387615	3.439776626887343	2.819999933242798	76	76	-1	-1
MSpp	97	6.055569206598565	-1.0722188460640414	-7.732350543035788	2.3999998569488525	77	77	-1	-1
ABalaap	97	-22.113585756955953	1.65056344051882	4.833139013931664	1.559999942779541	80	80	-1	-1
ABprpaa	97	5.835825767323046	3.966964393237383	-12.42706491030075	2.0399999618530273	88	88	-1	-1
ABpraa	97	-3.3815771395964376	5.662917907717504	-11.017376472523448	2.700000047683716	90	90	-1	-1
ABalaaa	97	-19.13267817097308	-2.5484169350252377	-1.8044247936488405	1.8600000143051147	91	91	-1	-1
ABprppp	97	18.59008503053004	3.301594620759138	-1.2631881607415298	1.559999942779541	93	93	-1	-1
ABprapp	97	7.144770571626264	8.352036011698608	-5.072677765472603	1.2599999904632568	97	1	-1	-1
MSap	97	1.5093984688817137	-10.692586307073304	0.43726104482812556	2.5199999809265137	100	100	-1	-1
Cap	97	11.628190689002048	6.580815695133648	2.0311606513110485	1.8600000143051147	102	102	-1	-1
P4	97	12.654825187792566	-5.473655618720615	-3.3734893163039414	2.4600000381469727	103	103	-1	-1
ABplapa	97	-4.775176141012874	4.38924798674421	5.769539286697194	1.1999999284744263	107	107	-1	-1
ABprppa	97	12.614228929346096	9.6048040257309	-4.2781991684733445	1.5	108	108	-1	-1
ABplaap	97	-9.545775128317828	-0.955587328777632	4.723107627994489	1.2599999904632568	111	111	-1	-1
ABalapa	98	-19.633130430653118	5.549679928046818	-4.140590887374535	1.6200000047683716	4	4	-1	-1
ABalpaa	98	-18.911950931482036	-4.9821425193207185	4.9655942298750615	1.9199999570846558	5	5	-1	-1
ABarapp	98	-5.971067511351826	-1.1561061357472115	-8.036596689911388	2.0399999618530273	13	13	-1	-1
D	98	17.628341966675485	-3.7965003490469527	-0.6624415550736185	2.3999998569488525	17	17	-1	-1
Cpp	98	18.511856500697636	-2.721341262485497	6.477497827546344	2.0399999618530273	19	19	-1	-1
ABplpaa	98	-3.490847768698936	-3.6338912874237863	12.843048432976325	1.6799999475479126	20	20	-1	-1
Cpa	98	15.27274179983813	3.688891488853153	5.88298100337665	1.6799999475479126	21	21	-1	-1
ABarpaa	98	-11.559263592615807	10.86532996204972	-1.8608023401197258	1.3799999952316284	23	23	-1	-1
ABplaaa	98	-14.466045924680508	5.269523638238351	4.957471953391797	1.6200000047683716	26	26	-1	-1
MSpa	98	-2.415847960639328	-4.545546541696521	-3.78216301868606	1.9199999570846558	31	31	-1	-1
ABplpap	98	5.005660744054956	-10.262775212564547	7.71711071441201	1.8600000143051147	33	33	-1	-1
ABarapa	98	-13.532229361482479	3.585309193128874	-10.400451251724839	2.0399999618530273	34	34	-1	-1
ABarpap	98	-7.103399983488526	4.744960015107993	0.3990977899334678	1.1999999284744263	37	37	-1	-1
MSaa	98	-7.3732264626473665	-9.788981290587257	1.5143723456199831	2.4600000381469727	41	41	-1	-1
ABalppa	98	-10.869732553220091	-3.9579304710243566	11.985694645213687	1.9199999570846558	42	42	-1	-1
ABalppp	98	-1.476881298236418	-9.452033311107082	7.530980833905998	1.9199999570846558	43	43	-1	-1
ABplppa	98	6.249069425090435	-4.01054008217446	12.285424461439474	1.6799999475479126	46	46	-1	-1
Caa	98	3.7584130739472497	8.836505906858854	1.0337344991998458	1.9199999570846558	49	49	-1	-1
ABprapa	98	1.722876084178992	11.436223550210359	-6.792225826416978	1.2599999904632568	51	51	-1	-1
ABprpap	98	13.22055546917398	0.41824073495795666	-9.093489631215851	2.0999999046325684	53	53	-1	-1
ABplppp	98	11.516359600682774	-8.74827154850376	7.635397210177008	1.7400000095367432	58	58	-1	-1
ABalapp	98	-11.85896679405753	1.2550668973657058	-1.499251295204879	1.4399999380111694	60	60	-1	-1
ABaraap	98	-10.390986614488755	-7.4439743177512865	-2.874211096472984	1.9799998998641968	63	63	-1	-1
ABaraaa	98	-15.214146390823483	-2.817067292254311	-7.454534037019112	2.0999999046325684	65	65	-1	-1
ABalpap	98	-14.094709635492245	-9.758765118234383	4.209246883438626	2.0399999618530273	71	71	-1	-1
Ea	98	3.8853002498037856	-2.1002585616193894	-0.4353740816565179	2.700000047683716	72	72	-1	-1
ABplapp	98	3.21357338835113	1.122990844405499	5.651886894010524	1.0199999809265137	75	75	-1	-1
Ep	98	10.723907859118007	-0.6994040146555969	2.777265084505385	2.759999990463257	76	76	-1	-1
MSpp	98	6.052764931982305	-0.8436349804885008	-8.237366920492011	2.4600000381469727	77	77	-1	-1
ABalaap	98	-21.74941729719675	2.5695249876456847	5.048059899886109	1.6799999475479126	80	80	-1	-1
ABarppa	98	-3.76378536094864	9.967065748435255	-1.312680295284438	1.1399999856948853	82	44	-1	-1
ABarppp	98	-0.11425906482445237	5.208005266542478	-2.3779502674587683	1.2599999904632568	86	44	-1	-1
ABprpaa	98	4.619400291887259	4.480186828733889	-12.491962669101984	2.0399999618530273	88	88	-1	-1
ABpraa	98	-4.319127770747995	5.755066304699206	-9.144382241073382	2.2200000286102295	90	90	-1	-1
ABalaaa	98	-19.273524481283104	-2.321688950642894	-1.6628029850086778	1.9199999570846558	91	91	-1	-1
ABprppp	98	19.097580642383544	2.9621590780346896	-2.285358253053287	1.7999999523162842	93	93	-1	-1
ABprapp	98	6.895522579808091	7.0688249846054365	-4.9968829963742	1.2599999904632568	97	97	-1	-1
MSap	98	2.0615531099372233	-10.881364717626173	0.5768602854304303	2.4600000381469727	100	100	-1	-1
Cap	98	12.007964628146015	6.938411504530238	1.7346864093340804	2.0399999618530273	102	102	-1	-1
P4	98	12.772886864901407	-5.067201789043377	-3.7034237217004558	2.4600000381469727	103	103	-1	-1
ABplapa	98	-4.714911632426101	3.978539381185516	6.419913491679842	1.3799999952316284	107	107	-1	-1
ABprppa	98	11.734152033884618	9.711029618055106	-4.985999094484703	1.6799999475479126	108	108	-1	-1
ABplaap	98	-9.019546329631318	-1.2818872349144659	5.295044332289806	1.3799999952316284	111	111	-1	-1
ABalapa	99	-19.677466027023144	6.202108035768668	-3.701874673206334	1.7999999523162842	4	4	-1	-1
ABalpaa	99	-18.995337007821547	-4.937539274921528	5.252573866041648	1.9199999570846558	5	5	-1	-1
ABarapp	99	-6.324915608126794	-1.3761804495598398	-8.172459911627431	2.0999999046325684	13	13	-1	-1
D	99	17.38661006322529	-4.152240277250347	-1.0126054991930369	2.3999998569488525	17	17	-1	-1
Cpp	99	18.940340915411788	-2.859405771564525	5.936998718632717	1.9799998998641968	19	19	-1	-1
ABplpaa	99	-3.5483080026694505	-3.4517665474406325	12.6976906054499	1.7400000095367432	20	20	-1	-1
Cpa	99	15.109110856326916	4.548801287295079	5.836290215260462	1.9799998998641968	21	21	-1	-1
ABarpaa	99	-12.6710889630948	10.315415684265682	-1.7140421081065145	1.5	23	23	-1	-1
ABplaaa	99	-13.89391092504007	4.676147279201439	4.78036741329423	1.6200000047683716	26	26	-1	-1
MSpa	99	-1.430834025669503	-4.715621672082185	-3.9883715397658412	1.6200000047683716	31	31	-1	-1
ABplpap	99	5.687431095235893	-9.960148080523256	8.42117462153711	1.8600000143051147	33	33	-1	-1
ABarapa	99	-13.340778538186372	4.051357784986114	-9.495937410444078	2.0399999618530273	34	34	-1	-1
ABarpap	99	-6.705216290343538	4.31260622119877	0.09624479748130943	1.3199999332427979	37	37	-1	-1
MSaa	99	-7.056858241257986	-9.791380185275516	1.1881739591097302	2.0399999618530273	41	41	-1	-1
ABalppa	99	-11.275095400181504	-3.4537606007858255	11.58883991297808	1.8600000143051147	42	42	-1	-1
ABalppp	99	-1.2698249955555472	-9.547350456980114	7.924099547255343	1.9199999570846558	43	43	-1	-1
ABplppa	99	6.890555626269527	-3.7018022930585133	12.022410382882054	1.6799999475479126	46	46	-1	-1
Caa	99	3.243738308277327	9.247757525912611	1.3561968668238364	1.9199999570846558	49	49	-1	-1
ABprapa	99	1.129190121369721	12.04884620290954	-5.988092475394857	1.3799999952316284	51	51	-1	-1
ABprpap	99	13.099689517448883	0.24037077085625924	-9.26857160327556	2.0999999046325684	53	53	-1	-1
ABplppp	99	12.199700556447617	-8.060292761640696	8.029136087077426	1.8600000143051147	58	58	-1	-1
ABalapp	99	-11.663464524393248	1.0747980385757487	-2.000531653774841	1.6799999475479126	60	60	-1	-1
ABaraap	99	-9.837261368849342	-7.247401073482383	-3.0449368860953605	2.0399999618530273	63	63	-1	-1
ABaraaa	99	-16.07829437406821	-2.4691221977669504	-7.073243543879622	2.0999999046325684	65	65	-1	-1
ABalpap	99	-13.736486659517112	-9.381923015175524	4.539801452386212	2.0999999046325684	71	71	-1	-1
Ea	99	3.865319891218857	-1.6956606131353482	-0.11867030095664577	2.700000047683716	72	72	-1	-1
ABplapp	99	3.3587945778613215	1.0530306492693877	5.704956432601903	1.0799999237060547	75	75	-1	-1
Ep	99	11.044650959707555	-0.5450351200976242	2.645758045226674	2.819999933242798	76	76	-1	-1
MSpp	99	5.9075437424721144	-0.7736747853523891	-8.290436459083391	2.4600000381469727	77	77	-1	-1
ABalaap	99	-21.481759551377557	3.0627864114330436	4.965886380312517	1.6799999475479126	80	80	-1	-1
ABarppa	99	-4.610757260224696	10.138996760014116	-1.7531099603010438	1.2599999904632568	82	82	-1	-1
ABarppp	99	0.28078341915272453	4.0049481629897095	-2.060153199461564	1.5	86	86	-1	-1
ABprpaa	99	4.2802474372966905	5.115767537481731	-12.354076879348083	2.0399999618530273	88	88	-1	-1
ABpraa	99	-4.30880740776376	6.453953538013444	-9.065324576834978	1.6799999475479126	90	90	81	52
ABalaaa	99	-19.56991234408756	-2.7238880044386757	-1.6533083791982968	1.9199999570846558	91	91	-1	-1
ABprppp	99	18.89209494428658	3.4428278787294957	-2.9888019966273145	1.7999999523162842	93	93	-1	-1
ABprapp	99	7.211890801197471	7.066426089917177	-5.323081382884453	1.3799999952316284	97	97	-1	-1
MSap	99	2.4469355983137064	-10.980936639380664	1.2904187983659101	2.3999998569488525	100	100	-1	-1
Cap	99	12.412093805075074	7.0481771546890215	1.3161997338887823	1.9199999570846558	102	102	-1	-1
P4	99	12.564259957636631	-5.357236297992117	-3.7862174048251207	2.4600000381469727	103	103	-1	-1
ABplapa	99	-4.832973309534941	3.5720855515082777	6.749847897076356	1.5	107	107	-1	-1
ABprppa	99	11.37749966249339	9.719539169818018	-5.6268786936569715	1.7999999523162842	108	108	-1	-1
ABplaap	99	-8.95242610006011	-2.567497156695898	5.044640714877955	1.6200000047683716	111	111	-1	-1
ABalapa	100	-19.931999135241846	6.179149979720007	-3.0356271119381146	1.8600000143051147	4	4	-1	-1
ABalpaa	100	-18.88759569369694	-5.229972678558527	4.843581796406732	2.0399999618530273	5	5	-1	-1
ABarapp	100	-6.672818221117691	-1.0541353193044625	-8.423956816336615	2.1599998474121094	13	13	-1	-1
D	100	16.583973760319253	-4.632737373393336	-1.8917513783778444	2.3999998569488525	17	17	-1	-1
Cpp	100	19.101167584306744	-3.490731704430909	5.478673129292682	2.0399999618530273	19	19	-1	-1
ABplpaa	100	-3.3528057330051673	-3.632035406230589	12.196410246879939	1.7400000095367432	20	20	-1	-1
Cpa	100	16.179081472220158	4.719474567331996	5.032777027789411	1.9199999570846558	21	21	-1	-1
ABarpaa	100	-12.478390968046778	10.363730691051268	-2.7203388441327006	1.7400000095367432	23	23	-1	-1
ABplaaa	100	-13.629394388388686	4.398705393345253	5.31884395417	1.6799999475479126	26	26	-1	-1
MSpa	100	-2.352442242884743	-4.185551837611669	-3.752438874152775	1.6799999475479126	31	31	30	110
ABplpap	100	5.953518236471184	-9.852238311557668	8.649326132188198	1.8600000143051147	33	33	-1	-1
ABarapa	100	-13.382633292772123	3.6721167872389935	-10.152690365901917	2.0999999046325684	34	34	-1	-1
ABarpap	100	-6.554049617049276	4.784765470130664	0.03368065307954904	1.4399999380111694	37	37	-1	-1
MSaa	100	-6.346357773091791	-9.579815423225803	1.9649167799980414	1.9199999570846558	41	41	-1	-1
ABalppa	100	-10.872536827836353	-3.729346605448817	11.480678267757465	1.9199999570846558	42	42	-1	-1
ABalppp	100	-1.227970240969797	-9.168109459232994	8.580852502713181	1.9199999570846558	43	43	-1	-1
ABplppa	100	7.273133840029752	-3.5727903492374624	12.23095251836131	1.6799999475479126	46	46	-1	-1
Caa	100	2.7446690219921677	9.097643407236095	1.1672641065164138	1.9199999570846558	49	49	-1	-1
ABprapa	100	0.8275171421647383	12.906900120158266	-5.388145077414659	1.5	51	51	-1	-1
ABpraaa	100	-5.789749419850932	7.244617859366137	-9.668698876511984	1.4399999380111694	52	23	-1	-1
ABprpap	100	12.659651069718143	0.2934835670183622	-9.62247156628124	2.0999999046325684	53	53	-1	-1
ABplppp	100	12.511693898636835	-8.219459445575188	7.50824635333563	1.8600000143051147	58	58	-1	-1
ABalapp	100	-12.182514169263335	1.3292818683832737	-1.8727606333823918	1.7400000095367432	60	60	-1	-1
ABaraap	100	-10.734514348279488	-6.965161398249677	-2.931016653950625	2.0399999618530273	63	63	-1	-1
ABaraaa	100	-16.400608079241664	-3.008842747146696	-6.631411474376229	2.0999999046325684	65	65	-1	-1
ABalpap	100	-13.628745345392508	-9.674356418812522	4.130809382751295	2.1599998474121094	71	71	-1	-1
Ea	100	3.9802403591598856	-2.0599100931016556	0.17204535409620292	2.6399998664855957	72	72	-1	-1
ABplapp	100	3.2682293477053856	1.1694499699978858	5.2922283440807245	0.9599999785423279	75	75	-1	-1
Ep	100	11.135216189863492	-0.6614544408261227	3.058486133747853	2.759999990463257	76	76	85	98
MSpp	100	5.533715287112218	-0.5891511506809755	-8.109595900099563	2.4600000381469727	77	77	-1	-1
ABalaap	100	-21.536415510731814	3.016327285840657	5.325544930242316	1.7999999523162842	80	80	-1	-1
ABpraap	100	-1.9106320576615117	4.976451592944002	-8.892574290002582	1.3799999952316284	81	23	-1	-1
ABarppa	100	-4.814348920905767	11.808102455424123	-1.1663931870174888	1.3199999332427979	82	82	-1	-1
ABarppp	100	0.9007186571629825	4.332932245767923	-1.696138467094432	1.5	86	86	-1	-1
ABprpaa	100	3.7568229132264395	5.213483578043024	-12.420997206187177	2.0399999618530273	88	88	-1	-1
ABalaaa	100	-19.910635803262036	-2.473658950512607	-1.205097559219714	1.9799998998641968	91	91	-1	-1
ABprppp	100	18.946750903640837	3.489287004321882	-3.348460546557114	1.7999999523162842	93	93	-1	-1
ABprapp	100	8.044827825672671	7.841212470890363	-4.681581620161115	1.559999942779541	97	97	-1	-1
MSap	100	2.661507989362552	-10.14878268636392	1.257578798497434	2.4600000381469727	100	100	-1	-1
Cap	100	12.192236297625698	7.476276172716787	1.9394925259270748	1.9199999570846558	102	102	-1	-1
P4	100	11.642651740421393	-4.827166463521601	-3.5502847392120547	2.4600000381469727	103	103	-1	-1
ABplapa	100	-5.061580575384644	3.6866489910435796	6.983757994651564	1.7400000095367432	107	107	-1	-1
ABprppa	100	11.74257835945296	9.221479956654141	-6.197101947103883	1.7999999523162842	108	108	-1	-1
ABplaap	100	-9.034241571815718	-2.137542257474935	5.021295320819862	1.7999999523162842	111	111	-1	-1
ABalapa	101	-20.087540687736276	5.55022294154188	-3.167754314767896	1.9199999570846558	4	4	-1	-1
ABalpaa	101	-18.451932125166365	-5.439853263966862	5.00279041218087	2.0399999618530273	5	5	-1	-1
ABarapp	101	-6.497296310038338	-0.8298062296103783	-8.608533394206706	2.1599998474121094	13	13	-1	-1
D	101	16.034623393880004	-4.672542828416008	-1.5263342415239256	2.5199999809265137	17	17	-1	-1
Cpp	101	19.551202962189727	-3.648042507172204	4.3111452094545	2.0399999618530273	19	19	-1	-1
ABplpaa	101	-2.583274426284554	-3.217243729342255	12.80818586506999	1.7400000095367432	20	20	-1	-1
Cpa	101	16.639100278535825	4.261763822685853	5.06997321009522	1.9799998998641968	21	21	-1	-1
ABarpaa	101	-12.862539786390908	9.849367092408443	-2.618555949387275	1.9199999570846558	23	23	-1	-1
ABplaaa	101	-14.128463674673844	4.248591274668735	5.129911193862577	1.7400000095367432	26	26	-1	-1
MSpaa	101	-4.6328928504297044	-3.300883238084077	-3.129457128476101	1.3799999952316284	30	25	-1	-1
ABplpap	101	7.021918247780521	-10.066916686342523	8.15613797494183	1.8600000143051147	33	33	-1	-1
ABarapa	101	-13.727731631146762	3.76557805191883	-9.899170893154876	2.0999999046325684	34	34	-1	-1
ABarpap	101	-6.322638076583313	4.441618165019822	0.3047869329605648	1.6799999475479126	37	37	-1	-1
MSaa	101	-6.234241579767021	-9.715481037616568	1.7506160575946672	1.6799999475479126	41	41	87	73
ABalppa	101	-10.294456344411843	-3.780603520417722	11.187940044666759	1.9199999570846558	42	42	-1	-1
ABalppp	101	-0.2142261890147153	-9.429246959610234	8.447322895396614	1.9799998998641968	43	43	-1	-1
ABplppa	101	8.084196468504127	-3.5818429144954376	11.898995544926937	1.7400000095367432	46	46	-1	-1
Caa	101	2.5750925946968835	9.415433761610014	1.236207001393364	1.9199999570846558	49	49	-1	-1
ABprapa	101	-0.8452126277700931	12.232228674434635	-5.770366780466837	1.6200000047683716	51	51	-1	-1
ABpraaa	101	-6.579261085156474	7.234424130961845	-9.963770714002166	1.4399999380111694	52	52	-1	-1
ABprpap	101	12.602190835747628	0.475608307001516	-9.767829393807663	2.1599998474121094	53	53	-1	-1
ABplppp	101	13.423642120251383	-7.646044098247424	7.668075132660839	1.8600000143051147	58	58	-1	-1
ABalapp	101	-12.296200967172009	1.079595827952268	-1.3481348807543352	1.8600000143051147	60	60	-1	-1
ABaraap	101	-10.710159110494395	-7.212991557487486	-3.0530290874189547	2.0999999046325684	63	63	-1	-1
ABaraaa	101	-15.675735801723057	-2.744708202429941	-7.1814051891002375	2.1599998474121094	65	65	-1	-1
ABalpap	101	-13.37578284175771	-10.036750017585634	3.774886851707757	2.1599998474121094	71	71	-1	-1
Ea	101	3.281293924010279	-2.186523142234447	0.2897016051272	2.6399998664855957	72	72	-1	-1
ABplapp	101	3.4908911297710197	0.5127670863945797	5.1739519294986565	1.559999942779541	75	75	-1	-1
MSpp	101	5.7651268275781815	-0.9322984557918179	-7.838489620218547	2.4600000381469727	77	77	-1	-1
ABalaap	101	-21.48333015596146	2.677434756611271	5.276211410537199	1.7400000095367432	80	80	-1	-1
ABpraap	101	-1.0193245620154343	4.152092473643292	-8.890860839154177	1.3799999952316284	81	81	-1	-1
ABarppa	101	-5.480190359869952	11.747194825545986	-0.7813666749917374	1.5	82	82	-1	-1
Epr	101	10.539062886989514	1.1790392526676832	2.231936669408163	1.7999999523162842	85	76	-1	-1
ABarppp	101	0.9869090081187539	4.059745135793193	-1.4781017258047946	1.6200000047683716	86	86	-1	-1
ABprpaa	101	3.80462315159626	6.134844019858146	-11.879877933722478	2.0399999618530273	88	88	-1	-1
ABalaaa	101	-20.266054504620907	-3.0790849191470073	-1.030635750711076	1.9199999570846558	91	91	-1	-1
ABprppp	101	18.645988161636215	2.930320161279869	-3.5336572879782753	1.8600000143051147	93	93	-1	-1
ABprapp	101	7.859645918992622	8.720368562994556	-4.10124359735275	1.6200000047683716	97	97	-1	-1
Epl	101	11.02309999653872	-0.5257888264353556	3.272786856151228	2.0399999618530273	98	76	-1	-1
MSap	101	2.549728730589335	-9.013829896754068	0.3462130829952228	1.9199999570846558	100	100	-1	-1
Cap	101	12.418039288859141	7.590296598757027	1.2005660508956426	2.0999999046325684	102	102	-1	-1
P4	101	11.414044474571686	-4.712603023986299	-3.3163746416368474	2.3999998569488525	103	103	-1	-1
ABplapa	101	-5.037225337599552	3.4388188318057704	6.861745561183234	1.7999999523162842	107	107	-1	-1
ABprppa	101	11.654817403913281	9.1093154118071	-6.104813658168839	1.8600000143051147	108	108	-1	-1
MSpap	101	0.015769320199894674	-4.95805589229222	-4.467708908764495	1.5	110	31	-1	-1
ABplaap	101	-9.40369514797545	-1.7962508335572898	5.3968272270352315	1.7999999523162842	111	111	-1	-1
ABalapa	102	-20.182480797092374	5.509874473024148	-3.775173750520617	1.9799998998641968	4	4	-1	-1
ABalpaa	102	-17.94411308048088	-4.9762035667978815	5.581105866951377	1.9799998998641968	5	5	-1	-1
ABarapp	102	-6.085987979292855	-0.7918566557809039	-8.327312344964238	2.1599998474121094	13	13	-1	-1
D	102	15.452168031255333	-4.7780537026933345	-1.4282873656647612	2.5199999809265137	17	17	-1	-1
Cpp	102	19.608663196160244	-3.830167247155358	4.456503036980925	1.9799998998641968	19	19	-1	-1
ABplpaa	102	-2.5389388299145335	-3.8696718370641054	12.36946965090179	1.7999999523162842	20	20	-1	-1
Cpa	102	16.95984337912537	4.416132717243826	4.9384661708165085	1.9799998998641968	21	21	-1	-1
ABarpaa	102	-13.170158249379961	10.165301565589168	-1.9029748684139371	1.9199999570846558	23	23	-1	-1
ABplaaa	102	-14.004793448332487	4.197877373194893	5.810009543378509	1.6799999475479126	26	26	-1	-1
MSpaa	102	-5.6466369023847856	-3.039745737706836	-2.9959275211595324	1.3799999952316284	30	30	-1	-1
ABplpap	102	7.026293126980685	-9.910148897096292	8.350829322173372	1.9199999570846558	33	33	-1	-1
ABarapa	102	-14.310186993771433	3.6600671776415044	-9.801124017295713	2.1599998474121094	34	34	-1	-1
ABarpap	102	-6.579975459418274	4.6472439745467	0.466018116772561	1.7400000095367432	37	37	-1	-1
ABalppa	102	-10.474353134691363	-4.161700399358038	11.177825275305306	2.0399999618530273	42	42	-1	-1
ABalppp	102	-0.30636202375455673	-9.69817929370351	8.344919837100116	1.9799998998641968	43	43	-1	-1
ABplppa	102	7.899924799024444	-4.119707582681986	11.694189428333942	1.7999999523162842	46	46	-1	-1
Caa	102	2.546362477711626	9.506496131601592	1.1635280876301524	1.8600000143051147	49	49	-1	-1
ABprapa	102	-1.5572837005201925	11.635312257563147	-6.236784571130467	1.7400000095367432	51	51	-1	-1
ABpraaa	102	-7.102685609226726	7.332140171523138	-10.030691040841258	1.559999942779541	52	52	-1	-1
ABprpap	102	12.436989287652509	0.9501664506216692	-9.504195151699172	2.0999999046325684	53	53	-1	-1
ABplppp	102	13.049813664891484	-7.461520463576012	7.848915691644667	1.8600000143051147	58	58	-1	-1
ABalapp	102	-12.421441798097273	0.7449580746043385	-1.7179082000455863	1.7999999523162842	60	60	-1	-1
ABaraap	102	-10.789170307633745	-7.011620523842064	-2.5713581040208258	2.0999999046325684	63	63	-1	-1
ABaraaa	102	-16.39466259545759	-2.4667233030786906	-6.747045157369369	2.1599998474121094	65	65	-1	-1
ABalpap	102	-13.08971534193749	-10.333438197104089	3.686334581658974	2.1599998474121094	71	71	-1	-1
Ea	102	2.7219601291383477	-1.9259286553522688	-0.5496053601628708	2.2200000286102295	72	72	-1	-1
MSaaa	102	-7.64493565483474	-9.635925263727419	3.002340065044299	1.3199999332427979	73	41	-1	-1
ABplapp	102	2.75916313126798	1.1235338579005618	6.624723466617163	1.559999942779541	75	75	-1	-1
MSpp	102	5.8616375415181885	-0.5065983324523118	-7.541395214690508	2.3999998569488525	77	77	-1	-1
ABalaap	102	-21.425869921990948	2.495310016628117	5.421569238063623	1.7999999523162842	80	80	-1	-1
ABpraap	102	-0.9646686026611788	4.198551599235679	-9.250519389083976	1.5	81	81	-1	-1
ABarppa	102	-5.889928086031528	12.094596906538285	-1.3729127544588868	1.6799999475479126	82	82	-1	-1
Epr	102	10.373861338894395	1.653597396287836	2.4955709115166558	1.9799998998641968	85	85	-1	-1
ABarppp	102	0.3729192538925664	4.273880497082985	-1.9577501411650668	1.6799999475479126	86	86	-1	-1
MSaap	102	-5.575579294619261	-9.582757331409123	0.6658818208811494	1.3799999952316284	87	41	-1	-1
ABprpaa	102	4.066335413631386	6.0859859995775025	-11.846417770302931	2.0999999046325684	88	88	-1	-1
ABalaaa	102	-20.267625109204815	-3.46443657396878	-0.7203107204863946	1.9799998998641968	91	91	-1	-1
ABprppp	102	18.778084713545912	2.390056598405061	-4.064661791081522	1.9799998998641968	93	93	-1	-1
ABprapp	102	7.477067705232398	8.591356619173505	-4.309785732832005	1.7999999523162842	97	97	-1	-1
Epl	102	11.018725117338557	-0.6825566156815879	3.0780955089196858	1.7999999523162842	98	98	-1	-1
MSap	102	2.8457796588422357	-9.610918018177372	1.462384915090429	1.6200000047683716	100	100	-1	-1
Cap	102	12.386504897257629	7.909942834324144	0.6228707596762066	1.9799998998641968	102	102	-1	-1
P4	102	11.020235660626863	-4.123481440830845	-2.8188303019531467	2.3399999141693115	103	103	-1	-1
ABplapa	102	-4.978194499045132	3.6420457466443894	6.696778358484977	1.6799999475479126	107	107	-1	-1
ABprppa	102	11.66356716231361	9.422850990299562	-5.715430963705755	1.7999999523162842	108	108	-1	-1
MSpap	102	0.7059659969491721	-5.144978421651893	-4.974747854258577	1.6200000047683716	110	110	-1	-1
ABplaap	102	-8.988011938029802	-1.6015334704815833	5.872739623509242	1.7999999523162842	111	111	-1	-1
ABalapa	103	-20.237136756446628	5.463415347431761	-3.415515200590817	1.9799998998641968	4	4	-1	-1
ABalpaa	103	-17.942542475896975	-4.5908519119761095	5.270780836726695	2.0399999618530273	5	5	-1	-1
ABarapp	103	-5.388612148727154	-1.0505952614698857	-8.134643565770553	2.1599998474121094	13	13	-1	-1
D	103	15.013363253556948	-5.338876426928545	-0.9668459209895364	2.4600000381469727	17	17	-1	-1
Cpp	103	19.520902240620565	-3.9423317920024	4.548791325915969	2.0399999618530273	19	19	-1	-1
ABplpaa	103	-3.2047802688787175	-3.930579466942242	12.754496162927541	1.6799999475479126	20	20	-1	-1
Cpa	103	17.425807669225108	4.500541416665687	4.860028670129177	1.9799998998641968	21	21	-1	-1
ABarpaa	103	-12.963425379531076	9.266899179822705	-3.110341702146856	1.9199999570846558	23	23	-1	-1
ABplaaa	103	-14.249329626398943	4.070721310567039	4.954829221802868	1.7400000095367432	26	26	-1	-1
MSpaa	103	-6.011715599344353	-2.5416865245429583	-2.4257042677126197	1.3799999952316284	30	30	-1	-1
ABplpap	103	6.91855181285608	-9.617715493459292	8.759821391808288	1.9199999570846558	33	33	-1	-1
ABarapa	103	-13.903253542226116	3.541248962224745	-9.714594315284785	2.1599998474121094	34	34	-1	-1
ABarpap	103	-7.10777486268869	4.588192225861761	0.20440644270192543	1.7400000095367432	37	37	-1	-1
ABalppa	103	-10.819451473066001	-4.068239134678203	11.431344748052346	1.9799998998641968	42	42	-1	-1
ABalppp	103	-1.482826782020488	-9.994152755175085	7.646614516899137	1.9199999570846558	43	43	-1	-1
ABplppa	103	8.407743843709932	-3.656057885513005	12.27250488310445	1.7400000095367432	46	46	-1	-1
Caa	103	2.682833908821489	9.123000357973016	0.8272149317584478	1.7999999523162842	49	49	-1	-1
ABprapa	103	-1.403312752609672	11.8788876409195	-5.794332338076003	1.7999999523162842	51	51	-1	-1
ABpraaa	103	-7.353167271077252	6.6628646648272785	-10.770237679423762	1.6799999475479126	52	52	-1	-1
ABprpap	103	12.898578698552082	0.8778073607972976	-9.777323999618044	2.0999999046325684	53	53	-1	-1
ABplppp	103	12.816831519841616	-7.503724813286943	7.888134441988332	1.9199999570846558	58	58	-1	-1
ABalapp	103	-12.500452995236621	0.9463291082497607	-1.2362372166474573	1.8600000143051147	60	60	-1	-1
ABaraap	103	-10.872556383973258	-6.9670172794428735	-2.284378467854239	2.0999999046325684	63	63	-1	-1
ABaraaa	103	-16.62764474050746	-2.5089276527896214	-6.707826407025703	2.1599998474121094	65	65	-1	-1
ABalpap	103	-13.41763759634346	-10.415991015332754	3.1181338962499185	2.1599998474121094	71	71	-1	-1
Ea	103	2.2057147588845187	-1.9000286911202846	0.08318203768580223	2.2200000286102295	72	72	-1	-1
MSaaa	103	-8.515029121863536	-9.830099613308063	3.4992642411769275	1.3199999332427979	73	73	-1	-1
ABplapp	103	2.75916313126798	1.1235338579005618	6.624723466617163	1.559999942779541	75	75	-1	-1
MSpp	103	6.244215755278411	-0.3775863886312609	-7.332853079211252	2.3999998569488525	77	77	-1	-1
ABalaap	103	-21.66603122085724	2.524921743246495	4.761080263719522	1.8600000143051147	80	80	-1	-1
ABpraap	103	-0.7794866959811307	3.319395507131485	-9.830857411892342	1.6799999475479126	81	81	-1	-1
ABarppa	103	-5.968939283170876	12.295967940183708	-0.8912417710607583	1.7400000095367432	82	82	-1	-1
Epr	103	10.40853693966372	2.104654470364264	2.452616142286728	2.2200000286102295	85	85	-1	-1
ABarppp	103	-0.12177515319242815	4.2805341676527	-1.9519915542409472	1.6799999475479126	86	86	-1	-1
MSaap	103	-3.720471892620639	-9.558658112214145	-0.037250876331262006	1.4399999380111694	87	87	-1	-1
ABprpaa	103	3.8089980307964244	6.291611809104379	-11.685186586490936	2.0399999618530273	88	88	-1	-1
ABalaaa	103	-20.212969149850558	-3.4179774483763934	-1.0799692704161934	1.9799998998641968	91	91	-1	-1
ABprppp	103	18.6946986372064	2.434659842804251	-3.777682154914935	1.9799998998641968	93	93	-1	-1
ABprapp	103	7.100434975256244	9.00446411942046	-4.633961551304401	1.8600000143051147	97	97	-1	-1
Epl	103	11.45504905325267	0.9099352140225925	3.7121232338705004	1.4399999380111694	98	98	-1	-1
MSap	103	3.5144253724226786	-9.778594253874775	1.5823747805209005	1.6799999475479126	100	100	55	45
Cap	103	13.115752053976395	8.330845168287132	0.2675683921837404	2.0399999618530273	102	102	-1	-1
P4	103	10.67390365221987	-3.416084655753695	-3.3806522368870113	2.3399999141693115	103	103	-1	-1
ABplapa	103	-5.041600216799717	3.282051042559538	6.667054213951692	1.7400000095367432	107	107	-1	-1
ABprppa	103	11.973989899918921	8.8783326515433	-5.9259956672228675	1.9199999570846558	108	108	-1	-1
MSpap	103	1.3746117105296152	-5.312654657349298	-4.854757988828104	1.6200000047683716	110	110	-1	-1
ABplaap	103	-9.045472172000316	-1.4194087304984295	5.727381795982817	1.8600000143051147	111	111	-1	-1
ABalapa	104	-20.32927259118647	5.194483013338486	-3.5179182588873146	1.9199999570846558	4	4	-1	-1
ABalpaa	104	-18.553727955506904	-4.6053004162618585	5.296148798822648	2.0399999618530273	5	5	-1	-1
ABarapp	104	-5.417342265712412	-0.9595328914783088	-8.207322479533765	2.1599998474121094	13	13	-1	-1
D	104	14.756025870721986	-5.133250617401666	-0.8056147371775402	2.2799999713897705	17	17	-1	-1
Cpp	104	19.31822081713986	-3.6902468568831344	4.350363959798166	2.0399999618530273	19	19	-1	-1
ABplpaa	104	-3.0136528784145993	-4.267616114978431	12.058524457126037	1.7999999523162842	20	20	-1	-1
Cpa	104	17.106635173219466	4.7315241769294865	4.681210679183207	2.0399999618530273	21	21	-1	-1
ABarpaa	104	-12.779153710051395	9.804763848009253	-2.9055355855538614	1.9199999570846558	23	23	-1	-1
ABplaaa	104	-14.302414981169294	4.409613839796425	5.004162741507987	1.7999999523162842	26	26	-1	-1
MSpaa	104	-6.362759421503062	-2.990344703931127	-2.0565511119724396	1.559999942779541	30	30	-1	-1
ABplpap	104	7.0350428853810145	-9.596613318603827	8.740212016636455	1.9199999570846558	33	33	-1	-1
ABarapa	104	-13.824242345086768	3.3398779285793245	-10.196265298682915	2.1599998474121094	34	34	-1	-1
ABarpap	104	-7.00688926954852	5.1706601384474995	0.6961921954615069	1.8600000143051147	37	37	-1	-1
ABalppa	104	-10.217015751856401	-4.367326208884917	11.01659409149331	2.0399999618530273	42	42	-1	-1
ABalppp	104	-2.085262503230088	-9.695065680968371	8.061365173458174	1.9799998998641968	43	43	-1	-1
MSapp	104	5.719005991996102	-9.6911885101134	0.8204139577929919	1.3799999952316284	45	13	-1	-1
ABplppa	104	8.151977065458876	-3.065080421164354	12.123411036691763	1.7999999523162842	46	46	-1	-1
Caa	104	2.9764174970096833	9.75378327734434	0.31270394849184324	1.7999999523162842	49	49	-1	-1
ABprapa	104	-1.4364177487950938	11.813182221664844	-6.061702599070757	1.8600000143051147	51	51	-1	-1
ABpraaa	104	-7.401877746647439	7.158524983302897	-10.526212812487103	1.8600000143051147	52	52	-1	-1
ABprpap	104	13.222126073757886	0.8035923897797304	-9.403814661440531	2.1599998474121094	53	53	-1	-1
MSapa	104	1.7770427129813453	-10.395526818611604	3.0812395102423835	1.2599999904632568	55	13	-1	-1
ABplppp	104	12.95330295095148	-7.887220586915517	7.551821286116628	1.9199999570846558	58	58	-1	-1
ABalapp	104	-12.327735358773525	1.3992420635193854	-1.9258301719737712	1.9199999570846558	60	60	-1	-1
ABaraap	104	-11.229208755364482	-6.958507727679961	-2.9252580670265056	2.1599998474121094	63	63	-1	-1
ABaraaa	104	-16.977117958082264	-2.572234177356017	-6.648998281510204	2.1599998474121094	65	65	-1	-1
ABalpap	104	-14.227129620233931	-10.021586795253004	3.13976583945961	2.1599998474121094	71	71	-1	-1
Ea	104	1.7210037802322062	-2.193774962455418	1.293664726753911	2.2200000286102295	72	72	-1	-1
MSaaa	104	-9.498472452249453	-9.274672828100625	3.395147732032027	1.4399999380111694	73	73	-1	-1
ABplapp	104	2.75916313126798	1.1235338579005618	6.624723466617163	1.559999942779541	75	75	-1	-1
MSpp	104	6.602438731253543	-7.442855724009156E-4	-7.002298510263667	2.1599998474121094	77	77	-1	-1
ABalaap	104	-21.422728712823137	3.2660133262716626	4.80091917761426	1.7400000095367432	80	80	-1	-1
ABpraap	104	-0.36537409061939	3.128761215385418	-9.04461998519365	1.7999999523162842	81	81	-1	-1
ABarppa	104	-6.854961662416424	11.860074088439909	-1.4834080140789778	1.7999999523162842	82	82	-1	-1
Epr	104	9.906663378762303	2.1831242172632885	1.7586670045230812	1.9799998998641968	85	85	-1	-1
ABarppp	104	0.37729413309273085	4.430648286329216	-1.7630587939335247	1.7400000095367432	86	86	-1	-1
MSaap	104	-3.2285817601519033	-9.33672791720832	-0.5480258407116043	1.5	87	87	-1	-1
ABprpaa	104	3.4264198170361992	6.16259986528333	-11.893728721970191	2.0399999618530273	88	88	-1	-1
ABalaaa	104	-20.01309200098611	-3.4414785179201184	-1.3865582817546138	1.9799998998641968	91	91	-1	-1
ABprppp	104	18.932055661456435	2.6336319817614133	-3.622209558027058	1.9799998998641968	93	93	-1	-1
ABprapp	104	7.121985938425076	8.985217825758191	-5.260990362228954	1.8600000143051147	97	97	-1	-1
Epl	104	10.573078120375301	-0.17227608836840358	1.7141627910015582	1.8600000143051147	98	98	-1	-1
Cap	104	12.79220467877059	8.4050601393047	-0.10594094599377168	2.0999999046325684	102	102	-1	-1
P4	104	10.324430434645068	-3.479391180320091	-3.3218241113715123	2.2799999713897705	103	103	-1	-1
ABplapa	104	-5.015674374430718	3.419572538143502	6.234716750258681	1.7400000095367432	107	107	-1	-1
ABprppa	104	11.40871062126292	8.596807694357471	-6.649668949519799	1.9199999570846558	108	108	-1	-1
MSpap	104	1.6850344481349266	-5.857172996105563	-5.065322692345218	1.7400000095367432	110	110	-1	-1
ABplaap	104	-9.388999905791051	-0.94059581099682	5.670576238505177	1.9199999570846558	111	111	-1	-1
ABalapa	105	-20.096290446136603	5.236687363049416	-3.5571370092309804	2.0399999618530273	4	4	-1	-1
ABalpaa	105	-18.681773061048425	-4.711354304034247	4.421359102075172	2.0399999618530273	5	5	-1	-1
ABarapp	105	-5.181555846046284	-1.1459124073429185	-7.741524852421207	2.1599998474121094	13	13	-1	-1
D	105	15.173279685251538	-4.553181599504187	-0.6400273709282125	1.9199999570846558	17	17	-1	-1
Cpp	105	19.458156890249523	-2.499954080974736	4.993886290559361	2.1599998474121094	19	19	-1	-1
ABplpaa	105	-3.279740019649889	-4.375525883944017	11.830372946474949	1.7400000095367432	20	20	-1	-1
Cpa	105	16.614745040750734	4.509593981923662	5.19198564356355	2.1599998474121094	21	21	-1	-1
ABarpaa	105	-11.921861447791104	10.331720069744629	-2.386048256298854	1.8600000143051147	23	23	-1	-1
ABplaaa	105	-14.144069154058608	4.809957012399009	5.641306321793991	1.7999999523162842	26	26	-1	-1
MSpaa	105	-6.505176336396995	-3.148968374370556	-1.604604273107595	1.6799999475479126	30	30	-1	-1
ABplpap	105	7.0234888523644265	-9.68156503152075	7.8458129447171485	1.8600000143051147	33	33	-1	-1
ABarapa	105	-12.729593058576443	4.065806289271862	-9.52130537254003	2.1599998474121094	34	34	-1	-1
ABarpap	105	-7.026869628133448	5.57525808693154	1.0128959761613787	1.8600000143051147	37	37	-1	-1
ABalppa	105	-10.408466575152508	-4.833374800742156	10.112080250212552	1.9799998998641968	42	42	-1	-1
ABalppp	105	-2.7348380954259675	-8.514966633464264	8.409815666729187	1.9199999570846558	43	43	-1	-1
MSapp	105	7.262120051805507	-9.507922606983929	0.638170994322377	1.4399999380111694	45	45	-1	-1
ABplppa	105	7.934600399793772	-3.66865050860556	11.651234659104016	1.6799999475479126	46	46	-1	-1
Caa	105	2.831196307499493	9.823743472480452	0.25963440990046394	1.8600000143051147	49	49	-1	-1
ABprapa	105	-0.7374713136454876	11.939795270797635	-6.179358850101756	1.7999999523162842	51	51	-1	-1
ABpraaa	105	-7.052404529072635	7.221831507869291	-10.585040938002601	1.9199999570846558	52	52	-1	-1
ABprpap	105	13.046604162678532	0.5792633000856453	-9.219238083570442	2.1599998474121094	53	53	-1	-1
MSapa	105	1.8660373385533753	-10.897297794161876	3.804292628988244	1.3799999952316284	55	55	-1	-1
ABplppp	105	13.366181886280868	-7.46391935826427	7.522717305134414	1.9199999570846558	58	58	-1	-1
ABalapp	105	-12.090378334523493	1.5982142024765482	-1.7703575750858946	1.9199999570846558	60	60	-1	-1
ABaraap	105	-11.22606754619667	-6.187804418036415	-3.545908127475869	2.1599998474121094	63	63	-1	-1
ABaraaa	105	-17.145123780793643	-1.8690921681603232	-6.890380416857935	2.1599998474121094	65	65	-1	-1
ABalpap	105	-14.77928426128944	-9.832808384700135	3.0001665988573043	2.1599998474121094	71	71	-1	-1
Ea	105	1.3296758080716526	-2.6363224847689333	0.6957398968115712	2.3399999141693115	72	72	-1	-1
MSaaa	105	-10.743628044670498	-8.670388022612542	3.2575710594675793	1.559999942779541	73	73	-1	-1
ABplapp	105	2.928739558563264	0.8057435035266414	6.555780571740212	1.3799999952316284	75	75	-1	-1
MSpp	105	4.9169077565502075	-0.3426338591413014	-6.368108707928207	1.559999942779541	77	77	-1	-1
ABalaap	105	-21.359322995068553	3.626008030356514	4.8306433221475436	1.8600000143051147	80	80	-1	-1
ABpraap	105	-0.22452778030936285	2.9020332310030743	-9.186241793833812	1.8600000143051147	81	81	-1	-1
ABarppa	105	-6.859336541616588	11.703306299193677	-1.6780993613105206	1.7999999523162842	82	82	-1	-1
Epr	105	9.389184338476122	2.8229597018925863	1.5761129946908492	1.8600000143051147	85	85	-1	-1
ABarppp	105	0.4103991292781522	4.496353705583871	-1.4956885329387701	1.8600000143051147	86	86	-1	-1
MSaap	105	-3.3900687964304	-10.507774399454451	-0.5645193605482461	1.6799999475479126	87	87	-1	-1
ABprpaa	105	3.9438988573223814	5.522764380654031	-11.711174712137957	2.0399999618530273	88	88	-1	-1
ABalaaa	105	-20.15236770671223	-2.829398878716002	-1.5552615033391324	1.9799998998641968	91	91	-1	-1
ABprppp	105	18.549477447696212	2.504620037940363	-3.8307516935063144	2.0399999618530273	93	93	-1	-1
ABprapp	105	7.557649506955652	8.775337240349856	-5.101781746454817	1.8600000143051147	97	97	-1	-1
Epl	105	10.0802777507062	1.0228144769165142	3.01008189478326	1.9199999570846558	98	98	-1	-1
Cap	105	13.502381714104798	7.813539661460986	-0.9296836721877266	2.0999999046325684	102	102	-1	-1
P4	105	10.032417451040779	-3.7248224448696403	-3.11763815832959	2.3399999141693115	103	103	-1	-1
ABplapa	105	-4.84172306793527	3.258549973015813	6.360465202613272	1.7400000095367432	107	107	-1	-1
ABprppa	105	11.404335742062754	8.44003990511124	-6.844360296751341	1.9199999570846558	108	108	-1	-1
MSpap	105	2.114752532881431	-6.609173025581901	-4.7904803935779405	1.8600000143051147	110	110	-1	-1
ABplaap	105	-9.635106688441413	-1.4531035284464473	5.125720947154216	1.9799998998641968	111	111	-1	-1
ABalapa	106	-19.69653614840771	5.189685223961967	-4.17031503190782	2.0399999618530273	4	4	-1	-1
ABalpaa	106	-18.58526234710842	-4.285654180694741	4.71845350760321	2.0399999618530273	5	5	-1	-1
ABarapp	106	-4.770247515300802	-1.1079628335134442	-7.460303803178739	2.1599998474121094	13	13	-1	-1
D	106	14.843786826261661	-5.021086072554624	-0.8979030261125858	1.7999999523162842	17	17	-1	-1
Cpp	106	19.636483075945133	-2.5042088568561924	5.314326090145496	2.0999999046325684	19	19	-1	-1
ABplpaa	106	-3.031152395215257	-4.894687271963359	11.27975906819987	1.7400000095367432	20	20	-1	-1
Cpa	106	16.990144100694533	4.710422002074021	4.70082005435504	2.0399999618530273	21	21	-1	-1
ABarpaa	106	-11.89750621000601	10.083889910506821	-2.5080606897671833	1.9799998998641968	23	23	-1	-1
ABplaaa	106	-14.525076763234926	5.066296723399731	5.122439156090054	1.8600000143051147	26	26	-1	-1
MSpaa	106	-6.60449132495326	-3.346084632134522	-2.4067150560918575	1.7400000095367432	30	30	-1	-1
ABplpap	106	6.553149683064524	-9.922741520188845	7.729559098172937	1.8600000143051147	33	33	-1	-1
ABarapa	106	-12.91229412347222	3.9132932759070864	-10.036436519357707	2.2200000286102295	34	34	-1	-1
ABarpap	106	-7.400698083493344	5.759781721602954	1.1937365351452076	1.8600000143051147	37	37	-1	-1
ABalppa	106	-10.754798583559499	-4.125978015665007	9.550258315278686	1.9199999570846558	42	42	-1	-1
ABalppp	106	-3.0914904668171936	-8.50645708170135	7.76893606755692	1.9799998998641968	43	43	-1	-1
MSapp	106	7.489156713071305	-10.007837701341003	0.7145859269718517	1.559999942779541	45	45	-1	-1
ABplppa	106	7.532952064648984	-4.810085264233311	10.974252164923273	1.7999999523162842	46	46	-1	-1
Caa	106	3.009522493195105	9.819488696598995	0.5800742094865967	1.8600000143051147	49	49	-1	-1
ABprapa	106	-0.13066071323572304	11.797475985837153	-6.399418159429248	1.9199999570846558	51	51	-1	-1
ABpraaa	106	-7.2853866741225035	7.179627158158361	-10.545822187658935	1.9799998998641968	52	52	-1	-1
ABprpap	106	12.815192622212567	0.9224106051964878	-9.490344363451458	2.1599998474121094	53	53	-1	-1
MSapa	106	1.3956981692534736	-11.13847428282997	3.6880387824440337	1.4399999380111694	55	55	-1	-1
[truncated: 2,297 more rows]
