# Supplementary material for: Wnt Signaling Induces Asymmetric Dynamics in the Actomyosin Cortex of the C. elegans Endomesodermal Precursor Cell
Source: Front Cell Dev Biol. 2021 Sep 17;9:702741. doi: 10.3389/fcell.2021.702741 (PMC8484649; doi:10.3389/fcell.2021.702741)
Supplement: Supplementary file 2 [file Data_Sheet_1.ZIP › supplementary_material/lineages/dshUnScaledLineages/E6-210619LineageNaligned.gr]

cell	time	x	y	z	radius	self	parent	child1	child2
ABp	1	1.3198116614054334	6.783577460317478	-5.79636140058458	3.442500114440918	3	-1	-1	-1
P2	1	18.53744890953439	0.5543084581577681	0.6887047676913868	2.8475000858306885	119	-1	-1	-1
ABa	1	-14.833295972942894	0.1518562574363267	0.9070888300572301	3.5275001525878906	151	-1	-1	-1
EMS	1	5.612200656921689	-2.62282189950702	3.171390642953528	2.805000066757202	154	-1	-1	-1
ABp	2	1.882629419715522	6.265369985960957	-5.933190461457784	3.4850001335144043	3	3	-1	-1
P2	2	16.86551123222378	0.5164420258869337	0.6081405357449631	2.9750001430511475	119	119	-1	-1
ABa	2	-14.375223494100261	0.8282993793760078	0.9476389931023983	3.6549999713897705	151	151	-1	-1
EMS	2	5.443480788287597	-2.471658999466593	3.732000476983695	3.059999942779541	154	154	-1	-1
ABp	3	1.1279822981331735	5.815809240437825	-4.768328711081353	2.634999990463257	3	3	-1	-1
P2	3	16.52847996693958	1.0985085080268935	0.692600828178183	3.1449999809265137	119	119	-1	-1
ABa	3	-13.807146245269957	0.4607026996362773	-0.08656888324602863	2.5924999713897705	151	151	61	103
EMS	3	5.837578677963593	-2.838703573782687	4.1557812501406595	3.2300000190734863	154	154	-1	-1
ABp	4	0.17912021296492556	5.764946520410688	-4.7824264428345735	1.9975000619888306	3	3	157	86
ABar	4	-12.654790217746026	0.015974671644986616	-1.7309358157139645	1.6150000095367432	61	2	-1	-1
ABal	4	-13.053630135411906	2.2337362678697636	1.737188352426727	1.8700000047683716	103	2	-1	-1
P2	4	16.654780671018226	2.507628906723325	-0.07976753181865093	3.2300000190734863	119	119	-1	-1
EMS	4	4.282568321734194	-3.53325175372233	6.261931945380364	3.4000000953674316	154	154	-1	-1
ABar	5	-14.243129568216387	-3.5405726698555764	-2.4306495111274153	2.125	61	61	-1	-1
ABpr	5	0.2834424341297008	4.731662976476686	-8.075990933407537	2.1675000190734863	86	3	-1	-1
ABal	5	-14.397815526208097	1.7106960759814016	4.409587974397888	2.3375000953674316	103	103	-1	-1
P2	5	16.81700104686146	1.8077409003100955	-0.7856650657739547	3.2725000381469727	119	119	-1	-1
EMS	5	6.849912476086845	-4.186788708446554	4.945066888241357	3.442500114440918	154	154	-1	-1
ABpl	5	-0.778832042517805	10.13636626068133	-2.2024183099013044	2.380000114440918	157	3	-1	-1
ABar	6	-14.169970404507618	-4.756672565009907	-5.529645126757858	2.2950000762939453	61	61	-1	-1
ABpr	6	2.1066584479404318	3.9297868654629102	-10.022751871120558	2.2950000762939453	86	86	-1	-1
ABal	6	-15.25885640151253	1.777930932939353	5.745921808919446	2.5924999713897705	103	103	-1	-1
P2	6	16.638170669170922	1.937422893176048	0.5329430235795439	3.315000057220459	119	119	-1	-1
EMS	6	5.1861227658217235	-2.998075040529467	5.015697495993314	1.7000000476837158	154	154	25	107
ABpl	6	-0.15565071130666608	11.188890681778911	-1.819192025637835	2.5924999713897705	157	157	-1	-1
MS	7	2.887706808790719	-5.444175881528123	4.540092700236932	1.2324999570846558	25	3	-1	-1
ABar	7	-13.351348693758633	-3.2636241232309997	-7.0777374872460825	2.634999990463257	61	61	-1	-1
ABpr	7	4.927341136509386	4.0501694689407834	-10.683268616393601	2.7200000286102295	86	86	-1	-1
ABal	7	-16.353737332660685	2.717421550813616	6.861770431350451	2.8475000858306885	103	103	-1	-1
E	7	8.1949293971697	-3.545374886861286	4.35209315729767	1.3174999952316284	107	3	-1	-1
P2	7	17.989184206833002	0.6851262701873406	1.243675509020267	3.4000000953674316	119	119	-1	-1
ABpl	7	-0.8151601862663733	11.965633983731884	-1.2321297603157184	2.890000104904175	157	157	-1	-1
MS	8	-0.28063511664921587	-7.005300726565981	3.0485418674440954	1.784999966621399	25	25	-1	-1
ABar	8	-12.125221635767947	-0.7604293609634758	-8.948233050354187	2.932500123977661	61	61	-1	-1
ABpr	8	7.87309911320504	4.740450424937768	-9.005875594782134	2.8475000858306885	86	86	-1	-1
ABal	8	-18.082333162379104	2.7442738927780215	5.2362057581867285	2.9750001430511475	103	103	-1	-1
E	8	7.9626434113529525	-4.157959001017528	4.259174225812518	1.8274999856948853	107	107	-1	-1
P2	8	17.86164350048371	-1.1221084402651036	0.9733773536167404	3.4850001335144043	119	119	-1	-1
ABpl	8	-1.7224200508471406	9.795006600849678	1.0390497851519571	2.9750001430511475	157	157	-1	-1
MS	9	-3.4287560239762565	-8.523463757254895	0.0409945240045948	2.3375000953674316	25	25	-1	-1
ABar	9	-8.483751299665046	3.5321844946338965	-8.156408890519778	3.2300000190734863	61	61	-1	-1
ABpr	9	7.229791168108657	5.80765905837891	-7.994764509231098	3.0174999237060547	86	86	-1	-1
ABal	9	-17.954572792501132	0.5058595475142265	4.713062819627455	3.059999942779541	103	103	-1	-1
E	9	9.055561800490148	-3.892350425878343	4.052518698403227	2.3375000953674316	107	107	-1	-1
P2	9	16.352757729302997	-1.7414892492522611	2.266341478742487	1.7425000667572021	119	119	145	69
ABpl	9	-1.7496434379625296	6.7608841291811475	3.568177112332756	3.1024999618530273	157	157	-1	-1
MS	10	-5.916347117601625	-6.374606722424525	-1.7175074753938615	2.507499933242798	25	25	-1	-1
ABar	10	-7.320767300554335	5.110265190342552	-7.564247952488613	3.2300000190734863	61	61	-1	-1
C	10	17.518207146636296	1.073927804389726	0.7908908052926678	1.4450000524520874	69	2	-1	-1
ABpr	10	7.6797156799058035	5.25752208013067	-8.10540918588431	3.0174999237060547	86	86	-1	-1
ABal	10	-18.499226478936937	0.10943316034546902	4.364747605707867	3.1449999809265137	103	103	-1	-1
E	10	8.740305623345819	-4.752162004461989	2.7485487607951864	2.4649999141693115	107	107	-1	-1
P3	10	16.368864854938668	-3.613718786651764	2.8120494398035643	1.3174999952316284	145	119	-1	-1
ABpl	10	-2.2288482831136744	3.3193029598866333	7.238801352020637	3.2300000190734863	157	157	-1	-1
MS	11	-6.807734106394096	-5.930706852568689	-2.260123517184013	2.805000066757202	25	25	-1	-1
ABar	11	-7.146270478869697	7.111040901444389	-6.027710476171572	3.2725000381469727	61	61	-1	-1
C	11	16.99429194084372	2.7217910480953904	1.9211052065488476	1.784999966621399	69	69	-1	-1
ABpr	11	7.741947390590162	3.4604599136836534	-8.372887794937192	2.9750001430511475	86	86	-1	-1
ABal	11	-18.740806029842165	0.034849503132965864	2.956308178291816	3.1875	103	103	-1	-1
E	11	9.002106192363943	-4.634616532900538	2.6409916775645748	2.7200000286102295	107	107	-1	-1
P3	11	16.135244462623625	-6.78711208145169	1.7981231337502104	1.6575000286102295	145	145	-1	-1
ABpl	11	-2.0459838308548677	2.501009715460152	8.13309257407326	3.315000057220459	157	157	-1	-1
MS	12	-6.689581369360937	-5.74816655406018	-3.1836867168792278	2.932500123977661	25	25	-1	-1
ABar	12	-6.729471566539515	7.583186764989268	-5.034593182860553	2.9750001430511475	61	61	-1	-1
C	12	16.486578264914467	4.660119623289225	3.4753684280339483	2.252500057220459	69	69	-1	-1
ABpr	12	7.959271848814229	4.180693008107737	-7.6613511682806	2.9750001430511475	86	86	-1	-1
ABal	12	-18.483856479360277	0.28152486213673367	2.7093705349093122	3.1449999809265137	103	103	-1	-1
E	12	8.298843146350492	-4.858399112854394	2.0952880423518225	2.890000104904175	107	107	-1	-1
P3	12	17.55539767574491	-9.008005082455506	1.3499053344360732	2.252500057220459	145	145	-1	-1
ABpl	12	-2.3049903275753696	1.296738680582159	9.410882453309632	3.315000057220459	157	157	-1	-1
MS	13	-5.709556226736684	-5.514487482812715	-3.364157860068527	3.0174999237060547	25	25	-1	-1
ABar	13	-6.389646228957692	5.9143947195327655	-3.948820679288011	2.5924999713897705	61	61	12	71
C	13	15.299856635652926	5.729016181317623	5.180830815065756	2.549999952316284	69	69	-1	-1
ABpr	13	7.430002748273783	3.515250588308939	-5.512098810717038	2.2100000381469727	86	86	127	149
ABal	13	-17.050704280657275	-0.8419179261214769	2.5517281354454466	2.252500057220459	103	103	125	135
E	13	8.032191558796136	-4.846814696973529	2.063464565430543	2.932500123977661	107	107	-1	-1
P3	13	18.278473267887268	-9.02100137021181	1.4163718346292766	2.3375000953674316	145	145	-1	-1
ABpl	13	-2.3192293154277355	-0.198825843919459	8.077640538059	1.912500023841858	157	157	143	23
ABara	14	-6.405125219080703	4.020715883275136	-6.324729109939003	1.4875000715255737	12	1	-1	-1
ABpla	14	-3.831223226662403	2.1514730972384917	9.115472101973943	1.6575000286102295	23	6	-1	-1
MS	14	-4.904750445537385	-5.678370617897626	-3.1293068691527957	2.932500123977661	25	25	-1	-1
C	14	14.632607665631713	5.558920065141779	4.579938865062377	2.7200000286102295	69	69	-1	-1
ABarp	14	-6.087608700923763	9.722405141087048	-2.141985047567446	1.8274999856948853	71	61	-1	-1
E	14	7.986475445731434	-4.642241385866909	1.8398917599173874	3.059999942779541	107	107	-1	-1
ABalp	14	-16.437836853276586	-3.695156415552407	-0.21667368558514144	1.6575000286102295	125	103	-1	-1
ABprp	14	7.77023655783959	2.1261992249115433	-5.463085682771612	1.4875000715255737	127	86	-1	-1
ABala	14	-17.944367879217037	2.690035323576373	3.833405423471966	1.8274999856948853	135	103	-1	-1
ABplp	14	-0.5976504410305058	-2.775731108782141	6.563391385475157	1.6150000095367432	143	6	-1	-1
P3	14	18.441619578244815	-7.439820878040459	2.6682410508692884	2.4649999141693115	145	145	-1	-1
ABpra	14	7.01463264666955	7.766608774295418	-5.705867870292014	1.6150000095367432	149	86	-1	-1
ABara	15	-5.766668292520554	3.0826371372763104	-7.4752207556419314	2.125	12	12	-1	-1
ABpla	15	-5.064900971259291	3.0268286546174963	9.554695168092234	2.0824999809265137	23	23	-1	-1
MS	15	-4.453585931469594	-5.830393284389853	-2.1972850304056486	3.1024999618530273	25	25	-1	-1
C	15	14.690491233991471	6.3334233370838575	3.0146611793983302	2.805000066757202	69	69	-1	-1
ABarp	15	-5.408600747591474	10.591837158252485	-2.2931842131141513	2.252500057220459	71	71	-1	-1
E	15	9.71547974743384	-4.389353045772208	2.428697057453995	3.1024999618530273	107	107	-1	-1
ABalp	15	-16.273136472892062	-3.598815798453611	1.1627618112602738	2.0399999618530273	125	125	-1	-1
ABprp	15	8.602908447985639	0.7894224534167238	-5.4346178463448895	1.7425000667572021	127	127	-1	-1
ABala	15	-18.1660404797657	4.541367667541383	1.8240697202042084	2.252500057220459	135	135	-1	-1
ABplp	15	0.7615110636770634	-2.801447631582927	7.42531871061426	1.9975000619888306	143	143	-1	-1
P3	15	19.619565104948204	-5.969389162599646	2.6417842937290152	2.507499933242798	145	145	-1	-1
ABpra	15	6.909887367202095	8.96125937059162	-5.528488646373642	2.125	149	149	-1	-1
ABara	16	-6.171802625767311	1.1471323058333516	-9.09877002367088	2.1675000190734863	12	12	-1	-1
ABpla	16	-4.587015946287745	3.4664929088470195	9.116008196117855	2.4649999141693115	23	23	-1	-1
MS	16	-4.764713629818007	-5.216121245646355	-1.4100147974397244	2.8475000858306885	25	25	-1	-1
C	16	14.822788554649344	5.848833291206312	3.545999035785905	2.932500123977661	69	69	-1	-1
ABarp	16	-4.934735210869498	11.27900492962123	-0.7918258542129486	2.4225001335144043	71	71	-1	-1
E	16	9.393315605514665	-6.077630412787763	2.016198795547934	3.059999942779541	107	107	-1	-1
ABalp	16	-14.520285550492476	-4.271317577629597	3.4852292851834554	2.4649999141693115	125	125	-1	-1
ABprp	16	8.406133661949495	-2.211910747908286	-4.424306576161397	2.2100000381469727	127	127	-1	-1
ABala	16	-18.505865817347527	6.210159712997886	0.7382972166316675	2.4225001335144043	135	135	-1	-1
ABplp	16	2.580707589238225	-3.35582022545748	7.418603103776819	2.380000114440918	143	143	-1	-1
P3	16	20.318385604409404	-5.3367360131443675	2.0113479931627603	2.507499933242798	145	145	-1	-1
ABpra	16	6.666345274285907	10.091774906392564	-6.027734978767979	2.380000114440918	149	149	-1	-1
ABara	17	-5.900300019676723	1.0064180025101699	-8.927565986597708	2.549999952316284	12	12	-1	-1
ABpla	17	-6.617774563341126	5.893678753861057	6.3553898443642085	2.549999952316284	23	23	-1	-1
MS	17	-4.8241512682047425	-4.50578464251588	0.027696607618919344	1.784999966621399	25	25	182	19
C	17	15.22699695338179	5.503269624064693	3.211781553619537	2.9750001430511475	69	69	-1	-1
ABarp	17	-3.9858731257012496	11.329867649648367	-0.7777281224597283	2.5924999713897705	71	71	-1	-1
E	17	8.97414567918954	-5.624417765378301	2.9690339728857413	3.1875	107	107	-1	-1
ABalp	17	-14.603978281560375	-2.9153315372875417	4.22603788948264	2.5924999713897705	125	125	-1	-1
ABprp	17	8.14185308839008	-3.1256848429817627	-6.402082523731504	2.3375000953674316	127	127	-1	-1
ABala	17	-17.516561695953488	6.346946061722917	-2.279598072908438	2.549999952316284	135	135	-1	-1
ABplp	17	2.719190334930627	-1.4087309781336557	9.010328894884488	2.5924999713897705	143	143	-1	-1
P3	17	19.832447016620023	-4.840285498674139	2.1771809846066006	2.5924999713897705	145	145	-1	-1
ABpra	17	6.605667633628526	10.403997197767026	-5.632690089109697	2.507499933242798	149	149	-1	-1
ABara	18	-6.636688665157136	1.8049182643494337	-8.369507651846227	2.677500009536743	12	12	-1	-1
MSp	18	-4.65337445333204	-3.6993518666820813	-1.563765462265119	1.274999976158142	19	3	-1	-1
ABpla	18	-8.330168863196223	6.210996427313633	5.153873991429405	2.5924999713897705	23	23	-1	-1
C	18	15.580638220513299	5.4914091554720095	2.5146107057881224	3.059999942779541	69	69	-1	-1
ABarp	18	-3.802600201458461	10.791315087280992	-0.920196276034221	2.634999990463257	71	71	-1	-1
E	18	9.252147778070992	-5.21640696232868	3.285525709884049	2.0399999618530273	107	107	-1	-1
ABalp	18	-13.977594406067631	-2.6697919974473936	4.742737594124756	2.677500009536743	125	125	-1	-1
ABprp	18	6.98061196776165	-1.863215675987627	-7.1099954628215825	2.380000114440918	127	127	-1	-1
ABala	18	-17.117204315757277	6.130512282023614	-2.7531961152266975	2.5924999713897705	135	135	-1	-1
ABplp	18	3.235977912419683	0.16058904544501118	9.565027263293086	2.634999990463257	143	143	-1	-1
P3	18	20.130670133614366	-4.389312881275569	0.9776762109582458	2.5924999713897705	145	145	-1	-1
ABpra	18	5.871241530159072	9.997398266592842	-5.9838248493799275	2.5924999713897705	149	149	-1	-1
MSa	18	-3.9829083527105253	-4.777348366184979	3.323544550398612	1.402500033378601	182	25	-1	-1
ABara	19	-8.116796979195485	2.734820051958251	-9.478104573295878	2.677500009536743	12	12	-1	-1
MSp	19	-5.094428458343383	-3.52584829301538	-3.2537855563355977	1.6150000095367432	19	19	-1	-1
ABpla	19	-8.168356959336974	5.231367738841298	5.484735833101215	2.677500009536743	23	23	-1	-1
C	19	14.764890399970888	5.515437753685539	0.958332079168247	3.1024999618530273	69	69	-1	-1
ABarp	19	-4.228269620574444	10.69580262831765	-0.11264879862154942	2.677500009536743	71	71	-1	-1
E	19	10.324422090792613	-4.832393149176243	1.478681426466832	1.8700000047683716	107	107	159	188
ABalp	19	-12.99560672143242	-3.641212119213376	3.653073355913744	2.677500009536743	125	125	-1	-1
ABprp	19	6.451014213146175	-0.20459617453655365	-8.19858751274477	2.549999952316284	127	127	-1	-1
ABala	19	-17.94873060786033	5.702708496386774	-1.6173382954209026	2.634999990463257	135	135	-1	-1
ABplp	19	2.937017669366328	1.7539376672372073	8.563447005081809	2.677500009536743	143	143	-1	-1
P3	19	20.89625929453982	-3.7998975988810577	1.1342420962859587	2.634999990463257	145	145	-1	-1
ABpra	19	5.077377788302882	10.301135938549134	-4.897248204591516	2.634999990463257	149	149	-1	-1
MSa	19	-2.8427197804816515	-6.201152977224968	3.4680281091078786	1.784999966621399	182	182	-1	-1
ABara	20	-9.466664918814573	2.2225361178152987	-9.024511402504084	2.634999990463257	12	12	-1	-1
MSp	20	-5.505967880153349	-3.8473833619434696	-5.144281665121841	2.0399999618530273	19	19	-1	-1
ABpla	20	-7.651663786075568	4.637992893532291	6.161093342341971	2.762500047683716	23	23	-1	-1
C	20	13.953585125980728	5.130595782397648	0.5781933883273793	3.1875	69	69	-1	-1
ABarp	20	-4.8141968735227	10.095078982754092	0.4916031177247131	2.762500047683716	71	71	-1	-1
ABalp	20	-12.597897815490837	-4.535500892727799	3.173568173822239	2.7200000286102295	125	125	-1	-1
ABprp	20	6.0631017485047085	2.5941276929809094	-7.561980351181639	2.634999990463257	127	127	-1	-1
ABala	20	-17.87875940211447	4.852485748068572	-0.696862689148289	2.677500009536743	135	135	-1	-1
ABplp	20	3.9579079065190506	1.9121733148203681	8.467168107253773	2.677500009536743	143	143	-1	-1
P3	20	21.181169358196115	-2.563421007399527	0.559262157582288	2.634999990463257	145	145	-1	-1
ABpra	20	4.596290219049731	10.668456565577046	-4.592034652995785	2.677500009536743	149	149	-1	-1
Ea	20	7.090645910386714	-3.789470946509651	0.12113578234822953	1.3600000143051147	159	107	-1	-1
MSa	20	-1.3103958605877397	-6.786902969567604	4.945485535995822	2.252500057220459	182	182	-1	-1
Ep	20	12.159003202249133	-5.655781775680838	3.9695333911125408	1.402500033378601	188	107	-1	-1
ABara	21	-9.754777526752468	1.7930444075912035	-8.583004884179061	2.8475000858306885	12	12	-1	-1
MSp	21	-5.704202331988818	-3.2011818193082515	-4.383195816375908	2.3375000953674316	19	19	-1	-1
ABpla	21	-8.343984792745909	4.554064850449815	6.936817342833362	2.762500047683716	23	23	-1	-1
C	21	13.14063137773594	4.067898817294637	0.19214755771326608	2.125	69	69	-1	-1
ABarp	21	-5.301783935566711	9.9136745034092	0.6515289693953088	2.805000066757202	71	71	-1	-1
ABalp	21	-12.373759796719577	-5.149496878759479	3.1152922656090105	2.805000066757202	125	125	-1	-1
ABprp	21	5.520410604079863	0.9926021127987052	-8.81948866012294	2.634999990463257	127	127	-1	-1
ABala	21	-18.106194369394984	4.110771746470014	-0.65040106048155	2.677500009536743	135	135	-1	-1
ABplp	21	4.311140701666577	1.6205721641685784	8.80675663504947	2.762500047683716	143	143	-1	-1
P3	21	21.32687413641969	-1.6708201584723605	0.34441603819302125	2.677500009536743	145	145	-1	-1
ABpra	21	3.0420968067882974	10.533389749755615	-4.559402709010309	2.677500009536743	149	149	-1	-1
Ea	21	6.5626022257982175	-3.615691320131131	-0.8398899869695535	1.912500023841858	159	159	-1	-1
MSa	21	0.1778604204960978	-6.4902246569885	6.205277297143852	2.4649999141693115	182	182	-1	-1
Ep	21	14.17323163536416	-6.049371030933173	3.0682585151505224	1.912500023841858	188	188	-1	-1
ABara	22	-9.815455167409848	2.105266698965666	-8.187959994520776	2.805000066757202	12	12	-1	-1
MSp	22	-5.346118518305059	-3.621912857402357	-3.9042267284283168	2.507499933242798	19	19	-1	-1
ABpla	22	-8.124697792510881	4.069198751860452	6.739160874468242	2.805000066757202	23	23	-1	-1
C	22	12.077321976027772	5.4699464684483345	0.07666792957463553	1.912500023841858	69	69	108	185
ABarp	22	-6.440418437768608	9.852639239376636	0.634611691291445	2.8475000858306885	71	71	-1	-1
ABalp	22	-12.27262553351771	-5.816903275857352	3.841198996939106	2.805000066757202	125	125	-1	-1
ABprp	22	5.304734620110423	0.9502240121897385	-9.525118147006287	2.5924999713897705	127	127	-1	-1
ABala	22	-18.48573920346228	4.09042665845916	-0.6560401531828375	2.677500009536743	135	135	-1	-1
ABplp	22	4.566441777893841	1.1893925293572276	8.553911851893723	2.7200000286102295	143	143	-1	-1
P3	22	20.953828795143252	-1.1424401401104123	0.4840646454168689	2.5924999713897705	145	145	-1	-1
ABpra	22	2.976568147594684	10.974741928572394	-4.303738379503917	2.677500009536743	149	149	-1	-1
Ea	22	6.095644653851084	-3.4743933030679677	-3.232720021572735	2.0824999809265137	159	159	-1	-1
MSa	22	0.8600709181099897	-6.427777521080499	6.187551551975793	2.549999952316284	182	182	-1	-1
Ep	22	15.702761482960447	-5.548395459959268	3.3754831460327015	2.2950000762939453	188	188	-1	-1
ABara	23	-9.040163969411926	2.4364222064755467	-7.75263298888928	2.7200000286102295	12	12	-1	-1
MSp	23	-5.053563363814914	-3.6012917166796843	-3.1695933109743333	2.507499933242798	19	19	-1	-1
ABpla	23	-8.35048428553677	4.005339744077013	6.791529642908225	2.805000066757202	23	23	-1	-1
ABarp	23	-6.132901755685784	9.765611399831467	0.7506274135739881	2.8475000858306885	71	71	-1	-1
Ca	23	12.260609486589258	4.490286171659653	4.087144418281847	1.4875000715255737	108	69	-1	-1
ABalp	23	-13.389799015336067	-5.436862413784955	3.3509517235889383	2.762500047683716	125	125	-1	-1
ABprp	23	4.888453170310574	2.4794059651703337	-7.523709314494875	2.5924999713897705	127	127	-1	-1
ABala	23	-17.61375628881474	4.163046338372589	-0.6709463520002537	2.677500009536743	135	135	-1	-1
ABplp	23	4.45839954991713	1.028333138023192	8.719476796265607	2.677500009536743	143	143	-1	-1
P3	23	20.75920535957337	-1.0234827966735236	0.3418645389143342	2.634999990463257	145	145	-1	-1
ABpra	23	2.433154463429524	10.976429853159651	-3.609387078023145	2.677500009536743	149	149	-1	-1
Ea	23	6.397901845413695	-3.712031937229927	-2.219325483814969	2.2950000762939453	159	159	-1	-1
MSa	23	0.9142490659765113	-7.288724918827764	5.6472189623923725	2.5924999713897705	182	182	-1	-1
Cp	23	11.824486318023101	7.138462461193017	-1.738098898750601	1.5299999713897705	185	69	-1	-1
Ep	23	16.61560949213646	-5.551219203710143	3.4447691925765502	2.4649999141693115	188	188	-1	-1
ABara	24	-9.097639065787703	1.9416596165925744	-7.224114678852349	2.3375000953674316	12	12	-1	-1
MSp	24	-5.034159289669984	-4.117811266448949	-2.6120710703667664	2.507499933242798	19	19	-1	-1
ABpla	24	-8.033265566381479	3.6600521296472115	7.186306485494553	2.805000066757202	23	23	-1	-1
ABarp	24	-5.595987564311485	9.215198368871409	-0.08901158783191931	2.4649999141693115	71	71	-1	-1
Ca	24	13.794581880737798	4.5823911731321365	5.570508984943035	1.9550000429153442	108	108	-1	-1
ABalp	24	-13.839723527133213	-4.886725435536715	3.46159640024215	2.7200000286102295	125	125	-1	-1
ABprp	24	4.0897384099181515	2.912273524568941	-6.576513229858355	2.3375000953674316	127	127	-1	-1
ABala	24	-16.583164014589553	4.063022211071118	-0.4884641295245058	2.677500009536743	135	135	-1	-1
ABplp	24	3.7336754835201402	0.36347443196437546	8.647103156299158	2.5924999713897705	143	143	-1	-1
P3	24	20.214143201153583	-1.6996498659013866	1.0303087006218612	2.7200000286102295	145	145	-1	-1
ABpra	24	3.0368373162680817	10.382778955138825	-3.6620238935350864	2.507499933242798	149	149	-1	-1
Ea	24	6.916243492929726	-3.6275517887238147	-1.5370608348009687	2.4225001335144043	159	159	-1	-1
MSa	24	0.9882397599719446	-8.386451184285187	4.627649237789404	2.634999990463257	182	182	-1	-1
Cp	24	13.187667310980242	6.865242421253008	-2.816216904487081	1.912500023841858	185	185	-1	-1
Ep	24	16.187051596495202	-6.722700968244616	3.203743014815617	2.5924999713897705	188	188	-1	-1
ABara	25	-9.220234349373111	2.167989887585487	-7.47669141493614	1.6150000095367432	12	12	121	99
MSp	25	-4.029470582380587	-4.2500409503539585	-3.1323987884237217	2.549999952316284	19	19	-1	-1
ABpla	25	-7.680032771233951	3.368450978995422	7.525895013290252	1.7425000667572021	23	23	55	101
ABarp	25	-5.129861522651014	8.955526722111339	0.2243925557437887	1.5299999713897705	71	71	48	68
Ca	25	13.923268185130082	4.62504532645292	7.005132796579078	2.1675000190734863	108	108	-1	-1
ABalp	25	-13.818262506749672	-4.445649309431754	2.9882664049958474	1.7425000667572021	125	125	148	178
ABprp	25	6.689799691753782	0.9567130459924913	-7.96038088133448	1.784999966621399	127	127	13	141
ABala	25	-15.302121682673336	3.660948336400611	-0.6982072503563979	2.0399999618530273	135	135	-1	-1
ABplp	25	3.772892103793981	-0.38982398551504804	8.725388261887177	1.6150000095367432	143	143	177	45
P3	25	20.142115049169107	-1.8070227934574103	1.1406853302031164	2.634999990463257	145	145	-1	-1
ABpra	25	3.563232526601951	9.531144334945186	-2.7069052639905475	2.1675000190734863	149	149	191	133
Ea	25	6.876618400671902	-3.1539940533034976	-0.5785865647618733	2.507499933242798	159	159	-1	-1
MSa	25	1.834319107683696	-8.346037060975297	3.9099330984392853	2.634999990463257	182	182	-1	-1
Cp	25	14.010731568281477	7.949420293530492	-3.1881693291963	2.125	185	185	-1	-1
Ep	25	15.749717598295796	-5.354854459309875	4.6417224669462165	2.634999990463257	188	188	-1	-1
ABprpa	26	3.997380249274434	1.0403516481976025	-8.981425591079983	1.274999976158142	13	7	-1	-1
MSp	26	-4.762248211595414	-3.978784887713023	-3.4776264089207096	2.634999990463257	19	19	-1	-1
ABplpa	26	1.6558809332224593	-0.006683326979958437	8.894849266745858	1.3600000143051147	45	6	-1	-1
ABarpp	26	-2.777361821981141	8.377985296475057	0.28132390274890806	1.3600000143051147	48	16	-1	-1
ABplap	26	-6.101175794307372	3.137609039664378	7.153406494437121	1.402500033378601	55	23	-1	-1
ABarpa	26	-7.488860716111749	8.984343041374819	0.022173508813532194	1.3600000143051147	68	16	-1	-1
ABarap	26	-5.315926836755443	3.0919815231462824	-9.659384183549374	1.3174999952316284	99	12	-1	-1
ABplaa	26	-10.393913234096841	3.011013455095572	6.978180298791052	1.3600000143051147	101	23	-1	-1
Ca	26	13.097409855531225	4.627593017491977	6.206852425282534	2.2950000762939453	108	108	-1	-1
ABaraa	26	-11.768691892111164	0.303679476014973	-8.596830243011997	1.3600000143051147	121	12	-1	-1
ABprap	26	5.550426381056891	10.428822345799666	-1.3223710944360834	1.4875000715255737	133	12	-1	-1
ABala	26	-16.479972805149075	4.353211489847469	-0.793409634048281	1.784999966621399	135	135	163	81
ABprpp	26	8.785444246169417	2.295191130240114	-7.778171031779014	1.3600000143051147	141	127	-1	-1
P3	26	19.63141849248693	-3.10735839272238	1.768034037346771	1.9550000429153442	145	145	-1	-1
ABalpp	26	-12.688184443577246	-5.890934827646218	3.8907482190284455	1.3600000143051147	148	125	-1	-1
Ea	26	5.813308998963735	-1.7519464021498	-0.6940661929005041	2.4225001335144043	159	159	-1	-1
ABplpp	26	5.752440867415068	1.72370947609829	8.800309075283987	1.4450000524520874	177	143	-1	-1
ABalpa	26	-15.790086361627951	-5.171235618494971	-0.05164483535717057	1.190000057220459	178	125	-1	-1
MSa	26	0.9785377228994796	-8.128191409400555	4.348888117485621	2.7200000286102295	182	182	-1	-1
Cp	26	14.406791999968432	6.377276526200951	-3.673581651061049	2.2100000381469727	185	185	-1	-1
Ep	26	14.47548882692677	-6.287009665095133	4.081653052908289	2.677500009536743	188	188	-1	-1
ABpraa	26	2.706619611531072	9.63061635682302	-4.347376135971686	1.3600000143051147	191	149	-1	-1
ABprpa	27	3.503702166423546	0.5899627445390152	-10.003546814961638	1.3174999952316284	13	13	-1	-1
MSp	27	-5.668596727980564	-3.4272360375893456	-3.4016247555394212	2.549999952316284	19	19	-1	-1
ABplpa	27	1.6109963504444207	0.31626361382356905	10.750702352260177	1.7425000667572021	45	45	-1	-1
ABarpp	27	-1.786394640013778	8.751518904593901	1.4222803952637513	1.8274999856948853	48	48	-1	-1
ABplap	27	-5.746294524905219	3.5238628828277077	7.498902162006065	1.784999966621399	55	55	-1	-1
ABarpa	27	-8.441333817545583	9.460724520546012	0.9113617323087793	1.8274999856948853	68	68	-1	-1
ABalaa	27	-17.261669091710207	5.63602574485246	-1.4956834804370716	1.402500033378601	81	10	-1	-1
ABarap	27	-5.919609689594001	3.6856324211671074	-9.606747368037432	1.5724999904632568	99	99	-1	-1
ABplaa	27	-11.956568681160094	3.532320725914786	7.7747176378731035	1.7425000667572021	101	101	-1	-1
Ca	27	13.830595956730036	4.636077636910148	5.515320670152407	2.380000114440918	108	108	-1	-1
ABaraa	27	-12.717553977279412	0.2528167559878365	-8.610927974765218	1.784999966621399	121	121	-1	-1
ABprap	27	6.792252092699267	10.780046888608583	-1.6103993208559944	1.6150000095367432	133	133	-1	-1
ABprpp	27	9.248367743548284	2.8425043647374792	-7.598240308581953	1.7000000476837158	141	141	-1	-1
P3	27	19.46218116132251	-4.957523309207426	-0.665882254445493	1.7000000476837158	145	145	150	147
ABalpp	27	-11.700514210119138	-6.873111207157611	5.019890431996799	1.6150000095367432	148	148	-1	-1
Ea	27	5.566878429522274	-1.6974001719199874	-2.2418861804684465	2.3375000953674316	159	159	-1	-1
ABalap	27	-18.357869843037964	3.5735994476617305	2.8521024097074346	1.6575000286102295	163	135	-1	-1
ABplpp	27	7.828586943458121	1.416012241227505	8.546655825064043	1.7000000476837158	177	177	-1	-1
ABalpa	27	-16.403565655766624	-6.482019814477187	-0.1561099993168562	1.5299999713897705	178	178	-1	-1
MSa	27	1.2978133882933798	-7.515883347956132	3.712812724218078	2.7200000286102295	182	182	-1	-1
Cp	27	15.164233193848403	5.740111708407541	-3.6682106054317165	2.4649999141693115	185	185	-1	-1
Ep	27	13.4679116431121	-7.230749286761254	3.55340711579164	2.677500009536743	188	188	-1	-1
ABpraa	27	2.037816571482882	10.94536011571973	-5.075834366580468	1.6575000286102295	191	191	-1	-1
ABprpa	28	2.77938657201054	0.20484472053930425	-11.112679830555201	1.5299999713897705	13	13	-1	-1
MSp	28	-6.44873894451472	-3.6292616576569094	-3.976332321322809	2.549999952316284	19	19	-1	-1
ABplpa	28	2.2899098995490568	-0.9769992378986672	10.721162327545628	2.0824999809265137	45	45	-1	-1
ABarpp	28	-1.2988075779697676	8.932923383938792	1.262354543593156	2.125	48	48	-1	-1
ABplap	28	-4.915585176770128	3.3921853043463344	8.4365630934545	2.1675000190734863	55	55	-1	-1
ABarpa	28	-9.282562146721103	9.291180509793804	1.768458431810791	2.1675000190734863	68	68	-1	-1
ABalaa	28	-18.534249388824605	5.381725532882323	-2.0498457547017557	1.784999966621399	81	81	-1	-1
ABarap	28	-5.5060133215454234	4.964763165969422	-8.74710349510506	2.0399999618530273	99	99	-1	-1
ABplaa	28	-11.757094227053981	3.284233495035581	8.05629830452753	2.125	101	101	-1	-1
Ca	28	14.059584994037525	3.8929517634361526	5.59642532209107	2.4649999141693115	108	108	-1	-1
ABaraa	28	-13.59118536618158	-0.4976579177407121	-8.601928915721047	1.9975000619888306	121	121	-1	-1
ABprap	28	8.050184929977318	9.259041894017997	-1.3527195862148282	1.9975000619888306	133	133	-1	-1
ABprpp	28	10.105797602587128	3.302513706977857	-8.031288187855044	1.9550000429153442	141	141	-1	-1
D	28	21.36133414238495	-0.13229381962179487	0.16166144279699057	1.4875000715255737	147	145	-1	-1
ABalpp	28	-11.134807975283776	-6.315349375942999	5.931635026297198	2.0399999618530273	148	148	-1	-1
P4	28	19.16106956780289	-6.484465232177128	-0.514951135970743	1.274999976158142	150	145	-1	-1
Ea	28	4.660529913137123	-1.1458513217963096	-2.1658845270871585	2.4225001335144043	159	159	-1	-1
ABalap	28	-19.71908829398414	2.6417202945882923	3.021027320422202	1.912500023841858	163	163	-1	-1
ABplpp	28	9.70525856539506	1.3564022372359243	8.011421908189671	2.0824999809265137	177	177	-1	-1
ABalpa	28	-17.322913157733495	-7.027921177099115	-0.37068374578584073	2.0399999618530273	178	178	-1	-1
MSa	28	1.0574738396587962	-7.192352693412623	3.3470398122023868	2.762500047683716	182	182	-1	-1
Cp	28	14.409994544250036	5.570291644943516	-3.540108230682401	2.507499933242798	185	185	-1	-1
Ep	28	12.709230446961485	-6.9916987807238575	2.505369554761949	2.677500009536743	188	188	-1	-1
ABpraa	28	2.101382688665537	11.709107129916399	-4.422305601065148	2.0824999809265137	191	191	-1	-1
ABprpa	29	1.2365436710761981	0.4893731236483614	-10.795379626492698	1.9975000619888306	13	13	-1	-1
MSp	29	-6.222952451488834	-3.5654026498734703	-4.028701089762793	2.634999990463257	19	19	-1	-1
ABplpa	29	1.4620890279392396	0.23064764615383737	10.832075051270795	2.2100000381469727	45	45	-1	-1
ABarpp	29	-1.44606642622032	9.52516241008418	1.3496343823770207	2.2100000381469727	48	48	-1	-1
ABplap	29	-4.387133020197648	3.4981463600269205	8.360829487145168	2.252500057220459	55	55	-1	-1
ABarpa	29	-10.080962839357195	7.841093882363845	1.8005542816523534	2.2100000381469727	68	68	-1	-1
ABalaa	29	-19.42604484960106	5.545884720679051	-1.5557024208647916	2.0824999809265137	81	81	-1	-1
ABarap	29	-5.476498738344046	4.469724523374631	-8.947579509820825	2.2100000381469727	99	99	-1	-1
ABplaa	29	-12.332910970945788	2.704990756646497	7.9025519655504635	2.252500057220459	101	101	-1	-1
Ca	29	14.728796506069697	2.857948686598549	5.288124177072737	2.507499933242798	108	108	-1	-1
ABaraa	29	-13.57983485485449	-0.07806269881022532	-8.317260655644018	2.2950000762939453	121	121	-1	-1
ABprap	29	8.768409503583447	9.37517549370401	-1.425633646173516	2.1675000190734863	133	133	-1	-1
ABprpp	29	9.940688750218621	2.926432407819954	-8.373964309073344	2.0399999618530273	141	141	-1	-1
D	29	21.317266503574878	0.7501344852999452	-0.05600422294291979	1.7000000476837158	147	147	-1	-1
ABalpp	29	-9.654605257017776	-5.082556294664144	6.918572806914693	2.1675000190734863	148	148	-1	-1
P4	29	18.876567976130584	-7.441201141599551	-0.9767305728941871	1.4875000715255737	150	150	-1	-1
Ea	29	4.794475708049624	-0.9525863738587357	-1.6286395309263386	2.507499933242798	159	159	-1	-1
ABalap	29	-20.008849376176663	1.5343735905490785	3.4566266989739796	2.125	163	163	-1	-1
ABplpp	29	10.495102819001682	1.300168082418856	8.864890594276844	2.1675000190734863	177	177	-1	-1
ABalpa	29	-17.162655323901223	-6.522709990498896	-0.16738818471943206	2.125	178	178	-1	-1
MSa	29	0.51446862747762	-6.91092408676626	3.0046317380560437	2.762500047683716	182	182	-1	-1
Cp	29	14.195872630307573	4.043073669261997	-4.118171436960346	2.4649999141693115	185	185	-1	-1
Ep	29	11.747055308455185	-6.257057526668033	3.115796657953413	2.7200000286102295	188	188	-1	-1
ABpraa	29	1.330942509203846	11.248821734964203	-4.718252046544753	2.2100000381469727	191	191	-1	-1
ABprpa	30	0.3548587193561918	0.6750132186195632	-11.059234547979067	2.125	13	13	-1	-1
MSp	30	-6.19828888682369	-3.9313114050259452	-4.368557664630449	2.634999990463257	19	19	-1	-1
ABplpa	30	1.3099791611524554	0.9520165597415406	10.779974329902767	2.2950000762939453	45	45	-1	-1
ABarpp	30	-1.3594852186271489	9.245145675313255	1.65739943325144	2.2950000762939453	48	48	-1	-1
ABplap	30	-4.571645946711083	3.6385846106382838	7.460631125319301	2.3375000953674316	55	55	-1	-1
ABarpa	30	-11.013623394662117	8.080696493824878	2.2105053701280526	2.2950000762939453	68	68	-1	-1
ABalaa	30	-19.263824473757825	4.845996714265821	-2.2615999548200953	2.0824999809265137	81	81	-1	-1
ABarap	30	-5.476498738344046	4.469724523374631	-8.947579509820825	2.2950000762939453	99	99	-1	-1
ABplaa	30	-13.667817382972197	2.085057842235702	7.737527441170817	2.252500057220459	101	101	-1	-1
Ca	30	15.211532549577475	3.168483053385755	4.98881776525025	2.507499933242798	108	108	-1	-1
ABaraa	30	-14.452226241486013	-0.4304230607827608	-7.265595081199488	2.2950000762939453	121	121	-1	-1
ABprap	30	8.91370580982304	9.988035660572072	-0.6037203899356678	2.2100000381469727	133	133	-1	-1
ABprpp	30	8.929909022122349	2.789677667411268	-9.03568366656864	2.125	141	141	-1	-1
D	30	21.638504710979735	0.157343353730921	-1.601272711232175	1.9550000429153442	147	147	-1	-1
ABalpp	30	-9.103452077791111	-4.137404801122585	7.412175720759416	2.252500057220459	148	148	-1	-1
P4	30	18.74056523497947	-8.592061765411351	-0.4831233332011369	1.784999966621399	150	150	-1	-1
Ea	30	4.292335590396917	-0.7466011908766779	-1.8868553597114184	2.507499933242798	159	159	-1	-1
ABalap	30	-20.17601517478378	0.20069661551695095	4.14480281360955	2.125	163	163	-1	-1
ABplpp	30	9.894622510444728	1.0868340991822456	9.051000830167432	2.252500057220459	177	177	-1	-1
ABalpa	30	-17.45882149465696	-6.01608693202324	0.0012643530750513499	2.1675000190734863	178	178	-1	-1
MSa	30	0.3360467217710629	-6.501501411841201	3.2864804517824275	2.805000066757202	182	182	-1	-1
Cp	30	13.98825020915597	3.0645807999532804	-4.550946943313155	2.549999952316284	185	185	-1	-1
Ep	30	11.127170925753301	-5.953871960135379	2.744384653236434	2.7200000286102295	188	188	-1	-1
ABpraa	30	0.6325304817266293	10.895909267568031	-5.124575121605613	2.252500057220459	191	191	-1	-1
ABprpa	31	0.09955764312892834	1.1061928534309153	-10.806389764823319	2.2100000381469727	13	13	-1	-1
MSp	31	-6.164237352842411	-2.6725257482344853	-3.5145528843993645	1.912500023841858	19	19	-1	-1
ABplpa	31	0.5411874559453917	1.1695861586044636	10.48993502419641	2.2950000762939453	45	45	-1	-1
ABarpp	31	-0.7590049100701957	9.458479658549866	1.4712891973608517	2.2950000762939453	48	48	-1	-1
ABplap	31	-4.615713585521157	4.521012915560023	7.242965459579391	2.3375000953674316	55	55	-1	-1
ABarpa	31	-11.470047399250124	8.082108365700316	2.1758623468561282	2.3375000953674316	68	68	-1	-1
ABalaa	31	-18.832064033834968	5.210493597542858	-1.8871003566805156	2.1675000190734863	81	81	-1	-1
ABarap	31	-5.700636757115305	5.08372050940631	-8.889303601607596	2.380000114440918	99	99	-1	-1
ABplaa	31	-14.017847633838118	1.5696741116300563	7.531412333753766	2.2950000762939453	101	101	-1	-1
Ca	31	15.343829870235348	2.683893007508211	5.520155621637825	2.549999952316284	108	108	-1	-1
ABaraa	31	-15.311210170551835	0.5944074720494155	-6.960113482531799	2.3375000953674316	121	121	-1	-1
ABprap	31	8.735283904116484	10.39745833549713	-0.3218716762092839	2.252500057220459	133	133	-1	-1
ABprpp	31	8.550364188055049	2.7693325794004138	-9.041322759269928	2.2100000381469727	141	141	-1	-1
D	31	22.024140565853916	0.4466728660554724	-0.41358654297863595	2.125	147	147	-1	-1
ABalpp	31	-9.216345324304056	-4.1693343050143055	7.438360104979408	2.2950000762939453	148	148	-1	-1
P4	31	18.786281348044174	-8.79663507651797	-0.25955052768798126	1.8700000047683716	150	150	-1	-1
Ea	31	4.200903364267512	-0.3374545686634369	-2.33400097073773	2.5924999713897705	159	159	-1	-1
ABalap	31	-20.13679855450994	-0.5526018019624712	4.223087919197569	2.2100000381469727	163	163	-1	-1
ABplpp	31	9.56079378944213	0.8619157000647704	9.268934542979299	2.252500057220459	177	177	-1	-1
ABalpa	31	-16.51284788601398	-7.041193517567235	-1.0332115703453315	2.2100000381469727	178	178	-1	-1
MSa	31	0.18228838072965012	-6.457987492068617	3.2284725906411555	2.7200000286102295	182	182	-1	-1
Cp	31	13.767314734666318	2.8715919047275245	-4.35919761472128	2.5924999713897705	185	185	-1	-1
Ep	31	11.280929266794713	-5.997385879907964	2.802392514377706	2.7200000286102295	188	188	-1	-1
ABpraa	31	0.6325304817266293	10.895909267568031	-5.124575121605613	2.252500057220459	191	191	-1	-1
ABprpa	32	-0.2896892280108351	1.3441075403046927	-11.09078997782839	2.2100000381469727	13	13	-1	-1
MSp	32	-6.03029155792991	-2.4792608002969114	-2.9773078882385446	1.912500023841858	19	19	42	155
ABplpa	32	0.9830584049247004	1.5555639490559745	10.106436367012657	2.3375000953674316	45	45	-1	-1
ABarpp	32	-0.27791734081704556	9.091159031521954	1.1660756457651202	2.3375000953674316	48	48	-1	-1
ABplap	32	-4.43079218702374	4.660315347007765	7.106404445778143	2.3375000953674316	55	55	-1	-1
ABarpa	32	-12.312515730696289	7.514450043192095	1.9902925309577801	2.3375000953674316	68	68	-1	-1
ABalaa	32	-18.86322709129097	5.027677246322531	-1.692531481737996	2.2100000381469727	81	81	-1	-1
ABarap	32	-6.176873307832223	5.321911248991906	-8.444709489859973	2.4649999141693115	99	99	-1	-1
ABplaa	32	-13.711979426009922	0.8047912782697688	7.641520916263065	2.2950000762939453	101	101	-1	-1
Ca	32	15.589428909390145	2.5109731475814914	4.988549718178293	2.549999952316284	108	108	-1	-1
ABaraa	32	-15.235979474285758	-0.10520448165199614	-6.937016691734408	2.3375000953674316	121	121	-1	-1
ABprap	32	8.642203203732453	10.128749963895253	-0.7749244270088393	2.252500057220459	133	133	-1	-1
ABprpp	32	7.555785989822097	2.923043170479897	-9.278993296536303	2.2100000381469727	141	141	-1	-1
D	32	21.89628579174829	0.5223923424315942	0.23121553641279574	2.1675000190734863	147	147	-1	-1
ABalpp	32	-8.771271831043144	-4.590341395820229	7.188334868174304	2.2950000762939453	148	148	-1	-1
P4	32	18.221815115479455	-8.95628259597657	-0.12862860658802155	1.9975000619888306	150	150	-1	-1
Ea	32	3.873574136055775	-0.013647861408109474	-1.9707795580007257	2.634999990463257	159	159	-1	-1
ABalap	32	-20.091082441445238	-0.7571751130690925	4.446660724710725	2.252500057220459	163	163	-1	-1
ABplpp	32	9.9812037180379	0.8068173644113212	9.358765881041851	2.252500057220459	177	177	-1	-1
ABalpa	32	-16.213793238732976	-6.471847270471759	-0.1532904529662118	2.252500057220459	178	178	-1	-1
MSa	32	0.8661473525981702	-5.717685362345496	3.2166539852463396	1.6150000095367432	182	182	10	142
Cp	32	12.79254908256228	2.7885236280968497	-5.076105287007203	2.549999952316284	185	185	-1	-1
Ep	32	11.418486077972801	-6.3313651311687185	2.436351555290057	2.762500047683716	188	188	-1	-1
ABpraa	32	-0.025016451222118652	10.467553376507556	-5.4467059513052085	2.3375000953674316	191	191	-1	-1
MSap	33	2.9374424101049907	-5.896252709773965	2.8236201748745042	1.274999976158142	10	13	-1	-1
ABprpa	33	-0.07721578832300097	2.1934705221710935	-10.51863391132369	2.2950000762939453	13	13	-1	-1
MSpa	33	-7.930167078732669	-5.701276785113083	-1.852991975058957	1.4450000524520874	42	19	-1	-1
ABplpa	33	0.9518953474686958	1.3727475978356471	10.301005241955178	2.380000114440918	45	45	-1	-1
ABarpp	33	0.1683961547145128	9.068266252472043	1.9587169243603757	2.380000114440918	48	48	-1	-1
ABplap	33	-5.149016760629869	4.544181747321752	7.1793185057368305	2.380000114440918	55	55	-1	-1
ABarpa	33	-11.522263005105687	7.737956570434134	1.8070018414178364	2.380000114440918	68	68	-1	-1
ABalaa	33	-18.25139627140692	5.660606448489627	-1.5939734575515554	2.2100000381469727	81	81	-1	-1
ABarap	33	-6.870434316773208	4.839868894153418	-8.71165200476894	2.4225001335144043	99	99	-1	-1
ABplaa	33	-14.238783108327773	1.3766852164043009	7.723161662345642	2.380000114440918	101	101	-1	-1
Ca	33	15.779201326423797	2.5211456915869186	4.991369264528936	2.5924999713897705	108	108	-1	-1
ABaraa	33	-15.38973781532717	-0.06169056187941102	-6.99502455287568	2.3375000953674316	121	121	-1	-1
ABprap	33	8.468632316562127	10.409042751377996	-0.35369515313056343	2.2950000762939453	133	133	-1	-1
ABprpp	33	7.62296312327034	3.159545985478237	-9.528750486269452	2.252500057220459	141	141	-1	-1
MSaa	33	-1.4192696188511134	-7.066335990598546	3.0316245893402307	1.3174999952316284	142	13	-1	-1
D	33	21.608581655794378	0.37264131426660474	-0.3640373208892963	2.1675000190734863	147	147	-1	-1
ABalpp	33	-9.134615135247117	-4.3202211523429135	7.606744595701937	2.3375000953674316	148	148	-1	-1
P4	33	18.355760910391957	-8.763017648038996	0.40861638957279833	1.9550000429153442	150	150	-1	-1
MSpp	33	-5.247683923173161	-1.0398988222960164	-4.470211933936142	1.3174999952316284	155	19	-1	-1
Ea	33	4.406877311164488	-0.036816693169839265	-1.9071326041581655	2.5924999713897705	159	159	-1	-1
ABalap	33	-19.925565117092752	-0.10135313185208394	3.75257747030191	2.252500057220459	163	163	-1	-1
ABplpp	33	9.832296395532719	0.7212013967415896	9.440138580052471	2.252500057220459	177	177	-1	-1
ABalpa	33	-17.305063153615542	-6.0596008517958255	0.05927221421632334	2.2950000762939453	178	178	-1	-1
Cp	33	12.978710483330342	3.3259403713006055	-4.169999785408091	2.5924999713897705	185	185	-1	-1
Ep	33	10.241874957767708	-5.2409876659658465	3.383815686998533	2.677500009536743	188	188	-1	-1
ABpraa	33	0.10892934369038174	10.66081832444513	-4.909460955144388	2.3375000953674316	191	191	-1	-1
MSap	34	4.05492995967968	-8.159247758674928	2.398767213429715	1.5299999713897705	10	10	-1	-1
ABprpa	34	0.5576301219715623	1.7826359753705967	-10.76583960177815	2.252500057220459	13	13	-1	-1
MSpa	34	-9.103575654656158	-5.417884201167647	-0.7720544229718334	1.8274999856948853	42	42	-1	-1
ABplpa	34	0.9045307601493663	0.8994659151271476	10.071525296668778	2.4225001335144043	45	45	-1	-1
ABarpp	34	0.4301967237326361	9.185811724033494	1.851159841129764	2.380000114440918	48	48	-1	-1
ABplap	34	-4.185193147868942	4.487395487081047	6.574798542318611	2.380000114440918	55	55	-1	-1
ABarpa	34	-11.471287401520769	7.683994053944303	1.1331958314557693	2.4225001335144043	68	68	-1	-1
ABalaa	34	-17.468883040877827	4.9372735576028495	-2.9652183624169948	2.2100000381469727	81	81	-1	-1
ABarap	34	-5.838193568293393	5.417699760667066	-8.52326264251995	2.4225001335144043	99	99	-1	-1
ABplaa	34	-14.425258576852166	2.7222226600291117	7.7321563955414865	2.4225001335144043	101	101	-1	-1
Ca	34	16.45976334978306	1.905737833679801	4.967736379587633	2.634999990463257	108	108	-1	-1
ABaraa	34	-14.329630957900605	-0.6567533317756733	-7.013018345115697	2.3375000953674316	121	121	-1	-1
ABprap	34	8.638592187466863	10.655994163093581	0.128361528239628	2.3375000953674316	133	133	-1	-1
ABprpp	34	7.356311535715984	3.1711304013591017	-9.56057396319073	2.2950000762939453	141	141	-1	-1
MSaa	34	-2.767489084215573	-6.90076493092638	3.4911248999052704	1.6150000095367432	142	142	-1	-1
D	34	21.49929942554702	-0.18653238882344336	-1.2411388919177717	2.1675000190734863	147	147	-1	-1
ABalpp	34	-9.484959453869372	-2.952650696119993	8.315729723079842	2.380000114440918	148	148	-1	-1
P4	34	18.91537612442044	-8.474240241138082	0.1383139083209466	2.0399999618530273	150	150	-1	-1
MSpp	34	-4.954311824715051	-0.45979631745513094	-5.809097267736388	1.7425000667572021	155	155	-1	-1
Ea	34	3.1650515995221107	-0.3880412359787557	-1.6191043777382546	2.5924999713897705	159	159	-1	-1
ABalap	34	-19.527761806923515	1.167052963521166	3.1514131473782485	2.3375000953674316	163	163	-1	-1
ABplpp	34	9.719403149019774	0.6892718928498702	9.466322964272463	2.252500057220459	177	177	-1	-1
ABalpa	34	-17.262549584832446	-5.457189281645011	0.14937159935083244	2.3375000953674316	178	178	-1	-1
Cp	34	12.946307423603693	2.7450097083242655	-5.018097425865931	2.634999990463257	185	185	-1	-1
Ep	34	11.04905175296195	-6.3302293120051	1.6727142072654382	2.762500047683716	188	188	-1	-1
ABpraa	34	0.25783666619556245	10.746434292114861	-4.990833654155008	2.3375000953674316	191	191	-1	-1
MSap	35	3.8910611095818197	-8.137214746076818	3.0987576076117747	1.9550000429153442	10	10	-1	-1
ABprpa	35	0.04537949526240753	1.9671402511781801	-10.266057175239897	2.3375000953674316	13	13	-1	-1
MSpa	35	-10.09010029007127	-6.2002883787879135	-0.7368709797076707	2.0824999809265137	42	42	-1	-1
ABplpa	35	0.5905145852756806	0.4377686482995138	9.810221874461096	2.4225001335144043	45	45	-1	-1
ABarpp	35	0.6280227035841225	8.25986949933917	2.1268333680109466	2.380000114440918	48	48	-1	-1
ABplap	35	-4.0674488828197655	4.39019510353045	6.68799471825051	2.4225001335144043	55	55	-1	-1
ABarpa	35	-10.911672187492284	7.972771460845218	0.862893350203918	2.4225001335144043	68	68	-1	-1
ABalaa	35	-17.565574757527443	5.195809385199301	-2.5149851579680824	2.2950000762939453	81	81	-1	-1
ABarap	35	-5.733762356582271	6.10600335119943	-7.7855416316433645	2.507499933242798	99	99	-1	-1
ABplaa	35	-14.827504433573651	1.8626871341572837	7.157180782686142	2.4225001335144043	101	101	-1	-1
Ca	35	15.917998139872529	2.585280752082176	5.667994820841649	2.677500009536743	108	108	-1	-1
ABaraa	35	-14.313429428037281	-0.3662880002875033	-6.588969524886776	2.380000114440918	121	121	-1	-1
ABprap	35	9.01328600299793	10.805469138546751	-0.0053799392109752375	2.3375000953674316	133	133	-1	-1
ABprpp	35	6.829507853398133	3.7430243394936342	-9.478933217108155	2.3375000953674316	141	141	-1	-1
MSaa	35	-3.7397747317783203	-6.187604584045029	4.859550258420066	1.9975000619888306	142	142	-1	-1
D	35	21.10314458963241	-0.7770834903815746	-0.6340674292208648	2.1675000190734863	147	147	-1	-1
ABalpp	35	-9.386619262965125	-2.533331529901324	7.871403658404175	2.3375000953674316	148	148	-1	-1
P4	35	18.705791161257878	-8.247633917433351	0.6147314969898492	1.9975000619888306	150	150	-1	-1
MSpp	35	-3.708875096807087	-0.6358159738445432	-7.000411449404767	1.912500023841858	155	155	-1	-1
Ea	35	3.425203694285606	-0.9483507582324231	-1.7325686007421108	2.5924999713897705	159	159	-1	-1
ABalap	35	-19.825576451933877	0.9958210281817035	3.3141585453994877	2.3375000953674316	163	163	-1	-1
ABplpp	35	9.313546276032705	0.35698056617637075	9.794633306665586	2.2950000762939453	177	177	-1	-1
ABalpa	35	-17.090627171916747	-6.415337062942873	-0.2777648143006881	2.3375000953674316	178	178	-1	-1
Cp	35	12.488234944761055	2.0685665863845832	-5.0586475889111	2.634999990463257	185	185	-1	-1
Ep	35	10.834615771263158	-5.974493100858052	2.0097512357824496	2.7200000286102295	188	188	-1	-1
ABpraa	35	0.6632850671986511	10.798984936729253	-4.282384620921017	2.380000114440918	191	191	-1	-1
MSap	36	4.633949247853093	-8.386989901543279	2.6859869727854297	2.1675000190734863	10	10	-1	-1
ABprpa	36	0.5361691015880217	1.3415598492656358	-10.292509606531846	2.2950000762939453	13	13	-1	-1
MSpa	36	-10.162536914039727	-6.587401988403045	0.4102650255007001	2.125	42	42	-1	-1
ABplpa	36	0.4921743943714345	0.018449482080845847	10.254547939136764	2.4649999141693115	45	45	-1	-1
ABarpp	36	0.5985081203827458	8.75490814193396	2.327309382726711	2.380000114440918	48	48	-1	-1
ABplap	36	-4.56473798193624	4.467050399070192	6.569159449617322	2.4649999141693115	55	55	-1	-1
ABarpa	36	-10.75306282791464	7.800127653630317	1.0602817714970816	2.4649999141693115	68	68	-1	-1
ABalaa	36	-17.367340305691975	4.5496078425640825	-3.276071006714015	2.2950000762939453	81	81	-1	-1
ABarap	36	-5.458648734226094	5.4380448486779205	-8.51762354981866	2.4225001335144043	99	99	-1	-1
ABplaa	36	-14.904383604094358	1.8844440940435758	7.128176852115506	2.4225001335144043	101	101	-1	-1
Ca	36	15.642884517516352	3.253239254603687	6.400076739016944	2.7200000286102295	108	108	-1	-1
ABaraa	36	-13.74379810918	-2.2187245550997883	-7.495611120629802	2.3375000953674316	121	121	-1	-1
ABprap	36	8.412805694440976	10.592135155310142	0.18073029667961205	2.3375000953674316	133	133	-1	-1
ABprpp	36	6.174849396974658	4.39063775400429	-8.752490391634147	2.3375000953674316	141	141	-1	-1
MSaa	36	-4.027887339716216	-6.617096294269125	5.301056776745089	2.125	142	142	-1	-1
D	36	21.042875420959017	-0.1851205169480057	-1.2757819151896956	2.252500057220459	147	147	-1	-1
ABalpp	36	-10.068829760579018	-2.595778665809327	7.889129403572234	2.380000114440918	148	148	-1	-1
P4	36	19.456827266574646	-7.2708289727118895	0.35315570186188694	2.0824999809265137	150	150	-1	-1
MSpp	36	-3.756648156110399	-1.388838338612148	-6.193132019064052	2.0399999618530273	155	155	-1	-1
Ea	36	3.595163565190344	-0.7013993465168373	-1.2505119193719187	2.5924999713897705	159	159	-1	-1
ABalap	36	-19.388556521490802	1.5109287060755294	2.7912793280638444	2.3375000953674316	163	163	-1	-1
ABplpp	36	8.819459721197832	-0.37314901954132296	9.809271458411045	2.3375000953674316	177	177	-1	-1
ABalpa	36	-17.05781564020612	-5.554665717907426	-0.46642654946996354	2.3375000953674316	178	178	-1	-1
Cp	36	12.591426154201537	2.358755865160936	-5.363593093434876	2.677500009536743	185	185	-1	-1
Ep	36	10.839875261783371	-5.823882306241263	1.1123724203072274	2.7200000286102295	188	188	-1	-1
ABpraa	36	-0.054939506407478356	10.682851337043239	-4.2094705609623295	2.3375000953674316	191	191	-1	-1
MSap	37	4.449027849355676	-8.526292332991021	2.8225479865866783	2.2100000381469727	10	10	-1	-1
ABprpa	37	0.3577471958814646	1.7509825241906949	-10.010660892805461	2.380000114440918	13	13	-1	-1
MSpa	37	-9.86761074555464	-7.492139358634712	-0.8010540276941436	2.125	42	42	-1	-1
ABplpa	37	-0.06382980339146221	-0.797572124018397	9.621564465140146	2.4225001335144043	45	45	-1	-1
ABarpp	37	0.11092105833873572	8.573503662589069	2.487235234397306	2.4225001335144043	48	48	-1	-1
ABplap	37	-4.713645304441421	4.381434431400461	6.650532148627942	2.4649999141693115	55	55	-1	-1
ABarpa	37	-10.89547065762896	8.263236792333387	1.2869421704328379	2.4225001335144043	68	68	-1	-1
ABalaa	37	-17.270648589042356	4.291072014967632	-3.726304211162926	2.252500057220459	81	81	-1	-1
ABarap	37	-5.602705038195041	5.223298993565873	-8.296870290656148	2.4649999141693115	99	99	-1	-1
ABplaa	37	-14.407094504977882	1.8075887985038337	7.247012120748694	2.4225001335144043	101	101	-1	-1
Ca	37	15.314315287033972	3.178931650103001	5.720631636353589	2.677500009536743	108	108	-1	-1
ABaraa	37	-13.701284540396903	-1.6163129849489728	-7.405511735495294	2.4225001335144043	121	121	-1	-1
ABprap	37	8.07897697343838	10.367216756192667	0.39866400949147973	2.3375000953674316	133	133	-1	-1
ABprpp	37	5.8806457682298845	3.6921616194664972	-9.493030948861376	2.2950000762939453	141	141	-1	-1
MSaa	37	-4.55757949855934	-7.1211716617057235	4.3341238676540605	2.2100000381469727	142	142	-1	-1
D	37	20.24973421884314	-1.4845963497611754	-2.141064880823357	2.252500057220459	147	147	-1	-1
ABalpp	37	-10.32866778758618	-3.9184233303842246	7.087493391781132	2.3375000953674316	148	148	-1	-1
P4	37	19.245593829157453	-7.722077642822277	0.8236661507575462	2.0399999618530273	150	150	-1	-1
MSpp	37	-4.008338216072076	-1.4849029029991252	-6.843573191156771	2.1675000190734863	155	155	-1	-1
Ea	37	3.17795618087618	-1.4532858921208227	-1.2068698370558237	2.549999952316284	159	159	-1	-1
ABalap	37	-19.040174744879504	1.3484574428660565	2.991487295707653	2.3375000953674316	163	163	-1	-1
ABplpp	37	7.834583560037347	-0.4776982033464714	9.850362041448452	2.380000114440918	177	177	-1	-1
ABalpa	37	-16.55206450628782	-6.2878951000878125	-1.1114966759333518	2.3375000953674316	178	178	-1	-1
Cp	37	12.13500214961353	2.360167737036373	-5.3982361167068	2.7200000286102295	185	185	-1	-1
Ep	37	11.23438162344335	-5.91118619849825	0.49939381783707537	2.7200000286102295	188	188	-1	-1
ABpraa	37	0.05795374010546517	10.71478084093496	-4.235654945182322	2.380000114440918	191	191	-1	-1
MSap	38	3.6850871626848454	-8.437852621570414	2.6718892410322104	2.2950000762939453	10	10	-1	-1
ABprpa	38	-0.08082680458858763	2.7207147213694225	-9.615347956075222	2.2950000762939453	13	13	-1	-1
MSpa	38	-10.288020674150408	-7.437041022981263	-0.890885365756696	2.2100000381469727	42	42	-1	-1
ABplpa	38	0.4597713346447844	-0.5624811808954941	9.406450298678923	2.4225001335144043	45	45	-1	-1
ABarpp	38	0.37757264589309164	8.561919246708204	2.5190587113185865	2.4225001335144043	48	48	-1	-1
ABplap	38	-4.507671357544446	4.682072306894058	7.077400515207507	2.4225001335144043	55	55	-1	-1
ABarpa	38	-10.561641936626362	8.488155191450863	1.0690084576209706	2.4649999141693115	68	68	-1	-1
ABalaa	38	-17.121741266537175	4.376687982637363	-3.807676910173546	2.252500057220459	81	81	-1	-1
ABarap	38	-5.952735289060964	4.707915262960227	-8.5029853980732	2.4649999141693115	99	99	-1	-1
ABplaa	38	-14.508637240163733	2.1952545135426007	7.557864765045714	2.4225001335144043	101	101	-1	-1
Ca	38	14.708983959940786	3.0947275543087067	5.767361312092284	1.9975000619888306	108	108	-1	-1
ABaraa	38	-13.725948105062049	-1.250404229796498	-7.065655160627637	2.4225001335144043	121	121	-1	-1
ABprap	38	7.97093474546167	10.20615736485863	0.5642289538633634	2.3375000953674316	133	133	-1	-1
ABprpp	38	5.552076537747502	3.6178540149658125	-10.17247605152473	2.252500057220459	141	141	-1	-1
MSaa	38	-4.516714404030871	-7.196615085370028	4.418316113015324	2.2950000762939453	142	142	-1	-1
D	38	20.51318326211589	-0.6891958843846049	-2.242714824280723	2.2950000762939453	147	147	-1	-1
ABalpp	38	-10.245289124274615	-3.3914551838977145	7.261785022276905	2.3375000953674316	148	148	-1	-1
P4	38	19.542168471897167	-7.948960019238827	-0.38174576266405236	2.0399999618530273	150	150	-1	-1
MSpp	38	-4.440098655994937	-1.8493997862761633	-7.218072789296352	2.125	155	155	-1	-1
Ea	38	3.451107261221396	-0.9161452016288851	-1.0297586602094073	2.677500009536743	159	159	-1	-1
ABalap	38	-19.270812256441623	1.4137283225249337	2.904475503995745	2.3375000953674316	163	163	-1	-1
ABplpp	38	8.853825322935442	-0.9973175495784297	9.748176003847172	2.3375000953674316	177	177	-1	-1
ABalpa	38	-16.813865075305944	-6.4054405716492635	-1.0039395927027401	2.380000114440918	178	178	-1	-1
Cp	38	11.488805727991876	2.3514070649063834	-5.435698686329367	2.0824999809265137	185	185	-1	-1
Ep	38	11.141300923059319	-6.179894570100128	0.046341067037519945	2.677500009536743	188	188	-1	-1
ABpraa	38	0.03525271745128006	9.875590403073986	-4.8049914653363786	2.3375000953674316	191	191	-1	-1
MSap	39	3.807682446270253	-8.664182892563328	2.924465977116002	2.2950000762939453	10	10	-1	-1
ABprpa	39	-0.7003971195341395	1.140946101073511	-10.901860195587158	2.252500057220459	13	13	-1	-1
MSpa	39	-9.88020125915238	-8.309848889321213	-2.1283888031715317	2.2100000381469727	42	42	-1	-1
ABplpa	39	0.587217636766425	-0.9179413393307234	9.798407594914607	2.380000114440918	45	45	-1	-1
ABarpp	39	0.10607003980250324	8.702633550031386	2.347854674245415	2.4225001335144043	48	48	-1	-1
ABplap	39	-4.723755813497868	4.359953524225986	7.408530403951275	2.380000114440918	55	55	-1	-1
ABarpa	39	-11.101444604525934	7.96259891683979	0.860073803853274	2.4649999141693115	68	68	-1	-1
ABalaa	39	-17.24113400584098	3.7960333723728406	-3.926780225878691	2.252500057220459	81	81	-1	-1
ABarap	39	-6.21288738382446	5.268224785213894	-8.389521175069344	2.507499933242798	99	99	-1	-1
ABplaa	39	-14.340325843513623	1.7643509314430683	8.03401430664266	2.4225001335144043	101	101	-1	-1
Ca	39	14.818988729928455	2.0506877526292953	4.692603272698689	1.4450000524520874	108	108	106	165
ABaraa	39	-14.331279432155233	-1.334608325590792	-7.018925484888942	2.4225001335144043	121	121	-1	-1
ABprap	39	7.692932646580221	9.79814656180901	0.24773721686505468	2.2950000762939453	133	133	-1	-1
ABprpp	39	5.430721256432739	4.242298597714738	-9.382386272208162	2.2950000762939453	141	141	-1	-1
MSaa	39	-4.662010710270464	-7.809475252238087	3.596402856777477	2.2100000381469727	142	142	-1	-1
D	39	20.179354541113295	-0.9141142835020797	-2.0247811114688563	2.2950000762939453	147	147	-1	-1
ABalpp	39	-9.688970858755386	-4.458387764627037	6.979668261478564	2.252500057220459	148	148	-1	-1
P4	39	19.311530960335045	-7.88368913957995	-0.4687575543759612	2.0824999809265137	150	150	-1	-1
MSpp	39	-4.729451266203478	-2.6770058082562707	-7.819232786371689	2.1675000190734863	155	155	-1	-1
Ea	39	3.107576503146334	-0.8828038258617279	-1.0905860677013233	2.5924999713897705	159	159	-1	-1
ABalap	39	-19.527761806923515	1.167052963521166	3.1514131473782485	2.2950000762939453	163	163	-1	-1
ABplpp	39	8.325373166362962	-1.1032786052590158	9.823909610156504	2.380000114440918	177	177	-1	-1
ABalpa	39	-16.890744245826653	-6.383683611762971	-1.0329435232733761	2.3375000953674316	178	178	-1	-1
Cp	39	11.775269861675145	2.10304378131536	-5.883112344427635	1.7425000667572021	185	185	117	63
Ep	39	10.987542582017905	-6.136380650327544	-0.011666794103752043	2.677500009536743	188	188	-1	-1
ABpraa	39	0.025550680378815527	10.133850177958617	-5.083752585640161	2.3375000953674316	191	191	-1	-1
MSap	40	3.730803275749547	-8.642425932677035	2.895462046545366	2.2950000762939453	10	10	-1	-1
ABprpa	40	0.22380140096896461	1.557717576253121	-10.547905888966282	2.1675000190734863	13	13	-1	-1
MSpa	40	-9.875350240616147	-8.438978776763527	-1.9890082430196396	2.1675000190734863	42	42	-1	-1
ABplpa	40	0.4221087843979199	-1.2940226384886255	9.455731473696307	2.3375000953674316	45	45	-1	-1
ABarpp	40	-0.1395289993522955	8.875553409958105	2.8794605777049473	2.4225001335144043	48	48	-1	-1
ABplap	40	-5.078637082900023	3.9736996810626577	7.063034736382329	2.3375000953674316	55	55	-1	-1
Cpp	40	14.114048037022984	2.031265647702933	-4.164896786850716	1.3174999952316284	63	9	-1	-1
ABarpa	40	-11.101444604525934	7.96259891683979	0.860073803853274	2.507499933242798	68	68	-1	-1
ABalaa	40	-17.09707770187203	4.010779227484888	-4.147533485041202	2.2100000381469727	81	81	-1	-1
ABarap	40	-5.939422235722912	3.922411288877265	-9.127510233017885	2.380000114440918	99	99	-1	-1
ABplaa	40	-14.78178832050895	1.658113823050663	7.380753588199298	2.380000114440918	101	101	-1	-1
Caa	40	14.004903969959368	2.311463610236639	7.295176428133762	1.3174999952316284	106	15	-1	-1
Cpa	40	11.42925909905879	1.3401565335704921	-8.02927278272027	1.2324999570846558	117	9	-1	-1
ABaraa	40	-14.35233198055479	-1.4959437696366464	-7.582354865269753	2.3375000953674316	121	121	-1	-1
ABprap	40	7.760109780028463	10.034649376807348	-0.0020199728680925233	2.3375000953674316	133	133	-1	-1
ABprpp	40	6.261839076551811	4.390361701292472	-9.481484716386843	2.2100000381469727	141	141	-1	-1
MSaa	40	-4.594833576822222	-7.5729724372397484	3.3466456670443296	2.2100000381469727	142	142	-1	-1
D	40	19.922404990631403	-1.1607896425058475	-1.7778434680863526	2.252500057220459	147	147	-1	-1
ABalpp	40	-9.698672895827851	-4.2001279897424055	6.700907141174781	2.2950000762939453	148	148	-1	-1
P4	40	19.5895330592165	-7.475678336530327	-0.15226581737765255	2.0824999809265137	150	150	-1	-1
MSpp	40	-4.037538731517121	-2.8728184472329015	-7.558197411235964	2.125	155	155	-1	-1
Ea	40	3.3333629961722204	-0.8189448180782887	-1.142954836141307	2.549999952316284	159	159	-1	-1
ABalap	40	-19.352542445498564	1.5646151698535418	2.736091013273217	2.2950000762939453	163	163	-1	-1
Cap	40	15.667125023878818	3.0486975518134116	2.9440348974946984	1.190000057220459	165	108	-1	-1
ABplpp	40	8.106086166127936	-0.6184125066696531	10.021566078521623	2.3375000953674316	177	177	-1	-1
ABalpa	40	-16.772999980777474	-6.480883995313568	-0.9197473473414757	2.2950000762939453	178	178	-1	-1
Ep	40	10.974229528679853	-5.3508766762445825	0.6128580408409321	2.805000066757202	188	188	-1	-1
ABpraa	40	-0.24110090717554072	10.145434593839482	-5.115576062561441	2.2950000762939453	191	191	-1	-1
MSap	41	3.9193356905125514	-9.030367700427622	1.8556150774956506	2.252500057220459	10	10	-1	-1
ABprpa	41	0.4495878939948512	1.6215765840365597	-10.600274657406267	2.2100000381469727	13	13	-1	-1
MSpa	41	-9.965542464474904	-7.631717842794275	-1.3934873386455924	2.2100000381469727	42	42	-1	-1
ABplpa	41	0.14410668551647088	-1.7020334415382474	9.139239736697998	2.3375000953674316	45	45	-1	-1
ABarpp	41	0.7211034039681536	8.528577870941048	2.5798861188105024	2.3375000953674316	48	48	-1	-1
ABplap	41	-4.787321930680522	3.596206510029318	6.755001638435953	2.3375000953674316	55	55	-1	-1
Cpp	41	15.465155978912716	2.9416638936018966	-3.575823442242152	1.7000000476837158	63	63	-1	-1
ABarpa	41	-10.417585632657415	8.70290104656291	0.8482551984584585	2.4649999141693115	68	68	-1	-1
ABalaa	41	-17.157755342529413	4.323001518859351	-3.7524885953829186	2.252500057220459	81	81	-1	-1
ABarap	41	-6.157469233687293	4.805391699222641	-7.887187249252406	2.4225001335144043	99	99	-1	-1
ABplaa	41	-14.233523617807558	1.5272960110210914	6.8257828468704185	2.3375000953674316	101	101	-1	-1
Caa	41	14.19261944075441	1.364040478367841	8.328848210338275	1.6150000095367432	106	106	-1	-1
Cpa	41	11.386745530275695	0.7377449634196767	-8.11937216785478	1.0625	117	117	-1	-1
ABaraa	41	-13.694785047606043	-1.06758787857617	-7.260224035570157	2.3375000953674316	121	121	-1	-1
ABprap	41	7.912219646815248	9.313280463219646	0.05008074849993527	2.2100000381469727	133	133	-1	-1
ABprpp	41	5.88838526329139	4.639001037595313	-8.30507673353588	2.2100000381469727	141	141	-1	-1
MSaa	41	-4.170812631960867	-8.155314972091528	2.5331910498584134	2.2100000381469727	142	142	-1	-1
D	41	20.80408994235141	-1.3464297374770502	-1.5139885465999843	2.252500057220459	147	147	-1	-1
ABalpp	41	-9.561116084649763	-4.534107241003161	6.334866182087134	2.2950000762939453	148	148	-1	-1
P4	41	19.8428715934328	-6.701758778328232	0.5040824944883115	2.125	150	150	-1	-1
MSpp	41	-4.703547699267688	-2.6448002516527325	-7.116422845838985	2.252500057220459	155	155	-1	-1
Ea	41	3.8342631115542827	-1.423044312816359	-1.9274055227565872	2.0824999809265137	159	159	-1	-1
ABalap	41	-19.72723626102963	1.4151401944003705	2.86983248072382	2.3375000953674316	163	163	-1	-1
Cap	41	15.876395919285047	4.705045414937247	3.3827175436207524	1.4875000715255737	165	165	-1	-1
ABplpp	41	7.45339025171542	-1.1758982851724458	9.83881580897392	2.2950000762939453	177	177	-1	-1
ABalpa	41	-16.54721348775159	-6.417024987530128	-0.9721161157814597	2.252500057220459	178	178	-1	-1
Ep	41	11.28824570355354	-4.889179409416949	0.8741614630486119	2.7200000286102295	188	188	-1	-1
ABpraa	41	0.2970532864694038	9.993135874635437	-4.91254854856699	2.2950000762939453	191	191	-1	-1
MSap	42	4.385870204157005	-9.010298665128584	1.132259845444243	2.252500057220459	10	10	-1	-1
ABprpa	42	0.43627484065679917	2.407080558119522	-9.97574982246158	2.0824999809265137	13	13	-1	-1
MSpa	42	-9.504267441350667	-7.762259602112029	-1.2194637552217764	2.1675000190734863	42	42	-1	-1
ABplpa	42	0.6498578194347657	-2.4352628237186345	8.49416961023461	2.252500057220459	45	45	-1	-1
ABarpp	42	0.6082101574552106	8.496648367049328	2.6060705030304945	2.380000114440918	48	48	-1	-1
ABplap	42	-4.4551416839325535	3.1432699153316737	6.531160785850841	1.8700000047683716	55	55	-1	-1
Cpp	42	16.57912691644947	3.368607912786936	-3.2190495892706315	1.784999966621399	63	63	-1	-1
ABarpa	42	-10.340706462136708	8.681144086676618	0.8772591290290945	2.3375000953674316	68	68	-1	-1
ABalaa	42	-17.578165271125183	4.378099854512801	-3.84231993344547	2.2100000381469727	81	81	-1	-1
ABarap	42	-6.337539613648478	4.536959380332581	-7.611245675299266	2.2950000762939453	99	99	-1	-1
ABplaa	42	-13.894843878268727	1.6230845226962507	6.747229694210443	2.2950000762939453	101	101	-1	-1
Caa	42	14.959762671706846	0.4686158856897995	8.612980376271391	1.912500023841858	106	106	-1	-1
Cpa	42	12.373584233447136	-0.3628050457886216	-9.0696558459139	1.3600000143051147	117	117	-1	-1
ABaraa	42	-13.843692370111222	-1.1532038462459018	-7.178851336559537	2.2950000762939453	121	121	-1	-1
ABprap	42	7.730909264583418	8.646733832573574	-0.7166441929472853	2.2100000381469727	133	133	-1	-1
ABprpp	42	6.107672263526416	4.154134939005949	-8.502733201901	2.1675000190734863	141	141	-1	-1
MSaa	42	-3.4801400995451557	-8.749241922824169	1.7515599095937775	2.2100000381469727	142	142	-1	-1
D	42	20.99871337792129	-1.4653870809139398	-1.3717884400974487	2.2950000762939453	147	147	-1	-1
ABalpp	42	-9.048865457940607	-4.718611516810745	5.835083755548882	2.2100000381469727	148	148	-1	-1
P4	42	20.14553725697939	-6.6596567304310845	0.4807176566189644	2.125	150	150	-1	-1
MSpp	42	-4.858954514563728	-3.2791413256952673	-7.180337846753502	2.2100000381469727	155	155	-1	-1
Ea	42	4.189144380956438	-1.0367904696530297	-1.581909855187643	1.8274999856948853	159	159	31	95
ABalap	42	-19.93846969844682	0.9638915242899833	3.3403429296194793	2.2950000762939453	163	163	-1	-1
Cap	42	16.324766361055215	5.639748311761561	3.1445065863621373	1.8274999856948853	165	165	-1	-1
ABplpp	42	7.6516247035508895	-1.822099827807663	9.07772996022799	2.2950000762939453	177	177	-1	-1
ABalpa	42	-16.346090559390845	-5.987257224594215	-0.6846283093537875	2.3375000953674316	178	178	-1	-1
Ep	42	11.843009899045793	-4.471272115073718	0.46447842164486897	2.932500123977661	188	188	-1	-1
ABpraa	42	0.10728086943575393	9.98296333063001	-4.915368094917634	2.252500057220459	191	191	-1	-1
MSap	43	5.14010885375537	-8.84047860166456	1.0041574706949268	2.2100000381469727	10	10	-1	-1
ABprpa	43	0.7914701778152852	0.9103802144542845	-10.545354389687594	1.4875000715255737	13	13	-1	-1
Eal	43	3.872239729557479	-2.574457042051795	-2.891786932568927	1.4450000524520874	31	14	-1	-1
MSpa	43	-8.85807101972901	-7.7534989299820385	-1.1820011855992085	2.252500057220459	42	42	-1	-1
ABplpa	43	0.9771870476465027	-2.7590695309739615	8.130948197497606	1.7000000476837158	45	45	-1	-1
ABarpp	43	0.016191883700076515	7.626940297172072	2.0282753438245065	2.2950000762939453	48	48	-1	-1
ABplap	43	-4.690630214030905	3.337670682432867	6.304768433987042	1.6575000286102295	55	55	140	43
Cpp	43	17.2593748720524	4.636154241708385	-2.3275822394169783	1.9550000429153442	63	63	-1	-1
ABarpa	43	-9.854767874347326	8.18469357220639	0.7114261375852546	2.380000114440918	68	68	-1	-1
ABalaa	43	-17.48508457074115	4.646808226114679	-3.3892671826459146	2.2100000381469727	81	81	-1	-1
Ear	43	4.326904586908525	2.513512282440255	1.9616755463420978	2.2100000381469727	95	14	-1	-1
ABarap	43	-6.0972000650138956	4.213428725789072	-7.2454727632835745	1.7425000667572021	99	99	-1	-1
ABplaa	43	-13.366391721696248	1.7290455783768368	6.671496087901112	1.784999966621399	101	101	180	152
Caa	43	16.18529244925824	-1.6333197718771273	8.02256247045472	1.9550000429153442	106	106	-1	-1
Cpa	43	12.648383788046981	0.8521906385184348	-8.886637529294237	1.784999966621399	117	117	-1	-1
ABaraa	43	-13.015871498501408	-2.3608507302984068	-7.289764060284706	2.2950000762939453	121	121	-1	-1
ABprap	43	7.6131649995342405	8.74393421612417	-0.8298403688791858	2.2950000762939453	133	133	-1	-1
ABprpp	43	6.454405565883083	3.3138086819813575	-8.308432374030437	2.0399999618530273	141	141	-1	-1
MSaa	43	-2.699589411027017	-8.2674756206975	1.2895080997500514	2.3375000953674316	142	142	-1	-1
D	43	21.127808154297558	-1.1429922455340493	-0.9739240040885209	2.2950000762939453	147	147	-1	-1
ABalpp	43	-8.87405456849964	-4.600789992537474	6.456520997070966	1.9550000429153442	148	148	-1	-1
P4	43	20.2883535586777	-6.84302518707505	-0.7827021179439071	2.1675000190734863	150	150	-1	-1
MSpp	43	-4.049297714828196	-3.5721543482224942	-6.806106295685878	2.2100000381469727	155	155	-1	-1
ABalap	43	-19.584828431315312	0.9520310556973004	2.643172081788064	2.2950000762939453	163	163	-1	-1
Cap	43	16.568402858199057	6.67192764484829	3.5220937779243187	1.9550000429153442	165	165	-1	-1
ABplpp	43	8.178428385868742	-2.393993765942196	8.996089214145412	2.2950000762939453	177	177	-1	-1
ABalpa	43	-16.26921138887014	-6.009014184480508	-0.6556243787831515	2.2100000381469727	178	178	-1	-1
Ep	43	12.225757277394695	-5.257911908320298	0.6035909347248043	2.252500057220459	188	188	84	199
ABpraa	43	0.46897569938510064	9.034988093337576	-5.33968496221851	2.0399999618530273	191	191	-1	-1
MSap	44	5.590441837536499	-9.110874897853693	-0.14324658158539982	2.252500057220459	10	10	-1	-1
ABprpa	44	0.5789967381274501	0.06101723258788461	-11.117510456192294	1.6575000286102295	13	13	164	128
Eal	44	4.128263345525056	-4.608850181632607	-5.096491326146747	1.4450000524520874	31	31	-1	-1
MSpa	44	-8.264090203962917	-8.08889005311823	-1.513399121414932	2.2950000762939453	42	42	-1	-1
ABplapa	44	-5.737015546135433	3.4269701603052747	4.661478015655259	1.3174999952316284	43	20	-1	-1
ABplpa	44	0.7105354600921469	-2.7474851150930966	8.099124720576327	1.784999966621399	45	45	72	66
ABarpp	44	0.75908002197135	7.377165141705612	1.615504708998163	1.6150000095367432	48	48	-1	-1
Cpp	44	17.563689009853626	5.356111283420652	-2.3450399375130813	1.9550000429153442	63	63	-1	-1
ABarpa	44	-10.062390295498929	7.206200702897673	0.2786506312324457	2.380000114440918	68	68	-1	-1
ABalaa	44	-17.023809547616914	4.516266466796925	-3.2152435992220996	2.1675000190734863	81	81	-1	-1
Epl	44	11.674604098168029	-6.203063401861858	0.10998802088007986	1.6150000095367432	84	8	-1	-1
Ear	44	5.049571707066905	2.2207753126248466	3.064901422162417	2.1675000190734863	95	95	-1	-1
ABarap	44	-6.388201149477064	2.7079677099938464	-7.852539900132155	1.5724999904632568	99	99	74	196
Caa	44	16.926532113274888	-2.5609499211587075	7.603884695855131	2.0399999618530273	106	106	-1	-1
Cpa	44	13.083346772251447	0.40970264053803707	-8.378664510776012	1.9975000619888306	117	117	-1	-1
ABaraa	44	-13.228344938189242	-3.2102137121648067	-7.861920126789406	1.8700000047683716	121	121	-1	-1
ABprap	44	7.6702316239260355	8.958956123948035	-0.3215993032890019	2.125	133	133	-1	-1
ABplapp	44	-3.0713166145598394	2.751644637378413	7.053231536122288	1.402500033378601	140	55	-1	-1
ABprpp	44	6.737258683300764	3.5926895975886626	-7.852560076880237	1.784999966621399	141	141	162	173
MSaa	44	-1.7899439461326108	-7.46331448319094	1.2253207259152523	2.252500057220459	142	142	-1	-1
D	44	20.748671792214243	-0.8835966514857971	-2.016322472416924	2.2950000762939453	147	147	-1	-1
ABalpp	44	-8.612253999481515	-4.483244520976023	6.348963913840354	1.7425000667572021	148	148	6	16
P4	44	20.540452090623358	-6.467219940628966	-1.1690203214783024	2.125	150	150	-1	-1
ABplaap	44	-12.854141094987094	1.5445413025692525	6.171713661362858	1.2324999570846558	152	101	-1	-1
MSpp	44	-3.6305362604870552	-4.305107677691063	-6.722182097396571	2.252500057220459	155	155	-1	-1
ABalap	44	-19.205283597248012	0.9723761437081548	2.648811174489352	2.252500057220459	163	163	-1	-1
Cap	44	15.895894397657631	6.351220734055656	3.818580643396162	1.9975000619888306	165	165	-1	-1
ABplpp	44	8.232606533735261	-3.2549411636894607	8.455756624561992	2.2100000381469727	177	177	-1	-1
ABalpa	44	-16.244956296188978	-6.654663621692087	0.04127842197630782	1.9975000619888306	178	178	-1	-1
ABplaaa	44	-14.331360932500171	3.550412395749202	6.111690395086812	1.3174999952316284	180	101	-1	-1
ABpraa	44	-0.24439785568479633	8.789724606209246	-5.12739034210793	1.6150000095367432	191	191	70	181
Epr	44	12.697237213803032	-3.2042778915759054	-0.10204287800686895	1.5299999713897705	199	188	-1	-1
ABalppa	45	-8.190918136371431	-2.257274358044894	8.396562002098221	1.7000000476837158	6	17	-1	-1
MSap	45	5.335140761309236	-8.67969526304234	0.10959820157034805	2.252500057220459	10	10	-1	-1
ABalppp	45	-7.343896585390686	-7.8657227952207025	4.9335451583632315	1.402500033378601	16	17	-1	-1
Eal	45	3.5787586405530196	-4.876146681359048	-5.584187100218227	1.6575000286102295	31	31	-1	-1
MSpa	45	-7.6259473451590996	-7.14401461228849	-1.7487905323229027	2.252500057220459	42	42	-1	-1
ABplapa	45	-6.080546304210496	3.4603115360724317	4.600650608163343	1.6575000286102295	43	43	-1	-1
ABarpp	45	-0.9015071440121669	7.758893928365263	1.8196087371287666	2.125	48	48	96	197
Cpp	45	17.959435373784245	5.666921702919677	-1.9153520245828746	2.0399999618530273	63	63	-1	-1
ABplpaa	45	-1.647223731097942	-2.320554484073604	8.93957218904643	1.3600000143051147	66	45	-1	-1
ABarpa	45	-10.37155545183638	6.615373548627724	0.1567277691766571	2.507499933242798	68	68	-1	-1
ABpraaa	45	0.9072356320988213	9.948210082987416	-4.819897664153794	1.3174999952316284	70	12	-1	-1
ABplpap	45	2.9646949698577743	-3.744345706948047	8.600382132257113	1.402500033378601	72	45	-1	-1
ABarapa	45	-8.551336905097271	3.0159409975764495	-6.869892325159516	1.4450000524520874	74	23	-1	-1
ABalaa	45	-17.421204385802167	3.5276010534827806	-3.650838651925551	2.125	81	81	-1	-1
Epl	45	11.62074001805784	-7.225070190943159	-0.2647796243314575	1.5299999713897705	84	84	-1	-1
Ear	45	5.036258653728852	3.006279286707808	3.689426257107101	2.0824999809265137	95	95	-1	-1
Caa	45	17.059237905916746	-2.7657992849771458	7.09846317661559	2.0399999618530273	106	106	-1	-1
Cpa	45	12.550043597142734	0.43287147229976686	-8.44231146461857	1.9975000619888306	117	117	-1	-1
ABaraa	45	-12.937438257953724	-3.8674475652572524	-7.133193849108667	1.9550000429153442	121	121	17	139
ABprpap	45	3.2802866873926013	-0.39925477419876554	-11.897130517170481	1.1475000381469727	128	13	-1	-1
ABprap	45	7.681582135253129	9.378551342878524	-0.036931043211972714	1.784999966621399	133	133	44	26
ABplapp	45	-1.9658077118249055	3.834962743204097	8.173910784190387	1.7000000476837158	140	140	-1	-1
MSaa	45	-1.5115333752671793	-6.775562998082211	0.5050530872864449	2.2950000762939453	142	142	-1	-1
D	45	20.95660828112218	-1.7880579690056475	-2.498647200859072	2.2950000762939453	147	147	-1	-1
P4	45	19.493658286534842	-6.657661144815664	-1.7755513641829697	2.125	150	150	-1	-1
ABplaap	45	-12.080498371243799	1.1978418162640136	6.60113352722111	1.4875000715255737	152	152	-1	-1
MSpp	45	-3.362236198678072	-3.6388370997568087	-6.684451480702046	2.2950000762939453	155	155	-1	-1
ABprppa	45	6.621257296733868	6.530439843842051	-8.08150825387105	1.4450000524520874	162	141	-1	-1
ABalap	45	-19.083928315933246	0.3479315609592293	1.858721395172784	2.0824999809265137	163	163	-1	-1
ABprpaa	45	-1.0731283930542466	-0.2136280673931088	-11.677311823158266	1.190000057220459	164	13	-1	-1
Cap	45	16.520629798895744	5.9189052800806845	4.329373208265033	2.0824999809265137	165	165	-1	-1
ABprppp	45	7.442798339081504	0.7284187977005043	-9.131149771484154	1.7391446828842163	173	141	-1	-1
ABplpp	45	9.621691093628192	-3.495955647025932	8.080448559358215	1.784999966621399	177	177	60	98
ABalpa	45	-15.22447453102024	-6.776168656168034	0.9817588997753863	1.9550000429153442	178	178	184	80
ABplaaa	45	-14.935043785338728	4.144063293770028	6.164327210598754	1.7425000667572021	180	180	-1	-1
ABpraap	45	-1.5955057975745288	7.87932636031028	-5.716463686716495	1.190000057220459	181	12	-1	-1
ABarapp	45	-5.075587288120859	2.7684508686027733	-9.293611271533683	1.1475000381469727	196	99	-1	-1
Epr	45	13.01175626488835	-0.300145073801493	-0.9991579722584611	1.6575000286102295	199	199	-1	-1
ABalppa	46	-7.0720961802984466	-1.9594602263021712	8.892716415221635	1.8274999856948853	6	6	-1	-1
MSap	46	5.421721968902407	-8.959711997813265	0.41736325244476724	2.252500057220459	10	10	-1	-1
ABalppp	46	-6.6111189561758605	-8.136978857861639	5.278772778860219	1.6575000286102295	16	16	-1	-1
ABaraaa	46	-15.30984490898016	-5.215822140798484	-6.589228920262082	1.4450000524520874	17	1	-1	-1
ABprapp	46	8.443042817382668	8.49388300794589	-1.971605328458225	1.5299999713897705	26	21	-1	-1
Eal	46	3.3396590941890807	-4.154501715059525	-4.907293496833559	1.784999966621399	31	31	-1	-1
MSpa	46	-6.734151884382645	-7.308173800085219	-2.2429338661598663	2.2100000381469727	42	42	-1	-1
ABplapa	46	-6.275169739780377	3.5792688795093204	4.458450501660807	1.912500023841858	43	43	-1	-1
ABprapa	46	6.381967259478643	10.4155183970152	1.6947157280398262	1.5299999713897705	44	21	-1	-1
ABplppa	46	9.521796832696968	-2.4304349381720463	8.397208343428481	1.2324999570846558	60	18	-1	-1
Cpp	46	17.477107802260456	5.6361280181915765	-2.6528049883875013	2.125	63	63	-1	-1
ABplpaa	46	-1.4736528439276175	-2.600847271556348	8.518342915168155	1.7000000476837158	66	66	-1	-1
ABarpa	46	-10.811777926561062	6.907250751991332	0.546133566133653	1.784999966621399	68	68	-1	-1
ABpraaa	46	1.6254602057049503	10.064343682673428	-4.892811724112482	1.5724999904632568	70	70	-1	-1
ABplpap	46	3.4486710156361977	-3.0356970284048286	9.343742235834986	1.7000000476837158	72	72	-1	-1
ABarapa	46	-10.22327458240788	2.978074565305615	-6.950456557105941	1.5724999904632568	74	74	-1	-1
ABalpap	46	-12.442788799196448	-9.948136690926978	-0.5504840450484751	1.274999976158142	80	5	-1	-1
ABalaa	46	-16.935265798012786	3.0311505390125526	-3.8166716433693924	2.0399999618530273	81	81	-1	-1
Epl	46	11.924959751631409	-8.667808018118565	-0.16057818159540194	1.784999966621399	84	84	-1	-1
Ear	46	5.209829540899177	2.7259864992250646	3.268196983228825	2.0824999809265137	95	95	-1	-1
ABarppa	46	-1.432016246823257	6.695337196810452	2.9261945792919684	1.3174999952316284	96	48	-1	-1
ABplppp	46	10.74742101447602	-2.3696757268513	7.68513129677965	1.274999976158142	98	18	-1	-1
Caa	46	17.128063513619615	-1.851441476163687	6.854613126655687	2.0824999809265137	106	106	-1	-1
Cpa	46	12.587706147389602	1.1644129298928974	-8.491592639635954	2.0824999809265137	117	117	-1	-1
ABprpap	46	4.06527992246299	-0.32635904157351714	-11.183042391235201	1.5724999904632568	128	128	-1	-1
ABaraap	46	-11.11422224414299	-4.669323676271029	-9.079954786821691	1.7373604774475098	139	121	-1	-1
ABplapp	46	-0.9352154375997188	3.734938615902625	8.356393006666133	1.912500023841858	140	140	-1	-1
MSaa	46	-0.7819582903339578	-6.239834179465712	0.7168072874047855	2.2100000381469727	142	142	-1	-1
D	46	20.786239938233457	-2.3147500627803392	-1.9439445066021492	2.2950000762939453	147	147	-1	-1
P4	46	19.861444137291066	-7.336651957794404	-1.0178211559315957	2.1675000190734863	150	150	-1	-1
ABplaap	46	-10.958473870889208	0.688671066749301	7.23076136072317	1.784999966621399	152	152	-1	-1
MSpp	46	-3.647051858106712	-2.7126188223506666	-6.231130682830534	2.252500057220459	155	155	-1	-1
ABprppa	46	6.600204748334311	6.369104399796196	-8.644937634251862	0.9350000023841858	162	162	-1	-1
ABalap	46	-19.018399656739636	-0.09342061785754874	1.6030570656663923	1.784999966621399	163	163	-1	-1
ABprpaa	46	-0.9812876949408613	-0.3430340075472431	-12.266925587759069	1.1475000381469727	164	164	-1	-1
Cap	46	16.129734453501353	5.478964973139344	4.039065855486716	2.0824999809265137	165	165	-1	-1
ABprppp	46	7.933587945407119	0.10283839578796083	-9.157602202776104	1.7391446828842163	173	173	-1	-1
ABplaaa	46	-15.42748186591897	4.091788701867452	6.184872502117457	1.8700000047683716	180	180	-1	-1
ABpraap	46	-3.094281059698796	7.281426458497597	-5.1814978169140815	1.3600000143051147	181	181	-1	-1
ABalpaa	46	-16.322966478433983	-5.309433839095441	3.0008934774548583	1.5724999904632568	184	178	-1	-1
ABarapp	46	-4.860742834438083	2.692455339514832	-10.667407675677808	1.4450000524520874	196	196	-1	-1
ABarppp	46	-0.0011552442062423562	9.101055522815562	0.4399008673630691	1.274999976158142	197	48	-1	-1
Epr	46	13.038476775792105	0.291541846920258	-2.3698667829799875	1.784999966621399	199	199	-1	-1
ABalppa	47	-7.641413431399396	-1.9899778583184538	8.8842577761697	1.8700000047683716	6	6	-1	-1
MSap	47	5.0907817244250815	-8.10866109135961	1.6838706204302394	2.2100000381469727	10	10	-1	-1
ABalppp	47	-7.641711230401047	-8.036954730560165	5.096290556384471	1.784999966621399	16	16	-1	-1
ABaraaa	47	-15.0120302639698	-5.044590205459022	-6.751974318283321	1.5724999904632568	17	17	-1	-1
ABprapp	47	8.569249117233664	7.7403085377546486	-2.622314547622901	1.5724999904632568	26	26	-1	-1
Eal	47	3.4590518334928846	-3.5738471047950036	-4.7881901811284155	1.912500023841858	31	31	-1	-1
MSpa	47	-6.590095580413697	-7.093427944973172	-2.4636871253223775	2.1675000190734863	42	42	-1	-1
ABplapa	47	-7.00505889246993	4.926494247721386	5.161796536337424	1.9550000429153442	43	43	-1	-1
ABprapa	47	6.155772294468775	10.071918707172655	2.7838438721069245	1.784999966621399	44	44	-1	-1
ABplppa	47	8.697084101141105	-4.192467804264649	8.763253628364454	1.3600000143051147	60	60	-1	-1
Cpp	47	17.071659401257364	5.5835773735771825	-3.361254021621493	2.125	63	63	-1	-1
ABplpaa	47	-2.7300316111786906	-2.5646821520383147	8.38822946113239	1.8700000047683716	66	66	-1	-1
ABarpa	47	-10.849440476807926	6.175709294398201	0.5954147411510364	1.784999966621399	68	68	160	2
ABpraaa	47	1.8824097561868416	10.311019041677195	-5.139749367494984	1.8274999856948853	70	70	-1	-1
ABplpap	47	3.16220688195293	-2.7873337448138047	9.791155893933254	1.8700000047683716	72	72	-1	-1
ABarapa	47	-10.935408135207132	3.1309253899332976	-5.695495421595001	1.8274999856948853	74	74	-1	-1
ABalpap	47	-13.156993884553007	-10.311773807752214	-2.4176153159653704	1.5724999904632568	80	80	-1	-1
ABalaa	47	-16.601437077010186	3.2560689381300283	-4.03460535618126	1.7425000667572021	81	81	-1	-1
Epl	47	11.065881418337938	-9.805672354174062	0.26656255790444394	1.8274999856948853	84	84	-1	-1
Ear	47	5.03986966999444	2.4790350875094784	2.7861403018586333	2.0824999809265137	95	95	-1	-1
ABarppa	47	-1.842724138346561	6.492175757579269	3.1151243615332	1.7000000476837158	96	96	-1	-1
ABplppp	47	11.5805957808337	-1.2640169473993415	6.5551806167471	1.3600000143051147	98	98	-1	-1
Caa	47	17.38986408263774	-1.7338960046022365	6.747056043425076	2.125	106	106	-1	-1
Cpa	47	12.505975958332662	1.3152997772215054	-8.659977130358481	2.0399999618530273	117	117	-1	-1
ABprpap	47	4.5249064713326	-1.1347557947063907	-11.014925947584631	1.190000057220459	128	128	-1	-1
ABaraap	47	-10.821258617668864	-4.368961853489249	-9.382080744994822	1.7373604774475098	139	139	-1	-1
ABplapp	47	-0.35619614942630534	3.507196473034275	8.64361276602185	1.9550000429153442	140	140	-1	-1
MSaa	47	-1.0142442761507044	-6.8524182936219535	0.6238883559196329	2.2100000381469727	142	142	-1	-1
D	47	20.41154612270239	-2.4642250382335105	-1.8102030391515451	2.252500057220459	147	147	-1	-1
P4	47	19.758252927850588	-7.626841236570755	-0.7128756514078196	1.9550000429153442	150	150	-1	-1
ABplaap	47	-11.522940103453925	0.5290235472907026	7.361683281823129	1.912500023841858	152	152	-1	-1
MSpp	47	-3.2837085539027377	-2.9827390658279818	-6.649540410358165	2.252500057220459	155	155	-1	-1
ABprppa	47	5.782808453537273	5.715278004194609	-10.207123400644981	1.5724999904632568	162	162	-1	-1
ABalap	47	-19.545203339057483	0.47847332027698286	1.684697811748968	1.7425000667572021	163	163	156	183
ABprpaa	47	-1.822107552132398	-0.23283733624034486	-12.446588263884173	1.402500033378601	164	164	-1	-1
Cap	47	15.74698707515245	6.265604766385923	3.899953342406781	2.1675000190734863	165	165	-1	-1
ABprppp	47	8.388363475740496	-0.5764284699025968	-9.128866319277424	1.7391446828842163	173	173	-1	-1
ABplaaa	47	-16.24724917471095	4.363320817220206	6.568639206373166	1.912500023841858	180	180	-1	-1
ABpraap	47	-3.6490452551910484	6.863519164154367	-4.771814775510338	1.6575000286102295	181	181	-1	-1
ABalpaa	47	-15.981084194613551	-6.0206302086777175	3.0558137451735283	1.7425000667572021	184	184	-1	-1
ABarapp	47	-4.761162641263191	3.5098888174895126	-10.069067224953116	1.7000000476837158	196	196	-1	-1
ABarppp	47	0.6762042348714177	9.29263254616588	0.2827945620431178	1.5724999904632568	197	197	-1	-1
Epr	47	13.09110085363165	0.9154343242455463	-3.037765653168811	1.912500023841858	199	199	-1	-1
ABarpaa	48	-10.035655198276476	7.356779889198118	3.0608864627926233	1.5724999904632568	2	16	-1	-1
ABalppa	48	-7.595697318334693	-2.1945511694250732	9.107830581682858	1.912500023841858	6	6	-1	-1
MSap	48	4.351504602419395	-8.386130135091477	1.1933553000081152	2.2100000381469727	10	10	-1	-1
ABalppp	48	-7.9277668921003315	-7.5088507649100364	4.506944838855624	1.784999966621399	16	16	-1	-1
ABaraaa	48	-15.30984490898016	-5.215822140798484	-6.589228920262082	1.7425000667572021	17	17	-1	-1
ABprapp	48	9.378074386682533	7.328921885530516	-4.327508887582752	1.7425000667572021	26	26	-1	-1
Eal	48	3.6014596632072045	-4.036956243498074	-5.014850580064171	1.8700000047683716	31	31	-1	-1
MSpa	48	-6.548822013901245	-6.88913068657837	-3.4162542555882283	2.2100000381469727	42	42	-1	-1
ABplapa	48	-6.549043359865908	4.645341693786843	6.233198935236462	1.9975000619888306	43	43	-1	-1
ABprapa	48	6.324083691118885	9.641015125073121	3.2599934137038717	1.8700000047683716	44	44	-1	-1
ABplppa	48	8.143968379903479	-3.9325201047927614	9.178843809541442	1.6575000286102295	60	60	-1	-1
Cpp	48	17.348013025884185	5.313733182811686	-3.050669424396429	2.1675000190734863	63	63	-1	-1
ABplpaa	48	-2.8902894450109633	-3.069893338638533	8.184933900065982	1.8700000047683716	66	66	-1	-1
ABpraaa	48	2.822809806553271	11.018255848344978	-4.361746240645188	1.8700000047683716	70	70	-1	-1
ABplpap	48	2.867689185451825	-1.60285569252303	9.965715571500983	1.912500023841858	72	72	-1	-1
ABarapa	48	-11.27408787474596	3.0351368782581387	-5.616942268935025	1.8274999856948853	74	74	-1	-1
ABalpap	48	-13.104778278697447	-9.96762201248603	-2.0487548105270785	1.7425000667572021	80	80	-1	-1
ABalaa	48	-17.28003655835849	2.6663776030236974	-4.920165566261667	1.6150000095367432	81	81	-1	-1
Epl	48	10.79891576302725	-7.9111337514646305	1.1498393157781206	1.912500023841858	84	84	-1	-1
Ear	48	4.9010728565457065	2.4149000270142214	2.1095147455459218	2.0824999809265137	95	95	-1	-1
ABarppa	48	-2.309258651991014	6.472106722280233	3.838479593584607	1.8700000047683716	96	96	-1	-1
ABplppp	48	12.03092876461483	-1.5344132435884759	5.407776564466772	1.6575000286102295	98	98	-1	-1
Caa	48	17.065737398707608	-2.217074178604344	7.243750876540727	2.1675000190734863	106	106	-1	-1
Cpa	48	11.943158200022573	1.8335072515780269	-8.523148069485277	1.9975000619888306	117	117	-1	-1
ABprpap	48	4.215741314995147	-1.7255829489763412	-11.13684880964042	1.4875000715255737	128	128	-1	-1
ABaraap	48	-10.528294991194736	-4.0686000307074695	-9.684206703167954	1.7373604774475098	139	139	-1	-1
ABplapp	48	-0.3056290178253714	3.173493274485338	9.006566131686895	1.9550000429153442	140	140	-1	-1
MSaa	48	-1.2873953564959206	-7.389558984113891	0.4467771790732167	2.252500057220459	142	142	-1	-1
D	48	20.185759629676504	-2.52808404601695	-1.757834270711562	2.2950000762939453	147	147	-1	-1
P4	48	19.854536172516223	-8.165117746226311	-0.12634948022961634	1.4875000715255737	150	150	-1	-1
ABplaap	48	-11.779889653935815	0.2823481882869352	7.608620925205632	1.912500023841858	152	152	-1	-1
MSpp	48	-2.820785056523872	-2.435425831330617	-6.469609687161105	2.252500057220459	155	155	-1	-1
ABalapp	48	-20.32173453932605	-0.25079649898891	0.2067042907171136	1.3174999952316284	156	43	-1	-1
ABarpap	48	-11.576958615502539	6.597576151655925	-0.6471916948211742	1.274999976158142	160	68	-1	-1
ABprppa	48	5.681265718351422	6.102943719233375	-9.896270756347961	1.7000000476837158	162	162	-1	-1
ABprpaa	48	-1.239791315449729	0.8951305085215431	-12.147554224981969	1.784999966621399	164	164	-1	-1
Cap	48	15.26425103164467	5.955070399598718	4.19925975422927	2.1675000190734863	165	165	-1	-1
ABprppp	48	8.437690605070784	-1.3082459802075457	-9.808579469012736	1.7391446828842163	173	173	-1	-1
ABplaaa	48	-15.646768866153996	4.576654800456816	6.382528970482578	1.912500023841858	180	180	-1	-1
ABpraap	48	-4.387082374926089	6.9841644321785115	-4.219663580532103	1.8274999856948853	181	181	-1	-1
ABalapa	48	-19.571923849961237	-0.1132136004447668	3.055406622470495	1.3600000143051147	183	163	-1	-1
ABalpaa	48	-16.246087307913278	-5.3311907989817335	3.0298974080254943	1.912500023841858	184	184	-1	-1
ABarapp	48	-4.555188694366216	3.810526692983111	-9.642198858373552	1.8700000047683716	196	196	-1	-1
ABarppp	48	0.49778232916486076	9.702055221090939	0.5646432757695017	1.8700000047683716	197	197	-1	-1
Epr	48	13.13196594816012	0.8399909005812423	-2.9535734078075464	1.9975000619888306	199	199	-1	-1
ABarpaa	49	-10.08622232987741	7.6904830877470545	2.697933097127576	1.784999966621399	2	2	-1	-1
ABalppa	49	-7.896714507626659	-1.558798223507102	9.137102559325449	1.9550000429153442	6	6	-1	-1
MSap	49	4.956835929512581	-8.301926039297184	1.146625624269419	2.1675000190734863	10	10	-1	-1
ABalppp	49	-8.261595613102928	-7.733769164027511	4.724878551667491	1.8700000047683716	16	16	-1	-1
ABaraaa	49	-15.778027896879243	-5.91374616991264	-5.871780827983919	1.784999966621399	17	17	-1	-1
ABprapp	49	8.75819000398065	7.63210745206317	-4.698920892299731	1.8274999856948853	26	26	-1	-1
Eal	49	4.466629017307555	-2.630107483128881	-4.259944244011766	1.912500023841858	31	31	-1	-1
MSpa	49	-6.313333483802894	-7.083531453679562	-3.189861903724429	2.125	42	42	-1	-1
ABplapa	49	-6.867910553275826	4.312774314401525	5.832514952876891	1.912500023841858	43	43	-1	-1
ABprapa	49	6.10964770942009	9.996751336220168	3.597030442220884	1.912500023841858	44	44	-1	-1
ABplppa	49	8.572431871317086	-4.923733209145962	9.541529128134533	1.784999966621399	60	60	-1	-1
Cpp	49	17.03884786954673	4.722906028541735	-3.172592286452218	2.125	63	63	-1	-1
ABplpaa	49	-3.011644726325726	-2.4454487558896076	8.97502367938255	1.9550000429153442	66	66	-1	-1
ABpraaa	49	2.4594665023492963	11.288376091822293	-3.9433365131175577	1.8700000047683716	70	70	-1	-1
ABplpap	49	3.265398091393408	-2.4971444660374527	9.486210389409479	1.912500023841858	72	72	-1	-1
ABarapa	49	-11.012287305727838	3.1526823498195906	-5.724499352165637	1.8274999856948853	74	74	-1	-1
ABalpap	49	-13.443458018236276	-10.063410524161188	-1.970201657867102	1.784999966621399	80	80	-1	-1
ABalaa	49	-18.04923673554954	2.604206519827514	-4.173445496340912	1.7425000667572021	81	81	-1	-1
Epl	49	10.898904428186123	-6.8139595914308435	0.7114203908756984	2.0824999809265137	84	84	-1	-1
Ear	49	4.588296683942666	2.3513170719426	2.890877838738601	2.1675000190734863	95	95	-1	-1
ABarppa	49	-3.531271817504478	5.884103311761158	3.6472706849849708	1.8274999856948853	96	96	-1	-1
ABplppp	49	12.888358623653673	-1.0744039013480982	4.974728685193681	1.7425000667572021	98	98	-1	-1
Caa	49	17.23930828587793	-2.4973669660870863	6.822521602662451	2.2100000381469727	106	106	-1	-1
Cpa	49	11.2002700617513	2.083282407044487	-8.110377434658933	2.0824999809265137	117	117	-1	-1
ABprpap	49	3.5646938748372587	-1.605213733664014	-11.31369193941488	1.6150000095367432	128	128	-1	-1
ABaraap	49	-10.235331364720606	-3.76823820792569	-9.986332661341084	1.7373604774475098	139	139	-1	-1
ABplapp	49	-0.11585660079172172	3.1836658184907654	9.00938567803754	1.9975000619888306	140	140	-1	-1
MSaa	49	-1.0567578449338018	-7.454829863772767	0.5337889707851247	2.252500057220459	142	142	-1	-1
D	49	19.304074677956496	-2.3424439510457464	-2.0216891921979294	1.6575000286102295	147	147	-1	-1
P4	49	20.306109158568	-8.037399730659434	-0.23108701710958446	1.4875000715255737	150	150	-1	-1
ABplaap	49	-12.059854294828224	1.0794365782507613	8.201322283229036	1.9550000429153442	152	152	-1	-1
MSpp	49	-2.8730006623794337	-2.779577626596799	-6.838470192599397	2.125	155	155	-1	-1
ABalapp	49	-20.35774861531829	-0.30448296276692144	0.2618926055077412	1.5299999713897705	156	156	-1	-1
ABarpap	49	-12.518598668139612	5.492225033232131	-2.46786133707133	1.5299999713897705	160	160	-1	-1
ABprppa	49	5.067472356456417	6.675113710079726	-9.08563568551269	1.784999966621399	162	162	-1	-1
ABprpaa	49	-1.2494933525221932	1.1533902834061758	-12.42631534528575	1.8274999856948853	164	164	-1	-1
Cap	49	15.259400013108438	6.084200287041034	4.059879194077378	2.1675000190734863	165	165	-1	-1
ABprppp	49	8.851601040875693	-1.912069422233798	-9.86403583087532	1.6575000286102295	173	173	-1	-1
ABplaaa	49	-15.26516708584809	5.554595564341895	5.3573158273299955	1.912500023841858	180	180	-1	-1
ABpraap	49	-5.072903888805569	7.448961495468838	-3.2986518801155746	1.8700000047683716	181	181	-1	-1
ABalapa	49	-18.86216131115693	0.659294085881891	3.7463979576083832	1.4875000715255737	183	183	-1	-1
ABalpaa	49	-16.367034117244057	-4.427005534173702	2.783227811714948	1.8700000047683716	184	184	-1	-1
ABarapp	49	-4.674581433670021	3.229872082718588	-9.761302174078697	1.8700000047683716	196	196	-1	-1
ABarppp	49	1.0525465246571124	10.119962515434171	0.1549602343657579	1.8700000047683716	197	197	-1	-1
Epr	49	12.902568438868647	1.3033760919961315	-1.9979186841190941	2.0824999809265137	199	199	-1	-1
ABarpaa	50	-9.93081551458137	8.32482416178959	2.761848098042093	1.912500023841858	2	2	-1	-1
ABalppa	50	-8.43001768273537	-1.5356293917453723	9.07345560548289	1.9550000429153442	6	6	-1	-1
MSap	50	5.4408119752910045	-7.593277360753964	1.889985727847292	2.1675000190734863	10	10	-1	-1
ABalppp	50	-8.690467576500517	-7.022296741733417	5.398952608701515	1.8700000047683716	16	16	-1	-1
ABaraaa	50	-15.455549687203739	-6.10842298972565	-6.374382800872815	1.912500023841858	17	17	-1	-1
ABprapp	50	8.791001535691283	8.492778797098616	-4.887582627469007	1.8274999856948853	26	26	-1	-1
Eal	50	5.0736088186553685	-1.868048393519468	-4.300766779977217	2.0824999809265137	31	31	-1	-1
MSpa	50	-5.856909479214889	-7.084943325555	-3.1552188804525048	2.125	42	42	-1	-1
ABplapa	50	-6.26257922618264	4.39697841019582	5.785785277138195	1.9550000429153442	43	43	-1	-1
ABprapa	50	6.02306650182692	10.276768070991094	3.289265391346464	1.9550000429153442	44	44	-1	-1
ABplppa	50	8.269766207770493	-4.965835257043109	9.564893966003881	1.7425000667572021	60	60	-1	-1
Cpp	50	16.08317222383129	6.006272388970363	-2.416877483335618	2.125	63	63	-1	-1
ABplpaa	50	-3.350324465864556	-2.5412372675647665	9.053576832042527	1.9550000429153442	66	66	-1	-1
ABpraaa	50	2.6787535025843225	10.80350999323293	-4.140992981482676	1.8700000047683716	70	70	-1	-1
ABplpap	50	3.152504844880465	-2.529073969929173	9.51239477362947	1.9550000429153442	72	72	-1	-1
ABarapa	50	-9.953420450571922	2.1595052681673153	-6.7851596598060135	1.8274999856948853	74	74	-1	-1
ABalpap	50	-13.384742919589854	-9.170533622522205	-1.456053452503674	1.784999966621399	80	80	-1	-1
ABalaa	50	-17.864723809036104	2.4637682692161507	-3.273247134515045	1.784999966621399	81	81	-1	-1
Epl	50	11.057199720007437	-5.103649211817178	1.823909046963819	2.125	84	84	-1	-1
Ear	50	4.599647195269759	2.7709122908730865	3.175546098815629	2.252500057220459	95	95	-1	-1
ABarppa	50	-3.3333514334253405	7.120855955954507	3.8012850710339956	1.9550000429153442	96	96	-1	-1
ABplppp	50	12.539568375058398	-1.1916733201977312	5.811280093176988	1.8700000047683716	98	98	-1	-1
Caa	50	17.09040096337275	-2.5829829337568184	6.903894301673071	2.2100000381469727	106	106	-1	-1
Cpa	50	11.326476361602296	1.3297079368532456	-8.76108665382361	2.0824999809265137	117	117	-1	-1
ABprpap	50	3.3583114559563016	-2.185592291216718	-10.70380093036733	1.5724999904632568	128	128	-1	-1
ABaraap	50	-9.942367738246478	-3.467876385143911	-10.288458619514216	1.7373604774475098	139	139	-1	-1
ABplapp	50	-0.4282243014107792	3.399823545478251	8.753989395603105	2.0399999618530273	140	140	-1	-1
MSaa	50	-0.7132270868587398	-7.488171239539925	0.5946163782770402	1.8274999856948853	142	142	-1	-1
D	50	19.98143415703416	-2.1508669276954295	-2.1787954975178807	1.784999966621399	147	147	144	52
P4	50	20.008294513557637	-8.208631665998897	-0.06834161908834435	1.402500033378601	150	150	-1	-1
ABplaap	50	-11.690011497833389	1.3580414411462485	7.928200255626542	1.9975000619888306	152	152	-1	-1
MSpp	50	-2.1596271073095368	-2.534314139468469	-7.050764812709977	2.1675000190734863	155	155	-1	-1
ABalapp	50	-20.673413264446605	-1.4440352234096745	-0.0053179564731837235	1.6150000095367432	156	156	-1	-1
ABarpap	50	-12.90423452301379	5.20289552090758	-3.6555475053248694	1.784999966621399	160	160	-1	-1
ABprppa	50	5.32277343268368	6.243934075268374	-9.338480468668436	1.8274999856948853	162	162	-1	-1
ABprpaa	50	-1.2591953895946582	1.4116500582908085	-12.705076465589535	1.8274999856948853	164	164	-1	-1
Cap	50	15.946461529258563	6.01751753550672	4.181534009061209	2.125	165	165	-1	-1
ABprppp	50	8.840250529548602	-2.331664641164285	-10.148704090952348	1.7000000476837158	173	173	-1	-1
ABplaaa	50	-14.684090851436064	6.28444909734777	4.613683350831842	1.9550000429153442	180	180	-1	-1
ABpraap	50	-4.580465808225325	7.501236087371414	-3.3191971716342783	1.8700000047683716	181	181	-1	-1
ABalapa	50	-17.797517502950466	1.818055615371879	4.782884960315215	1.7425000667572021	183	183	-1	-1
ABalpaa	50	-15.166073500130151	-4.000337567700481	2.4110073399337715	1.8700000047683716	184	184	-1	-1
ABarapp	50	-4.910069963768372	3.424272849819781	-9.987694525942496	1.912500023841858	196	196	-1	-1
ABarppp	50	1.299385566082556	10.345156967263463	0.6660208463065853	1.912500023841858	197	197	-1	-1
Epr	50	12.400019849231956	1.2296205929190833	-1.2193751372770594	2.125	199	199	-1	-1
ABarpaa	51	-9.05883259993383	8.397443841703017	2.7469418992246775	1.9550000429153442	2	2	-1	-1
ABalppa	51	-8.13220303772501	-1.364397456405909	8.910710207461651	1.9975000619888306	6	6	-1	-1
MSap	51	5.257539051048214	-7.054724798386589	2.0324538814217843	1.9975000619888306	10	10	-1	-1
ABalppp	51	-8.447757013870993	-8.271185907231267	3.8187730500683807	1.9550000429153442	16	16	-1	-1
ABaraaa	51	-14.9060449822317	-5.84112648999921	-5.886687026801335	1.912500023841858	17	17	-1	-1
ABprapp	51	8.903894782204228	8.524708300990337	-4.913767011688998	1.8700000047683716	26	26	-1	-1
Eal	51	5.12582442451093	-1.523896598253286	-3.931906274538925	2.0399999618530273	31	31	-1	-1
MSpa	51	-5.77517929015795	-7.235830172883609	-2.986834389729977	1.4450000524520874	42	42	111	5
ABplapa	51	-6.651826097322404	4.634893097069598	5.501385064133124	1.9975000619888306	43	43	-1	-1
ABprapa	51	5.889120706914419	10.08350312305352	2.7520203951856455	1.912500023841858	44	44	-1	-1
Dp	51	20.290285245615276	0.32291441340308724	-1.141772400667136	1.4875000715255737	52	24	-1	-1
ABplppa	51	8.562729834244621	-4.6654734342613295	9.262768007830749	1.784999966621399	60	60	-1	-1
Cpp	51	16.866925456631037	5.6810538098395975	-2.745455872800698	2.1675000190734863	63	63	-1	-1
ABplpaa	51	-3.468068730913732	-2.44403688401417	8.940380656110626	1.9975000619888306	66	66	-1	-1
ABpraaa	51	2.673902484048091	10.932639880675247	-4.280373541634568	1.912500023841858	70	70	-1	-1
ABplpap	51	3.0804766928959912	-2.6364468974851967	9.622771403210725	1.9975000619888306	72	72	-1	-1
ABarapa	51	-9.77211006834009	2.826051898813388	-6.018434718358794	1.912500023841858	74	74	-1	-1
ABalpap	51	-13.994925265219273	-9.125607830874182	-1.5487043369168694	1.8700000047683716	80	80	-1	-1
ABalaa	51	-18.332498324951203	2.0455849221611015	-3.592558417863997	1.8274999856948853	81	81	-1	-1
Epl	51	10.975155463194168	-3.0698081776600032	2.570624791036249	2.1675000190734863	84	84	-1	-1
Ear	51	4.549080063668825	3.104615489422023	2.812592733150582	2.2950000762939453	95	95	-1	-1
ABarppa	51	-2.8312113157726326	6.914870772972449	4.059500899819075	1.912500023841858	96	96	-1	-1
ABplppp	51	12.537605833047436	0.013425872815716389	6.720473188198701	1.8700000047683716	98	98	-1	-1
Caa	51	17.054386887380513	-2.63666939753483	6.959082616463698	2.1675000190734863	106	106	-1	-1
Cpa	51	11.403355532123003	1.3079509769669535	-8.732082723252974	2.0824999809265137	117	117	-1	-1
ABprpap	51	3.036241718264779	-1.7111747893446	-11.237958333105547	1.5724999904632568	128	128	-1	-1
ABaraap	51	-9.893763148656504	-2.5964803906793996	-9.016312158827457	1.6150000095367432	139	139	-1	-1
ABplapp	51	-0.38250818834607775	3.1952502343716302	8.97756220111626	2.0399999618530273	140	140	-1	-1
MSaa	51	-1.102882429982486	-7.529997234725254	1.3469755408990833	1.7000000476837158	142	142	102	134
Da	51	19.126280907762602	-5.6989296497778215	-3.570040948061459	1.402500033378601	144	24	-1	-1
P4	51	18.541922311160018	-8.22560090483524	1.3147218911719092	2.0399999618530273	150	150	-1	-1
ABplaap	51	-11.665347933168244	0.9921326859937745	7.588343680758886	1.9975000619888306	152	152	-1	-1
MSpp	51	-2.3938756351372428	-1.9417990606112636	-6.234490649173416	1.7000000476837158	155	155	39	38
ABalapp	51	-20.956266381864282	-1.7229161390169798	-0.4611902536233838	1.784999966621399	156	156	-1	-1
ABarpap	51	-13.313293940282463	5.6775890754915155	-3.460710583310393	1.8700000047683716	160	160	-1	-1
ABprppa	51	4.964281147015939	6.384924431303375	-8.780690180988913	1.8700000047683716	162	162	-1	-1
ABprpaa	51	-1.6699032811179626	1.208488619059625	-12.516146683348303	1.8274999856948853	164	164	-1	-1
Cap	51	16.380184511192383	5.176915225770308	3.646840512179076	2.125	165	165	-1	-1
ABprppp	51	8.20375614499941	-2.5986850881789065	-9.907405540271132	1.5724999904632568	173	173	-1	-1
ABplaaa	51	-14.376574169353239	6.197421257802601	4.729699073114386	1.9975000619888306	180	180	-1	-1
ABpraap	51	-4.3595303337356714	7.694224982597168	-3.5109465002261535	1.8274999856948853	181	181	-1	-1
ABalapa	51	-18.108645201298877	2.4323276541153778	5.57015519328114	1.8700000047683716	183	183	-1	-1
ABalpaa	51	-16.178815770237385	-2.931993115095721	2.658481077460189	1.9550000429153442	184	184	-1	-1
ABarapp	51	-4.862705376449042	3.8975545325282805	-9.758214580656096	1.9975000619888306	196	196	-1	-1
ABarppp	51	1.3762647366032623	10.32340000737717	0.6950247768772213	1.9550000429153442	197	197	-1	-1
Epr	51	12.774713664763024	1.379095568372254	-1.353116604727664	2.125	199	199	-1	-1
ABarpaa	52	-8.643273689874292	8.471475393491884	2.6973926771353374	1.9975000619888306	2	2	-1	-1
MSpap	52	-5.352806819551223	-8.496027701550506	-3.806196146689138	1.1050000190734863	5	25	-1	-1
ABalppa	52	-8.665506212833721	-1.3412286246441791	8.84706325361909	1.9550000429153442	6	6	-1	-1
MSap	52	5.747088655103184	-8.078419512055145	0.9633349347294762	1.4450000524520874	10	10	179	190
ABalppp	52	-8.359527332023195	-7.873347648187074	4.132445240716043	1.912500023841858	16	16	-1	-1
ABaraaa	52	-15.254426758842994	-5.678655226789737	-6.086894994445142	2.0399999618530273	17	17	-1	-1
ABprapp	52	8.866640703941345	8.072907525456312	-5.90124521229873	1.8700000047683716	26	26	-1	-1
Eal	52	5.148525447165115	-0.6847061603923128	-3.3625697543848685	2.125	31	31	-1	-1
MSppp	52	-2.7948814895880822	-2.4032202747270786	-5.7667997466284024	1.2324999570846558	38	3	-1	-1
MSppa	52	-2.9040693156077872	-0.7996991089294543	-6.765560458489035	1.2324999570846558	39	3	-1	-1
ABplapa	52	-6.407875532422233	3.78411824332776	4.9638720209003475	1.9550000429153442	43	43	-1	-1
ABprapa	52	5.9465958032901955	10.578265712936492	2.223502085148714	1.9550000429153442	44	44	-1	-1
Dp	52	21.55316350565721	0.8354744002578578	-0.8663712467062351	1.6575000286102295	52	52	-1	-1
ABplppa	52	7.654732843604842	-4.791779577952771	9.332862521438793	1.8274999856948853	60	60	-1	-1
Cpp	52	16.737830680254763	5.358658974459708	-3.143320308809626	2.125	63	63	-1	-1
ABplpaa	52	-3.369728540009486	-2.024717717795501	8.496054591434959	1.9975000619888306	66	66	-1	-1
ABpraaa	52	2.6985660487132352	10.566731125522772	-4.620230116502224	1.912500023841858	70	70	-1	-1
ABplpap	52	2.863152234671923	-3.3566799919092802	8.911234776554135	2.0399999618530273	72	72	-1	-1
ABarapa	52	-9.966733503909973	2.945009242250276	-6.160634824861329	1.9550000429153442	74	74	-1	-1
ABalpap	52	-13.620231449688205	-8.976132855421012	-1.6824458043674726	1.8700000047683716	80	80	-1	-1
ABalaa	52	-18.296484248958965	2.0992713859391134	-3.6477467326546247	1.8700000047683716	81	81	58	116
Epl	52	10.950491898529023	-2.7038994225075283	2.910481365903905	2.2100000381469727	84	84	-1	-1
Ear	52	4.400172741163645	3.018999521752291	2.8939654321612016	2.2950000762939453	95	95	-1	-1
ABarppa	52	-2.513992596617343	6.569583158542648	4.454277742405402	1.9550000429153442	96	96	-1	-1
ABplppp	52	11.799568713312398	0.1340711408398616	7.272624383176936	1.912500023841858	98	98	-1	-1
MSaaa	52	-0.7306686189927097	-8.176750882784109	-0.8720989573522391	1.1475000381469727	102	12	-1	-1
Caa	52	16.81404733874593	-2.313138742991321	6.593309704448006	2.1675000190734863	106	106	-1	-1
MSpaa	52	-7.0947157026076955	-7.683671385503139	-4.807235984908177	0.9775000214576721	111	42	-1	-1
Cpa	52	11.38550552800505	0.3396306516636649	-9.162038683255139	2.0824999809265137	117	117	-1	-1
ABprpap	52	2.8808349029687386	-2.345515863387134	-11.301873334020064	1.5724999904632568	128	128	-1	-1
MSaap	52	-1.5734364318765088	-7.302562752885068	4.010376103826073	1.3174999952316284	134	12	-1	-1
ABaraap	52	-9.581395448037448	-2.812638117666885	-8.760915876393021	1.6575000286102295	139	139	-1	-1
ABplapp	52	-0.6179967184444288	3.389651001472824	8.751169849252461	2.0399999618530273	140	140	-1	-1
Da	52	19.44711064318348	-6.571461463405951	-4.0785500607236	1.4450000524520874	144	144	-1	-1
P4	52	18.12801187535511	-7.621777462808987	1.3701782530344944	2.0399999618530273	150	150	-1	-1
ABplaap	52	-11.598170799720002	1.2286355009921142	7.338586491025739	1.9550000429153442	152	152	-1	-1
ABalapp	52	-20.807359059359104	-1.6373001713472481	-0.5425629526340039	1.784999966621399	156	156	-1	-1
ABarpap	52	-13.638974694239574	6.679250776561963	-3.0915820308001445	1.9975000619888306	160	160	-1	-1
ABprppa	52	4.391352879649402	6.881650998485421	-7.885862864792378	1.8274999856948853	162	162	-1	-1
ABprpaa	52	-2.0085830206567916	1.112700107384466	-12.437593530688329	1.912500023841858	164	164	-1	-1
Cap	52	15.751838093688683	6.136474878943607	4.039333902558673	2.2100000381469727	165	165	-1	-1
ABprppp	52	7.659102458563606	-2.995111475347663	-10.25572075419072	1.5724999904632568	173	173	-1	-1
ABplaaa	52	-14.715253908892068	6.101632746127443	4.8082522257743605	2.0399999618530273	180	180	-1	-1
ABpraap	52	-4.5168996910426715	8.264983101568081	-2.6656684061189577	1.912500023841858	181	181	-1	-1
ABalapa	52	-18.497892072438642	2.6702423409891556	5.285754980276069	1.8700000047683716	183	183	-1	-1
ABalpaa	52	-15.781106864295799	-3.826281888610143	2.1789758953686844	1.9550000429153442	184	184	-1	-1
ABarapp	52	-5.233788175714522	3.2208353578767803	-10.52775906845396	1.9550000429153442	196	196	-1	-1
ABarppp	52	1.0885606006493496	10.173648979212182	0.09977191957513032	1.9550000429153442	197	197	-1	-1
Epr	52	12.887606911275967	1.4110250722639743	-1.3793009889476555	2.2100000381469727	199	199	-1	-1
ABarpaa	53	-8.39282363218326	8.16942564612285	2.305167333827697	1.9975000619888306	2	2	-1	-1
MSpap	53	-4.307661489717338	-8.983441491178926	-3.2055722437577145	1.274999976158142	5	5	-1	-1
ABalppa	53	-8.660655194297489	-1.470358512086496	8.986443813770983	1.9975000619888306	6	6	-1	-1
ABalppp	53	-7.871940269979183	-7.691943168842183	3.9725193890454484	1.9550000429153442	16	16	-1	-1
ABaraaa	53	-14.799651228509617	-6.357922092480292	-6.058159110946463	1.912500023841858	17	17	-1	-1
ABprapp	53	9.1790084045604	7.856749798468827	-5.645848929864295	1.912500023841858	26	26	-1	-1
Eal	53	4.8867248781469925	-0.802251631953764	-3.255012671154257	2.0824999809265137	31	31	-1	-1
MSppp	53	-1.9339350185113013	-4.633150000572702	-6.981474440317803	1.190000057220459	38	38	-1	-1
MSppa	53	-2.2432254341497835	0.9843667697612601	-6.43161534924295	1.5299999713897705	39	39	-1	-1
ABplapa	53	-6.530470816007641	4.0104485143206725	4.711295284816556	1.9975000619888306	43	43	-1	-1
ABprapa	53	6.023474973810902	10.556508753050199	2.25250601571935	1.9550000429153442	44	44	-1	-1
Dp	53	22.395631837103377	1.4031327227660784	-0.6808014308078869	1.7425000667572021	52	52	-1	-1
ABalaap	53	-17.55813306146759	0.0956719310864027	-5.114998162427819	1.9550000429153442	58	9	-1	-1
ABplppa	53	7.254135461137987	-4.97346011000948	8.763794048356694	1.8700000047683716	60	60	-1	-1
Cpp	53	17.08817499887702	3.9910885182367863	-3.85230543618753	2.1675000190734863	63	63	-1	-1
ABplpaa	53	-3.3207154784355275	-0.8735810412718843	8.731441676494605	2.0399999618530273	66	66	-1	-1
ABpraaa	53	3.410291129528504	10.134139618835983	-4.83843187638605	1.912500023841858	70	70	-1	-1
ABplpap	53	2.624461160291968	-2.3552943435506526	8.551369004311686	2.0399999618530273	72	72	-1	-1
ABarapa	53	-10.084477768959148	3.0422096258008726	-6.27383100079323	1.9975000619888306	74	74	-1	-1
ABalpap	53	-12.756396502086151	-10.130093275695504	-1.84854684288327	1.912500023841858	80	80	-1	-1
Epl	53	11.416617940189493	-2.9635710692675983	3.223885509479612	2.2100000381469727	84	84	-1	-1
Ear	53	3.974911794031643	3.203227744848057	2.664753533946758	2.2950000762939453	95	95	-1	-1
ABarppa	53	-2.544747182089365	6.666507489381426	3.6120872417208076	1.9975000619888306	96	96	-1	-1
ABplppp	53	11.670065464952147	-0.468064376599135	7.911519322795122	1.8700000047683716	98	98	-1	-1
MSaaa	53	0.12511276579150693	-8.39459653435885	-1.3110539763985747	1.4450000524520874	102	102	-1	-1
Caa	53	16.52314065851041	-1.6559048898988746	5.864583426767267	2.1675000190734863	106	106	-1	-1
MSpaa	53	-8.055242366859368	-6.271175137632196	-4.190901741943467	1.190000057220459	111	111	-1	-1
ABalaaa	53	-19.15257970149951	4.200071224342421	-2.2936914788133325	1.8274999856948853	116	81	-1	-1
Cpa	53	11.171069546306255	0.6953668628107117	-8.825001654738127	2.125	117	117	-1	-1
ABprpap	53	2.8464693012311297	-1.7213473333500282	-11.240777879456193	1.6575000286102295	128	128	-1	-1
MSaap	53	-1.6033594870618681	-7.087264792349384	5.247611494168952	1.5724999904632568	134	134	-1	-1
ABaraap	53	-9.231365197171524	-2.297254387061239	-8.554800768975968	1.784999966621399	139	139	-1	-1
ABplapp	53	-0.8320242281592403	4.0251278946789775	8.051447502142357	2.0399999618530273	140	140	-1	-1
Da	53	18.251409516589785	-6.847518635262382	-4.603708404417648	1.6150000095367432	144	144	-1	-1
P4	53	17.831845704599377	-7.115154404333332	1.5388307908289791	2.0824999809265137	150	150	-1	-1
ABplaap	53	-11.639035894248472	1.3040789246564186	7.254394245664474	1.9975000619888306	152	152	-1	-1
ABalapp	53	-20.512432890874017	-2.5420375415789156	-1.7538820058288473	1.784999966621399	156	156	-1	-1
ABarpap	53	-13.982505452314635	6.712592152329119	-3.15240943829206	1.9550000429153442	160	160	-1	-1
ABprppa	53	4.718682107861139	6.557844291230093	-8.249084277529382	1.8274999856948853	162	162	-1	-1
ABprpaa	53	-1.3377230343699926	0.7555520243619815	-12.739987535933416	1.784999966621399	164	164	-1	-1
Cap	53	15.244846957499743	6.471589949367981	3.6417375136217025	2.252500057220459	165	165	-1	-1
ABprppp	53	7.269447115439859	-3.036937470532993	-9.503361591568677	1.6575000286102295	173	173	-1	-1
MSapa	53	4.695035360494457	-8.419471510858635	1.2541827075000307	1.190000057220459	179	10	-1	-1
ABplaaa	53	-14.43528926799966	5.304544356163617	4.215550867750956	2.0399999618530273	180	180	-1	-1
ABpraap	53	-4.670658032084085	8.308497021340667	-2.7236762672602297	1.9550000429153442	181	181	-1	-1
ABalapa	53	-19.130775440722246	1.8759776947762044	4.623767575708816	1.912500023841858	183	183	-1	-1
ABalpaa	53	-16.11978660383463	-3.9220704002853024	2.257529048028661	1.912500023841858	184	184	-1	-1
MSapp	53	6.347160491676155	-8.144826210877643	1.8139840744660036	1.1475000381469727	190	10	-1	-1
ABarapp	53	-5.362882952090791	2.89844052249689	-10.925623504462889	2.0399999618530273	196	196	-1	-1
ABarppp	53	1.657877851750298	10.204166611228464	0.10823055862706266	1.9550000429153442	197	197	-1	-1
Epr	53	13.159109517366554	1.2703107689407926	-1.208096951874484	2.125	199	199	-1	-1
ABarpaa	54	-8.905074258892416	8.353929921930433	2.8049497603659495	1.9975000619888306	2	2	-1	-1
MSpap	54	-4.991520461585858	-9.723743620902047	-3.1937536383628995	1.5724999904632568	5	5	-1	-1
ABalppa	54	-9.180645316068148	-2.2326936544077265	8.298272024983739	1.9975000619888306	6	6	-1	-1
ABalppp	54	-7.597549187363322	-6.756688166594232	5.1922970812922244	1.9975000619888306	16	16	-1	-1
ABaraaa	54	-15.224912175641618	-6.173693869384527	-6.287371009160907	2.0399999618530273	17	17	-1	-1
ABprapp	54	8.717733381436163	7.98729155778658	-5.819872513288111	1.912500023841858	26	26	-1	-1
Eal	54	4.876205897106562	-1.1034732211873441	-1.460255040203811	2.0399999618530273	31	31	-1	-1
MSppp	54	-1.8983294145030476	-4.859204218853797	-5.9999033794813155	1.274999976158142	38	38	-1	-1
MSppa	54	-1.8247780475649742	2.134367627121258	-5.432590916158686	1.6150000095367432	39	39	-1	-1
ABplapa	54	-6.1424639471385225	3.3744195156908816	3.9530289824212677	1.9975000619888306	43	43	-1	-1
ABprapa	54	6.206747898053691	10.017956190682824	2.110037862144858	1.9550000429153442	44	44	-1	-1
Dp	54	22.30543961324462	2.210393656735332	-0.08528052643383827	1.7425000667572021	52	52	-1	-1
ABalaap	54	-17.817971088474756	-1.2269727334884966	-5.916634174218919	1.8274999856948853	58	58	-1	-1
ABplppa	54	7.17725629061728	-4.951703150123187	8.734790117786057	1.8700000047683716	60	60	-1	-1
Cpp	54	16.581183862688082	4.32620358866116	-4.249901825124502	2.252500057220459	63	63	-1	-1
ABplpaa	54	-3.7002603125028273	-0.8939261292827396	8.725802583793316	1.9975000619888306	66	66	-1	-1
ABpraaa	54	3.3269124662169367	9.607171472349473	-5.012723506881822	1.912500023841858	70	70	-1	-1
ABplpap	54	2.984193448230355	-2.098170387829639	9.036245232032524	2.0399999618530273	72	72	-1	-1
ABarapa	54	-10.115640826415152	2.859393274580545	-6.079262125850709	2.0399999618530273	74	74	-1	-1
ABalpap	54	-12.959481972457851	-9.354761845617972	-1.2268415542892295	1.912500023841858	80	80	-1	-1
Epl	54	10.914477822536785	-2.7575858862855402	2.965669680694533	2.1675000190734863	84	84	-1	-1
Ear	54	3.968412301240783	2.6545026384752544	2.519465834021621	2.252500057220459	95	95	-1	-1
ABarppa	54	-2.2060674425505353	6.762296001056585	3.533534089060832	1.9975000619888306	96	96	-1	-1
ABplppp	54	11.927015015434039	-0.22138901759536722	7.6645816794126205	1.912500023841858	98	98	-1	-1
MSaaa	54	-0.04484710511323059	-8.641547946074436	-1.793110657768766	1.3600000143051147	102	102	-1	-1
Caa	54	16.945199061360807	-1.033148231737206	5.960321904603065	2.1675000190734863	106	106	-1	-1
MSpaa	54	-8.935278844324746	-5.407680048845873	-4.448849523656591	1.4875000715255737	111	111	-1	-1
ABalaaa	54	-18.98261983059477	4.4470226360580085	-1.8116347974431402	1.912500023841858	116	116	-1	-1
Cpa	54	11.051676807002451	0.11471225254618922	-8.94410497044327	2.125	117	117	-1	-1
ABprpap	54	2.4309103911715937	-1.795378885138895	-11.191228657366853	1.6575000286102295	128	128	-1	-1
MSaap	54	-1.6494840721105524	-7.162432163301869	6.0607980642829125	1.6575000286102295	134	134	-1	-1
ABaraap	54	-9.378624045422077	-1.7050153609158514	-8.467520930192105	1.8700000047683716	139	139	-1	-1
ABplapp	54	-0.37074920503500236	3.8945861353612234	8.225471085566173	2.0824999809265137	140	140	-1	-1
Da	54	18.11426117739568	-6.233798701942521	-5.274426820957115	1.6150000095367432	144	144	-1	-1
P4	54	18.38857244210259	-7.902346303003548	0.2199546544035229	2.125	150	150	-1	-1
ABplaap	54	-11.63418487571224	1.1749490372141027	7.393774805816366	1.9975000619888306	152	152	-1	-1
ABalapp	54	-20.30645894397704	-2.2413996660853184	-1.3270136392492833	1.8274999856948853	156	156	-1	-1
ABarpap	54	-14.044831567226645	6.346959449888463	-2.7632716884070208	1.9975000619888306	160	160	-1	-1
ABprppa	54	4.790710259845613	6.665217218786117	-8.359460907110638	1.8700000047683716	162	162	-1	-1
ABprpaa	54	-1.8467711167975422	0.13307141891213004	-12.106731689016518	1.8274999856948853	164	164	-1	-1
Cap	54	14.64921766747902	6.1291260786890565	3.967228309664182	2.252500057220459	165	165	-1	-1
ABprppp	54	6.273220442952281	-3.561081873268627	-9.746939268608298	1.6575000286102295	173	173	-1	-1
MSapa	54	3.850918554793664	-9.664984827181973	1.0627057518284388	1.3174999952316284	179	179	-1	-1
ABplaaa	54	-14.512168438520368	5.326301316049909	4.186546937180321	2.0824999809265137	180	180	-1	-1
ABpraap	54	-4.372843387073725	8.47972895668013	-2.88642166528147	1.9975000619888306	181	181	-1	-1
ABalapa	54	-18.9264499680799	1.498760576454683	5.044728802515135	1.912500023841858	183	183	-1	-1
ABalpaa	54	-15.689674638166396	-4.235428510823385	2.6261215063949956	1.912500023841858	184	184	-1	-1
MSapp	54	8.57015694398578	-9.324503153952922	2.50981036108931	1.190000057220459	190	190	-1	-1
ABarapp	54	-5.346681422227465	3.18890585398506	-10.501574684233969	2.0824999809265137	196	196	-1	-1
ABarppp	54	2.0734367618098344	10.27819816301733	0.058681336537723006	1.9975000619888306	197	197	-1	-1
Epr	54	13.376433975590622	1.9905438633648773	-0.49656032521789134	2.0824999809265137	199	199	-1	-1
ABarpaa	55	-8.818493051299244	8.073913187159508	3.1127148112403686	1.9975000619888306	2	2	-1	-1
MSpap	55	-4.018403283736449	-10.318530338086491	-2.4827531058502204	1.7425000667572021	5	5	-1	-1
ABalppa	55	-9.641920339192387	-2.102151895089972	8.124248441559923	1.9975000619888306	6	6	-1	-1
ABalppp	55	-8.336826309369009	-7.0341572103261	4.7017817608701	1.9975000619888306	16	16	-1	-1
ABaraaa	55	-15.789378408206334	-6.333341388843126	-6.156449088060948	2.125	17	17	-1	-1
ABprapp	55	8.99284700379234	7.31933305526507	-6.551954431463406	1.912500023841858	26	26	-1	-1
Eal	55	4.958344558147483	-0.9746193864568464	-2.328629925108398	2.0399999618530273	31	31	-1	-1
MSppp	55	-2.260118648680045	-6.0739238504490345	-5.453927371348282	1.402500033378601	38	38	-1	-1
MSppa	55	-2.3648947832208775	3.4917655393387514	-4.726425335131425	1.784999966621399	39	39	-1	-1
ABplapa	55	-6.209641080586764	3.1379167006925415	4.202786172154415	1.9975000619888306	43	43	-1	-1
ABprapa	55	6.581441713584758	10.167431166135994	1.9762963946942538	2.0399999618530273	44	44	-1	-1
Dp	55	22.339805214982224	1.586225126698224	-0.14637598099771115	1.784999966621399	52	52	-1	-1
ABalaap	55	-17.567521030783723	-1.5290224808575315	-6.3088595175265585	1.8274999856948853	58	58	-1	-1
ABplppa	55	6.576775982060325	-5.165037133359798	8.920900353676645	1.912500023841858	60	60	-1	-1
Cpp	55	17.253283851245524	4.367169817394689	-3.5096293149692293	2.2100000381469727	63	63	-1	-1
ABplpaa	55	-4.110968204026132	-1.0970875685139223	8.914732366034547	1.9975000619888306	66	66	-1	-1
ABpraaa	55	3.398940618201411	9.714544399905497	-5.123100136463077	1.9550000429153442	70	70	-1	-1
ABplpap	55	2.6766767661475304	-2.0111425482844707	8.92022950974998	2.0399999618530273	72	72	-1	-1
ABarapa	55	-10.145155409616528	3.3544319171753356	-5.878786111134945	2.0399999618530273	74	74	-1	-1
ABalpap	55	-12.519259497733172	-9.646639048981578	-1.616247351246225	1.912500023841858	80	80	-1	-1
Epl	55	11.16131686396223	-2.5323914344562466	3.4767302926353603	2.252500057220459	84	84	-1	-1
Ear	55	4.3431061167718505	2.803977613928425	2.3857243665710177	2.252500057220459	95	95	-1	-1
ABarppa	55	-2.3027591592001535	7.020831828653036	3.9837672935097435	2.0824999809265137	96	96	-1	-1
ABplppp	55	11.722281070807709	-0.12391258133295269	8.280379828233414	1.9550000429153442	98	98	-1	-1
MSaaa	55	0.40187486240231035	-8.38470004306524	-2.037228754800626	1.7000000476837158	102	102	-1	-1
Caa	55	16.819306829266147	-2.1625279483745308	5.695930888972784	2.1675000190734863	106	106	-1	-1
MSpaa	55	-9.41275539731231	-5.567603621016291	-5.046921927309326	1.5299999713897705	111	111	-1	-1
ABalaaa	55	-19.034835436450336	4.102870840791825	-2.1804953028814325	1.912500023841858	116	116	-1	-1
Cpa	55	10.6542819688172	-0.8739531607679556	-9.379700023146723	1.9975000619888306	117	117	-1	-1
ABprpap	55	2.277152050130181	-1.7518649653663108	-11.249236518508123	1.7425000667572021	128	128	-1	-1
MSaap	55	-2.1059080766985585	-7.161020291426432	6.026155041010988	1.784999966621399	134	134	-1	-1
ABaraap	55	-9.30174487490137	-1.726772320802144	-8.438516999621468	1.9550000429153442	139	139	-1	-1
ABplapp	55	-0.5965356980608889	3.830727127577784	8.277839854006158	2.0824999809265137	140	140	-1	-1
Da	55	17.05250584571449	-6.316590925861377	-5.2623401684903435	1.6575000286102295	144	144	-1	-1
P4	55	18.1595834047951	-7.159220429529553	0.13885000246485912	2.0399999618530273	150	150	-1	-1
ABplaap	55	-11.825197295016535	0.766662181452662	6.348288744065362	1.9550000429153442	152	152	-1	-1
ABalapp	55	-20.34247301996928	-2.2950861298633307	-1.2718253244586557	1.8700000047683716	156	156	-1	-1
ABarpap	55	-13.891073226185233	6.303445530115878	-2.7052638272657488	1.9550000429153442	160	160	-1	-1
ABprppa	55	4.691130066670722	5.847783740811436	-8.95780135783533	1.8700000047683716	162	162	-1	-1
ABprpaa	55	-2.588010780814188	1.0607015681937098	-11.68805391441693	1.9550000429153442	164	164	-1	-1
Cap	55	15.146506766595497	6.052270783149313	4.08606357829737	2.252500057220459	165	165	-1	-1
ABprppp	55	6.191490253895342	-3.4101950259400184	-9.915323759330827	1.6575000286102295	173	173	-1	-1
MSapa	55	3.706862250824716	-9.87973068229402	1.28345901099095	1.5724999904632568	179	179	-1	-1
ABplaaa	55	-14.91637683725281	5.671864983191529	4.520764419346688	2.125	180	180	-1	-1
ABpraap	55	-4.44972255759443	8.501485916566423	-2.915425595852105	1.9550000429153442	181	181	-1	-1
ABalapa	55	-19.12107340364978	1.6177179198915708	4.902528696012599	1.9550000429153442	183	183	-1	-1
ABalpaa	55	-15.727337188413262	-4.966969968416516	2.675402681412379	1.9550000429153442	184	184	-1	-1
MSapp	55	9.40973679890667	-9.832814137015832	1.6468065218140548	1.6150000095367432	190	190	-1	-1
ABarapp	55	-5.201385115987872	3.8017660208531208	-9.679661427996122	2.1675000190734863	196	196	-1	-1
ABarppp	55	1.6218637757580612	10.150480147450452	0.16341887341769024	1.9975000619888306	197	197	-1	-1
Epr	55	13.234026145876303	2.453653002067948	-0.26989992628213477	2.1675000190734863	199	199	-1	-1
ABarpaa	56	-8.782478975307008	8.12759965093752	3.057526496449741	2.0399999618530273	2	2	-1	-1
MSpap	56	-3.233001576682078	-9.965893923402136	-2.8054243555420553	1.6150000095367432	5	5	-1	-1
ABalppa	56	-9.375268751638032	-2.113736310970838	8.156071918481203	2.0824999809265137	6	6	-1	-1
ABalppp	56	-8.200509500461566	-7.766250773342868	3.293074286382093	1.9550000429153442	16	16	-1	-1
ABaraaa	56	-15.210359120032921	-6.561083531711476	-5.869229328705232	2.125	17	17	-1	-1
ABprapp	56	8.767060510766452	7.255474047481631	-6.4995856630234226	1.9550000429153442	26	26	-1	-1
Eal	56	4.882705389897422	-0.5547481148145417	-1.3149673402786746	2.2100000381469727	31	31	-1	-1
MSppp	56	-1.7413685291800305	-5.709703019883817	-5.808422097961397	1.5299999713897705	38	38	-1	-1
MSppa	56	-2.0752281052560053	2.436417374490293	-5.040365572851045	1.7425000667572021	39	39	-1	-1
ABplapa	56	-6.322534327099707	3.1059871968008217	4.228970556374407	1.9975000619888306	43	43	-1	-1
ABprapa	56	6.663171902641698	10.016544318807387	2.144680885416782	1.9975000619888306	44	44	-1	-1
Dp	56	21.7098103232239	1.8679297860564044	0.24021026960864017	1.8274999856948853	52	52	-1	-1
ABalaap	56	-17.23245230751048	-0.9059897699840436	-5.484126714938067	1.8274999856948853	58	58	-1	-1
ABplppa	56	6.719183811774647	-5.628146272062868	8.694239954740889	1.9550000429153442	60	60	-1	-1
Cpp	56	17.130688567660115	4.593500088387602	-3.762206051053021	2.1675000190734863	63	63	-1	-1
ABplpaa	56	-3.8508161092626354	-1.657397090767589	8.801268143030692	2.0399999618530273	66	66	-1	-1
ABpraaa	56	3.96825786930236	9.745062031921778	-5.114641497411145	1.9550000429153442	70	70	-1	-1
ABplpap	56	2.712690842139767	-1.9574560845064584	8.865041194959352	2.0824999809265137	72	72	-1	-1
ABarapa	56	-9.826288216206612	3.6869992965606535	-5.478102128775373	2.0399999618530273	74	74	-1	-1
ABalpap	56	-12.738546497968198	-9.161772950392216	-1.4185908828811056	1.9550000429153442	80	80	-1	-1
Epl	56	11.156465845425998	-2.4032615470139302	3.3373497324834687	2.1675000190734863	84	84	-1	-1
Ear	56	4.539378026596361	3.3628752643066555	2.5338316128467984	2.252500057220459	95	95	-1	-1
ABarppa	56	-2.5152325988879887	6.1714688467866345	3.4116112270050434	2.0399999618530273	96	96	-1	-1
ABplppp	56	11.526009160983198	-0.6828102317111826	8.132272581957634	1.9550000429153442	98	98	-1	-1
MSaaa	56	1.1561135120006765	-8.214879979601216	-2.1653311295499416	1.6575000286102295	102	102	-1	-1
Caa	56	16.526343202792017	-2.46288977115631	5.998056847145915	2.125	106	106	-1	-1
MSpaa	56	-9.524000169570623	-4.921678131092891	-5.01483040331609	1.6150000095367432	111	111	-1	-1
ABalaaa	56	-18.853525054218508	4.769417471437897	-1.4137703614342123	1.9550000429153442	116	116	-1	-1
Cpa	56	10.84890540438708	-0.9929105042048434	-9.237499916644186	2.0399999618530273	117	117	-1	-1
ABprpap	56	2.025053518184522	-2.1276702118123945	-10.86291831497373	1.6575000286102295	128	128	-1	-1
MSaap	56	-2.5691456418337553	-5.82537933909523	6.761324552608885	1.8274999856948853	134	134	-1	-1
ABaraap	56	-8.822619847659178	-0.8889937548166089	-7.834537456195488	1.9975000619888306	139	139	-1	-1
ABplapp	56	-0.5508195849961872	3.6261538164711635	8.501412659519314	2.125	140	140	-1	-1
Da	56	17.124533997698965	-6.209217998305354	-5.372716798071599	1.7000000476837158	144	144	-1	-1
P4	56	17.98477251535413	-7.277041953802822	-0.4825872390572239	1.9975000619888306	150	150	-1	-1
ABplaap	56	-11.784332200488064	0.6912187577883571	6.432480989426626	1.9975000619888306	152	152	-1	-1
ABalapp	56	-19.890900033917507	-2.1673681142964525	-1.376562861338623	1.912500023841858	156	156	-1	-1
ABarpap	56	-13.79149303301034	7.12087900809056	-2.1069233765410575	1.9550000429153442	160	160	-1	-1
ABprppa	56	4.695981085206954	5.71865385336912	-8.818420797683437	1.8700000047683716	162	162	-1	-1
ABprpaa	56	-3.0966503912577554	0.7179616448029646	-12.091557443127146	2.0824999809265137	164	164	-1	-1
Cap	56	14.899667725170051	5.82707633132002	3.575002966356541	2.252500057220459	165	165	-1	-1
ABprppp	56	6.616751201027343	-3.5944232490357844	-9.686111861116382	1.6575000286102295	173	173	-1	-1
MSapa	56	2.9251659642635848	-8.596916427289031	0.58118516460216	1.7425000667572021	179	179	-1	-1
ABplaaa	56	-14.692238818481552	5.057868997159849	4.46248851113346	2.125	180	180	-1	-1
ABpraap	56	-4.336829311081487	8.533415420458141	-2.9416099800720974	1.9550000429153442	181	181	-1	-1
ABalapa	56	-19.193101555634257	1.510344992335547	5.012905325593855	1.9975000619888306	183	183	-1	-1
ABalpaa	56	-15.491848658314911	-5.161370735517709	2.901795033276178	1.9550000429153442	184	184	-1	-1
MSapp	56	10.52081925991815	-10.481839423401926	0.9550067196119709	1.7000000476837158	190	190	-1	-1
ABarapp	56	-4.923383017106424	4.209776823902743	-9.363169690997813	2.1675000190734863	196	196	-1	-1
ABarppp	56	2.0195726816996444	9.25619137393603	-0.31608630867381393	2.0399999618530273	197	197	-1	-1
Epr	56	12.844779274736538	2.6915676889417264	-0.5543001392872068	2.1675000190734863	199	199	-1	-1
ABarpaa	57	-8.17229662967759	8.082673859289498	3.150177380862937	2.0399999618530273	2	2	-1	-1
MSpap	57	-3.5651818234300476	-9.512957328704493	-2.5815835029569434	1.6150000095367432	5	5	-1	-1
ABalppa	57	-9.000574936106965	-1.9642613355176666	8.022330451030598	2.0824999809265137	6	6	-1	-1
ABalppp	57	-8.410094463624128	-7.539644449638137	3.7694918750509974	1.9975000619888306	16	16	-1	-1
ABaraaa	57	-15.367320005355937	-5.7105847306814566	-6.060710610225151	2.1675000190734863	17	17	-1	-1
ABprapp	57	9.223484515354459	7.254062175606193	-6.464942639751498	1.9550000429153442	26	26	-1	-1
Eal	57	5.038112205193463	0.0795929592279927	-1.2510523393641577	2.1675000190734863	31	31	-1	-1
MSppp	57	-1.7870846422447317	-5.505129708777196	-6.031994903474553	1.6150000095367432	38	38	-1	-1
MSppa	57	-2.5384656703912025	3.7720583268214947	-4.305196061253149	1.784999966621399	39	39	-1	-1
ABplapa	57	-5.748366057462526	3.007374941374788	4.376809755578231	1.9975000619888306	43	43	-1	-1
ABprapa	57	6.725498017553707	10.382177021248044	1.7555431355317426	1.9975000619888306	44	44	-1	-1
Dp	57	20.57602683955823	1.6777646345815251	0.3626735516566684	1.784999966621399	52	52	-1	-1
ABalaap	57	-17.592184595448867	-1.163113725705057	-5.969002942658903	1.912500023841858	58	58	-1	-1
ABplppa	57	6.65726616884662	-5.714038292444418	8.046618328998813	1.912500023841858	60	60	-1	-1
Cpp	57	17.212418756717053	4.442613241058993	-3.5938215603304937	2.252500057220459	63	63	-1	-1
ABplpaa	57	-3.8609266183190822	-1.678877997942064	9.559266398354023	2.0824999809265137	66	66	-1	-1
ABpraaa	57	3.367777560745406	9.531728048685169	-4.928531261520558	1.9975000619888306	70	70	-1	-1
ABplpap	57	2.897612240637184	-1.8181536530587143	8.728480181158105	2.0399999618530273	72	72	-1	-1
ABarapa	57	-10.135453372544065	3.096172142290704	-5.6000249908311615	2.0399999618530273	74	74	-1	-1
ABalpap	57	-12.237646382586137	-9.765872445130285	-2.2030415694963854	1.912500023841858	80	80	-1	-1
Epl	57	11.611241375759375	-3.082528412704487	3.366085615982148	2.1675000190734863	84	84	-1	-1
Ear	57	5.005912540240813	3.382944299605692	1.810476380795391	2.3375000953674316	95	95	-1	-1
ABarppa	57	-1.9297138179237145	6.4924518102910875	3.844118686285895	2.0824999809265137	96	96	-1	-1
ABplppp	57	11.054623628802513	-0.5737493795679032	8.716247253857151	1.9975000619888306	98	98	-1	-1
MSaaa	57	1.452279682756409	-8.721503038076872	-2.3339836673444267	1.7425000667572021	102	102	-1	-1
Caa	57	16.383935373077694	-1.9997806324532394	6.2247172460816715	2.2100000381469727	106	106	-1	-1
MSpaa	57	-9.74978666259651	-4.98553713887633	-4.962461634876106	1.7000000476837158	111	111	-1	-1
ABalaaa	57	-18.51969633321591	4.994335870555373	-1.63170407424608	1.9550000429153442	116	116	-1	-1
Cpa	57	10.356467323806838	-1.045185096107418	-9.216954625125483	2.0399999618530273	117	117	-1	-1
ABprpap	57	1.9024582345991141	-1.901339940819481	-11.11549505105752	1.7425000667572021	128	128	-1	-1
MSaap	57	-2.996055063220384	-6.319006109814583	6.5262055146211955	1.784999966621399	134	134	-1	-1
ABaraap	57	-9.110323983613094	-1.0387447829815986	-8.42979031349758	1.9975000619888306	139	139	-1	-1
ABplapp	57	-0.8174711725505432	3.6377382323520284	8.469589182598034	2.125	140	140	-1	-1
Da	57	16.92020852505662	-5.832000879983832	-5.793678024877918	1.6575000286102295	144	144	-1	-1
P4	57	18.29393767169158	-6.686214799532873	-0.3606643770014357	2.0824999809265137	150	150	-1	-1
ABplaap	57	-11.76163117783388	1.5304091956493306	7.0018175095806825	2.0399999618530273	152	152	-1	-1
ABalapp	57	-19.959317169636392	-2.8019852410508044	-2.1694721870058356	1.912500023841858	156	156	-1	-1
ABarpap	57	-13.552393486646404	6.399234041791038	-2.7838169799257253	1.912500023841858	160	160	-1	-1
ABprppa	57	4.7595472023896095	6.482400867565789	-8.164892032168119	1.912500023841858	162	162	-1	-1
ABprpaa	57	-3.167030068987602	1.2884437110620608	-11.975273673772644	2.0824999809265137	164	164	-1	-1
Cap	57	14.766961932528197	6.031925695138459	4.080424485596081	2.252500057220459	165	165	-1	-1
ABprppp	57	6.350099613472988	-3.582838833154919	-9.717935338037663	1.6575000286102295	173	173	-1	-1
MSapa	57	3.430508626197896	-9.609886491528524	0.9728744137658865	1.7425000667572021	179	179	-1	-1
ABplaaa	57	-14.81483410206696	5.284199268152761	4.209911775049668	2.0824999809265137	180	180	-1	-1
ABpraap	57	-4.0539761936638055	8.812296336065447	-2.485737682921897	2.0399999618530273	181	181	-1	-1
ABalapa	57	-18.635134815860397	1.1212674054213427	4.736695704568759	1.9975000619888306	183	183	-1	-1
ABalpaa	57	-15.675121582557699	-4.622818173150333	3.044263186850671	1.9975000619888306	184	184	-1	-1
MSapp	57	10.94608020705015	-10.666067646497691	1.1842186178264145	1.7425000667572021	190	190	-1	-1
ABarapp	57	-5.029776770828506	4.726572426383826	-9.191697606852685	2.125	196	196	-1	-1
ABarppp	57	2.4153190456302687	9.567001793435054	0.11360160425639432	1.9975000619888306	197	197	-1	-1
Epr	57	12.674410931847818	2.164875595167034	4.025549697160846E-4	2.2100000381469727	199	199	-1	-1
ABarpaa	58	-8.525529424825116	8.374275009941288	2.8105888530672374	2.0824999809265137	2	2	-1	-1
MSpap	58	-3.684574562733851	-10.093611938969016	-2.700686818662088	1.7425000667572021	5	5	-1	-1
ABalppa	58	-8.544150931518958	-1.9656732073931034	8.056973474302524	2.0824999809265137	6	6	-1	-1
ABalppp	58	-7.98803606077373	-6.9168877914764675	3.865230352886792	1.9975000619888306	16	16	-1	-1
ABaraaa	58	-15.18889809964938	-6.120007405606515	-6.342559323951535	2.0824999809265137	17	17	-1	-1
ABprapp	58	9.11183127111216	7.620246983470486	-5.396091740131147	1.9975000619888306	26	26	-1	-1
Eal	58	4.72894704885601	-0.511234195041957	-1.3729752014199466	1.8700000047683716	31	31	-1	-1
MSppp	58	-2.449482593729712	-5.804355712395356	-6.493506293326041	1.7000000476837158	38	38	-1	-1
MSppa	58	-2.4992490501173603	3.0187599093420716	-4.226910955665129	1.8274999856948853	39	39	-1	-1
ABplapa	58	-6.05103172100912	2.965272893477641	4.400174593447579	2.0824999809265137	43	43	-1	-1
ABprapa	58	6.730349036089939	10.253047133805726	1.8949236956836337	1.9975000619888306	44	44	-1	-1
Dp	58	20.168929964300517	0.9473589961520128	-0.35168262135056766	1.8274999856948853	52	52	-1	-1
ABalaap	58	-17.248653837373805	-1.1964551014722145	-5.908175535166986	1.9550000429153442	58	58	-1	-1
ABplppa	58	6.297533880908232	-5.971162248165432	7.561742101277977	1.9550000429153442	60	60	-1	-1
Cpp	58	17.031108374485225	3.7760666104129204	-4.360546501777714	2.2100000381469727	63	63	-1	-1
ABplpaa	58	-3.816450507525026	-2.281565620804697	8.740172688466819	2.0399999618530273	66	66	-1	-1
ABpraaa	58	3.120938519319963	9.306533596855875	-5.439591873461386	1.9975000619888306	70	70	-1	-1
ABplpap	58	2.4869043491138805	-2.021315092289897	8.917409963399335	2.0399999618530273	72	72	-1	-1
ABarapa	58	-10.387143432505741	3.000107577903726	-6.250466162923882	2.0824999809265137	74	74	-1	-1
ABalpap	58	-12.031672435689162	-9.465234569636689	-1.7761732029168211	1.9975000619888306	80	80	-1	-1
Epl	58	11.647977991491926	-4.632055453695935	1.3590376907694481	2.1675000190734863	84	84	-1	-1
Ear	58	5.6346674297284975	2.703125328491499	0.38122361478867917	2.0824999809265137	95	95	-1	-1
ABarppa	58	-1.8151720971561434	7.202236307997927	3.8238414418391478	2.125	96	96	-1	-1
ABplppp	58	10.151477656698965	-0.8291854107016605	8.925722327617086	1.9975000619888306	98	98	-1	-1
MSaaa	58	0.9404375280312374	-8.25725808021018	-2.8709606164332895	1.7425000667572021	102	102	-1	-1
Caa	58	15.973227481554392	-2.2029420716844217	6.413647028322902	2.2100000381469727	106	106	-1	-1
MSpaa	58	-9.396553867448983	-5.27713828952812	-4.622873107080407	1.7425000667572021	111	111	-1	-1
ABalaaa	58	-18.469129201614976	4.660632672006436	-1.2687507085810323	1.9550000429153442	116	116	-1	-1
Cpa	58	10.46936057031978	-1.0132555922156987	-9.243139009345475	2.0824999809265137	117	117	-1	-1
ABprpap	58	2.0202024996482897	-1.9985403243700768	-11.002298875125621	1.7425000667572021	128	128	-1	-1
MSaap	58	-2.9564299709625597	-6.7925638452349	5.567731244582101	1.8274999856948853	134	134	-1	-1
ABaraap	58	-8.558856736630098	-1.976547476268605	-8.85128763444781	1.912500023841858	139	139	-1	-1
ABplapp	58	-0.961527476519491	3.4229923772399804	8.690342441760546	2.1675000190734863	140	140	-1	-1
Da	58	17.129385016235197	-6.33834788574767	-5.2333362379197075	1.6575000286102295	144	144	-1	-1
P4	58	18.847053392929205	-6.94616249900476	-0.7762545581784233	2.125	150	150	-1	-1
ABplaap	58	-12.162637032284719	1.0689879815335157	7.469508412125697	2.0824999809265137	152	152	-1	-1
ABalapp	58	-19.94311563977307	-2.511519909562634	-1.745423366776915	1.912500023841858	156	156	-1	-1
ABarpap	58	-13.727612848071354	6.001671835458662	-2.3684948458206945	1.9550000429153442	160	160	-1	-1
ABprppa	58	4.772860255727661	5.696896893482828	-8.789416867112802	1.9550000429153442	162	162	-1	-1
ABprpaa	58	-2.7874852349203025	1.3087887990729152	-11.969634581071357	2.0824999809265137	164	164	-1	-1
Cap	58	15.151357785131728	5.9231408957069975	4.225444138449261	2.2100000381469727	165	165	-1	-1
ABprppp	58	6.1963412724315745	-3.5393249133823343	-9.775943199178935	1.6575000286102295	173	173	-1	-1
MSapa	58	3.6744591910980673	-10.460661345270363	0.4353613705331103	1.7425000667572021	179	179	-1	-1
ABplaaa	58	-15.009457537636841	5.403156611589651	4.067711668547132	2.125	180	180	-1	-1
ABpraap	58	-3.9572844770141873	8.553760508468997	-2.9359708873708095	1.9975000619888306	181	181	-1	-1
ABalapa	58	-18.808705703030725	1.401560192904086	5.157924978447035	1.9975000619888306	183	183	-1	-1
ABalpaa	58	-15.270913183825256	-4.968381840291952	2.710045704684303	2.0399999618530273	184	184	-1	-1
MSapp	58	11.140703642620034	-10.78502498993458	1.326418724328951	1.8274999856948853	190	190	-1	-1
ABarapp	58	-4.892219959650419	4.392593175123071	-9.557738565940333	2.0399999618530273	196	196	-1	-1
ABarppp	58	2.205734082467707	9.793608117139787	0.5900191929252978	1.9975000619888306	197	197	-1	-1
Epr	58	12.219949469270771	0.9611882740290234	-0.9434335633239197	2.252500057220459	199	199	-1	-1
ABarpaa	59	-9.003414449796662	7.934610755711764	3.2492758250416163	2.125	2	2	-1	-1
MSpap	59	-3.862996468440408	-9.684189264043956	-2.418838104935704	1.7425000667572021	5	5	-1	-1
ABalppa	59	-9.325941622307743	-2.845553821275787	7.47635876874589	2.125	6	6	-1	-1
ABalppp	59	-8.159644405933097	-7.841694197007172	3.3772665317433566	1.9975000619888306	16	16	-1	-1
ABaraaa	59	-15.633971592910294	-5.699000314800592	-6.09253408714643	2.252500057220459	17	17	-1	-1
ABprapp	59	8.896155287142722	7.57786888286152	-6.101721227014495	1.9975000619888306	26	26	-1	-1
Eal	59	4.228769473214261	-1.5103482050733468	-2.5403841252267383	2.125	31	31	-1	-1
MSppp	59	-2.140317437392259	-5.2135285581254065	-6.371583431270253	1.7425000667572021	38	38	-1	-1
MSppa	59	-2.356841220403041	2.5556507706390006	-4.453571354600886	1.8700000047683716	39	39	-1	-1
ABplapa	59	-5.917085926096618	3.158537841415215	4.937419589608398	2.125	43	43	-1	-1
ABprapa	59	6.514264580136516	9.930928351137656	2.226053584427402	2.0399999618530273	44	44	-1	-1
Dp	59	20.453023083988843	1.624354223515331	1.1468561911999924	1.8700000047683716	52	52	-1	-1
ABalaap	59	-17.520156443464394	-1.0557407981490332	-6.079379572240159	1.9550000429153442	58	58	-1	-1
ABplppa	59	6.225505728923759	-6.0785351757214565	7.672118730859233	1.912500023841858	60	60	-1	-1
Cpp	59	16.98539226142052	3.9806399215195407	-4.5841193072908695	2.1675000190734863	63	63	-1	-1
ABplpaa	59	-3.8524645835172633	-2.3352520845827085	8.795361003257446	2.0824999809265137	66	66	-1	-1
ABpraaa	59	3.233831765832906	9.338463100747594	-5.4657762576813775	1.9975000619888306	70	70	-1	-1
ABplpap	59	2.2089022502324314	-2.4293258953395194	8.600918226401028	2.0399999618530273	72	72	-1	-1
ABarapa	59	-10.406955978634652	3.2368864456138846	-5.771229027904333	2.125	74	74	-1	-1
ABalpap	59	-11.704343207477423	-9.789041276892014	-2.139394615653826	1.9550000429153442	80	80	-1	-1
Epl	59	11.652829010028158	-4.761185341138251	1.4984182509213402	2.252500057220459	84	84	-1	-1
Ear	59	5.608763862792708	2.6709197718879603	-0.3215863257440238	2.252500057220459	95	95	-1	-1
ABarppa	59	-1.401261661351235	6.5984128659716745	3.7683850799765635	2.125	96	96	-1	-1
ABplppp	59	9.755731292768344	-1.139995830200685	8.496034414686877	1.9975000619888306	98	98	-1	-1
MSaaa	59	1.380660002755918	-8.549135283573788	-3.2603664133902854	1.7425000667572021	102	102	-1	-1
Caa	59	16.35762333415792	-2.311726871115883	6.558666681176082	2.1675000190734863	106	106	-1	-1
MSpaa	59	-9.32452571546451	-5.169765361972096	-4.733249736661662	1.7425000667572021	111	111	-1	-1
ABalaaa	59	-18.479239710671422	4.639151764831963	-0.5107524532577008	1.9975000619888306	116	116	-1	-1
Cpa	59	10.109314214625064	0.6125746388918545	-8.812915002271353	2.0824999809265137	117	117	-1	-1
ABprpap	59	2.3293676559857426	-1.407713170100128	-10.880376013069831	1.912500023841858	128	128	-1	-1
MSaap	59	-3.1906784987902657	-6.200048766377694	6.38400540811866	1.8274999856948853	134	134	-1	-1
ABaraap	59	-8.881334946305602	-1.7818706564555935	-8.348685661558916	1.8700000047683716	139	139	-1	-1
ABplapp	59	-0.9482144231814394	2.6374884031570196	8.06581760681586	2.125	140	140	-1	-1
Da	59	17.67764971893659	-6.469165697777242	-5.788306979248587	1.6575000286102295	144	144	-1	-1
P4	59	18.62776639269418	-6.461296400415398	-0.578598089813303	2.0399999618530273	150	150	-1	-1
ABplaap	59	-11.823957292745888	1.164776493208675	7.390955259465722	2.0824999809265137	152	152	-1	-1
ABalapp	59	-19.66026252235539	-2.232638993955329	-1.2895510696267158	1.9550000429153442	156	156	-1	-1
ABarpap	59	-13.470663297589462	6.248347194462429	-2.6154324892031973	2.0399999618530273	160	160	-1	-1
ABprppa	59	4.079299246786675	5.21485453864434	-9.056359382021771	1.9550000429153442	162	162	-1	-1
ABprpaa	59	-2.906877974224106	0.7281341888083928	-12.0887378967765	1.8700000047683716	164	164	-1	-1
Cap	59	14.232010283164856	5.377239533085069	4.010870391980276	2.2100000381469727	165	165	-1	-1
ABprppp	59	6.006568855397925	-3.549497457387762	-9.778762745529578	1.6575000286102295	173	173	-1	-1
MSapa	59	3.941110778652423	-10.472245761151228	0.4671848474543907	1.784999966621399	179	179	-1	-1
ABplaaa	59	-14.701940855554017	5.316128772044481	4.183727390829676	2.125	180	180	-1	-1
ABpraap	59	-4.499049686924718	9.233303426871371	-2.2357124461167928	2.0399999618530273	181	181	-1	-1
ABalapa	59	-18.772691627038487	1.4552466566820983	5.102736663656407	1.9975000619888306	183	183	-1	-1
ABalpaa	59	-15.272561658079885	-5.6462368341070714	2.7041385649110583	2.0399999618530273	184	184	-1	-1
MSapp	59	11.84757770489907	-11.088486609179053	0.968836404293234	1.7425000667572021	190	190	-1	-1
ABarapp	59	-4.900681994452238	5.048967261763716	-8.793833170843756	2.125	196	196	-1	-1
ABarppp	59	1.7444590593434692	9.92414987645754	0.41599560950148184	2.0824999809265137	197	197	-1	-1
Epr	59	12.314678643909431	1.907751639446021	-0.4844736727511196	2.2100000381469727	199	199	-1	-1
ABarpaa	60	-8.522326880543512	7.567290128683853	2.944062273445884	2.0824999809265137	2	2	-1	-1
MSpap	60	-3.7618622052385398	-10.351595661141829	-1.6929313736056093	1.8274999856948853	5	5	-1	-1
ABalppa	60	-9.023684430745133	-3.0831924554377457	8.489753306503657	2.0824999809265137	6	6	-1	-1
ABalppp	60	-8.411742937878756	-8.217499443453256	3.7635847352777523	2.0399999618530273	16	16	-1	-1
ABaraaa	60	-15.896180633912401	-6.096286468421149	-4.948217628288704	2.2950000762939453	17	17	-1	-1
ABprapp	60	8.689772868261764	6.997490325308817	-5.491830217966943	1.9975000619888306	26	26	-1	-1
Eal	60	4.274077114294981	-1.994662198239073	-1.2800519440864682	2.0399999618530273	31	31	-1	-1
MSppp	60	-2.188090496695571	-5.966550922893011	-5.564304000929537	1.7425000667572021	38	38	-1	-1
MSppa	60	-3.09652681439271	1.9984410448480265	-3.9073272993958947	1.8700000047683716	39	39	-1	-1
ABplapa	60	-6.126670889259181	3.3851441651199465	5.413837178277303	2.0824999809265137	43	43	-1	-1
ABprapa	60	6.528817635745214	9.543538688810706	2.644195264883077	2.0824999809265137	44	44	-1	-1
Dp	60	20.12239690726785	0.5924509431404206	1.4982633243905066	1.8700000047683716	52	52	-1	-1
ABalaap	60	-17.522527457459336	-0.13038228719469158	-4.133427101591331	2.0824999809265137	58	58	-1	-1
ABplppa	60	6.122314519483281	-6.368724454497808	7.977064235383009	1.912500023841858	60	60	-1	-1
Cpp	60	16.414426536064944	3.2722672956881405	-4.598485086116046	2.1675000190734863	63	63	-1	-1
ABplpaa	60	-3.9196417169655047	-2.571754899581048	9.045118192990595	1.9975000619888306	66	66	-1	-1
ABpraaa	60	2.9979347637505724	9.253123185789681	-4.655409233918062	1.9975000619888306	70	70	-1	-1
ABplpap	60	2.3428480451449327	-2.2360609474019446	9.138163222561847	2.0399999618530273	72	72	-1	-1
ABarapa	60	-10.505296169538898	2.8175672793952167	-5.326902963228666	2.125	74	74	-1	-1
ABalpap	60	-12.498206949333614	-9.485303604935725	-1.0528179708654135	2.0399999618530273	80	80	-1	-1
Epl	60	11.49545965272116	-4.190427222167338	2.343696345028536	2.2950000762939453	84	84	-1	-1
Ear	60	5.274526669806128	2.166260690711379	0.9331067626949583	2.1675000190734863	95	95	-1	-1
ABarppa	60	-1.9333248341893015	7.019696009489416	4.747404641534363	2.1675000190734863	96	96	-1	-1
ABplppp	60	10.205247332581507	-1.9698734905080313	9.42214911366078	1.9975000619888306	98	98	-1	-1
MSaaa	60	0.984505166841311	-9.13968638513192	-2.6532949506933785	1.7425000667572021	102	102	-1	-1
Caa	60	16.157740408067827	-2.3433803222957845	7.313845390148771	2.1675000190734863	106	106	-1	-1
MSpaa	60	-9.038470053765224	-5.697869327622225	-4.143904019132815	1.784999966621399	111	111	-1	-1
ABalaaa	60	-18.387399012558035	4.509745824677828	-1.1003662178585047	1.912500023841858	116	116	-1	-1
Cpa	60	10.230261023955844	-0.29161062591617615	-8.566245405960807	2.0399999618530273	117	117	-1	-1
ABprpap	60	2.006889446310238	-1.2130363502871155	-10.377774040180936	1.9550000429153442	128	128	-1	-1
MSaap	60	-2.95394996642127	-5.996335221722875	7.653064275382819	1.8274999856948853	134	134	-1	-1
ABaraap	60	-8.713023549655492	-2.2127742385551263	-7.8725361199619694	2.0399999618530273	139	139	-1	-1
ABplapp	60	-0.6406977410986142	2.5504605636118507	8.181833329098403	2.0824999809265137	140	140	-1	-1
Da	60	17.662279719359926	-6.641257399568506	-4.132929908450032	2.0399999618530273	144	144	-1	-1
P4	60	18.102516780403302	-7.374242337353419	-0.3693910631253239	2.0824999809265137	150	150	-1	-1
ABplaap	60	-11.578766725575072	0.7121159512228497	7.896108731633306	2.0399999618530273	152	152	-1	-1
ABalapp	60	-19.57368131476222	-2.5126557287262536	-0.9817860187522967	1.9550000429153442	156	156	-1	-1
ABarpap	60	-13.460961260517	5.990087419577797	-2.336671368899414	1.9975000619888306	160	160	-1	-1
ABprppa	60	3.9008773410801183	5.624277213569399	-8.774510668295386	1.6150000095367432	162	162	-1	-1
ABprpaa	60	-3.036054463813978	0.34979149618290695	-12.279250198370018	1.9266666173934937	164	164	-1	-1
Cap	60	14.210549262781315	4.936163406980109	4.484200387226579	2.2100000381469727	165	165	-1	-1
ABprppp	60	5.73991726784357	-3.537913041506898	-9.810586222450858	1.6575000286102295	173	173	-1	-1
MSapa	60	4.452544461393612	-11.216231401077023	2.0409211721703686	1.7425000667572021	179	179	-1	-1
ABplaaa	60	-14.538480477440139	5.014355077387265	4.5204963722747316	2.125	180	180	-1	-1
ABpraap	60	-4.4303184834495015	7.984966366797157	-2.3579033552445385	1.9975000619888306	181	181	-1	-1
ABalapa	60	-18.429160868963425	1.4219052809149404	5.163564071148323	1.9975000619888306	183	183	-1	-1
ABalpaa	60	-15.251509109680326	-5.484901390061218	3.2675679452918702	2.0824999809265137	184	184	-1	-1
MSapp	60	11.91919738489956	-11.260854363682135	1.8952191503390932	1.8274999856948853	190	190	-1	-1
ABarapp	60	-4.93349352616287	4.1882959167282685	-8.605171435674482	2.0824999809265137	196	196	-1	-1
ABarppp	60	1.5283746033900472	9.602031093789467	0.7471254982452491	2.0824999809265137	197	197	-1	-1
Epr	60	11.495225402873782	0.29632956797020715	-1.0158072032903687	2.2100000381469727	199	199	-1	-1
ABarpaa	61	-8.343904974836954	7.157867453758794	2.6622135597195	2.0824999809265137	2	2	-1	-1
MSpap	61	-4.013960737184199	-10.727400907587914	-1.3066131700712145	1.912500023841858	5	5	-1	-1
ABalppa	61	-8.812450993327943	-2.6319437853273584	8.019242857607997	2.0399999618530273	6	6	-1	-1
ABalppp	61	-8.446517011600347	-7.873071595475255	4.861439565468738	1.9975000619888306	16	16	-1	-1
ABaraaa	61	-15.419944083195482	-6.334477208006746	-5.392811740036327	2.2950000762939453	17	17	-1	-1
ABprapp	61	8.47533688656297	7.353226536455865	-5.154793189449931	1.9975000619888306	26	26	-1	-1
Eal	61	4.274077114294981	-1.994662198239073	-1.2800519440864682	2.0399999618530273	31	31	-1	-1
MSppp	61	-2.829435899780994	-6.104441482465317	-5.462386010400214	1.7000000476837158	38	38	-1	-1
MSppa	61	-3.0527732433389674	2.998966926754854	-2.7745613988610267	1.8274999856948853	39	39	-1	-1
ABplapa	61	-6.388471458277304	3.267598693558495	5.521394261507915	2.0824999809265137	43	43	-1	-1
ABprapa	61	6.348747255784029	9.275106369920646	2.920136838836216	2.0824999809265137	44	44	-1	-1
Dp	61	20.28100626684549	0.4198071359255196	1.6956517456836706	1.8700000047683716	52	52	-1	-1
ABalaap	61	-17.15918415325536	-0.40050253067200736	-4.5518368291189635	2.0824999809265137	58	58	-1	-1
ABplppa	61	6.210544201331078	-5.970886195453613	8.290736426030673	1.9550000429153442	60	60	-1	-1
Cpp	61	16.199990554366153	3.628003506835187	-4.2614480575990346	2.2100000381469727	63	63	-1	-1
ABplpaa	61	-3.9754683390866536	-2.388662495648902	9.57954364280077	1.9550000429153442	66	66	-1	-1
ABpraaa	61	2.8635804968540883	8.780117555793002	-4.155894854451767	1.912500023841858	70	70	-1	-1
ABplpap	61	2.5277694436423497	-2.0967585159542015	9.0016022087606	2.0399999618530273	72	72	-1	-1
ABarapa	61	-10.398902415816817	2.3007716769141333	-5.498375047373795	2.0399999618530273	74	74	-1	-1
ABalpap	61	-12.04828243753647	-10.035440583183965	-1.1634626475186263	1.9975000619888306	80	80	-1	-1
Epl	61	10.898590360429793	-4.931005404602277	1.626520625670656	2.1675000190734863	84	84	-1	-1
Ear	61	4.8476172484195	1.672633919992026	0.6979877247072702	2.2950000762939453	95	95	-1	-1
ABarppa	61	-2.222677444397843	6.192089987509308	4.146244644459027	2.125	96	96	-1	-1
ABplppp	61	10.503061977591866	-1.798641555168568	9.259403715639541	2.0399999618530273	98	98	-1	-1
MSaaa	61	1.2446572616048068	-9.699995907385588	-2.766759173697235	1.5724999904632568	102	102	-1	-1
Caa	61	16.491569129070424	-2.1184619231783097	7.095911677336902	2.1675000190734863	106	106	-1	-1
MSpaa	61	-8.98140342937343	-5.48284741979836	-3.6356629535426315	1.8274999856948853	111	111	-1	-1
ABalaaa	61	-18.259952710436398	4.154285666242599	-0.7084089216228211	1.9550000429153442	116	116	-1	-1
Cpa	61	10.591955853905189	-1.2395858632086112	-8.990562273261684	2.0399999618530273	117	117	-1	-1
ABprpap	61	1.4966013616120422	-2.2336312674929797	-10.787184708664396	1.784999966621399	128	128	-1	-1
MSaap	61	-2.6824473603306807	-6.137049525046056	7.824268312455992	1.9550000429153442	134	134	-1	-1
ABaraap	61	-9.123731441178796	-2.415935677786309	-7.683606337720738	1.9975000619888306	139	139	-1	-1
ABplapp	61	-0.6179967184444288	3.389651001472824	8.751169849252461	2.125	140	140	-1	-1
Da	61	18.619698243557647	-5.08407389729434	-5.004396712625546	1.8274999856948853	144	144	-1	-1
P4	61	17.934205383753195	-6.943338755253885	-0.8455406047222715	2.0399999618530273	150	150	-1	-1
ABplaap	61	-11.804553218600958	0.6482569434394101	7.948477500073289	2.0399999618530273	152	152	-1	-1
ABalapp	61	-19.68172354273893	-2.6737151200602898	-0.816221074380413	1.9975000619888306	156	156	-1	-1
ABarpap	61	-13.830804057511832	5.711482556682309	-2.063549341296919	1.9975000619888306	160	160	-1	-1
ABprppa	61	3.312987546120903	6.228652761019288	-7.2610656569274115	1.5299999713897705	162	162	-1	-1
ABprpaa	61	-3.283056931666627	0.012701329862421673	-12.375606541480021	1.9833333492279053	164	164	-1	-1
Cap	61	14.312091997967167	4.548497691941343	4.173347742929559	2.2100000381469727	165	165	-1	-1
ABprppp	61	5.523832811890147	-3.8600318241749694	-9.479456333707091	1.6575000286102295	173	173	-1	-1
MSapa	61	3.5805615467460696	-11.288851080990453	2.0558273709877835	1.8700000047683716	179	179	-1	-1
ABplaaa	61	-14.826593085378034	4.584863367163169	4.962002890599755	2.0824999809265137	180	180	-1	-1
ABpraap	61	-4.208143006689201	8.576069573778925	-1.506986168436054	2.0824999809265137	181	181	-1	-1
ABalapa	61	-18.209873868728398	0.9370391823255777	4.9659076027832025	1.9550000429153442	183	183	-1	-1
ABalpaa	61	-15.835379416389973	-5.128029359750551	2.8409676257842627	2.0399999618530273	184	184	-1	-1
MSapp	61	11.17466077237366	-11.688934202030794	2.3020826453921934	1.8700000047683716	190	190	-1	-1
ABarapp	61	-4.966619125629834	5.210578758521388	-7.501409465710249	2.125	196	196	-1	-1
ABarppp	61	1.7674741497539856	8.880386127489945	0.07023189486058179	2.0824999809265137	197	197	-1	-1
Epr	61	10.900004584837044	0.23360637935038708	-1.7270757828750045	2.2950000762939453	199	199	-1	-1
ABarpaa	62	-8.339053956300722	7.028737566316478	2.8015941198713916	2.0824999809265137	2	2	-1	-1
MSpap	62	-4.12200296516091	-10.888460298921949	-1.1410482256993308	1.9550000429153442	5	5	-1	-1
ABalppa	62	-9.033386467817598	-2.824932680553114	8.210992186199872	2.0399999618530273	6	6	-1	-1
ABalppp	62	-7.998555041814161	-7.218109380710048	5.659987983837239	2.0399999618530273	16	16	-1	-1
ABaraaa	62	-15.316752873755004	-6.044287929230393	-5.697757244560103	2.4225001335144043	17	17	-1	-1
ABprapp	62	8.522701473882298	7.826508219164362	-4.925313244163531	1.9975000619888306	26	26	-1	-1
Eal	62	3.1912692342142317	-2.238789866203784	-1.8313946720005077	2.3375000953674316	31	31	-1	-1
MSppp	62	-2.7639072405873804	-6.545793661282096	-5.718050339906606	1.7000000476837158	38	38	-1	-1
MSppa	62	-2.8039716599025644	2.0190621855706996	-3.1726938819419117	1.912500023841858	39	39	-1	-1
ABplapa	62	-6.460499610261778	3.1602257660024713	5.63177089108917	2.0824999809265137	43	43	-1	-1
ABprapa	62	6.4664915208332046	9.17790598637005	3.0333330147681163	2.0399999618530273	44	44	-1	-1
Dp	62	19.440186409653958	0.5300038072324187	1.5159890695585667	1.8700000047683716	52	52	-1	-1
ABalaap	62	-16.913585114100563	-0.5734223905987266	-5.0834427325784945	1.912500023841858	58	58	-1	-1
ABplppa	62	6.199193690003986	-6.390481414384101	8.006068165953645	1.9975000619888306	60	60	-1	-1
Cpp	62	16.08709730785321	3.5960740029434675	-4.235263673379042	2.2100000381469727	63	63	-1	-1
ABplpaa	62	-4.021184452151355	-2.1840891845422816	9.355970837287614	2.0824999809265137	66	66	-1	-1
ABpraaa	62	3.1253810658722125	8.897663027354453	-4.263451937682379	1.912500023841858	70	70	-1	-1
ABplpap	62	2.475145365802805	-2.7206509932794907	9.669501078949422	2.0399999618530273	72	72	-1	-1
ABarapa	62	-10.382700885953492	2.591237008402304	-5.074326227144875	2.0824999809265137	74	74	-1	-1
ABalpap	62	-11.792981361309206	-10.466620217995317	-1.416307430674375	2.0399999618530273	80	80	-1	-1
Epl	62	10.085636612185004	-5.993702369705288	1.2404747950565427	2.252500057220459	84	84	-1	-1
Ear	62	4.31916509184702	1.5666728643114396	0.7737213310166017	2.2950000762939453	95	95	-1	-1
ABarppa	62	-2.2045133725235586	5.277456125984031	3.6611003696662348	2.0824999809265137	96	96	-1	-1
ABplppp	62	10.14136714764252	-0.8506663178761347	9.683720582940417	2.0824999809265137	98	98	-1	-1
MSaaa	62	1.285522356133276	-9.775439331049892	-2.682566928335971	1.784999966621399	102	102	-1	-1
Caa	62	16.049698180091116	-2.5044397136298207	7.479410334520654	2.1675000190734863	106	106	-1	-1
MSpaa	62	-8.764078971149363	-4.762614325374275	-2.9241263268860394	1.8274999856948853	111	111	-1	-1
ABalaaa	62	-18.588930412902762	3.8002373796828075	-0.3510946486590618	1.9550000429153442	116	116	-1	-1
Cpa	62	10.262978151438825	-1.5936341497684028	-8.633248000297925	2.0824999809265137	117	117	-1	-1
ABprpap	62	0.8552559585266196	-2.371521827065286	-10.685266718135072	1.7000000476837158	128	128	-1	-1
MSaap	62	-2.66717176498167	-8.127652692142465	6.290550382489595	1.912500023841858	134	134	-1	-1
ABaraap	62	-9.544141369774563	-2.36083734213286	-7.773437675783288	1.9975000619888306	139	139	-1	-1
ABplapp	62	-1.1007327619522067	3.079116634685617	9.050476261074948	2.1675000190734863	140	140	-1	-1
Da	62	18.151923727642547	-5.502257244349389	-5.323707995974498	1.6575000286102295	144	144	-1	-1
P4	62	18.53788823659175	-7.536989653274711	-0.8981774202342114	2.1675000190734863	150	150	-1	-1
ABplaap	62	-11.732525066616486	0.7556298709954343	7.838100870492034	2.0824999809265137	152	152	-1	-1
ABalapp	62	-19.15327138616645	-2.5677540643797028	-0.8919546806897443	2.0399999618530273	156	156	-1	-1
ABarpap	62	-13.852265077895373	5.270406430577349	-1.5902193460506155	2.0399999618530273	160	160	-1	-1
ABprppa	62	3.468708429173274	4.980039648233255	-8.112250890807852	1.7425000667572021	162	162	-1	-1
ABprpaa	62	-3.5300593054352443	-0.3243902322891907	-12.471964181039969	2.0399999618530273	164	164	-1	-1
Cap	62	13.804692389794244	4.60387208030661	4.812510729619703	2.2100000381469727	165	165	-1	-1
ABprppp	62	4.697566010307307	-4.137224815195019	-9.24097732937652	1.274999976158142	173	173	-1	-1
MSapa	62	4.339651214880669	-11.248160904968742	2.06710555639036	1.8274999856948853	179	179	-1	-1
ABplaaa	62	-14.785727990849566	4.509419943498865	5.046195135961018	2.125	180	180	-1	-1
ABpraap	62	-4.582836822220268	8.426594598325753	-1.3732447009854507	2.0824999809265137	181	181	-1	-1
ABalapa	62	-18.631932271578794	0.31428252416390867	4.870169124947406	1.9975000619888306	183	183	-1	-1
ABalpaa	62	-15.51330967869845	-5.602446861622669	3.375125028522482	2.0399999618530273	184	184	-1	-1
MSapp	62	11.631084776961664	-11.69034607390623	2.3367256686641165	1.912500023841858	190	190	-1	-1
ABarapp	62	-5.349774975962721	5.717477869708863	-6.603762603163069	2.1675000190734863	196	196	-1	-1
ABarppp	62	1.7735651705608633	9.149370551803642	1.2522789704128328	2.0824999809265137	197	197	-1	-1
Epr	62	10.659256564218477	0.2773963518347904	-1.0560893192635805	2.2100000381469727	199	199	-1	-1
ABarpaa	63	-8.031537274217897	6.941709726771309	2.9176098421539356	2.125	2	2	-1	-1
MSpap	63	-4.666656651596714	-11.284886686090704	-1.4893634396189182	1.8274999856948853	5	5	-1	-1
ABalppa	63	-9.332849587082586	-3.674019609707696	8.367830444447868	2.0399999618530273	6	6	-1	-1
ABalppp	63	-7.824984154643835	-7.49840216819279	5.238758709958963	2.0399999618530273	16	16	-1	-1
ABaraaa	63	-15.459160703469324	-5.581178790527321	-5.471096845624347	2.507499933242798	17	17	-1	-1
ABprapp	63	9.013491080207915	7.200927817251818	-4.951765675455479	2.0399999618530273	26	26	-1	-1
Eal	63	2.772821847629422	-3.3887907235637824	-2.8304191050847725	2.3375000953674316	31	31	-1	-1
MSppp	63	-2.952031183366402	-5.878111211472405	-5.714962746484005	1.7000000476837158	38	38	-1	-1
MSppa	63	-3.020056115855986	1.6969434029026278	-2.841563993198144	1.9550000429153442	39	39	-1	-1
ABplapa	63	-6.802790366066195	3.5916814535256405	6.613609998997614	2.0824999809265137	43	43	-1	-1
ABprapa	63	6.891752467965206	8.993677763274285	3.26254491298256	2.0824999809265137	44	44	-1	-1
Dp	63	19.44988844672642	0.27174403234778693	1.79475018986235	1.912500023841858	52	52	-1	-1
ABalaap	63	-16.974262754757945	-0.2612000992242638	-4.68839784292021	1.9975000619888306	58	58	-1	-1
ABplppa	63	5.562699305454796	-6.657501861398723	8.24736671663486	1.9550000429153442	60	60	-1	-1
Cpp	63	15.983906098412731	3.3058847241671154	-3.9303181688552673	2.125	63	63	-1	-1
ABplpaa	63	-3.8985891685659477	-2.410419455535194	9.608547573371407	2.0824999809265137	66	66	-1	-1
ABpraaa	63	3.7157508653727187	9.089516103416589	-3.6915639182496345	1.9550000429153442	70	70	-1	-1
ABplpap	63	2.3671031378260943	-2.881710384613526	9.835066023321307	1.9975000619888306	72	72	-1	-1
ABarapa	63	-10.58093533778896	3.2374385510375214	-4.313240378398943	2.1675000190734863	74	74	-1	-1
ABalpap	63	-12.334746571219737	-9.78707729959294	-0.7160489894203588	2.0824999809265137	80	80	-1	-1
Epl	63	10.365601253077411	-6.790790759669114	0.6477734370331385	2.2950000762939453	84	84	-1	-1
Ear	63	4.069123506139971	2.1484632937395807	0.12918729869712686	2.2950000762939453	95	95	-1	-1
ABarppa	63	-1.9463238197710222	5.922245796743811	4.4568292416840904	2.125	96	96	-1	-1
ABplppp	63	9.493522251766237	-1.5372819838212428	9.640350873544605	2.0399999618530273	98	98	-1	-1
MSaaa	63	0.6296238974391563	-9.52594022829525	-2.9987906182623223	1.8274999856948853	102	102	-1	-1
Caa	63	15.961468498243317	-2.9022779726740144	7.165738143872989	2.1675000190734863	106	106	-1	-1
MSpaa	63	-8.577195030640986	-5.82841108693998	-3.969880435709	1.7425000667572021	111	111	-1	-1
ABalaaa	63	-18.48088818492605	3.961296771016843	-0.5166595930309454	1.9975000619888306	116	116	-1	-1
Cpa	63	10.308694264503528	-1.7982074608750231	-8.409675194784768	1.9975000619888306	117	117	-1	-1
ABprpap	63	-0.1538752953150272	-1.830421573658854	-11.341078935857123	1.8274999856948853	128	128	-1	-1
MSaap	63	-2.3200299906410207	-8.68823826710795	5.4480918347330425	1.9550000429153442	134	134	-1	-1
ABaraap	63	-9.470464743535464	-1.575609420761718	-7.8779071655913	1.9975000619888306	139	139	-1	-1
ABplapp	63	-1.019002572895268	2.9282297873570085	9.218860751797475	2.125	140	140	-1	-1
Da	63	17.81974348089458	-5.0493206496517455	-5.099867143389386	1.7425000667572021	144	144	-1	-1
P4	63	18.420143971542576	-7.439789269724114	-1.0113735961661114	2.0399999618530273	150	150	-1	-1
ABplaap	63	-11.876581370585434	0.5408840158833872	8.058854129654545	2.0399999618530273	152	152	-1	-1
ABalapp	63	-18.93594692794238	-1.8475209699556183	-0.18041805403315253	1.9975000619888306	156	156	-1	-1
ABarpap	63	-13.466629223021195	5.5597359429019	-0.40253317779707576	2.0399999618530273	160	160	-1	-1
ABprppa	63	4.343579820346089	6.128628633717817	-7.078583434451663	1.9550000429153442	162	162	-1	-1
ABprpaa	63	-3.9961853470957145	-0.06471858552912124	-12.785368324615678	2.0399999618530273	164	164	-1	-1
Cap	63	12.729938072531333	3.423629643642148	4.534021982236202	1.7000000476837158	165	165	-1	-1
ABprppp	63	4.833568751458419	-2.98636419138322	-9.73458456906957	1.7000000476837158	173	173	-1	-1
MSapa	63	3.7084163208516934	-11.364570557366577	1.4110252915963528	1.784999966621399	179	179	-1	-1
ABplaaa	63	-14.797486974160641	3.8100840425092724	5.798286251511104	2.0824999809265137	180	180	-1	-1
ABpraap	63	-4.321036253202144	8.544140069887206	-1.4808017842160623	2.0824999809265137	181	181	-1	-1
ABalapa	63	-18.77722857781839	-0.29857764270415244	4.048255868709559	1.9550000429153442	183	183	-1	-1
ABalpaa	63	-15.693380058659635	-5.870879180512729	3.6510666024756215	2.0824999809265137	184	184	-1	-1
MSapp	63	11.645637832570362	-12.07773573623318	2.7548673491197917	1.912500023841858	190	190	-1	-1
ABarapp	63	-5.142152554811118	6.6959707390175796	-6.1709870968102605	2.125	196	196	-1	-1
ABarppp	63	2.1729225507570744	8.932936772104338	0.7786809280945732	2.0824999809265137	197	197	-1	-1
Epr	63	10.585579937979375	-0.5078315695363527	-0.95161982945557	2.252500057220459	199	199	-1	-1
ABarpaa	64	-8.250824274452922	7.426575825360672	3.115266310519056	2.125	2	2	-1	-1
MSpap	64	-4.650046649749407	-10.71468067254343	-2.102073995017113	1.784999966621399	5	5	-1	-1
ABalppa	64	-9.378565700147286	-3.4694462986010755	8.144257638934711	1.9975000619888306	6	6	-1	-1
ABalppp	64	-8.421853446935204	-8.23898035062773	4.5215829906010825	2.0399999618530273	16	16	-1	-1
ABaraaa	64	-15.629120574374062	-5.8281302022429085	-5.953153526994539	2.3375000953674316	17	17	-1	-1
ABprapp	64	8.753338985444419	7.761237339505486	-4.838301452451623	1.9550000429153442	26	26	-1	-1
Eal	64	2.40783006917082	-3.7965254739015855	-2.417916517330385	2.3375000953674316	31	31	-1	-1
MSppp	64	-3.1041410501531868	-5.156742297884701	-5.767063467852032	1.7425000667572021	38	38	-1	-1
MSppa	64	-3.0249071343922185	1.8260732903449441	-2.980944553350036	1.912500023841858	39	39	-1	-1
ABplapa	64	-6.464110626527365	3.6874699652008003	6.535056846337637	1.9975000619888306	43	43	-1	-1
ABprapa	64	7.255095772169179	8.72355751979697	2.8441351854549275	2.0824999809265137	44	44	-1	-1
Dp	64	19.544931689121412	-0.6646467890637826	1.3386098456401934	1.912500023841858	52	52	-1	-1
ABalaap	64	-17.128021095799358	-0.21768617945167867	-4.746405704061482	1.9550000429153442	58	58	-1	-1
ABplppa	64	5.521834210926325	-6.5820584377344185	8.163174471273596	2.125	60	60	-1	-1
Cpp	64	15.784023172322634	3.2742312729872145	-3.1751394598825797	1.7000000476837158	63	63	-1	-1
ABplpaa	64	-3.9508047744215093	-2.7545712508013764	9.239687067933113	1.9975000619888306	66	66	-1	-1
ABpraaa	64	3.5013148836739245	9.445252314563636	-3.354526889732623	1.9975000619888306	70	70	-1	-1
ABplpap	64	2.429429252738103	-2.5160776821728694	9.445928273436266	1.9550000429153442	72	72	-1	-1
ABarapa	64	-10.744395715902836	3.539212245694738	-4.650009359843999	2.0824999809265137	74	74	-1	-1
ABalpap	64	-12.658464783165888	-9.990514791535942	-1.2561135319318217	1.9975000619888306	80	80	-1	-1
Epl	64	10.00266642085742	-6.240929834132692	0.029423788933655715	2.252500057220459	84	84	-1	-1
Ear	64	3.7089827462176013	1.6115986559594617	0.6810704466034058	2.2950000762939453	95	95	-1	-1
ABarppa	64	-1.9414728012347897	5.793115909301495	4.596209801835982	2.125	96	96	-1	-1
ABplppp	64	9.246683210340793	-1.7624764356505356	9.129290261603776	2.0399999618530273	98	98	-1	-1
MSaaa	64	0.7473681624883318	-9.623140611845846	-2.8855944423304227	1.8274999856948853	102	102	-1	-1
Caa	64	15.611438247377395	-3.4176617032796592	6.9596230364559375	1.5299999713897705	106	106	40	100
MSpaa	64	-8.292693438968678	-4.871675177517555	-3.508100998785555	1.8274999856948853	111	111	-1	-1
ABalaaa	64	-18.660958564887235	3.6928644521267837	-0.2407180190778062	1.9975000619888306	116	116	-1	-1
Cpa	64	10.100757775595593	-0.8937461433551728	-7.92735046634262	1.784999966621399	117	117	-1	-1
ABprpap	64	-0.49740605339008936	-1.797080197891697	-11.40190634334904	1.5299999713897705	128	128	-1	-1
MSaap	64	-2.1302575736073712	-8.678065723102522	5.450911381083687	1.9550000429153442	134	134	-1	-1
ABaraap	64	-9.468816269280834	-0.8977544269465985	-7.872000025818055	1.9550000429153442	139	139	-1	-1
ABplapp	64	-0.8603932133176231	2.7555859801421074	9.41624917309064	2.1675000190734863	140	140	-1	-1
Da	64	18.53796805450071	-4.933187049965732	-5.172781203348074	1.8274999856948853	144	144	-1	-1
P4	64	18.618378423378047	-8.08599081235933	-1.7724594449120437	1.9975000619888306	150	150	-1	-1
ABplaap	64	-12.472210660606155	0.1984201452044605	8.384344925697025	2.0824999809265137	152	152	-1	-1
ABalapp	64	-19.08609425271821	-2.331251249381362	-1.1417118704228923	2.0399999618530273	156	156	-1	-1
ABarpap	64	-13.66610367712731	5.807823173781106	-0.6841138444515038	1.9975000619888306	160	160	-1	-1
ABprppa	64	4.281662177418063	6.042736613336266	-7.726205060193738	1.8700000047683716	162	162	-1	-1
ABprpaa	64	-3.155365489904178	-0.1749152568360195	-12.605705648490574	2.0399999618530273	164	164	-1	-1
Cap	64	12.685461961737277	4.0263172665047815	5.353115692123405	1.7425000667572021	165	165	33	14
ABprppp	64	4.319669650494636	-3.479714909390755	-9.240709282304563	1.6575000286102295	173	173	-1	-1
MSapa	64	4.119124212374997	-11.161409118135392	1.2220955093551211	1.8700000047683716	179	179	-1	-1
ABplaaa	64	-14.982408372658059	3.670781611061529	5.934847265312353	2.125	180	180	-1	-1
ABpraap	64	-4.659715992740975	8.448351558212046	-1.4022486315560867	2.0399999618530273	181	181	-1	-1
ABalapa	64	-18.808391635274393	-0.4813939939244807	4.242824743652078	1.9975000619888306	183	183	-1	-1
ABalpaa	64	-15.624240383200435	-6.839475558527836	2.49211631772076	2.0399999618530273	184	184	-1	-1
MSapp	64	11.297256055959068	-11.915264473023706	2.554659381475984	1.9550000429153442	190	190	-1	-1
ABarapp	64	-5.480109754609634	4.996968722572959	-8.044293554572358	2.0399999618530273	196	196	-1	-1
ABarppp	64	2.0042026821229824	9.084099672144765	1.3392907621247407	2.0824999809265137	197	197	-1	-1
Epr	64	10.134006951927601	-0.6355495851032318	-0.8468822925756023	2.252500057220459	199	199	-1	-1
ABarpaa	65	-8.419544143087016	7.577738725401099	3.675876144549224	2.1675000190734863	2	2	-1	-1
MSpap	65	-4.722074801733881	-10.822053600099453	-1.991697365435857	1.7000000476837158	5	5	-1	-1
ABalppa	65	-9.826527669933473	-4.124408513366284	7.345709220566214	1.9550000429153442	6	6	-1	-1
Capp	65	13.058821370770048	1.6149830613142666	4.2983668501046	1.4450000524520874	14	14	-1	-1
ABalppp	65	-8.335272239342032	-8.518997085398654	4.829348041475503	1.9975000619888306	16	16	-1	-1
ABaraaa	65	-15.80754248008062	-5.418707527317849	-5.671304813268155	2.3375000953674316	17	17	-1	-1
ABprapp	65	8.604431662939238	7.675621371835755	-4.756928753441003	1.9550000429153442	26	26	-1	-1
Eal	65	2.638467580732939	-3.8617963535604627	-2.330904725618477	2.4649999141693115	31	31	-1	-1
Capa	65	11.82327548838985	5.858132680594393	5.525123870412447	1.402500033378601	33	14	-1	-1
MSppp	65	-3.076274941206438	-6.329635934294611	-5.973446622341042	1.7000000476837158	38	38	-1	-1
MSppa	65	-2.9431769453352796	1.6751864430163357	-2.812560062627508	1.912500023841858	39	39	-1	-1
Caaa	65	15.298976142530687	-5.364198845179848	6.825885894853659	1.1475000381469727	40	26	-1	-1
ABplapa	65	-5.953508474072838	2.8251106955780974	6.0293672800261415	1.9975000619888306	43	43	-1	-1
ABprapa	65	7.363138000145891	8.884616911131005	2.678570241083044	2.0824999809265137	44	44	-1	-1
Dp	65	19.862558880260682	-0.730193721434478	0.6966273125994061	1.912500023841858	52	52	-1	-1
ABalaap	65	-17.09200701980712	-0.16399971567366678	-4.801594018852111	1.9550000429153442	58	58	-1	-1
ABplppa	65	5.804687328344007	-6.303177522127112	8.619046768423795	1.9975000619888306	60	60	-1	-1
Cpp	65	14.686253764649205	3.137752585290346	-3.1078644926251804	1.3174999952316284	63	63	62	89
ABplpaa	65	-3.6222355439391265	-2.6802636463006917	9.91913217059647	1.9550000429153442	66	66	-1	-1
ABpraaa	65	3.432897747955038	8.810635187809284	-4.147436215399835	2.0399999618530273	70	70	-1	-1
ABplpap	65	2.50630842325881	-2.5378346420591615	9.474932204006903	1.9550000429153442	72	72	-1	-1
ABarapa	65	-11.015898321993424	3.679926549017919	-4.8212133969171695	1.9975000619888306	74	74	-1	-1
ABalpap	65	-11.658627094412724	-9.993614587998636	-1.9158218101406703	1.9975000619888306	80	80	-1	-1
Epl	65	9.807634513303558	-6.40171317275491	0.9239830580582344	2.2100000381469727	84	84	-1	-1
Ear	65	4.033109430147734	2.094776829961569	0.18437561348775466	2.2950000762939453	95	95	-1	-1
ABarppa	65	-2.1457982738771366	6.170333027623016	4.175248575029663	2.1675000190734863	96	96	-1	-1
ABplppp	65	10.133219180597033	-2.077246418064056	9.532525743242036	2.0399999618530273	98	98	-1	-1
Caap	65	17.40999069652298	-3.853629059140961	5.35271867361057	1.1475000381469727	100	26	-1	-1
MSaaa	65	0.9371405795219815	-9.612968067840418	-2.8827748959797783	1.8700000047683716	102	102	-1	-1
MSpaa	65	-8.021190832878089	-5.012389480840736	-3.336896961712383	1.8274999856948853	111	111	-1	-1
ABalaaa	65	-18.698212643150118	3.241063676592759	-1.228196219687538	1.9975000619888306	116	116	-1	-1
Cpa	65	10.416736492480238	-1.637148069540987	-8.575240139156652	1.3174999952316284	117	117	54	79
ABprpap	65	-1.0226556656809642	-2.710026134829718	-11.192699316661061	1.4875000715255737	128	128	-1	-1
MSaap	65	-1.3614658684003083	-8.895635321965445	5.740950686790047	1.912500023841858	134	134	-1	-1
ABaraap	65	-9.671901739652537	-0.12242299686906444	-7.250294737224015	1.9550000429153442	139	139	-1	-1
ABplapp	65	-0.8964072893098598	2.7018995163640955	9.471437487881268	2.0824999809265137	140	140	-1	-1
Da	65	19.0057425704158	-4.5150037029106835	-4.853469919999122	1.8274999856948853	144	144	-1	-1
P4	65	18.40394244167925	-7.730254601212285	-1.4354224163950313	1.8274999856948853	150	150	-1	-1
ABplaap	65	-12.189357543188473	0.47730106081176427	8.840217222847224	1.9975000619888306	152	152	-1	-1
ABalapp	65	-18.855456741156086	-2.3965221290402394	-1.0547000787109844	2.0399999618530273	156	156	-1	-1
ABarpap	65	-13.91820220907297	5.432017927335022	-0.2977956409171081	1.9975000619888306	160	160	-1	-1
ABprppa	65	3.913781922434188	4.559032557427332	-8.362276127612954	1.8274999856948853	162	162	-1	-1
ABprpaa	65	-3.765547835533596	-0.1299894651879976	-12.69835653290377	2.0399999618530273	164	164	-1	-1
ABprppp	65	4.09388315746875	-3.5435739171741942	-9.188340513864578	1.6575000286102295	173	173	-1	-1
MSapa	65	4.241719495960405	-11.387739389128306	1.4746722454389127	1.8274999856948853	179	179	-1	-1
ABplaaa	65	-16.116191856323724	3.480616459586648	6.05731054736038	2.0824999809265137	180	180	-1	-1
ABpraap	65	-4.535472234900938	8.899876281034253	-1.143764755699051	2.0399999618530273	181	181	-1	-1
ABalapa	65	-18.623470236776974	-0.3420915624767371	4.106263729850831	1.9975000619888306	183	183	-1	-1
ABalpaa	65	-15.588226307208199	-6.785789094749824	2.4369280029301335	1.9550000429153442	184	184	-1	-1
MSapp	65	11.70146445469151	-12.260828140165327	2.2204418993096153	1.8700000047683716	190	190	-1	-1
ABarapp	65	-5.120377466671247	5.254092678293972	-7.559417326851521	2.0399999618530273	196	196	-1	-1
ABarppp	65	2.536265854961049	8.662816528627022	0.36027120056694173	2.0399999618530273	197	197	-1	-1
Epr	65	11.118474641104104	-0.8107410833571886	0.14878650001410498	2.2100000381469727	199	199	-1	-1
ABarpaa	66	-8.650181654649135	7.643009605059976	3.588864352837316	2.1675000190734863	2	2	-1	-1
MSpap	66	-4.090839907704905	-10.70564394770162	-1.3356171006418505	1.9975000619888306	5	5	-1	-1
ABalppa	66	-9.708783404884297	-4.221608896916879	7.458905396498112	1.9975000619888306	6	6	-1	-1
Capp	66	13.78024848865778	0.9241317797428454	4.35892621052456	1.4450000524520874	14	14	-1	-1
ABalppp	66	-8.012794029666527	-8.713673905211666	4.326746068586607	1.912500023841858	16	16	-1	-1
ABaraaa	66	-15.576904968518502	-5.483978406976726	-5.584293021556247	2.3375000953674316	17	17	-1	-1
ABprapp	66	8.336540073114238	7.289091475960606	-5.831418745762643	1.9550000429153442	26	26	-1	-1
Eal	66	2.6319680879420795	-4.410521459933265	-2.4761924255436134	2.4649999141693115	31	31	-1	-1
Capa	66	11.060983275973648	6.624427385830119	5.380372264631224	1.5724999904632568	33	33	-1	-1
MSppp	66	-2.4677410698316478	-7.052416719757752	-5.88670287770109	1.6575000286102295	38	38	-1	-1
MSppa	66	-2.9250128734609957	0.7605525814910581	-3.2977043374203006	1.9550000429153442	39	39	-1	-1
Caaa	66	15.287217159219612	-6.063534746169441	7.577977010403746	1.274999976158142	40	40	-1	-1
ABplapa	66	-6.1594824209698125	2.5244728200844992	5.602498913446578	1.9550000429153442	43	43	-1	-1
ABprapa	66	7.163663546039777	9.13270414201021	2.3969895744286163	2.0399999618530273	44	44	-1	-1
Dp	66	19.841506331861126	-0.8915291654803323	0.13319793221859433	1.8700000047683716	52	52	-1	-1
Cpaa	66	8.715598299724583	-3.0629300460455973	-9.37042859118227	0.9775000214576721	54	8	-1	-1
ABalaap	66	-16.997277845168462	0.7825636497433299	-4.34263412827931	1.9550000429153442	58	58	-1	-1
ABplppa	66	6.609493109543307	-6.467060657212024	8.853897759339526	1.9975000619888306	60	60	-1	-1
Cppp	66	17.10355958477238	3.722072485606745	-1.354737864704381	1.190000057220459	62	25	-1	-1
ABplpaa	66	-3.2884068229365293	-2.455345247183217	9.701198457784601	1.9550000429153442	66	66	-1	-1
ABpraaa	66	2.5920778907635005	8.920831859116182	-4.3270988915249395	1.9975000619888306	70	70	-1	-1
ABplpap	66	2.989044466766588	-2.227300275271955	9.175625792184416	2.0824999809265137	72	72	-1	-1
ABarapa	66	-10.780409791895073	3.485525781916726	-4.59482104505337	1.912500023841858	74	74	-1	-1
Cpap	66	11.440515206158233	-0.40294311638669456	-7.622945381811085	1.1475000381469727	79	8	-1	-1
ABalpap	66	-10.843710804156974	-10.136016815909073	-2.438969074548269	1.8700000047683716	80	80	-1	-1
Epl	66	9.704129236106745	-4.808948264702694	2.1440287973769667	2.3375000953674316	84	84	-1	-1
Cppa	66	12.968694378501546	5.467154333013805	-3.533660670916917	1.190000057220459	89	63	-1	-1
Ear	66	3.5455223681037236	1.9133723506166787	0.3443014651583506	2.2950000762939453	95	95	-1	-1
ABarppa	66	-2.046218080702245	6.987766505597697	4.773589025754355	2.2100000381469727	96	96	-1	-1
ABplppp	66	10.144978163908107	-1.3779105170744623	8.78043462769195	2.0824999809265137	98	98	-1	-1
Caap	66	19.222782133520937	-2.794031890500644	5.079056226015837	1.3174999952316284	100	100	-1	-1
MSaaa	66	0.9221790519293018	-9.505319087572577	-2.2641572008083393	2.0824999809265137	102	102	-1	-1
MSpaa	66	-7.856081980509584	-4.636308181682834	-2.9942208404940827	1.8700000047683716	111	111	-1	-1
ABalaaa	66	-19.006137797216923	3.0483508340788226	-0.3074525663429668	1.9975000619888306	116	116	-1	-1
ABprpap	66	-0.7709656057192878	-2.613961570442741	-10.542258144568342	1.5724999904632568	128	128	-1	-1
MSaap	66	-1.1489924287124726	-8.046272340099046	6.313106753294747	1.9550000429153442	134	134	-1	-1
ABaraap	66	-9.429599649006994	-1.651052844426022	-7.793714920230037	1.912500023841858	139	139	-1	-1
ABplapp	66	-0.6916733446835308	2.6044230801016814	8.85563933906047	2.0824999809265137	140	140	-1	-1
Da	66	18.570779586211337	-4.072515704930285	-5.361442938517348	1.7000000476837158	144	144	-1	-1
P4	66	18.543147727111965	-7.386378858657921	-1.7955562357094346	1.8274999856948853	150	150	-1	-1
ABplaap	66	-12.189357543188473	0.47730106081176427	8.840217222847224	1.9550000429153442	152	152	-1	-1
ABalapp	66	-18.73771247610691	-2.493722512590836	-0.9415039027790839	1.9550000429153442	156	156	-1	-1
ABarpap	66	-13.764443868031558	5.388504007562438	-0.2397877797758361	2.0399999618530273	160	160	-1	-1
ABprppa	66	2.945107291137027	4.744948705110353	-7.897136724346629	1.8700000047683716	162	162	-1	-1
ABprpaa	66	-4.596665655652669	-0.27805256876573115	-12.59925808872509	2.0399999618530273	164	164	-1	-1
ABprppp	66	4.468576972999816	-3.3940989417210234	-9.322081981315183	1.6575000286102295	173	173	-1	-1
MSapa	66	4.91381948451785	-11.346773160394777	2.2149447555941846	1.8700000047683716	179	179	-1	-1
ABplaaa	66	-15.465144416165836	3.360247244274322	6.234153677134841	1.9975000619888306	180	180	-1	-1
ABpraap	66	-4.6075003868854125	8.792503353478228	-1.0333881261177948	1.912500023841858	181	181	-1	-1
ABalapa	66	-19.333232775581283	-1.1145992488033958	3.4152723947129418	2.0399999618530273	183	183	-1	-1
ABalpaa	66	-15.292060136452466	-7.292412153225479	2.2682754651356483	1.912500023841858	184	184	-1	-1
MSapp	66	12.37882393376917	-12.069251116815007	2.063335593989664	1.9550000429153442	190	190	-1	-1
ABarapp	66	-5.125636957191462	5.103481883677183	-6.662038511376298	1.9975000619888306	196	196	-1	-1
ABarppp	66	2.2514501955324087	9.589034806033165	0.8135919984384534	2.0824999809265137	197	197	-1	-1
Epr	66	11.105884127506366	-1.628450614043688	-1.178548275463283	2.1675000190734863	199	199	-1	-1
ABarpaa	67	-9.113105152028	7.095696370562611	3.408933629640255	2.125	2	2	-1	-1
MSpap	67	-4.0746383778415804	-10.41517861621345	-0.9115682804129301	1.9550000429153442	5	5	-1	-1
ABalppa	67	-9.329238570816997	-4.201263808906025	7.464544489199399	1.784999966621399	6	6	-1	-1
Capp	67	14.768327194099871	0.22169608229055893	4.451309047865799	1.6150000095367432	14	14	-1	-1
ABalppp	67	-7.690315819991022	-8.908350725024677	3.824144095697711	1.912500023841858	16	16	-1	-1
ABaraaa	67	-14.993034661808855	-5.840850437287392	-5.15769270204864	2.0399999618530273	17	17	-1	-1
ABprapp	67	7.973196768910263	7.559211719437923	-5.413009018235011	1.9550000429153442	26	26	-1	-1
Eal	67	2.754563371527487	-4.636851730926177	-2.2236156894598222	2.4225001335144043	31	31	-1	-1
Capa	67	11.701088676788425	6.364203633646412	4.235787758701541	1.7425000667572021	33	33	-1	-1
MSppp	67	-2.366198334645797	-7.440082434796518	-6.19755552199811	1.5724999904632568	38	38	-1	-1
MSppa	67	-2.6373087375070825	0.9103036096560475	-2.7024514801182087	1.9550000429153442	39	39	-1	-1
Caaa	67	15.90875001617612	-5.688865318886976	7.955296154893971	1.5299999713897705	40	40	-1	-1
ABplapa	67	-6.046589174456869	2.5564023239762186	5.576314529226585	1.784999966621399	43	43	-1	-1
ABprapa	67	6.656263937866854	9.188078530375478	3.03615256111876	1.9975000619888306	44	44	-1	-1
Dp	67	20.416083073482287	-0.7104007388472606	-0.7557222442046967	1.8700000047683716	52	52	-1	-1
Cpaa	67	9.247253000578667	-3.763953871622445	-9.312688777112953	0.8924999833106995	54	54	-1	-1
ABalaap	67	-17.505917455612032	0.43982372635258526	-4.746137656989526	1.9550000429153442	58	58	-1	-1
ABplppa	67	7.407485330195417	-5.296714711841171	9.858561285125079	2.0399999618530273	60	60	-1	-1
Cppp	67	17.62840072507927	4.3552777404856595	-0.5271855157652447	1.4450000524520874	62	62	-1	-1
ABplpaa	67	-3.144350518967581	-2.2405993920711693	9.480445198622089	1.9550000429153442	66	66	-1	-1
ABpraaa	67	2.297874262018727	8.222355724578389	-5.067639448752168	1.8700000047683716	70	70	-1	-1
ABplpap	67	3.1067887318157634	-2.3245006588225516	9.288821968116315	2.0399999618530273	72	72	-1	-1
ABarapa	67	-10.28962018556946	2.859945380004182	-4.621273476345319	1.912500023841858	74	74	-1	-1
Cpap	67	12.421874755280783	2.3915451355044564	-6.882409150432181	1.4875000715255737	79	79	-1	-1
ABalpap	67	-10.879724880149212	-10.189703279687086	-2.3837807597576415	1.9550000429153442	80	80	-1	-1
Epl	67	9.643451595449365	-4.496725973328232	2.539073687035251	2.2950000762939453	84	84	-1	-1
Cppa	67	11.998057205193424	6.858169673710274	-2.159328172628877	1.4875000715255737	89	89	-1	-1
Ear	67	3.6009405182408907	1.450539264625426	0.8466353909752896	2.2950000762939453	95	95	-1	-1
ABarppa	67	-2.420911896233312	6.8382915301445255	4.9073304932049595	2.125	96	96	-1	-1
ABplppp	67	10.480455359165331	-0.4751371241418689	8.568408054653325	2.0824999809265137	98	98	-1	-1
Caap	67	20.109726575761155	-2.829061190855057	4.44553233202698	1.5299999713897705	100	100	-1	-1
MSaaa	67	1.1382635078827237	-9.183200304904505	-2.5952870895521065	1.912500023841858	102	102	-1	-1
MSpaa	67	-7.024964160390512	-4.4882450781051	-3.0933192846727624	1.912500023841858	111	111	-1	-1
ABalaaa	67	-18.62783296542027	2.670581610333665	-1.3444799890420385	1.9550000429153442	116	116	-1	-1
ABprpap	67	-0.11991816556140067	-2.734330785755067	-10.365415014793882	1.7425000667572021	128	128	-1	-1
MSaap	67	-0.9459069583407712	-8.82160377017658	5.691401464700707	1.9550000429153442	134	134	-1	-1
ABaraap	67	-8.691562529271952	-1.7716981124501658	-8.345866115208272	1.912500023841858	139	139	-1	-1
ABplapp	67	-0.5836311167068198	2.765482471435717	8.690074394688587	2.0399999618530273	140	140	-1	-1
Da	67	18.427131754226373	-4.007520877983227	-6.1774490549819525	1.7425000667572021	144	144	-1	-1
P4	67	18.02965709813217	-7.59998889460635	-2.3384403245715433	1.7000000476837158	150	150	-1	-1
ABplaap	67	-12.86145753174592	0.43633483207823787	8.099944712691952	1.9975000619888306	152	152	-1	-1
ABalapp	67	-19.298976164390027	-3.460354913306869	-0.6771085613004775	1.9550000429153442	156	156	-1	-1
ABarpap	67	-13.815010999632491	5.722207206111374	-0.6027411454408838	2.0824999809265137	160	160	-1	-1
ABprppa	67	3.524126579310441	4.517206562242003	-7.609916964990913	1.6575000286102295	162	162	-1	-1
ABprpaa	67	-3.9294166856314563	-0.10795645258988618	-11.99836613872171	1.784999966621399	164	164	-1	-1
ABprppp	67	4.694363466025703	-3.3302399339375843	-9.374450749755166	1.6575000286102295	173	173	-1	-1
MSapa	67	4.482059044594989	-11.711270043671814	1.840445157454604	1.912500023841858	179	179	-1	-1
ABplaaa	67	-15.669469888808182	3.7374643625958432	5.813192450328521	1.9975000619888306	180	180	-1	-1
ABpraap	67	-4.833286879911299	8.72864434569479	-0.9810193576778117	1.9975000619888306	181	181	-1	-1
ABalapa	67	-19.326733282790425	-0.5658741424305926	3.5605600946380784	1.9975000619888306	183	183	-1	-1
ABalpaa	67	-14.544320979644958	-7.6713171961342566	1.9948853904611972	1.8700000047683716	184	184	-1	-1
MSapp	67	12.532582274810581	-12.112765036587593	2.121343455130936	1.912500023841858	190	190	-1	-1
ABarapp	67	-5.055257279461616	4.532999817418087	-6.778322280730798	1.8700000047683716	196	196	-1	-1
ABarppp	67	1.4923605273978104	9.548344630011457	0.8023138130358776	2.0824999809265137	197	197	-1	-1
Epr	67	11.663850867280223	-2.017528200957892	-1.4547578964883785	2.2950000762939453	199	199	-1	-1
ABarpaa	68	-9.178633811221614	7.537048549379389	3.6645979591466475	2.1675000190734863	2	2	-1	-1
MSpap	68	-4.1414070393058395	-10.371940749152685	-1.6985704663068972	1.784999966621399	5	5	-1	-1
ABalppa	68	-8.77932539386098	-3.6542266271204777	6.915480887643765	1.7425000667572021	6	6	15	77
Capp	68	15.558579919690473	0.4452026095325965	4.268018358325856	1.7000000476837158	14	14	-1	-1
ABalppp	68	-7.673391750387384	-10.221098898305968	2.2963333055045587	1.912500023841858	16	16	-1	-1
ABaraaa	68	-14.216094989556302	-4.831839935962393	-4.716458556643898	1.9975000619888306	17	17	-1	-1
ABprapp	68	8.215184791799473	7.913536058709532	-5.041328966446074	1.9550000429153442	26	26	-1	-1
Eal	68	3.307679092765111	-4.896799430398066	-2.6392058706368102	2.380000114440918	31	31	-1	-1
Capa	68	12.045859437134133	6.728976569635267	5.339281681593816	1.784999966621399	33	33	-1	-1
MSppp	68	-1.775828535145291	-7.248229358734383	-5.625667502565366	1.6150000095367432	38	38	-1	-1
MSppa	68	-2.7453509654837935	0.7492442183220118	-2.536886535746325	1.9550000429153442	39	39	-1	-1
Caaa	68	15.646949447157995	-5.806410790448428	8.062853238124582	1.6575000286102295	40	40	-1	-1
ABplapa	68	-5.843503704085168	1.781070893898685	4.9546092406325455	1.5299999713897705	43	43	-1	-1
ABprapa	68	6.147215855439304	8.565597924925626	3.669408408035659	1.9975000619888306	44	44	-1	-1
Dp	68	21.445026873452854	-1.4882798599638505	-0.5791471615021937	1.912500023841858	52	52	-1	-1
Cpaa	68	10.099423369097297	-3.454555323998858	-8.848357840910822	1.2324999570846558	54	54	-1	-1
ABalaap	68	-17.68722783784386	-0.22672290429348774	-5.512862598436746	1.912500023841858	58	58	-1	-1
ABplppa	68	8.232103657523627	-5.69737671463624	9.614175141021265	2.0824999809265137	60	60	-1	-1
Cppp	68	18.351476317221632	4.342281452729358	-0.4607190155720404	1.6150000095367432	62	62	-1	-1
ABplpaa	68	-3.332160393990272	-3.4558711290900432	8.568432557249732	1.4450000524520874	66	66	-1	-1
ABpraaa	68	2.415618527067903	8.125155341027794	-4.954443272820267	1.912500023841858	70	70	-1	-1
ABplpap	68	3.3819023541719386	-2.9924591613440623	8.55674004994102	1.7000000476837158	72	72	-1	-1
ABarapa	68	-9.776129556589659	3.0735554159526104	-4.078389387483211	1.9550000429153442	74	74	-1	-1
Cpap	68	13.534605690546888	2.420374842933482	-7.568301812861021	1.6150000095367432	79	79	-1	-1
ABalpap	68	-10.724318064853172	-9.55536220564455	-2.3198657588431253	1.8700000047683716	80	80	-1	-1
Epl	68	9.704129236106745	-4.808948264702694	2.1440287973769667	2.380000114440918	84	84	-1	-1
Cppa	68	11.898162944262204	7.92369038256416	-1.8425683885586124	1.7000000476837158	89	89	-1	-1
Ear	68	3.95935109069503	1.2536010513448306	0.4961972377111782	2.2950000762939453	95	95	-1	-1
ABarppa	68	-2.267153555191899	6.794777610371941	4.9653383543462315	2.0824999809265137	96	96	-1	-1
ABplppp	68	10.563834022476899	0.05183102234464165	8.742699685149098	2.0399999618530273	98	98	-1	-1
Caap	68	21.031036619738988	-3.488259021246577	3.7509129834742527	1.6150000095367432	100	100	-1	-1
MSaaa	68	1.431227134356852	-8.882838482122725	-2.897413047725238	1.912500023841858	102	102	-1	-1
MSpaa	68	-6.961398043207857	-3.724498063908432	-2.4397905191574423	1.912500023841858	111	111	-1	-1
ABalaaa	68	-18.85723047471174	3.1339668017485542	-0.3888252653535864	2.0399999618530273	116	116	-1	-1
ABprpap	68	0.8289439196068472	-2.68346806572793	-10.351317283040661	1.6575000286102295	128	128	-1	-1
MSaap	68	-1.2336110942946852	-8.971354798341569	5.096148607398615	1.9550000429153442	134	134	-1	-1
ABaraap	68	-8.388896865725359	-1.7295960645530188	-8.36923095307762	1.912500023841858	139	139	-1	-1
ABplapp	68	-0.6815628356270834	2.6259039872761547	8.097641083737141	1.8700000047683716	140	140	-1	-1
Da	68	18.196494242664254	-3.9422499983243497	-6.2644608466938605	1.7000000476837158	144	144	-1	-1
P4	68	17.527108508495477	-7.673744393683398	-1.5598967777295072	1.7425000667572021	150	150	-1	-1
ABplaap	68	-12.886121096411065	0.8022435872307119	8.439801287559607	1.9975000619888306	152	152	-1	-1
ABalapp	68	-19.58255182154802	-2.1360223241447147	0.8188787519713946	2.0824999809265137	156	156	-1	-1
ABarpap	68	-14.3628672303499	6.132765700200053	-1.084529779739119	2.0824999809265137	160	160	-1	-1
ABprppa	68	5.171714759712238	3.0380275628367457	-8.10459639297179	1.4875000715255737	162	162	104	47
ABprpaa	68	-3.2803317874845277	0.976773525111235	-10.912329913925538	1.784999966621399	164	164	-1	-1
ABprppp	68	5.389572949221316	-2.1703425852839766	-9.101601095072954	1.7000000476837158	173	173	-1	-1
MSapa	68	4.215407457040633	-11.699685627790949	1.8086216805333244	1.9550000429153442	179	179	-1	-1
ABplaaa	68	-15.423870849653385	3.5645445026691234	5.28158654686899	2.0399999618530273	180	180	-1	-1
ABpraap	68	-4.206903004418556	8.974183885534938	-0.46431965303569456	2.0399999618530273	181	181	-1	-1
ABalapa	68	-20.113783464099424	-1.5963655509300656	3.8773242045566687	1.6150000095367432	183	183	-1	-1
ABalpaa	68	-14.578686581382566	-7.047148666097149	2.0559808450250703	1.9975000619888306	184	184	-1	-1
MSapp	68	12.702542145715322	-11.865813624872006	2.6034001365011292	1.9975000619888306	190	190	-1	-1
ABarapp	68	-4.654251425010775	4.994421031533903	-7.246013183275814	1.7425000667572021	196	196	-1	-1
ABarppp	68	1.8816073985375743	9.310429943137677	1.0867140260409491	2.0399999618530273	197	197	-1	-1
Epr	68	12.161139966396698	-2.0943834964976342	-1.335922627855191	2.3375000953674316	199	199	-1	-1
ABarpaa	69	-8.546990445208657	7.933198883836328	3.2839188483135406	2.1675000190734863	2	2	-1	-1
MSpap	69	-3.243112085738525	-9.98737483057661	-2.0474261002187246	1.784999966621399	5	5	-1	-1
Capp	69	16.125934628780463	1.6808194345623266	5.1856700923995005	1.7425000667572021	14	14	-1	-1
ABalppaa	69	-8.936694751167979	-3.0834685081495645	7.7607589817509615	1.3600000143051147	15	6	-1	-1
ABalppp	69	-7.673391750387384	-10.221098898305968	2.2963333055045587	1.912500023841858	16	16	-1	-1
ABaraaa	69	-13.828088120687184	-5.467868934592183	-5.474724859039187	1.7000000476837158	17	17	-1	-1
ABprapp	69	8.465634849490504	7.611486311340497	-5.433554309753715	1.8700000047683716	26	26	-1	-1
Eal	69	3.1899348277159354	-4.79959904684747	-2.75240204656871	2.4225001335144043	31	31	-1	-1
Capa	69	11.860938038636714	6.589674138187524	5.475842695395063	1.784999966621399	33	33	-1	-1
MSppp	69	-2.129061330292818	-6.956628208082593	-5.965256030361066	1.6150000095367432	38	38	-1	-1
MSppa	69	-2.4540358132642934	0.37175104728867225	-2.8449196336927014	1.912500023841858	39	39	-1	-1
Caaa	69	15.30177021482831	-6.450924408496388	7.996118690859422	1.6150000095367432	40	40	-1	-1
ABplapa	69	-6.064439178574823	1.5880819986729295	5.146358569224421	1.7425000667572021	43	43	118	67
ABprapa	69	6.422329477795478	7.897639422404117	2.9373264898603626	1.912500023841858	44	44	-1	-1
ABprppap	69	6.152053970092821	1.3887524472556434	-9.200167770956046	1.0625	47	32	-1	-1
Dp	69	21.576084191840074	-2.3709842175974085	-1.0904758205149787	1.8274999856948853	52	52	-1	-1
Cpaa	69	10.909080168832828	-3.747568346526086	-8.474126289843198	1.4875000715255737	54	54	-1	-1
ABalaap	69	-17.77380904543703	0.05329383047743752	-5.820627649311165	1.912500023841858	58	58	-1	-1
ABplppa	69	8.369660468701715	-6.031355965896995	9.248134181933617	2.0399999618530273	60	60	-1	-1
Cppp	69	19.401881137575735	4.005478457717728	-0.7574739281158401	1.7000000476837158	62	62	-1	-1
ABplpaa	69	-2.4715279906698226	-3.802846668107101	8.268858098355288	1.4875000715255737	66	66	18	123
ABpraaa	69	2.4204695456041354	7.996025453585478	-4.815062712668375	1.784999966621399	70	70	-1	-1
ABplpap	69	3.834715342494357	-2.466626834021171	9.494669028461411	1.7425000667572021	72	72	169	27
ABarapa	69	-9.30350402213833	3.3626088755653436	-3.6196975439823666	1.912500023841858	74	74	-1	-1
ABalppap	69	-8.856298968609336	-5.795164536121859	7.008136097905288	1.3600000143051147	77	6	-1	-1
Cpap	69	13.401899897905034	2.6252242067519207	-7.062880293621481	1.7000000476837158	79	79	-1	-1
ABalpap	69	-10.604925325549367	-8.974707595380028	-2.2007624431379798	2.2100000381469727	80	80	-1	-1
Epl	69	9.688853640757737	-2.818345097606286	3.6777467273433637	2.2950000762939453	84	84	-1	-1
Cppa	69	11.338547730233717	7.634912975663245	-1.5722659073067606	1.7000000476837158	89	89	-1	-1
Ear	69	4.240882539670477	1.0784191000349639	0.11675450565145762	2.2950000762939453	95	95	-1	-1
ABarppa	69	-2.0070014604284037	6.234468088118274	4.851874131342374	2.0399999618530273	96	96	-1	-1
ABplppp	69	10.635862174461373	0.15920394990066544	8.632323055567843	2.0399999618530273	98	98	-1	-1
Caap	69	21.49231164286323	-3.6188007805643307	3.9249365668980687	1.6150000095367432	100	100	-1	-1
MSaaa	69	1.647311590310274	-8.560719699454653	-3.2285429364690055	1.912500023841858	102	102	-1	-1
ABprppaa	69	4.44264255099065	4.944734295167024	-9.474769109549403	1.2324999570846558	104	32	-1	-1
MSpaa	69	-6.881630396161877	-2.6702857182235924	-1.3622129334132023	1.912500023841858	111	111	-1	-1
ABalaaa	69	-19.248125820106136	2.694026494807212	-0.6791326181319031	1.9975000619888306	116	116	-1	-1
ABprpap	69	1.061229905423594	-2.0708839515716884	-10.25839835155551	1.7000000476837158	128	128	85	87
MSaap	69	-0.45470888003117427	-9.167443490030017	4.628189657781643	1.912500023841858	134	134	-1	-1
ABaraap	69	-8.506641130774534	-1.6323956810024227	-8.482427129009519	1.8274999856948853	139	139	-1	-1
ABplapp	69	-0.339680551806649	1.9147076176938786	8.152561351455812	1.4875000715255737	140	140	-1	-1
Da	69	18.277910363964864	-2.210182658824392	-5.180976121176375	1.784999966621399	144	144	-1	-1
P4	69	17.93131690722792	-8.019308060825017	-1.894114259895876	1.8274999856948853	150	150	-1	-1
ABplaap	69	-12.524426266461717	-0.14573165006172317	8.015484420258732	1.5299999713897705	152	152	-1	-1
ABalapp	69	-19.719386092985793	-3.40525657765342	-0.7669398993630299	1.912500023841858	156	156	-1	-1
ABarpap	69	-14.26132449516405	5.745099985161286	-1.3953824240361388	1.9975000619888306	160	160	-1	-1
ABprpaa	69	-3.0039781628577074	0.7069293343457375	-10.601745316700475	1.784999966621399	164	164	-1	-1
ABprppp	69	5.936189177668079	-2.9790153911286676	-9.662478976175077	1.402500033378601	173	173	-1	-1
MSapa	69	5.20513463673735	-11.724266331428117	1.9069116576478073	1.9550000429153442	179	179	-1	-1
ABplaaa	69	-14.957336336008929	3.58461353796816	4.558231314817583	1.8700000047683716	180	180	-1	-1
ABpraap	69	-3.567206075587761	8.434219451292126	-0.5721447833382634	1.912500023841858	181	181	-1	-1
ABalapa	69	-19.61288334871736	-2.2004650456681363	3.0928735179413884	1.9975000619888306	183	183	-1	-1
ABalpaa	69	-14.13877817441422	-5.4560716826321904	2.581675282863031	2.1675000190734863	184	184	-1	-1
MSapp	69	13.118101055774858	-11.79178207308314	2.5538509144117887	1.8274999856948853	190	190	-1	-1
ABarapp	69	-4.418762894912425	4.80002026443271	-7.019620831412014	1.5299999713897705	196	196	90	146
ABarppp	69	2.121946947172158	8.986899288594168	1.4524869380566399	1.9975000619888306	197	197	-1	-1
Epr	69	13.183270205820065	-1.5380335371584608	-0.3895350102828672	2.3375000953674316	199	199	-1	-1
ABarpaa	70	-8.393232104167243	7.889684964063743	3.3419267094548126	2.125	2	2	-1	-1
MSpap	70	-3.1548824038907264	-9.589536571532417	-1.7337539095710603	2.0399999618530273	5	5	-1	-1
Capp	70	16.488869461000455	1.1309585090259042	5.804019740498983	1.7425000667572021	14	14	-1	-1
ABalppaa	70	-8.230134756645274	-1.503975940565471	8.318276896510202	1.5724999904632568	15	15	-1	-1
ABalppp	70	-6.236534131191142	-9.709091016874833	1.1137458099600686	1.6150000095367432	16	16	-1	-1
ABaraaa	70	-14.088240215450679	-4.907559412338516	-5.36126063603533	1.402500033378601	17	17	21	189
ABplpaap	70	-1.1723215868793213	-5.119554404302885	7.573970702730605	1.190000057220459	18	6	-1	-1
ABprapp	70	8.269362939665996	7.052588660962266	-5.581661556029495	1.8700000047683716	26	26	-1	-1
ABplpapp	70	4.653242649015692	-3.1362732611299364	8.068235808805344	1.402500033378601	27	31	-1	-1
Eal	70	3.0920031087956716	-4.939177531007032	-3.3448353575201577	2.3375000953674316	31	31	-1	-1
Capa	70	11.644853582683293	6.267555355519452	5.8069725841388316	1.8274999856948853	33	33	-1	-1
MSppp	70	-2.518308201432582	-6.718713521208816	-6.249656243366138	1.6150000095367432	38	38	-1	-1
MSppa	70	-2.751850458274654	0.2005191119492089	-2.6821742356714617	1.912500023841858	39	39	-1	-1
Caaa	70	15.148011873786896	-6.407410488723804	7.938110829718149	1.6575000286102295	40	40	-1	-1
ABprapa	70	6.468045590860181	7.6930661112974965	3.160899295373518	1.5724999904632568	44	44	-1	-1
ABprppap	70	8.170724949760098	0.586292622501885	-8.925302711139059	1.1050000190734863	47	47	-1	-1
Dp	70	21.930965461242234	-1.9847303744340787	-0.7449801529460336	1.8274999856948853	52	52	-1	-1
Cpaa	70	11.975686519050253	-3.7939060100495454	-8.346832382158079	1.3600000143051147	54	54	-1	-1
ABalaap	70	-17.993096045672058	0.5381599290668004	-5.622971180946045	1.9550000429153442	58	58	-1	-1
ABplppa	70	8.39267555911223	-7.075119714864589	8.902370467292716	1.9550000429153442	60	60	-1	-1
Cppp	70	19.8680071792362	3.7458068109576583	-0.444069784540133	1.7425000667572021	62	62	-1	-1
ABplapap	70	-5.199364228702123	0.8322358901544495	6.022924046108984	1.4450000524520874	67	43	-1	-1
ABpraaa	70	3.2794534746699564	6.971194920753302	-5.120544311336064	1.4875000715255737	70	70	-1	-1
[truncated: 2,942 more rows]
