# Supplementary material for: Wnt Signaling Induces Asymmetric Dynamics in the Actomyosin Cortex of the C. elegans Endomesodermal Precursor Cell
Source: Front Cell Dev Biol. 2021 Sep 17;9:702741. doi: 10.3389/fcell.2021.702741 (PMC8484649; doi:10.3389/fcell.2021.702741)
Supplement: Supplementary file 2 [file Data_Sheet_1.ZIP › supplementary_material/lineages/dshUnScaledLineages/190404_mig5dsh2_3aligned.gr]

cell	time	x	y	z	radius	self	parent	child1	child2
ABa	2	-14.496103834187426	1.0918081068933938	0.7467533965063725	3.5399999618530273	15	-1	-1	-1
P2	2	21.318945352880128	-2.126444713402075	0.261116909329845	3.059999942779541	74	-1	-1	-1
EMS	2	3.828027184711144	-7.451843251517752	1.9693021982741712	3.059999942779541	149	-1	-1	-1
ABp	2	1.8222767867045153	10.145738839098515	-4.728141650137707	3.5999999046325684	155	-1	-1	-1
ABa	3	-14.933427683882938	1.2050004681384145	-0.05725862266291304	3.6599998474121094	15	15	-1	-1
P2	3	21.095851704176305	-1.9193979771215153	0.4657161998587505	3.179999828338623	74	74	-1	-1
EMS	3	2.8539780164665105	-7.9038758386788075	3.6197853654845833	3.299999952316284	149	149	-1	-1
ABp	3	2.9022368453667973	8.953884320673426	-2.36399933379503	3.6599998474121094	155	155	-1	-1
ABa	4	-14.724569945526824	0.11917022767692789	0.2135754152503544	3.6599998474121094	15	15	-1	-1
P2	4	20.671398968780732	-1.5704411087586585	0.11848578162850398	3.240000009536743	74	74	-1	-1
EMS	4	2.8140542715272034	-7.893963074808722	4.64735912396986	3.4800000190734863	149	149	-1	-1
ABp	4	3.599440603115245	8.040893684477888	-1.617303314213295	3.7799999713897705	155	155	-1	-1
ABa	5	-14.71033403517911	0.9979537318578547	-0.2618579131918185	3.8399999141693115	15	15	-1	-1
P2	5	19.755054834907973	-1.2739634001353117	-0.21932237817937145	3.359999895095825	74	74	-1	-1
EMS	5	2.476045169129794	-8.494744776667941	5.051476888561362	3.6599998474121094	149	149	-1	-1
ABp	5	3.301355245657143	7.430199218748585	-2.240759308107069	3.8399999141693115	155	155	-1	-1
ABa	6	-13.689764978875623	0.5101605126669201	-0.13341913909520559	2.759999990463257	15	15	-1	-1
P2	6	19.103555178229062	0.105599868360855	-0.5662420751256666	3.4800000190734863	74	74	-1	-1
EMS	6	1.4740187952399053	-10.015152218761823	3.8757625326821414	3.7799999713897705	149	149	-1	-1
ABp	6	2.797000626374672	6.438756332564928	-1.9985458412879442	2.3999998569488525	155	155	-1	-1
ABa	7	-13.480907240519509	-0.5756697277945667	0.13741489881806185	2.6399998664855957	15	15	3	33
P2	7	18.29817322547037	2.033465678976729	-1.307857278241093	3.5399999618530273	74	74	-1	-1
EMS	7	3.0849238163210795	-11.11826718495155	2.358059581524405	3.7799999713897705	149	149	-1	-1
ABp	7	0.8361722911492576	8.051543306167002	-2.1552944651947485	2.5799999237060547	155	155	5	135
ABar	8	-13.431163145314951	0.45973461340864985	-3.7251571986113152	1.6799999475479126	3	5	-1	-1
ABpr	8	2.5730367966732426	6.691976225211423	-4.638795801351805	1.7999999523162842	5	1	-1	-1
ABal	8	-13.713821239488587	-1.4139400965873086	3.177012528291068	1.6200000047683716	33	15	-1	-1
P2	8	18.131882102593593	3.0030297769389755	-0.004057944092289545	3.6599998474121094	74	74	-1	-1
ABpl	8	0.8334970930620047	8.125730594327505	1.1748390254888565	1.559999942779541	135	1	-1	-1
EMS	8	3.9054985819805923	-10.821131274997098	1.002453717480654	3.8999998569488525	149	149	-1	-1
ABar	9	-13.164953872073333	2.18583917034456	-4.666483665130947	1.8600000143051147	3	3	-1	-1
ABpr	9	5.922687800837402	6.8895645203762665	-5.951234944869656	2.3399999141693115	5	5	-1	-1
ABal	9	-14.982410386106466	-2.5970275940041074	3.718755461516868	1.9199999570846558	33	33	-1	-1
P2	9	18.021735708468846	-0.034756763706172644	1.7788947178868466	3.6599998474121094	74	74	-1	-1
ABpl	9	1.4953337815173982	9.808735776151702	2.307740456669206	2.2200000286102295	135	135	-1	-1
EMS	9	2.7767513306668623	-9.318462881385827	0.8790957598503495	2.1599998474121094	149	149	-1	-1
ABar	10	-12.005962110521754	2.380557562831921	-5.736634484430407	2.5199999809265137	3	3	-1	-1
ABpr	10	7.295909763380669	7.178137287899168	-6.012774454470925	2.5799999237060547	5	5	-1	-1
ABal	10	-15.377629907825582	-3.2571274382187014	2.3341003731526797	2.4600000381469727	33	33	-1	-1
P2	10	15.429581972956754	-1.863404060197991	2.9862420525943105	3.5999999046325684	74	74	-1	-1
ABpl	10	0.9963516248704971	9.996977505465072	3.287731195273254	2.5199999809265137	135	135	-1	-1
EMS	10	2.742553547849498	-10.19229000363171	1.8683159675351606	1.7400000095367432	149	149	157	122
ABar	11	-10.968019658280356	3.354386622621784	-7.2584860882025986	2.879999876022339	3	3	-1	-1
ABpr	11	7.974108551212573	7.616321250028076	-6.374079294363557	2.819999933242798	5	5	-1	-1
ABal	11	-15.757389838713014	-5.148041436231299	2.542730384353696	2.759999990463257	33	33	-1	-1
P2	11	15.691234570552117	-2.7233825574117265	2.6862839329613406	3.7799999713897705	74	74	-1	-1
E	11	5.905951556667228	-9.020181228569577	2.373463037408752	1.3799999952316284	122	7	-1	-1
ABpl	11	-0.7694469888518544	8.94195151509842	4.566822747057683	2.879999876022339	135	135	-1	-1
MS	11	1.5640945288784305	-9.692859860755004	-0.3248105138967188	1.4399999380111694	157	149	-1	-1
ABar	12	-10.923131344200137	5.227357693575035	-8.237855384238744	3.179999828338623	3	3	-1	-1
ABpr	12	8.491279890786698	7.483303361042884	-7.625214792164824	3.059999942779541	5	5	-1	-1
ABal	12	-16.710520231934883	-4.2588121889379975	2.057638933604466	2.93999981880188	33	33	-1	-1
P2	12	16.79702357936979	-2.051316688845806	1.4973524618723246	3.7799999713897705	74	74	-1	-1
E	12	7.690755140306122	-9.31632983652737	2.2023723450986896	1.4399999380111694	122	122	-1	-1
ABpl	12	-1.2227794384375048	8.236540594425733	4.480886176375989	3.119999885559082	135	135	-1	-1
MS	12	0.50218253757958	-11.198398157043757	0.0408357679519753	1.6799999475479126	157	157	-1	-1
ABar	13	-9.996096679064525	5.930023933659054	-7.890196312782203	3.240000009536743	3	3	-1	-1
ABpr	13	8.3724111645136	7.4990345867558545	-7.629984887347181	3.240000009536743	5	5	-1	-1
ABal	13	-17.096821911933574	-3.8595878621820052	0.9254768769343625	3.240000009536743	33	33	-1	-1
P2	13	16.370390260937135	-0.9389803788934193	0.7031913543517048	3.4800000190734863	74	74	-1	-1
E	13	8.568540325287342	-8.959875784217543	2.6355393340106295	2.0999999046325684	122	122	-1	-1
ABpl	13	-2.9029502061510124	7.638174472489629	5.132180292310582	3.299999952316284	135	135	-1	-1
MS	13	-0.4780548802899409	-11.423716921049216	-0.4256039552941213	2.2200000286102295	157	157	-1	-1
ABar	14	-9.411432282400494	7.558667355062914	-8.032280855314905	3.419999837875366	3	3	-1	-1
ABpr	14	7.71417424915135	7.055894242691904	-7.782466926697188	3.359999895095825	5	5	-1	-1
ABal	14	-17.56479816536159	-4.740583067709308	0.6254008253590496	3.419999837875366	33	33	-1	-1
P2	14	18.279788532971068	-2.1346000986801537	0.4985172064235343	1.7999999523162842	74	74	-1	-1
E	14	9.837945258894537	-9.183186725453362	3.472942019456415	2.5199999809265137	122	122	-1	-1
ABpl	14	-3.141698955258605	4.963193425239486	5.278724208741691	3.359999895095825	135	135	-1	-1
MS	14	-2.1875132556881876	-12.373251612694556	-0.20258880114676803	2.5799999237060547	157	157	-1	-1
ABar	15	-7.314307430955786	8.751996717015354	-8.055348882173368	3.5399999618530273	3	3	-1	-1
ABpr	15	8.091150193934958	6.300544964291638	-7.592370711056962	3.419999837875366	5	5	-1	-1
ABal	15	-18.93264766526929	-3.8494712197351832	1.424717606745243	3.4800000190734863	33	33	-1	-1
P2	15	16.961596406712424	-1.6004752822581476	1.9018988796901215	1.7400000095367432	74	74	66	171
E	15	9.700887349694215	-9.222679340068568	3.7393166834712765	2.759999990463257	122	122	-1	-1
ABpl	15	-3.918396703399296	3.8325850875621983	5.81104488354512	3.4800000190734863	135	135	-1	-1
MS	15	-4.687356280516383	-13.282760710482398	-1.2831801918066104	2.879999876022339	157	157	-1	-1
ABar	16	-7.579505407636006	9.732335658755527	-7.270106522449559	3.5999999046325684	3	3	-1	-1
ABpr	16	7.984744688467141	7.255239916448756	-7.829932014636072	3.5399999618530273	5	5	-1	-1
ABal	16	-19.295991102771918	-5.624981155156383	1.60484497879446	3.5399999618530273	33	33	-1	-1
P3	16	18.090697157512526	-5.166568177482414	1.2491260147350374	1.3199999332427979	66	2	-1	-1
E	16	10.227384424483427	-8.999572277409484	3.4302470266998872	2.93999981880188	122	122	-1	-1
ABpl	16	-4.775404228921545	2.064776214664706	6.243236634062128	3.4800000190734863	135	135	-1	-1
MS	16	-4.369716944083286	-11.973823407361829	-1.8630838864912675	3.0	157	157	-1	-1
C	16	15.638227327390291	1.8668068559955382	1.0322735557043767	1.1399999856948853	171	74	-1	-1
ABar	17	-8.1113205510525	9.689769262886102	-6.233110505541912	3.6599998474121094	3	3	-1	-1
ABpr	17	8.083651542270585	7.244465072670827	-7.311375040211077	3.5999999046325684	5	5	-1	-1
ABal	17	-18.76949402798271	-5.4018740924973	1.2957753220230706	3.5999999046325684	33	33	-1	-1
P3	17	18.480081929093128	-6.343179011725221	-0.25927260994267165	1.7999999523162842	66	66	-1	-1
E	17	10.73923769543027	-8.952049499605016	2.9070378890348776	3.0	122	122	-1	-1
ABpl	17	-4.0546932196185885	1.0264687520076876	5.990861534310385	3.6599998474121094	135	135	-1	-1
MS	17	-3.713252718263463	-11.470502841034659	-1.4679597270958418	3.119999885559082	157	157	-1	-1
C	17	15.376574729794925	2.726785353209274	1.3322316753373467	1.6799999475479126	171	171	-1	-1
ABar	18	-7.460174393859964	10.373630496002932	-5.110059986010229	3.6599998474121094	3	3	-1	-1
ABpr	18	8.811099810256882	8.028861222573925	-7.758187797559107	3.6599998474121094	5	5	-1	-1
ABal	18	-19.17971085303057	-4.174133719953516	0.4731115753506512	3.5999999046325684	33	33	-1	-1
P3	18	19.084104795160073	-8.129134690258798	-0.06948711558639742	2.2200000286102295	66	66	-1	-1
E	18	10.850553376030712	-9.384085899225484	1.727100023141938	3.059999942779541	122	122	-1	-1
ABpl	18	-3.057277915383239	-1.39943214233476	6.342240605155086	3.7799999713897705	135	135	-1	-1
MS	18	-2.8819874213410954	-10.174222982372841	-2.8137146794909267	3.240000009536743	157	157	-1	-1
C	18	15.753605068586818	3.331661357095691	2.988031522898754	2.1599998474121094	171	171	-1	-1
ABar	19	-7.827416709933825	10.781905506721163	-3.6685175512847845	3.6599998474121094	3	3	-1	-1
ABpr	19	8.843987191034765	9.619894630043403	-6.3494894439415255	3.6599998474121094	5	5	-1	-1
ABal	19	-19.132234062418604	-3.767741309916105	0.6302457779406716	3.7200000286102295	33	33	-1	-1
P3	19	19.599503445191772	-8.201972356980768	-1.0779804933422446	2.3999998569488525	66	66	-1	-1
E	19	11.301650848570988	-9.275520819249952	-0.09959772738792294	3.119999885559082	122	122	-1	-1
ABpl	19	-1.8003905965896128	-3.9219320923014136	5.946730867076444	3.6599998474121094	135	135	-1	-1
MS	19	-3.558821413125231	-9.969387947438657	-3.3846247689795077	3.419999837875366	157	157	-1	-1
C	19	15.14862529996676	3.7713988192398675	4.4200337672594845	2.4600000381469727	171	171	-1	-1
ABar	20	-7.388320170695885	10.608532923212923	-3.107147652160918	2.5799999237060547	3	3	-1	-1
ABpr	20	8.705618879794956	10.297608300651794	-3.6851962186242706	2.2200000286102295	5	5	-1	-1
ABal	20	-18.079239912840183	-3.321527184597936	0.012106464397892758	2.3399999141693115	33	33	-1	-1
P3	20	19.584451747854747	-7.674357422509077	-1.981692783571657	2.5199999809265137	66	66	-1	-1
E	20	11.199198615682688	-9.144385530945584	-0.13287046172207972	3.179999828338623	122	122	-1	-1
ABpl	20	-1.679749180774087	-3.9978435402776045	5.708858842213382	2.0999999046325684	135	135	-1	-1
MS	20	-4.338107637797666	-9.633417624200105	-3.988807592802245	3.4800000190734863	157	157	-1	-1
C	20	15.766938470389706	4.224451927173902	5.600089565094766	2.700000047683716	171	171	-1	-1
ABar	21	-6.105690623302376	8.557561987481943	-2.5890941883614826	2.5199999809265137	3	3	58	132
ABpr	21	7.528791434802525	7.984241566223258	-3.12003146271298	2.3399999141693115	5	5	127	71
ABal	21	-17.298588892119977	-3.0144785107733982	-0.31592564116058197	1.8600000143051147	33	33	101	152
P3	21	19.142217723026608	-8.083823613800705	-1.368205633268892	2.5199999809265137	66	66	-1	-1
E	21	11.219160488152342	-9.149341912880628	-0.646657340964718	3.240000009536743	122	122	-1	-1
ABpl	21	-1.2114194278596946	-5.180272836363296	5.232804071203306	1.8600000143051147	135	135	89	72
MS	21	-5.100569475590645	-9.885242457696465	-3.9319202464409893	3.5999999046325684	157	157	-1	-1
C	21	16.035736220163066	4.483977823193972	5.7952665972013016	2.819999933242798	171	171	-1	-1
ABarp	22	-6.586429203013766	10.161252839410174	-0.4145445770334719	1.9199999570846558	58	3	-1	-1
P3	22	19.79118329718206	-6.636582939094348	-0.6920858030275816	2.5799999237060547	66	66	-1	-1
ABpra	22	7.407796519500627	10.123577515812443	-2.1060286152645293	1.559999942779541	71	5	-1	-1
ABplp	22	0.6433569013842771	-7.9017893594212465	4.375860568945612	1.3799999952316284	72	1	-1	-1
ABpla	22	-0.9850795055490982	-2.084030233270616	6.7847549950901325	1.3799999952316284	89	1	-1	-1
ABalp	22	-16.398307752145644	-5.489784783601136	-0.7257456647862957	1.559999942779541	101	33	-1	-1
E	22	11.323793304077727	-10.043856642774525	-0.166453917340188	3.299999952316284	122	122	-1	-1
ABprp	22	8.134124702908954	5.481079602466087	-5.328164529659098	1.6200000047683716	127	5	-1	-1
ABara	22	-7.222985950372221	8.292750608861276	-2.7891592475927176	1.9799998998641968	132	3	-1	-1
ABala	22	-17.795689571207877	-0.16596643914987952	3.3528302412404094	1.4399999380111694	152	33	-1	-1
MS	22	-5.137355734939755	-9.292490919026509	-4.079203537382344	3.6599998474121094	157	157	-1	-1
C	22	15.141942435291707	3.3089204889664368	6.0801750567769535	2.759999990463257	171	171	-1	-1
ABarp	23	-6.923889296352723	11.609888573266664	-2.3217873604947665	1.7400000095367432	58	58	-1	-1
P3	23	20.272438558404676	-6.223022445775519	0.7543446588225627	2.6399998664855957	66	66	-1	-1
ABpra	23	7.238808132075532	9.83926971011716	-4.870140043584254	1.6200000047683716	71	71	-1	-1
ABplp	23	1.0510396439086773	-6.3027257887625066	5.527724448913046	1.4399999380111694	72	72	-1	-1
ABpla	23	-1.7163832913288701	0.011554249343389111	6.259664320459504	1.7400000095367432	89	89	-1	-1
ABalp	23	-15.534758477512133	-6.012114235472235	0.18285465256781697	1.6799999475479126	101	101	-1	-1
E	23	10.863370096322365	-10.508546674394333	0.7181779921597959	3.299999952316284	122	122	-1	-1
ABprp	23	9.241490891696973	1.9801233114400814	-5.224508395326126	1.559999942779541	127	127	-1	-1
ABara	23	-6.4863751291956975	5.352595863548595	-6.691017059674413	1.9199999570846558	132	132	-1	-1
ABala	23	-18.49643870804118	0.8673846415720964	3.0914184617495133	1.4399999380111694	152	152	-1	-1
MS	23	-4.9294548991367515	-11.724539375877395	-2.1865817607520714	3.5999999046325684	157	157	-1	-1
C	23	15.047592257134516	5.905778386894011	4.920249735465296	3.119999885559082	171	171	-1	-1
ABarp	24	-8.9300682331613	10.692678412955113	-3.654443129622399	2.0999999046325684	58	58	-1	-1
P3	24	21.32467131500207	-3.0101845995180443	0.2227633585293799	2.700000047683716	66	66	-1	-1
ABpra	24	5.3311281555757395	9.614483925353989	-6.373811647622684	2.1599998474121094	71	71	-1	-1
ABplp	24	2.1901239269988895	-4.742825732053417	6.437064140777405	1.9799998998641968	72	72	-1	-1
ABpla	24	-2.447687077108642	2.107138731957394	5.734573645828876	2.0999999046325684	89	89	-1	-1
ABalp	24	-14.050715449418593	-6.844770020998827	2.718441457047586	2.2200000286102295	101	101	-1	-1
E	24	12.523578991566218	-9.905224170523185	0.5806707554678416	3.419999837875366	122	122	-1	-1
ABprp	24	7.599471179380346	1.432024647897111	-5.35814591783139	1.9799998998641968	127	127	-1	-1
ABara	24	-7.054215138980272	3.13615728540982	-5.887862346957717	2.2200000286102295	132	132	-1	-1
ABala	24	-18.648140421083873	0.6523077421022744	3.143653644870755	2.2200000286102295	152	152	-1	-1
MS	24	-3.6086199023380763	-12.365017570928558	-0.9877563034713117	3.7200000286102295	157	157	-1	-1
C	24	13.969867175517606	7.694478746016255	4.468741740334174	3.059999942779541	171	171	-1	-1
ABarp	25	-10.744159424484934	10.637658451203675	-3.9116313990995764	2.5199999809265137	58	58	-1	-1
P3	25	21.598025740421686	-0.1645756493483281	-0.22342795625074763	2.759999990463257	66	66	-1	-1
ABpra	25	3.5077656230453074	10.56356429424496	-6.107362126208557	2.4600000381469727	71	71	-1	-1
ABplp	25	4.304073165323054	-4.137291526835893	7.075066284102936	2.2799999713897705	72	72	-1	-1
ABpla	25	-4.679085851649847	3.5205800318026172	5.625290109860956	2.3999998569488525	89	89	-1	-1
ABalp	25	-12.418570481375502	-8.702213744815841	4.22137368657577	2.4600000381469727	101	101	-1	-1
E	25	13.892847681529968	-8.793091739147537	0.31484267662161747	3.4800000190734863	122	122	-1	-1
ABprp	25	7.705468791353502	1.1805289150663032	-5.8101574235880715	2.3399999141693115	127	127	-1	-1
ABara	25	-7.957334659066718	1.6049749995380085	-6.545019728411942	2.5199999809265137	132	132	-1	-1
ABala	25	-19.860389329377647	-0.4252884565932127	2.629320180459479	2.6399998664855957	152	152	-1	-1
MS	25	-1.6117667007445828	-11.80393236226128	-0.5971663753735563	3.7200000286102295	157	157	-1	-1
C	25	11.729142665761316	8.751795094217202	3.417392363336377	3.179999828338623	171	171	-1	-1
ABarp	26	-13.122898745994659	10.309263968400014	-3.074818373365507	2.700000047683716	58	58	-1	-1
P3	26	21.216688629563908	2.1175325122309983	-1.3073855504717202	2.759999990463257	66	66	-1	-1
ABpra	26	1.704364962984529	11.507688281200886	-6.354699484037068	2.6399998664855957	71	71	-1	-1
ABplp	26	6.282737183989321	-3.631430158496795	7.73680097139791	2.5799999237060547	72	72	-1	-1
ABpla	26	-6.614226352283664	4.244670737353679	4.916401055911049	2.5199999809265137	89	89	-1	-1
ABalp	26	-11.825591646057784	-9.423888870443792	5.177439091868768	2.6399998664855957	101	101	-1	-1
E	26	13.733239423328246	-7.3610493109118575	-0.04149927874704851	3.4800000190734863	122	122	-1	-1
ABprp	26	7.789323947819918	1.6973690057600679	-6.195312739392488	2.5199999809265137	127	127	-1	-1
ABara	26	-8.407121729567512	0.7792036343388831	-7.116240539184473	2.700000047683716	132	132	-1	-1
ABala	26	-20.233466395590025	-1.8537241243323794	1.177808902143026	2.759999990463257	152	152	-1	-1
MS	26	-0.4491751660998605	-10.369349132013674	-0.6868978028426742	2.0399999618530273	157	157	-1	-1
C	26	10.978736155278963	10.142133206491296	2.5519156919650863	3.240000009536743	171	171	-1	-1
ABarp	27	-13.753620743214597	10.27747241630852	-2.556379330882855	2.759999990463257	58	58	-1	-1
P3	27	20.786509932046396	3.350229266709825	-1.6162624179015017	2.759999990463257	66	66	-1	-1
ABpra	27	0.08236151714584068	12.314858518009558	-5.53642025386379	2.759999990463257	71	71	-1	-1
ABplp	27	6.840294556005699	-3.1173347483916976	7.613368156368341	2.700000047683716	72	72	-1	-1
ABpla	27	-7.729748989811081	3.9196791364697927	4.473693876634394	2.6399998664855957	89	89	-1	-1
ABalp	27	-10.45196179001986	-9.8385153222472	5.80547239160329	2.759999990463257	101	101	-1	-1
E	27	13.954152488994987	-6.804716605602887	-0.6930292585663271	3.5999999046325684	122	122	-1	-1
ABprp	27	8.310502953981846	2.1010167352088116	-5.77645603602762	2.700000047683716	127	127	-1	-1
ABara	27	-9.251666034284478	-0.04964151211446266	-6.91683999706422	2.759999990463257	132	132	-1	-1
ABala	27	-20.520453328290614	-2.1684738606806278	1.2537766292337105	2.879999876022339	152	152	-1	-1
MS	27	-0.43807674134234714	-10.073404402632619	0.012525918141784054	1.7400000095367432	157	157	166	124
C	27	10.826626548741613	10.630255526347785	1.9145780657505362	3.240000009536743	171	171	-1	-1
ABarp	28	-13.98025977100328	10.604879597115518	-1.866495800263111	2.879999876022339	58	58	-1	-1
P3	28	20.425950480647586	4.220982607701489	-1.834861272693527	2.759999990463257	66	66	-1	-1
ABpra	28	-1.300131786604224	13.030386081129066	-4.951242953371216	2.819999933242798	71	71	-1	-1
ABplp	28	6.692546115542521	-4.155971311714269	7.869891908734537	2.819999933242798	72	72	-1	-1
ABpla	28	-7.377096083571302	4.696045123183628	4.283715592936512	2.759999990463257	89	89	-1	-1
ABalp	28	-10.911020201727453	-9.660186356803917	5.7578893717220625	2.879999876022339	101	101	-1	-1
E	28	14.426082015002523	-6.747281063928334	-0.18866463774606013	2.5199999809265137	122	122	-1	-1
MSp	28	1.9021036312758393	-9.092078158895784	-0.7289282784882216	1.2599999904632568	124	7	-1	-1
ABprp	28	8.687071005270791	2.048866676134854	-6.2759326297231866	2.759999990463257	127	127	-1	-1
ABara	28	-8.706571883073384	-0.4745098284535112	-6.807481603697036	2.879999876022339	132	132	-1	-1
ABala	28	-20.92494419121653	-1.8244733742528125	0.39275933176082584	2.879999876022339	152	152	-1	-1
MSa	28	-1.4396408277292914	-10.936785781766126	0.9920880035195374	1.1999999284744263	166	157	-1	-1
C	28	10.74849735439714	9.229675549538053	2.2613798307544886	3.240000009536743	171	171	-1	-1
ABarp	29	-12.835449525791127	11.281039767708638	-0.9955096591992179	2.879999876022339	58	58	-1	-1
P3	29	20.761229990949463	3.535726315434527	-0.3745491785226057	2.759999990463257	66	66	-1	-1
ABpra	29	-0.8960488171729659	13.389584814027561	-4.7797984652341245	2.879999876022339	71	71	-1	-1
ABplp	29	5.209726767932957	-5.4329131841666065	7.4030235322621465	2.819999933242798	72	72	-1	-1
ABpla	29	-7.08438318874877	4.127054973415905	4.169394315045363	2.819999933242798	89	89	-1	-1
ABalp	29	-14.119111015053324	-8.592424265490594	4.696881872417208	2.93999981880188	101	101	-1	-1
E	29	14.680235960933516	-6.66333945276288	-0.20762708653314577	1.7999999523162842	122	122	123	69
MSp	29	2.2893622138276415	-8.145084269262375	-1.218553960535122	1.3799999952316284	124	124	-1	-1
ABprp	29	8.772698851279637	2.5055265445653987	-6.903730065573024	2.879999876022339	127	127	-1	-1
ABara	29	-7.689956099349411	-0.13874338379169604	-6.883331398845376	2.93999981880188	132	132	-1	-1
ABala	29	-20.896472370521106	-0.06690636589095919	-0.55810732512352	2.93999981880188	152	152	-1	-1
MSa	29	-3.5899684319079057	-11.652767667640006	0.8963753785884432	1.3199999332427979	166	166	-1	-1
C	29	10.196258051008043	8.535039472643295	1.6568862856477993	3.240000009536743	171	171	-1	-1
ABarp	30	-11.62497330703978	12.418816188667344	-0.23853407474252286	3.0	58	58	-1	-1
P3	30	20.06088874761081	3.8658781768301926	0.05361185132229063	2.759999990463257	66	66	-1	-1
Ep	30	16.929062525420914	-5.254933191340621	-0.28293029651284884	1.3799999952316284	69	6	-1	-1
ABpra	30	-1.1391043383464454	13.601587932243163	-4.061412295462581	2.93999981880188	71	71	-1	-1
ABplp	30	4.334530059483481	-7.255945897392277	8.106360041976373	2.879999876022339	72	72	-1	-1
ABpla	30	-6.678527529775085	4.426073484051182	4.098196683137036	2.93999981880188	89	89	-1	-1
ABalp	30	-14.124836977175265	-7.708684379374626	4.735235423217674	3.059999942779541	101	101	-1	-1
Ea	30	13.318928210137079	-8.062365929557345	1.932481762724168	1.2599999904632568	123	122	-1	-1
MSp	30	2.2618472956853304	-8.556433061234827	-1.8894750423677809	1.9199999570846558	124	124	-1	-1
ABprp	30	8.317185818656899	2.563495065482243	-7.4365973255450895	2.93999981880188	127	127	-1	-1
ABara	30	-7.9565732660856865	-1.1616487214012965	-6.631577741661538	3.059999942779541	132	132	-1	-1
ABala	30	-20.545592153823755	0.7696398430860955	-0.5054434887759836	3.0	152	152	-1	-1
MSa	30	-4.416323553697647	-12.426388973765173	0.8246311615114781	1.8600000143051147	166	166	-1	-1
C	30	9.287412568799656	7.88759707288745	1.0380824549940395	3.299999952316284	171	171	-1	-1
ABarp	31	-11.773129640997615	12.083378844671081	-0.6715831317121195	3.0	58	58	-1	-1
P3	31	19.936294059215772	4.7653492886591335	0.0871953069403989	2.759999990463257	66	66	-1	-1
Ep	31	17.521225573749316	-4.570209878315949	-0.7060105098914369	1.559999942779541	69	69	-1	-1
ABpra	31	-1.1936718871281224	13.435916411258633	-3.2479780178709245	2.93999981880188	71	71	-1	-1
ABplp	31	2.5771869999786112	-7.908673779748714	7.482668184197912	2.93999981880188	72	72	-1	-1
ABpla	31	-6.10414577087925	4.352373737421367	4.635834038291459	2.879999876022339	89	89	-1	-1
ABalp	31	-14.976879933556603	-7.593609417448781	5.2156316361838115	3.059999942779541	101	101	-1	-1
Ea	31	12.377712028662042	-8.283590391535608	3.525959651630981	1.5	123	123	-1	-1
MSp	31	3.203471370655027	-9.038407818582876	-2.7933801219388013	2.2200000286102295	124	124	-1	-1
ABprp	31	8.554923271203096	2.5320326140562996	-7.427057135180375	3.0	127	127	-1	-1
ABara	31	-7.855893722739815	-1.2326037874424451	-6.355662887281962	3.119999885559082	132	132	-1	-1
ABala	31	-20.80547206187669	1.569438118036611	-0.448127489188433	3.059999942779541	152	152	-1	-1
MSa	31	-6.235732813648564	-12.300868268726955	1.295369252170559	2.2200000286102295	166	166	-1	-1
C	31	9.428423750579494	7.103530023649906	0.9759963602241317	2.0399999618530273	171	171	-1	-1
ABarp	32	-11.738523964685593	12.254006747590656	-0.9712305300611379	3.0	58	58	-1	-1
P3	32	20.05202529989867	4.166779288146292	1.2668224515493869	2.759999990463257	66	66	-1	-1
Ep	32	17.733275191703918	-3.71297606169088	-0.14432988948361936	2.0399999618530273	69	69	-1	-1
ABpra	32	-0.6964624200236496	13.307854904208483	-3.985326636429553	3.0	71	71	-1	-1
ABplp	32	2.590466007773211	-8.376108491957188	8.629022594472744	3.059999942779541	72	72	-1	-1
ABpla	32	-6.289088364186196	4.609687932095061	4.055501690380508	3.0	89	89	-1	-1
ABalp	32	-14.217555581353821	-7.924623358752291	6.333601339249187	3.119999885559082	101	101	-1	-1
Ea	32	11.74876272098453	-8.375562165890322	3.8017565740682135	1.9199999570846558	123	123	-1	-1
MSp	32	4.560276839813495	-8.865239113651374	-2.8264169923882716	2.5199999809265137	124	124	-1	-1
ABprp	32	8.421410741087627	2.372179554914654	-7.645966711256353	3.179999828338623	127	127	-1	-1
ABara	32	-6.736825706127543	-1.0279726310849986	-6.398239948096147	3.119999885559082	132	132	-1	-1
ABala	32	-20.872910724958306	1.1680020899342436	-0.09147481253581541	3.059999942779541	152	152	-1	-1
MSa	32	-7.892396329807563	-13.02455121712454	0.9475922487716746	2.4600000381469727	166	166	-1	-1
C	32	9.238163088645264	7.541384885113261	1.1235903724494385	1.559999942779541	171	171	36	57
Ca	33	8.06133564365283	5.228018150684727	1.6887551283607294	1.9199999570846558	36	1	-1	-1
Cp	33	7.963440086410784	7.945236493138741	1.0141140471399108	1.9199999570846558	57	1	-1	-1
ABarp	33	-11.204936131726669	12.236392921196861	-2.250868667014204	3.119999885559082	58	58	-1	-1
P3	33	20.033836116971447	4.111555447818114	1.5379672107466058	2.819999933242798	66	66	-1	-1
Ep	33	18.662082546381956	-3.0704900438700804	-0.03931293807249758	2.2200000286102295	69	69	-1	-1
ABpra	33	0.12274754958809303	12.961971817099847	-4.408717571092092	3.0	71	71	-1	-1
ABplp	33	2.610835773737524	-9.08426409321854	8.804808524565898	3.059999942779541	72	72	-1	-1
ABpla	33	-6.868788191709316	4.863928345514536	4.245790695362341	3.0	89	89	-1	-1
ABalp	33	-13.859176712992102	-8.031997258154425	6.105269504750838	3.179999828338623	101	101	-1	-1
Ea	33	10.730782141212789	-9.354347607615228	4.809821298597766	2.2200000286102295	123	123	-1	-1
MSp	33	4.4946108662743045	-9.32685536401696	-2.7124064357810735	2.6399998664855957	124	124	-1	-1
ABprp	33	8.995384606488804	3.001679027611149	-7.797902165437721	3.179999828338623	127	127	-1	-1
ABara	33	-6.365575723465879	-0.8995820233692966	-6.169790181655456	3.119999885559082	132	132	-1	-1
ABala	33	-20.66446088009685	0.785371068799067	-0.5102135839583406	3.119999885559082	152	152	-1	-1
MSa	33	-7.7003629783309036	-13.522586300851113	0.5573561165009493	2.5799999237060547	166	166	-1	-1
Ca	34	8.656495062007636	3.7429635834672492	3.0917512229441004	1.1999999284744263	36	36	-1	-1
Cp	34	8.875423054209367	9.175517667694455	0.45806082836703954	1.1999999284744263	57	57	-1	-1
ABarp	34	-11.808197604812584	11.255724878791133	-2.5272121746200744	3.119999885559082	58	58	-1	-1
P3	34	18.704137672460632	5.052934754185374	1.552352353692942	2.700000047683716	66	66	-1	-1
Ep	34	20.100508194961467	-2.977327088941968	-2.3701394455379394	2.3999998569488525	69	69	-1	-1
ABpra	34	-0.6051086118928628	12.88077488652306	-4.651477623079855	3.0	71	71	-1	-1
ABplp	34	3.0388338882179493	-9.553581406107837	8.666754702705306	3.119999885559082	72	72	-1	-1
ABpla	34	-5.968860551221355	4.452046574299792	4.612101494322016	3.0	89	89	-1	-1
ABalp	34	-13.859176712992102	-8.031997258154425	6.105269504750838	3.240000009536743	101	101	-1	-1
Ea	34	11.162733528272728	-10.647224584357273	4.8760560459821285	2.4600000381469727	123	123	-1	-1
MSp	34	5.449106055543942	-9.573065614247172	-3.159529914413055	2.759999990463257	124	124	-1	-1
ABprp	34	9.532980106035529	3.5207308196512894	-7.407548101224652	3.059999942779541	127	127	-1	-1
ABara	34	-5.9047446222158575	-1.1380912110757997	-6.364849281819647	3.240000009536743	132	132	-1	-1
ABala	34	-19.854114358197254	0.7403890930065284	0.27960608160621675	3.119999885559082	152	152	-1	-1
MSa	34	-6.6673307012221334	-13.071415793597902	0.45300368220080856	2.6399998664855957	166	166	-1	-1
Ca	35	8.452406383220351	2.5988357214233657	4.404351372947372	1.6799999475479126	36	36	-1	-1
Cp	35	8.88829416850931	9.411282174812293	0.9148424293060788	1.559999942779541	57	57	-1	-1
ABarp	35	-11.786055149305843	10.487389055266563	-2.594068364572339	3.119999885559082	58	58	-1	-1
P3	35	17.648962939845124	5.370100070456736	1.7235609779453478	2.700000047683716	66	66	-1	-1
Ep	35	20.165766275006	-1.81251161925007	-3.1737228114809306	2.5199999809265137	69	69	-1	-1
ABpra	35	-0.7860979326202947	12.314529417344003	-5.027521401745853	3.0	71	71	-1	-1
ABplp	35	2.243131170160717	-9.333015145460681	8.091074518034368	3.059999942779541	72	72	-1	-1
ABpla	35	-5.081804025033335	3.8044002959672123	4.521630692342653	2.93999981880188	89	89	-1	-1
ABalp	35	-13.782412314695398	-7.274436278407782	6.6906826691280985	3.179999828338623	101	101	-1	-1
Ea	35	11.994814612184413	-10.757343164348075	4.909446712258628	2.5799999237060547	123	123	-1	-1
MSp	35	6.074509984136598	-9.360733395366019	-2.950042596759449	2.819999933242798	124	124	-1	-1
ABprp	35	9.359135937486096	4.073989743706041	-7.2884567281511465	3.0	127	127	-1	-1
ABara	35	-6.26135080103515	-1.090897533936885	-6.3791595673667185	3.299999952316284	132	132	-1	-1
ABala	35	-19.00384409135834	0.6854943533439043	0.041851988685497776	3.119999885559082	152	152	-1	-1
MSa	35	-6.458880856360677	-13.454046814733077	0.03426491077828331	2.700000047683716	166	166	-1	-1
Ca	36	9.762142955261515	1.6624127969911486	4.903753109243674	2.0399999618530273	36	36	-1	-1
Cp	36	8.478539630964395	11.296048610316449	2.2474551238906324	2.0999999046325684	57	57	-1	-1
ABarp	36	-11.5846960626141	10.345478923184263	-2.0422386558131875	3.179999828338623	58	58	-1	-1
P3	36	17.53186690311445	5.325651073906487	1.4761487627175711	2.700000047683716	66	66	-1	-1
Ep	36	19.76127541208008	-1.4685111328222553	-4.034740108953814	2.6399998664855957	69	69	-1	-1
ABpra	36	-0.8153855403050336	11.963360847634771	-5.455800363533092	3.059999942779541	71	71	-1	-1
ABplp	36	2.568677051752843	-9.671197170045609	7.91974796183962	3.119999885559082	72	72	-1	-1
ABpla	36	-4.044818475345051	3.432011139367674	4.621566827287466	3.059999942779541	89	89	-1	-1
ABalp	36	-13.870220743741328	-6.967716705248797	6.871549415687562	3.179999828338623	101	101	-1	-1
Ea	36	13.305508086778685	-10.347547872390892	3.7870607098379256	2.5799999237060547	123	123	-1	-1
MSp	36	6.60100705892581	-9.137626332706933	-3.259112253530839	2.879999876022339	124	124	-1	-1
ABprp	36	8.331476123012898	4.802503851949854	-6.446327022066081	3.0	127	127	-1	-1
ABara	36	-6.0400298418737535	-1.237764047954225	-6.3411167378502045	3.359999895095825	132	132	-1	-1
ABala	36	-18.90139185847004	0.5543590650395364	0.0751247230196545	3.179999828338623	152	152	-1	-1
MSa	36	-5.778909378986344	-13.076043074867393	-0.5696820491597676	2.759999990463257	166	166	-1	-1
Ca	37	10.477943789431846	0.10144678179747935	6.068877178963983	2.1599998474121094	36	36	-1	-1
Cp	37	8.553123446224012	12.816989031652623	2.38593759897752	2.2799999713897705	57	57	-1	-1
ABarp	37	-12.156897238472848	9.655799228224549	-2.132945321677238	3.119999885559082	58	58	-1	-1
P3	37	17.43118735976858	5.396606139947636	1.2002339083379956	2.819999933242798	66	66	-1	-1
Ep	37	19.131918210907912	-0.8572836878506613	-4.448515995852375	2.700000047683716	69	69	-1	-1
ABpra	37	-1.2926331349398528	12.086465972749878	-5.232238624217102	3.119999885559082	71	71	-1	-1
ABplp	37	2.9563435277993038	-9.427402499738513	8.119695089128511	3.179999828338623	72	72	-1	-1
ABpla	37	-4.055509006607905	2.432867190660308	4.611715915638801	2.93999981880188	89	89	-1	-1
ABalp	37	-13.213810911929789	-7.824621421208313	5.800969943161807	2.93999981880188	101	101	-1	-1
Ea	37	14.534173488457258	-9.154547611104007	4.272891535097402	2.6399998664855957	123	123	-1	-1
MSp	37	7.090717874365913	-8.321767731377893	-3.7154652012435827	2.879999876022339	124	124	-1	-1
ABprp	37	7.784609282259373	5.287552390552122	-6.313043295387846	3.0	127	127	-1	-1
ABara	37	-6.294183787804746	-1.3217056591196785	-6.3221542890631195	3.359999895095825	132	132	-1	-1
ABala	37	-18.913855079275322	-0.38460466140461	0.30791593141640805	3.179999828338623	152	152	-1	-1
MSa	37	-4.672712476674013	-13.107176425627781	-1.069040710912991	2.819999933242798	166	166	-1	-1
Ca	38	11.039862327522398	-0.9112166912764823	6.83930574251516	2.3999998569488525	36	36	-1	-1
Cp	38	8.806869498660348	13.604129862144386	1.6774023408546412	2.4600000381469727	57	57	-1	-1
ABarp	38	-12.195048293869728	9.605531769831416	-1.348013683237381	2.4600000381469727	58	58	-1	-1
P3	38	17.451149232238237	5.391649758012593	0.6864470290953573	2.819999933242798	66	66	-1	-1
Ep	38	20.112155628777433	-0.6319649238452008	-3.982076272606278	2.700000047683716	69	69	-1	-1
ABpra	38	-1.3232855386723614	11.092278405977552	-4.7283026566231285	2.5199999809265137	71	71	-1	-1
ABplp	38	4.338428938054709	-9.43973084353171	6.844944979300145	2.2200000286102295	72	72	-1	-1
ABpla	38	-3.938820863371894	3.180515406536866	4.169555321530783	1.6200000047683716	89	89	-1	-1
ABalp	38	-12.614149211937017	-8.083818216562829	5.096894058937334	2.2799999713897705	101	101	-1	-1
Ea	38	15.064215942331327	-9.051800992971362	3.4785376382351743	2.700000047683716	123	123	-1	-1
MSp	38	8.51318931706357	-7.686982776080802	-3.8625126283002515	2.93999981880188	124	124	-1	-1
ABprp	38	7.444419596824877	5.450150130282434	-6.355856220086718	2.4600000381469727	127	127	-1	-1
ABara	38	-6.0253860380313835	-1.0621797630996082	-6.126977256956585	2.2799999713897705	132	132	-1	-1
ABala	38	-18.743964183305405	-0.11430392160661097	-0.015464010902052697	2.3999998569488525	152	152	-1	-1
MSa	38	-4.43320233458539	-13.198819099316944	-1.3021426405936958	2.819999933242798	166	166	-1	-1
Ca	39	11.667038945657481	-0.7590646946585466	6.806150940123346	2.3999998569488525	36	36	-1	-1
Cp	39	8.635205913147999	13.394009344609609	2.2434244032185218	2.6399998664855957	57	57	-1	-1
ABarp	39	-12.716227300031655	9.201884040382671	-1.7668703866022493	2.2799999713897705	58	58	84	156
P3	39	18.04903824268858	5.192633184921296	0.22501326491630413	2.759999990463257	66	66	-1	-1
Ep	39	19.574560129230708	-1.1510167158853417	-4.372430336819347	2.759999990463257	69	69	-1	-1
ABpra	39	0.31341610501698225	11.820917736310182	-3.866738773981606	2.0399999618530273	71	71	32	29
ABplp	39	3.9636335763081902	-9.447761006720974	7.101779452950293	1.7400000095367432	72	72	83	148
ABpla	39	-3.6439273855122765	1.8481458151796142	4.502164732930008	1.4399999380111694	89	89	11	0
ABalp	39	-11.68316127422189	-8.20471164033156	5.6488416996388295	1.9799998998641968	101	101	41	147
Ea	39	14.991051317127765	-8.56949713495776	3.873543865688257	2.700000047683716	123	123	-1	-1
MSp	39	8.103380385510368	-7.162441622863327	-3.9956035656368787	2.93999981880188	124	124	-1	-1
ABprp	39	8.53283520970464	4.660593719867557	-5.89449731330693	1.7400000095367432	127	127	-1	-1
ABara	39	-7.833696873224788	-0.6407143286803327	-4.956815445313046	1.559999942779541	132	132	43	17
ABala	39	-18.45078900097993	-0.026268008413958044	2.0254911524637715	2.3399999141693115	152	152	20	98
MSa	39	-4.566714864700857	-13.35867215845859	-1.521052216669673	2.879999876022339	166	166	-1	-1
ABplaa	40	-6.278593342495422	1.4959899434737214	5.600582327496582	1.0799999237060547	0	12	-1	-1
ABplap	40	-0.8521872528508675	3.595063201852355	4.089289227027115	1.1399999856948853	11	12	-1	-1
ABaraa	40	-9.049899054098077	-0.89475086352307	-5.675437478969275	1.3199999332427979	17	11	-1	-1
ABalap	40	-18.46715110035644	1.21855321128133	3.519697423536752	1.6799999475479126	20	2	-1	-1
ABprap	40	0.5858136278834875	13.320308470090499	-2.6911423500447293	1.5	29	3	-1	-1
ABpraa	40	-2.8650336011377755	11.176423895719743	-5.27559813408461	1.559999942779541	32	3	-1	-1
Ca	40	11.667038945657481	-0.7590646946585466	6.806150940123346	2.3999998569488525	36	36	-1	-1
ABalpa	40	-15.015547670464713	-9.661128221088976	2.3795832014455134	1.6799999475479126	41	9	-1	-1
ABarap	40	-4.930641059962938	0.6741666583719408	-6.549628817108879	1.3199999332427979	43	11	-1	-1
Cp	40	8.893313131658507	12.654391291922312	2.4287505236763907	2.6399998664855957	57	57	-1	-1
P3	40	18.29072896781429	4.337611069642603	0.43884202452597265	2.759999990463257	66	66	-1	-1
Ep	40	19.340775949264028	-1.9431139283121481	-4.177681957939107	2.759999990463257	69	69	-1	-1
ABplpp	40	4.837818988196268	-10.33117179217139	6.55452705003189	1.2599999904632568	83	72	-1	-1
ABarpa	40	-13.57445850603788	9.543672825464109	-3.4033970640926197	1.7999999523162842	84	58	-1	-1
ABalaa	40	-19.044230123800595	0.03838105425361513	-1.0858506940861998	1.8600000143051147	98	2	-1	-1
Ea	40	14.199301871650047	-9.172490538163354	3.5021522502622737	2.759999990463257	123	123	-1	-1
MSp	40	6.816194162470607	-7.697553741281993	-3.872288682549652	2.93999981880188	124	124	-1	-1
ABprp	40	8.115527626487069	6.129054981464219	-5.746592579797672	1.9199999570846558	127	127	21	112
ABalpp	40	-11.22364057501135	-7.726014542814468	7.851701160777031	1.4399999380111694	147	101	-1	-1
ABplpa	40	1.0504906348502248	-8.352143224478215	7.839084996965843	1.1399999856948853	148	72	-1	-1
ABarpp	40	-11.468502534428254	10.403934985631796	1.2926649300527746	1.6200000047683716	156	58	-1	-1
MSa	40	-5.521210053970495	-13.11246190822838	-1.0739287380376914	2.879999876022339	166	166	-1	-1
ABplaa	41	-6.66803250808431	1.3123754954298423	5.64327732025311	1.1399999856948853	0	0	-1	-1
ABplap	41	0.6399034359654958	3.867904743662283	4.032519812608202	1.3199999332427979	11	11	-1	-1
ABaraa	41	-10.79791637838786	-1.1913537942352326	-5.357063495717859	1.3799999952316284	17	17	-1	-1
ABalap	41	-18.4799678206481	2.3430139864501784	4.5286194545188945	2.0399999618530273	20	20	-1	-1
ABprpp	41	10.697045224744594	8.318783611535357	-5.49808719423262	1.3799999952316284	21	10	-1	-1
ABprap	41	0.23498780519442322	13.843987543400129	-1.2781025544710847	1.5	29	29	-1	-1
ABpraa	41	-3.741453990071227	11.462988840473006	-6.640980052377762	1.7400000095367432	32	32	-1	-1
Ca	41	10.891705993564562	-1.2466540352727442	6.406256685545564	2.4600000381469727	36	36	-1	-1
ABalpa	41	-17.316620085132907	-9.245968790043275	0.7143180209186573	1.9199999570846558	41	41	-1	-1
ABarap	41	-4.091414823873255	1.6835524716149453	-6.021102999092874	1.3199999332427979	43	43	-1	-1
Cp	41	9.622941982681892	12.67540800023588	2.428868455618734	2.6399998664855957	57	57	-1	-1
P3	41	18.45347471160621	3.4884074162067966	-0.3796730695319923	1.9799998998641968	66	66	-1	-1
Ep	41	18.07395949218858	-3.1863816479921665	-3.878581144758727	2.759999990463257	69	69	-1	-1
ABplpp	41	5.532842162907629	-10.480782986777395	6.854292380323251	1.3799999952316284	83	83	-1	-1
ABarpa	41	-13.468868787559384	9.99537631195961	-4.544981379185094	1.9799998998641968	84	84	-1	-1
ABalaa	41	-19.922831095771134	1.0883254405964062	-2.898163301669725	2.0399999618530273	98	98	-1	-1
ABprpa	41	7.119227214719123	3.724907653254367	-6.960660486477357	1.3799999952316284	112	10	-1	-1
Ea	41	13.422196230014697	-9.599899656514333	3.34490011572991	2.819999933242798	123	123	-1	-1
MSp	41	4.817568271334685	-8.198458727686049	-4.020236490601988	2.93999981880188	124	124	-1	-1
ABalpp	41	-12.225612554892956	-7.886196702621666	8.141690436818992	1.559999942779541	147	147	-1	-1
ABplpa	41	-1.039896957911142	-7.722768973870537	7.667715366228016	1.3199999332427979	148	148	-1	-1
ABarpp	41	-9.608707242035084	10.925527579683864	1.9496295221653916	1.8600000143051147	156	156	-1	-1
MSa	41	-6.269435981415763	-12.485503237543812	-1.492474720118608	2.879999876022339	166	166	-1	-1
ABplaa	42	-6.282138721580279	1.6163503880001608	6.08586656758742	1.6200000047683716	0	0	-1	-1
ABplap	42	1.7607441421201964	4.01235567775651	3.747300631748599	1.7999999523162842	11	11	-1	-1
ABaraa	42	-11.288035087322621	-1.3040131762379628	-5.5902833573409065	1.7400000095367432	17	17	-1	-1
ABalap	42	-18.401022839314304	2.337195524607292	5.560963308186528	2.0999999046325684	20	20	-1	-1
ABprpp	42	11.256375286303403	8.772698799377235	-5.8641621293076085	1.559999942779541	21	21	-1	-1
ABprap	42	1.7013362654109037	13.645300070974386	-2.248435170768075	1.8600000143051147	29	29	-1	-1
ABpraa	42	-3.5219057204522577	11.376302548718886	-6.360295102815828	2.0399999618530273	32	32	-1	-1
Ca	42	10.908530380444017	-1.8344491920076575	7.067326855729556	2.4600000381469727	36	36	-1	-1
ABalpa	42	-17.79386767976773	-9.122863664928168	0.9378797602346478	2.0399999618530273	41	41	-1	-1
ABarap	42	-4.9620548566764775	2.446602812538922	-5.959134836265309	1.7400000095367432	43	43	-1	-1
Cp	42	10.493582015485114	11.912357659311903	2.3669002927911693	2.6399998664855957	57	57	-1	-1
P3	42	19.812460763801763	2.89819667954877	0.034220749308910725	1.8600000143051147	66	66	76	1
Ep	42	16.556126574772335	-3.930752204037768	-4.7353749322178915	2.819999933242798	69	69	-1	-1
ABplpp	42	5.464038703778241	-11.525238011942854	8.14315998635708	1.8600000143051147	83	83	-1	-1
ABarpa	42	-14.029971538660616	9.601641346380953	-3.9362643240646866	1.9799998998641968	84	84	-1	-1
ABalaa	42	-21.080050167780286	0.8334268258458253	-2.0706546024156833	2.1599998474121094	98	98	-1	-1
ABprpa	42	5.884835850918609	3.415647278083453	-7.408137760936368	1.5	112	112	-1	-1
Ea	42	12.919206406779995	-9.9483235456349	2.6548986531678227	2.819999933242798	123	123	-1	-1
MSp	42	3.8506098612597643	-8.891212203899983	-3.3403218035732536	3.0	124	124	-1	-1
ABalpp	42	-12.532561360063196	-8.195990057034871	8.731445043152315	2.0399999618530273	147	147	-1	-1
ABplpa	42	-1.5025007487035915	-7.424079563900815	8.105416586437627	1.559999942779541	148	148	-1	-1
ABarpp	42	-9.051149870018708	11.439622989788964	1.8261967071358223	2.0399999618530273	156	156	-1	-1
MSa	42	-6.5603761866958665	-11.97669331003931	-1.6207955622728778	2.93999981880188	166	166	-1	-1
ABplaa	43	-7.24235987297186	2.7463005243463425	6.571343597019866	1.9199999570846558	0	0	-1	-1
D	43	18.366074176054934	3.0919277700394723	0.49076648636326337	1.1999999284744263	1	7	-1	-1
ABplap	43	2.7937764192289665	4.463526185009722	3.642948197448458	2.0399999618530273	11	11	-1	-1
ABaraa	43	-11.234832334588715	-1.781360652316522	-5.471502705551352	2.0999999046325684	17	17	-1	-1
ABalap	43	-18.22535158721416	3.083981660576007	6.664933446988783	2.1599998474121094	20	20	-1	-1
ABprpp	43	12.540424023752966	8.724972142996029	-4.812619962968204	1.9799998998641968	21	21	-1	-1
ABprap	43	3.224487251454434	14.209129960230326	-2.1195677434451676	2.0999999046325684	29	29	-1	-1
ABpraa	43	-3.964955532269712	12.373234796079876	-7.125953571184648	2.2200000286102295	32	32	-1	-1
Ca	43	10.297362362199072	-1.1679979067078863	6.382406209633778	2.4600000381469727	36	36	-1	-1
ABalpa	43	-19.165316952768567	-9.47161665471429	0.756777149790498	2.0999999046325684	41	41	-1	-1
ABarap	43	-4.605448677857185	2.399409135400007	-5.944824550718238	2.0999999046325684	43	43	-1	-1
Cp	43	10.693114018626144	10.47040246720614	1.6956684896745595	2.5799999237060547	57	57	-1	-1
Ep	43	15.658787410816116	-4.985449093738864	-3.965182232551401	2.819999933242798	69	69	-1	-1
P4	43	20.006620304307223	0.2765568719459818	-1.3747883255926228	1.3799999952316284	76	66	-1	-1
ABplpp	43	5.853885762861788	-12.044822783225285	8.790037802936345	2.1599998474121094	83	83	-1	-1
ABarpa	43	-14.641139556905564	10.268092631680725	-4.621184970160465	2.2200000286102295	84	84	-1	-1
ABalaa	43	-21.478815068584254	0.2936874261576704	-2.9700254506890333	2.2200000286102295	98	98	-1	-1
ABprpa	43	5.8515949706543555	3.888038372226969	-8.040705291968562	1.9199999570846558	112	112	-1	-1
Ea	43	11.922552495525677	-10.289046372231759	2.2169615690735256	2.819999933242798	123	123	-1	-1
MSp	43	2.676566402371157	-8.558315661915652	-3.173883274503204	3.0	124	124	-1	-1
ABalpp	43	-12.181273249871188	-8.062643067384128	9.473681688835644	2.1599998474121094	147	147	-1	-1
ABplpa	43	-1.8808414895349665	-7.311749282563638	8.847535300178613	1.8600000143051147	148	148	-1	-1
ABarpp	43	-7.732903349751776	12.265723455653644	1.888518665790416	2.2799999713897705	156	156	-1	-1
MSa	43	-7.379586156307609	-11.630810222930673	-1.1974046276103385	2.879999876022339	166	166	-1	-1
ABplaa	44	-8.242559163311034	2.5259381422759244	6.618690753016408	2.2799999713897705	0	0	-1	-1
D	44	17.799299856840044	4.942157972863467	2.6035407242053177	1.1999999284744263	1	1	-1	-1
ABplap	44	3.4666571384335865	5.0822508139282885	4.009569717692084	2.2200000286102295	11	11	-1	-1
ABaraa	44	-12.08687529097005	-1.6662856903906784	-4.991106492585213	2.3399999141693115	17	17	-1	-1
ABalap	44	-18.426710673905905	3.225891792658304	6.113103738229631	2.2799999713897705	20	20	-1	-1
ABprpp	44	13.765489652338395	8.678107566522668	-5.30720852953907	2.2799999713897705	21	21	-1	-1
ABprap	44	4.571966985397817	14.026173713517554	-3.0946704549245156	2.2799999713897705	29	29	-1	-1
ABpraa	44	-4.7220993014354065	11.940869295793856	-7.796992584959651	2.3999998569488525	32	32	-1	-1
Ca	44	10.37052698740263	-1.6503017647214882	5.987399982180695	2.3399999141693115	36	36	-1	-1
ABalpa	44	-18.86545890576804	-8.921102411248206	1.1375910236388527	2.3399999141693115	41	41	-1	-1
ABarap	44	-4.980651933098361	3.094578191537055	-6.377562886403883	2.2200000286102295	43	43	-1	-1
Cp	44	10.546784768219021	11.435010183233343	2.485680944580725	2.5799999237060547	57	57	-1	-1
Ep	44	13.782630019046435	-4.262220468095646	-3.1279405535910367	2.759999990463257	69	69	-1	-1
P4	44	20.51705438519801	-1.6791646295993257	-2.4314861657976015	1.5	76	76	-1	-1
ABplpp	44	6.00736016544691	-11.889926106018683	8.495160499769684	2.2799999713897705	83	83	-1	-1
ABarpa	44	-14.496582996040868	9.36366513791674	-5.168555305021211	2.2799999713897705	84	84	-1	-1
ABalaa	44	-21.356400963226303	0.15759575591825936	-3.4505395955975144	2.3399999141693115	98	98	-1	-1
ABprpa	44	5.59921371426579	3.743916538798296	-8.264384963226895	2.1599998474121094	112	112	-1	-1
Ea	44	11.668398549594682	-10.372987983397213	2.2359240178606106	2.819999933242798	123	123	-1	-1
MSp	44	1.6413535422253003	-8.246106727579333	-3.5164615294934376	3.059999942779541	124	124	-1	-1
ABalpp	44	-12.081001600019974	-7.430398914098966	9.060023733879426	2.3399999141693115	147	147	-1	-1
ABplpa	44	-2.2356749788118315	-7.324735827687943	8.590582894586122	1.9799998998641968	148	148	-1	-1
ABarpp	44	-7.615807313021106	12.310172452203892	2.1359308810181927	2.2799999713897705	156	156	-1	-1
MSa	44	-7.973929787673098	-11.552154094365816	-1.2212551035221244	2.93999981880188	166	166	-1	-1
ABplaa	45	-8.207953486999012	2.6965660451954983	6.31904335466739	2.2799999713897705	0	0	-1	-1
D	45	18.65848796539938	5.94658740417143	2.6182796629786838	1.7400000095367432	1	1	-1	-1
ABplap	45	2.7734066532646544	5.171681786271074	3.4671622673553033	2.3399999141693115	11	11	-1	-1
ABaraa	45	-13.37760689309467	-2.0810373642829045	-4.382507369407149	2.3999998569488525	17	17	-1	-1
ABalap	45	-18.09224695059335	3.947033939043962	6.1942702137289665	2.2799999713897705	20	20	-1	-1
ABprpp	45	14.014271135633816	7.5823645621910964	-6.063948250111078	2.3399999141693115	21	21	-1	-1
ABprap	45	4.7454032604525915	14.176114008789115	-3.9033346373338147	2.3399999141693115	29	29	-1	-1
ABpraa	45	-4.634290872389475	11.63414972263487	-7.977859331519113	2.4600000381469727	32	32	-1	-1
Ca	45	10.229515805622794	-0.8662347154839436	6.049486076950602	2.5199999809265137	36	36	-1	-1
ABalpa	45	-18.558510100597797	-8.611309056835	0.5478364173055301	2.4600000381469727	41	41	-1	-1
ABarap	45	-4.947818946328766	3.3253863167198485	-6.434568164707483	2.3399999141693115	43	43	-1	-1
Cp	45	10.159118292172561	11.191215512926243	2.285733817291833	2.700000047683716	57	57	-1	-1
Ep	45	14.067844262204595	-3.887290509484179	-2.9612661606363018	2.819999933242798	69	69	-1	-1
P4	45	20.87543325355973	-1.7865385290014597	-2.659818000295949	1.8600000143051147	76	76	-1	-1
ABplpp	45	5.5668988301611995	-12.359572519573533	8.86600553002703	2.3999998569488525	83	83	-1	-1
ABarpa	45	-14.441607553764532	8.82613743957496	-5.2924167732770755	2.3999998569488525	84	84	-1	-1
ABalaa	45	-20.8666901477862	0.9734543572472999	-3.906892543310259	2.3999998569488525	98	98	-1	-1
ABprpa	45	4.767540523848764	3.150835899462787	-7.608202820167603	2.2799999713897705	112	112	-1	-1
Ea	45	10.96805730625604	-10.042836122001546	2.664085047705507	2.879999876022339	123	123	-1	-1
MSp	45	1.251914376636412	-8.429721175623213	-3.4737665367369095	3.059999942779541	124	124	-1	-1
ABalpp	45	-12.492583221115602	-6.845677538618272	9.169574916588221	2.4600000381469727	147	147	-1	-1
ABplpa	45	-2.8499804826469743	-7.241123317188043	9.080519297916974	2.2200000286102295	148	148	-1	-1
ABarpp	45	-6.725151013739944	12.902391011631558	3.0258794708691714	2.3999998569488525	156	156	-1	-1
MSa	45	-7.87856831295451	-11.442568493617305	-0.21741388900629088	2.93999981880188	166	166	-1	-1
ABplaa	46	-8.867963091903691	2.3136059233947686	6.4092034353628025	2.3999998569488525	0	0	-1	-1
D	46	19.44887261482933	5.906561810313933	3.921886207785879	1.9199999570846558	1	1	-1	-1
ABplap	46	2.1276329587076854	5.667505168651271	3.0818890196085436	2.3999998569488525	11	11	-1	-1
ABaraa	46	-13.28802577450631	-2.447937159705109	-4.806016236012031	2.5199999809265137	17	17	-1	-1
ABalap	46	-17.925901433708287	4.337695123368401	6.3561745115013455	2.3999998569488525	20	20	-1	-1
ABprpp	46	14.574009090687284	7.333080530706663	-5.7404503758502745	2.3999998569488525	21	21	-1	-1
ABprap	46	4.611890730337124	14.016260949647469	-4.122244213409791	2.3399999141693115	29	29	-1	-1
ABpraa	46	-5.418895165689196	12.150660712663083	-7.854115795205593	2.4600000381469727	32	32	-1	-1
Ca	46	9.721207913760809	-1.0341179378148508	6.087410974524773	2.3999998569488525	36	36	-1	-1
ABalpa	46	-18.440049267819358	-7.923841063221662	-0.1369662968479055	2.3999998569488525	41	41	-1	-1
ABarap	46	-5.189509671454477	4.180408431998541	-6.648396924317151	2.4600000381469727	43	43	-1	-1
Cp	46	9.892093231941628	10.871509394642954	1.84791466513988	2.759999990463257	57	57	-1	-1
Ep	46	13.502788238523845	-3.457465811210088	-2.5568376747608483	2.819999933242798	69	69	-1	-1
P4	46	20.887842080356727	-2.2078000848439983	-4.358312840613884	2.0399999618530273	76	76	-1	-1
ABplpp	46	4.5684722293644535	-12.640115123907169	8.670710565978153	2.3399999141693115	83	83	-1	-1
ABarpa	46	-14.682890385395584	8.977960335527344	-4.816672723550951	2.4600000381469727	84	84	-1	-1
ABalaa	46	-20.583248594170467	1.4085645381219867	-3.497576030310105	2.3999998569488525	98	98	-1	-1
ABprpa	46	5.00527797639496	3.119373448036844	-7.598662629802888	2.3999998569488525	112	112	-1	-1
Ea	46	11.017306786410431	-9.696623934227354	2.5785771302501086	2.879999876022339	123	123	-1	-1
MSp	46	1.2647854909363534	-8.193956668505376	-3.0169849357978706	3.179999828338623	124	124	-1	-1
ABalpp	46	-12.52364351834277	-7.136665886064286	8.9839380748464	2.5199999809265137	147	147	-1	-1
ABplpa	46	-2.634385485607519	-6.5042499450894145	9.156915678233954	2.3399999141693115	148	148	-1	-1
ABarpp	46	-6.53843573089057	12.584896594694644	3.363569698734703	2.4600000381469727	156	156	-1	-1
MSa	46	-7.525507513220073	-11.36940172622978	0.2821806366316193	3.0	166	166	-1	-1
ABplaa	47	-8.156931317302188	2.982598010706469	5.990893317166572	2.4600000381469727	0	0	-1	-1
D	47	19.017329121264048	6.496239567729669	4.54522426973731	2.0399999618530273	1	1	-1	-1
ABplap	47	1.8806241649546915	6.703067950719624	3.5959866201351325	2.4600000381469727	11	11	-1	-1
ABaraa	47	-13.474741057355686	-2.130442742768195	-5.143706463877563	2.5199999809265137	17	17	-1	-1
ABalap	47	-17.5200457747346	4.6367136340036765	6.284976879593017	2.4600000381469727	20	20	-1	-1
ABprpp	47	14.171290917303793	7.616900794871258	-6.844109793368578	2.4600000381469727	21	21	-1	-1
ABprap	47	3.6755847239947115	14.317695040205859	-3.946265493975029	2.3399999141693115	29	29	-1	-1
ABpraa	47	-5.68592022592013	11.830954594379792	-8.291934947357547	2.4600000381469727	32	32	-1	-1
Ca	47	10.179858431973743	-0.5092476839318243	5.4454211850702094	2.5199999809265137	36	36	-1	-1
ABalpa	47	-18.659189643943666	-8.540353990793852	0.27192156292595415	2.4600000381469727	41	41	-1	-1
ABarap	47	-5.017438192447472	3.6873297302070105	-6.524846177345238	2.5199999809265137	43	43	-1	-1
Cp	47	10.29972158045774	11.11034768301501	1.5340749131861333	2.700000047683716	57	57	-1	-1
Ep	47	13.489917124223904	-3.6932303183279243	-3.013619275699887	2.819999933242798	69	69	-1	-1
P4	47	21.350853764643833	-3.2096887141400305	-4.106441251487702	2.0999999046325684	76	76	-1	-1
ABplpp	47	4.581343343664395	-12.404350616789333	9.127492166917191	2.3399999141693115	83	83	-1	-1
ABarpa	47	-14.52409791418318	8.952316345944288	-5.839476386853869	2.3999998569488525	84	84	-1	-1
ABalaa	47	-21.13726058710199	0.7741086834904493	-3.859427455371374	2.4600000381469727	98	98	-1	-1
ABprpa	47	4.769313213391192	3.0906556771995675	-7.8508449402130225	2.4600000381469727	112	112	-1	-1
Ea	47	10.814175010176259	-9.494533579881837	2.2693895415363756	2.879999876022339	123	123	-1	-1
MSp	47	0.7343351435676269	-7.593504067311711	-2.912203848271435	2.5199999809265137	124	124	-1	-1
ABalpp	47	-12.969830815750422	-6.722572413503166	9.393136655904211	2.5199999809265137	147	147	-1	-1
ABplpa	47	-2.5483497461040163	-6.750789295985179	9.21869105171991	2.4600000381469727	148	148	-1	-1
ABarpp	47	-6.620926091309215	12.711075501063968	2.8165100851579092	2.4600000381469727	156	156	-1	-1
MSa	47	-7.712222796069447	-11.051907309292867	-0.05550959123391275	3.0	166	166	-1	-1
ABplaa	48	-8.9211658446376	2.7909533994733278	6.290422783573248	2.4600000381469727	0	0	-1	-1
D	48	18.98626882403688	6.205251220283656	4.359587427995489	2.2200000286102295	1	1	-1	-1
ABplap	48	1.761755438681594	6.718799176432595	3.5912165249527757	2.4600000381469727	11	11	-1	-1
ABaraa	48	-12.999266152263296	-2.1933676456200812	-5.124626083148135	2.5199999809265137	17	17	-1	-1
ABalap	48	-18.18578134176122	5.137493398318917	6.413490511088895	2.5199999809265137	20	20	-1	-1
ABprpp	48	14.509707913195863	7.514483277404167	-6.5586547486242885	2.5199999809265137	21	21	-1	-1
ABprap	48	3.4232034676061467	14.173573206777185	-4.169945165233363	2.3999998569488525	29	29	-1	-1
ABpraa	48	-6.282036546828046	11.969790945207869	-8.073143303223912	2.5199999809265137	32	32	-1	-1
Ca	48	10.092457896422472	-0.9057273300991491	6.315860740965465	2.5199999809265137	36	36	-1	-1
ABalpa	48	-18.11409549273257	-8.9652223071329	0.3812799562931386	2.5199999809265137	41	41	-1	-1
ABarap	48	-4.9167586491016	3.6163746641658623	-6.248931322965662	2.5199999809265137	43	43	-1	-1
Cp	48	10.751226946492679	10.515713543664232	0.39694997199206394	2.759999990463257	57	57	-1	-1
Ep	48	13.517024148871558	-2.578682307029161	-3.0322710032030216	2.879999876022339	69	69	-1	-1
P4	48	21.469722490916933	-3.225419939853002	-4.101671156305344	2.1599998474121094	76	76	-1	-1
ABplpp	48	4.4478308135489275	-12.56420367593098	8.908582590841213	2.3999998569488525	83	83	-1	-1
ABarpa	48	-14.31742075886415	8.62986554707233	-6.0155730382309756	2.5199999809265137	84	84	-1	-1
ABalaa	48	-20.912394248855737	0.5068817249466697	-4.306668865945698	2.5199999809265137	98	98	-1	-1
ABprpa	48	5.025239848864614	3.1144170661018014	-8.112449509045527	2.4600000381469727	112	112	-1	-1
Ea	48	10.744555764057555	-9.132590166394674	2.17911152889862	2.879999876022339	123	123	-1	-1
MSp	48	1.274111226151439	-7.8378317168611	-2.074919094767993	1.8600000143051147	124	124	-1	-1
ABalpp	48	-13.156546098599796	-6.405077996566252	9.055446428038678	2.5199999809265137	147	147	-1	-1
ABplpa	48	-2.021852671314805	-6.527682233326095	8.90962139494852	2.5199999809265137	148	148	-1	-1
ABarpp	48	-6.7051891412702895	12.897434629696512	2.512092591626533	2.5199999809265137	156	156	-1	-1
MSa	48	-7.7503738514663265	-11.102174767686002	0.7294220472059441	3.059999942779541	166	166	-1	-1
ABplaa	49	-8.323276834187254	2.59193682638203	5.828989019394194	2.5199999809265137	0	0	-1	-1
D	49	18.721424346843033	5.122165660410836	4.368698965133909	2.1599998474121094	1	1	-1	-1
ABplap	49	0.9003867470851705	6.477749186714163	3.1295468968890363	2.4600000381469727	11	11	-1	-1
ABaraa	49	-13.40552970473164	-1.789186936929047	-5.7430012605756	2.5799999237060547	17	17	-1	-1
ABalap	49	-17.65887637347735	4.657401241651691	6.793993663653298	2.5199999809265137	20	20	-1	-1
ABprpp	49	14.72353022069289	8.311536871766016	-6.23961624826189	2.4600000381469727	21	21	-1	-1
ABprap	49	3.4178853989788625	14.354113873566845	-3.442018805097105	2.3999998569488525	29	29	-1	-1
ABpraa	49	-5.6876929154625575	11.891134816643012	-8.049292827312128	2.5199999809265137	32	32	-1	-1
Ca	49	9.585922694102914	-1.1337907746932765	6.111143518494216	2.5799999237060547	36	36	-1	-1
ABalpa	49	-18.406400494060446	-9.099431376691491	1.1851740435200808	2.5799999237060547	41	41	-1	-1
ABarap	49	-4.812533726670871	3.4250591535982737	-6.458300708676925	2.5799999237060547	43	43	-1	-1
Cp	49	11.215657820835842	11.517069193717974	1.1823102636582155	2.759999990463257	57	57	-1	-1
Ep	49	13.549857135641153	-2.3478741818463673	-3.0892762815066206	2.879999876022339	69	69	-1	-1
P4	49	21.449352724952618	-2.5172643385916498	-4.277457086398499	2.1599998474121094	76	76	-1	-1
ABplpp	49	4.6891136451799795	-12.71602657188336	8.43283854111509	2.3999998569488525	83	83	-1	-1
ABarpa	49	-14.679345006310728	8.857599891000904	-5.301956963641789	2.5199999809265137	84	84	-1	-1
ABalaa	49	-21.06409596189843	0.2918048254768475	-4.254433682824456	2.5199999809265137	98	98	-1	-1
ABprpa	49	5.054527456549352	3.4655856358110344	-7.6841705472582875	2.4600000381469727	112	112	-1	-1
Ea	49	11.119351125804073	-9.124560003205413	1.9222770552484723	2.93999981880188	123	123	-1	-1
MSp	49	2.7915362500730256	-6.390261941489188	-1.9076981166446205	1.5	124	124	22	134
ABalpp	49	-12.900211569631717	-7.0845158269903274	9.483414668541966	2.5799999237060547	147	147	-1	-1
ABplpa	49	-2.1407213975879027	-6.511951007613122	8.904851299766163	2.5199999809265137	148	148	-1	-1
ABarpp	49	-6.727331596777031	13.665770453221086	2.578948781578798	2.5799999237060547	156	156	-1	-1
MSa	49	-7.085046177934363	-10.899755312674928	-0.08866439362572631	2.4600000381469727	166	166	-1	-1
ABplaa	50	-8.712715999776142	2.408322378338151	5.871684012150721	2.5199999809265137	0	0	-1	-1
D	50	18.331985181254144	4.938551212366957	4.411393957890437	2.2799999713897705	1	1	-1	-1
ABplap	50	1.2698640402044052	6.666320016693085	3.600638783375147	2.5199999809265137	11	11	-1	-1
ABaraa	50	-13.253827991688947	-1.574110037459225	-5.795236443696841	2.5799999237060547	17	17	-1	-1
ABalap	50	-18.004438521547417	3.6403143658849766	6.013403467169504	2.5199999809265137	20	20	-1	-1
ABprpp	50	15.14798295608846	7.962580003403158	-5.8923858300316425	2.5199999809265137	21	21	-1	-1
MSpa	50	1.1243777122232541	-4.000246901265436	-3.800555757159579	1.2599999904632568	22	13	-1	-1
ABprap	50	3.1490876492054998	14.094587977546775	-3.6371958372036395	2.4600000381469727	29	29	-1	-1
ABpraa	50	-5.539536581504722	12.226572160639273	-7.61624377034253	2.5199999809265137	32	32	-1	-1
Ca	50	9.43558577710799	-0.7058486771000085	5.231163772234246	2.5199999809265137	36	36	-1	-1
ABalpa	50	-17.896319912656026	-8.991728376623799	0.9046070259004906	2.5799999237060547	41	41	-1	-1
ABarap	50	-4.930037656896199	4.083809376374336	-7.3952857332404935	2.5799999237060547	43	43	-1	-1
Cp	50	11.161090272054164	11.351397672733443	1.9957445412498722	2.819999933242798	57	57	-1	-1
Ep	50	13.652309368529453	-2.4790094701507357	-3.056003547172464	2.879999876022339	69	69	-1	-1
P4	50	21.34690049206432	-2.3861290502872814	-4.310729820732655	2.1599998474121094	76	76	-1	-1
ABplpp	50	4.198994936245219	-12.828685953886092	8.199618679492042	2.5199999809265137	83	83	-1	-1
ABarpa	50	-15.006663577445282	9.255962137849053	-4.887988287401621	2.5799999237060547	84	84	-1	-1
ABalaa	50	-21.081877251330997	-0.4666182341776398	-3.293716114291445	2.5199999809265137	98	98	-1	-1
ABprpa	50	4.66113501838095	4.105530851619905	-7.845764123746713	2.5199999809265137	112	112	-1	-1
Ea	50	11.259954414089252	-9.205427833116646	1.1706181511427722	3.0	123	123	-1	-1
MSpp	50	3.878532672896734	-9.18306263125384	-1.9798279124048017	1.1999999284744263	134	124	-1	-1
ABalpp	50	-12.746737167046595	-6.929619149783726	9.188537365375305	2.5799999237060547	147	147	-1	-1
ABplpa	50	-1.9211731279689326	-6.598637299367242	9.185536249328097	2.4600000381469727	148	148	-1	-1
ABarpp	50	-7.268472475408612	13.267079105707385	2.6738789574565685	2.5799999237060547	156	156	-1	-1
MSa	50	-7.101462671319161	-11.015159375266327	-0.0601617544739268	2.3999998569488525	166	166	-1	-1
ABplaa	51	-8.268301391910917	2.0544091280402514	5.705127551138331	2.5799999237060547	0	0	-1	-1
D	51	18.75384944011797	6.056173004919939	3.622120877494517	2.3399999141693115	1	1	-1	-1
ABplap	51	0.7247698889933091	7.091188333032133	3.4912803900079625	2.5799999237060547	11	11	-1	-1
ABaraa	51	-13.67610014404743	-1.9885326106858978	-5.695536172636714	2.5799999237060547	17	17	-1	-1
ABalap	51	-18.677319240752038	3.021589736966411	5.646781946925877	2.5199999809265137	20	20	-1	-1
ABprpp	51	14.184162031603735	7.852665301989095	-6.387328192429539	2.5799999237060547	21	21	-1	-1
MSpa	51	1.3909948789595301	-2.977341563655836	-4.0523094143434175	1.3799999952316284	22	22	-1	-1
ABprap	51	2.474026346963793	14.239242790217737	-4.4507480467376395	2.4600000381469727	29	29	-1	-1
ABpraa	51	-6.643960794274625	12.197525289136443	-7.359527228634726	2.5799999237060547	32	32	-1	-1
Ca	51	8.076599724912434	-0.11563794044198183	4.8172699533933425	2.5799999237060547	36	36	-1	-1
ABalpa	51	-17.232357035171834	-9.432327918675822	1.0187355144500323	2.6399998664855957	41	41	-1	-1
ABarap	51	-5.456534731685411	3.860702313715251	-7.086216076469104	2.6399998664855957	43	43	-1	-1
Cp	51	11.078599911635518	11.47757657910277	1.4486849276730775	2.819999933242798	57	57	-1	-1
Ep	51	14.061710406587993	-2.3003514040418995	-3.61248541917163	2.93999981880188	69	69	-1	-1
P4	51	21.626796666595197	-1.8306584248861546	-3.416129067641663	2.1599998474121094	76	76	-1	-1
ABplpp	51	5.122484222295977	-12.005659269275633	9.032561991039422	2.5799999237060547	83	83	-1	-1
ABarpa	51	-15.191198277257572	8.810077113196437	-4.7787478259767795	2.5799999237060547	84	84	-1	-1
ABalaa	51	-21.08010456178857	-0.5267984564408595	-3.5363582343368645	2.5199999809265137	98	98	-1	-1
ABprpa	51	4.4708743564467195	4.543385713083259	-7.698170111521407	2.5799999237060547	112	112	-1	-1
Ea	51	11.91996401899393	-8.822467711315918	1.0804580704473596	2.93999981880188	123	123	-1	-1
MSpp	51	4.449314658699427	-10.496627215643903	-2.4226099490807207	1.4399999380111694	134	134	-1	-1
ABalpp	51	-12.06103972755032	-7.435355296034008	8.546236854636788	2.6399998664855957	147	147	-1	-1
ABplpa	51	-1.7166765556869907	-6.157708656649669	8.562508908660616	2.4600000381469727	148	148	-1	-1
ABarpp	51	-7.8295752265098475	12.873344140128728	3.2825960125769753	2.5799999237060547	156	156	-1	-1
MSa	51	-6.627760455769199	-11.017904055854993	0.20156074630092125	2.0399999618530273	166	166	117	129
ABplaa	52	-8.849773908976465	2.368829763722946	6.138058676165584	2.5799999237060547	0	0	-1	-1
D	52	18.29124564932552	6.354862414889663	4.059822097704128	2.3399999141693115	1	1	-1	-1
ABplap	52	-0.05410844218446762	6.723959436944376	3.576670375521018	2.6399998664855957	11	11	-1	-1
ABaraa	52	-13.606480897928725	-2.3504760241730596	-5.605258159998959	2.5799999237060547	17	17	-1	-1
ABalap	52	-18.678684036799808	2.3785707399033207	6.578996876307089	2.4600000381469727	20	20	-1	-1
ABprpp	52	14.749218055284485	7.422840603715004	-6.791756678304993	2.5199999809265137	21	21	-1	-1
MSpa	52	1.0871835593794859	-2.70429614326917	-4.637411857436726	1.7999999523162842	22	22	-1	-1
ABprap	52	2.585804315067178	14.464232453557647	-3.4754094713736046	2.4600000381469727	29	29	-1	-1
ABpraa	52	-7.481359946813592	12.488184535916904	-6.664991534774968	2.5199999809265137	32	32	-1	-1
Ca	52	7.45119579631978	-0.32797015932313744	4.607782635739738	2.5799999237060547	36	36	-1	-1
ABalpa	52	-16.91035653266457	-9.650149498734311	1.332693198346122	2.6399998664855957	41	41	-1	-1
ABarap	52	-5.215251900054359	3.7088794177628683	-7.5619601261952285	2.700000047683716	43	43	-1	-1
Cp	52	10.604897696085555	11.480321259691436	1.1869624268982295	2.819999933242798	57	57	-1	-1
Ep	52	14.016006305518458	-2.7669240363425294	-4.01226174180707	3.0	69	69	-1	-1
P4	52	21.604654211088455	-1.0623226013615819	-3.3492728776893985	2.2200000286102295	76	76	-1	-1
ABplpp	52	6.2615141113779025	-11.805984494853227	8.4761980509826	2.5799999237060547	83	83	-1	-1
ABarpa	52	-15.395694849539511	8.369148470478864	-4.155720485309301	2.5799999237060547	84	84	-1	-1
ABalaa	52	-21.266819844637944	-0.20930403950394538	-3.874048462202397	2.5799999237060547	98	98	-1	-1
ABprpa	52	3.894719908008456	4.677265681976294	-7.993165346630412	2.5199999809265137	112	112	-1	-1
MSaa	52	-6.87209405143494	-10.056528561947145	-2.6144751438560947	1.6200000047683716	117	6	-1	-1
Ea	52	11.517653739105102	-9.241846666477633	0.6663714622648484	3.0	123	123	-1	-1
MSap	52	-4.973418638211082	-12.283458320909896	3.1033404177980217	1.4399999380111694	129	6	-1	-1
MSpp	52	4.794822412761207	-10.839765622163872	-3.1077233845181076	1.7999999523162842	134	134	-1	-1
ABalpp	52	-11.994965860516473	-7.67693826499473	9.121799107365383	2.5799999237060547	147	147	-1	-1
ABplpa	52	-1.1551659110910972	-6.467172910397319	8.643364662876001	2.4600000381469727	148	148	-1	-1
ABarpp	52	-7.826029847424991	12.752983695602287	2.7973117724861374	2.5199999809265137	156	156	-1	-1
ABplaa	53	-9.052905685210638	2.5709201180684627	5.828871087451851	2.5799999237060547	0	0	-1	-1
D	53	18.008211989204444	5.216553014688666	4.340078394039766	2.3399999141693115	1	1	-1	-1
ABplap	53	-0.21330880689153126	7.452802645853742	3.9099012294881437	2.5199999809265137	11	11	-1	-1
ABaraa	53	-13.847763729559777	-2.198653128220677	-5.129514110272835	2.6399998664855957	17	17	-1	-1
ABalap	53	-18.276373756910978	2.7979496950650358	6.993083484489601	2.5199999809265137	20	20	-1	-1
ABprpp	53	15.327145193265176	7.2287804125587485	-6.739403563241408	2.5199999809265137	21	21	-1	-1
MSpa	53	0.7102076145958803	-1.9489468648689026	-4.8275080730769515	2.0399999618530273	22	22	-1	-1
ABprap	53	2.5893496941520344	14.343872009031207	-3.9606937114644434	2.5199999809265137	29	29	-1	-1
ABpraa	53	-7.872571801944909	12.364750310136246	-6.379654421973021	2.5199999809265137	32	32	-1	-1
Ca	53	7.6046701989049	-0.17307348211653517	4.3129053325730755	2.6399998664855957	36	36	-1	-1
ABalpa	53	-16.809676989318696	-9.721104564775459	1.608608052725698	2.6399998664855957	41	41	-1	-1
ABarap	53	-5.248084886823954	3.4780712925800747	-7.5049548478916295	2.700000047683716	43	43	-1	-1
Cp	53	10.422135685815695	10.974256012775598	1.0535607682776513	2.819999933242798	57	57	-1	-1
Ep	53	13.67758930962639	-2.664506518875438	-4.2977167865513595	3.0	69	69	-1	-1
P4	53	21.55540473093406	-1.4085347891357727	-3.263764960234	2.2200000286102295	76	76	-1	-1
ABplpp	53	6.303672833362583	-11.219051418026158	9.361258613708877	2.5799999237060547	83	83	-1	-1
ABarpa	53	-16.308085710832756	7.842066515249459	-4.289240075872223	2.5799999237060547	84	84	-1	-1
ABalaa	53	-21.50592209323191	-0.8208605851410925	-2.9513737231858994	2.5199999809265137	98	98	-1	-1
ABprpa	53	3.7062319356166533	5.054940321176428	-8.088213454450525	2.5199999809265137	112	112	-1	-1
MSaa	53	-6.770049712041298	-9.484464630925203	-3.270775218857731	1.6799999475479126	117	117	-1	-1
Ea	53	11.652938958762997	-9.142173829599209	0.6426389182954062	3.0	123	123	-1	-1
MSap	53	-4.310820556774657	-13.367076860025007	4.149683835728775	1.559999942779541	129	129	-1	-1
MSpp	53	4.67595368648811	-10.824034396450902	-3.112493479700465	2.0399999618530273	134	134	-1	-1
ABalpp	53	-11.955042115577164	-7.686851028864815	8.094225348880107	2.6399998664855957	147	147	-1	-1
ABplpa	53	-0.7989676257664624	-5.811167368209926	7.96810213908728	2.5199999809265137	148	148	-1	-1
ABarpp	53	-7.5882923948787955	12.721521244176344	2.8068519628508515	2.5199999809265137	156	156	-1	-1
ABplaa	54	-8.93403695893754	2.555188892355491	5.833641182634208	2.5799999237060547	0	0	-1	-1
D	54	17.902214377231292	5.4680487475194735	4.792089899796449	2.3999998569488525	1	1	-1	-1
ABplap	54	-0.1108565740032313	7.321667357549374	3.9431739638223005	2.5799999237060547	11	11	-1	-1
ABaraa	54	-14.034479012409152	-1.8811587112837636	-5.467204338138367	2.6399998664855957	17	17	-1	-1
ABalap	54	-18.241768080598955	2.96857759798461	6.693436086140583	2.5199999809265137	20	20	-1	-1
ABprpp	54	15.162572365922543	6.777939005971091	-7.1439499810592055	2.5799999237060547	21	21	-1	-1
MSpa	54	0.5691964328160423	-1.1648798156313585	-4.765421978307044	2.1599998474121094	22	22	-1	-1
ABprap	54	2.234516204875169	14.3308854639069	-4.217646117056934	2.4600000381469727	29	29	-1	-1
ABpraa	54	-7.839738815175314	12.59555843531904	-6.43665970027662	2.5799999237060547	32	32	-1	-1
Ca	54	7.557193408292935	-0.5794658921539455	4.155771129983055	2.6399998664855957	36	36	-1	-1
ABalpa	54	-16.241075586553087	-10.27128970757599	0.7188953267594056	2.6399998664855957	41	41	-1	-1
ABarap	54	-5.604691065643247	3.5252649697189895	-7.519265133438701	2.700000047683716	43	43	-1	-1
Cp	54	10.33787263585462	11.160615141408147	0.7491432747462765	2.879999876022339	57	57	-1	-1
Ep	54	13.613696025629627	-3.1863029915042453	-4.42634834998958	3.0	69	69	-1	-1
P4	54	21.939525827895668	-1.0443796743022347	-2.57853359285427	2.2200000286102295	76	76	-1	-1
ABplpp	54	6.3879358833236575	-11.405410546658704	9.665676107240252	2.6399998664855957	83	83	-1	-1
ABarpa	54	-16.03574258197454	7.981231966743092	-4.579347283856526	2.5799999237060547	84	84	-1	-1
ABalaa	54	-21.267776747191057	-1.5555222558933461	-2.252260723485392	2.5799999237060547	98	98	-1	-1
ABprpa	54	3.8743501420441437	5.385421283237646	-8.168951276723567	2.5799999237060547	112	112	-1	-1
MSaa	54	-7.596812727325698	-9.554886717724063	-4.032092245270489	1.8600000143051147	117	117	-1	-1
Ea	54	11.29987815902856	-9.215340596986731	0.14304439265749602	3.059999942779541	123	123	-1	-1
MSap	54	-4.171582064537247	-14.090963686999332	4.330239861004286	1.8600000143051147	129	129	-1	-1
MSpp	54	3.558658359418264	-11.088845775071567	-3.312558538931699	2.1599998474121094	134	134	-1	-1
ABalpp	54	-11.530589380181594	-8.035807897227672	8.441455767110353	2.6399998664855957	147	147	-1	-1
ABplpa	54	-0.6144329259541743	-5.365282343557309	7.858861677662439	2.5199999809265137	148	148	-1	-1
ABarpp	54	-7.07998450301681	12.889404466507251	2.768927065276681	2.5799999237060547	156	156	-1	-1
ABplaa	55	-8.579203469660674	2.5681754374797965	6.0905935882266995	2.6399998664855957	0	0	-1	-1
D	55	17.871154080004125	5.17706040007346	4.606453058054628	2.3999998569488525	1	1	-1	-1
ABplap	55	-0.041237327884526234	6.959723944062212	4.033451976460056	2.5799999237060547	11	11	-1	-1
ABaraa	55	-13.8956484136664	-1.9018463189317771	-5.976221122198648	2.700000047683716	17	17	-1	-1
ABalap	55	-18.484877995780717	1.8203554339135275	5.9461186239909445	2.5199999809265137	20	20	-1	-1
ABprpp	55	15.159026986837686	6.898299450497531	-6.658665740968367	2.5799999237060547	21	21	-1	-1
MSpa	55	0.719125456316307	-0.8896226938983166	-4.575015041382867	2.2200000286102295	22	22	-1	-1
ABprap	55	1.8907811403558172	14.613843648163654	-3.775174801664966	2.5199999809265137	29	29	-1	-1
ABpraa	55	-7.839738815175314	12.59555843531904	-6.43665970027662	2.5799999237060547	32	32	-1	-1
Ca	55	7.443642750647122	-0.744275333230633	3.4230746746644405	1.9799998998641968	36	36	-1	-1
ABalpa	55	-16.38963981400558	-9.903527832245942	-0.40372653954598325	2.700000047683716	41	41	-1	-1
ABarap	55	-5.284871146173065	4.07082283125003	-7.652238138832985	2.700000047683716	43	43	-1	-1
Cp	55	9.845981237377432	11.108135981668635	0.7585655331686474	2.93999981880188	57	57	-1	-1
Ep	55	12.371806010164743	-2.55164325829597	-4.592829953602707	3.0	69	69	-1	-1
P4	55	21.7035610648919	-1.0730974451395112	-2.8307159032644034	2.2200000286102295	76	76	-1	-1
ABplpp	55	7.117564734347042	-11.384393838345137	9.665794039182597	2.5799999237060547	83	83	-1	-1
ABarpa	55	-16.501891751851844	8.400281821239252	-3.656361823556077	2.5799999237060547	84	84	-1	-1
ABalaa	55	-21.050409060609173	-0.8788291060579365	-2.4185064632138324	2.5799999237060547	98	98	-1	-1
ABprpa	55	4.026051855086837	5.600498182707469	-8.221186459844809	2.5799999237060547	112	112	-1	-1
MSaa	55	-7.662886594359547	-9.31330374876334	-4.607654497999082	2.0999999046325684	117	117	-1	-1
Ea	55	11.33802921442544	-9.165073138593598	-0.6418872457823608	3.0	123	123	-1	-1
MSap	55	-4.9575511538847366	-14.217471694034211	5.386198326699019	1.9199999570846558	129	129	-1	-1
MSpp	55	3.2716714267176763	-11.403595511419814	-3.2365908118410145	2.2200000286102295	134	134	-1	-1
ABalpp	55	-11.32745760394742	-8.23789825157319	8.750643355824087	2.700000047683716	147	147	-1	-1
ABplpa	55	-0.6982880824205903	-5.882122434251074	8.244016993466857	2.6399998664855957	148	148	-1	-1
ABarpp	55	-8.387132598526225	12.35924873002363	3.4060288276065447	2.5799999237060547	156	156	-1	-1
ABplaa	56	-8.747321676088164	2.2376944754185777	6.171331410499741	2.6399998664855957	0	0	-1	-1
D	56	18.06318743148078	4.679025316346888	4.216216925783903	2.3999998569488525	1	1	-1	-1
ABplap	56	-0.030138903127012937	7.255668673443267	4.7328756974445145	2.5799999237060547	11	11	-1	-1
ABaraa	56	-14.001646025639557	-1.6503505861009695	-5.524209616441966	2.6399998664855957	17	17	-1	-1
ABalap	56	-18.740804631254143	1.7965940450112938	6.20772319282345	2.4600000381469727	20	20	-1	-1
ABprpp	56	14.685324771287725	6.901044131086198	-6.920388241743214	2.5799999237060547	21	21	-1	-1
MSpa	56	0.5838402366584117	-0.9892955307767419	-4.551282497413426	2.2200000286102295	22	22	-1	-1
ABprap	56	1.5048873538517855	14.309868755593333	-4.217764048999277	2.4600000381469727	29	29	-1	-1
ABpraa	56	-7.4866780154408765	12.668725202706563	-5.937065174638711	2.5799999237060547	32	32	-1	-1
Ca	56	8.84260694179027	0.015826448527939796	4.275098366941249	1.3799999952316284	36	36	-1	-1
ABalpa	56	-15.639641197017887	-10.590666725193726	-0.22782267751048568	2.700000047683716	41	41	-1	-1
ABarap	56	-5.608644338222762	4.348824633571739	-7.723553702683654	2.700000047683716	43	43	-1	-1
Cp	56	9.119897765438903	10.966758828828628	0.27316336113546535	2.0999999046325684	57	57	-1	-1
Ep	56	12.373986593201828	-3.3150226998854997	-4.145899264312334	3.0	69	69	-1	-1
P4	56	21.231631538884365	-1.1305329868140643	-3.3350805240846704	2.2200000286102295	76	76	-1	-1
ABplpp	56	6.8651834779584755	-11.52851567177381	9.442114367924262	2.6399998664855957	83	83	-1	-1
ABarpa	56	-16.15992937687492	8.177503859245721	-3.8561910189026256	2.5799999237060547	84	84	-1	-1
ABalaa	56	-21.01539549080249	-1.4114004224646723	-2.0285810522270586	2.6399998664855957	98	98	-1	-1
ABprpa	56	3.8086841685049535	4.923805032872059	-8.054940720116369	2.6399998664855957	112	112	-1	-1
MSaa	56	-7.564387634050761	-8.620879373214958	-4.778670332909879	2.1599998474121094	117	117	-1	-1
Ea	56	9.840620456981792	-9.257374013613866	0.14280852877280958	3.0	123	123	-1	-1
MSap	56	-5.209932410273301	-14.361593527462885	5.162518655440685	2.0399999618530273	129	129	-1	-1
MSpp	56	2.4435436153855066	-12.117036595281762	-3.06569290887256	2.3399999141693115	134	134	-1	-1
ABalpp	56	-11.426364457750866	-8.227123407795261	8.232086381399093	2.700000047683716	147	147	-1	-1
ABplpa	56	-1.1076891204791326	-6.060780500359911	8.800498865466022	2.5799999237060547	148	148	-1	-1
ABarpp	56	-7.690336734272438	12.149457313154404	3.463152037852487	2.5799999237060547	156	156	-1	-1
ABplaa	57	-9.288462554719745	1.8390031279048764	6.26626158637751	2.6399998664855957	0	0	-1	-1
D	57	17.83076804756187	4.529947100983171	3.4787503752829307	2.3399999141693115	1	1	-1	-1
ABplap	57	-0.47496140448689533	8.312781143067479	4.209859349121114	2.5799999237060547	11	11	-1	-1
ABaraa	57	-13.255600681231376	-1.5139298151960052	-5.552594323651422	2.6399998664855957	17	17	-1	-1
ABalap	57	-19.029972146991817	2.245223750252576	5.83676023062376	2.5799999237060547	20	20	-1	-1
ABprpp	57	15.043703639649445	6.793670231684062	-7.148720076241562	2.5199999809265137	21	21	-1	-1
MSpa	57	0.28043681057302594	-1.4194493297163864	-4.446812131170941	2.3399999141693115	22	22	-1	-1
ABprap	57	1.6951480157860164	13.872013894129978	-4.365358061224584	2.4600000381469727	29	29	-1	-1
ABpraa	57	-6.908750877460186	12.474665011550307	-5.884712059575126	2.5799999237060547	32	32	-1	-1
Ca	57	8.772987695671565	0.377769862015102	4.1848203543034925	1.4399999380111694	36	36	172	12
ABalpa	57	-15.745638808991043	-10.339170992362918	0.2241888282461959	2.6399998664855957	41	41	-1	-1
ABarap	57	-5.3177041329426595	3.8400147060672367	-7.595232860529386	2.700000047683716	43	43	-1	-1
Cp	57	9.259136257676314	10.242872001854304	0.453719386410977	1.7400000095367432	57	57	-1	-1
Ep	57	12.48930994039007	-3.210393481072032	-3.655844929039138	3.0	69	69	-1	-1
P4	57	21.068831401084157	-1.6415546156649423	-3.9822690619478864	2.2200000286102295	76	76	-1	-1
ABplpp	57	6.728125568758153	-11.568008286389015	9.708489031939123	2.6399998664855957	83	83	-1	-1
ABarpa	57	-16.125323700562898	8.348131762165297	-4.155838417251644	2.5799999237060547	84	84	-1	-1
ABalaa	57	-20.7448250514867	-1.212054748707822	-2.0760461401659436	2.5799999237060547	98	98	-1	-1
ABprpa	57	4.028232438123923	4.837118741117938	-7.7742557705544355	2.6399998664855957	112	112	-1	-1
MSaa	57	-7.803897776139385	-8.529236699525796	-4.545568403229175	2.2200000286102295	117	117	-1	-1
Ea	57	10.309004603904471	-9.079578027412873	1.1324573896839154	3.0	123	123	-1	-1
MSap	57	-5.93601588221183	-14.50297068030289	4.677116483407503	2.0999999046325684	129	129	-1	-1
MSpp	57	1.692180202350041	-12.072916699397068	-2.309381841526846	2.3399999141693115	134	134	-1	-1
ABalpp	57	-11.802932509039813	-8.174973348721304	8.731562975094658	2.6399998664855957	147	147	-1	-1
ABplpa	57	-0.9338449519296993	-6.614039424414659	8.681407492392516	2.5799999237060547	148	148	-1	-1
ABarpp	57	-8.213696323471451	12.50918902529519	2.597364645197245	2.5799999237060547	156	156	-1	-1
ABplaa	58	-9.32129554148934	1.6081950027220826	6.32326686468111	2.6399998664855957	0	0	-1	-1
D	58	17.620545513157985	4.9727583443815675	4.140131266750875	2.3399999141693115	1	1	-1	-1
ABplap	58	-1.0143295935760486	7.853909573290556	4.062147404953464	2.6399998664855957	11	11	-1	-1
Caa	58	6.975367391741017	1.7983792451417437	5.364833077595697	1.0199999809265137	12	16	-1	-1
ABaraa	58	-13.645447740314921	-0.9943450439135739	-6.199472140230688	2.6399998664855957	17	17	-1	-1
ABalap	58	-18.61839052589619	1.6605023747718826	5.727209047914968	2.5199999809265137	20	20	-1	-1
ABprpp	58	15.402082508011166	6.686296332281929	-7.37705191073991	2.5199999809265137	21	21	-1	-1
MSpa	58	-0.3795727943316531	-1.8024094515171158	-4.356652050475528	2.3999998569488525	22	22	-1	-1
ABprap	58	1.7350717607253234	13.862101130259894	-5.39293181970986	2.5799999237060547	29	29	-1	-1
ABpraa	58	-6.819169758871828	12.107765216128104	-6.308220926180008	2.5799999237060547	32	32	-1	-1
ABalpa	58	-15.557150836599238	-10.716845631563052	0.319236936066309	2.700000047683716	41	41	-1	-1
ABarap	58	-5.79317903803505	3.902939608919123	-7.614313241258814	2.759999990463257	43	43	-1	-1
Cp	58	9.868123692884172	10.339800158144062	0.6917093432163828	1.3799999952316284	57	57	142	151
Ep	58	11.85286198104819	-2.3584451470475587	-3.099052335756021	2.93999981880188	69	69	-1	-1
P4	58	20.865699624849988	-1.439464261319426	-4.291456650661619	2.2799999713897705	76	76	-1	-1
ABplpp	58	6.581741924342745	-11.963625852648498	9.032797854924109	2.6399998664855957	83	83	-1	-1
ABarpa	58	-16.06497579565099	8.990288679320544	-3.5419226137225843	2.5799999237060547	84	84	-1	-1
ABalaa	58	-21.03181198418729	-1.5268044850560696	-2.0000784130752587	2.5799999237060547	98	98	-1	-1
ABprpa	58	4.233136903900524	4.574848164509202	-7.707710301886122	2.6399998664855957	112	112	-1	-1
MSaa	58	-7.531554647281166	-8.390071248032164	-4.835675611213479	2.2799999713897705	117	117	-1	-1
Ea	58	10.268672965470506	-8.36646604421648	1.4704583388333987	2.93999981880188	123	123	-1	-1
MSap	58	-6.084172216169666	-14.838408024299152	4.244067426437907	2.2799999713897705	129	129	-1	-1
MSpp	58	2.511390171961784	-12.418799786505705	-2.732772776189386	2.4600000381469727	134	134	-1	-1
ABalpp	58	-12.309467711359371	-8.403036793315431	8.526845752623409	2.6399998664855957	147	147	-1	-1
ABplpa	58	-0.6961074993835038	-6.645501875840602	8.69094768275723	2.5799999237060547	148	148	-1	-1
ABarpp	58	-7.767916919558457	12.798294772060379	1.4985932548036422	2.5799999237060547	156	156	-1	-1
Cap	58	10.630406895455568	-2.4501000396720034	5.930083982593145	1.0199999809265137	172	36	-1	-1
ABplaa	59	-9.493367020496345	2.101273704513613	6.1997161177091975	2.6399998664855957	0	0	-1	-1
D	59	17.82763056197167	3.9471083261833	4.653607424709562	2.3999998569488525	1	1	-1	-1
ABplap	59	-0.9464830369997715	7.552146382066614	4.395067537636639	2.6399998664855957	11	11	-1	-1
Caa	59	7.108472028361826	2.661431523609699	4.894169844335881	1.2599999904632568	12	12	-1	-1
ABaraa	59	-13.797149453357616	-1.2094219433833961	-6.147236957109445	2.6399998664855957	17	17	-1	-1
ABalap	59	-18.298570606426004	2.206060236302924	5.594236042520684	2.5199999809265137	20	20	-1	-1
ABprpp	59	14.602834410869077	7.0272230374555225	-7.4674478553200085	2.5799999237060547	21	21	-1	-1
MSpa	59	0.2440584447185746	-1.5298970103727403	-3.9045226127765034	2.3999998569488525	22	22	-1	-1
ABprap	59	2.210546665817714	13.799176227408008	-5.373851438980431	2.5199999809265137	29	29	-1	-1
ABpraa	59	-6.939811174687354	12.183676664104294	-6.070348901316946	2.6399998664855957	32	32	-1	-1
ABalpa	59	-15.93017350880333	-10.785056017015533	0.33342928967103713	2.700000047683716	41	41	-1	-1
ABarap	59	-5.048906383169298	4.099540602087307	-7.400055828422851	2.700000047683716	43	43	-1	-1
Ep	59	10.722749933686687	-1.4987957504993767	-2.290195364005114	2.879999876022339	69	69	-1	-1
P4	59	21.050234324662277	-0.9935792366668095	-4.40069711208646	2.2799999713897705	76	76	-1	-1
ABplpp	59	6.678413801100815	-12.57124653712358	7.638720508137549	2.6399998664855957	83	83	-1	-1
ABarpa	59	-16.26415429930565	8.36881936981331	-3.6468216331913634	2.5799999237060547	84	84	-1	-1
ABalaa	59	-20.979017124948037	-1.3009527418083184	-2.570870570621496	2.5799999237060547	98	98	-1	-1
ABprpa	59	4.093898411663114	5.298734991483525	-7.888266327161634	2.6399998664855957	112	112	-1	-1
MSaa	59	-7.666839866939061	-8.48974408491059	-4.811943067244036	2.3399999141693115	117	117	-1	-1
Ea	59	9.827803736690136	-8.13291323844502	1.1517305597549519	3.0	123	123	-1	-1
MSap	59	-5.9524323755966275	-14.618374742894288	4.705619122559303	2.2799999713897705	129	129	-1	-1
MSpp	59	1.9370084130659484	-12.34510003987589	-3.2704101313438096	2.4600000381469727	134	134	-1	-1
Cpa	59	8.078958943171106	12.162707649280916	-0.031061343054302082	1.0799999237060547	142	57	-1	-1
ABalpp	59	-12.397276140405301	-8.096317220156447	8.707712499182872	2.6399998664855957	147	147	-1	-1
ABplpa	59	-0.4237643705252851	-6.506336424346974	8.400840474772926	2.5199999809265137	148	148	-1	-1
Cpp	59	12.220163883240902	8.850447410322648	0.5631208543212396	1.0799999237060547	151	57	-1	-1
ABarpp	59	-8.162674153774631	12.79522099080616	2.2692146076964277	2.5199999809265137	156	156	-1	-1
Cap	59	11.527197050353331	-3.444820585686618	7.47125183097945	1.1999999284744263	172	172	-1	-1
ABplaa	60	-9.017892115403955	2.038348801661727	6.218796498438626	2.700000047683716	0	0	-1	-1
D	60	18.79139709244811	2.696797745310679	3.6828461551862763	2.3999998569488525	1	1	-1	-1
ABplap	60	-1.0507079594304998	7.743461892634203	4.604436923347902	2.6399998664855957	11	11	-1	-1
Caa	60	7.473996048901546	3.67356201744137	5.160973161577038	1.5	12	12	-1	-1
ABaraa	60	-13.539042234847107	-1.949039996070692	-5.961910836651577	2.5799999237060547	17	17	-1	-1
ABalap	60	-18.598428653426534	1.65554599283684	5.21342216867233	2.5799999237060547	20	20	-1	-1
ABprpp	60	14.334036661095714	6.767697141435452	-7.662624887426543	2.5799999237060547	21	21	-1	-1
MSpa	60	0.6645579075346301	-1.055294214882848	-3.7615807637912106	2.3999998569488525	22	22	-1	-1
ABprap	60	1.5980138515250002	13.822608515644689	-5.126557155694998	2.5199999809265137	29	29	-1	-1
ABpraa	60	-7.040490718033226	12.254631730145444	-6.346263755696521	2.6399998664855957	32	32	-1	-1
ABalpa	60	-16.25571939039546	-10.446873992430607	0.5047558458657857	2.700000047683716	41	41	-1	-1
ABarap	60	-5.026763927662556	3.331204778562735	-7.466912018375115	2.759999990463257	43	43	-1	-1
Ep	60	10.889503344066409	-1.8113337855012481	-1.4387182568969434	2.93999981880188	69	69	-1	-1
P4	60	20.360937112072854	-1.7277079281767727	-4.738815993178287	2.2200000286102295	76	76	-1	-1
ABplpp	60	6.274330831669557	-12.930445270022076	7.467276020000456	2.700000047683716	83	83	-1	-1
ABarpa	60	-16.631858902882456	8.12006831757117	-4.360555639722893	2.5799999237060547	84	84	-1	-1
ABalaa	60	-21.0357652567668	-0.7032448212033195	-2.204366982320213	2.5799999237060547	98	98	-1	-1
ABprpa	60	4.038922969386778	5.836262689825305	-7.76440485890577	2.5799999237060547	112	112	-1	-1
MSaa	60	-7.461935401162461	-8.752014661519327	-4.745397598575723	2.3999998569488525	117	117	-1	-1
Ea	60	10.05845043106662	-7.923654800818084	2.1318392303013436	3.059999942779541	123	123	-1	-1
MSap	60	-5.555902451838026	-14.675481183903287	3.6923556496210983	2.3399999141693115	129	129	-1	-1
MSpp	60	2.2058061628393113	-12.085574143855819	-3.0752330992372747	2.4600000381469727	134	134	-1	-1
Cpa	60	7.952591565233636	13.122358983373076	0.2451642326092256	1.2599999904632568	142	142	-1	-1
ABalpp	60	-11.954634222082506	-8.390050248191127	8.7837981582159	2.6399998664855957	147	147	-1	-1
ABplpa	60	0.6256843999682825	-5.939761854502365	8.267985401320985	2.4600000381469727	148	148	-1	-1
Cpp	60	13.590248360193971	8.556181403045677	1.6764383941466008	1.0799999237060547	151	151	-1	-1
ABarpp	60	-8.928681370652466	12.663756601836237	2.8113861941485223	2.5199999809265137	156	156	-1	-1
Cap	60	12.511387740802368	-4.043061485533906	8.141980123470502	1.559999942779541	172	172	-1	-1
ABplaa	61	-9.08928405106509	2.460472437412109	6.371160605846288	2.700000047683716	0	0	-1	-1
D	61	19.281461407374586	1.4492318450267243	2.450362384888143	2.3399999141693115	1	1	-1	-1
ABplap	61	-0.5113397703413467	8.202333462411124	4.752148867515552	2.700000047683716	11	11	-1	-1
Caa	61	7.309069722072539	5.2861451124667065	5.53255756634463	1.7400000095367432	12	12	-1	-1
ABaraa	61	-13.40552970473164	-1.789186936929047	-5.7430012605756	2.6399998664855957	17	17	-1	-1
ABalap	61	-18.479152033658778	0.9366155477975582	5.90776507319048	2.5199999809265137	20	20	-1	-1
ABprpp	61	14.570001424099482	6.796414912272729	-7.4104425770164095	2.6399998664855957	21	21	-1	-1
MSpa	61	1.19282767186627	-0.892367374486983	-4.313292540608019	2.4600000381469727	22	22	-1	-1
ABprap	61	1.6108849658249413	14.058373022762527	-4.66977555475596	2.5199999809265137	29	29	-1	-1
ABpraa	61	-7.291099284879363	12.05032967445355	-6.812585547000275	2.6399998664855957	32	32	-1	-1
ABalpa	61	-15.589983823368835	-10.947653756745845	0.376242214369908	2.6399998664855957	41	41	-1	-1
ABarap	61	-5.248084886823954	3.4780712925800747	-7.5049548478916295	2.759999990463257	43	43	-1	-1
Ep	61	11.194679459694225	-1.4413602088248236	-1.7858307431848468	3.0	69	69	-1	-1
P4	61	20.205690019945308	-1.8224243831201554	-4.201296569966207	2.2799999713897705	76	76	-1	-1
ABplpp	61	6.021949575280993	-13.07456710345075	7.243596348742123	2.6399998664855957	83	83	-1	-1
ABarpa	61	-16.796431730225088	7.669226910983511	-4.765102057540689	2.5799999237060547	84	84	-1	-1
ABalaa	61	-21.099658540763564	-1.225041293832127	-2.332998545758434	2.5199999809265137	98	98	-1	-1
ABprpa	61	4.294849604860199	5.860024078727538	-8.026009427738273	2.5799999237060547	112	112	-1	-1
MSaa	61	-7.158531975077076	-8.321860862579681	-4.849867964818207	2.3999998569488525	117	117	-1	-1
Ea	61	10.093056107378642	-7.7530268978985095	1.832191831952325	3.059999942779541	123	123	-1	-1
MSap	61	-5.321710378376687	-14.586583190802791	4.187180080076651	2.3399999141693115	129	129	-1	-1
MSpp	61	2.123315802420665	-11.959395237486493	-3.62229271281407	2.5199999809265137	134	134	-1	-1
Cpa	61	8.68800077238725	13.619861087857357	1.6726322456722844	1.559999942779541	142	142	-1	-1
ABalpp	61	-11.484885279112056	-7.569235264927042	8.841232089745795	2.5199999809265137	147	147	-1	-1
ABplpa	61	0.7773861130109755	-5.724684955032543	8.215750218199743	2.5199999809265137	148	148	-1	-1
Cpp	61	15.382604989505523	8.67633796899538	2.6900556629118353	1.559999942779541	151	151	-1	-1
ABarpp	61	-9.643666417833481	12.818324178377287	3.0254077430997985	2.5799999237060547	156	156	-1	-1
Cap	61	12.899462110343487	-4.502466034553118	9.031500060095185	1.7400000095367432	172	172	-1	-1
ABplaa	62	-9.003248311561586	2.2139330865163434	6.432935979332245	2.6399998664855957	0	0	-1	-1
D	62	19.59637115171214	1.4721311540211148	3.7348885489659103	2.3999998569488525	1	1	-1	-1
ABplap	62	-0.6262552240349297	7.3945050242713455	4.9516673415781485	2.5199999809265137	11	11	-1	-1
Caa	62	7.936246340207623	5.438297109084642	5.499402763952816	2.0399999618530273	12	12	-1	-1
ABaraa	62	-13.22991284663978	-2.4026260832470174	-6.104734753694526	2.5799999237060547	17	17	-1	-1
ABalap	62	-18.429902553504387	1.2828277355717486	5.822257155735081	2.5799999237060547	20	20	-1	-1
ABprpp	62	14.582872538399425	7.032179419390565	-6.953660976077371	2.5799999237060547	21	21	-1	-1
MSpa	62	1.29527990475457	-1.0235026627913515	-4.280019806273863	2.4600000381469727	22	22	-1	-1
ABprap	62	1.338541836966723	13.919207571268894	-4.3796683467716555	2.5199999809265137	29	29	-1	-1
ABpraa	62	-7.691636875225764	11.570770497028615	-7.469314275228205	2.5799999237060547	32	32	-1	-1
ABalpa	62	-15.354019060365069	-10.91893598590857	0.628424524780042	2.5199999809265137	41	41	-1	-1
ABarap	62	-5.041407731504926	3.1556204937081183	-7.681051499268735	2.759999990463257	43	43	-1	-1
Ep	62	10.947670665941228	-0.40579742675647157	-1.271733142658257	2.93999981880188	69	69	-1	-1
P4	62	20.30814225283361	-1.9535596714245238	-4.1680238356320505	2.2799999713897705	76	76	-1	-1
ABplpp	62	6.009078460981051	-13.310331610568586	6.786814747803084	2.5799999237060547	83	83	-1	-1
ABarpa	62	-16.58975457490606	7.346776112111553	-4.941198708917796	2.4600000381469727	84	84	-1	-1
ABalaa	62	-20.518186023698018	-1.5394619295148213	-2.7659296707856873	2.4600000381469727	98	98	-1	-1
ABprpa	62	4.427954241481008	6.723076357195495	-8.49667266099809	2.5799999237060547	112	112	-1	-1
MSaa	62	-6.937211015915678	-8.468727376597023	-4.811825135301693	2.4600000381469727	117	117	-1	-1
Ea	62	10.515328259737128	-7.338604324671836	1.732491560892198	3.0	123	123	-1	-1
MSap	62	-5.424162611264986	-14.455447902498424	4.153907345742494	2.3399999141693115	129	129	-1	-1
MSpp	62	1.863435894367729	-11.159596962535979	-3.5649767132265193	2.5199999809265137	134	134	-1	-1
Cpa	62	8.325668631446014	14.550794651112243	1.6966755109256786	1.8600000143051147	142	142	-1	-1
ABalpp	62	-11.110089917365537	-7.561205101737781	8.584397616095647	2.5199999809265137	147	147	-1	-1
ABplpa	62	0.9822905787875756	-5.9869555316412795	8.282295686868057	2.5199999809265137	148	148	-1	-1
Cpp	62	16.368568369496987	8.017916846884871	3.1181418353574664	1.6799999475479126	151	151	-1	-1
ABarpp	62	-9.552312609702694	12.391244160691864	2.359256756449497	2.5799999237060547	156	156	-1	-1
Cap	62	13.97323391938088	-5.467606729822612	9.278719485981354	2.0399999618530273	172	172	-1	-1
ABplaa	63	-9.341665307453653	2.3163506039834356	6.147480934587955	2.5199999809265137	0	0	-1	-1
D	63	19.35645311612886	2.2669730470365876	3.2784176693108225	2.4600000381469727	1	1	-1	-1
ABplap	63	0.12156280991567993	7.47074557291309	4.680640514323272	2.5799999237060547	11	11	-1	-1
Caa	63	7.9633533648552755	6.552845120383406	5.480751036449682	2.0399999618530273	12	12	-1	-1
ABaraa	63	-13.079983823139514	-2.1273689615139757	-5.914327816770348	2.5199999809265137	17	17	-1	-1
ABalap	63	-18.230316156355073	1.2010978257526712	6.616728984539653	2.5799999237060547	20	20	-1	-1
ABprpp	63	14.319447251261632	7.952338138867521	-6.411060736398982	2.5799999237060547	21	21	-1	-1
MSpa	63	1.5787214583703022	-0.5883924819166646	-3.8707032932737087	2.4600000381469727	22	22	-1	-1
ABprap	63	1.5031146643093574	14.370048977856554	-3.975121928953858	2.5799999237060547	29	29	-1	-1
ABpraa	63	-7.676993071383394	11.746354781883234	-7.255174794334586	2.5799999237060547	32	32	-1	-1
ABalpa	63	-14.609746405499314	-10.722334992740386	0.8426819376160051	2.5799999237060547	41	41	-1	-1
ABarap	63	-5.162049147320452	3.2315319416843096	-7.443179474405673	2.700000047683716	43	43	-1	-1
Ep	63	11.18718080802985	-0.4974401004456345	-1.504835072338962	3.0	69	69	-1	-1
P4	63	20.207462709487736	-1.8826046053833752	-4.443938690011626	2.2799999713897705	76	76	-1	-1
ABplpp	63	6.499197169915812	-13.197672228565857	7.020034609426132	2.5199999809265137	83	83	-1	-1
ABarpa	63	-16.61148913691814	7.411912716309816	-4.184769709629739	2.4600000381469727	84	84	-1	-1
ABalaa	63	-20.908989985334678	-2.36609537462179	-1.7910197486479478	2.4600000381469727	98	98	-1	-1
ABprpa	63	4.325502008592707	6.854211645499863	-8.529945395332247	2.6399998664855957	112	112	-1	-1
MSaa	63	-6.6156184069030655	-7.983349737329201	-5.187440260741397	2.4600000381469727	117	117	-1	-1
Ea	63	9.679701796740586	-7.108125300154595	2.184385134706537	2.93999981880188	123	123	-1	-1
MSap	63	-4.714495632711257	-14.429474812249813	4.667812156927476	2.3399999141693115	129	129	-1	-1
MSpp	63	1.9512443234136596	-11.466316535694965	-3.7458434597859824	2.5199999809265137	134	134	-1	-1
Cpa	63	7.372946131718803	14.736824679079234	1.9011568695122407	2.0399999618530273	142	142	-1	-1
ABalpp	63	-10.223441284672177	-7.5056521607440505	7.804354004780491	2.4600000381469727	147	147	-1	-1
ABplpa	63	0.7609696196261778	-5.8400890176239395	8.244252857351542	2.5199999809265137	148	148	-1	-1
Cpp	63	17.209975188623755	8.263923218538347	4.093598342663844	1.9199999570846558	151	151	-1	-1
ABarpp	63	-9.617978583241886	11.929627910326277	2.473267313056695	2.5199999809265137	156	156	-1	-1
Cap	63	13.367791863257878	-5.68489533063881	8.55544528908511	2.0399999618530273	172	172	-1	-1
ABplaa	64	-9.370952915138393	1.9651820342742021	5.7192019728007155	2.5199999809265137	0	0	-1	-1
D	64	19.705506249275494	1.8034741959901774	2.108019993782597	2.3999998569488525	1	1	-1	-1
ABplap	64	0.09050251268851289	7.1797572254670765	4.495003672581452	2.5199999809265137	11	11	-1	-1
Caa	64	7.883043587473716	5.915644585163202	5.380622112163261	2.0399999618530273	12	12	-1	-1
ABaraa	64	-12.946471293024047	-1.96751590237233	-5.695418240694371	2.5799999237060547	17	17	-1	-1
ABalap	64	-18.107902050997115	1.06500615551326	6.136214839631171	2.6399998664855957	20	20	-1	-1
ABprpp	64	14.390839186922763	7.530214503117138	-6.563424843806645	2.5199999809265137	21	21	-1	-1
MSpa	64	1.8985413778404856	-0.042834620385623245	-4.003676298667992	2.4600000381469727	22	22	-1	-1
ABprap	64	1.594468472440144	13.942968960171129	-4.64127291560416	2.5199999809265137	29	29	-1	-1
ABpraa	64	-8.015410067275461	11.848772299350324	-7.540629839078875	2.5799999237060547	32	32	-1	-1
ABalpa	64	-14.062879564745792	-11.207383531342654	0.7093982109377697	2.5199999809265137	41	41	-1	-1
ABarap	64	-5.127443471008429	3.4021598446038834	-7.742826872754692	2.700000047683716	43	43	-1	-1
Ep	64	10.964087159326025	-0.29039336416507455	-1.3002357818100567	2.93999981880188	69	69	-1	-1
P4	64	19.614891767664673	-1.864128699081737	-4.710431285968831	2.2799999713897705	76	76	-1	-1
ABplpp	64	6.550219339612632	-12.911640263054885	6.691884571925314	2.5199999809265137	83	83	-1	-1
ABarpa	64	-16.847046006427252	6.679995726146229	-3.747379210704079	2.4600000381469727	84	84	-1	-1
ABalaa	64	-21.078880881304592	-2.63639611441979	-1.4676398063294867	2.4600000381469727	98	98	-1	-1
ABprpa	64	4.612488941293296	7.16896138184811	-8.605913122422931	2.5799999237060547	112	112	-1	-1
MSaa	64	-5.73428784283699	-7.747256129545811	-5.239557511920296	2.4600000381469727	117	117	-1	-1
Ea	64	9.269892865187385	-6.583584146937121	2.0512941973699097	2.93999981880188	123	123	-1	-1
MSap	64	-4.438607124768182	-14.410669805282623	3.8924207088523324	2.3999998569488525	129	129	-1	-1
MSpp	64	2.799741900710142	-11.461031053094366	-3.740955432661282	2.4600000381469727	134	134	-1	-1
Cpa	64	8.106120361827044	14.637480942866363	1.4159905613637451	1.9799998998641968	142	142	-1	-1
ABalpp	64	-9.746193690037359	-7.628757285859156	7.580792265464499	2.4600000381469727	147	147	-1	-1
ABplpa	64	0.8284082827077962	-5.438652989521572	7.887600180698925	2.4600000381469727	148	148	-1	-1
Cpp	64	17.637565409609522	8.49780512497536	3.2659717114674596	1.9799998998641968	151	151	-1	-1
ABarpp	64	-9.870359839630447	11.785506076897603	2.2495876417983616	2.5799999237060547	156	156	-1	-1
Cap	64	14.90244916755358	-5.528319931328122	10.073309246728268	2.1599998474121094	172	172	-1	-1
ABplaa	65	-9.048952412631122	1.7473604542157133	6.033159656696805	2.5199999809265137	0	0	-1	-1
D	65	19.95256943703678	2.12813669620851	3.059626025177189	2.5199999809265137	1	1	-1	-1
ABplap	65	-0.14191687123039834	7.030679010103361	3.7575371220804805	2.5799999237060547	11	11	-1	-1
Caa	65	7.799188431007299	5.398804494469437	5.765777427967677	2.0999999046325684	12	12	-1	-1
ABaraa	65	-12.946471293024047	-1.96751590237233	-5.695418240694371	2.5799999237060547	17	17	-1	-1
ABalap	65	-18.24318727065501	0.9653333186348347	6.159947383600613	2.5199999809265137	20	20	-1	-1
ABprpp	65	14.306576136961688	7.716573631749684	-6.86784233733802	2.4600000381469727	21	21	-1	-1
MSpa	65	1.9335549476471674	-0.5754059367923595	-3.6137508876812183	2.5199999809265137	22	22	-1	-1
ABprap	65	1.402435120963485	14.441004043897703	-4.251036783333434	2.5199999809265137	29	29	-1	-1
ABpraa	65	-7.689864185683335	11.510590274765395	-7.711956395273624	2.5199999809265137	32	32	-1	-1
ABalpa	65	-13.977251718736946	-10.750723662912108	0.08160077508793329	2.5799999237060547	41	41	-1	-1
ABarap	65	-5.026763927662556	3.331204778562735	-7.466912018375115	2.700000047683716	43	43	-1	-1
Ep	65	11.434243995791133	-0.1727776002273016	-0.5532290409443704	2.879999876022339	69	69	-1	-1
P4	65	19.671639899483438	-2.4618366196867356	-5.076934874270114	2.3399999141693115	76	76	-1	-1
ABplpp	65	6.83720627231322	-12.596890526706638	6.615916844834629	2.5199999809265137	83	83	-1	-1
ABarpa	65	-16.08281147909185	6.871640337379371	-4.046908677110755	2.4600000381469727	84	84	-1	-1
ABalaa	65	-21.03140409069263	-2.230003704382379	-1.310505603739466	2.5199999809265137	98	98	-1	-1
ABprpa	65	4.817393407069896	6.906690805239373	-8.539367653754617	2.5199999809265137	112	112	-1	-1
MSaa	65	-6.242595734698975	-7.915139351876718	-5.201632614346124	2.4600000381469727	117	117	-1	-1
Ea	65	9.23705987841779	-6.814392272119915	2.1082994756735087	2.93999981880188	123	123	-1	-1
MSap	65	-4.568574275798793	-14.690883308950706	3.1882268926855177	2.3999998569488525	129	129	-1	-1
MSpp	65	2.957169575874777	-12.129694039740514	-3.8315441665829892	2.5199999809265137	134	134	-1	-1
Cpa	65	7.972607831711577	14.477627883724717	1.1970809852877684	1.9799998998641968	142	142	-1	-1
ABalpp	65	-9.7590648043373	-7.864521792976992	7.124010664525461	2.4600000381469727	147	147	-1	-1
ABplpa	65	0.4039555473122261	-5.089696121158715	7.5403697624686785	2.3999998569488525	148	148	-1	-1
Cpp	65	17.64111078869438	8.377444680448919	2.7806874713766208	1.9799998998641968	151	151	-1	-1
ABarpp	65	-9.290660012107331	11.531265663478127	2.0592986368165267	2.5199999809265137	156	156	-1	-1
Cap	65	15.36505295834603	-5.8270093412978445	9.635608026518657	2.0399999618530273	172	172	-1	-1
ABplaa	66	-8.997930242934302	2.033392419726684	5.705009619195987	2.5199999809265137	0	0	-1	-1
D	66	20.334863450447667	1.1922467510185832	2.521795880681157	2.3999998569488525	1	1	-1	-1
ABplap	66	0.2146893075888949	6.983485332964445	3.771847407627552	2.5199999809265137	11	11	-1	-1
Caa	66	8.356745803023676	5.912899904574536	5.642344612938108	2.1599998474121094	12	12	-1	-1
ABaraa	66	-12.591637803747183	-1.9545293572480251	-5.438465835101881	2.5799999237060547	17	17	-1	-1
ABalap	66	-18.197483169585478	1.4319059509354648	6.559723706236053	2.5199999809265137	20	20	-1	-1
ABprpp	66	13.933553464757598	7.648363246297201	-6.853649983733293	2.5199999809265137	21	21	-1	-1
MSpa	66	1.8475192081436647	-0.3288665858965941	-3.6755262611671746	2.4600000381469727	22	22	-1	-1
ABprap	66	1.9089703232830433	14.66906748849183	-4.046319560862186	2.5199999809265137	29	29	-1	-1
ABpraa	66	-7.197972787206147	11.563069434504907	-7.721378653695996	2.4600000381469727	32	32	-1	-1
ABalpa	66	-14.098301028047132	-9.971612995609606	-0.3701000093847968	2.5799999237060547	41	41	-1	-1
ABarap	66	-4.907895201389459	3.315473552849763	-7.462141923192759	2.759999990463257	43	43	-1	-1
Ep	66	11.922590015183467	6.200403864859566E-5	-0.07736705927590293	2.879999876022339	69	69	-1	-1
P4	66	19.671639899483438	-2.4618366196867356	-5.076934874270114	2.3399999141693115	76	76	-1	-1
ABplpp	66	6.588370395009512	-12.861372804661752	5.9069529334854565	2.5199999809265137	83	83	-1	-1
ABarpa	66	-15.91823865174921	7.322481743967029	-3.642362259292957	2.4600000381469727	84	84	-1	-1
ABalaa	66	-20.850414769965198	-1.663758235203324	-0.9344618250734689	2.4600000381469727	98	98	-1	-1
ABprpa	66	5.053358170073664	6.935408576076649	-8.287185343344484	2.4600000381469727	112	112	-1	-1
MSaa	66	-6.257239538541344	-8.090723636731335	-5.415772095239744	2.4600000381469727	117	117	-1	-1
Ea	66	8.964716749559573	-6.953557723613546	2.398406683657813	3.0	123	123	-1	-1
MSap	66	-4.413327183671244	-14.596166854007325	2.6507074694734367	2.4600000381469727	129	129	-1	-1
MSpp	66	3.07208502956836	-11.321865601600736	-4.031062640645586	2.5199999809265137	134	134	-1	-1
Cpa	66	9.263747327330854	14.189180338290633	1.2780546714454966	2.0399999618530273	142	142	-1	-1
ABalpp	66	-10.201706722660095	-7.5707887649423125	7.0479250054924325	2.2799999713897705	147	147	-1	-1
ABplpa	66	0.15157429092366115	-5.233817954587389	7.316690091210345	2.3999998569488525	148	148	-1	-1
Cpp	66	18.624893585648756	8.48240299992794	2.761842954531879	2.0999999046325684	151	151	-1	-1
ABarpp	66	-8.79876861363014	11.583744823217637	2.049876378394156	2.5199999809265137	156	156	-1	-1
Cap	66	15.078066025645443	-6.141759077646092	9.711575753609342	2.1599998474121094	172	172	-1	-1
ABplaa	67	-8.740230917918453	1.9969735863656983	5.200762930318064	2.4600000381469727	0	0	-1	-1
D	67	20.647538217739854	0.6183002193158188	1.8936877235473695	2.3399999141693115	1	1	-1	-1
ABplap	67	-0.03946463834209815	6.899543721798992	3.7908098564146373	2.4600000381469727	11	11	-1	-1
Caa	67	8.373162296408475	6.028303967165932	5.613841973786308	2.1599998474121094	12	12	-1	-1
ABaraa	67	-12.576993999904813	-1.7789450723934086	-5.224326354208261	2.5799999237060547	17	17	-1	-1
ABalap	67	-18.06219794992758	1.53157878781389	6.535991162266611	2.5199999809265137	20	20	-1	-1
ABprpp	67	14.016043825176245	7.522184339927877	-6.306590370156497	2.3999998569488525	21	21	-1	-1
MSpa	67	1.7122339884857694	-0.42853942277501944	-3.651793717197732	2.5199999809265137	22	22	-1	-1
ABprap	67	2.413732836060173	14.957311155349178	-3.5989602183455176	2.4600000381469727	29	29	-1	-1
ABpraa	67	-6.84491198747171	11.63623620189243	-7.2217841280580855	2.5199999809265137	32	32	-1	-1
ABalpa	67	-14.453134517323996	-9.984599540733912	-0.6270524149772876	2.5199999809265137	41	41	-1	-1
ABarap	67	-5.315523549905573	3.0766352644777077	-7.1483021712390125	2.6399998664855957	43	43	-1	-1
Ep	67	11.704814435106925	0.02656807352954882	-0.6006941288832552	2.879999876022339	69	69	-1	-1
P4	67	20.041117192602673	-2.273265789707814	-4.605842987784003	2.3399999141693115	76	76	-1	-1
ABplpp	67	6.979582250140828	-12.737938578881092	5.621615820683511	2.4600000381469727	83	83	-1	-1
ABarpa	67	-15.866808588557728	6.90531449015169	-3.2809394874579825	2.5199999809265137	84	84	-1	-1
ABalaa	67	-20.850414769965198	-1.663758235203324	-0.9344618250734689	2.3999998569488525	98	98	-1	-1
ABprpa	67	4.746001471408763	7.328814440989755	-8.387003546346953	2.5199999809265137	112	112	-1	-1
MSaa	67	-6.189392981965068	-8.392486827955278	-5.082851962556569	2.4600000381469727	117	117	-1	-1
Ea	67	8.778001466710197	-6.636063306676633	2.060716455792281	2.93999981880188	123	123	-1	-1
MSap	67	-4.0274333971672105	-14.292191961437005	3.0932967168077474	2.4600000381469727	129	129	-1	-1
MSpp	67	3.328011665041781	-11.298104212698503	-4.292667209478091	2.5799999237060547	134	134	-1	-1
Cpa	67	9.596846254595636	14.267303487613201	2.291436076326044	2.0999999046325684	142	142	-1	-1
ABalpp	67	-9.5377438451759	-8.011388306994332	7.162053494041974	1.6799999475479126	147	147	-1	-1
ABplpa	67	0.09128078002004128	-4.515749589455949	8.168477919602466	2.1599998474121094	148	148	-1	-1
Cpp	67	18.317536886983856	8.875808864841046	2.662024751529408	2.1599998474121094	151	151	-1	-1
ABarpp	67	-8.79699592408771	11.523564600954417	1.8072342583487369	2.5199999809265137	156	156	-1	-1
Cap	67	14.895304015375581	-6.647824324561928	9.578174094988764	2.0399999618530273	172	172	-1	-1
ABplaa	68	-8.314005492980453	1.5878364957396214	5.30535122850289	2.5799999237060547	0	0	-1	-1
D	68	20.59828873758546	0.272088031541628	1.979195641002768	2.3399999141693115	1	1	-1	-1
ABplap	68	-0.10731119491837512	7.201306913022934	3.4578897237314625	1.7999999523162842	11	11	-1	-1
Caa	68	8.000547517699044	5.25689436238714	6.31760713672683	2.0999999046325684	12	12	-1	-1
ABaraa	68	-12.42529228686212	-1.5638681729235866	-5.276561537329504	2.5799999237060547	17	17	-1	-1
ABalap	68	-17.80627131445416	1.555340176716124	6.274386593434106	2.4600000381469727	20	20	-1	-1
ABprpp	68	14.387293807837906	7.650574947643578	-6.0781406037158066	2.3999998569488525	21	21	-1	-1
MSpa	68	2.0249087557779544	-1.002485954477784	-4.27990187433152	2.4600000381469727	22	22	-1	-1
ABprap	68	2.2984094888719313	14.852681936535708	-4.089014553618713	2.4600000381469727	29	29	-1	-1
ABpraa	68	-7.097293243860276	11.492114368463756	-7.445463799316419	2.5199999809265137	32	32	-1	-1
ABalpa	68	-14.815058764770573	-9.756865196805336	0.08656365961189882	2.1599998474121094	41	41	-1	-1
ABarap	68	-5.149178033020512	3.467296448802146	-6.986397873466634	2.700000047683716	43	43	-1	-1
Ep	68	12.364824040011603	0.40952819533027873	-0.6908542095786678	2.879999876022339	69	69	-1	-1
P4	68	20.143569425490973	-2.4044010780121825	-4.572570253449847	2.3399999141693115	76	76	-1	-1
ABplpp	68	7.496753589714955	-12.870956467866282	4.370480322882242	1.7999999523162842	83	83	-1	-1
ABarpa	68	-15.91783075825455	6.6192825246407185	-2.952789449957165	2.0999999046325684	84	84	-1	-1
ABalaa	68	-20.685841942622563	-1.2129168286156657	-0.5299154072556718	2.3399999141693115	98	98	-1	-1
ABprpa	68	4.965549741027733	7.2421281492356355	-8.106318596785021	2.5199999809265137	112	112	-1	-1
MSaa	68	-6.681284380442256	-8.444965987694788	-5.073429704134198	2.5199999809265137	117	117	-1	-1
Ea	68	8.744760586445944	-6.1636722125331165	1.4281489247600874	2.93999981880188	123	123	-1	-1
MSap	68	-4.364077703516851	-14.249954666233135	2.565199552018038	2.5199999809265137	129	129	-1	-1
MSpp	68	3.4836666506639884	-11.90658697708143	-4.1406138233543786	2.5199999809265137	134	134	-1	-1
Cpa	68	9.701071177026364	14.075987977045612	2.0820666906147816	2.0999999046325684	142	142	-1	-1
ABalpp	68	-9.744421000494931	-7.688937508122375	7.33815014541908	1.559999942779541	147	147	62	35
ABplpa	68	-0.4392239613569715	-5.27552227054897	6.807555375207721	1.5	148	148	-1	-1
Cpp	68	18.588515219794303	8.371955319271587	3.304132472926317	2.0399999618530273	151	151	-1	-1
ABarpp	68	-8.73847510272652	10.8656764580862	1.1980885500020348	2.2200000286102295	156	156	-1	-1
Cap	68	15.015945431191108	-6.723735772538118	9.340302070125702	2.0999999046325684	172	172	-1	-1
ABplaa	69	-7.842075966972918	1.6452720374141747	5.809715849323158	2.2799999713897705	0	0	-1	-1
D	69	21.34038080941413	1.2320684662993426	1.7465223645483574	2.3999998569488525	1	1	-1	-1
ABplap	69	0.22892521793660595	7.862268837145373	3.2964140791853795	1.3799999952316284	11	11	39	96
Caa	69	7.899867974353171	5.327849428428288	6.0416922823472525	2.0999999046325684	12	12	-1	-1
ABaraa	69	-12.119708277739646	-1.897093815573472	-4.934101214281614	2.3399999141693115	17	17	-1	-1
ABalap	69	-17.374727820888875	0.9656624193003878	5.651048531482676	2.5199999809265137	20	20	-1	-1
ABprpp	69	13.604462204080617	8.106905715408569	-6.1970391874477055	1.9799998998641968	21	21	-1	-1
MSpa	69	1.6319242111042096	-1.0657399579952236	-3.7519226414841533	2.4600000381469727	22	22	-1	-1
ABprap	69	1.7901015970099456	14.6847987142048	-4.051089656044542	2.3999998569488525	29	29	-1	-1
ABpraa	69	-6.877744974241305	11.405428076709637	-7.164778849754486	2.4600000381469727	32	32	-1	-1
ABalppp	69	-7.267731727734873	-8.717536085486046	8.64168183282701	1.0199999809265137	35	9	-1	-1
ABalpa	69	-15.502528893809279	-9.190948828291834	0.9715062903958338	2.0999999046325684	41	41	-1	-1
ABarap	69	-5.522200705224602	3.399086063349664	-6.972205519861905	2.700000047683716	43	43	-1	-1
ABalppa	69	-11.731948466873337	-7.8938977651453754	7.889626058351202	1.1999999284744263	62	9	-1	-1
Ep	69	13.123740498719725	0.7817134733530792	-0.2624573158490853	2.879999876022339	69	69	-1	-1
P4	69	20.011829584917937	-2.624434359417047	-5.034121949571243	2.3399999141693115	76	76	-1	-1
ABplpp	69	7.833397896064595	-12.913193763070156	4.898577487671952	1.8600000143051147	83	83	138	173
ABarpa	69	-16.084584168634276	6.931820559642591	-3.8042665570653353	1.8600000143051147	84	84	59	145
ABalaa	69	-20.56520052680704	-1.288828276591857	-0.7677874321187339	2.3999998569488525	98	98	-1	-1
ABprpa	69	4.8981110779461146	6.840692121133268	-7.749665920132403	2.3999998569488525	112	112	-1	-1
MSaa	69	-6.086940749076768	-8.523622116259645	-5.049579228222413	2.4600000381469727	117	117	-1	-1
Ea	69	8.673368650784813	-5.741548576782734	1.5805130321677507	2.93999981880188	123	123	-1	-1
MSap	69	-4.784985059827565	-14.021358242396717	1.7326848936969537	2.5199999809265137	129	129	-1	-1
MSpp	69	4.026580218837998	-11.56807585183095	-4.478186119277567	2.5199999809265137	134	134	-1	-1
Cpa	69	9.006048002315005	14.225599171651618	1.7823013603234203	2.2200000286102295	142	142	-1	-1
ABplpa	69	0.24870845518467696	-5.184412576102098	8.07788918568076	1.4399999380111694	148	148	87	118
Cpp	69	18.405345316029788	8.569089291682062	2.4811580049699455	2.0999999046325684	151	151	-1	-1
ABarpp	69	-9.198898310481884	10.400986426466392	2.0827204595020183	1.5	156	156	65	109
Cap	69	15.589919296592285	-6.094236299841624	9.188366615944332	2.0999999046325684	172	172	-1	-1
ABplaa	70	-7.331995385568504	1.7529750374818625	5.529148831703568	1.5	0	0	-1	-1
D	70	21.77015161343698	0.7025709311468258	1.3658264226423462	2.3999998569488525	1	1	-1	-1
Caa	70	8.731949058264856	5.217730848437487	6.075082948623753	2.1599998474121094	12	12	-1	-1
ABaraa	70	-12.40314983135538	-2.3322039964481593	-5.343417727281768	1.559999942779541	17	17	-1	-1
ABalap	70	-16.835359631799722	1.4245339890773088	5.798760475650325	2.3999998569488525	20	20	-1	-1
ABprpp	70	13.915364281830373	7.5931394059690245	-6.5825052245360745	1.9199999570846558	21	21	128	95
MSpa	70	1.5862201100346731	-1.5323125902958536	-4.151698964119593	2.4600000381469727	22	22	-1	-1
ABprap	70	2.026066360013713	14.713516485042078	-3.7989073456344093	2.3999998569488525	29	29	-1	-1
ABpraa	70	-6.8977068467109595	11.410384458644678	-6.650991970511848	2.4600000381469727	32	32	-1	-1
ABalppp	70	-6.569163173938656	-8.987507724618494	8.456162923027533	1.1999999284744263	35	35	-1	-1
ABplapp	70	2.846217778981843	6.752802429870467	3.848286862487609	1.0799999237060547	39	11	-1	-1
ABalpa	70	-15.69816201837908	-9.93277858232551	0.38132303083621677	2.0399999618530273	41	41	45	154
ABarap	70	-5.589639368306219	2.997650035247297	-6.615552843209288	1.8600000143051147	43	43	-1	-1
ABarpaa	70	-16.007765376329285	9.04960682167592	-1.753149760766894	1.4399999380111694	59	19	-1	-1
ABalppa	70	-12.552931126027508	-7.487834455773519	8.55565911305916	1.2599999904632568	62	62	-1	-1
ABarppp	70	-7.536454438192658	11.601154771034697	3.857847544021619	1.0199999809265137	65	4	-1	-1
Ep	70	13.171625182826348	0.48490666406417965	0.5842496960767279	2.879999876022339	69	69	-1	-1
P4	70	19.421031332637302	-2.6661386753786287	-5.5432566655738675	2.3399999141693115	76	76	-1	-1
ABplpaa	70	0.5424326465686052	-3.0469592271937334	7.807483800993786	1.0799999237060547	87	8	-1	-1
ABplapa	70	-1.0639869672250997	8.210896604842677	3.4580825130730704	1.0799999237060547	96	11	-1	-1
ABalaa	70	-20.29463008749125	-1.0894826028350062	-0.8152525200576188	2.2799999713897705	98	98	-1	-1
ABarppa	70	-10.95304949038827	11.691322601196509	1.7498751842181082	1.1999999284744263	109	4	-1	-1
ABprpa	70	4.32372931905028	6.914391867763082	-8.287303275286828	1.7999999523162842	112	112	-1	-1
MSaa	70	-6.328223580707819	-8.371799220307263	-4.573835178496288	2.4600000381469727	117	117	-1	-1
ABplpap	70	0.7271253362951855	-8.777340641482818	8.457342242450965	1.1999999284744263	118	8	-1	-1
Ea	70	8.503477754814892	-6.011849316580734	1.9038929744862116	2.93999981880188	123	123	-1	-1
MSap	70	-4.631510657242443	-13.866461565190113	1.4378075905302916	2.4600000381469727	129	129	-1	-1
MSpp	70	3.7706535833645773	-11.591837240733183	-4.216581550445063	2.5199999809265137	134	134	-1	-1
ABplppp	70	9.902953435358706	-13.491438475376857	2.738884747059651	1.4399999380111694	138	83	-1	-1
Cpa	70	8.802916226080832	14.427689525997136	1.4731137716096874	2.2200000286102295	142	142	-1	-1
ABarpap	70	-15.947580653442234	5.611087891971112	-5.536344853001378	1.4399999380111694	145	84	-1	-1
Cpp	70	18.15296405964122	8.424967458253388	2.257478333711612	2.0999999046325684	151	151	-1	-1
Cap	70	15.767308844226573	-6.767855668422814	8.583991002779989	2.0399999618530273	172	172	-1	-1
ABplppa	70	6.301383462308923	-13.176122541009999	5.982920660576141	1.2599999904632568	173	83	-1	-1
ABplaa	71	-7.0396903842406315	1.8871841070404507	4.725254744476626	1.3799999952316284	0	0	4	92
D	71	22.006116376440747	0.7312887019841025	1.6180087330524797	2.3999998569488525	1	1	-1	-1
Caa	71	9.990255567114538	4.698475177820609	6.21306191308508	2.0999999046325684	12	12	-1	-1
ABaraa	71	-12.605873714094894	-2.8333128614289524	-4.963032506659708	1.6799999475479126	17	17	111	10
ABalap	71	-16.489851877737944	1.0813955825573376	5.113647040212938	2.3999998569488525	20	20	-1	-1
MSpa	71	1.807541069196071	-1.6791791043131936	-4.1136561346030796	2.4600000381469727	22	22	-1	-1
ABprap	71	1.6694601811944196	14.760710162180994	-3.8132176311814807	2.3999998569488525	29	29	-1	-1
ABpraa	71	-7.65839599496151	11.098379402885097	-6.836746744196011	2.4600000381469727	32	32	-1	-1
ABalppp	71	-5.062428681279923	-8.539081897953947	8.61353298950224	1.5	35	35	-1	-1
ABplapp	71	4.391511220532114	6.5482964956018375	3.910298099858252	1.2599999904632568	39	39	-1	-1
ABarap	71	-4.291354720508943	3.8287068830470172	-6.039444005312056	1.6200000047683716	43	43	75	160
ABalpap	71	-14.831561979710878	-11.26466063215207	4.581703288073469	1.6799999475479126	45	41	-1	-1
ABarpaa	71	-17.346381662560525	8.931661957072592	-1.9912576495146426	1.6200000047683716	59	59	-1	-1
ABalppa	71	-12.276988224076149	-6.108804166519643	9.245971296905198	1.3199999332427979	62	62	-1	-1
ABarppp	71	-7.132779362256059	12.663552723259501	3.3397192228229176	1.2599999904632568	65	65	-1	-1
Ep	71	13.24656249757234	-0.057577416212642056	-0.053398651421774024	2.93999981880188	69	69	-1	-1
P4	71	19.843303484995786	-2.251716102151956	-5.642956936633994	2.3999998569488525	76	76	-1	-1
ABplpaa	71	1.5386786643282653	-2.0030371812705656	7.555848075752291	1.3799999952316284	87	87	-1	-1
ABprppa	71	12.729868898697879	9.693515720185296	-6.339359593865095	1.4399999380111694	95	21	-1	-1
ABplapa	71	-1.7993417803704266	9.073619782645078	3.496318131931192	1.1999999284744263	96	96	-1	-1
ABalaa	71	-20.60735924879172	-1.8757613534189266	-1.6528479948450123	2.1599998474121094	98	98	-1	-1
ABarppa	71	-12.509033463201394	10.896684586757774	1.6780130351988003	1.2599999904632568	109	109	-1	-1
ABprpa	71	4.779242351673017	6.856423346846238	-7.75443601531476	1.5	112	112	146	28
MSaa	71	-6.192530467555266	-8.975325602755147	-3.9079949131299374	2.4600000381469727	117	117	-1	-1
ABplpap	71	1.7241871410441623	-9.139817034212271	9.584852135881054	1.3799999952316284	118	118	-1	-1
Ea	71	8.542036703706431	-6.66478107751391	1.8085341453821473	2.93999981880188	123	123	-1	-1
ABprppp	71	13.555158329917939	6.400468245347695	-7.577234901913488	1.3799999952316284	128	21	-1	-1
MSap	71	-4.397318583781105	-13.777563572089615	1.9326320209858447	2.4600000381469727	129	129	-1	-1
MSpp	71	3.49653776496393	-11.670822469963593	-3.6838322224153397	2.4600000381469727	134	134	-1	-1
ABplppp	71	11.240699540592342	-13.327320454407593	0.1321433852146332	1.6200000047683716	138	138	-1	-1
Cpa	71	8.309252138061217	14.435390588520844	1.725178150077478	2.0399999618530273	142	142	-1	-1
ABarpap	71	-16.053632659423677	4.502358342515234	-6.550036979165877	1.7400000095367432	145	145	-1	-1
Cpp	71	18.18579704641082	8.655775583436181	2.2004730554080125	2.0399999618530273	151	151	-1	-1
ABalpaa	71	-16.22730196370832	-10.049532266355435	-1.9118144429397406	1.7999999523162842	154	41	-1	-1
Cap	71	15.478549221983556	-7.022425182507843	8.902600849916091	2.2200000286102295	172	172	-1	-1
ABplppa	71	6.237490178312162	-13.697919013638806	5.8542890971379205	1.2599999904632568	173	173	-1	-1
D	72	22.04072205275277	0.9019166049036766	1.3183613347034613	2.3399999141693115	1	1	-1	-1
ABplaaa	72	-8.79206887460459	3.117340059507348	4.149767349147296	1.0199999809265137	4	0	-1	-1
ABaraap	72	-9.538848476557147	-4.477233185791415	-5.305642544506128	1.3199999332427979	10	21	-1	-1
Caa	72	10.420026371137393	4.168977642668093	5.832365971179069	2.0399999618530273	12	12	-1	-1
ABalap	72	-16.010831593560695	0.8981102351790116	4.647443180851528	2.1599998474121094	20	20	-1	-1
MSpa	72	2.566457527904194	-1.306993826290393	-3.6852592408734965	2.3999998569488525	22	22	-1	-1
ABprpap	72	4.2620166180906045	5.629215953544745	-7.969004149434675	1.2599999904632568	28	23	-1	-1
ABprap	72	0.669260890855245	14.540347780110574	-3.7658704751849386	2.3399999141693115	29	29	-1	-1
ABpraa	72	-7.725834658043129	10.69694337478273	-6.480094067543394	2.0999999046325684	32	32	-1	-1
ABalppp	72	-4.6690362431115195	-9.17902711376282	8.775126565990666	1.6799999475479126	35	35	-1	-1
ABplapp	72	4.526796440190009	6.647969332480264	3.8865655558888097	1.5	39	39	-1	-1
ABalpap	72	-14.944650349853747	-10.772444010268382	6.004283274011828	1.8600000143051147	45	45	-1	-1
ABarpaa	72	-17.887522541192105	8.532970609558891	-1.8963274736368727	1.7400000095367432	59	59	-1	-1
ABalppa	72	-10.86738789567843	-5.709783718340389	8.642142268909492	1.7400000095367432	62	62	-1	-1
ABarppp	72	-7.427264946621017	13.292723095290443	3.696682620759487	1.6200000047683716	65	65	-1	-1
Ep	72	13.209776238223228	0.535174122457314	-0.20068194236312903	2.93999981880188	69	69	-1	-1
ABarapa	72	-4.875007820611577	4.906506960319242	-6.053443569575177	1.3199999332427979	75	43	-1	-1
P4	72	20.179947791345427	-2.2939533973558284	-5.1148597718442845	2.3399999141693115	76	76	-1	-1
ABplpaa	72	1.9685038623594062	-1.1723094341363975	8.64085576576746	1.6200000047683716	87	87	-1	-1
ABplaap	72	-5.078454155520559	-0.42880208588793334	5.571576177719223	1.0799999237060547	92	0	-1	-1
ABprppa	72	12.20833639304958	11.353292492349548	-5.982085474644574	1.4399999380111694	95	95	-1	-1
ABplapa	72	-2.17945521074423	9.246130286245476	4.481078965717598	1.5	96	96	-1	-1
ABalaa	72	-20.199323006780947	-2.34012228437318	-1.277114937462966	1.8600000143051147	98	98	60	121
ABarppa	72	-13.134437391794052	10.684352367876619	1.4685257175451945	1.559999942779541	109	109	-1	-1
ABaraaa	72	-13.83134723617498	-2.08324906562928	-5.158016749424634	1.2599999904632568	111	17	-1	-1
MSaa	72	-5.51569647577113	-9.180160637689331	-3.3370848236413577	2.4600000381469727	117	117	-1	-1
ABplpap	72	1.943735410663132	-9.226503325966391	9.865537085442988	1.7400000095367432	118	118	-1	-1
Ea	72	9.562605760009918	-7.152574296704844	1.9369729194787602	2.879999876022339	123	123	-1	-1
ABprppp	72	13.822128996140584	5.3599490813443005	-8.605119381682716	1.4399999380111694	128	128	-1	-1
MSap	72	-4.386220159023591	-13.48161884270856	2.6320557419703032	2.3999998569488525	129	129	-1	-1
MSpp	72	3.6318229846218264	-11.57114963308517	-3.707564766384782	2.5199999809265137	134	134	-1	-1
ABplppp	72	11.586207294654123	-13.670458860927566	-0.5529700502227533	1.7999999523162842	138	138	-1	-1
Cpa	72	7.480716433234387	14.425148723985206	1.2065032437101393	2.2200000286102295	142	142	-1	-1
ABarpap	72	-15.726314088289124	4.103996095667086	-6.964005655406045	1.7999999523162842	145	145	-1	-1
ABprpaa	72	4.1095535120668805	8.180762775014228	-7.830210953063837	1.1999999284744263	146	112	-1	-1
Cpp	72	18.512707724050713	8.960612555914343	1.0969315698320519	2.1599998474121094	151	151	-1	-1
ABalpaa	72	-15.296314025993192	-10.170425690124167	-1.3598668022382459	1.9799998998641968	154	154	-1	-1
ABarapp	72	-4.457346737907634	1.374621197109584	-6.977479125669823	1.3199999332427979	160	43	-1	-1
Cap	72	15.083791987767386	-7.025498963762062	9.673222202808876	2.2799999713897705	172	172	-1	-1
ABplppa	72	5.926995994057063	-13.88735192352557	6.929327943562082	1.6200000047683716	173	173	-1	-1
D	73	21.82213068568691	2.3348211130471976	-0.5841113535754763	2.2799999713897705	1	1	-1	-1
ABplaaa	73	-9.26754377969698	3.1802649623592343	4.1306869684178675	1.1999999284744263	4	4	-1	-1
ABaraap	73	-8.294777878055175	-5.8752723605892205	-4.692230251602627	1.5	10	10	-1	-1
Caa	73	10.377922043160998	4.942269848127708	6.413009040373972	1.9199999570846558	12	12	-1	-1
ABalap	73	-17.17914909032736	0.3472668910473746	4.775528159121111	1.5	20	20	-1	-1
MSpa	73	3.1372939077151734	-1.2603331283937687	-2.662337645628235	2.4600000381469727	22	22	-1	-1
ABprpap	73	3.999352723933843	3.782750952082395	-7.512961923005882	1.3799999952316284	28	28	-1	-1
ABprap	73	-0.9452439033190723	14.403597908540055	-3.228586915857545	2.4600000381469727	29	29	-1	-1
ABpraa	73	-9.394907000999122	10.394521982227682	-5.129376230624343	2.0999999046325684	32	32	-1	-1
ABalppp	73	-3.787297785550784	-9.64613272530574	9.41258212414756	1.7999999523162842	35	35	-1	-1
ABplapp	73	4.766306582278633	6.5563266587911	3.653463626208105	1.6799999475479126	39	39	-1	-1
ABalpap	73	-14.092199499977752	-11.590718191520537	6.213459870381483	1.8600000143051147	45	45	-1	-1
ABarpaa	73	-19.28962421792545	7.190030053000448	-1.5734941164870495	1.7400000095367432	59	59	-1	-1
ABalaap	73	-19.932493456122092	-6.133258103418598	0.695933940156396	1.3799999952316284	60	17	-1	-1
ABalppa	73	-10.011799560212237	-5.945219124792672	7.676461815852514	1.8600000143051147	62	62	-1	-1
ABarppp	73	-8.142249993802032	13.44729067183149	3.910704169710763	1.8600000143051147	65	65	-1	-1
Ep	73	13.341108185301609	1.4584066231884887	-0.42870305557752547	3.0	69	69	-1	-1
ABarapa	73	-5.69421779022332	5.2523900474278795	-5.630052634912637	1.4399999380111694	75	75	-1	-1
P4	73	20.289137282917068	-0.6023850731000808	-5.2760246951064165	2.3399999141693115	76	76	-1	-1
ABplpaa	73	2.1073344611021576	-1.1929970417844118	8.13183898170718	1.7400000095367432	87	87	-1	-1
ABplaap	73	-4.416263967578794	-0.8092214056767335	5.928346786314183	1.0799999237060547	92	92	-1	-1
ABprppa	73	9.810592101623314	12.376072607870332	-6.2532733083848715	1.6799999475479126	95	95	-1	-1
ABplapa	73	-3.0603778813156484	8.306837459135776	5.222769026232289	1.5	96	96	-1	-1
ABarppa	73	-14.490834967457861	9.807984443618805	2.191135397330457	1.7999999523162842	109	109	-1	-1
ABaraaa	73	-13.79456097682587	-2.6760006042992366	-5.01073345848328	1.4399999380111694	111	111	-1	-1
MSaa	73	-4.3758507996998866	-10.38688430191955	-2.514303145026595	2.4600000381469727	117	117	-1	-1
ABplpap	73	3.306266841943543	-9.937074507150857	9.794146664193052	1.8600000143051147	118	118	-1	-1
ABalaaa	73	-20.644199902149115	-2.6432350970356553	-3.2658349177075485	1.4399999380111694	121	98	-1	-1
Ea	73	10.968660709322778	-6.63319340399915	1.818428131573891	2.879999876022339	123	123	-1	-1
ABprppp	73	12.395296387368754	6.251923009226269	-9.351933333206794	1.7400000095367432	128	128	-1	-1
MSap	73	-2.4878659177388833	-13.612958009589665	3.1936615049788557	2.3999998569488525	129	129	-1	-1
MSpp	73	4.714512635379647	-11.476966157384076	-3.2078523088045285	2.5199999809265137	134	134	-1	-1
ABplppp	73	13.990688844763731	-12.870535363888234	-0.47621987407874533	1.8600000143051147	138	138	-1	-1
Cpa	73	5.628474186513875	14.319861303840632	1.7342466126728198	2.2799999713897705	142	142	-1	-1
ABarpap	73	-15.995111838062485	3.8444701996470156	-7.15918268751258	1.9199999570846558	145	145	-1	-1
ABprpaa	73	2.2915090481637326	8.949302477115538	-8.291687791785968	1.2599999904632568	146	146	-1	-1
Cpp	73	16.644597993003856	10.789338508894083	-0.6581829701062658	2.1599998474121094	151	151	-1	-1
ABalpaa	73	-14.35114457193864	-10.772760891998656	-2.7490561219001046	1.9799998998641968	154	154	-1	-1
ABarapp	73	-4.142083494083704	-0.6659039955090205	-6.469083784177444	1.3799999952316284	160	160	-1	-1
Cap	73	16.96314125913555	-5.805663532318723	9.126827106343063	2.2200000286102295	172	172	-1	-1
ABplppa	73	7.046064010669335	-13.682720767168123	6.886750882747897	1.7400000095367432	173	173	-1	-1
D	74	21.51477398702201	2.728226977960303	-0.6839295565779464	2.2799999713897705	1	1	-1	-1
ABplaaa	74	-9.724421608367486	2.5952144862129876	4.530034637827013	1.559999942779541	4	4	-1	-1
ABaraap	74	-8.602134576720076	-5.481866495676115	-4.792048454605097	1.7999999523162842	10	10	-1	-1
Caa	74	10.613478912670107	5.674186838291296	5.975618541448313	2.0999999046325684	12	12	-1	-1
ABalap	74	-17.585004749301046	0.048248380412099	4.846725791029439	1.4399999380111694	20	20	130	19
MSpa	74	2.9345700249756588	-1.7614419933745618	-2.2819524250061747	2.3999998569488525	22	22	-1	-1
ABprpap	74	3.1344386532525634	3.662061406890402	-7.489347310978783	1.6200000047683716	28	28	-1	-1
ABprap	74	-1.8336652255548618	14.408225189809544	-2.2059011844969687	2.3399999141693115	29	29	-1	-1
ABpraa	74	-9.832230850694634	10.507714343472703	-5.933388249793629	1.8600000143051147	32	32	85	55
ABalppp	74	-3.5442422643773046	-9.858135843521342	8.694195954376017	1.8600000143051147	35	35	-1	-1
ABplapp	74	4.629248673078309	6.516834044175894	3.919838290222966	1.8600000143051147	39	39	-1	-1
ABalpap	74	-13.75732788317054	-11.57277526446119	6.984199155216611	1.9799998998641968	45	45	-1	-1
ABarpaa	74	-19.750455319175472	7.42853924070695	-1.3784350163228585	1.8600000143051147	59	59	-1	-1
ABalaap	74	-19.010015466632733	-8.016674917484222	1.6849613584995988	1.6200000047683716	60	60	-1	-1
ABalppa	74	-10.355534624731588	-5.662260940535921	8.118933131244482	1.9199999570846558	62	62	-1	-1
ABarppp	74	-8.666566485554156	12.460804167582879	4.666704515772526	1.8600000143051147	65	65	-1	-1
Ep	74	13.046622600936649	2.0875769952194303	-0.07173965764095658	3.0	69	69	-1	-1
ABarapa	74	-5.612135323299332	5.8294103603848635	-5.772565830671635	1.6799999475479126	75	75	-1	-1
P4	74	19.544456734556654	-0.0957868469419545	-6.179854917278172	2.3399999141693115	76	76	-1	-1
ABplpaa	74	2.8369633121255418	-1.1719803334708445	8.131956913649523	1.7400000095367432	87	87	-1	-1
ABplaap	74	-4.044606091422472	-1.3840300172873419	6.846369362090667	1.5	92	92	-1	-1
ABprppa	74	8.998472890181283	12.481234805926091	-6.80045085390401	1.7999999523162842	95	95	-1	-1
ABplapa	74	-3.158876841624434	7.614413083587395	5.393784861143086	1.7999999523162842	96	96	-1	-1
ABarppa	74	-15.082998015786265	9.123261130594132	2.6142156107090444	1.9199999570846558	109	109	-1	-1
ABaraaa	74	-14.206142597921497	-2.091279228818543	-4.901182275774486	1.6799999475479126	111	111	-1	-1
MSaa	74	-3.7579999167798883	-10.590857256945888	-3.4895237884482855	2.3999998569488525	117	117	-1	-1
ABplpap	74	3.591481085101703	-9.56214454853939	9.960821057147786	1.8600000143051147	118	118	-1	-1
ABalaaa	74	-21.21640107800786	-3.3329147919953703	-3.3565415835715986	1.5	121	121	-1	-1
Ea	74	11.237458459096139	-6.373667507979079	2.0136051636804257	2.879999876022339	123	123	-1	-1
ABprppp	74	10.71471772616059	6.356756106616475	-9.390212026607994	1.8600000143051147	128	128	-1	-1
MSap	74	-2.1991062954958673	-13.358388495504638	2.875051657842752	2.3399999141693115	129	129	-1	-1
MSpp	74	5.306675683708049	-10.792242844359405	-3.630932522183117	2.5199999809265137	134	134	-1	-1
ABplppp	74	14.88311783358732	-12.33849702672379	0.17108659572681395	1.8600000143051147	138	138	-1	-1
Cpa	74	5.140128167121543	14.147021699574681	1.2583846310043518	2.3399999141693115	142	142	-1	-1
ABarpap	74	-16.435573173348196	3.3748237860921666	-6.788337657255234	1.9799998998641968	145	145	-1	-1
ABprpaa	74	1.5233212482488105	9.581217529735145	-8.196446894624248	1.559999942779541	146	146	-1	-1
Cpp	74	16.000596987989315	11.22498166901106	-1.2860983378984456	2.2200000286102295	151	151	-1	-1
ABalpaa	74	-13.685816898406678	-10.570341436987585	-3.567142562731775	2.0399999618530273	154	154	-1	-1
ABarapp	74	-4.990581071380186	-0.6711894781096164	-6.473971811302145	1.6799999475479126	160	160	-1	-1
Cap	74	17.279007906026223	-4.4365460069349325	8.789565531703825	2.0999999046325684	172	172	-1	-1
ABplppa	74	6.793682754280771	-13.826842600596796	6.663071211489563	1.8600000143051147	173	173	-1	-1
D	75	21.1799023702148	2.7102840509009547	-1.4546688414130753	2.2799999713897705	1	1	-1	-1
ABplaaa	75	-9.892947708289636	2.9679327434780785	3.9211996507642617	1.7999999523162842	4	4	-1	-1
ABaraap	75	-8.613233001477589	-5.777811225057171	-5.491472175589555	1.9199999570846558	10	10	-1	-1
Caa	75	9.64256723001567	5.80499302593011	6.451244659232094	2.2200000286102295	12	12	-1	-1
ABalapp	75	-16.0446214828834	-0.6789161063931823	6.326236197872132	1.1399999856948853	19	2	-1	-1
MSpa	75	2.576191156613938	-1.654068093972427	-2.0536205905078266	2.2799999713897705	22	22	-1	-1
ABprpap	75	2.4083551813140356	3.520684254050395	-7.974749483011965	1.7999999523162842	28	28	-1	-1
ABprap	75	-1.8864600847941106	14.182373446561794	-1.6351090269507316	2.3999998569488525	29	29	-1	-1
ABalppp	75	-3.9718324853630724	-10.092017749958355	9.521822585572401	1.9799998998641968	35	35	-1	-1
ABplapp	75	3.8485976523581047	6.209785370351357	4.24787039578144	1.8600000143051147	39	39	-1	-1
ABalpap	75	-13.417138197736044	-11.735373004191501	7.027012079915483	2.0399999618530273	45	45	-1	-1
ABpraaa	75	-11.35527304872159	12.66433501879013	-3.130848413274174	1.6799999475479126	55	32	-1	-1
ABarpaa	75	-19.361016153586586	7.61215368875083	-1.4211300090793861	1.9199999570846558	59	59	-1	-1
ABalaap	75	-19.430514929448787	-8.491277712974114	1.542019509514306	1.7400000095367432	60	60	-1	-1
ABalppa	75	-10.127122907400478	-6.04984834360614	7.1864074805793186	1.9799998998641968	62	62	-1	-1
ABarppp	75	-8.642651340504989	11.632288121795085	4.357206205774842	1.8600000143051147	65	65	-1	-1
Ep	75	12.737493212729321	2.541163082395756	0.07108425940199248	2.93999981880188	69	69	-1	-1
ABarapa	75	-5.763837036342024	5.6143334609150415	-5.720330647550393	1.9799998998641968	75	75	-1	-1
P4	75	18.98471877950319	0.15349718454247752	-6.503352791538976	2.3399999141693115	76	76	-1	-1
ABpraap	75	-9.360763612190045	9.90812382218688	-7.584300070230336	1.6200000047683716	85	32	-1	-1
ABplpaa	75	2.8258648873680285	-1.4679250628519005	7.432533192665065	1.7999999523162842	87	87	-1	-1
ABplaap	75	-4.031327083627873	-1.8514647294958155	7.9927237723654985	1.7400000095367432	92	92	-1	-1
ABprppa	75	8.241383515023873	13.409094587926754	-6.005786235757831	1.9199999570846558	95	95	-1	-1
ABplapa	75	-3.2919814782452423	6.75136080511944	5.864448094402903	1.9199999570846558	96	96	-1	-1
ABarppa	75	-14.961948706476077	8.34415046329163	3.065916395181776	1.9199999570846558	109	109	-1	-1
ABaraaa	75	-15.153547029021425	-2.0857898676412097	-5.424627277324182	1.8600000143051147	111	111	-1	-1
MSaa	75	-3.9810935654837145	-10.383810520665328	-3.2849244979193806	2.3399999141693115	117	117	-1	-1
ABplpap	75	3.4233628786742125	-9.892625510600608	10.04155887942083	1.9199999570846558	118	118	-1	-1
ABalaaa	75	-21.1268199594195	-3.699814587417575	-3.7800504501764807	1.7999999523162842	121	121	-1	-1
Ea	75	11.797196414149605	-6.622951539463512	2.3371030379412296	3.0	123	123	-1	-1
ABprppp	75	9.81874335825214	5.945078213978468	-9.552234256322715	1.9199999570846558	128	128	-1	-1
MSap	75	-1.1421588733379286	-13.735734034039218	2.461200913544927	2.3399999141693115	129	129	-1	-1
ABalapa	75	-19.871433360126876	0.6389920963124159	3.3956000913962017	1.2599999904632568	130	20	-1	-1
MSpp	75	5.5897093438291225	-9.653933444158406	-3.9111888185187556	2.5199999809265137	134	134	-1	-1
ABplppp	75	16.20668242248153	-11.692937227648768	-0.4945178057548496	1.9199999570846558	138	138	-1	-1
Cpa	75	5.105522490809519	13.976393796655108	1.5580320293533698	2.1599998474121094	142	142	-1	-1
ABarpap	75	-16.40451287612103	3.6658121335381795	-6.602700815513414	2.0399999618530273	145	145	-1	-1
ABprpaa	75	1.164534486392431	10.39179064846359	-8.657687869461691	1.7400000095367432	146	146	-1	-1
Cpp	75	15.579689631678601	11.453578092847478	-2.1186129962195306	2.2200000286102295	151	151	-1	-1
ABalpaa	75	-13.303522884995786	-11.506231382177512	-4.104972707227807	2.0999999046325684	154	154	-1	-1
ABarapp	75	-5.853722452519038	-0.8520592455648288	-6.692999319320465	1.9199999570846558	160	160	-1	-1
Cap	75	17.52743588983527	-3.4688645096535096	8.808956633717205	2.0999999046325684	172	172	-1	-1
ABplppa	75	7.049609389754192	-13.803081211694563	6.401466642657058	1.9199999570846558	173	173	-1	-1
D	76	20.618391725618906	3.019748304648606	-1.53552459562846	2.2200000286102295	1	1	-1	-1
ABplaaa	76	-10.890966415591725	1.9841909198181304	4.415477496051176	1.9199999570846558	4	4	-1	-1
ABaraap	76	-8.713912544823462	-5.706856159016023	-5.767387029969131	2.0399999618530273	10	10	-1	-1
Caa	76	9.726422386482087	6.321833116623875	6.066089343427677	2.2799999713897705	12	12	-1	-1
ABalapp	76	-16.005654640497205	-2.035047086652668	6.920450178103859	1.2599999904632568	19	19	-1	-1
MSpa	76	3.1155593457030912	-1.1951965241955063	-1.9059086463401773	1.8600000143051147	22	22	-1	-1
ABprpap	76	2.6842436892571104	3.5394892610175863	-8.750140931087108	1.8600000143051147	28	28	-1	-1
ABprap	76	-2.921265051445308	13.791383161571803	-1.2881144726051712	2.3399999141693115	29	29	-1	-1
ABalppp	76	-4.631842090267751	-10.474977871759085	9.611982666267814	2.0999999046325684	35	35	-1	-1
ABplapp	76	3.30173081160458	6.694833908953624	4.381154122459677	1.9799998998641968	39	39	-1	-1
ABalpap	76	-12.978503946001048	-12.565771650660118	5.4331055377823745	1.9799998998641968	45	45	-1	-1
ABpraaa	76	-11.751802972480192	12.72144145979913	-2.117584940335969	1.8600000143051147	55	55	-1	-1
ABarpaa	76	-18.922327507843303	8.1419803245689	-1.5493329192913126	1.9799998998641968	59	59	-1	-1
ABalaap	76	-19.36307626636717	-8.089841684871747	1.1853668328616889	1.9199999570846558	60	60	-1	-1
ABalppa	76	-10.530797983337077	-7.112246295830946	7.70453580177802	1.9799998998641968	62	62	-1	-1
ABarppp	76	-8.57657747347114	11.390705152834363	4.932768458503436	1.8600000143051147	65	65	-1	-1
Ep	76	11.85220937608373	3.1286291384651155	-0.08108705866406263	2.700000047683716	69	69	-1	-1
ABarapa	76	-5.845919503266012	5.0373131479580575	-5.577817451791395	1.9799998998641968	75	75	-1	-1
P4	76	18.855159521967234	-0.8299155384519175	-6.517973798369998	2.3399999141693115	76	76	-1	-1
ABpraap	76	-9.907630452943568	10.39317236078915	-7.4510163435521015	1.8600000143051147	85	85	-1	-1
ABplpaa	76	3.2485449332211704	-1.7567017089515382	8.022405730940731	1.9199999570846558	87	87	-1	-1
ABplaap	76	-3.3691368956861067	-2.2318840492846155	8.34949438096046	1.7999999523162842	92	92	-1	-1
ABprppa	76	7.544587650770086	13.61888600479598	-6.062909446003773	1.9199999570846558	95	95	-1	-1
ABplapa	76	-3.5568259554390904	5.668275245246619	5.873559631541322	1.9799998998641968	96	96	-1	-1
ABarppa	76	-15.191779613863243	6.728493587012075	3.4649533433069695	1.9199999570846558	109	109	-1	-1
ABaraaa	76	-15.102524859324603	-1.799757902130239	-5.752777314825	1.9799998998641968	111	111	-1	-1
MSaa	76	-3.7836877513714846	-9.702160988894878	-2.9373833584051825	2.3399999141693115	117	117	-1	-1
ABplpap	76	3.4397793720590104	-9.777221448009211	10.01305624026903	1.9199999570846558	118	118	-1	-1
ABalaaa	76	-21.6719141106306	-3.2749462710785266	-3.889408843543665	1.8600000143051147	121	121	-1	-1
Ea	76	12.26912594015714	-6.565515997788959	2.8414676587614967	2.93999981880188	123	123	-1	-1
ABprppp	76	9.815197979167285	6.065438658504908	-9.066950016231877	1.9799998998641968	128	128	-1	-1
MSap	76	-0.8676351614426233	-14.35994802413512	2.6180243948509965	2.3999998569488525	129	129	-1	-1
ABalapa	76	-20.301204164149727	1.1684896314649322	3.7762960333022138	1.3799999952316284	130	130	-1	-1
MSpp	76	6.317565505310077	-9.572736513581619	-3.6684287665309925	2.5199999809265137	134	134	-1	-1
ABplppp	76	16.935903380010263	-10.968721300008891	-1.1839726831482986	2.0399999618530273	138	138	-1	-1
Cpa	76	6.079979552548811	13.725227164489853	0.5971216714787508	2.0999999046325684	142	142	-1	-1
ABarpap	76	-15.846955504104647	4.179907543643277	-6.726133630542984	2.0399999618530273	145	145	-1	-1
ABprpaa	76	0.5697829615322836	11.173645996354757	-9.37111115470927	1.9199999570846558	146	146	-1	-1
Cpp	76	14.994209448025254	11.231333110096235	-3.355674072358412	2.2200000286102295	151	151	-1	-1
ABalpaa	76	-12.742012240399893	-11.815695635925163	-4.024116953012422	2.0999999046325684	154	154	-1	-1
ABarapp	76	-5.884782749746204	-1.1430475930108424	-6.8786361610622855	1.9799998998641968	160	160	-1	-1
Cap	76	17.975042377298976	-1.8797137028648543	8.933246755199363	2.0399999618530273	172	172	-1	-1
ABplppa	76	7.1684781160272895	-13.818812437407535	6.406236737839416	1.9199999570846558	173	173	-1	-1
D	77	20.601975232234107	2.9043442420572094	-1.5070219564766605	2.2200000286102295	1	1	-1	-1
ABplaaa	77	-11.293276695480554	1.5648119646564151	4.001390887868666	1.9799998998641968	4	4	-1	-1
ABaraap	77	-8.783531790942167	-5.34491274552886	-5.857665042606888	2.0399999618530273	10	10	-1	-1
Caa	77	9.398695921852875	7.423394582798333	5.7904852103320525	2.2799999713897705	12	12	-1	-1
ABalapp	77	-16.215877174901088	-1.592235843254272	7.5818310695718045	1.559999942779541	19	19	-1	-1
MSpa	77	2.0603302190792947	-2.23825649021083	-3.200403654008953	1.7400000095367432	22	22	-1	-1
ABprpap	77	2.5817914563688102	3.6706245493219547	-8.783413665421264	1.9799998998641968	28	28	-1	-1
ABprap	77	-4.159201794330679	13.602483230927328	-1.250307506973344	2.0399999618530273	29	29	-1	-1
ABalppp	77	-4.377688144336758	-10.391036260593632	9.593020217480728	2.0399999618530273	35	35	-1	-1
ABplapp	77	2.690970686854294	6.658085974927085	4.38580628569969	1.9799998998641968	39	39	-1	-1
ABalpap	77	-12.503029040908658	-12.628696553512004	5.452185918511804	2.0399999618530273	45	45	-1	-1
ABpraaa	77	-11.834293332898838	12.847620366168455	-2.664644553912764	1.9199999570846558	55	55	-1	-1
ABarpaa	77	-19.008363247346807	8.388519675464664	-1.6111082927772689	1.9799998998641968	59	59	-1	-1
ABalaap	77	-19.434060308533642	-8.370917268447673	2.027303749605145	1.9799998998641968	60	60	-1	-1
ABalppa	77	-9.903621365201994	-6.96009429921301	7.671380999386207	2.0399999618530273	62	62	-1	-1
ABarppp	77	-8.92745769016849	10.554158943857308	4.8801046221559	1.9199999570846558	65	65	-1	-1
Ep	77	11.010802556956959	2.882622766811641	-1.0565435659704403	1.9799998998641968	69	69	-1	-1
ABarapa	77	-5.520373621673888	4.699131123373128	-5.749144007986144	2.0399999618530273	75	75	-1	-1
P4	77	18.469265735463203	-1.1338904310222357	-6.960563045704309	2.3999998569488525	76	76	-1	-1
ABpraap	77	-9.90585776340114	10.33299213852593	-7.6936584635975205	1.8600000143051147	85	85	-1	-1
ABplpaa	77	3.0307693531446285	-1.7301956394606373	7.499078661333378	1.9799998998641968	87	87	-1	-1
ABplaap	77	-4.074850601660323	-3.0814168033859755	8.039878139020432	1.9799998998641968	92	92	-1	-1
ABprppa	77	6.593637840585303	13.744735810499753	-6.10107020746263	1.9799998998641968	95	95	-1	-1
ABplapa	77	-4.063361157758648	5.4402118006524915	5.6688424090700735	1.9799998998641968	96	96	-1	-1
ABarppa	77	-15.703632884810085	6.680970809207607	3.9881624809719782	1.9799998998641968	109	109	-1	-1
ABaraaa	77	-15.409473664494845	-2.1095512565434436	-5.163022708491678	2.0399999618530273	111	111	-1	-1
MSaa	77	-4.2462915421639345	-9.403471578925155	-2.4996821381955727	2.3399999141693115	117	117	-1	-1
ABplpap	77	3.6775168246052057	-9.808683899435154	10.022596430633744	1.9799998998641968	118	118	-1	-1
ABalaaa	77	-21.6554976172458	-3.15954220848713	-3.9179114826954646	1.9199999570846558	121	121	-1	-1
Ea	77	12.144939145256757	-6.369244105286327	3.5646239237153976	2.879999876022339	123	123	-1	-1
ABprppp	77	9.63025538586034	6.322752853178603	-9.647282364142828	1.9799998998641968	128	128	-1	-1
MSap	77	-0.8512186680578259	-14.244543961543721	2.5895217556991965	2.3399999141693115	129	129	-1	-1
ABalapa	77	-20.961213769054407	0.785529509664203	3.866456113997626	1.559999942779541	130	130	-1	-1
MSpp	77	6.467494528810343	-9.297479391848578	-3.4780218296068153	2.2799999713897705	134	134	-1	-1
ABplppp	77	17.255723299480444	-10.42316343847785	-1.316945688542582	2.0399999618530273	138	138	-1	-1
Cpa	77	6.279565949698127	13.643497254670775	1.3915935002833217	2.2200000286102295	142	142	-1	-1
ABarpap	77	-15.859826618404588	3.944143036525441	-7.182915231482022	2.0399999618530273	145	145	-1	-1
ABprpaa	77	0.041105303705985	11.713918375285203	-9.508972187228254	1.9799998998641968	146	146	-1	-1
Cpp	77	14.36526014034774	11.13936133574152	-3.07987714992118	2.2799999713897705	151	151	-1	-1
ABalpaa	77	-12.86088096667299	-11.799964410212192	-4.028887048194779	2.0999999046325684	154	154	-1	-1
ABarapp	77	-5.714891853776286	-0.872746853212843	-7.202016103380746	1.9799998998641968	160	160	-1	-1
Cap	77	17.787919200954946	-0.8590200666016303	7.905983717998039	2.0399999618530273	172	172	-1	-1
ABplppa	77	7.781010930320004	-13.842244725644216	6.158942454553982	1.9199999570846558	173	173	-1	-1
D	78	20.060834353602527	2.5056528945435086	-1.4120917805988906	1.559999942779541	1	1	-1	-1
ABplaaa	78	-11.280405581180613	1.8005764717742514	4.458172488807705	1.9199999570846558	4	4	-1	-1
ABaraap	78	-9.242590202649762	-5.166583780085577	-5.905248062488115	2.0999999046325684	10	10	-1	-1
Caa	78	9.798825618704617	8.606152979549579	5.75764112922419	2.3399999141693115	12	12	-1	-1
ABalapp	78	-16.57962850589838	-2.6645465593491635	7.072385632285229	1.7400000095367432	19	19	-1	-1
MSpa	78	2.0328696949452696	-1.2893799998965987	-2.4056211039204305	1.7400000095367432	22	22	7	164
ABprpap	78	2.225185277549517	3.7178182264608695	-8.797723950968336	2.0399999618530273	28	28	-1	-1
ABprap	78	-4.753137532201509	12.977940140165876	-0.5845851735493373	1.9199999570846558	29	29	97	53
ABalppp	78	-4.426937624491151	-10.737248448367822	9.678528134936126	2.0999999046325684	35	35	-1	-1
ABplapp	78	2.7548639708510563	7.179882447555892	4.514437849137911	1.9799998998641968	39	39	-1	-1
ABalpap	78	-11.683819071296915	-12.97457964062064	5.028794983849264	2.0999999046325684	45	45	-1	-1
ABpraaa	78	-11.695462734156086	12.826932758520442	-3.1736613379730447	1.9799998998641968	55	55	-1	-1
ABarpaa	78	-19.295350180047397	8.073769939116417	-1.5351405656865844	1.9799998998641968	59	59	-1	-1
ABalaap	78	-19.28413128503338	-8.095660146714634	2.217710686529322	1.9799998998641968	60	60	-1	-1
ABalppa	78	-9.594491976994664	-7.413680386389333	7.528557082343257	2.0399999618530273	62	62	-1	-1
ABarppp	78	-9.099121275680837	10.344038426322527	5.446126684519779	1.9799998998641968	65	65	-1	-1
Ep	78	11.383825229161049	2.950833152264123	-1.0707359195751682	2.0399999618530273	69	69	144	34
ABarapa	78	-5.893396293877978	4.630920737920647	-5.734951654381415	2.0999999046325684	75	75	-1	-1
P4	78	18.10019633583863	-2.0256604803274674	-6.742082122854627	2.3999998569488525	76	76	-1	-1
ABpraap	78	-10.750809961612767	10.207346211398894	-8.18383073081306	1.9199999570846558	85	85	-1	-1
ABplpaa	78	2.568165562352179	-1.4315062294909147	7.936779881542988	2.0399999618530273	87	87	-1	-1
ABplaap	78	-4.148015226863883	-2.599112945372374	8.434884366473515	1.9799998998641968	92	92	-1	-1
ABprppa	78	6.492958297239431	13.815690876540902	-6.376985061842206	1.9799998998641968	95	95	-1	-1
ABplapa	78	-4.132572510382694	5.098955994813344	6.26813720576811	2.0399999618530273	96	96	-1	-1
ABarppa	78	-16.215486155756928	6.633448031403139	4.511371618636987	1.9799998998641968	109	109	-1	-1
ABaraaa	78	-15.270235172257436	-2.833438083517768	-4.982466683216167	2.0399999618530273	111	111	-1	-1
MSaa	78	-3.871496180417416	-9.395441415735892	-2.75651661184572	2.4600000381469727	117	117	-1	-1
ABplpap	78	3.5036726560557723	-9.255424975380404	10.14168780370725	2.0399999618530273	118	118	-1	-1
ABalaaa	78	-21.72116359078499	-3.621158458852717	-3.803900926088266	1.9799998998641968	121	121	-1	-1
Ea	78	11.702297226933961	-6.075511077251647	3.4885382646823695	2.93999981880188	123	123	-1	-1
ABprppp	78	9.443947996505623	5.9370480507892065	-9.295399782672568	2.0399999618530273	128	128	-1	-1
MSap	78	-0.07234033688004891	-13.877315065455964	2.504131770186141	2.3399999141693115	129	129	-1	-1
ABalapa	78	-21.2153677149854	0.7015878984987489	3.8854185627847118	1.7999999523162842	130	130	-1	-1
MSpp	78	7.670417701889031	-8.576008144797367	-3.9057542062254167	1.8600000143051147	134	134	-1	-1
ABplppp	78	17.237534116553217	-10.478387278806027	-1.0458009293453636	2.0999999046325684	138	138	-1	-1
Cpa	78	5.906135383999377	14.278486088544604	0.7162130445522572	2.1599998474121094	142	142	-1	-1
ABarpap	78	-16.32243040919704	4.2428324464951634	-6.745214011272412	2.0399999618530273	145	145	-1	-1
ABprpaa	78	-0.5860713144290988	11.561766378667269	-9.475817384836441	1.9799998998641968	146	146	-1	-1
Cpp	78	14.621186775821162	11.163122724643754	-3.341481718753684	2.2200000286102295	151	151	-1	-1
ABalpaa	78	-12.694127556293271	-12.112502445214064	-3.1774099410866086	2.1599998474121094	154	154	-1	-1
ABarapp	78	-6.0222485524411855	-0.4793409882997377	-7.301834306383216	2.0399999618530273	160	160	-1	-1
Cap	78	18.623545663951482	-1.0894990911188709	7.4540901441837	2.2200000286102295	172	172	-1	-1
ABplppa	78	7.793882044619946	-13.606480218526379	6.615724055493022	1.9799998998641968	173	173	-1	-1
D	79	19.45893767656438	2.168003849200871	-2.620650217585973	1.559999942779541	1	1	115	25
ABplaaa	79	-10.839536352400245	1.5670236660027914	4.776900267886152	1.9199999570846558	4	4	-1	-1
MSpaa	79	0.6636553989898052	-1.0412871489855635	-0.6740893931530252	1.3199999332427979	7	24	-1	-1
ABaraap	79	-9.871539510327272	-5.258555554440294	-5.629451140050882	2.1599998474121094	10	10	-1	-1
Caa	79	9.102029754450829	8.815944396418804	5.700517918978248	2.3399999141693115	12	12	-1	-1
ABalapp	79	-16.418601057640604	-2.0933447082350645	7.962216290193865	1.7999999523162842	19	19	-1	-1
ABprpap	79	1.0675583120457066	4.166118831036599	-8.659788061050087	2.0399999618530273	28	28	-1	-1
Epl	79	9.975535302802818	1.8346064188612743	-2.8648254528818535	1.6799999475479126	34	14	-1	-1
ABalppp	79	-4.563995533691474	-10.776741062983026	9.944902798950988	2.0999999046325684	35	35	-1	-1
ABplapp	79	2.3161753251077752	6.650055811737823	4.642640759349837	2.0399999618530273	39	39	-1	-1
ABalpap	79	-11.568495724108672	-12.869950421807172	5.5188493191224595	2.0399999618530273	45	45	-1	-1
ABprapp	79	-3.644705652843805	13.543652630102642	0.8286904859089939	1.5	53	29	-1	-1
ABpraaa	79	-11.936745565787138	12.978755654472824	-2.6979172882469205	1.9199999570846558	55	55	-1	-1
ABarpaa	79	-19.22573093392869	7.711826525629254	-1.4448625530488286	1.9799998998641968	59	59	-1	-1
ABalaap	79	-19.48685516777289	-8.596769011695427	2.5980959071513823	1.9799998998641968	60	60	-1	-1
ABalppa	79	-9.969287338741184	-7.421710549578597	7.785391555993405	2.0999999046325684	62	62	-1	-1
ABarppp	79	-9.144825376750372	9.877465794021898	5.046350361884341	2.0399999618530273	65	65	-1	-1
ABarapa	79	-6.3395835912856295	5.0450142104817655	-5.325753073323605	2.0999999046325684	75	75	-1	-1
P4	79	17.00149808519067	-2.9384472379462667	-6.523719131947288	2.3999998569488525	76	76	-1	-1
ABpraap	79	-11.054213387698152	9.77719241245925	-8.079360364570576	1.9799998998641968	85	85	-1	-1
ABplpaa	79	3.2920684512536207	-0.5267496350613781	7.975251364285796	1.9799998998641968	87	87	-1	-1
ABplaap	79	-5.04398959477233	-3.0107908380103794	8.272862136758794	2.0399999618530273	92	92	-1	-1
ABprppa	79	6.390506064351131	13.94682616484527	-6.410257796176363	1.9799998998641968	95	95	-1	-1
ABplapa	79	-4.353893469544092	5.245822508830684	6.230094376251596	2.0999999046325684	96	96	-1	-1
ABprapa	79	-3.976902071563764	13.45152241488279	-3.2721822896097392	1.6200000047683716	97	29	-1	-1
ABarppa	79	-16.809829787122418	6.712104159967997	4.4875211427252015	1.9799998998641968	109	109	-1	-1
ABaraaa	79	-15.622888078497214	-3.609804070231603	-4.792488399518284	2.0999999046325684	111	111	-1	-1
MSaa	79	-3.8404358831902488	-9.104453068289878	-2.5708797701038995	2.3999998569488525	117	117	-1	-1
ABplpap	79	3.4890288522134028	-9.43100926023502	9.927548322813632	2.0399999618530273	118	118	-1	-1
ABalaaa	79	-21.615165978811838	-3.872654191683525	-4.255912431844949	2.0399999618530273	121	121	-1	-1
Ea	79	11.245011504768797	-5.9573623340715836	3.198313124755722	2.700000047683716	123	123	-1	-1
ABprppp	79	9.017722571567624	6.346185141415283	-9.399988080857394	2.0399999618530273	128	128	-1	-1
MSap	79	-0.26082830927185185	-13.49964042625583	2.4090836623660286	2.3399999141693115	129	129	-1	-1
ABalapa	79	-21.233556897912624	0.6463640581705719	4.15656332198193	1.9799998998641968	130	130	-1	-1
MSpp	79	6.568174072156215	-9.368434457889725	-3.20210697522724	1.6200000047683716	134	134	37	2
ABplppp	79	16.981607481079795	-10.50214866770826	-0.7841963605128588	2.1599998474121094	138	138	-1	-1
Cpa	79	5.2332546647947575	13.659761459626038	0.34959152430863094	2.2799999713897705	142	142	-1	-1
Epr	79	12.849325574840993	4.126378028022348	2.5121264666872083	1.5	144	69	-1	-1
ABarpap	79	-16.16677542357483	3.6343496821122363	-6.5931606251487	2.0999999046325684	145	145	-1	-1
ABprpaa	79	-1.3485331522220783	11.309941545170908	-9.418930038475185	2.0399999618530273	146	146	-1	-1
Cpp	79	13.995782847228506	10.950790505762598	-3.5509690364072903	2.2799999713897705	151	151	-1	-1
ABalpaa	79	-12.626280999716995	-12.414265636438005	-2.8444898084034342	2.0999999046325684	154	154	-1	-1
ABarapp	79	-6.1575337720990815	-0.5790138251781629	-7.278101762413773	2.0399999618530273	160	160	-1	-1
MSpap	79	2.8277022320048992	-1.4637731041778184	-4.674790169842259	1.5	164	22	-1	-1
Cap	79	18.228380536240653	-0.3893736530467804	7.535138687740693	2.0999999046325684	172	172	-1	-1
ABplppa	79	8.015203003781345	-13.753346732543719	6.653766885009535	1.9799998998641968	173	173	-1	-1
MSppp	80	7.424578194611726	-11.01026830299463	-2.7886418096126313	1.2599999904632568	2	13	-1	-1
ABplaaa	80	-10.823119859015447	1.6824277285941882	4.748397628734352	2.0399999618530273	4	4	-1	-1
MSpaa	80	0.3642596394922204	-0.9347753294912724	1.1003731742555942	1.4399999380111694	7	7	-1	-1
ABaraap	80	-9.972219053673145	-5.187600488399144	-5.905365994430459	2.1599998474121094	10	10	-1	-1
Caa	80	8.461574128521146	9.131227112009341	4.58731831109523	2.2799999713897705	12	12	-1	-1
ABalapp	80	-16.242984199548744	-2.706783854553035	7.600482797074939	1.8600000143051147	19	19	-1	-1
Dp	80	19.255398006835552	3.0732934228726974	-3.6194106156354984	1.0799999237060547	25	1	-1	-1
ABprpap	80	1.051141818660909	4.050714768445202	-8.631285421898287	2.0399999618530273	28	28	-1	-1
Epl	80	9.322208562573191	1.9141246273339756	-4.434806661703911	1.7400000095367432	34	34	-1	-1
ABalppp	80	-4.785316492852872	-10.629874548965686	9.906859969434475	2.1599998474121094	35	35	-1	-1
MSppa	80	6.639158114322689	-9.087358874313798	-4.044043891970696	1.1999999284744263	37	13	-1	-1
ABplapp	80	2.4550059238505266	6.6293682040898085	4.133623975289556	2.0399999618530273	39	39	-1	-1
ABalpap	80	-11.512155485784568	-12.764459123085862	4.462772921485383	2.0399999618530273	45	45	-1	-1
ABprapp	80	-3.774210516371471	13.920465189394932	2.279773110999152	1.6799999475479126	53	53	-1	-1
ABpraaa	80	-11.682591619856145	13.062697265638278	-2.716879737034006	1.9799998998641968	55	55	-1	-1
ABarpaa	80	-18.971576987997697	7.795768136794708	-1.463825001835914	1.9799998998641968	59	59	-1	-1
ABalaap	80	-19.589307400661195	-8.465633723391056	2.564823172817226	2.0399999618530273	60	60	-1	-1
ABalppa	80	-9.916084586007276	-7.899058025657155	7.90417220778296	2.0999999046325684	62	62	-1	-1
ABarppp	80	-9.329360076562661	9.431580769369281	5.155590823309182	2.0399999618530273	65	65	-1	-1
ABarapa	80	-6.220714865012532	5.029282984768795	-5.320982978141248	2.0999999046325684	75	75	-1	-1
P4	80	16.698094659105283	-3.368601036885911	-6.419248765704804	2.3999998569488525	76	76	-1	-1
ABpraap	80	-11.29017815070192	9.748474641621973	-8.331542674980708	1.9799998998641968	85	85	-1	-1
ABplpaa	80	3.93743425231593	-0.3193737981152649	7.670951802696765	1.9799998998641968	87	87	-1	-1
ABplaap	80	-5.5012753169374955	-2.8926420948303164	7.982636996832146	2.0399999618530273	92	92	-1	-1
ABprppa	80	6.626470827354899	13.975543935682547	-6.158075485766229	1.9799998998641968	95	95	-1	-1
ABplapa	80	-3.8074345222852273	5.463973189554726	5.407237840237569	2.0399999618530273	96	96	-1	-1
ABprapa	80	-4.5516917239542565	14.228421380838913	-4.499392454099956	1.7400000095367432	97	97	-1	-1
ABarppa	80	-16.70560486469169	6.520788649400409	4.27815175701394	1.9199999570846558	109	109	-1	-1
ABaraaa	80	-15.610016964197273	-3.374039563113767	-4.335706798579245	2.0999999046325684	111	111	-1	-1
Da	80	19.733869281954345	0.8405906397786611	-1.774253926944111	1.0199999809265137	115	1	-1	-1
MSaa	80	-3.8789948320817866	-8.451521307356701	-2.475520940999835	2.1599998474121094	117	117	-1	-1
ABplpap	80	3.233102216739981	-9.454770649137254	10.189152891646135	1.9799998998641968	118	118	-1	-1
ABalaaa	80	-21.909651563176794	-3.2434838196525835	-3.898949033908379	2.0999999046325684	121	121	-1	-1
Ea	80	10.8187860798308	-5.548225243445508	3.093724826570895	2.2799999713897705	123	123	-1	-1
ABprppp	80	9.522077190850096	7.3376280275989405	-9.64220154767652	2.0399999618530273	128	128	-1	-1
MSap	80	0.02793131297116453	-13.245070912170801	2.0904738152299243	2.3399999141693115	129	129	-1	-1
ABalapa	80	-21.03219781122088	0.5044539260882746	4.708393030741082	2.0999999046325684	130	130	-1	-1
ABplppp	80	16.806398516482595	-10.591908740716601	0.26710994194185966	2.0999999046325684	138	138	-1	-1
Cpa	80	4.430461188567812	14.121048609326072	0.7444798198193707	2.3999998569488525	142	142	-1	-1
Epr	80	13.162054736141464	4.9126567786062685	3.349721941474602	1.6200000047683716	144	144	-1	-1
ABarpap	80	-16.572631082548515	3.33533117147696	-6.521962993240372	2.0999999046325684	145	145	-1	-1
ABprpaa	80	-0.5932164666070976	10.442261985433461	-9.970952536575945	2.0999999046325684	146	146	-1	-1
Cpp	80	13.91192769076209	10.433950415068834	-3.1658137206028734	2.2799999713897705	151	151	-1	-1
ABalpaa	80	-12.233296455043249	-12.351011632920567	-3.3724690412508007	2.1599998474121094	154	154	-1	-1
ABarapp	80	-5.649225880237095	-0.41113060284725567	-7.316026659987944	2.0999999046325684	160	160	-1	-1
MSpap	80	2.9336998439780557	-1.7152688370086264	-5.126801675598942	1.7400000095367432	164	164	-1	-1
Cap	80	18.330832769128953	-0.5205089413511488	7.568411422074849	2.0999999046325684	172	172	-1	-1
ABplppa	80	8.296871867854648	-13.258056329405813	7.305725518055109	1.9799998998641968	173	173	-1	-1
MSppp	81	7.975806201439424	-13.022075724775958	-2.028064157710119	1.3199999332427979	2	2	-1	-1
ABplaaa	81	-11.07904649448887	1.6586663396919543	5.010002197566856	1.9799998998641968	4	4	-1	-1
MSpaa	81	1.2641872799801814	-1.346657100706016	1.4666839732152692	1.559999942779541	7	7	-1	-1
ABaraap	81	-10.00505204044274	-5.4184086135819385	-5.84836071612686	2.1599998474121094	10	10	-1	-1
Caa	81	7.82152639608612	8.74331060827357	4.163691512548004	2.1599998474121094	12	12	-1	-1
ABalapp	81	-15.939172879968698	-2.979829274939701	8.185585240168248	1.9199999570846558	19	19	-1	-1
Dp	81	18.78088000429627	4.482436542113985	-5.260278735081931	1.1399999856948853	25	25	-1	-1
ABprpap	81	0.5557050410988643	4.118596053232131	-8.136578923385077	2.0999999046325684	28	28	-1	-1
Epl	81	9.055183502342258	1.5944185090506857	-4.872625813855865	1.9199999570846558	34	34	-1	-1
ABalppp	81	-4.7817711137680154	-10.750234993492125	9.421575729343637	2.1599998474121094	35	35	-1	-1
MSppa	81	6.2967878458511075	-8.161381692993956	-4.53378750595994	1.3199999332427979	37	37	-1	-1
ABplapp	81	2.217268471304331	6.660830655515752	4.124083784924842	2.1599998474121094	39	39	-1	-1
ABalpap	81	-10.709362009557623	-13.225746272785896	4.067884625974644	2.0999999046325684	45	45	-1	-1
ABprapp	81	-4.132589384733192	14.027839088797066	2.5081049454975006	1.6799999475479126	53	53	-1	-1
ABpraaa	81	-11.653304012171407	13.413865835347512	-2.288600775246766	2.0399999618530273	55	55	-1	-1
ABarpaa	81	-18.693915790512193	7.754392921498681	-2.481858569956476	2.0399999618530273	59	59	-1	-1
ABalaap	81	-19.384402934884594	-8.727904299999794	2.631368641485539	2.0399999618530273	60	60	-1	-1
ABalppa	81	-9.934273768934503	-7.954281865985333	8.175316966980178	2.0399999618530273	62	62	-1	-1
ABarppp	81	-9.684193565839527	9.418594224244977	4.898638417716691	2.0399999618530273	65	65	-1	-1
ABarapa	81	-5.968333608623968	5.173404818197469	-5.097303306882914	2.0999999046325684	75	75	-1	-1
P4	81	17.045429496717777	-2.411694383382417	-5.881300689266428	2.2799999713897705	76	76	-1	-1
ABpraap	81	-10.946443086182567	9.465516457365222	-8.774013990372676	2.0399999618530273	85	85	-1	-1
ABplpaa	81	3.686825685469793	-0.523675853807158	7.204630011393011	1.9799998998641968	87	87	-1	-1
ABplaap	81	-5.245348681464074	-2.868880705928082	7.721032427999642	2.0399999618530273	92	92	-1	-1
ABprppa	81	6.001066898762242	13.763211716801392	-6.367562803419835	1.9799998998641968	95	95	-1	-1
ABplapa	81	-3.8602293815244764	5.238121446306975	5.978029997783805	2.0999999046325684	96	96	-1	-1
ABprapa	81	-4.7073467095764645	14.83690414522184	-4.651445840223668	1.7400000095367432	97	97	-1	-1
ABarppa	81	-16.36186980017234	6.237830465143658	3.835680441621972	2.0399999618530273	109	109	-1	-1
ABaraaa	81	-15.306613538111888	-2.9438857641741225	-4.440177164821728	2.0999999046325684	111	111	-1	-1
Da	81	20.326848117272064	0.11891551415071297	-0.8181885216511137	1.1999999284744263	115	115	-1	-1
MSaa	81	-3.5755914059964002	-8.021367508417057	-2.579991307242319	1.6799999475479126	117	117	-1	-1
ABplpap	81	3.917026966693829	-9.900326573124318	9.789494500953037	2.0399999618530273	118	118	-1	-1
ABalaaa	81	-21.92606805656159	-3.3588878822439803	-3.8704463947565797	2.0999999046325684	121	121	-1	-1
Ea	81	11.142151378385838	-5.1230278264409055	2.4754675810857734	2.0399999618530273	123	123	108	116
ABprppp	81	9.569553981462061	7.74402043763635	-9.485067345086499	2.0399999618530273	128	128	-1	-1
MSap	81	0.5491103191330922	-12.841423182722059	2.509330518594793	2.2799999713897705	129	129	-1	-1
ABalapa	81	-21.367069428028096	0.4865109990289269	3.9376537459059535	2.0999999046325684	130	130	-1	-1
ABplppp	81	17.565314975190716	-10.2197234626938	0.6955068356714422	2.0999999046325684	138	138	-1	-1
Cpa	81	4.041429916473582	13.234234941955883	1.476747621911691	2.1599998474121094	142	142	-1	-1
Epr	81	13.833570659298315	4.8883624104617445	4.6485583910994395	1.7400000095367432	144	144	-1	-1
ABarpap	81	-16.94742644429504	3.327301008287699	-6.265128519590225	2.0999999046325684	145	145	-1	-1
ABprpaa	81	-0.7120851928801952	10.457993211146434	-9.975722631758302	2.0999999046325684	146	146	-1	-1
Cpp	81	13.542450397642854	10.245379585089914	-3.6369056070889836	2.2200000286102295	151	151	-1	-1
ABalpaa	81	-11.744950435650916	-12.178172028654616	-2.8966070595823328	2.1599998474121094	154	154	-1	-1
ABarapp	81	-4.954202705525734	-0.560741797453262	-7.016261329696583	2.0999999046325684	160	160	-1	-1
MSpap	81	3.3958957412758473	-1.3107590276520389	-6.254075705144344	1.7400000095367432	164	164	-1	-1
Cap	81	18.093095316582758	-0.4890464899252056	7.558871231710135	2.1599998474121094	172	172	-1	-1
ABplppa	81	8.565669617628009	-12.998530433385742	7.500902550161642	2.0999999046325684	173	173	-1	-1
MSppp	82	8.897468403939465	-13.499094100188962	-2.418182358038502	1.559999942779541	2	2	-1	-1
ABplaaa	82	-11.07863860099421	0.955467120365644	5.699575006902649	2.0399999618530273	4	4	-1	-1
MSpaa	82	0.7652051233332806	-1.1584153713926475	2.446674711819317	1.6200000047683716	7	7	-1	-1
ABaraap	82	-10.206003233639825	-5.979697700825951	-5.710617615550219	2.1599998474121094	10	10	-1	-1
Caa	82	8.434059210378834	8.719878320036889	3.9163972292625715	2.0999999046325684	12	12	-1	-1
ABalapp	82	-16.69236337655488	-4.235754439078471	7.7188347956382	1.9199999570846558	19	19	-1	-1
Dp	82	18.540961968712992	5.277278435129459	-5.716749614737019	1.3799999952316284	25	25	-1	-1
ABprpap	82	0.21728804520679662	4.221013570699222	-8.422033968129368	2.0999999046325684	28	28	-1	-1
Epl	82	8.733182999834987	1.8122400891091741	-5.186583497751955	1.9199999570846558	34	34	-1	-1
ABalppp	82	-3.966106523241129	-10.975757636074324	9.483469034771936	2.2200000286102295	35	35	-1	-1
MSppa	82	6.349582705090357	-7.935529949746206	-5.104579663506177	1.4399999380111694	37	37	-1	-1
ABplapp	82	2.652411737962756	7.31101773586026	4.481165114803754	2.0399999618530273	39	39	-1	-1
ABalpap	82	-9.911886601957963	-13.50649275569627	4.400922690600162	2.0999999046325684	45	45	-1	-1
ABprapp	82	-4.141860725939992	15.031939419439475	3.0317427363888045	1.7999999523162842	53	53	-1	-1
ABpraaa	82	-11.909230647644828	13.390104446445276	-2.0269962064142617	2.0399999618530273	55	55	-1	-1
ABarpaa	82	-19.103316828570737	7.575734855389844	-1.92537669795731	1.9799998998641968	59	59	-1	-1
ABalaap	82	-18.936442947934513	-9.202177994824133	1.9795279403823085	2.0999999046325684	60	60	-1	-1
ABalppa	82	-9.646878942739255	-8.342731348963394	8.788922049225288	2.1599998474121094	62	62	-1	-1
ABarppp	82	-9.757358191043089	9.90089808225858	5.293644645169773	2.0999999046325684	65	65	-1	-1
ABarapa	82	-7.069212442309015	5.023997502168198	-5.325871005265948	2.1599998474121094	75	75	-1	-1
P4	82	17.813263797146327	-0.9801849343890299	-5.200410763842761	2.2799999713897705	76	76	-1	-1
ABpraap	82	-11.542559407090483	9.6043528081933	-8.555222346239042	2.0399999618530273	85	85	-1	-1
ABplpaa	82	2.874706474027763	-0.4185136557514	6.657452465873873	2.0399999618530273	87	87	-1	-1
ABplaap	82	-5.208562422114965	-3.4616322445980376	7.8683157189409965	2.0999999046325684	92	92	-1	-1
ABprppa	82	5.390306774011957	13.726463782774852	-6.362910640179821	2.0399999618530273	95	95	-1	-1
ABplapa	82	-4.132980403877353	5.802155214139654	5.578564396432317	2.0999999046325684	96	96	-1	-1
ABprapa	82	-5.7057733103732104	14.556361540888204	-4.846740804272546	1.7999999523162842	97	97	-1	-1
Eal	82	12.61021813413646	-6.742120803416554	-0.20321078717781815	1.4399999380111694	108	5	-1	-1
ABarppa	82	-16.22263130793493	5.513943638169334	4.0162364668974835	1.9799998998641968	109	109	-1	-1
ABaraaa	82	-15.474731744539378	-3.2743667262353418	-4.359439342548687	2.0999999046325684	111	111	-1	-1
Da	82	21.16642785284812	-0.9351231742192768	-1.065793526220498	1.1999999284744263	115	115	-1	-1
Ear	82	9.575177768831773	-3.493160005687328	4.635588974924369	1.4399999380111694	116	5	-1	-1
MSaa	82	-2.798485764361052	-7.59395839006608	-2.4227391727099556	1.6200000047683716	117	117	105	133
ABplpap	82	4.239027469201099	-10.118148153182808	10.103452184849129	2.0399999618530273	118	118	-1	-1
ABalaaa	82	-21.410261513035234	-4.134924768292262	-4.189366963176635	2.0999999046325684	121	121	-1	-1
ABprppp	82	8.790675650284285	7.3767915415485925	-9.399677359573444	2.0999999046325684	128	128	-1	-1
MSap	82	1.2255364174225687	-12.343058998329932	2.3906677987475806	2.1599998474121094	129	129	68	70
ABalapa	82	-21.350245041148636	-0.10128415770598642	4.598723916089947	2.0399999618530273	130	130	-1	-1
ABplppp	82	18.74827627579975	-9.493295833707547	0.7815613382954787	2.0399999618530273	138	138	-1	-1
Cpa	82	4.19844969814356	13.268771174636047	0.6965860786541915	2.2200000286102295	142	142	-1	-1
Epr	82	15.33675977287219	5.457148681652729	5.291212697664985	1.9199999570846558	144	144	-1	-1
ABarpap	82	-17.15233091007164	3.5895715848964356	-6.331673988258538	2.0999999046325684	145	145	-1	-1
ABprpaa	82	-0.9662391388111884	10.37405159998098	-9.956760182971216	2.1599998474121094	146	146	-1	-1
Cpp	82	13.493200917488462	9.899167397315724	-3.551397689633585	2.2200000286102295	151	151	-1	-1
ABalpaa	82	-10.792227935923705	-12.36420205662161	-3.1010884181688945	2.2200000286102295	154	154	-1	-1
ABarapp	82	-5.3747021683417895	-1.0353445929431546	-7.159203178681874	2.1599998474121094	160	160	-1	-1
MSpap	82	3.007821371734728	-0.8513544786328275	-7.1435956417690285	1.8600000143051147	164	164	-1	-1
Cap	82	17.53553794456638	-1.0031419000303037	7.682304046739705	2.2799999713897705	172	172	-1	-1
ABplppa	82	10.110555165683623	-12.499837148328064	6.8733409781964925	2.0999999046325684	173	173	-1	-1
MSppp	83	9.34188301180469	-13.853007350486862	-2.5847388190508926	1.7400000095367432	2	2	-1	-1
ABplaaa	83	-11.140759195448545	0.3734904254736169	5.328301323419009	2.1599998474121094	4	4	-1	-1
MSpaa	83	0.06663656953706368	-0.8884437322602012	2.632193621618794	1.7999999523162842	7	7	-1	-1
ABaraap	83	-10.072490703524357	-5.8198446416843055	-5.491708039474242	2.1599998474121094	10	10	-1	-1
Caa	83	8.481536000990799	9.1262707300743	4.073531431852592	2.1599998474121094	12	12	-1	-1
ABalapp	83	-15.79066304652449	-4.707816432556434	7.842503474552455	1.9199999570846558	19	19	-1	-1
Dp	83	17.503568525530046	6.352866811055305	-6.506258559017624	1.559999942779541	25	25	-1	-1
ABprpap	83	-1.0188760081361454	3.9719334177915284	-8.62686912254296	2.0999999046325684	28	28	-1	-1
Epl	83	7.577328723873606	2.200360471421684	-5.291289727879125	1.9799998998641968	34	34	-1	-1
ABalppp	83	-2.7042546353065906	-11.615373751217641	9.136163759142425	2.2200000286102295	35	35	-1	-1
MSppa	83	6.00939301965586	-7.772932210015894	-5.147392588205048	1.6799999475479126	37	37	-1	-1
ABplapp	83	2.7912423367055075	7.290330128212246	3.972148330743473	2.0999999046325684	39	39	-1	-1
ABalpap	83	-8.615429037711401	-13.975480967920014	3.7539700166216328	2.1599998474121094	45	45	-1	-1
ABprapp	83	-3.9405016392482475	14.890029287357176	3.5835724451479556	1.7999999523162842	53	53	-1	-1
ABpraaa	83	-12.452144215818837	13.051593321194796	-1.689423910491073	2.0999999046325684	55	55	-1	-1
ABarpaa	83	-19.580156529710894	6.99564076117864	-1.0122421493055267	2.0399999618530273	59	59	-1	-1
ABalaap	83	-18.411310669193067	-9.62208992922814	2.602673212992131	2.0999999046325684	60	60	-1	-1
ABalppa	83	-8.966499571870264	-8.667926828424019	8.874547898623028	2.1599998474121094	62	62	-1	-1
ABarppp	83	-10.207145261543884	9.075126717059453	4.722423834397242	2.0399999618530273	65	65	-1	-1
MSapp	83	2.502032109199477	-12.807090828618634	2.2575020040116893	1.0799999237060547	68	6	-1	-1
MSapa	83	2.0115599007783436	-10.856325709008367	2.8004129649740297	1.559999942779541	70	6	-1	-1
ABarapa	83	-8.091554188154928	5.571970943622354	-5.211667659317142	2.1599998474121094	75	75	-1	-1
P4	83	18.28301274011677	-0.1593699511249469	-5.1429768323128675	2.2799999713897705	76	76	-1	-1
ABpraap	83	-12.273960947656297	9.643516322142952	-8.312698158135966	2.0999999046325684	85	85	-1	-1
ABplpaa	83	2.413875372777741	-0.18000446804489667	6.852511566038064	2.0399999618530273	87	87	-1	-1
ABplaap	83	-4.870145426222897	-3.56404976206513	8.153770763685287	2.0399999618530273	92	92	-1	-1
ABprppa	83	4.812379636031265	13.920523973931108	-6.415263755243407	2.0399999618530273	95	95	-1	-1
ABplapa	83	-4.418194647035514	5.427225255528187	5.411890003477583	2.0999999046325684	96	96	-1	-1
ABprapa	83	-6.3382679971355795	14.584750211059927	-4.085659641744474	1.8600000143051147	97	97	-1	-1
MSaap	83	-1.452370826465439	-8.419933633841943	-2.465626954808091	1.1999999284744263	105	25	-1	-1
Eal	83	13.193055447249778	-6.413522442036158	-1.5683568415862832	1.6200000047683716	108	108	-1	-1
ABarppa	83	-16.67773644706301	4.868712939759867	4.172942016261209	2.0399999618530273	109	109	-1	-1
ABaraaa	83	-15.248092716750696	-3.6017739070423405	-5.049322873168431	2.1599998474121094	111	111	-1	-1
Da	83	21.91288109075096	-1.5019016226406228	-0.404605424094162	1.5	115	115	-1	-1
Ear	83	8.487170049446666	-3.4068028145987608	4.863802877480373	1.559999942779541	116	116	-1	-1
ABplpap	83	5.495153395013695	-9.874024382210154	9.794500460020082	2.0399999618530273	118	118	-1	-1
ABalaaa	83	-21.565508605162783	-4.229641223235644	-3.651847539964554	2.0999999046325684	121	121	-1	-1
ABprppp	83	8.093879786030495	7.586582958417819	-9.456800569819386	2.0999999046325684	128	128	-1	-1
ABalapa	83	-21.256710649980764	-1.291743616980941	4.379503618730018	2.0999999046325684	130	130	-1	-1
MSaaa	83	-4.21959241101094	-7.58572434830008	-3.207906675034499	1.2599999904632568	133	117	-1	-1
ABplppp	83	18.99179408447618	-9.048272888962774	2.218451609780909	2.0999999046325684	138	138	-1	-1
Cpa	83	4.083126350955318	13.16414195582258	0.2065317433809959	2.1599998474121094	142	142	-1	-1
Epr	83	15.325661348114677	5.161203952271673	4.591788976680527	2.0399999618530273	144	144	-1	-1
ABarpap	83	-17.418948076807915	2.566666247286835	-6.079920331074699	2.1599998474121094	145	145	-1	-1
ABprpaa	83	-2.204175881696558	10.185151669336504	-9.91895321733939	2.1599998474121094	146	146	-1	-1
Cpp	83	13.238639078062812	10.518425005476578	-4.222008050182292	2.2799999713897705	151	151	-1	-1
ABalpaa	83	-10.9275131555816	-12.463874893500034	-3.0773558741994522	2.2200000286102295	154	154	-1	-1
ABarapp	83	-5.93975819202254	-0.6055198946690635	-6.7547746928064205	2.1599998474121094	160	160	-1	-1
MSpap	83	2.8924980245464864	-0.9559836974462954	-7.633649977042224	1.9199999570846558	164	164	-1	-1
Cap	83	17.09821409487087	-0.8899495387852827	6.878292027570419	2.2799999713897705	172	172	-1	-1
ABplppa	83	11.110754456022796	-12.279474766257646	6.825993822199951	2.0999999046325684	173	173	-1	-1
MSppp	84	10.616198120544512	-13.553659739186035	-3.164835303077158	1.7999999523162842	2	2	-1	-1
ABplaaa	84	-10.871961445675183	0.6330163214936875	5.523478355525543	2.0999999046325684	4	4	-1	-1
MSpaa	84	-0.6776360853286899	-1.0850447254283857	2.417936208782831	1.7999999523162842	7	7	-1	-1
ABaraap	84	-10.650417841505048	-5.625784450528052	-5.544061154537827	2.1599998474121094	10	10	-1	-1
Caa	84	7.989644602513612	9.073791570334787	4.082953690274962	2.0399999618530273	12	12	-1	-1
ABalapp	84	-15.146662041509948	-5.143459592673413	8.470418842344634	1.9199999570846558	19	19	-1	-1
Dp	84	16.48436426527433	7.48367902730933	-7.56691226249545	1.7400000095367432	25	25	-1	-1
ABprpap	84	-1.3608383831130693	4.19471137978506	-8.427039927196411	2.0999999046325684	28	28	-1	-1
Epl	84	7.491292984370103	2.446899822317449	-5.353065101365082	1.9199999570846558	34	34	-1	-1
ABalppp	84	-1.6197922950063417	-11.581370497779767	9.393234096677258	2.2200000286102295	35	35	-1	-1
MSppa	84	6.5829589915623785	-6.440233517993089	-5.98890085172221	1.7400000095367432	37	37	-1	-1
ABplapp	84	2.2665179514587237	7.007042843289942	4.038575867469443	2.0999999046325684	39	39	-1	-1
ABalpap	84	-6.861685751299673	-14.56261792332382	3.3972424825697507	2.1599998474121094	45	45	-1	-1
ABprapp	84	-4.616927737537724	14.391665102965051	3.7022351649951677	1.7999999523162842	53	53	-1	-1
ABpraaa	84	-13.249211729923841	12.629140584778861	-1.3328891657807984	2.0399999618530273	55	55	-1	-1
ABarpaa	84	-19.797524216292782	6.318947611343231	-0.8459964095770863	2.0399999618530273	59	59	-1	-1
ABalaap	84	-17.544216015474703	-10.264779825625677	3.025989290255405	2.0999999046325684	60	60	-1	-1
ABalppa	84	-8.386799744347146	-8.922167241843493	8.684258893641195	2.2200000286102295	62	62	-1	-1
ABarppp	84	-10.365992126764574	7.740545424355825	4.279523865778979	2.0399999618530273	65	65	-1	-1
MSapp	84	3.8548299117701434	-13.170587742121064	0.5544729323960831	1.1399999856948853	68	68	-1	-1
MSapa	84	2.711846750108703	-12.546702852690718	0.9065483032079515	1.3799999952316284	70	70	-1	-1
ABarapa	84	-8.563483714162464	5.514535401947801	-5.716032280137409	2.1599998474121094	75	75	-1	-1
P4	84	17.883894339826426	1.3643151507998927	-5.266216858000829	2.3399999141693115	76	76	-1	-1
ABpraap	84	-12.796912643360653	9.300048814957428	-8.488912741455415	2.0999999046325684	85	85	-1	-1
ABplpaa	84	2.717686692357785	-0.4530498884315628	7.437614009131373	2.0399999618530273	87	87	-1	-1
ABplaap	84	-4.275801794857409	-3.642705890629988	8.177621239597073	2.0399999618530273	92	92	-1	-1
ABprppa	84	3.8614298258464834	14.04637377963488	-6.453424516702263	2.0399999618530273	95	95	-1	-1
ABplapa	84	-4.43638382996274	5.3720014152000095	5.683034762674802	2.0999999046325684	96	96	-1	-1
ABprapa	84	-6.321851503750782	14.700154273651323	-4.114162280896275	1.9799998998641968	97	97	-1	-1
MSaap	84	-0.6717198057452338	-8.112884960017405	-2.7936590603665663	1.2599999904632568	105	105	-1	-1
Eal	84	14.229633103443403	-6.0827123793093865	-2.157993515977263	1.7999999523162842	108	108	-1	-1
ABarppa	84	-17.15852942078268	5.112178509401413	4.881787995668039	1.9799998998641968	109	109	-1	-1
ABaraaa	84	-15.741348911275654	-4.297272063844942	-4.107685685364848	2.1599998474121094	111	111	-1	-1
Da	84	21.455595368585794	-1.3837528794605594	-0.6948305640208094	1.6799999475479126	115	115	-1	-1
Ear	84	7.902152153296263	-2.972021734389627	5.782018242598465	1.7999999523162842	116	116	-1	-1
ABplpap	84	6.548555438086777	-10.131009476218296	9.865933955813095	2.0999999046325684	118	118	-1	-1
ABalaaa	84	-21.576199136425636	-5.228785171943011	-3.6616984516132205	2.0999999046325684	121	121	-1	-1
ABprppp	84	7.128286172003343	7.536848479266974	-9.709100812171862	2.0999999046325684	128	128	-1	-1
ABalapa	84	-21.101055664358558	-1.9002263813638682	4.53155700485373	2.0999999046325684	130	130	-1	-1
MSaaa	84	-5.241934156856855	-7.037750906845925	-3.0937033290856926	1.3199999332427979	133	133	-1	-1
ABplppp	84	19.838111078735572	-8.279607964772648	1.776408947615236	2.0999999046325684	138	138	-1	-1
Cpa	84	4.066709857570521	13.048737893231182	0.2350343825327954	2.1599998474121094	142	142	-1	-1
Epr	84	15.393100011196296	5.5626399803740405	4.235136300027909	2.0399999618530273	144	144	-1	-1
ABarpap	84	-18.199599097528118	2.2596175734622967	-5.7518882255162245	2.1599998474121094	145	145	-1	-1
ABprpaa	84	-3.138709198496543	10.426405537631675	-9.985616617950045	2.0999999046325684	146	146	-1	-1
Cpp	84	11.900022791831567	10.400480140873253	-4.46011593893004	2.2200000286102295	151	151	-1	-1
ABalpaa	84	-10.007623642623988	-12.88071304664982	-3.224831954482416	2.2200000286102295	154	154	-1	-1
ABarapp	84	-6.009377438141245	-0.24357648118190145	-6.845052705444177	2.2200000286102295	160	160	-1	-1
MSpap	84	3.1794849572470745	-0.641233961098048	-7.709617704132908	1.9199999570846558	164	164	-1	-1
Cap	84	17.048964614716475	-1.2361617265594735	6.9637999450258175	2.1599998474121094	172	172	-1	-1
ABplppa	84	11.41770326119304	-11.969681411844439	6.236239215866629	2.1599998474121094	173	173	-1	-1
MSppp	85	11.611079342256403	-13.152756690325957	-2.484256098937442	1.8600000143051147	2	2	-1	-1
ABplaaa	85	-10.549960943167912	0.4151947414351984	5.837436039421633	2.0999999046325684	4	4	-1	-1
MSpaa	85	-0.5188436141162847	-1.1106887150114424	1.3951325454799122	1.8600000143051147	7	7	-1	-1
ABaraap	85	-10.975963723097177	-5.287602425943123	-5.3727345983430785	2.2200000286102295	10	10	-1	-1
Caa	85	7.567372450155127	8.659368997108116	4.18265396133509	2.0399999618530273	12	12	-1	-1
ABalapp	85	-15.02779331523685	-5.159190818386384	8.47518893752699	1.9799998998641968	19	19	-1	-1
Dp	85	15.491310127113152	8.382821038472716	-7.024429954759404	1.7999999523162842	25	25	-1	-1
ABprpap	85	-1.3058629408367335	3.657183681443281	-8.550901395452275	2.0999999046325684	28	28	-1	-1
Epl	85	8.100280419577961	2.5438279786072076	-5.115075144559675	2.0999999046325684	34	34	-1	-1
ABalppp	85	-1.1132570926867835	-11.35330705318564	9.597951319148507	2.1599998474121094	35	35	-1	-1
MSppa	85	6.568315187720009	-6.615817802847706	-6.20304033261583	1.9199999570846558	37	37	-1	-1
ABplapp	85	1.9924021330580768	6.928057614059531	4.571325195499167	2.0999999046325684	39	39	-1	-1
ABalpap	85	-5.8996375163573775	-14.392522999646538	4.134826965013065	2.1599998474121094	45	45	-1	-1
ABprapp	85	-4.602283933695354	14.567249387819668	3.916374645888788	1.8600000143051147	53	53	-1	-1
ABpraaa	85	-13.518009479697202	12.36961468875879	-1.5280661978873333	2.0399999618530273	55	55	-1	-1
ABarpaa	85	-19.846773696447173	5.9727354235690395	-0.7604884921216876	2.0999999046325684	59	59	-1	-1
ABalaap	85	-17.240404695894657	-10.537825246012341	3.6110917333487134	2.0999999046325684	60	60	-1	-1
ABalppa	85	-8.233325341762024	-8.767270564636892	8.389381590474533	2.1599998474121094	62	62	-1	-1
ABarppp	85	-10.585540396383543	7.827231716109946	3.998838916217047	2.0999999046325684	65	65	-1	-1
MSapp	85	3.648560649945774	-13.551336162575419	1.420142393108982	1.559999942779541	68	68	-1	-1
MSapa	85	2.761504123757754	-12.903689884242839	1.5106131950883457	0.6599999666213989	70	70	-1	-1
ABarapa	85	-8.473902595574105	5.147635606525595	-6.139541146742292	2.2200000286102295	75	75	-1	-1
P4	85	17.832464276634948	1.7814824046152327	-5.627639629835803	2.2799999713897705	76	76	-1	-1
ABpraap	85	-12.921099438261034	9.49632070746006	-7.765756476501515	2.0999999046325684	85	85	-1	-1
ABplpaa	85	2.4781765502691617	-0.3614072147423999	7.670715938812078	2.0999999046325684	87	87	-1	-1
ABplaap	85	-3.8331598765346127	-3.9364389186646678	8.2537068986301	2.0399999618530273	92	92	-1	-1
ABprppa	85	3.6219196837578593	14.138016453324044	-6.220322587021558	2.0999999046325684	95	95	-1	-1
ABplapa	85	-4.540608752393468	5.563316925767598	5.892404148386063	2.0999999046325684	96	96	-1	-1
ABprapa	85	-6.563134335381834	14.851977169603707	-3.63841823117015	1.9799998998641968	97	97	-1	-1
MSaap	85	0.12357501881734048	-7.63025200133825	-2.9075516850314216	1.4399999380111694	105	105	-1	-1
Eal	85	14.421258561425404	-5.877548243709649	-3.237802457583781	1.9199999570846558	108	108	-1	-1
ABarppa	85	-17.18958971800985	4.8211901619554	4.696151153926219	2.0399999618530273	109	109	-1	-1
ABaraaa	85	-15.755584821623364	-5.176055568025868	-3.6322523569226752	2.1599998474121094	111	111	-1	-1
Da	85	21.75899879467118	-0.9535990805209149	-0.7993009302632933	1.7400000095367432	115	115	-1	-1
Ear	85	7.691929618892378	-2.5292104909912307	6.44339913406641	1.7999999523162842	116	116	-1	-1
ABplpap	85	7.120756613945526	-9.441329781258581	9.956640621677145	2.1599998474121094	118	118	-1	-1
ABalaaa	85	-21.52340427718639	-5.00293342869526	-4.232490609159457	2.0999999046325684	121	121	-1	-1
ABprppp	85	6.212349931625243	7.130126968564011	-9.357336162643946	2.1599998474121094	128	128	-1	-1
ABalapa	85	-21.133888651128153	-2.131034506546662	4.58856228315733	2.0999999046325684	130	130	-1	-1
MSaaa	85	-5.870883464534368	-7.129722681200642	-2.8179064066484596	1.5	133	133	-1	-1
ABplppp	85	19.872716755047595	-8.108980061853075	1.4767615492662174	2.0999999046325684	138	138	-1	-1
Cpa	85	3.163644731492362	12.877780889646056	1.0435806329997512	2.0999999046325684	142	142	-1	-1
Epr	85	14.63772893157303	5.0700942578248	3.321455166207489	2.0999999046325684	144	144	-1	-1
ABarpap	85	-17.382161817458805	1.973914708616879	-5.932637040133344	2.1599998474121094	145	145	-1	-1
ABprpaa	85	-3.4970880668582645	10.53377943703381	-9.757284783451698	2.1599998474121094	146	146	-1	-1
Cpp	85	11.538098544384992	10.628214484801827	-3.746499864340854	2.2200000286102295	151	151	-1	-1
ABalpaa	85	-9.296183974527828	-12.91492017866443	-2.9535692633428536	2.2200000286102295	154	154	-1	-1
ABarapp	85	-5.718437232861143	-0.7523864086864035	-6.7167318632899065	2.1599998474121094	160	160	-1	-1
MSpap	85	2.6711770653850886	-0.8091171834289554	-7.671692806558738	1.9799998998641968	164	164	-1	-1
Cap	85	17.37628318585103	-1.6345239734076213	6.549831268785651	2.0999999046325684	172	172	-1	-1
ABplppa	85	12.229414579140412	-11.371644390573888	6.0938439520499745	2.2200000286102295	173	173	-1	-1
MSppp	86	12.036896873699742	-12.858694561625725	-3.069240610088408	1.8600000143051147	2	2	-1	-1
ABplaaa	86	-10.719851839137831	0.14489400163719934	6.160815981740094	2.0999999046325684	4	4	-1	-1
MSpaa	86	-0.40529295647047114	-0.9458792739347547	2.127829000798527	1.9199999570846558	7	7	-1	-1
ABaraap	86	-10.888155294051245	-5.5943219991021085	-5.553601344902541	2.2200000286102295	10	10	-1	-1
Caa	86	7.753679839509843	9.045073799497512	3.8307713798648297	2.0399999618530273	12	12	-1	-1
ABalapp	86	-14.870773533566874	-5.124654585706221	7.695027394269491	1.9799998998641968	19	19	-1	-1
Dp	86	15.965012342663115	8.38007635788405	-6.7627074539845555	1.7999999523162842	25	25	-1	-1
ABprpap	86	-1.2051833974908617	3.5862286154021317	-8.2749865410727	2.1599998474121094	28	28	-1	-1
Epl	86	8.37125875238841	2.0399744330377483	-4.472967423162768	2.0999999046325684	34	34	-1	-1
ABalppp	86	-1.0147581323779982	-10.66088267763726	9.42693548423771	2.0999999046325684	35	35	-1	-1
MSppa	86	6.513339745443674	-6.078290104505927	-6.079178864359966	1.9199999570846558	37	37	-1	-1
ABplapp	86	1.487639620280947	6.639813947202184	4.123965852982499	2.0999999046325684	39	39	-1	-1
ABalpap	86	-5.983900566318452	-14.206163871013992	3.8304094714816896	2.1599998474121094	45	45	-1	-1
ABprapp	86	-4.717607280883596	14.462620169006199	3.426320310615592	1.8600000143051147	53	53	-1	-1
ABpraaa	86	-13.653294699355097	12.269941851880365	-1.5043336539178906	2.0399999618530273	55	55	-1	-1
ABarpaa	86	-19.830357203062377	6.088139486160436	-0.7889911312734871	2.0999999046325684	59	59	-1	-1
ABalaap	86	-17.205799019582635	-10.367197343092768	3.3114443349996954	2.1599998474121094	60	60	-1	-1
ABalppa	86	-8.295445936216359	-9.34924725952892	8.018107906990892	2.2200000286102295	62	62	-1	-1
ABarppp	86	-10.623691451780422	7.776964257716811	4.783770554656904	2.0999999046325684	65	65	-1	-1
MSapp	86	4.397335586449495	-12.128877397544272	-0.4726721728628984	1.3199999332427979	68	68	-1	-1
MSapa	86	3.623688602343494	-14.069038333177025	3.3514284418236704	1.3799999952316284	70	70	-1	-1
ABarapa	86	-8.355033869301007	5.131904380812624	-6.134771051559934	2.1599998474121094	75	75	-1	-1
P4	86	18.115905830250682	2.216592585489919	-5.218323116835649	2.2200000286102295	76	76	-1	-1
ABpraap	86	-12.88649376194901	9.666948610379634	-8.065403874850533	2.0999999046325684	85	85	-1	-1
ABplpaa	86	2.6134617699270573	-0.2617343778639747	7.646983394842636	2.0999999046325684	87	87	-1	-1
ABplaap	86	-4.2265523147030155	-3.2964937028557975	8.092113322141675	1.9799998998641968	92	92	-1	-1
ABprppa	86	3.8432406429192576	13.991149939306704	-6.182279757505045	2.0999999046325684	95	95	-1	-1
ABplapa	86	-4.809814395661489	6.006990249073837	5.007654306943737	2.0999999046325684	96	96	-1	-1
ABprapa	86	-6.577778139224203	14.67639288474909	-3.8525577120637693	1.9799998998641968	97	97	-1	-1
MSaap	86	-0.12880623757122447	-7.774373834766924	-3.131231356289755	1.6200000047683716	105	105	-1	-1
Eal	86	14.492242603591878	-5.596472660133721	-4.079739374327238	1.9799998998641968	108	108	-1	-1
ABarppa	86	-17.01574554946042	4.267931237900649	4.577059780852712	2.0999999046325684	109	109	-1	-1
ABaraaa	86	-16.028335843976244	-4.612021800193189	-4.031717958274164	2.2200000286102295	111	111	-1	-1
Da	86	21.707976624974357	-1.2396310460318858	-0.47115089276247535	1.7999999523162842	115	115	-1	-1
Ear	86	7.132191663838913	-2.279926459506799	6.119901259805606	1.8600000143051147	116	116	-1	-1
ABplpap	86	7.462718988922449	-9.664107743252112	9.756811426330597	2.2200000286102295	118	118	-1	-1
ABalaaa	86	-21.40808092999815	-4.898304209881792	-3.742436273886262	2.0999999046325684	121	121	-1	-1
ABprppp	86	6.173790982733705	7.783058729497185	-9.261977333539882	2.1599998474121094	128	128	-1	-1
ABalapa	86	-21.00214881055511	-1.9110012251417972	5.050113979278725	2.0999999046325684	130	130	-1	-1
MSaaa	86	-5.647789815830541	-7.336769417481202	-3.0225056971773654	1.7400000095367432	133	133	-1	-1
ABplppp	86	19.653168485428626	-8.022293770098955	1.1960765997042846	2.0999999046325684	138	138	-1	-1
Cpa	86	2.701040940699912	13.176470299615778	1.4812818532093615	2.1599998474121094	142	142	-1	-1
Epr	86	14.230100583056917	4.831255969452744	3.635294918161235	2.1599998474121094	144	144	-1	-1
ABarpap	86	-17.45178106357751	2.3358581221040415	-6.0229150527711	2.2200000286102295	145	145	-1	-1
ABprpaa	86	-3.306827404924033	10.095924575570454	-9.904878795677003	2.1599998474121094	146	146	-1	-1
Cpp	86	10.87236297735837	11.128994249117065	-3.617986232844976	2.2799999713897705	151	151	-1	-1
ABalpaa	86	-9.31791853653991	-12.849783574466167	-2.1971402640547963	2.2200000286102295	154	154	-1	-1
ABarapp	86	-5.73485372624594	-0.8677904712778004	-6.688229224138107	2.2200000286102295	160	160	-1	-1
MSpap	86	2.687593558769886	-0.6937131208375584	-7.700195445710538	1.9799998998641968	164	164	-1	-1
Cap	86	17.921377337062125	-2.0593922897466697	6.659189662152835	2.0999999046325684	172	172	-1	-1
ABplppa	86	12.832676052226326	-10.390976348168161	6.3701874596558445	2.1599998474121094	173	173	-1	-1
MSppp	87	13.134230328299932	-12.588926801070015	-2.355388671614535	1.9199999570846558	2	2	-1	-1
ABplaaa	87	-11.177137561302995	0.26304274481726275	5.870590841813447	2.0999999046325684	4	4	-1	-1
MSpaa	87	0.32433589455291284	-0.9248625656211872	2.1279469327408704	1.9199999570846558	7	7	-1	-1
ABaraap	87	-10.868193421581593	-5.59927838103715	-6.06738822414518	2.2799999713897705	10	10	-1	-1
Caa	87	8.245571237987033	9.097552959237024	3.8213491214424584	2.0999999046325684	12	12	-1	-1
ABalapp	87	-14.396663424522254	-5.830598485621197	8.646322704380133	1.9799998998641968	19	19	-1	-1
Dp	87	15.050440898332786	8.616373844244178	-7.343157733837851	1.8600000143051147	25	25	-1	-1
ABprpap	87	-1.7281350931952173	3.242761108216608	-8.45120112439215	2.1599998474121094	28	28	-1	-1
Epl	87	8.506543972046305	2.1396472699161735	-4.49669996713221	2.1599998474121094	34	34	-1	-1
ABalppp	87	-1.0990211823390725	-10.474523549004715	9.122517990706333	2.1599998474121094	35	35	-1	-1
MSppa	87	6.648624965101569	-5.978617267627501	-6.102911408329408	1.9799998998641968	37	37	-1	-1
ABplapp	87	1.4512612544264956	6.52936626654583	4.666255371376936	2.1599998474121094	39	39	-1	-1
ABalpap	87	-6.084580109664325	-14.135208804972843	3.5544946171021143	2.1599998474121094	45	45	-1	-1
ABprapp	87	-4.936747657007907	13.846107241434009	3.8352081703894516	1.9799998998641968	53	53	-1	-1
ABpraaa	87	-13.437291808820984	12.303616004652685	-0.738364464265119	2.0999999046325684	55	55	-1	-1
ABarpaa	87	-19.7460941531013	5.901780357527891	-0.4845736377421115	2.0999999046325684	59	59	-1	-1
ABalaap	87	-16.746740607875044	-10.54552630853605	3.3590273548809235	2.0999999046325684	60	60	-1	-1
ABalppa	87	-8.057708483670163	-9.38070971095486	8.027648097355607	2.1599998474121094	62	62	-1	-1
ABarppp	87	-10.605502268853197	7.832188098044988	4.512625795459684	2.1599998474121094	65	65	-1	-1
MSapp	87	4.340125167127786	-12.188195539899649	-2.2614450258185883	1.559999942779541	68	68	-1	-1
MSapa	87	4.135949766784996	-14.724714774698867	3.517792113494454	1.5	70	70	-1	-1
ABarapa	87	-8.612733194316856	5.1683232141736095	-5.63052436268201	2.2200000286102295	75	75	-1	-1
P4	87	17.79390532774341	2.434414165548408	-5.532280800731739	2.2799999713897705	76	76	-1	-1
ABpraap	87	-13.482610082856928	9.80578496120771	-7.846612230716899	2.0999999046325684	85	85	-1	-1
ABplpaa	87	2.615234459469485	-0.3219146001271944	7.404341274797216	2.0999999046325684	87	87	-1	-1
ABplaap	87	-3.425939421513157	-2.994401410966302	7.250294337340561	2.0999999046325684	92	92	-1	-1
ABprppa	87	3.1446720891230404	14.26112157843915	-5.996760847705568	2.0999999046325684	95	95	-1	-1
ABplapa	87	-4.551707177150981	5.267372196386542	5.192980427401605	2.1599998474121094	96	96	-1	-1
ABprapa	87	-6.917967824658699	14.8389906244794	-3.8953706367626406	1.9799998998641968	97	97	-1	-1
MSaap	87	0.20783806877841515	-7.816611129970795	-2.6031341915000454	1.7400000095367432	105	105	-1	-1
Eal	87	15.203682271688038	-5.630679792148331	-3.8084766831876746	2.0999999046325684	108	108	-1	-1
ABarppa	87	-16.57310363113762	3.9741982098659685	4.653145439885739	2.0399999618530273	109	109	-1	-1
ABaraaa	87	-16.062941520288266	-4.782649703112763	-3.7320705599251456	2.1599998474121094	111	111	-1	-1
Da	87	22.247344814063513	-0.780759476254965	-0.3234389485948258	1.8600000143051147	115	115	-1	-1
Ear	87	7.675105232012923	-1.941415334256317	5.782328963882417	1.9199999570846558	116	116	-1	-1
ABplpap	87	7.221028263796739	-8.80908562797342	9.54298266672093	2.1599998474121094	118	118	-1	-1
ABalaaa	87	-21.464421168322257	-5.003795508603103	-2.686359876249186	2.0999999046325684	121	121	-1	-1
ABprppp	87	4.628497541183435	7.987564663765816	-9.323988570910522	2.2200000286102295	128	128	-1	-1
ABalapa	87	-20.810115459078453	-2.4090363088683704	4.6598778470080005	2.0999999046325684	130	130	-1	-1
MSaaa	87	-5.767066435598299	-6.617838972441919	-3.7168486016955145	1.7400000095367432	133	133	-1	-1
ABplppp	87	19.636751992043827	-8.137697832690352	1.224579238856084	2.1599998474121094	138	138	-1	-1
Cpa	87	3.143682859022708	12.882737271581098	1.5573675122423891	2.0399999618530273	142	142	-1	-1
Epr	87	14.808027721037607	4.63719577829649	3.68764803322482	2.1599998474121094	144	144	-1	-1
ABarpap	87	-18.85783601289037	1.816477229398347	-5.904370264866231	2.2200000286102295	145	145	-1	-1
ABprpaa	87	-3.8718834286047827	10.525749273844546	-9.50045030980155	2.1599998474121094	146	146	-1	-1
Cpp	87	10.766365365385212	11.380489981947875	-3.1659747270882943	2.2799999713897705	151	151	-1	-1
ABalpaa	87	-9.146254951027563	-12.639663056931386	-2.7631623264186764	2.2799999713897705	154	154	-1	-1
ABarapp	87	-5.870138945903835	-0.9674633081562257	-6.664496680168665	2.2200000286102295	160	160	-1	-1
MSpap	87	3.4336389031780676	-0.5572923499325944	-7.728580152919994	1.9799998998641968	164	164	-1	-1
Cap	87	17.393107572730486	-2.2223191301425347	7.210901438969643	2.0999999046325684	172	172	-1	-1
ABplppa	87	12.922257170814685	-10.757876143590364	5.9466785930509625	2.2200000286102295	173	173	-1	-1
MSppp	88	13.282386662257768	-12.253489457073755	-1.922339614644938	1.9799998998641968	2	2	-1	-1
ABplaaa	88	-10.14055990510937	0.593852807544035	5.280954167422467	2.0399999618530273	4	4	-1	-1
MSpaa	88	0.4285608169836411	-1.1161780761887754	1.9185775470296078	1.8600000143051147	7	7	-1	-1
ABaraap	88	-10.888155294051245	-5.5943219991021085	-5.553601344902541	2.2200000286102295	10	10	-1	-1
Caa	88	8.333379667032961	8.790833386078038	3.640482374882995	2.0999999046325684	12	12	-1	-1
ABalapp	88	-14.77186667976343	-5.135429429484149	8.213584368694487	1.9199999570846558	19	19	-1	-1
Dp	88	15.40527438760965	8.629360389368484	-7.086205328245359	1.8600000143051147	25	25	-1	-1
ABprpap	88	-1.8012997183987782	3.7250649662302093	-8.056194896939065	2.1599998474121094	28	28	-1	-1
Epl	88	8.26880651950011	2.1711097213421167	-4.506240157496925	2.1599998474121094	34	34	-1	-1
ABalppp	88	-1.4263397534736266	-10.076161302156567	9.536486666946502	2.1599998474121094	35	35	-1	-1
MSppa	88	6.615791978331973	-6.209425392810295	-6.045906130025809	1.9799998998641968	37	37	-1	-1
ABplapp	88	1.7879055607761352	6.487128971341957	5.1943525361666465	2.0399999618530273	39	39	-1	-1
ABalpap	88	-5.554537655790257	-14.032462186840199	2.760140720239886	2.1599998474121094	45	45	-1	-1
ABprapp	88	-5.128781008484567	14.344142325160584	4.225444302660177	1.9799998998641968	53	53	-1	-1
ABpraaa	88	-13.274491671020778	12.814637633503564	-0.09117592640190253	2.0999999046325684	55	55	-1	-1
ABarpaa	88	-19.47552371378551	6.101126031284742	-0.5320387256809964	2.0999999046325684	59	59	-1	-1
ABalaap	88	-16.1160186106551	-10.513734756444556	2.8405883123982716	2.1599998474121094	60	60	-1	-1
ABalppa	88	-8.818397631920714	-9.692714766714442	7.841893323671444	2.2200000286102295	62	62	-1	-1
ABarppp	88	-10.753658602811033	7.496750754048726	4.079576738490088	2.1599998474121094	65	65	-1	-1
MSapp	88	4.380456805561753	-12.901307523096044	-2.5994459749680727	1.7400000095367432	68	68	-1	-1
MSapa	88	3.4870385866378295	-14.811730167118542	4.307375915174324	1.6799999475479126	70	70	-1	-1
ABarapa	88	-9.141002958648494	5.005396373777745	-5.078812585865202	2.2200000286102295	75	75	-1	-1
P4	88	17.537978692269988	2.410652776646174	-5.270676231899235	2.2799999713897705	76	76	-1	-1
ABpraap	88	-13.277705617080327	9.543514384598973	-7.780066762048586	2.2200000286102295	85	85	-1	-1
ABplpaa	88	3.0725201816346503	-0.4400633433072574	7.694566414723864	2.0399999618530273	87	87	-1	-1
ABplaap	88	-3.985269483071964	-3.44831659880818	7.61636927241555	2.0999999046325684	92	92	-1	-1
ABprppa	88	2.3857556304149177	13.888936300416349	-6.42515774143515	2.0999999046325684	95	95	-1	-1
ABplapa	88	-4.546389108523697	5.086831529596882	4.465054067265347	2.1599998474121094	96	96	-1	-1
ABprapa	88	-6.934384318043496	14.723586561888006	-3.8668679976108407	1.9799998998641968	97	97	-1	-1
MSaap	88	0.1581806951293637	-7.459624098418676	-3.2071990833804396	1.7999999523162842	105	105	-1	-1
Eal	88	15.812669706895896	-5.533751635858572	-3.5704867263822697	2.1599998474121094	108	108	-1	-1
ABarppa	88	-16.181891776006307	4.097632435646628	4.367808327083792	2.0399999618530273	109	109	-1	-1
ABaraaa	88	-15.805242195272415	-4.819068536473749	-4.2363172488030685	2.1599998474121094	111	111	-1	-1
Da	88	22.411509747911488	0.37328114965900383	-0.6084653401128214	1.9199999570846558	115	115	-1	-1
Ear	88	8.545337371321486	-2.001266455853984	5.03078799171906	1.9799998998641968	116	116	-1	-1
ABplpap	88	6.780159035016371	-8.57553282220196	9.224254887642482	2.1599998474121094	118	118	-1	-1
ABalaaa	88	-21.24350810265551	-4.447462803294133	-3.3378898560684647	2.1599998474121094	121	121	-1	-1
ABprppp	88	4.019510105975576	7.890636507476057	-9.56197852771593	2.2200000286102295	128	128	-1	-1
ABalapa	88	-20.66018643557819	-2.133779187135328	4.850284783932177	2.0999999046325684	130	130	-1	-1
MSaaa	88	-5.991932773844552	-6.3506120138981395	-3.2696071911211906	1.7999999523162842	133	133	-1	-1
ABplppp	88	19.753848028774495	-8.093248836140104	1.4719914540838601	2.1599998474121094	138	138	-1	-1
[truncated: 4,248 more rows]
