# Supplementary material for: Wnt Signaling Induces Asymmetric Dynamics in the Actomyosin Cortex of the C. elegans Endomesodermal Precursor Cell
Source: Front Cell Dev Biol. 2021 Sep 17;9:702741. doi: 10.3389/fcell.2021.702741 (PMC8484649; doi:10.3389/fcell.2021.702741)
Supplement: Supplementary file 2 [file Data_Sheet_1.ZIP › supplementary_material/lineages/dshUnScaledLineages/E4-200619LineageNaligned.gr]

cell	time	x	y	z	radius	self	parent	child1	child2
P2	0	18.062873059091675	-1.579862669104528	2.430160680069508	3.867500066757202	13	-1	-1	-1
EMS	0	2.991672471966859	-5.596150198522552	7.39679716569109	2.8850417137145996	19	-1	-1	-1
ABp	0	5.4295301546467165	4.420565626661378	-8.70173462962981	1.982625126838684	29	-1	22	31
ABa	0	-15.823525623220606	2.113746258000021	-2.385057114883676	2.125	50	-1	18	41
P2	1	18.080445726926225	-1.5169325215004403	2.3292597476075727	3.867500066757202	13	13	-1	-1
ABar	1	-14.299195653624336	-3.627438212808359	-6.273098915768244	2.7200000286102295	18	2	-1	-1
EMS	1	2.991672471966859	-5.596150198522552	7.39679716569109	2.8850417137145996	19	19	39	51
ABpl	1	2.6214080212782753	8.183801344756866	-5.554838196578228	2.2221429347991943	22	1	-1	-1
ABpr	1	6.317283569720491	0.09343082222984478	-10.171810576050436	2.5924999713897705	31	29	-1	-1
ABal	1	-16.509223186080032	2.9952888084008604	3.7737172820001126	2.549999952316284	41	2	-1	-1
P2	2	17.539501605760822	-1.3101039723933217	1.9344162097520314	2.380000114440918	13	13	-1	-1
ABar	2	-11.79632348952695	-2.478329144818435	-8.843980197663086	2.932500123977661	18	18	-1	-1
ABpl	2	1.5968259796281767	9.590300682558325	-2.206687010791324	3.4000000953674316	22	22	-1	-1
ABpr	2	6.857028692496986	0.0011744975106422473	-10.923002286539575	2.805000066757202	31	31	-1	-1
E	2	8.58205573843955	-6.254384007433569	8.103085958291231	1.5724999904632568	39	19	-1	-1
ABal	2	-17.916231821072632	1.8391697167859777	3.595278506905741	2.7200000286102295	41	41	-1	-1
MS	2	0.16222065910112413	-7.749259202112611	6.778453210300535	1.5724999904632568	51	19	-1	-1
P2	3	18.15720284857171	0.2121029689542867	3.3493919046267697	1.5724999904632568	13	13	15	28
ABar	3	-9.890398112102485	-0.6075324089039755	-9.7798317756461	3.059999942779541	18	18	-1	-1
ABpl	3	-1.4698308112813878	6.993203145466586	-0.20744942801666433	3.0174999237060547	22	22	-1	-1
ABpr	3	6.778709055150653	1.7225295384040797	-10.865531661035135	2.9750001430511475	31	31	-1	-1
E	3	10.595970840582499	-6.30862844730404	6.486661316862719	2.252500057220459	39	39	-1	-1
ABal	3	-18.498735652769206	1.2539599889535458	4.48933884696531	3.1449999809265137	41	41	-1	-1
MS	3	-0.171919901579135	-8.493728230570653	6.041133092724197	2.2950000762939453	51	51	-1	-1
C	4	16.188863835044184	1.953708116271513	0.29774015845957014	1.2324999570846558	15	13	-1	-1
ABar	4	-8.728675496607055	1.2665368622120132	-9.840782466587994	3.1875	18	18	-1	-1
ABpl	4	-3.4702416991192537	5.403918384126937	2.1764088907723362	3.1449999809265137	22	22	-1	-1
P3	4	18.54061634836189	-4.348118991569491	5.083143638124518	1.5724999904632568	28	13	-1	-1
ABpr	4	7.218493419216795	1.58223875816002	-10.590017203735478	3.1449999809265137	31	31	-1	-1
E	4	11.9205913846993	-5.137613663609928	7.590905327283955	2.5924999713897705	39	39	-1	-1
ABal	4	-18.728379333007275	0.550440294488324	4.655015720625787	3.2725000381469727	41	41	-1	-1
MS	4	-2.9172610913722004	-7.914992210342904	3.8474166953531714	2.677500009536743	51	51	-1	-1
C	5	16.3403956743145	3.1162421573035495	0.33313384479846353	1.912500023841858	15	15	-1	-1
ABar	5	-8.42326589673383	2.5513235771932536	-9.988762497079023	3.315000057220459	18	18	-1	-1
ABpl	5	-3.731278770714037	2.157344616299059	3.6147544986188436	3.1875	22	22	-1	-1
P3	5	18.467196350059332	-5.9696673791683414	4.846679391786255	2.125	28	28	-1	-1
ABpr	5	8.168560615065859	0.29103709376162623	-10.298992084488969	3.2725000381469727	31	31	-1	-1
E	5	12.010800645204654	-5.863244292672322	6.867633261805462	2.8475000858306885	39	39	-1	-1
ABal	5	-19.2691156577941	-0.505071850731182	4.403772117265175	3.315000057220459	41	41	-1	-1
MS	5	-4.969918524350973	-7.642891392516862	2.2275374566715125	2.932500123977661	51	51	-1	-1
C	6	15.132213709244125	3.793038037740299	1.9769232854981702	2.2100000381469727	15	15	-1	-1
ABar	6	-7.924504875235328	5.339478834126457	-8.735814884793164	3.2300000190734863	18	18	-1	-1
ABpl	6	-4.33088760204279	-0.20433972948370638	7.407753539988386	3.1875	22	22	-1	-1
P3	6	18.893892092577545	-6.991110346855529	4.641960040715287	2.4649999141693115	28	28	-1	-1
ABpr	6	8.946761789720307	1.3393339964631905	-10.010892184940463	3.2300000190734863	31	31	-1	-1
E	6	11.809835850328405	-7.918218591967747	5.40777238367513	3.0174999237060547	39	39	-1	-1
ABal	6	-19.535311468468755	0.04246107830996104	3.4816156730099115	3.315000057220459	41	41	-1	-1
MS	6	-3.9917958322758214	-6.498525578765586	0.46222502064242166	3.059999942779541	51	51	-1	-1
C	7	12.702968953934022	3.0031369168440465	4.927868293021887	2.634999990463257	15	15	-1	-1
ABar	7	-6.981267261111638	5.906780322828492	-7.644887166340959	3.1024999618530273	18	18	-1	-1
ABpl	7	-4.5263250731768725	-1.1186306803724602	8.880031134733418	3.315000057220459	22	22	-1	-1
P3	7	20.24932964701019	-6.949490840747826	3.7582989616819664	2.549999952316284	28	28	-1	-1
ABpr	7	9.729447010661376	1.5694088593257134	-10.303927026224521	3.2725000381469727	31	31	-1	-1
E	7	12.308960389138845	-8.465881641994793	4.437081965092674	3.059999942779541	39	39	-1	-1
ABal	7	-19.903658238253005	-0.4912366937245465	1.4376948343490148	3.1449999809265137	41	41	-1	-1
MS	7	-2.361609967352432	-6.116201692723858	-0.9487489647906213	3.1875	51	51	-1	-1
C	8	12.323723763001084	2.621483202917205	4.5521842081847925	2.7200000286102295	15	15	-1	-1
ABar	8	-6.426818925641153	4.056422572511254	-6.482609951124928	2.7200000286102295	18	18	-1	-1
ABpl	8	-4.347053475109856	-1.6441827958023336	8.798289655289931	2.380000114440918	22	22	-1	-1
P3	8	20.60083507914642	-4.8797509703590745	4.25111821230144	2.5924999713897705	28	28	-1	-1
ABpr	8	8.824744316888781	2.0465914331732873	-8.302150343857168	2.4649999141693115	31	31	-1	-1
E	8	12.346243849761969	-8.117962019542826	3.8729127625050577	3.1024999618530273	39	39	-1	-1
ABal	8	-18.592909721315884	-2.611483261738895	1.2028696570448019	2.634999990463257	41	41	24	8
MS	8	-0.8259096128424425	-5.452365832107319	-0.911716209417679	3.2725000381469727	51	51	-1	-1
ABalp	9	-17.44933538290818	-4.47279399681895	0.527584453704953	1.912500023841858	8	7	-1	-1
C	9	11.85113998459844	1.5956323208702567	4.259704212640187	2.8475000858306885	15	15	-1	-1
ABar	9	-5.958511397146554	4.638154800070618	-5.465395280252829	2.125	18	18	16	48
ABpl	9	-2.9861406723802606	-1.273016859594962	8.335929149273799	2.2100000381469727	22	22	43	9
ABala	9	-19.471487247437835	-1.1831332313120657	1.6542760562952337	1.8700000047683716	24	7	-1	-1
P3	9	20.41608823278245	-4.68374528502887	3.9115591187277405	2.677500009536743	28	28	-1	-1
ABpr	9	8.952288341674777	2.4800178525127503	-7.078754622473733	2.380000114440918	31	31	5	10
E	9	12.414396396146149	-8.088300756370266	3.8316763703210626	3.1024999618530273	39	39	-1	-1
MS	9	-0.8610549485115445	-5.578226127315494	-0.7099143444938085	3.315000057220459	51	51	-1	-1
ABprp	10	9.527802189256105	-1.2734002599781498	-7.600948394401952	1.912500023841858	5	2	-1	-1
ABalp	10	-16.632288231929763	-6.526968003013586	-0.8260876318577943	2.0399999618530273	8	8	-1	-1
ABpla	10	-6.493413012870276	1.3195391608638527	9.485252536769078	1.6150000095367432	9	8	-1	-1
ABpra	10	7.910398065961993	7.136103251371811	-8.079741883167657	1.8700000047683716	10	2	-1	-1
C	10	11.502348286669406	3.4204016363172545	4.1197530692168565	2.932500123977661	15	15	-1	-1
ABarp	10	-7.9632983902202366	9.253086407508214	-4.5832045446194165	1.9975000619888306	16	1	-1	-1
ABala	10	-20.893354816057794	1.4923267153047122	1.9296063208589391	2.125	24	24	-1	-1
P3	10	20.485231981176963	-3.506315551917603	4.872758040393497	2.634999990463257	28	28	-1	-1
E	10	11.974612032080007	-7.948009976126208	3.5561619130214037	3.0174999237060547	39	39	-1	-1
ABplp	10	-2.302792821013812	-4.877998535237168	9.500400279263332	1.8700000047683716	43	22	-1	-1
ABara	10	-5.893332456793363	1.2245106534270502	-8.513937613986075	2.252500057220459	48	18	-1	-1
MS	10	-0.9952219163258836	-5.415489326416819	-0.9898088977895672	3.2725000381469727	51	51	-1	-1
ABprp	11	10.035739099706428	-1.3840297770496512	-7.366670329286286	2.3375000953674316	5	5	-1	-1
ABalp	11	-15.133663541664319	-7.473392459175637	-0.0812857394023041	2.4225001335144043	8	8	-1	-1
ABpla	11	-6.96834271260552	1.3339696458997379	9.41153994439329	2.125	9	9	-1	-1
ABpra	11	6.903128820322653	9.056736512796984	-7.486929464195795	2.0399999618530273	10	10	-1	-1
C	11	10.640352226371672	3.7639133444094606	3.467823222155603	2.9750001430511475	15	15	-1	-1
ABarp	11	-8.824095452129061	9.482025891212505	-4.089099143335988	2.2950000762939453	16	16	-1	-1
ABala	11	-21.368284901686884	1.5067574541620412	1.8558932732788342	2.507499933242798	24	24	-1	-1
P3	11	21.090575932626464	-1.2662885520547917	4.155497406394251	2.677500009536743	28	28	-1	-1
E	11	12.959616767219597	-7.851010650989802	3.5017852328491106	3.0174999237060547	39	39	-1	-1
ABplp	11	-0.2765204275094724	-5.650063033622843	10.016211966708804	2.252500057220459	43	43	-1	-1
ABara	11	-4.812643212851467	0.9254257796007286	-8.870285786619672	2.4225001335144043	48	48	-1	-1
MS	11	-1.5810628713653854	-6.108186157105127	-0.8794164684109322	3.3575000762939453	51	51	-1	-1
ABprp	12	10.517290970682316	-1.9946229746807846	-8.236459815406807	2.507499933242798	5	5	-1	-1
ABalp	12	-13.412956468966568	-7.456766059908924	2.9497439438974458	2.549999952316284	8	8	-1	-1
ABpla	12	-11.421041709936919	2.3260271706413898	7.321466416854885	2.125	9	9	-1	-1
ABpra	12	4.619680784162118	9.551026778852721	-7.576329177703482	2.4225001335144043	10	10	-1	-1
C	12	10.105822480068339	4.636919875247955	1.9858776713088213	3.1449999809265137	15	15	-1	-1
ABarp	12	-11.164538127595144	9.34340731378984	-3.1510618393346927	2.3375000953674316	16	16	-1	-1
ABala	12	-22.456639594324972	0.4430996523379016	-0.3575296892991847	2.507499933242798	24	24	-1	-1
P3	12	21.23856337213793	1.051099306745471	3.2636229329485746	2.634999990463257	28	28	-1	-1
E	12	13.636658184774783	-6.73617597942518	3.670556051841735	2.4225001335144043	39	39	-1	-1
ABplp	12	1.778067334044746	-4.4377638298784685	11.130123933231786	2.4225001335144043	43	43	-1	-1
ABara	12	-3.506378742200969	-0.37659874857457876	-8.523976223091323	2.549999952316284	48	48	-1	-1
MS	12	-1.0168630376899026	-7.184878822835113	-0.020573355505208557	1.912500023841858	51	51	2	38
MSa	13	-1.9776208583090806	-7.003973794655679	1.5002382135670174	1.6150000095367432	2	3	-1	-1
ABprp	13	9.694924292340309	-2.3434730112194444	-9.671326268224494	2.677500009536743	5	5	-1	-1
ABalp	13	-12.938182490164687	-5.397718932311184	5.390694501636482	2.677500009536743	8	8	-1	-1
ABpla	13	-13.442830057154636	2.279869629188023	6.224519988576849	2.5924999713897705	9	9	-1	-1
ABpra	13	2.0208638535447827	9.249205939666592	-7.357914692904762	2.5924999713897705	10	10	-1	-1
C	13	10.21553473698369	5.4586194153600625	0.6557374012097177	3.1024999618530273	15	15	-1	-1
ABarp	13	-12.663946223492339	7.87972260568656	-4.754699111145001	2.7200000286102295	16	16	-1	-1
ABala	13	-21.09364074208657	0.22518799748206286	-3.6930954328372434	2.549999952316284	24	24	-1	-1
P3	13	21.07780356847058	1.976213121411138	1.736060893921699	2.7200000286102295	28	28	-1	-1
MSp	13	-0.12420568800969012	-6.584308195880105	1.0106893674647375	1.6575000286102295	38	3	-1	-1
E	13	14.315106397097454	-6.9982542265750975	5.12896205367397	1.6150000095367432	39	39	32	35
ABplp	13	3.2587037637184832	-2.922437044991359	11.68862688915935	2.5924999713897705	43	43	-1	-1
ABara	13	-2.2485560251460783	-1.4232950650745648	-8.599698537504661	2.634999990463257	48	48	-1	-1
MSa	14	-4.111415308329532	-6.02041259083132	4.463037358415078	1.8274999856948853	2	2	-1	-1
ABprp	14	9.854277301240176	-1.8916739071705724	-9.43339941203723	2.762500047683716	5	5	-1	-1
ABalp	14	-13.892578011367013	-5.361772840707375	3.31356615785929	2.7200000286102295	8	8	-1	-1
ABpla	14	-13.282537921689654	3.0683002848686023	4.954044258755685	2.634999990463257	9	9	-1	-1
ABpra	14	0.04871625831158094	8.833147962149987	-6.886793994896429	2.677500009536743	10	10	-1	-1
C	14	9.475816021341274	4.643669910722551	0.9495035474182751	3.1875	15	15	-1	-1
ABarp	14	-12.268119566735182	7.17653799727878	-5.482351272619594	2.762500047683716	16	16	-1	-1
ABala	14	-20.523234329927593	1.0770140078100743	-4.06495426741769	2.634999990463257	24	24	-1	-1
P3	14	21.18110145052386	2.131734679791871	1.4930226368138348	2.7200000286102295	28	28	-1	-1
Ep	14	17.395267402312104	-6.044685890693477	3.897158148259798	1.6575000286102295	32	4	-1	-1
Ea	14	11.949270270061119	-6.48906826844013	5.965367575493145	1.3174999952316284	35	4	-1	-1
MSp	14	2.8011384300369295	-6.089624085579395	1.4706617648889169	1.4875000715255737	38	38	-1	-1
ABplp	14	2.632034428334349	-2.8081999066608874	11.435920675949738	2.5924999713897705	43	43	-1	-1
ABara	14	-3.223601465702093	-2.008969999950342	-8.705156025147744	2.677500009536743	48	48	-1	-1
MSa	15	-6.081424778608712	-6.214411241104131	4.571790718759664	2.0399999618530273	2	2	-1	-1
ABprp	15	10.404972920610573	-1.324837371690439	-9.341989976491995	2.762500047683716	5	5	-1	-1
ABalp	15	-14.124619688382895	-5.836148086396767	1.1871725348304052	2.7200000286102295	8	8	-1	-1
ABpla	15	-13.545188812642802	2.4609796224389973	4.959155659676286	2.634999990463257	9	9	-1	-1
ABpra	15	-0.4658428233793871	9.539940191816738	-6.177569981515784	2.677500009536743	10	10	-1	-1
C	15	9.589073197978133	4.310515859363911	0.5466311224950355	1.784999966621399	15	15	27	11
ABarp	15	-12.157000515052344	6.62132461867635	-5.522856359879086	2.7200000286102295	16	16	-1	-1
ABala	15	-20.28363135510595	1.291858092535924	-4.390465308893542	2.634999990463257	24	24	-1	-1
P3	15	21.064507150544074	2.357401628294634	1.1122271510561403	2.677500009536743	28	28	-1	-1
Ep	15	18.730786367577597	-5.025715165107029	3.333165404857229	1.6575000286102295	32	32	-1	-1
Ea	15	11.492121034539002	-7.674048330126781	5.934353985150352	1.5299999713897705	35	35	-1	-1
MSp	15	3.412581018919113	-7.307072738596787	1.605501507391648	1.9975000619888306	38	38	-1	-1
ABplp	15	2.1922500642682072	-2.6679091264168275	11.16040621865008	2.677500009536743	43	43	-1	-1
ABara	15	-3.8699815938748	-2.1797223364677487	-8.494593968231674	2.762500047683716	48	48	-1	-1
MSa	16	-7.22792064760219	-6.985268997533199	4.75060788040844	2.2950000762939453	2	2	-1	-1
ABprp	16	10.21829574567116	-2.61323170793065	-9.175581797907018	2.805000066757202	5	5	-1	-1
ABalp	16	-14.652267391621791	-6.010508044173145	1.4161627398404217	2.762500047683716	8	8	-1	-1
ABpla	16	-13.179032243257794	1.961481148922711	4.854605936142752	2.677500009536743	9	9	-1	-1
ABpra	16	-0.29653051989594637	9.503063686126238	-6.099477293143897	2.7200000286102295	10	10	-1	-1
Ca	16	6.5573539463590915	3.1016193118069695	2.2004669058508943	1.3174999952316284	11	5	-1	-1
ABarp	16	-11.987688211568905	6.584448112985848	-5.444763671507198	2.805000066757202	16	16	-1	-1
ABala	16	-20.422074572828333	1.0104762389470163	-3.9456251868618075	2.677500009536743	24	24	-1	-1
Cp	16	10.131164242087227	3.1779781675618755	-0.4233279911629195	1.402500033378601	27	15	-1	-1
P3	16	20.026576615522256	3.3339525546725897	1.3257066941193105	2.5924999713897705	28	28	-1	-1
Ep	16	19.727680725876205	-3.9329914281395806	2.6129872847108833	1.9975000619888306	32	32	-1	-1
Ea	16	10.592841513618145	-7.678456244486541	5.846593340676716	2.0824999809265137	35	35	-1	-1
MSp	16	4.089830232852877	-7.454578761358789	1.917872260879201	2.2950000762939453	38	38	-1	-1
ABplp	16	1.36112308973153	-2.642655777604029	11.03140918199245	2.762500047683716	43	43	-1	-1
ABara	16	-3.8369743831597214	-2.2759213685033655	-8.334028495491797	2.805000066757202	48	48	-1	-1
MSa	17	-7.353275243776644	-6.385498663678979	5.6756818108108025	2.4225001335144043	2	2	-1	-1
ABprp	17	10.373372504662981	-2.6055512583693616	-8.21292026639226	2.805000066757202	5	5	-1	-1
ABalp	17	-14.24882736161366	-6.162086895237463	0.7474438137192707	2.8475000858306885	8	8	-1	-1
ABpla	17	-13.69145319999474	2.890332705833254	5.2014626118596485	2.677500009536743	9	9	-1	-1
ABpra	17	-0.34924852339959844	9.314273243313975	-5.796774495758092	2.7200000286102295	10	10	-1	-1
Ca	17	5.339420483083718	3.0047501076564673	4.1476904488609065	1.274999976158142	11	11	-1	-1
ABarp	17	-12.350507657610983	7.1914336893580115	-4.55654603729273	2.762500047683716	16	16	-1	-1
ABala	17	-20.474792576331986	0.821685796134754	-3.642922389476001	2.7200000286102295	24	24	-1	-1
Cp	17	11.032374091583529	4.666786103492051	-0.8415346188479609	1.402500033378601	27	27	-1	-1
P3	17	19.742076806826514	2.219583090151314	2.156453702829337	2.4649999141693115	28	28	-1	-1
Ep	17	20.46119286303513	-5.046560599560068	3.5499230859884943	2.252500057220459	32	32	-1	-1
Ea	17	9.623063524980505	-6.6722440549360265	6.01883649155589	2.252500057220459	35	35	-1	-1
MSp	17	4.65356239832599	-6.81772695674253	-0.021322395063112953	2.507499933242798	38	38	-1	-1
ABplp	17	0.7831033043215812	-4.046087545275502	11.344334781219453	2.890000104904175	43	43	-1	-1
ABara	17	-3.4280591048546354	-2.0979537894680167	-8.581446848595762	2.805000066757202	48	48	-1	-1
MSa	18	-6.588162690670126	-6.218353948420544	5.48354790198868	2.549999952316284	2	2	-1	-1
ABprp	18	9.986306144100492	-2.2764700353130394	-8.791137521077726	2.805000066757202	5	5	-1	-1
ABalp	18	-13.761800242340817	-6.443133662768929	0.29895490061593666	2.8475000858306885	8	8	-1	-1
ABpla	18	-14.51027495861524	1.3866290778238466	4.693864004217827	2.5924999713897705	9	9	-1	-1
ABpra	18	0.0014735031048812575	8.973903949437393	-6.162790624493437	2.762500047683716	10	10	-1	-1
Ca	18	4.560072385485579	2.882162347649821	5.224393200825899	1.4875000715255737	11	11	-1	-1
ABarp	18	-12.191154648711118	7.643232793406883	-4.318619181105465	2.677500009536743	16	16	-1	-1
ABala	18	-20.591386876311773	1.047352744637516	-4.023717875233696	2.677500009536743	24	24	-1	-1
Cp	18	11.588544959250884	5.5631690690718525	-0.32882461028553767	1.7425000667572021	27	27	-1	-1
P3	18	19.918011281550598	1.586543871865565	1.2910443127049156	2.9750001430511475	28	28	-1	-1
Ep	18	20.40628465913224	-6.268547287923123	1.7041553211798712	2.3375000953674316	32	32	-1	-1
Ea	18	9.770319114342774	-5.953828668391574	6.778964853222276	2.3375000953674316	35	35	-1	-1
MSp	18	5.239195556986915	-4.862689431727598	-0.2753147589366782	2.549999952316284	38	38	-1	-1
ABplp	18	0.7778358524032057	-5.637974669701793	11.066634142697199	2.932500123977661	43	43	-1	-1
ABara	18	-2.8828387337811883	-1.8606636840875517	-8.911337986067714	2.8475000858306885	48	48	-1	-1
MSa	19	-5.803339344775035	-5.76621975831423	4.828145723040876	2.5924999713897705	2	2	-1	-1
ABprp	19	10.203852404800962	-1.3063340583522365	-8.434612889259078	2.762500047683716	5	5	-1	-1
ABalp	19	-13.842050208262597	-6.206178643445906	0.8623927982790538	2.762500047683716	8	8	-1	-1
ABpla	19	-13.977152007079392	1.8905354656998927	4.886174372224998	2.549999952316284	9	9	-1	-1
ABpra	19	-0.0688171682333224	8.722183359021043	-5.759186894645695	2.677500009536743	10	10	-1	-1
Ca	19	3.654378489702654	2.211576451558686	6.223734569343502	1.5724999904632568	11	11	-1	-1
ABarp	19	-12.340548363027407	6.702758079618639	-4.716380205108106	2.677500009536743	16	16	-1	-1
ABala	19	-19.937185578509517	0.5073701441717585	-4.0317467623013945	2.5924999713897705	24	24	-1	-1
Cp	19	12.453618271067755	5.778348239855145	-1.5476646868964585	2.0399999618530273	27	27	-1	-1
P3	19	19.85199686012044	1.7789419359367993	0.9699133672251624	2.7200000286102295	28	28	-1	-1
Ep	19	20.610742298284784	-6.179563498405449	1.5804461446278895	2.3375000953674316	32	32	-1	-1
Ea	19	9.682247978791443	-5.006138712085388	7.139869581037021	2.4225001335144043	35	35	-1	-1
MSp	19	5.1358976749336325	-5.018210990108331	-0.032276501828813586	2.5924999713897705	38	38	-1	-1
ABplp	19	0.3480107829206384	-5.986359499197107	10.631285517582162	2.805000066757202	43	43	-1	-1
ABara	19	-2.9334186123308177	-1.8273947996560223	-8.971002526345654	2.805000066757202	48	48	-1	-1
MSa	20	-5.262395223609633	-5.973048307421347	5.2229892608964175	2.677500009536743	2	2	-1	-1
ABprp	20	10.0675473120326	-1.3656565846973532	-8.352140104891092	2.5924999713897705	5	5	-1	-1
ABalp	20	-14.46871954364673	-6.091941505115434	0.6096865850694413	2.5924999713897705	8	8	-1	-1
ABpla	20	-13.916612833946186	1.3685909715289908	4.786004744687563	2.549999952316284	9	9	-1	-1
ABpra	20	-0.1545423824520541	8.629591948244398	-5.617049569999767	2.5924999713897705	10	10	-1	-1
Ca	20	4.578844051709038	2.830520270865994	6.269527516708644	1.5724999904632568	11	11	-1	-1
ABarp	20	-11.719354275940226	6.258974511188498	-4.884974564915682	2.549999952316284	16	16	-1	-1
ABala	20	-19.935047453555494	0.7294294714155513	-4.394114099965141	2.549999952316284	24	24	-1	-1
Cp	20	11.804108815930691	4.237768106155238	-1.977170606166393	2.252500057220459	27	27	-1	-1
P3	20	20.899678893347257	1.576056094146094	0.45299972185168835	2.0399999618530273	28	28	-1	-1
Ep	20	19.92040446280309	-6.913209663086575	0.787841582769707	2.507499933242798	32	32	-1	-1
Ea	20	10.227676146243466	-6.031189301031546	6.95357837806	2.507499933242798	35	35	-1	-1
MSp	20	5.499708322986041	-4.477428096541784	0.08194117780646826	2.634999990463257	38	38	-1	-1
ABplp	20	0.6557663041264647	-5.741854151298699	10.264538083922316	2.677500009536743	43	43	-1	-1
ABara	20	-3.3895766458426033	-1.8646063914039654	-7.999580802838698	2.549999952316284	48	48	-1	-1
MSa	21	-5.020654123833966	-5.536144895451707	4.535110881756818	2.677500009536743	2	2	-1	-1
ABprp	21	9.660562362302958	-0.05922414216228589	-8.610689023945804	1.912500023841858	5	5	21	40
ABalp	21	-14.233185022354554	-7.583556769203792	1.1525101534160127	2.0824999809265137	8	8	-1	-1
ABpla	21	-13.671534610827589	1.912981486354508	4.881794276228899	1.784999966621399	9	9	-1	-1
ABpra	21	0.7425990135147803	8.411940535360367	-5.166921587862384	1.8700000047683716	10	10	-1	-1
Ca	21	5.4626890297493675	2.994057364865458	6.095821755980469	1.6575000286102295	11	11	-1	-1
ABarp	21	-11.911714495555172	5.903374439175243	-5.283466893842823	2.380000114440918	16	16	-1	-1
ABala	21	-19.954758246344067	0.44443999656767164	-3.9308458298394586	2.1675000190734863	24	24	-1	-1
Cp	21	11.888479310827156	6.518409353953425	-0.8981052137937557	2.380000114440918	27	27	-1	-1
P3	21	20.4566094813834	2.4199966898412795	1.9046552537292734	1.784999966621399	28	28	25	7
Ep	21	19.542358270259065	-7.409435601401332	1.5581927462772946	2.549999952316284	32	32	-1	-1
Ea	21	10.810387774318617	-6.708320267525739	6.203117972495361	2.549999952316284	35	35	-1	-1
MSp	21	5.790098972735892	-5.5581935905740885	-0.04030538889651192	2.677500009536743	38	38	-1	-1
ABplp	21	1.4714587357826132	-5.607978320471792	10.132068715378136	1.784999966621399	43	43	-1	-1
ABara	21	-3.4114255635851993	-2.3716551934956365	-7.17394519504927	1.5724999904632568	48	48	6	34
MSa	22	-5.240754102245614	-4.203658811003053	4.253753718612058	2.677500009536743	2	2	-1	-1
ABarap	22	-1.6031150235384861	-1.5891742801888649	-7.301858008412303	1.7000000476837158	6	10	-1	-1
D	22	19.665635422610407	4.614201234308166	-0.8028808436830783	1.5299999713897705	7	8	-1	-1
ABalp	22	-13.76393836729484	-6.665192990012721	0.6613222382796837	2.2100000381469727	8	8	36	42
ABpla	22	-13.07239723786158	2.224489810159321	5.395235589715821	1.8274999856948853	9	9	46	47
ABpra	22	1.6903202880312458	8.161020238044806	-4.65712906544706	1.8274999856948853	10	10	17	23
Ca	22	3.9367401734443757	3.103886588836171	5.75535489829722	2.0824999809265137	11	11	-1	-1
ABarp	22	-11.830265531244486	5.551847195464305	-4.700869543161258	2.252500057220459	16	16	30	0
ABprpa	22	9.25185488037645	-1.4995324155242589	-8.21967073634691	1.4450000524520874	21	5	-1	-1
ABala	22	-19.103920479018818	0.704176122602752	-4.26511706330751	1.784999966621399	24	24	37	44
P4	22	22.00737656589932	-2.0100871821004667	1.6315189039390698	1.4875000715255737	25	8	-1	-1
Cp	22	11.488791996919108	4.252793919220371	0.8414814919981906	2.507499933242798	27	27	-1	-1
Ep	22	17.93615944803229	-7.062651358107597	1.7811637862571619	2.549999952316284	32	32	-1	-1
ABaraa	22	-4.269876704161425	-3.1829970768741767	-6.898607196934659	1.402500033378601	34	10	-1	-1
Ea	22	10.893974863583324	-6.837788183992885	6.423347985513178	2.507499933242798	35	35	-1	-1
MSp	22	5.829728354691617	-6.250555335204954	-0.8232419946529461	2.7200000286102295	38	38	-1	-1
ABprpp	22	11.82746817392892	0.4832894585917411	-6.391246896337635	1.8274999856948853	40	5	-1	-1
ABplp	22	1.2293020432497912	-3.5202003437881855	10.532747225527872	1.784999966621399	43	43	20	1
ABarpp	23	-9.051393211034531	7.73822482966445	-4.142189672844328	1.4875000715255737	0	1	-1	-1
ABplpp	23	3.856642138295583	-2.4963564967986325	11.056032954301592	1.4875000715255737	1	12	-1	-1
MSa	23	-6.021093401854083	-5.474015040948408	4.3280211567273	2.762500047683716	2	2	-1	-1
ABarap	23	-0.6116959135368286	-0.8259969733210841	-8.443336701575836	1.4450000524520874	6	6	-1	-1
D	23	21.12890698082817	4.804257177264564	1.2297920135240226E-4	1.5724999904632568	7	7	-1	-1
Ca	23	3.4926274840249727	1.9889217962856447	3.693737216466877	2.125	11	11	-1	-1
ABpraa	23	-0.5480231178766116	8.292495189569344	-5.1081648116939915	1.274999976158142	17	10	-1	-1
ABplpa	23	-0.7863876665352412	-7.023833538121756	10.287901173751816	1.402500033378601	20	12	-1	-1
ABprpa	23	8.530855781768805	-3.1772613212751133	-9.391608422770151	1.5724999904632568	21	21	-1	-1
ABprap	23	4.973008603822991	7.719172341873685	-5.506674875254536	1.274999976158142	23	10	-1	-1
P4	23	22.70240624404621	-3.357003751585005	1.9865886594596165	1.6575000286102295	25	25	-1	-1
Cp	23	11.662588346689171	3.397695373690831	0.33843943953751565	2.252500057220459	27	27	-1	-1
ABarpa	23	-13.381452504080217	4.236003596180469	-7.510206603594188	1.7425000667572021	30	16	-1	-1
Ep	23	16.789455782660234	-6.571168420210043	1.8163810134110063	2.507499933242798	32	32	-1	-1
ABaraa	23	-6.613656117076588	-3.4291030109741616	-6.74423734840998	1.3600000143051147	34	34	-1	-1
Ea	23	10.16614577109993	-6.657013276799352	6.051312691747684	2.507499933242798	35	35	-1	-1
ABalpa	23	-12.828158791382611	-8.722974617466328	-0.6739216991891168	1.5299999713897705	36	8	-1	-1
ABalap	23	-20.748549684812406	1.6287498861394387	-2.113174169226529	1.3174999952316284	37	24	-1	-1
MSp	23	4.3522212519822325	-6.396054322909562	-0.7416769743945064	2.762500047683716	38	38	-1	-1
ABprpp	23	13.900775526261382	0.8328096672452854	-6.743038513790085	1.8274999856948853	40	40	-1	-1
ABalpp	23	-17.203789491587212	-5.641947952339678	3.4214117540943274	1.6575000286102295	42	8	-1	-1
ABalaa	23	-19.33027911135917	-0.7029933873135943	-5.826610178824278	1.4450000524520874	44	24	-1	-1
ABplap	23	-10.379302593209422	3.5071393690972634	3.5852144296161854	1.190000057220459	46	9	-1	-1
ABplaa	23	-16.032886691577303	1.6039454046504358	5.137065057215512	1.2324999570846558	47	9	-1	-1
ABarpp	24	-8.6830985166955	7.460785683391956	-4.609106734041608	1.5299999713897705	0	0	-1	-1
ABplpp	24	3.684983913479542	-1.4191986240252987	11.196707669098522	1.7000000476837158	1	1	-1	-1
MSa	24	-6.673156574702321	-4.711973113238859	3.9736827061312505	2.762500047683716	2	2	-1	-1
ABarap	24	0.40063298764230987	0.10759758400665964	-8.902048416520369	1.6575000286102295	6	6	-1	-1
D	24	21.836817484144415	5.600833489549777	0.6918266085975993	1.912500023841858	7	7	-1	-1
Ca	24	2.9713941556481442	2.4807398202406423	2.8356254084856536	2.1675000190734863	11	11	-1	-1
ABpraa	24	-0.12914854498795042	7.981787158865322	-5.51541733261333	1.4875000715255737	17	17	-1	-1
ABplpa	24	-1.8075289393542626	-8.394461628405045	9.541644404998229	1.7425000667572021	20	20	-1	-1
ABprpa	24	9.17509778498749	-3.228568312001498	-9.239803142022474	1.8274999856948853	21	21	-1	-1
ABprap	24	6.984837656457132	8.254005493066423	-4.249894279161124	1.4450000524520874	23	23	-1	-1
P4	24	22.614750181289374	-4.933995410229546	2.6346935708729284	1.912500023841858	25	25	-1	-1
Cp	24	13.03565064440158	4.313381945709624	1.8647153279004383	2.252500057220459	27	27	-1	-1
ABarpa	24	-14.679688008722586	3.5649524930459875	-7.510383062779237	1.912500023841858	30	30	-1	-1
Ep	24	16.636569224067653	-5.545652624220537	3.0021900440906797	2.549999952316284	32	32	-1	-1
ABaraa	24	-7.200696070504997	-4.007227617274555	-7.779880167376025	1.7000000476837158	34	34	-1	-1
Ea	24	9.352591464397804	-6.568829780382467	5.821414722628118	2.549999952316284	35	35	-1	-1
ABalpa	24	-13.158023075898301	-9.023325397459296	-2.135976740749318	1.912500023841858	36	36	-1	-1
ABalap	24	-21.542341123280742	2.813059775711205	-0.2955025086135983	1.7000000476837158	37	37	-1	-1
MSp	24	3.55837773806868	-6.022881351644797	-1.434843213639754	2.762500047683716	38	38	-1	-1
ABprpp	24	16.041296818375574	0.8753598137371599	-5.627664252026806	1.8700000047683716	40	40	-1	-1
ABalpp	24	-17.74801866065033	-4.731469587781435	4.753738205416028	1.8700000047683716	42	42	-1	-1
ABalaa	24	-19.51481816134456	-1.769328396310014	-6.022569337903047	1.9550000429153442	44	44	-1	-1
ABplap	24	-9.271496979606553	5.306990421788905	2.6809312877154166	1.4875000715255737	46	46	-1	-1
ABplaa	24	-15.663600795227941	2.474274728316651	5.672583309867981	1.5299999713897705	47	47	-1	-1
ABarpp	25	-8.274183238390414	7.638753262427305	-4.856525087145572	1.912500023841858	0	0	-1	-1
ABplpp	25	3.4451731422793204	-0.3717020144245238	11.378618776079444	1.8700000047683716	1	1	-1	-1
MSa	25	-7.523055215462456	-4.635077687642233	2.799551353590876	2.805000066757202	2	2	-1	-1
ABarap	25	2.0847358544582595	0.5641396884727352	-9.469689950994539	1.912500023841858	6	6	-1	-1
D	25	21.52692383798457	5.134268814407579	1.420941379921191	2.0824999809265137	7	7	-1	-1
Ca	25	2.895628236012988	1.8994727997246244	2.817928565316207	2.3375000953674316	11	11	-1	-1
ABpraa	25	0.08078434246154498	8.400317378482665	-5.217825936148125	1.8274999856948853	17	17	-1	-1
ABplpa	25	-2.8815960120555135	-8.691539467173973	8.954490499135517	1.9550000429153442	20	20	-1	-1
ABprpa	25	8.157085839132822	-3.229368605102287	-9.345991934590058	1.9975000619888306	21	21	-1	-1
ABprap	25	8.494204275150206	9.229015099073223	-2.8060920855748237	1.7425000667572021	23	23	-1	-1
P4	25	22.136691154589773	-6.289392722376162	1.9209130023111367	1.9975000619888306	25	25	-1	-1
Cp	25	13.48419530466239	3.7989877801141065	0.8343603690400407	2.549999952316284	27	27	-1	-1
ABarpa	25	-15.057734201266614	3.06872655473123	-6.74003189927165	2.0399999618530273	30	30	-1	-1
Ep	25	15.889029338795684	-5.649867191874885	3.093423020450867	2.5924999713897705	32	32	-1	-1
ABaraa	25	-8.117548259260404	-4.074565679238403	-7.7667398793877265	1.9975000619888306	34	34	-1	-1
Ea	25	8.503891822026578	-6.606506579173757	5.793318618432425	2.5924999713897705	35	35	-1	-1
ABalpa	25	-14.699406475083821	-8.754366993848878	-2.7379100036343784	2.0824999809265137	36	36	-1	-1
ABalap	25	-21.646785928277716	3.5832473600253882	1.3123384000077638	1.7000000476837158	37	37	-1	-1
MSp	25	3.4550798560153977	-6.178402910025531	-1.1918049565318896	2.805000066757202	38	38	-1	-1
ABprpp	25	17.84199398517131	1.1062349697004716	-5.814510300743281	2.0399999618530273	40	40	-1	-1
ABalpp	25	-18.191088072614185	-3.8875289920862497	6.205393737293613	2.0399999618530273	42	42	-1	-1
ABalaa	25	-19.60388049890622	-1.9694069099425358	-6.664099923938052	2.0399999618530273	44	44	-1	-1
ABplap	25	-8.532977262353047	6.236512150814333	1.2411298931621775	1.7425000667572021	46	46	-1	-1
ABplaa	25	-15.149980840102089	1.430850947018194	6.471761882495764	1.912500023841858	47	47	-1	-1
ABarpp	26	-8.110553979582503	8.53467102096376	-5.343332906285802	1.9975000619888306	0	0	-1	-1
ABplpp	26	3.6859751154898728	-0.2714301540865902	12.19914298294827	1.912500023841858	1	1	-1	-1
MSa	26	-7.621869051229116	-5.608821285862007	2.4614548698661767	2.7200000286102295	2	2	-1	-1
ABarap	26	2.4409331292596925	0.5533168246958211	-9.414405506712697	2.0399999618530273	6	6	-1	-1
D	26	21.449019793395387	4.330942466647768	1.765611874415491	2.125	7	7	-1	-1
Ca	26	2.7032680163980434	1.5438727277113689	2.4194362363890667	2.3375000953674316	11	11	-1	-1
ABpraa	26	-1.1241125747111154	8.373463443468289	-5.301206484625662	1.9975000619888306	17	17	-1	-1
ABplpa	26	-2.944273310142742	-8.391654300246863	9.4170274643367	2.0824999809265137	20	20	-1	-1
ABprpa	26	8.517559363842299	-2.796072814391617	-10.01544216563571	2.0824999809265137	21	21	-1	-1
ABprap	26	9.152681822860512	9.13315115309505	-3.538855647970016	1.9550000429153442	23	23	-1	-1
P4	26	21.90136442967617	-6.060118152614428	1.5216893684594952	1.9975000619888306	25	25	-1	-1
Cp	26	13.52810093652616	3.5507446899708235	-0.6733109120438854	2.549999952316284	27	27	-1	-1
ABarpa	26	-15.524842731372305	2.3724221027839505	-6.611211321799068	2.0824999809265137	30	30	-1	-1
Ep	26	15.85174587817256	-5.997786814326852	3.6575922230384843	2.634999990463257	32	32	-1	-1
ABaraa	26	-8.506752744776918	-3.9675437834258727	-7.982589796409444	2.125	34	34	-1	-1
Ea	26	8.160575372394495	-4.452190833627092	6.07466804802628	2.549999952316284	35	35	-1	-1
ABalpa	26	-14.596108593030538	-8.598845435468146	-2.9809482607422426	2.1675000190734863	36	36	-1	-1
ABalap	26	-21.668842642398893	4.338539252260342	1.9943740733022612	1.9550000429153442	37	37	-1	-1
MSp	26	3.1594217543471697	-6.6895245404195185	-1.3472590283511656	2.805000066757202	38	38	-1	-1
ABprpp	26	17.75626877095258	1.0136435589238255	-5.672372976097352	2.0399999618530273	40	40	-1	-1
ABalpp	26	-17.86242276023088	-3.472606393727878	6.521413281852766	2.0824999809265137	42	42	-1	-1
ABalaa	26	-19.705040256005482	-1.902869141079477	-6.783429004493934	2.0824999809265137	44	44	-1	-1
ABplap	26	-9.241095562047867	6.702276532855743	0.4058263292710014	1.7425000667572021	46	46	-1	-1
ABplaa	26	-15.325915314826172	2.0638901653039428	7.337171272620186	2.0399999618530273	47	47	-1	-1
ABarpp	27	-7.88617775126281	7.64630359100269	-5.786710418468536	2.0824999809265137	0	0	-1	-1
ABplpp	27	3.4891308495883053	0.19119181373919503	12.381785394853694	1.9550000429153442	1	1	-1	-1
MSa	27	-7.775746811832029	-5.73107395981121	2.6448285866961005	2.805000066757202	2	2	-1	-1
ABarap	27	2.7111973934638156	1.7122432444688869	-9.360583672279855	2.1675000190734863	6	6	-1	-1
D	27	21.17093435956171	3.882750983857868	1.5092568701342792	2.1675000190734863	7	7	-1	-1
Ca	27	2.0435914702988303	1.7543088980774582	2.006164550439578	2.4649999141693115	11	11	-1	-1
ABpraa	27	-1.5396500242568467	8.79165857702819	-4.110286053025389	1.9975000619888306	17	17	-1	-1
ABplpa	27	-2.2143060927053253	-8.350369880196602	9.426695420438445	2.125	20	20	-1	-1
ABprpa	27	8.502125592749469	-2.6369441423948023	-10.276907660428886	2.125	21	21	-1	-1
ABprap	27	9.005426233498243	8.414735766550596	-4.298984009636403	2.0399999618530273	23	23	-1	-1
P4	27	21.64085166367705	-6.44537948780024	1.1644334317163478	2.0399999618530273	25	25	-1	-1
Cp	27	13.035598568956365	3.502245027402622	-0.6461225719577397	2.549999952316284	27	27	-1	-1
ABarpa	27	-15.676582367021195	2.4722287560785388	-6.790204942632892	2.125	30	30	-1	-1
Ep	27	15.737289703146793	-5.550060538580297	2.914429399617043	2.5924999713897705	32	32	-1	-1
ABaraa	27	-8.436462073438713	-3.7158231930095225	-8.386193526257184	2.252500057220459	34	34	-1	-1
Ea	27	8.556194232773075	-3.893034747708247	5.2034159520567576	2.507499933242798	35	35	-1	-1
ABalpa	27	-15.152487257076467	-8.232887706721323	-3.637258203799596	2.1675000190734863	36	36	-1	-1
ABalap	27	-21.78971319228672	4.120087546275522	2.338313262872058	1.9975000619888306	37	37	-1	-1
MSp	27	3.1164552490485153	-6.10464989864453	-1.3479903332756664	2.8475000858306885	38	38	-1	-1
ABprpp	27	17.433078706866226	0.9282673906651224	-5.567091947639316	2.125	40	40	-1	-1
ABalpp	27	-17.77669754601215	-3.380014982951233	6.379275957206836	2.125	42	42	-1	-1
ABalaa	27	-19.83920722381982	-1.7401323401808027	-7.063323557789692	2.0399999618530273	44	44	-1	-1
ABplap	27	-10.230584343474082	7.423499247558378	1.0413377502758565	1.5299999713897705	46	46	-1	-1
ABplaa	27	-15.588566205779324	1.4565695028743377	7.342282673540785	2.1675000190734863	47	47	-1	-1
ABarpp	28	-7.070485319606663	7.7801794218295965	-5.919179787012716	2.125	0	0	-1	-1
ABplpp	28	3.1813753283824795	-0.05331353415921303	12.74853282851354	1.9975000619888306	1	1	-1	-1
MSa	28	-7.950534363612423	-6.023743884220378	2.145435325307025	2.380000114440918	2	2	-1	-1
ABarap	28	2.3571382436164052	1.945125435489592	-9.778235454225445	2.252500057220459	6	6	-1	-1
D	28	20.896186049070966	3.542046603923843	2.0365697765340025	2.1675000190734863	7	7	-1	-1
Ca	28	1.9258502473753494	2.9056849892751386	2.990171716195381	2.4649999141693115	11	11	-1	-1
ABpraa	28	-1.4924072690501462	8.650902589740783	-4.834289423428382	2.0399999618530273	17	17	-1	-1
ABplpa	28	-2.1891200516197995	-7.735833975249055	9.384727723329952	2.1675000190734863	20	20	-1	-1
ABprpa	28	8.52731160757847	-2.0224078314247427	-10.318875108881013	2.1675000190734863	21	21	-1	-1
ABprap	28	9.269224819182782	8.096346778642394	-5.668897151661865	2.252500057220459	23	23	-1	-1
P4	28	21.284654388875616	-6.434556624023328	1.1091489874345086	2.0824999809265137	25	25	-1	-1
Cp	28	13.582957064983836	3.9615944600268787	-1.3383810470934383	2.5924999713897705	27	27	-1	-1
ABarpa	28	-15.737121540154403	2.994173250249441	-6.690035315095457	2.1675000190734863	30	30	-1	-1
Ep	28	16.258315235145044	-4.779537868208671	3.628941273103336	2.549999952316284	32	32	-1	-1
ABaraa	28	-8.820191310658274	-3.2792548670973236	-8.180742870261716	2.252500057220459	34	34	-1	-1
Ea	28	7.962324311725444	-2.6126559470867665	4.967675277092091	2.507499933242798	35	35	-1	-1
ABalpa	28	-15.452629431287843	-7.925786891253758	-3.2115772861299408	2.252500057220459	36	36	-1	-1
ABalap	28	-21.78637606894379	4.227574649131398	3.1219811735529936	2.0399999618530273	37	37	-1	-1
MSp	28	2.750506476042084	-6.867492119454868	-1.0998406752472016	2.0824999809265137	38	38	-1	-1
ABprpp	28	17.137420605198	0.41714576027113415	-5.722546019458592	2.125	40	40	-1	-1
ABalpp	28	-17.74155221034305	-3.2541546877430574	6.177474092282967	2.125	42	42	-1	-1
ABalaa	28	-19.788627345270193	-1.7734012246123312	-7.003659017511751	2.0824999809265137	44	44	-1	-1
ABplap	28	-10.230584343474082	7.423499247558378	1.0413377502758565	2.2950000762939453	46	46	-1	-1
ABplaa	28	-15.732692468177238	2.107981913512386	7.222222288060403	2.125	47	47	-1	-1
ABarpp	29	-7.261854337211276	8.572347819755048	-5.315236802090107	2.125	0	0	-1	-1
ABplpp	29	2.360207648429378	-0.5167357950857863	12.459701624040534	2.0399999618530273	1	1	-1	-1
MSa	29	-7.276829297612468	-5.016396823154522	1.530539144027348	2.0399999618530273	2	2	-1	-1
ABarap	29	2.4155392917955893	1.2011216140748981	-9.516037744099132	2.252500057220459	6	6	-1	-1
D	29	21.358027127258282	2.6464639314448313	1.6300485605391641	2.252500057220459	7	7	-1	-1
Ca	29	1.9028023312438458	2.513208411571383	2.669772075640129	2.507499933242798	11	11	-1	-1
ABpraa	29	-1.5638969387772574	8.513754223712347	-5.576720941925322	2.0824999809265137	17	17	-1	-1
ABplpa	29	-2.039726337303509	-6.795359261460811	9.782488747332591	2.2100000381469727	20	20	-1	-1
ABprpa	29	8.538261332384678	-1.3633144635825163	-9.476274873255274	2.1675000190734863	21	21	-1	-1
ABprap	29	9.210823771003598	8.840350600057088	-5.931094861788177	2.252500057220459	23	23	-1	-1
P4	29	21.09229416926067	-6.790156696036583	0.7106566585073675	2.0399999618530273	25	25	-1	-1
Cp	29	13.645634363071064	3.6617092930997677	-1.8009180122946193	2.549999952316284	27	27	-1	-1
ABarpa	29	-15.71954887231985	3.0571033978535285	-6.790936247557392	2.1675000190734863	30	30	-1	-1
Ep	29	16.137236888878636	-3.7356488798668677	3.829280528178206	2.507499933242798	32	32	-1	-1
ABaraa	29	-8.430986825141762	-3.386276762909854	-7.964892953239998	2.252500057220459	34	34	-1	-1
Ea	29	7.500483233538128	-1.717073274607754	5.37419649308693	2.507499933242798	35	35	-1	-1
ABalpa	29	-15.26360633501583	-7.67767392209638	-3.5967528678837346	2.252500057220459	36	36	-1	-1
ABalap	29	-22.014089420606417	5.008454976236592	2.781690775054793	2.0824999809265137	37	37	-1	-1
MSp	29	2.925086231443901	-5.312481500719076	-0.7440473483530563	1.5299999713897705	38	38	-1	-1
ABprpp	29	17.213394321211737	-0.2639279135394714	-5.561249241794215	2.1675000190734863	40	40	-1	-1
ABalpp	29	-18.163763906574637	-3.0509337598949107	5.801058702521372	2.1675000190734863	42	42	-1	-1
ABalaa	29	-19.336745561666454	-2.180308287351972	-7.250346065691215	2.125	44	44	-1	-1
ABplap	29	-9.743349427822661	5.880111785700288	0.7364487716674533	1.784999966621399	46	46	-1	-1
ABplaa	29	-15.810596512766418	1.3046555657525758	7.566892782554703	2.125	47	47	-1	-1
ABarpp	30	-7.206790412375024	7.72085689548448	-5.836707002644729	2.125	0	0	-1	-1
ABplpp	30	2.188757219991915	-0.7019186166390776	12.743976273332391	2.0399999618530273	1	1	-1	-1
MSa	30	-8.511188505778701	-6.101905317604029	2.2138609679857995	1.7000000476837158	2	2	4	45
ABarap	30	2.3374274508278328	1.6601359606417123	-9.314967184099762	2.2950000762939453	6	6	-1	-1
D	30	21.20628749160939	2.7462705847394195	1.4510549397053405	2.1675000190734863	7	7	-1	-1
Ca	30	0.862941467646581	2.005359316378923	3.389218890861974	2.4649999141693115	11	11	-1	-1
ABpraa	30	-1.6320494851614384	8.48409296053979	-5.535484549741327	2.125	17	17	-1	-1
ABplpa	30	-1.967089744632705	-7.583920038127293	9.160117614316034	2.252500057220459	20	20	-1	-1
ABprpa	30	8.454675014907666	-1.23384705475826	-9.696503975864456	2.252500057220459	21	21	-1	-1
ABprap	30	8.617161646334544	8.858388706351942	-6.023235602257914	2.1675000190734863	23	23	-1	-1
P4	30	21.406723937152357	-6.330677142426422	1.9112450462093884	2.0399999618530273	25	25	-1	-1
Cp	30	12.317520974677969	4.4566850191834035	-1.32159196803354	2.4649999141693115	27	27	-1	-1
ABarpa	30	-15.342441806340936	3.216697784536578	-6.052884825056551	2.1675000190734863	30	30	-1	-1
Ep	30	16.27781823155504	-3.232207699034168	3.022073068482724	2.5924999713897705	32	32	-1	-1
ABaraa	30	-8.36283427875758	-3.3566154997372957	-8.006129345423991	2.3375000953674316	34	34	-1	-1
Ea	30	7.83910784050501	-1.790826285988755	5.530381869830706	2.5924999713897705	35	35	-1	-1
ABalpa	30	-15.291138297433955	-7.2519284599610945	-3.3360177676064238	2.2950000762939453	36	36	-1	-1
ABalap	30	-21.848114240465904	4.864091367690215	2.076115552745749	1.9975000619888306	37	37	-1	-1
MSp	30	2.75577392796046	-5.2756049950285755	-0.822140036724945	1.6150000095367432	38	38	14	26
ABprpp	30	17.164952567616126	-0.0085997018641506	-5.983281119735903	2.2100000381469727	40	40	-1	-1
ABalpp	30	-18.23640049924544	-2.2623729832284285	6.423429835537928	2.252500057220459	42	42	-1	-1
ABalaa	30	-19.364277524084578	-1.754562825216687	-6.989610965413904	2.125	44	44	-1	-1
ABplap	30	-9.743349427822661	5.880111785700288	0.7364487716674533	1.784999966621399	46	46	-1	-1
ABplaa	30	-15.78541047168089	1.919191470700123	7.52492508544621	2.2100000381469727	47	47	-1	-1
ABarpp	31	-7.360668172977936	7.598604221535276	-5.653333285814805	2.2100000381469727	0	0	-1	-1
ABplpp	31	2.673646214310734	-1.2050247114143344	12.657854697892805	2.0399999618530273	1	1	-1	-1
MSap	31	-5.943189357264904	-4.670688693188598	3.983350662232999	1.274999976158142	4	2	-1	-1
ABarap	31	2.3243388292799043	0.778983773198584	-9.795200992470392	2.2950000762939453	6	6	-1	-1
D	31	20.99187055787327	3.145962404961116	1.7345982840726968	2.2100000381469727	7	7	-1	-1
Ca	31	0.8178368373939038	2.368174630910121	3.75085492360122	2.549999952316284	11	11	-1	-1
MSpa	31	0.16785541849181473	-5.729469892322371	-2.271962305750028	1.7000000476837158	14	3	-1	-1
ABpraa	31	-1.277990335314028	8.251210769519085	-5.117832767795739	2.125	17	17	-1	-1
ABplpa	31	-2.05829020714839	-8.006057879003608	8.880954365944776	2.2950000762939453	20	20	-1	-1
ABprpa	31	8.588841210934307	-1.3965833480140457	-9.416610332977333	2.3375000953674316	21	21	-1	-1
ABprap	31	8.144370071553322	9.094878518631619	-6.459315532297449	2.2100000381469727	23	23	-1	-1
P4	31	21.540890904966695	-6.4934139433250975	2.1911395995051475	2.0399999618530273	25	25	-1	-1
MSpp	31	5.4459991174720574	-5.813987009292756	-0.6177913386574763	1.274999976158142	26	3	-1	-1
Cp	31	12.25385247458041	3.608801716171806	-1.8614903166821097	2.507499933242798	27	27	-1	-1
ABarpa	31	-15.291861927791306	3.1834289001050493	-5.99322028477861	2.2100000381469727	30	30	-1	-1
Ep	31	16.36020632243084	-3.2471033911133986	2.09626783315586	2.549999952316284	32	32	-1	-1
ABaraa	31	-8.870771189207904	-3.245985982665794	-8.240407410539657	2.380000114440918	34	34	-1	-1
Ea	31	7.816059924373506	-2.1833028636925107	5.209982229275455	2.634999990463257	35	35	-1	-1
ABalpa	31	-15.697915450785016	-7.207836711752653	-3.450966752166206	2.3375000953674316	36	36	-1	-1
ABalap	31	-21.622746810135883	5.123492407667854	2.635173354412764	2.125	37	37	-1	-1
ABprpp	31	17.83886465820696	-0.2635928274820296	-6.454578276929284	2.252500057220459	40	40	-1	-1
ABalpp	31	-17.887816597694982	-2.824801604348801	6.41978104446633	2.252500057220459	42	42	-1	-1
ABalaa	31	-19.619315041786752	-1.8102777303028317	-6.925566329139864	2.125	44	44	-1	-1
MSaa	31	-10.126199699645355	-6.192154607265838	1.231863524267546	1.274999976158142	45	2	-1	-1
ABplap	31	-9.743349427822661	5.880111785700288	0.7364487716674533	1.784999966621399	46	46	-1	-1
ABplaa	31	-15.553420870110221	1.5824297980825133	7.140480808616914	2.3375000953674316	47	47	-1	-1
ABarpp	32	-7.542077895998975	7.902097009721357	-5.20922446870757	2.1675000190734863	0	0	-1	-1
ABplpp	32	2.582445751795049	-1.627162552290649	12.378691449521547	2.125	1	1	-1	-1
MSap	32	-5.429777198517629	-4.451771780160431	4.638929300365852	1.3600000143051147	4	4	-1	-1
ABarap	32	2.0669553902451314	1.7635502351952717	-9.512388953027534	2.2950000762939453	6	6	-1	-1
D	32	21.463463134265588	3.0240448170693552	1.0246429657675515	2.2950000762939453	7	7	-1	-1
Ca	32	1.6665364797651314	2.4058514297014097	3.778951027796915	2.4225001335144043	11	11	-1	-1
MSpa	32	-0.46215104023524944	-5.722719856847775	-3.3083364296405744	1.4875000715255737	14	14	-1	-1
ABpraa	32	-1.4342140172495412	9.169239462652715	-4.715691647797	2.0824999809265137	17	17	-1	-1
ABplpa	32	-1.5382558771604684	-8.38330367857069	8.59303092558132	2.2950000762939453	20	20	-1	-1
ABprpa	32	8.201775622159516	-1.0675026326006138	-9.994826677254162	2.3375000953674316	21	21	-1	-1
ABprap	32	7.3934930629384255	8.883176848121394	-7.151750466618195	2.2100000381469727	23	23	-1	-1
P4	32	21.42549560337581	-6.382319219210251	2.9563793620921337	2.0399999618530273	25	25	-1	-1
MSpp	32	6.637599616718212	-5.405944567394884	-1.1582445330454976	1.3600000143051147	26	26	-1	-1
Cp	32	12.20092667469818	4.682351967686167	-1.7023874537912345	2.549999952316284	27	27	-1	-1
ABarpa	32	-15.946063225593567	3.723411500570807	-5.985191397710912	2.2100000381469727	30	30	-1	-1
Ep	32	17.03510961503201	-2.354328046792568	2.62740598981223	2.5924999713897705	32	32	-1	-1
ABaraa	32	-9.098484540870528	-2.4651056555606004	-8.580697809037858	2.380000114440918	34	34	-1	-1
Ea	32	8.250369040142695	-2.653140074036238	5.0641961135579265	2.549999952316284	35	35	-1	-1
ABalpa	32	-16.075230313142505	-6.105090404109077	-4.332618109161977	2.3375000953674316	36	36	-1	-1
ABalap	32	-20.978504806917197	5.072185416941467	2.786978635160441	2.125	37	37	-1	-1
ABprpp	32	17.755277568942248	-0.134124911014883	-6.674808289947101	2.252500057220459	40	40	-1	-1
ABalpp	32	-17.899914017232582	-2.5581853218532205	6.941982549945453	2.252500057220459	42	42	-1	-1
ABalaa	32	-20.1899292503243	-1.399763046304221	-6.697307429054348	2.125	44	44	-1	-1
MSaa	32	-10.935269960060857	-6.922193150687994	0.4208308143154178	1.3600000143051147	45	45	-1	-1
ABplap	32	-9.743349427822661	5.880111785700288	0.7364487716674533	1.784999966621399	46	46	-1	-1
ABplaa	32	-14.636568681354813	1.6497678600463606	7.127340520628616	2.2950000762939453	47	47	-1	-1
ABarpp	33	-7.736576240567943	7.32443761046431	-5.245349459970964	2.2100000381469727	0	0	-1	-1
ABplpp	33	2.446140659026687	-1.6864850786357657	12.461164233889535	2.125	1	1	-1	-1
MSap	33	-5.003289252377992	-4.210874053520995	4.290610014799952	1.7425000667572021	4	4	-1	-1
ABarap	33	1.6095983583444384	1.8409108678352428	-9.687002477865256	2.2950000762939453	6	6	-1	-1
D	33	21.49313322163773	2.820358682177863	0.40154052782649396	2.252500057220459	7	7	-1	-1
Ca	33	1.8305813313301966	0.7770877995846173	3.5793430776465467	1.7425000667572021	11	11	-1	-1
MSpa	33	-1.0479919952747516	-6.415416687536084	-3.1979440002619395	1.6575000286102295	14	14	-1	-1
ABpraa	33	-1.71443757603724	8.49898865261902	-4.609679314414464	2.125	17	17	-1	-1
ABplpa	33	-1.5052486664453888	-8.479502710606306	8.753596398321196	2.2950000762939453	20	20	-1	-1
ABprpa	33	8.017028775795547	-0.8714969472704084	-10.334385770827863	2.2950000762939453	21	21	-1	-1
ABprap	33	6.6053325937004015	8.323555555159203	-7.280016198351325	2.125	23	23	-1	-1
P4	33	21.145272044588115	-7.052570029243943	3.0623916954746697	2.0824999809265137	25	25	-1	-1
MSpp	33	6.647558911301787	-5.894620177134256	-1.3180787008608736	1.9550000429153442	26	26	-1	-1
Cp	33	12.061284458586888	4.515542338485174	-2.40358258010418	2.125	27	27	-1	-1
ABarpa	33	-16.23859200029744	4.582117667359319	-5.500577493344185	2.252500057220459	30	30	-1	-1
Ep	33	17.479170229006193	-2.050500172549044	2.1781857717843955	2.634999990463257	32	32	-1	-1
ABaraa	33	-9.363481353156276	-2.032144950907373	-8.356819004948441	2.4225001335144043	34	34	-1	-1
Ea	33	8.208549457787733	-2.9939745749561664	3.698662157119929	2.4649999141693115	35	35	-1	-1
ABalpa	33	-16.259977159506477	-5.909084718778873	-4.672177202735677	2.380000114440918	36	36	-1	-1
ABalap	33	-20.7607503639443	4.779980445754202	3.287103656678335	2.252500057220459	37	37	-1	-1
ABprpp	33	17.486943633313572	0.19134869078246863	-7.234597396538619	2.252500057220459	40	40	-1	-1
ABalpp	33	-17.438072939045266	-3.453767994332233	6.5354613339506145	2.2950000762939453	42	42	-1	-1
ABalaa	33	-20.614279071509916	-1.4186014456998652	-6.711355481152196	2.1675000190734863	44	44	-1	-1
MSaa	33	-11.419012031435987	-7.344796198607653	-0.8578502617584927	1.5299999713897705	45	45	-1	-1
ABplap	33	-9.743349427822661	5.880111785700288	0.7364487716674533	1.784999966621399	46	46	-1	-1
ABplaa	33	-14.408855329692187	0.8688875329411663	7.467630919126817	2.4225001335144043	47	47	-1	-1
ABarpp	34	-7.705914951185464	8.268519945511525	-4.866016584062272	2.2950000762939453	0	0	-1	-1
ABplpp	34	2.6505982981792298	-1.5975012891180915	12.337455057337554	2.1675000190734863	1	1	-1	-1
MSap	34	-4.555891515060875	-3.799559076421595	4.625057707453052	1.784999966621399	4	4	-1	-1
ABarap	34	1.068862033557614	0.7853987226157382	-9.93824608122587	2.2950000762939453	6	6	-1	-1
D	34	21.103928736121222	2.9273805779903923	0.1856906108047781	2.252500057220459	7	7	-1	-1
Ca	34	1.7743184081050367	1.7431509482431025	2.9547780298564876	1.4450000524520874	11	11	-1	-1
MSpa	34	-1.4920526092489388	-6.7192445617796075	-2.748723782234105	1.7425000667572021	14	14	-1	-1
ABpraa	34	-1.9188952151897825	8.410004863101346	-4.485970137862482	2.0824999809265137	17	17	-1	-1
ABplpa	34	-1.5052486664453888	-8.479502710606306	8.753596398321196	2.252500057220459	20	20	-1	-1
ABprpa	34	7.926819515290193	-0.14586631820801443	-9.611113705349371	2.380000114440918	21	21	-1	-1
ABprap	34	6.163410104680238	8.241787008159472	-7.193163317987238	2.2100000381469727	23	23	-1	-1
P4	34	21.178279255303195	-7.148769061279559	3.2229571682145455	2.125	25	25	-1	-1
MSpp	34	7.2445581593137724	-5.805171180573236	-0.4422700497102028	1.784999966621399	26	26	-1	-1
Cp	34	12.021655076631163	5.207904083116041	-1.6206459743477473	1.5724999904632568	27	27	-1	-1
ABarpa	34	-16.38485638764938	5.011470750753574	-5.258270541160821	2.252500057220459	30	30	-1	-1
Ep	34	17.40105838803844	-1.5914858259822293	2.3792563317837656	2.549999952316284	32	32	-1	-1
ABaraa	34	-9.840549177845542	-2.23977379311528	-8.068164259660483	2.4225001335144043	34	34	-1	-1
Ea	34	7.972231530863805	-3.9124684751331413	2.2970032094185386	2.4649999141693115	35	35	-1	-1
ABalpa	34	-16.803059405625902	-5.924315496915547	-4.704653402927471	2.3375000953674316	36	36	-1	-1
ABalap	34	-20.095598569548134	4.89909070548778	4.12167591564501	2.252500057220459	37	37	-1	-1
ABprpp	34	17.21433344777685	0.07270363809223568	-7.069651827802642	2.252500057220459	40	40	-1	-1
ABalpp	34	-17.132455542793465	-3.4313219736776177	6.531081237954513	2.2950000762939453	42	42	-1	-1
ABalaa	34	-20.891373303333264	-0.7190244585510572	-5.965275171583657	2.1675000190734863	44	44	-1	-1
MSaa	34	-11.88184431163363	-7.596981996067349	-1.4537643596134036	1.7425000667572021	45	45	-1	-1
ABplap	34	-10.006208115154386	6.535131817597307	0.5979602380931235	2.2100000381469727	46	46	-1	-1
ABplaa	34	-14.453959959944866	1.2317028474723637	7.829266951866064	2.380000114440918	47	47	-1	-1
ABarpp	35	-7.824647376119275	8.272127566770497	-4.8844447321562185	2.2950000762939453	0	0	-1	-1
ABplpp	35	2.9353059032535516	-1.7454725189234388	11.650307983122456	2.0824999809265137	1	1	-1	-1
MSap	35	-4.507449761465266	-4.054887288096916	5.0470895853947395	1.8700000047683716	4	4	-1	-1
ABarap	35	0.7983899729749131	0.8888129971692975	-10.135667850153638	2.3375000953674316	6	6	-1	-1
D	35	21.60091514997764	2.1576582007195544	-0.42263247011393146	2.252500057220459	7	7	-1	-1
Ca	35	0.9761986442834392	1.6722052650202839	2.986346465938734	1.4875000715255737	11	11	33	3
MSpa	35	-1.1710006701166078	-6.855927720764695	-2.4916374730283932	2.2100000381469727	14	14	-1	-1
ABpraa	35	-2.224512611441586	8.38755884244673	-4.481590041866383	2.0824999809265137	17	17	-1	-1
ABplpa	35	-1.063326177425225	-8.397734163606573	8.666743517957109	2.2950000762939453	20	20	-1	-1
ABprpa	35	7.845578347358083	-1.0566797688236997	-10.050111121536004	2.2950000762939453	21	21	-1	-1
ABprap	35	5.721487615660074	8.160018461159739	-7.10631043762315	2.125	23	23	-1	-1
P4	35	21.07284324829589	-7.526349946904085	3.828362762986157	2.1675000190734863	25	25	-1	-1
MSpp	35	7.708537362455111	-6.478694525808456	-1.2111586033687893	1.9975000619888306	26	26	-1	-1
Cp	35	12.440321853141247	6.15953674673864	-2.171498429762017	1.5724999904632568	27	27	12	49
ABarpa	35	-16.51120218583416	4.463472614669087	-5.335631924608209	2.2950000762939453	30	30	-1	-1
Ep	35	17.521928937926273	-1.3730341199974094	2.035317142213966	2.5924999713897705	32	32	-1	-1
ABaraa	35	-10.229753663362054	-2.13275189730275	-8.284014176682202	2.4225001335144043	34	34	-1	-1
Ea	35	7.47873796128368	-5.108736607640052	1.321756235654934	2.4649999141693115	35	35	-1	-1
ABalpa	35	-16.71733419140717	-5.831724086138902	-4.846790727573401	2.3375000953674316	36	36	-1	-1
ABalap	35	-20.360387585455303	4.0697107158143835	4.489154654229358	2.252500057220459	37	37	-1	-1
ABprpp	35	17.28248599416103	0.10236490126479314	-7.110888219986637	2.252500057220459	40	40	-1	-1
ABalpp	35	-16.814740727004065	-3.675492235518583	6.004499636479292	2.252500057220459	42	42	-1	-1
ABalaa	35	-20.926518639002367	-0.8448847537592319	-5.763473306659786	2.1675000190734863	44	44	-1	-1
MSaa	35	-11.928147940275215	-7.119594457148236	-2.2381635752188385	1.8274999856948853	45	45	-1	-1
ABplap	35	-10.023780782988936	6.47220166999322	0.6988611705550585	2.252500057220459	46	46	-1	-1
ABplaa	35	-14.406509408359588	-0.1713938341416661	7.248863515958001	2.3375000953674316	47	47	-1	-1
ABarpp	36	-7.666285569229739	7.57615820088066	-5.648953189818705	2.2950000762939453	0	0	-1	-1
ABplpp	36	3.5344432762195597	-1.4339641951186266	12.163749296609378	2.1675000190734863	1	1	-1	-1
Cap	36	0.05960632735182275	1.1536634270368147	5.653924588280141	1.2324999570846558	3	24	-1	-1
MSap	36	-4.325048836433898	-3.2106116063442887	5.605416082137257	1.912500023841858	4	4	-1	-1
ABarap	36	0.7677286835924333	-0.055269337877918545	-10.51500072606233	2.380000114440918	6	6	-1	-1
D	36	21.38649821624152	2.5573500209412523	-0.13908912574657328	2.252500057220459	7	7	-1	-1
Cpa	36	11.18249913608636	7.206233063238626	-2.095776115348679	1.190000057220459	12	5	-1	-1
MSpa	36	-1.4381356073563785	-6.645026343355259	-1.9053913312752302	1.9975000619888306	14	14	-1	-1
ABpraa	36	-2.156360065057405	8.41722010561929	-4.522826434050376	2.0399999618530273	17	17	-1	-1
ABplpa	36	-1.2195498593607375	-7.479705470472946	9.068884637955847	2.2950000762939453	20	20	-1	-1
ABprpa	36	7.9973179830069725	-1.156486422118288	-9.87111750070218	2.2950000762939453	21	21	-1	-1
ABprap	36	5.433442887242821	8.200502588109211	-7.202831274088985	2.252500057220459	23	23	-1	-1
P4	36	20.896908773571802	-6.893310728618335	4.6937721531105785	2.0824999809265137	25	25	-1	-1
MSpp	36	7.912003825853849	-7.537479612252003	-2.3373033424268894	1.9975000619888306	26	26	-1	-1
ABarpa	36	-16.609024819590495	4.637497486388021	-4.671293094483157	2.2950000762939453	30	30	-1	-1
Ep	36	16.71051275617817	-1.0627912963367314	1.443051835430655	2.5924999713897705	32	32	-1	-1
Caa	36	1.4749075903367244	3.649223603646486	1.7284561783664172	1.2324999570846558	33	11	-1	-1
ABaraa	36	-10.720117905977826	-1.9591922326271614	-8.619193174259802	2.4225001335144043	34	34	-1	-1
Ea	36	6.631968647487898	-3.662013384860926	0.7876928593005621	2.4649999141693115	35	35	-1	-1
ABalpa	36	-16.70189964852664	-5.990853265778605	-4.585324322371589	2.380000114440918	36	36	-1	-1
ABalap	36	-20.224082492686943	4.1290332421595	4.4066818698613694	2.2950000762939453	37	37	-1	-1
ABprpp	36	17.45179829764447	0.06548839557429265	-7.032795531614748	2.2950000762939453	40	40	-1	-1
ABalpp	36	-16.653041796771596	-4.263974498552543	6.023659089497739	2.252500057220459	42	42	-1	-1
ABalaa	36	-21.14854894598946	-0.9967986908809938	-5.538863197645869	2.125	44	44	-1	-1
MSaa	36	-11.741262968957225	-7.093540815234649	-2.260971819308885	1.912500023841858	45	45	-1	-1
ABplap	36	-10.327260054286718	6.671814976582396	0.3408739288874112	2.2950000762939453	46	46	-1	-1
ABplaa	36	-14.72969947244594	-0.2567700024003692	7.354144544416036	2.2950000762939453	47	47	-1	-1
Cpp	36	14.408400994844982	4.8691353754410365	-1.7742845179479254	1.2324999570846558	49	27	-1	-1
ABarpp	37	-8.193933272468636	7.401798243104283	-5.41996298480869	2.2100000381469727	0	0	-1	-1
ABplpp	37	3.963277143691796	-2.2333478355620224	11.596662607874663	2.1675000190734863	1	1	-1	-1
Cap	37	0.3433748058610299	0.6690606455997594	6.4751801000734694	1.3174999952316284	3	3	-1	-1
MSap	37	-4.76483320050004	-3.070320826100229	5.329901624837597	1.9550000429153442	4	4	-1	-1
ABarap	37	0.38399944637287386	0.3812989880342794	-10.309550070066862	2.4225001335144043	6	6	-1	-1
D	37	21.76808932850706	1.898722367785262	0.017827555921702515	2.2950000762939453	7	7	-1	-1
Cpa	37	11.379135605609347	8.005951789739465	-2.422018461749032	1.274999976158142	12	12	-1	-1
MSpa	37	-1.0292203290512931	-6.46705876431991	-2.152809684379194	2.0824999809265137	14	14	-1	-1
ABpraa	37	-2.5356052559903417	8.035566391692447	-4.898510518887471	2.125	17	17	-1	-1
ABplpa	37	-0.6214036884050602	-8.315965616606842	8.57989063759302	2.2950000762939453	20	20	-1	-1
ABprpa	37	7.929165436622792	-1.1861476852908464	-9.829881108518187	2.2950000762939453	21	21	-1	-1
ABprap	37	5.963436511814318	7.334581178802757	-7.650588882267819	2.1675000190734863	23	23	-1	-1
P4	37	19.947257170479894	-8.12679045287319	4.689946902853931	2.1675000190734863	25	25	-1	-1
MSpp	37	7.94714916152295	-7.4116193170438285	-2.53910520735076	1.9550000429153442	26	26	-1	-1
ABarpa	37	-16.700225282106178	4.2153596455117075	-4.950456342854415	2.2950000762939453	30	30	-1	-1
Ep	37	16.87434981136466	-1.4292142321269008	1.0998439507853555	2.677500009536743	32	32	-1	-1
Caa	37	2.070707839959802	3.8532448245954214	1.4582295811724064	1.2324999570846558	33	33	-1	-1
ABaraa	37	-10.669538027428196	-1.99246111705869	-8.559528633981861	2.380000114440918	34	34	-1	-1
Ea	37	5.914098849588079	-3.9699140874067673	0.2558233977196913	2.4649999141693115	35	35	-1	-1
ABalpa	37	-16.42928946298992	-5.872208213088372	-4.750269891107566	2.380000114440918	36	36	-1	-1
ABalap	37	-20.226220617640966	3.906973914915709	4.769049207525116	2.252500057220459	37	37	-1	-1
ABprpp	37	16.981352644195848	-0.7383031592288631	-7.6876428648231006	2.2950000762939453	40	40	-1	-1
ABalpp	37	-16.64308250218802	-4.752650108291916	5.863824921682363	2.2950000762939453	42	42	-1	-1
ABalaa	37	-21.09796906743983	-1.0300675753125224	-5.479198657367927	2.125	44	44	-1	-1
MSaa	37	-11.708255758242144	-7.189739847270266	-2.100406346569009	1.9975000619888306	45	45	-1	-1
ABplap	37	-9.924759150843698	6.183604573886369	1.180557588774688	2.252500057220459	46	46	-1	-1
ABplaa	37	-15.22433996496976	-0.5273289922123636	7.743700222165929	2.252500057220459	47	47	-1	-1
Cpp	37	15.856238010182217	5.218320498037137	-1.2327471002653076	1.2324999570846558	49	49	-1	-1
ABarpp	38	-8.70400830787298	7.2903684329319915	-5.2918737122606085	2.252500057220459	0	0	-1	-1
ABplpp	38	4.203087914892018	-3.280844445162797	11.41475150089374	2.125	1	1	-1	-1
Cap	38	1.109686357356456	0.7216331364702793	7.429081439596028	1.4450000524520874	3	3	-1	-1
MSap	38	-4.4217245472465345	-3.9622958773202703	4.904952260748811	2.0824999809265137	4	4	-1	-1
ABarap	38	-0.04796374806371567	-0.18914516870482512	-10.38253135751815	2.3375000953674316	6	6	-1	-1
D	38	21.826490376686245	1.154718546370569	0.28002526604801403	2.252500057220459	7	7	-1	-1
Cpa	38	10.92939194695963	8.634918179722899	-2.5376987512333145	1.5299999713897705	12	12	-1	-1
MSpa	38	-1.0413177485888911	-6.20044248182433	-1.6306081789000717	2.1675000190734863	14	14	-1	-1
ABpraa	38	-3.2128544699241055	8.183072414454449	-5.210881272375024	2.0824999809265137	17	17	-1	-1
ABplpa	38	-0.41694604925251727	-8.226981827089167	8.456181461041039	2.2950000762939453	20	20	-1	-1
ABprpa	38	7.759853133139351	-1.1492711796003459	-9.907973796890076	2.3375000953674316	21	21	-1	-1
ABprap	38	5.182889415827272	7.326565643184026	-7.719921378647507	2.125	23	23	-1	-1
P4	38	19.680122233240123	-7.915889075463754	5.276193044607094	2.0824999809265137	25	25	-1	-1
MSpp	38	8.035012500695705	-7.096968579023391	-3.043609869660436	1.9975000619888306	26	26	-1	-1
ABarpa	38	-16.766239703536336	4.407757709582941	-5.271587288334168	2.3375000953674316	30	30	-1	-1
Ep	38	16.73043134534532	-2.040142515815477	1.123383499799904	2.634999990463257	32	32	-1	-1
Caa	38	2.43451848801221	4.394027718161968	1.5724472608076887	1.2324999570846558	33	33	-1	-1
ABaraa	38	-10.432073177560575	-1.9996763595766325	-8.522672337793967	2.4225001335144043	34	34	-1	-1
Ea	38	5.560039699740669	-3.7370318963860623	-0.16182838422589652	2.507499933242798	35	35	-1	-1
ABalpa	38	-16.54802188792373	-5.868600591829402	-4.768698039201512	2.380000114440918	36	36	-1	-1
ABalap	38	-20.059046439111547	3.648038081981416	5.209509233560752	2.252500057220459	37	37	-1	-1
ABprpp	38	16.87805476214257	-0.8938247176095957	-7.444604607715236	2.252500057220459	40	40	-1	-1
ABalpp	38	-17.06529419841961	-4.549429180443768	5.48740953192077	2.3375000953674316	42	42	-1	-1
ABalaa	38	-21.355144710096024	-1.3078418076424598	-5.05278668343014	2.0824999809265137	44	44	-1	-1
MSaa	38	-11.758835636791774	-7.156470962838736	-2.1600708868469503	2.0399999618530273	45	45	-1	-1
ABplap	38	-10.230376547095503	6.161158553231754	1.1849376847707873	2.2100000381469727	46	46	-1	-1
ABplaa	38	-14.62306446704973	0.00623865883623953	7.894774197989106	2.2950000762939453	47	47	-1	-1
Cpp	38	15.974970435116028	5.214712876778167	-1.2143189521713598	1.274999976158142	49	49	-1	-1
ABarpp	39	-8.78759578303154	7.419836603220583	-5.512104180482742	2.2950000762939453	0	0	-1	-1
ABplpp	39	4.678017614627262	-3.2952749301986812	11.48846409326953	2.1675000190734863	1	1	-1	-1
Cap	39	1.2514666984217704	1.1105020929150635	7.767909228245227	1.6150000095367432	3	3	-1	-1
MSap	39	-3.8741582548404883	-4.765287139022638	4.3562937201080425	2.0824999809265137	4	4	-1	-1
ABarap	39	0.1895011018039065	-0.19636041122276726	-10.345675061330255	2.2950000762939453	6	6	-1	-1
D	39	22.16746090498572	0.04068416790673568	0.21744323962297585	2.2950000762939453	7	7	-1	-1
Cpa	39	10.24552056178522	9.378586915080147	-1.9065674262245582	1.7000000476837158	12	12	-1	-1
MSpa	39	-0.8425431541118784	-5.1786644280797	-2.319217862964171	2.2100000381469727	14	14	-1	-1
ABpraa	39	-3.2249518894617033	8.44968869695003	-4.688679766895902	2.0824999809265137	17	17	-1	-1
ABplpa	39	-0.11132865300071454	-8.204535806434553	8.45180136504494	2.252500057220459	20	20	-1	-1
ABprpa	39	7.946738104457343	-1.1232175376867586	-9.930782040980121	2.3375000953674316	21	21	-1	-1
ABprap	39	5.402781597860342	7.256420253061996	-7.582164149997679	2.125	23	23	-1	-1
P4	39	18.450039274981933	-8.557278915425677	5.234780193238052	2.125	25	25	-1	-1
MSpp	39	7.815120318662634	-7.0268231889013615	-3.1813670983102655	2.0824999809265137	26	26	-1	-1
ABarpa	39	-17.25874207110613	4.359258047014738	-5.244398948248022	2.3375000953674316	30	30	-1	-1
Ep	39	16.889784354245187	-1.5883434117666049	1.3613103559871684	2.5924999713897705	32	32	-1	-1
Caa	39	2.1441278382623583	5.474793212194272	1.694693827510669	1.3174999952316284	33	33	-1	-1
ABaraa	39	-10.237367036613032	-2.68435765464621	-8.342947412035642	2.4649999141693115	34	34	-1	-1
Ea	39	4.929877520080242	-1.6568042482778398	1.1690354572468045	2.4225001335144043	35	35	-1	-1
ABalpa	39	-16.174251945287743	-5.816493308002228	-4.814314527381606	2.3375000953674316	36	36	-1	-1
ABalap	39	-20.076619106946097	3.585107934377328	5.310410166022688	2.2950000762939453	37	37	-1	-1
ABprpp	39	16.875708840809963	0.14645664947323622	-7.22583720454642	2.2100000381469727	40	40	-1	-1
ABalpp	39	-16.872933978804667	-4.1938291084305135	5.88590186084791	2.3375000953674316	42	42	-1	-1
ABalaa	39	-21.016520103129142	-1.3815948190234617	-4.896601306686363	2.125	44	44	-1	-1
MSaa	39	-11.673110422573044	-7.06387955206209	-2.302208211492879	2.0824999809265137	45	45	-1	-1
ABplap	39	-10.07649878649259	6.283411227180958	1.0015639679408643	2.2100000381469727	46	46	-1	-1
ABplaa	39	-14.434041370777715	0.25435162799361866	7.509598616235312	2.2950000762939453	47	47	-1	-1
Cpp	39	17.349180175734794	5.20469053239952	-1.0528460299306397	1.402500033378601	49	49	-1	-1
ABarpp	40	-8.81726548450984	7.623522484290631	-4.889001287337368	2.2100000381469727	0	0	-1	-1
ABplpp	40	4.94066850558041	-2.687954267769077	11.483352692348928	2.1675000190734863	1	1	-1	-1
Cap	40	1.6933891874419351	1.1922706399147955	7.681056347881139	1.6575000286102295	3	3	-1	-1
MSap	40	-3.775344419073828	-3.791543540802864	4.694390203832741	2.125	4	4	-1	-1
ABarap	40	0.29066085890316623	-0.2628981800858261	-10.226345980774372	2.3375000953674316	6	6	-1	-1
D	40	22.194992867403847	-0.3850612942285494	-0.0432918606543351	2.252500057220459	7	7	-1	-1
Cpa	40	10.255479856368797	8.889911305340776	-2.066401594039934	1.7000000476837158	12	12	-1	-1
MSpa	40	-1.4594602195033168	-4.290762712804866	-2.875357268075455	2.252500057220459	14	14	-1	-1
ABpraa	40	-3.2249518894617033	8.44968869695003	-4.688679766895902	2.1675000190734863	17	17	-1	-1
ABplpa	40	-0.3257455867368332	-7.804843986212854	8.735344709412297	2.2950000762939453	20	20	-1	-1
ABprpa	40	8.257830749006098	-0.7712250869324748	-9.513861563959034	2.380000114440918	21	21	-1	-1
ABprap	40	5.794124208330876	7.371457684493257	-7.728681570639708	2.125	23	23	-1	-1
P4	40	17.917907525456414	-7.913416833363014	6.0449051390806305	2.0824999809265137	25	25	-1	-1
MSpp	40	7.461061168815224	-6.793940997880656	-3.5990188802558536	2.125	26	26	-1	-1
ABarpa	40	-17.19058952472195	4.388919310187297	-5.285635340432016	2.2950000762939453	30	30	-1	-1
Ep	40	17.142683746993335	-1.754687833924251	1.6596330573768727	2.5924999713897705	32	32	-1	-1
Caa	40	2.613582289700649	5.130816297058718	1.3471058468692707	1.5299999713897705	33	33	-1	-1
ABaraa	40	-9.891129056395172	-2.2065049086837507	-8.127828799938424	2.4649999141693115	34	34	-1	-1
Ea	40	4.6539302112005885	-1.8829364038239491	0.5503131153018461	2.507499933242798	35	35	-1	-1
ABalpa	40	-15.835627338320863	-5.890246319383229	-4.65812915063783	2.380000114440918	36	36	-1	-1
ABalap	40	-19.917266098046234	4.036907038426202	5.548337022209951	2.2100000381469727	37	37	-1	-1
ABprpp	40	16.620671323107793	0.09074174438709148	-7.1617925682723795	2.2100000381469727	40	40	-1	-1
ABalpp	40	-16.9465617734858	-4.553036801702739	5.505837680014716	2.3375000953674316	42	42	-1	-1
ABalaa	40	-21.137390653016976	-1.6000465250082816	-4.552662117116563	2.125	44	44	-1	-1
MSaa	40	-11.374115197561885	-6.445270818812226	-1.3630862289926684	2.125	45	45	-1	-1
ABplap	40	-10.106168873864739	6.487097362072451	1.6246664058819218	2.2100000381469727	46	46	-1	-1
ABplaa	40	-14.747272140280494	-0.31970015000445695	7.455045476877971	2.2950000762939453	47	47	-1	-1
Cpp	40	17.898728872161502	6.697236210574571	0.40336605712809304	1.5724999904632568	49	49	-1	-1
ABarpp	41	-8.572187261391242	8.167912999116147	-4.793211755796033	2.1675000190734863	0	0	-1	-1
ABplpp	41	5.240810653535259	-2.9950546772141293	11.057672023335643	2.1675000190734863	1	1	-1	-1
Cap	41	1.8648396158793985	1.377453461468087	7.396781698589281	1.7000000476837158	3	3	-1	-1
MSap	41	-3.5554522370407566	-3.8616889309248936	4.832147432482571	2.1675000190734863	4	4	-1	-1
ABarap	41	0.12682380371667834	0.10352475570434283	-9.883138096129075	2.3375000953674316	6	6	-1	-1
D	41	22.22586195316491	-0.7033196535079584	0.4796409497492873	2.2100000381469727	7	7	-1	-1
Cpa	41	9.99048304408305	9.322872009994002	-1.8425227899505177	1.7425000667572021	12	12	-1	-1
MSpa	41	-1.557490649638224	-2.8543971467593066	-2.3546183724453336	2.252500057220459	14	14	-1	-1
ABpraa	41	-3.172233885958051	8.638479139762293	-4.991382564281707	2.125	17	17	-1	-1
ABplpa	41	-0.41694604925251727	-8.226981827089167	8.456181461041039	2.3375000953674316	20	20	-1	-1
ABprpa	41	8.434756425740517	-0.2564958352795159	-9.376835640233704	2.3375000953674316	21	21	-1	-1
ABprap	41	6.185466818801412	7.4864951159245186	-7.875198991281735	2.125	23	23	-1	-1
P4	41	17.05711046354759	-7.684477349658722	6.539010540364059	2.0399999618530273	25	25	-1	-1
MSpp	41	7.665518807967767	-6.704957208362982	-3.722728056807836	2.125	26	26	-1	-1
ABarpa	41	-17.15758231400687	4.29272027815168	-5.125069867692139	2.2950000762939453	30	30	-1	-1
Ep	41	16.98333073809347	-2.206486937973123	1.4217062011896082	2.549999952316284	32	32	-1	-1
Caa	41	2.757500755719987	5.741744580747295	1.3235662978547231	1.5724999904632568	33	33	-1	-1
ABaraa	41	-10.214319120481527	-2.291881076942454	-8.02254777148039	2.4225001335144043	34	34	-1	-1
Ea	41	4.97399094832259	-3.167388032747746	-0.19503588934219218	2.507499933242798	35	35	-1	-1
ABalpa	41	-16.040084977473406	-5.979230108900904	-4.534419974085846	2.380000114440918	36	36	-1	-1
ABalap	41	-20.29651128897917	3.655253324499358	5.172652937372858	2.252500057220459	37	37	-1	-1
ABprpp	41	16.66129190707385	0.546148469694935	-6.942293860179062	2.2100000381469727	40	40	-1	-1
ABalpp	41	-16.55970320930189	-3.6197773304324374	5.940455000205252	2.3375000953674316	42	42	-1	-1
ABalaa	41	-20.84173255134875	-1.0889248946142935	-4.397208045297287	2.125	44	44	-1	-1
MSaa	41	-11.53346820646175	-6.897069922861098	-1.6010130851799333	2.1675000190734863	45	45	-1	-1
ABplap	41	-9.913808654249795	6.842697434085706	2.0231587348090625	2.252500057220459	46	46	-1	-1
ABplaa	41	-15.052889536532295	-0.34214617065907227	7.45942557287407	2.4649999141693115	47	47	-1	-1
Cpp	41	19.02999799465303	6.364882452316721	0.10668242477243606	1.7000000476837158	49	49	-1	-1
ABarpp	42	-8.663387723906926	7.745775158239835	-5.072375004167291	2.125	0	0	-1	-1
ABplpp	42	5.172658107151079	-3.024715940386687	11.098908415519636	2.1675000190734863	1	1	-1	-1
Cap	42	1.9154194944290288	1.3441845770365575	7.456446238867223	1.6150000095367432	3	3	-1	-1
MSap	42	-3.672046537020545	-3.6360219824221307	4.451351946724877	2.1675000190734863	4	4	-1	-1
ABarap	42	0.4148685321339304	0.06304062875487126	-9.78661725966324	2.380000114440918	6	6	-1	-1
D	42	22.175282074615275	-0.670050769076429	0.41997640947134607	2.2100000381469727	7	7	-1	-1
Cpa	42	9.611237853150111	8.941218296067161	-2.218206874787612	1.8274999856948853	12	12	-1	-1
MSpa	42	-2.012501760206317	-3.8173178812021664	-2.747999300451874	2.2950000762939453	14	14	-1	-1
ABpraa	42	-3.290966310891862	8.642086761021263	-5.009810712375655	2.2100000381469727	17	17	-1	-1
ABplpa	42	-0.40385742770458977	-7.34582963964604	8.936415269411665	2.2950000762939453	20	20	-1	-1
ABprpa	42	8.77551915766142	-0.10818951941672506	-9.583017601153674	2.3375000953674316	21	21	-1	-1
ABprap	42	6.144846234835357	7.0310883906166755	-8.094697699375052	2.1675000190734863	23	23	-1	-1
P4	42	17.09011767426267	-7.780676381694339	6.699576013103936	2.0824999809265137	25	25	-1	-1
MSpp	42	7.309321533166334	-6.694134344586068	-3.7780125010896772	2.1675000190734863	26	26	-1	-1
ABarpa	42	-17.142147771126343	4.1335910985119755	-4.863603462490328	2.2950000762939453	30	30	-1	-1
Ep	42	17.018476073762574	-2.0806266427649476	1.2199043362657382	2.549999952316284	32	32	-1	-1
Caa	42	3.0127460698007367	4.535118791506816	1.403121596075613	1.6150000095367432	33	33	-1	-1
ABaraa	42	-10.274858293614733	-1.7699365827715532	-7.9223781439429555	2.380000114440918	34	34	-1	-1
Ea	42	4.413336034368613	-3.245548958488507	-0.12661115707205184	2.507499933242798	35	35	-1	-1
ABalpa	42	-15.906125806037643	-4.879626215472955	-4.398125355285019	2.3375000953674316	36	36	-1	-1
ABalap	42	-20.28107674609864	3.496124144859654	5.43411934257467	2.252500057220459	37	37	-1	-1
ABprpp	42	17.15165614968962	0.3725888050193453	-6.6071148626014615	2.252500057220459	40	40	-1	-1
ABalpp	42	-16.267174434598015	-4.4784834972209495	5.455841095838524	2.252500057220459	42	42	-1	-1
ABalaa	42	-20.975899519163086	-0.9261880937156184	-4.677102598593046	2.125	44	44	-1	-1
MSaa	42	-11.305962651177705	-6.415609555639668	-1.4043226211766626	2.1675000190734863	45	45	-1	-1
ABplap	42	-9.60819125799799	6.865143454740322	2.0187786388129627	2.252500057220459	46	46	-1	-1
ABplaa	42	-15.088034872201398	-0.4680064658672478	7.661227437797941	2.380000114440918	47	47	-1	-1
Cpp	42	19.543410153400306	6.583799365344888	0.7622610629052882	1.784999966621399	49	49	-1	-1
ABarpp	43	-8.38530229007325	8.193966641029736	-4.816019999886079	2.0824999809265137	0	0	-1	-1
ABplpp	43	5.162698812567503	-2.5360403306473143	11.258742583335012	2.2100000381469727	1	1	-1	-1
Cap	43	1.5141175893749186	1.7178227553446694	7.7627978273246265	1.7425000667572021	3	3	-1	-1
MSap	43	-3.452154354987474	-3.706167372544161	4.589109175374706	2.1675000190734863	4	4	-1	-1
ABarap	43	0.7831632264729618	-0.21439851751762262	-10.25353432086052	2.4225001335144043	6	6	-1	-1
D	43	22.01592906571541	-1.1218498731253004	0.18204955328408245	2.2100000381469727	7	7	-1	-1
Cpa	43	9.702438315665795	9.363356136943475	-1.9390436264163537	1.8274999856948853	12	12	-1	-1
MSpa	43	-1.808044121053774	-3.7283340916844923	-2.871708477003856	2.252500057220459	14	14	-1	-1
ABpraa	43	-3.207379221627153	8.512618844554115	-4.7895806993578365	2.125	17	17	-1	-1
ABplpa	43	-0.42143009553913957	-7.408759787250127	9.037316201873601	2.3375000953674316	20	20	-1	-1
ABprpa	43	8.92725879331031	-0.20799617271131332	-9.404023980319852	2.3375000953674316	21	21	-1	-1
ABprap	43	6.076693688451177	7.001427127444117	-8.053461307191059	2.125	23	23	-1	-1
P4	43	16.716347731626687	-7.832783665521513	6.745192501284029	2.0399999618530273	25	25	-1	-1
MSpp	43	7.258741654616704	-6.660865460154539	-3.8376770413676184	2.1675000190734863	26	26	-1	-1
ABarpa	43	-17.210300317510526	4.103929835339418	-4.822367070306334	2.2950000762939453	30	30	-1	-1
Ep	43	17.018476073762574	-2.0806266427649476	1.2199043362657382	2.549999952316284	32	32	-1	-1
Caa	43	2.2825710559847425	5.7561750657831805	1.2498537054789345	1.7000000476837158	33	33	-1	-1
ABaraa	43	-10.48927522735085	-1.3702447625498544	-7.638834799575598	2.4225001335144043	34	34	-1	-1
Ea	43	4.685946219905337	-3.126903905798274	-0.29155672580802783	2.507499933242798	35	35	-1	-1
ABalpa	43	-15.800482002651764	-5.764386024175054	-4.859931015561699	2.252500057220459	36	36	-1	-1
ABalap	43	-20.73295852970238	3.9030312075992954	5.680806390754132	2.2950000762939453	37	37	-1	-1
ABprpp	43	17.141696855106044	0.8612644147587178	-6.447280694786086	2.1675000190734863	40	40	-1	-1
ABalpp	43	-16.340802229279152	-4.837691190493175	5.0757769150053305	2.2100000381469727	42	42	-1	-1
ABalaa	43	-20.952851603031583	-0.533711516011862	-4.356702958037794	2.0399999618530273	44	44	-1	-1
MSaa	43	-10.675017065885525	-6.085728039482557	-1.8763510832945434	2.2100000381469727	45	45	-1	-1
ABplap	43	-9.777503561481433	6.902019960430822	1.9406859504410745	2.2100000381469727	46	46	-1	-1
ABplaa	43	-15.51238469338701	-0.48684486526289206	7.647179385700093	2.380000114440918	47	47	-1	-1
Cpp	43	19.808406965686054	6.15083866069166	0.5383822588158713	1.784999966621399	49	49	-1	-1
ABarpp	44	-8.572187261391242	8.167912999116147	-4.793211755796033	2.0824999809265137	0	0	-1	-1
ABplpp	44	5.275955989204362	-2.869194382005954	10.855870158411772	2.1675000190734863	1	1	-1	-1
Cap	44	1.622890719725154	2.20289074382507	7.941060143233949	1.7425000667572021	3	3	-1	-1
MSap	44	-3.6060321155903865	-3.8284200464933646	4.772482892204629	2.2100000381469727	4	4	-1	-1
ABarap	44	0.5962782551549699	-0.2404521594312099	-10.230726076770473	2.380000114440918	6	6	-1	-1
D	44	21.808134303219934	-1.3183207654988514	-0.477909180844869	2.1675000190734863	7	7	-1	-1
Cpa	44	9.419868835545497	9.733386693992614	-1.6142638898650015	1.912500023841858	12	12	-1	-1
MSpa	44	-2.300546488623569	-3.776833754252695	-2.8445201369177093	2.2950000762939453	14	14	-1	-1
ABpraa	44	-3.326111646560963	8.516226465813087	-4.808008847451784	2.1675000190734863	17	17	-1	-1
ABplpa	44	-0.19939978855204676	-7.256845850128365	8.812706092859683	2.3375000953674316	20	20	-1	-1
ABprpa	44	8.68979394344269	-0.2007809301933703	-9.440880276507745	2.2950000762939453	21	21	-1	-1
ABprap	44	6.263578659769168	7.0274807693577035	-8.076269551281104	2.0824999809265137	23	23	-1	-1
P4	44	16.69329981549518	-8.225260243225268	6.424792860728776	2.0399999618530273	25	25	-1	-1
MSpp	44	7.258741654616704	-6.660865460154539	-3.8376770413676184	2.2100000381469727	26	26	-1	-1
ABarpa	44	-17.58620838510053	3.8297632242684516	-4.414383244462494	2.3375000953674316	30	30	-1	-1
Ep	44	16.56758549216916	-0.5259511100865987	2.469026698294951	2.5924999713897705	32	32	-1	-1
Caa	44	1.941808324063838	5.60786874992039	1.4560356663989045	1.7425000667572021	33	33	-1	-1
ABaraa	44	-10.42112268096667	-1.3405834993772965	-7.680071191759592	2.4225001335144043	34	34	-1	-1
Ea	44	4.2791690665542745	-3.0828121575898315	-0.40650571036781025	2.507499933242798	35	35	-1	-1
ABalpa	44	-15.325552302916519	-5.778816509210939	-4.786218423185911	2.2950000762939453	36	36	-1	-1
ABalap	44	-20.47792101200021	3.95874611268544	5.616761754480091	2.2100000381469727	37	37	-1	-1
ABprpp	44	17.091116976556417	0.8945332991902473	-6.506945235064027	2.1675000190734863	40	40	-1	-1
ABalpp	44	-16.775111345048337	-4.367853980149449	5.221563030722859	2.2100000381469727	42	42	-1	-1
ABalaa	44	-20.789014547845095	-0.9001344518020302	-4.699910842683092	2.0824999809265137	44	44	-1	-1
MSaa	44	-10.490270219521555	-6.281733724812763	-1.5367919897208435	2.252500057220459	45	45	-1	-1
ABplap	44	-9.557611379448362	6.831874570308793	2.078443179090904	2.2100000381469727	46	46	-1	-1
ABplaa	44	-15.348547638200523	-0.8532678010530601	7.303971501054795	2.3375000953674316	47	47	-1	-1
Cpp	44	20.063444483388228	6.2065535657778055	0.47433762254183076	1.784999966621399	49	49	-1	-1
ABarpp	45	-8.521607382841612	8.134644114684619	-4.733547215518092	2.0399999618530273	0	0	-1	-1
ABplpp	45	5.336495162337568	-3.391138876176856	10.755700530874336	2.2100000381469727	1	1	-1	-1
Cap	45	1.6174154714282012	1.8733443137254024	7.519759570216762	1.8700000047683716	3	3	-1	-1
MSap	45	-3.995236601106899	-3.7213981506808342	4.556632975182912	2.2100000381469727	4	4	-1	-1
ABarap	45	0.2861768126165439	0.5553238597532153	-9.64521123994181	2.380000114440918	6	6	-1	-1
D	45	21.704836421166654	-1.4738423238795844	-0.2348709237370048	2.125	7	7	-1	-1
Cpa	45	9.283563742777137	9.674064167647497	-1.531791105497014	1.8700000047683716	12	12	-1	-1
MSpa	45	-2.4719969170610323	-3.962016575805986	-2.560245487625851	2.2950000762939453	14	14	-1	-1
ABpraa	45	-3.4448440714947743	8.51983408707206	-4.826436995545732	2.1675000190734863	17	17	-1	-1
ABplpa	45	-0.06095657082966123	-6.975463996539458	8.36786597082795	2.2950000762939453	20	20	-1	-1
ABprpa	45	8.55797289696095	-1.078325496377527	-9.939542232972322	2.252500057220459	21	21	-1	-1
ABprap	45	6.39988375253753	7.08680329570282	-8.158742335649093	2.0399999618530273	23	23	-1	-1
P4	45	17.183664058110953	-8.398819907900856	6.759971858306376	1.3600000143051147	25	25	-1	-1
MSpp	45	7.329032325954908	-6.409144869738189	-4.24128077121536	2.2100000381469727	26	26	-1	-1
ABarpa	45	-17.72251347786889	3.770440697923336	-4.331910460094505	2.252500057220459	30	30	-1	-1
Ep	45	16.859906470494458	-0.12231658254848743	1.840812859433294	2.5924999713897705	32	32	-1	-1
Caa	45	1.8429944882971778	4.634125151700616	1.117939182674206	1.8274999856948853	33	33	-1	-1
ABaraa	45	-10.547468479151455	-1.8885816354617857	-7.75743257520698	2.380000114440918	34	34	-1	-1
Ea	45	4.394564368145155	-3.1939068817046796	-1.1717454729547971	2.549999952316284	35	35	-1	-1
ABalpa	45	-15.61359703133377	-5.738332382261467	-4.882739259651746	2.252500057220459	36	36	-1	-1
ABalap	45	-20.207448951417508	3.8553318381318813	5.814183523407863	2.1675000190734863	37	37	-1	-1
ABprpp	45	17.2174627747412	1.4425314352747356	-6.4295838516166395	2.125	40	40	-1	-1
ABalpp	45	-16.736628886036307	-4.134506582085397	5.803429076479923	2.2100000381469727	42	42	-1	-1
ABalaa	45	-20.818684635217245	-0.696448316910538	-4.076808404742035	2.0399999618530273	44	44	-1	-1
MSaa	45	-10.164942030481178	-5.974298229310268	-2.004440355842626	2.2100000381469727	45	45	-1	-1
ABplap	45	-9.759930893646882	6.96495010803491	1.839785017979139	2.1675000190734863	46	46	-1	-1
ABplaa	45	-14.82303805991565	-0.9009671705204747	7.437348633708524	2.380000114440918	47	47	-1	-1
Cpp	45	20.28782071170792	5.318186135816735	0.03096011035909818	1.8274999856948853	49	49	-1	-1
ABarpp	46	-8.708492354159604	8.108590472771033	-4.710738971428045	2.0824999809265137	0	0	-1	-1
ABplpp	46	5.043966387633692	-2.532432709388343	11.240314435241064	2.125	1	1	-1	-1
Cap	46	1.6328500143087294	1.714215134085698	7.7812259754185735	1.8700000047683716	3	3	-1	-1
MSap	46	-4.225088077723546	-3.1625771508194314	4.578709914348458	2.1675000190734863	4	4	-1	-1
ABarap	46	0.6775194230870791	0.6703612911844767	-9.79172866058384	2.2950000762939453	6	6	-1	-1
D	46	21.897196640781598	-1.1182422518663293	0.16362140519013457	2.125	7	7	-1	-1
Cpa	46	9.215411196392955	9.64440290447494	-1.4905547133130197	1.9550000429153442	12	12	-1	-1
MSpa	46	-2.4719969170610323	-3.962016575805986	-2.560245487625851	2.2950000762939453	14	14	-1	-1
ABpraa	46	-3.6998815891969477	8.464119181985915	-4.762392359271692	2.0824999809265137	17	17	-1	-1
ABplpa	46	-0.01037669228003181	-7.008732880970986	8.42753051110589	2.252500057220459	20	20	-1	-1
ABprpa	46	8.406233261312059	-0.9785188430829388	-10.118535853806145	2.2950000762939453	21	21	-1	-1
ABprap	46	6.2460059919346165	6.964550621753617	-7.97536861881917	1.9975000619888306	23	23	-1	-1
P4	46	16.334964415739726	-8.436496706692147	6.731875754110681	1.6575000286102295	25	25	-1	-1
MSpp	46	7.430192083054168	-6.475682638601247	-4.121951690659477	2.2100000381469727	26	26	-1	-1
ABarpa	46	-17.93693041160501	4.170132518145033	-4.048367115727148	2.380000114440918	30	30	-1	-1
Ep	46	16.39827318868572	-0.48907460439609907	2.3909340099230647	2.5924999713897705	32	32	-1	-1
Caa	46	1.2624209851760515	5.5333154454386	1.5060322505750974	1.8274999856948853	33	33	-1	-1
ABaraa	46	-10.310003629283834	-1.895796877979727	-7.720576279019085	2.3375000953674316	34	34	-1	-1
Ea	46	4.1274294309053845	-2.9830055042952437	-0.5854993312016339	2.634999990463257	35	35	-1	-1
ABalpa	46	-15.800482002651764	-5.764386024175054	-4.859931015561699	2.252500057220459	36	36	-1	-1
ABalap	46	-20.548211683338412	3.7070255222690904	6.020365484327831	2.1675000190734863	37	37	-1	-1
ABprpp	46	17.528555419289955	1.7945238860290202	-6.012663374595552	2.125	40	40	-1	-1
ABalpp	46	-16.22655385063196	-4.023076771913106	5.67533980393184	2.2100000381469727	42	42	-1	-1
ABalaa	46	-20.836257303051795	-0.7593784645146249	-3.9759074722801007	1.9550000429153442	44	44	-1	-1
MSaa	46	-9.978057059163188	-5.9482445873966805	-2.027248599932672	2.2100000381469727	45	45	-1	-1
ABplap	46	-9.419168161725977	7.113256423897701	1.6336030570591693	2.125	46	46	-1	-1
ABplaa	46	-15.257347175684838	-0.43112996017674643	7.583134749426052	2.380000114440918	47	47	-1	-1
Cpp	46	19.898616226191407	5.425208031629265	-0.18488980666261945	1.912500023841858	49	49	-1	-1
ABarpp	47	-8.504034715007062	8.197574262288708	-4.8344481479800265	2.0399999618530273	0	0	-1	-1
ABplpp	47	5.129691601852424	-2.439841298611698	11.098177110595135	2.0824999809265137	1	1	-1	-1
Cap	47	1.7418309410375423	0.9369424282394747	8.103088225822827	1.8700000047683716	3	3	-1	-1
MSap	47	-4.225088077723546	-3.1625771508194314	4.578709914348458	2.2100000381469727	4	4	-1	-1
ABarap	47	0.5587869981532678	0.6739689124434469	-9.810156808677785	2.380000114440918	6	6	-1	-1
D	47	22.041115106800937	-0.507313968177753	0.14008185617558788	2.0824999809265137	7	7	-1	-1
Cpa	47	8.82406858592242	9.52936547304368	-1.3440372926709907	1.9550000429153442	12	12	-1	-1
MSpa	47	-2.4774721653579856	-4.291563005905655	-2.9815460606430384	2.2950000762939453	14	14	-1	-1
ABpraa	47	-3.530569285713506	8.427242676295414	-4.684299670899803	2.0399999618530273	17	17	-1	-1
ABplpa	47	-0.07852923866421281	-7.0383941441435445	8.468766903289884	2.252500057220459	20	20	-1	-1
ABprpa	47	8.406233261312059	-0.9785188430829388	-10.118535853806145	2.2950000762939453	21	21	-1	-1
ABprap	47	6.427415714955656	6.6610578335675354	-8.419477435926403	2.0824999809265137	23	23	-1	-1
P4	47	16.387682419243376	-8.247706263879884	6.429172956724876	1.4450000524520874	25	25	-1	-1
MSpp	47	7.208161776067073	-6.627596575723009	-3.8973415816455597	2.252500057220459	26	26	-1	-1
ABarpa	47	-17.61921559581561	3.925962256304069	-4.57494871720237	2.2100000381469727	30	30	-1	-1
Ep	47	16.6763586225194	-0.04088312160619789	2.6472890142042744	2.5924999713897705	32	32	-1	-1
Caa	47	1.5504657135933033	5.492831318489128	1.6025530870409332	1.8274999856948853	33	33	-1	-1
ABaraa	47	-10.37054280241704	-1.373852383808826	-7.620406651481651	2.380000114440918	34	34	-1	-1
Ea	47	3.839384702488132	-2.942521377345772	-0.6820201676674695	2.677500009536743	35	35	-1	-1
ABalpa	47	-15.699322245552503	-5.830923793038113	-4.740601935005817	2.2100000381469727	36	36	-1	-1
ABalap	47	-20.424995212117977	2.8851958611710784	5.457658891589217	2.0824999809265137	37	37	-1	-1
ABprpp	47	17.660376465771698	2.6720684522131766	-5.514001418130977	2.125	40	40	-1	-1
ABalpp	47	-16.21111930775143	-4.182205951552811	5.9368062091336515	2.1675000190734863	42	42	-1	-1
ABalaa	47	-20.972562395820155	-0.8187009908597416	-3.8934346879121122	1.9550000429153442	44	44	-1	-1
MSaa	47	-9.945049848448107	-6.044443619432298	-1.8666831271927955	2.2100000381469727	45	45	-1	-1
ABplap	47	-9.555473254494341	7.053933897552584	1.7160758414271573	2.1675000190734863	46	46	-1	-1
ABplaa	47	-15.196808002551634	-0.9530744543476484	7.482965121888618	2.3375000953674316	47	47	-1	-1
Cpp	47	19.639094662202613	6.18771516638216	0.460289570443984	1.8700000047683716	49	49	-1	-1
ABarpp	48	-8.496421341756085	8.749180019632167	-4.775514912626586	2.0824999809265137	0	0	-1	-1
ABplpp	48	5.043966387633692	-2.532432709388343	11.240314435241064	2.125	1	1	-1	-1
Cap	48	1.9166184928179364	1.229612352648643	8.602481487211902	1.8700000047683716	3	3	-1	-1
MSap	48	-4.343820502657357	-3.1589695295604607	4.56028176625451	2.2100000381469727	4	4	-1	-1
ABarap	48	0.6093668767028981	0.6407000280119184	-9.750492268399846	2.3375000953674316	6	6	-1	-1
D	48	22.26100728883401	-0.5774593582997829	0.2778390848254164	2.0824999809265137	7	7	-1	-1
Cpa	48	9.655195560459097	9.504112124230879	-1.2150402560133609	1.8700000047683716	12	12	-1	-1
MSpa	48	-2.3290696530520254	-4.498856762056119	-3.586220350490149	2.3375000953674316	14	14	-1	-1
ABpraa	48	-3.4569414910323726	8.78645036956764	-4.304235490066609	2.0399999618530273	17	17	-1	-1
ABplpa	48	-0.47435589542137047	-6.335209535735765	9.196419064764477	2.2950000762939453	20	20	-1	-1
ABprpa	48	8.620650195048178	-1.378210663304638	-10.402079198173503	2.2950000762939453	21	21	-1	-1
ABprap	48	6.31963378661575	7.323758315025843	-7.595304437985977	1.9550000429153442	23	23	-1	-1
P4	48	16.145733523089135	-7.422268981522901	6.9734514013695446	1.402500033378601	25	25	-1	-1
MSpp	48	7.400521969425492	-6.271996097687242	-3.498849004062051	2.2100000381469727	26	26	-1	-1
ABarpa	48	-17.515917713762324	4.081483814684801	-4.817986974310235	2.2100000381469727	30	30	-1	-1
Ep	48	16.66639932793582	0.44779248813317396	2.8071231820196516	2.7200000286102295	32	32	-1	-1
Caa	48	1.8857531972172552	5.31159120425225	0.975070553103776	1.8274999856948853	33	33	-1	-1
ABaraa	48	-10.454129891681747	-1.2443844673416797	-7.840636664499468	2.380000114440918	34	34	-1	-1
Ea	48	3.6425404365865646	-2.479899409519987	-0.4993777557620469	2.7200000286102295	35	35	-1	-1
ABalpa	48	-15.771958838223306	-5.042363016371631	-4.1182308019892595	2.2100000381469727	36	36	-1	-1
ABalap	48	-20.51072042633671	2.7926044503944323	5.599796216235147	1.9975000619888306	37	37	-1	-1
ABprpp	48	17.77910889070551	2.6684608309542055	-5.4955732700370294	2.0824999809265137	40	40	-1	-1
ABalpp	48	-16.29684452197016	-4.274797362329457	6.078943533779581	2.2100000381469727	42	42	-1	-1
ABalaa	48	-20.888975306555448	-0.9481689073268882	-3.6732046748942944	1.9975000619888306	44	44	-1	-1
MSaa	48	-9.470120148712864	-6.058874104468182	-1.7929705348170066	2.252500057220459	45	45	-1	-1
ABplap	48	-9.59061859016344	6.92807360234441	1.9178777063510277	2.0824999809265137	46	46	-1	-1
ABplaa	48	-15.393652268453199	-0.49045248652186313	7.665607533794041	2.3375000953674316	47	47	-1	-1
Cpp	48	19.45220969088462	6.161661524468574	0.48309781453402945	1.912500023841858	49	49	-1	-1
ABarpp	49	-8.683306313074077	8.72312637771858	-4.75270666853654	2.0399999618530273	0	0	-1	-1
ABplpp	49	4.965854546665936	-2.0734183628215286	11.441384995240433	2.125	1	1	-1	-1
Cap	49	2.732310924474085	1.3634881834755492	8.470012118667722	1.8274999856948853	3	3	-1	-1
MSap	49	-4.61877660952668	-2.2373332151678604	4.9439947381593035	2.2100000381469727	4	4	-1	-1
ABarap	49	0.6269395445374488	0.7036301756160053	-9.851393200861779	2.3375000953674316	6	6	-1	-1
D	49	22.228000078118928	-0.4812603262641657	0.11727361208554066	2.0399999618530273	7	7	-1	-1
Cpa	49	9.478269883724682	8.98938287257792	-1.352066179738689	1.8700000047683716	12	12	-1	-1
MSpa	49	-1.9267765459875854	-3.724726470425521	-2.890136625097803	2.3375000953674316	14	14	-1	-1
ABpraa	49	-3.636213089099389	9.312002484997514	-4.222494010623121	1.9975000619888306	17	17	-1	-1
ABplpa	49	-0.3710580133680872	-6.179687977355032	8.953380807656613	2.2950000762939453	20	20	-1	-1
ABprpa	49	8.388660593477509	-1.0414489906870266	-10.017634921344209	2.252500057220459	21	21	-1	-1
ABprap	49	6.177853445550436	6.934889358581058	-7.934132226635176	1.9975000619888306	23	23	-1	-1
P4	49	16.539422054892267	-8.347512917174472	6.608166577558699	1.3600000143051147	25	25	-1	-1
MSpp	49	7.579793593749035	-6.7975486191396275	-3.5805907321619066	2.2100000381469727	26	26	-1	-1
ABarpa	49	-17.566497592311958	4.11475269911633	-4.877651514588176	2.1675000190734863	30	30	-1	-1
Ep	49	16.64882666010127	0.3848623405290871	2.9080241144815853	2.762500047683716	32	32	-1	-1
Caa	49	1.9230366578403797	5.659510826704216	0.41090135051615917	1.8700000047683716	33	33	-1	-1
ABaraa	49	-10.385977345297567	-1.2147232041691214	-7.881873056683461	2.380000114440918	34	34	-1	-1
Ea	49	4.03722017040003	-2.257374875232849	0.13777273427685843	2.5924999713897705	35	35	-1	-1
ABalpa	49	-15.653226413289495	-5.045970637630601	-4.0998026538953125	2.2950000762939453	36	36	-1	-1
ABalap	49	-20.594307515601418	2.9220723668615785	5.379566203217328	2.0399999618530273	37	37	-1	-1
ABprpp	49	17.642803797937145	2.609138304609089	-5.413100485669041	2.125	40	40	-1	-1
ABalpp	49	-16.314417189804715	-4.3377275099335435	6.179844466241516	2.2100000381469727	42	42	-1	-1
ABalaa	49	-20.803250092336718	-0.8555774965502421	-3.815341999540224	1.9975000619888306	44	44	-1	-1
MSaa	49	-9.725157666415036	-6.114589009554327	-1.728925898542966	2.252500057220459	45	45	-1	-1
ABplap	49	-9.60271600970104	7.19468988483999	2.44007921183015	2.125	46	46	-1	-1
ABplaa	49	-15.421184230871326	-0.06470702438657838	7.926342634071352	2.2950000762939453	47	47	-1	-1
Cpp	49	19.16416496246737	6.202145651418045	0.38657697806819424	1.912500023841858	49	49	-1	-1
ABarpp	50	-8.342543581153173	8.871432693581372	-4.95888862945651	2.0399999618530273	0	0	-1	-1
ABplpp	50	5.218753939414086	-2.2397627849791757	11.73970769663014	2.0824999809265137	1	1	-1	-1
Cap	50	2.6541990835063283	1.8225025300423634	8.67108267866709	1.8700000047683716	3	3	-1	-1
MSap	50	-4.858379584348325	-2.45217729989371	5.269505779635155	2.252500057220459	4	4	-1	-1
ABarap	50	0.9655641515043307	0.6298771642350043	-9.695207824118004	2.380000114440918	6	6	-1	-1
D	50	22.245572745953478	-0.4183301786600788	0.016372679623606112	2.0824999809265137	7	7	-1	-1
Cpa	50	9.546422430108862	9.019044135750478	-1.3933025719226833	1.9975000619888306	12	12	-1	-1
MSpa	50	-2.096088849471026	-3.6878499647350207	-2.968229313469691	2.2950000762939453	14	14	-1	-1
ABpraa	50	-3.4415069481518445	8.627321189927937	-4.042769084864798	1.9975000619888306	17	17	-1	-1
ABplpa	50	-0.3886306812026379	-6.242618124959119	9.054281740118547	2.2950000762939453	20	20	-1	-1
ABprpa	50	8.626125443345131	-1.0486642332049687	-9.980778625156315	2.3375000953674316	21	21	-1	-1
ABprap	50	6.132748815297758	7.297704673112256	-7.57249619389593	2.0824999809265137	23	23	-1	-1
P4	50	16.39101954258631	-8.140219161024007	7.212840867405811	1.1050000190734863	25	25	-1	-1
MSpp	50	7.665518807967767	-6.704957208362982	-3.722728056807836	2.252500057220459	26	26	-1	-1
ABarpa	50	-17.85454232072921	4.155236826065803	-4.974172351054011	2.2100000381469727	30	30	-1	-1
Ep	50	17.033547099331162	1.096062484555597	3.705008772335866	2.805000066757202	32	32	-1	-1
Caa	50	2.205606137960679	5.289480269655076	0.08612161396480733	1.912500023841858	33	33	-1	-1
ABaraa	50	-10.267244920363757	-1.2183308254280925	-7.863444908589514	2.4225001335144043	34	34	-1	-1
Ea	50	4.014172254268526	-2.6498514529366046	-0.18262690627839362	2.5924999713897705	35	35	-1	-1
ABalpa	50	-15.64326711870592	-5.534646247369974	-4.259636821710688	2.3375000953674316	36	36	-1	-1
ABalap	50	-20.47792101200021	3.95874611268544	5.616761754480091	2.0824999809265137	37	37	-1	-1
ABprpp	50	17.71095634432133	2.638799567781647	-5.454336877853036	2.1675000190734863	40	40	-1	-1
ABalpp	50	-16.40014240402345	-4.43031892071019	6.321981790887445	2.1675000190734863	42	42	-1	-1
ABalaa	50	-20.684517667402908	-0.8591851178092131	-3.796913851446277	1.9975000619888306	44	44	-1	-1
MSaa	50	-9.762441127038162	-6.462508632006294	-1.1647566959553486	2.3375000953674316	45	45	-1	-1
ABplap	50	-9.612675304284615	7.683365494579363	2.599913379645526	2.1675000190734863	46	46	-1	-1
ABplaa	50	-15.320024473772067	-0.13124479324963723	8.045671714627234	2.380000114440918	47	47	-1	-1
Cpp	50	18.81010581261996	6.43502784243875	-0.031074803877394253	1.8700000047683716	49	49	-1	-1
ABarpp	51	-8.241383824053912	8.804894924718312	-4.839559548900628	1.9975000619888306	0	0	-1	-1
ABplpp	51	4.903177248578708	-1.7735331958944194	11.903921960441615	2.0824999809265137	1	1	-1	-1
Cap	51	2.4573548176047613	2.285124497868148	8.853725090572514	1.912500023841858	3	3	-1	-1
MSap	51	-4.992546552162665	-2.289440498995035	4.989611226339397	2.252500057220459	4	4	-1	-1
ABarap	51	1.1899403798240247	-0.25849026572606615	-10.138585336300737	2.380000114440918	6	6	-1	-1
D	51	22.192854742449825	-0.6071206214723412	0.3190754770094115	2.0399999618530273	7	7	-1	-1
Cpa	51	9.44859979635253	9.193069007469415	-0.7289637417976316	1.912500023841858	12	12	-1	-1
MSpa	51	-2.0257981781328223	-3.436129374318671	-3.371833043317432	2.380000114440918	14	14	-1	-1
ABpraa	51	-3.2975884821325065	9.238249473616513	-4.066308633879345	2.0399999618530273	17	17	-1	-1
ABplpa	51	-0.33805080265300846	-6.275887009390649	9.113946280396489	2.2950000762939453	20	20	-1	-1
ABprpa	51	8.719671827193416	-1.6668077594114878	-9.920382779953872	2.3375000953674316	21	21	-1	-1
ABprap	51	6.183328693847388	7.264435788680727	-7.512831653617988	2.0399999618530273	23	23	-1	-1
P4	51	15.425725600235292	-7.952229011312534	6.803949277452421	1.1475000381469727	25	25	-1	-1
MSpp	51	7.885410990000838	-6.775102598485011	-3.5849708281580064	2.252500057220459	26	26	-1	-1
ABarpa	51	-17.66765734941122	4.181290467979389	-4.996980595144058	2.2100000381469727	30	30	-1	-1
Ep	51	16.58614936201404	0.6847475074561973	3.370561079682766	2.762500047683716	32	32	-1	-1
Caa	51	2.349524603980016	5.900408553343652	0.0625820649502602	1.912500023841858	33	33	-1	-1
ABaraa	51	-10.335397466747937	-1.2479920886006508	-7.82220851640552	2.4225001335144043	34	34	-1	-1
Ea	51	4.0592768845212035	-3.012666767467802	-0.5442629390176399	2.5924999713897705	35	35	-1	-1
ABalpa	51	-15.738951627508225	-5.1385620484072465	-3.9576653292493837	2.2950000762939453	36	36	-1	-1
ABalap	51	-20.61422610476857	3.8994235863403244	5.69923453884808	2.0399999618530273	37	37	-1	-1
ABprpp	51	17.728529012155878	2.701729715385735	-5.555237810314971	2.1675000190734863	40	40	-1	-1
ABalpp	51	-16.253878016671507	-4.859672004104445	6.079674838704082	2.252500057220459	42	42	-1	-1
ABalaa	51	-20.735097545952534	-0.8259162333776837	-3.8565783917242182	2.0399999618530273	44	44	-1	-1
MSaa	51	-9.575556155720168	-6.436454990092707	-1.1875649400453963	2.3375000953674316	45	45	-1	-1
ABplap	51	-9.375210454416992	7.67615025206142	2.6367696758334196	2.2100000381469727	46	46	-1	-1
ABplaa	51	-15.602593953892365	0.23878576379950367	8.370451451178585	2.3375000953674316	47	47	-1	-1
Cpp	51	18.646268757433468	6.801450778228919	0.312133080767905	2.0824999809265137	49	49	-1	-1
ABarpp	52	-8.241383824053912	8.804894924718312	-4.839559548900628	2.0399999618530273	0	0	-1	-1
ABplpp	52	5.0824488466457245	-2.2990853113242924	11.822180480998128	2.125	1	1	-1	-1
Cap	52	2.505796571200368	2.029796286192827	9.275756968514202	1.912500023841858	3	3	-1	-1
MSap	52	-4.719936366625941	-2.170795446304802	4.824665657603421	2.252500057220459	4	4	-1	-1
ABarap	52	1.2580929262082057	-0.2288290025535078	-10.17982172848473	2.4649999141693115	6	6	-1	-1
D	52	22.210427410284375	-0.5441904738682535	0.2181745445474752	2.0399999618530273	7	7	-1	-1
Cpa	52	9.19903752694731	9.466900532482939	-0.24361853250640353	1.9550000429153442	12	12	-1	-1
MSpa	52	-1.4672813891328695	-3.5800277758217014	-3.077890437923826	2.4225001335144043	14	14	-1	-1
ABpraa	52	-3.416320907066318	9.241857094875485	-4.084736781973293	2.0399999618530273	17	17	-1	-1
ABplpa	52	-0.33805080265300846	-6.275887009390649	9.113946280396489	2.2950000762939453	20	20	-1	-1
ABprpa	52	8.470108786000498	-1.3929757267550746	-9.43503848107128	2.380000114440918	21	21	-1	-1
ABprap	52	6.455938879384112	7.38308084137096	-7.677777222353965	2.0824999809265137	23	23	-1	-1
P4	52	15.322427718182011	-8.107750569693266	7.0469875345602855	0.8924999833106995	25	25	-1	-1
MSpp	52	8.257042807682799	-6.9450546419016295	-3.2682199786743533	2.252500057220459	26	26	-1	-1
ABarpa	52	-17.599504803027035	4.2109517311519475	-5.038216987328052	2.2100000381469727	30	30	-1	-1
Ep	52	16.87966933872825	0.9738098106063935	3.8883824891657888	2.762500047683716	32	32	-1	-1
Caa	52	2.248364846880756	5.966946322206711	-0.05674701560562223	1.912500023841858	33	33	-1	-1
ABaraa	52	-10.403550013132117	-1.2776533517732092	-7.780972124221527	2.4225001335144043	34	34	-1	-1
Ea	52	4.251637104136148	-2.6570666954545468	-0.1457706100904992	2.549999952316284	35	35	-1	-1
ABalpa	52	-15.927974723780238	-5.386675017564626	-3.57248974749559	2.2950000762939453	36	36	-1	-1
ABalap	52	-20.664805983318203	3.932692470771854	5.639569998570138	2.0824999809265137	37	37	-1	-1
ABprpp	52	17.48658011600163	3.5271669977427176	-5.010959365670302	2.2100000381469727	40	40	-1	-1
ABalpp	52	-16.236305348836957	-4.796741856500358	5.978773906242146	2.2950000762939453	42	42	-1	-1
ABalaa	52	-20.666944999568358	-0.7962549702051263	-3.8978147839082116	2.0399999618530273	44	44	-1	-1
MSaa	52	-9.507403609335988	-6.4067937269201485	-1.2288013322293905	2.3375000953674316	45	45	-1	-1
ABplap	52	-9.256478029483182	7.6725426308024485	2.655197823927367	2.252500057220459	46	46	-1	-1
ABplaa	52	-15.630125916310492	0.6645312259347884	8.631186551455896	2.2950000762939453	47	47	-1	-1
Cpp	52	18.82767848045451	6.4979579900428375	-0.1319757363393288	1.9550000429153442	49	49	-1	-1
ABarpp	53	-8.019353517066818	8.956808861840074	-5.064169657914544	2.0399999618530273	0	0	-1	-1
ABplpp	53	4.986764337843417	-1.903001112361566	12.124151973459433	2.1675000190734863	1	1	-1	-1
Cap	53	2.285904389167297	2.0999416763148573	9.137999739864371	1.912500023841858	3	3	-1	-1
MSap	53	-5.161858855646105	-2.252563993304534	4.911518537967508	2.252500057220459	4	4	-1	-1
ABarap	53	1.1624084174058984	0.1672551964092186	-9.877850236023427	2.4649999141693115	6	6	-1	-1
D	53	22.32915983521819	-0.5477980951272245	0.23660269264142308	2.0399999618530273	7	7	-1	-1
Cpa	53	9.105698939477604	8.82270336436283	-0.16041444321391518	1.912500023841858	12	12	-1	-1
MSpa	53	-1.7453668229665462	-4.028219258611602	-3.334245442205037	2.507499933242798	14	14	-1	-1
ABpraa	53	-2.7875134467281613	9.349679283788802	-4.194397906427426	2.0399999618530273	17	17	-1	-1
ABplpa	53	-0.5755156525206302	-6.268671766872706	9.077089984208595	2.2950000762939453	20	20	-1	-1
ABprpa	53	8.437102347073115	-1.2967772023623478	-9.595603043402521	2.2950000762939453	21	21	-1	-1
ABprap	53	6.930868579119356	7.368650356335075	-7.604064629978176	2.0824999809265137	23	23	-1	-1
P4	53	15.390580264566191	-8.07808930652071	7.005751142376292	1.0199999809265137	25	25	-1	-1
MSpp	53	8.840745611511753	-6.474416732434601	-3.016244821732873	2.2100000381469727	26	26	-1	-1
ABarpa	53	-17.632512013742115	4.307150763187565	-5.198782460067928	2.2100000381469727	30	30	-1	-1
Ep	53	16.70039774066123	1.4993619260362667	3.9701239686092764	2.7200000286102295	32	32	-1	-1
Caa	53	2.561595616383534	6.540998100204788	-0.002193876248281601	1.912500023841858	33	33	-1	-1
ABaraa	53	-10.302390256032858	-1.344191120636268	-7.661643043665644	2.4649999141693115	34	34	-1	-1
Ea	53	4.201057225586519	-2.623797811023018	-0.2054351503684404	2.5924999713897705	35	35	-1	-1
ABalpa	53	-15.948884514957724	-5.55709226802459	-4.255256725714589	1.912500023841858	36	36	-1	-1
ABalap	53	-20.674765277901777	4.421368080511225	5.799404166385513	2.0824999809265137	37	37	-1	-1
ABprpp	53	17.93846189960537	3.120259935003078	-5.257646413849765	2.2100000381469727	40	40	-1	-1
ABalpp	53	-16.10995955065217	-4.24874372041587	6.056135289689534	2.252500057220459	42	42	-1	-1
ABalaa	53	-20.699952210283435	-0.7000559381695091	-4.058380256648088	2.0824999809265137	44	44	-1	-1
MSaa	53	-9.739393210906659	-6.070032054302539	-0.844357055400097	2.2950000762939453	45	45	-1	-1
ABplap	53	-9.375210454416992	7.67615025206142	2.6367696758334196	2.252500057220459	46	46	-1	-1
ABplaa	53	-15.493820823542132	0.7238537522799042	8.548713767087907	2.380000114440918	47	47	-1	-1
Cpp	53	18.883733607301092	6.7942355357109765	0.348989376955799	2.0399999618530273	49	49	-1	-1
ABarpp	54	-8.216198168862235	9.419431083487304	-4.8815277012134395	1.9975000619888306	0	0	-1	-1
ABplpp	54	4.918611791459236	-1.9326623755341235	12.165388365643427	2.0824999809265137	1	1	-1	-1
Cap	54	2.712392335306934	2.3408394029542934	8.789680454298473	1.912500023841858	3	3	-1	-1
MSap	54	-5.039789307369364	-2.1486845117076294	5.7136145967423895	2.3375000953674316	4	4	-1	-1
ABarap	54	0.8897982318691743	0.048610143718986976	-9.71290466728745	2.4225001335144043	6	6	-1	-1
D	54	22.323684586921235	-0.8773445252268932	-0.1846978803757635	2.0399999618530273	7	7	-1	-1
Cpa	54	9.40370296247843	8.293543627673987	-0.22372777456345538	1.9550000429153442	12	12	-1	-1
MSpa	54	-1.8541399533167815	-4.513287247092004	-3.51250775811436	2.4225001335144043	14	14	-1	-1
ABpraa	54	-2.680878441331948	9.612687945025412	-3.653768252854356	2.0824999809265137	17	17	-1	-1
ABplpa	54	-0.5194605256740474	-5.972394221204568	9.558055097503722	2.380000114440918	20	20	-1	-1
ABprpa	54	8.21507204008602	-1.4486911394841098	-9.370992934388605	2.380000114440918	21	21	-1	-1
ABprap	54	6.981448457668987	7.3353814719035455	-7.544400089700234	1.9975000619888306	23	23	-1	-1
P4	54	14.789096970267583	-7.349316263242689	6.711077232058184	0.637499988079071	25	25	-1	-1
MSpp	54	8.431830333206667	-6.65238431146995	-2.7688264686289092	2.2100000381469727	26	26	-1	-1
ABarpa	54	-17.660043976160242	4.7328962253228495	-4.938047359790617	2.1675000190734863	30	30	-1	-1
Ep	54	17.21047277606558	1.6107917362085562	3.8420346960611953	2.762500047683716	32	32	-1	-1
Caa	54	2.7484805877015264	6.567051742118375	-0.025002120338328382	1.912500023841858	33	33	-1	-1
ABaraa	54	-10.183657831099046	-1.347798741895239	-7.643214895571697	2.4649999141693115	34	34	-1	-1
Ea	54	4.216491768467046	-2.782926990662722	0.056031254833371236	2.549999952316284	35	35	-1	-1
ABalpa	54	-15.852208804145086	-4.805407997048608	-3.5547929043261433	1.8700000047683716	36	36	-1	-1
ABalap	54	-20.641758067186696	4.325169048475609	5.959969639125391	2.0824999809265137	37	37	-1	-1
ABprpp	54	17.673465087319624	3.553220639656305	-5.033767609760349	2.252500057220459	40	40	-1	-1
ABalpp	54	-15.890067368619102	-4.318889110537899	6.193892518339364	2.2950000762939453	42	42	-1	-1
ABalaa	54	-20.65933162631738	-0.24464921286166563	-3.838881548554771	2.0399999618530273	44	44	-1	-1
MSaa	54	-9.3931552306888	-5.5921793083400795	-0.6292384433028797	2.3375000953674316	45	45	-1	-1
ABplap	54	-9.12017293671482	7.731865157147565	2.572725039559379	2.252500057220459	46	46	-1	-1
ABplaa	54	-15.476248155707578	0.786783899883992	8.447812834625973	2.380000114440918	47	47	-1	-1
Cpp	54	18.375796696850767	6.904865052782478	0.11471131184013439	1.9550000429153442	49	49	-1	-1
ABarpp	55	-8.249205379577315	9.51563011552292	-5.042093173953315	2.0824999809265137	0	0	-1	-1
ABplpp	55	5.360534280479402	-1.8508938285343923	12.078535485279339	2.2100000381469727	1	1	-1	-1
Cap	55	3.2730472492609097	2.4190003286950543	8.721255722028333	1.912500023841858	3	3	-1	-1
MSap	55	-5.121030475301473	-3.0594979623233156	5.274617180555755	2.2950000762939453	4	4	-1	-1
ABarap	55	1.0261033246375364	0.10793267006410279	-9.795377451655439	2.4649999141693115	6	6	-1	-1
D	55	22.34673250305274	-0.48486794752313767	0.13570176017948854	1.9975000619888306	7	7	-1	-1
Cpa	55	9.691747690895681	8.253059500724516	-0.12720693809761974	1.9550000429153442	12	12	-1	-1
MSpa	55	-1.7684147390980498	-4.420695836315358	-3.6546450827602888	2.4649999141693115	14	14	-1	-1
ABpraa	55	-2.6929758608695464	9.879304227520993	-3.131566747375234	2.125	17	17	-1	-1
ABplpa	55	-0.5194605256740474	-5.972394221204568	9.558055097503722	2.380000114440918	20	20	-1	-1
ABprpa	55	8.442576823582371	-0.9672302646197899	-9.174303380793969	2.4225001335144043	21	21	-1	-1
ABprap	55	6.698878977548688	7.7054120289526855	-7.2196203531488825	1.9975000619888306	23	23	-1	-1
P4	55	14.345036356293397	-7.653144137486213	7.160297450086018	0.7649999856948853	25	25	-1	-1
MSpp	55	8.381250454657037	-6.61911542703842	-2.8284910089068505	2.1675000190734863	26	26	-1	-1
ABarpa	55	-17.51826363509493	5.121765181767634	-4.599219571141418	2.125	30	30	-1	-1
Ep	55	17.251093360031632	2.0661984615163997	4.0615334041545115	2.805000066757202	32	32	-1	-1
Caa	55	2.8320676769662354	6.437583825651229	0.19522789267948948	1.9550000429153442	33	33	-1	-1
ABaraa	55	-9.96924089736293	-1.7474905621169365	-7.926758239939055	2.4649999141693115	34	34	-1	-1
Ea	55	4.249498979182125	-2.8791260226983386	0.216596727573247	2.549999952316284	35	35	-1	-1
ABalpa	55	-16.14239165751636	-4.986983197342928	-3.288946403128232	1.912500023841858	36	36	-1	-1
ABalap	55	-20.568130272505563	4.684376741747835	6.340033819958585	2.0824999809265137	37	37	-1	-1
ABprpp	55	17.504152783836183	3.5900971453468045	-5.111860298132238	2.2100000381469727	40	40	-1	-1
ABalpp	55	-16.213257432705454	-4.404265278796602	6.299173546797398	2.380000114440918	42	42	-1	-1
ABalaa	55	-20.788023345834766	0.24763401813667818	-3.6974755288333427	2.0824999809265137	44	44	-1	-1
MSaa	55	-9.009425993469243	-6.028747634252277	-0.8346890992983496	2.380000114440918	45	45	-1	-1
ABplap	55	-9.205898150933551	7.63927374637092	2.7148623642053082	2.252500057220459	46	46	-1	-1
ABplaa	55	-15.347556436190192	0.2945006688856484	8.306406814904545	2.3375000953674316	47	47	-1	-1
Cpp	55	18.1559045148177	6.975010442904507	-0.023045916809694145	1.9975000619888306	49	49	-1	-1
ABarpp	56	-8.299785258126946	9.548898999954451	-5.1017577142312565	2.0824999809265137	0	0	-1	-1
ABplpp	56	5.07248955206215	-1.8104097015849199	11.982014648813504	2.2100000381469727	1	1	-1	-1
Cap	56	3.3939177991487437	2.6374520346798747	8.377316532458533	1.912500023841858	3	3	-1	-1
MSap	56	-5.052877928917292	-3.0298366991507573	5.233380788371762	2.2950000762939453	4	4	-1	-1
ABarap	56	0.9854827406714817	-0.3474740552437403	-10.014876159748756	2.4649999141693115	6	6	-1	-1
D	56	22.356691797636316	-0.9735435572625095	-0.024132407635887754	2.0399999618530273	7	7	-1	-1
Cpa	56	9.467579258954569	7.879086236358962	0.4597705085800441	1.9975000619888306	12	12	-1	-1
MSpa	56	-1.6848276498333405	-4.550163752782504	-3.434415069742472	2.380000114440918	14	14	-1	-1
ABpraa	56	-2.7160237770010505	9.486827649817236	-3.451966387930486	2.1675000190734863	17	17	-1	-1
ABplpa	56	-0.7744980433762199	-6.028109126290713	9.622099733777763	2.4225001335144043	20	20	-1	-1
ABprpa	56	8.518550539596104	-1.648303938430396	-9.013006603129591	1.784999966621399	21	21	-1	-1
ABprap	56	6.850618613197578	7.605605375658097	-7.040626732315061	2.0824999809265137	23	23	-1	-1
P4	56	14.697896507751897	-7.771454104119003	6.4319139836869255	0.6800000071525574	25	25	-1	-1
MSpp	56	8.73744772945847	-6.629938290815334	-2.7732065646250086	2.2100000381469727	26	26	-1	-1
ABarpa	56	-17.4907316726768	4.696019719632349	-4.859954671418729	2.1675000190734863	30	30	-1	-1
Ep	56	17.404971120634542	2.1884511354656033	3.8781596873245885	2.805000066757202	32	32	-1	-1
Caa	56	2.955284148186669	5.615754164553216	-0.3674787000591264	1.9550000429153442	33	33	-1	-1
ABaraa	56	-9.9186610188133	-1.780759446548466	-7.867093699661114	2.507499933242798	34	34	-1	-1
Ea	56	3.6943193135251025	-2.627740518339431	0.7063220328605746	2.4649999141693115	35	35	-1	-1
ABalpa	56	-15.960981934495319	-5.290475985529008	-3.7330552202354665	2.125	36	36	-1	-1
ABalap	56	-20.472445763703256	4.288292542785108	6.038062327497278	2.125	37	37	-1	-1
ABprpp	56	16.917112830407774	3.011972539046412	-6.1475031170982835	1.6575000286102295	40	40	-1	-1
ABalpp	56	-16.031847709684413	-4.7077580669826835	5.855064729690164	2.3375000953674316	42	42	-1	-1
ABalaa	56	-20.73744346728514	0.21436513370514876	-3.6378109885554015	2.0824999809265137	44	44	-1	-1
MSaa	56	-8.830154395402225	-6.5542997496821505	-0.9164305787418368	2.3375000953674316	45	45	-1	-1
ABplap	56	-8.952998758185402	7.472929324213273	3.0131850655950143	2.2100000381469727	46	46	-1	-1
ABplaa	56	-15.647698584145044	0.6016010783307006	8.732087483917832	2.3375000953674316	47	47	-1	-1
Cpp	56	18.145945220234122	7.46368605264388	0.13678825100568037	2.0824999809265137	49	49	-1	-1
ABarpp	57	-8.044747740424771	9.604613905040596	-5.165802350505297	2.0824999809265137	0	0	-1	-1
ABplpp	57	5.054916884227598	-1.8733398491890076	12.08291558127544	1.9975000619888306	1	1	-1	-1
Cap	57	2.707908289020311	3.159061442793335	9.370815195131035	1.8274999856948853	3	3	-1	-1
MSap	57	-5.002298050367663	-3.0631055835822867	5.293045328649703	2.2950000762939453	4	4	-1	-1
ABarap	57	0.8392183533195444	0.08187902815051551	-9.772569207565391	2.4649999141693115	6	6	-1	-1
D	57	22.53361747437073	-0.4588143056095504	0.11289351608944131	2.0399999618530273	7	7	-1	-1
Cpa	57	9.325798917889252	7.490217279914178	0.12094271993084371	1.9975000619888306	12	12	-1	-1
MSpa	57	-1.6166751034491595	-4.520502489609946	-3.4756514619264656	2.380000114440918	14	14	-1	-1
ABpraa	57	-2.4279790485837984	9.446343522867764	-3.35544555146465	2.125	17	17	-1	-1
ABplpa	57	-0.7469660809580936	-6.4538545884259975	9.361364633500452	2.4225001335144043	20	20	-1	-1
ABprpa	57	8.422866030793797	-1.252219739467669	-8.711035110668288	2.4649999141693115	21	21	-1	-1
ABprap	57	6.764893398978846	7.513013964881451	-6.898489407669131	2.0399999618530273	23	23	-1	-1
P4	57	14.752752636209573	-7.360604334062948	5.766843848637375	0.8075000047683716	25	25	-1	-1
MSpp	57	9.048540374007226	-6.27794584006105	-2.356286087603921	2.252500057220459	26	26	-1	-1
ABarpa	57	-17.303846701358808	4.722073361545936	-4.882762915508775	2.1675000190734863	30	30	-1	-1
Ep	57	17.387398452799992	2.1255209878615156	3.979060619786524	2.8475000858306885	32	32	-1	-1
Caa	57	2.8475022198467634	6.278454646011524	0.45669429788130067	1.9550000429153442	33	33	-1	-1
ABaraa	57	-10.004386233032031	-1.8733508573251116	-7.724956375015184	2.507499933242798	34	34	-1	-1
Ea	57	3.939605333022277	-3.3456906978405376	0.9457114988968403	2.4649999141693115	35	35	-1	-1
ABalpa	57	-16.072100986178157	-4.735262606926579	-3.6925501329759727	2.0399999618530273	36	36	-1	-1
ABalap	57	-20.404293217319076	4.317953805957666	5.996825935313285	2.125	37	37	-1	-1
ABprpp	57	16.187353409348933	1.7083474246695283	-6.0135711387051005	1.5299999713897705	40	40	-1	-1
ABalpp	57	-15.918590533047556	-5.040912118341323	5.452192304766923	2.3375000953674316	42	42	-1	-1
ABalaa	57	-20.8386032243844	0.2809029025682076	-3.757140069111284	2.0824999809265137	44	44	-1	-1
MSaa	57	-8.978556907708185	-6.3470059935316865	-0.3117562888947263	2.3375000953674316	45	45	-1	-1
ABplap	57	-8.801259122536512	7.373122670918685	3.192178686428838	2.2950000762939453	46	46	-1	-1
ABplaa	57	-15.420193028860997	1.0830614455521301	8.928777947921102	2.380000114440918	47	47	-1	-1
Cpp	57	18.20862251832135	7.16380088571677	-0.32574871419549956	2.0399999618530273	49	49	-1	-1
ABarpp	58	-7.943587983325512	9.538076136177537	-5.046473269949415	2.125	0	0	-1	-1
ABplpp	58	5.345099737598873	-1.6917646488946874	11.817069080077527	1.5299999713897705	1	1	-1	-1
Cap	58	3.066243688775767	3.3702979062602125	9.06373230174913	1.912500023841858	3	3	-1	-1
MSap	58	-5.002298050367663	-3.0631055835822867	5.293045328649703	2.2950000762939453	4	4	-1	-1
ABarap	58	0.9579507782533553	0.07827140689154444	-9.754141059471445	2.507499933242798	6	6	-1	-1
D	58	22.621688609922064	-1.4065042619157375	-0.2480112117253046	1.9550000429153442	7	7	-1	-1
Cpa	58	9.462104010657614	7.549539806259294	0.03846993556285616	1.9550000429153442	12	12	-1	-1
MSpa	58	-1.6869657747873632	-4.772223080026295	-3.0720477320787247	2.507499933242798	14	14	-1	-1
ABpraa	58	-2.1629822362980495	9.013382818214538	-3.5793243555540672	2.0399999618530273	17	17	-1	-1
ABplpa	58	-0.7469660809580936	-6.4538545884259975	9.361364633500452	2.4225001335144043	20	20	-1	-1
ABprpa	58	8.67790354849597	-1.1965048343815234	-8.775079746942328	2.2100000381469727	21	21	-1	-1
ABprap	58	6.595581095495404	7.5498904705719525	-6.97658209604102	2.0824999809265137	23	23	-1	-1
P4	58	14.841814973771237	-7.1605258204304265	6.408374434672378	0.8500000238418579	25	25	-1	-1
MSpp	58	9.182707341821565	-6.440682640959725	-2.0763915343081627	2.252500057220459	26	26	-1	-1
ABarpa	58	-17.167541608590447	4.781395887891052	-4.9652356998767635	2.1675000190734863	30	30	-1	-1
Ep	58	17.506130877733803	2.1219133666025445	3.997488767880471	2.8475000858306885	32	32	-1	-1
Caa	58	3.0343871911647557	6.3045082879251115	0.4338860537912539	1.9975000619888306	33	33	-1	-1
ABaraa	58	-9.802066718833512	-2.0064263950512293	-7.486298213903419	2.549999952316284	34	34	-1	-1
Ea	58	4.278229939989159	-3.4194437092215386	1.1018968756406171	2.4649999141693115	35	35	-1	-1
ABalpa	58	-16.072100986178157	-4.735262606926579	-3.6925501329759727	1.9550000429153442	36	36	-1	-1
ABalap	58	-20.437300428034153	4.414152837993283	5.836260462573409	2.1675000190734863	37	37	-1	-1
ABprpp	58	16.36214096112933	2.0010173490786958	-5.514177877316024	1.7000000476837158	40	40	-1	-1
ABalpp	58	-16.05937967210254	-4.282012604847399	6.115799829967475	2.2100000381469727	42	42	-1	-1
ABalaa	58	-20.73744346728514	0.21436513370514876	-3.6378109885554015	2.0824999809265137	44	44	-1	-1
MSaa	58	-9.02152341300684	-5.762131351756697	-0.31248759381922664	2.3375000953674316	45	45	-1	-1
ABplap	58	-8.74854111903286	7.561913113730947	2.8894758890430325	2.2950000762939453	46	46	-1	-1
ABplaa	58	-15.501434196793106	0.17224799493644483	8.489780531734468	2.380000114440918	47	47	-1	-1
Cpp	58	18.432998746641047	6.275433455755699	-0.7691262263782339	1.9975000619888306	49	49	-1	-1
ABarpp	59	-8.171093538609558	9.056615768956107	-5.243163733952684	2.252500057220459	0	0	-1	-1
ABplpp	59	5.97390719793703	-1.583942459981369	11.707407955623392	1.6150000095367432	1	1	-1	-1
Cap	59	3.247653411796806	3.066805118074131	8.619623484641897	1.912500023841858	3	3	-1	-1
MSap	59	-5.070450596751843	-3.092766846754845	5.334281720833697	2.2950000762939453	4	4	-1	-1
ABarap	59	0.8216456854849933	0.018948880546428626	-9.671668275103457	2.507499933242798	6	6	-1	-1
D	59	22.407271676185946	-1.006812441694039	0.03553213264205346	1.912500023841858	7	7	-1	-1
Cpa	59	9.684134317644707	7.701453743381056	-0.18614017345106104	1.9975000619888306	12	12	-1	-1
MSpa	59	-1.6693931069528123	-4.709292932422208	-3.1729486645406597	2.4225001335144043	14	14	-1	-1
ABpraa	59	-2.0212018952327355	9.402251774659323	-3.2404965669048678	2.0399999618530273	17	17	-1	-1
ABplpa	59	-0.8932304683100303	-6.024501505031742	9.603671585683816	2.380000114440918	20	20	-1	-1
ABprpa	59	8.733958675342553	-0.9002272887133853	-8.294114633647197	2.507499933242798	21	21	-1	-1
ABprap	59	6.764893398978846	7.513013964881451	-6.898489407669131	2.0824999809265137	23	23	-1	-1
P4	59	15.04627261292378	-7.071542030912752	6.284665258120397	1.3174999952316284	25	25	-1	-1
MSpp	59	9.2914804721718	-5.955614652479324	-1.8981292183988399	2.2100000381469727	26	26	-1	-1
ABarpa	59	-17.48311829942583	5.247625476975809	-4.801021436065288	2.1675000190734863	30	30	-1	-1
Ep	59	16.887282711979225	1.5254155679498531	3.94731572451923	2.8475000858306885	32	32	-1	-1
Caa	59	2.6055533236925195	7.1038919283685065	1.0009727425259696	2.0399999618530273	33	33	-1	-1
ABaraa	59	-10.158263993634945	-1.9956035312743152	-7.541582658185261	2.634999990463257	34	34	-1	-1
Ea	59	4.39696236492297	-3.4230513304805097	1.120325023734564	2.4649999141693115	35	35	-1	-1
ABalpa	59	-15.953368561244346	-4.738870228185549	-3.6741219848820257	2.0824999809265137	36	36	-1	-1
ABalap	59	-20.33066542263794	4.677161499229893	6.376890116146479	2.0824999809265137	37	37	-1	-1
ABprpp	59	16.352181666545754	2.4896929588180674	-5.3543437095006485	1.6575000286102295	40	40	-1	-1
ABalpp	59	-16.244126518466512	-4.086006919517194	5.776240736393776	2.2950000762939453	42	42	-1	-1
ABalaa	59	-20.8737485600535	0.15504260736003206	-3.555338204187413	2.1675000190734863	44	44	-1	-1
MSaa	59	-9.213883632621785	-6.1177314237699525	-0.7109799227463669	2.3375000953674316	45	45	-1	-1
ABplap	59	-8.647381361933599	7.495375344867889	3.008804969598915	2.2950000762939453	46	46	-1	-1
ABplaa	59	-15.40475848598047	0.923932265912426	9.190244353122914	2.4649999141693115	47	47	-1	-1
Cpp	59	18.891346980552065	7.345841293054437	0.407922612309239	2.0399999618530273	49	49	-1	-1
ABarpp	60	-8.046885479484946	9.38255432397536	-4.8034345576372335	2.252500057220459	0	0	-1	-1
ABplpp	60	6.001439160355156	-2.0096879221166537	11.446672855346081	1.5724999904632568	1	1	-1	-1
Cap	60	2.9826565995110577	3.499765822727359	8.843502288731313	1.8274999856948853	3	3	-1	-1
MSap	60	-5.075925845048796	-3.4223132768545126	4.9129811478165095	2.252500057220459	4	4	-1	-1
ABarap	60	0.6347607141670014	-0.007104761367158652	-9.64886003101341	2.549999952316284	6	6	-1	-1
D	60	22.62930198317304	-0.854898504572277	-0.18907797637186285	1.9550000429153442	7	7	-1	-1
Cpa	60	9.259784496459092	7.682615343985412	-0.2001882255489087	1.9975000619888306	12	12	-1	-1
MSpa	60	-1.7430209016339462	-5.068500625694434	-3.5530128453738534	2.4225001335144043	14	14	-1	-1
ABpraa	60	-2.2080868665507274	9.376198132745735	-3.2176883228148205	1.9550000429153442	17	17	-1	-1
ABplpa	60	-0.7744980433762199	-6.028109126290713	9.622099733777763	2.4225001335144043	20	20	-1	-1
ABprpa	60	8.698813339673451	-1.02608758392156	-8.092312768723328	2.125	21	21	-1	-1
ABprap	60	7.222250430879538	7.435653332241479	-6.723875882831407	2.1675000190734863	23	23	-1	-1
P4	60	15.299172005671931	-7.237886453070399	6.582987959510103	1.2324999570846558	25	25	-1	-1
MSpp	60	9.188182590118517	-6.111136210860057	-1.6550909612909757	2.252500057220459	26	26	-1	-1
ABarpa	60	-17.167541608590447	4.781395887891052	-4.9652356998767635	2.2100000381469727	30	30	-1	-1
Ep	60	16.73340495137631	1.4031628940006495	4.130689441349153	2.890000104904175	32	32	-1	-1
Caa	60	2.5043935665932593	7.170429697231565	0.8816436619700876	2.0399999618530273	33	33	-1	-1
ABaraa	60	-10.102208866788361	-1.6993259856061766	-7.060617544890133	2.5924999713897705	34	34	-1	-1
Ea	60	4.498122122022231	-3.4895890993435685	1.2396541042904465	2.4649999141693115	35	35	-1	-1
ABalpa	60	-16.157826200396887	-4.827854017703224	-3.550412808330044	2.0824999809265137	36	36	-1	-1
ABalap	60	-20.4318251797372	4.743699268092951	6.257561035590596	2.0399999618530273	37	37	-1	-1
ABprpp	60	16.558985227030895	1.5383953812529096	-5.696820289221447	1.6150000095367432	40	40	-1	-1
ABalpp	60	-16.41130069699593	-3.8270710865829027	5.335780710358141	1.7000000476837158	42	42	-1	-1
ABalaa	60	-21.04306086353694	0.19191911305053344	-3.633430892559302	2.125	44	44	-1	-1
MSaa	60	-9.400768603939776	-6.14378506568354	-0.6881716786563206	2.380000114440918	45	45	-1	-1
ABplap	60	-8.511076269165237	7.554697871213005	2.926332185230927	2.2950000762939453	46	46	-1	-1
ABplaa	60	-15.57407078946391	0.9608087716029265	9.112151664751025	2.4649999141693115	47	47	-1	-1
Cpp	60	18.375796696850767	6.904865052782478	0.11471131184013439	1.9975000619888306	49	49	-1	-1
ABarpp	61	-8.019353517066818	8.956808861840074	-5.064169657914544	2.2950000762939453	0	0	-1	-1
ABplpp	61	6.170751463838597	-2.0465644278071533	11.52476554371797	1.6150000095367432	1	1	-1	-1
Cap	61	2.727619081808885	3.4440509176412135	8.907546925005354	1.912500023841858	3	3	-1	-1
MSap	61	-5.187044896731631	-2.867099898252082	4.953486235076003	2.252500057220459	4	4	-1	-1
ABarap	61	0.43030307501445886	-0.0960885508848337	-9.525150854461428	2.549999952316284	6	6	-1	-1
D	61	22.62930198317304	-0.854898504572277	-0.18907797637186285	1.912500023841858	7	7	-1	-1
Cpa	61	9.575361187294472	7.216385754900656	-0.36440248936038433	1.9975000619888306	12	12	-1	-1
MSpa	61	-1.9222924997009625	-4.542948510264562	-3.471271365930366	2.380000114440918	14	14	-1	-1
ABpraa	61	-2.4752218037904976	9.58709951015517	-2.631442181061658	1.6575000286102295	17	17	-1	-1
ABplpa	61	-1.0119628932438416	-6.020893883772771	9.585243437589869	2.4649999141693115	20	20	-1	-1
ABprpa	61	8.287552140035766	-0.1637737958740768	-7.6261270124505485	2.125	21	21	-1	-1
ABprap	61	7.121090673780278	7.502191101104538	-6.843204963387289	2.0399999618530273	23	23	-1	-1
P4	61	14.993554609420126	-7.260332473725015	6.587368055506202	0.637499988079071	25	25	-1	-1
MSpp	61	9.347535599018382	-5.659337106811185	-1.4171641051037116	2.252500057220459	26	26	-1	-1
ABarpa	61	-17.195073571008574	5.207141350026337	-4.704500599599453	2.252500057220459	30	30	-1	-1
Ep	61	16.904855379813775	1.5883457155539409	3.8464147920572946	2.8475000858306885	32	32	-1	-1
Caa	61	2.7012378324948267	6.70780772940578	0.6990012500646641	2.0399999618530273	33	33	-1	-1
ABaraa	61	-10.034056320404181	-1.6696647224336183	-7.101853937074127	2.549999952316284	34	34	-1	-1
Ea	61	4.655337005968073	-3.2598493225384884	1.8399482981414572	2.4649999141693115	35	35	-1	-1
ABalpa	61	-16.46344359664869	-4.850300038357839	-3.5460327123339446	1.6575000286102295	36	36	-1	-1
ABalap	61	-20.26251287625376	4.706822762402451	6.335653723962485	2.0824999809265137	37	37	-1	-1
ABprpp	61	16.44786617534806	2.093608759855341	-5.656315201961954	1.5299999713897705	40	40	-1	-1
ABalpp	61	-16.140620840034654	-5.192826055463085	5.676802413780841	1.5299999713897705	42	42	-1	-1
ABalaa	61	-20.901280522471623	0.580788069495317	-3.2946031039101022	2.1675000190734863	44	44	-1	-1
MSaa	61	-9.312905264767021	-5.829134327663102	-1.1926763409659964	2.3375000953674316	45	45	-1	-1
ABplap	61	-8.104299115814174	7.510606123004562	3.0412811697907096	2.1675000190734863	46	46	-1	-1
ABplaa	61	-15.253018850331578	0.8241256126178387	9.369237973956738	2.4649999141693115	47	47	-1	-1
Cpp	61	18.552722373585183	7.419594304435437	0.25173723556546346	2.0399999618530273	49	49	-1	-1
ABarpp	62	-8.233770450802938	9.356500682061771	-4.780626313547186	2.3375000953674316	0	0	-1	-1
ABplpp	62	5.378106948313952	-1.7879636809303046	11.977634552817403	1.4450000524520874	1	1	-1	-1
Cap	62	2.558306778325444	3.480927423331714	8.829454236633467	1.912500023841858	3	3	-1	-1
MSap	62	-4.848420289764749	-2.940852909633083	5.10967161181978	2.252500057220459	4	4	-1	-1
ABarap	62	0.43030307501445886	-0.0960885508848337	-9.525150854461428	2.5924999713897705	6	6	-1	-1
D	62	22.940394627721794	-0.502906053817993	0.2278425006492244	1.8700000047683716	7	7	-1	-1
Cpa	62	9.68861836393133	6.883231703542015	-0.7672749142836239	1.9975000619888306	12	12	-1	-1
MSpa	62	-1.8717126211513326	-4.576217394696091	-3.4116068256524246	2.380000114440918	14	14	-1	-1
ABpraa	62	-1.9001235489663242	8.35836278631752	-3.4408358219797366	1.6575000286102295	17	17	-1	-1
ABplpa	62	-0.9438103468596606	-5.991232620600212	9.544007045405875	2.4649999141693115	20	20	-1	-1
ABprpa	62	8.716386007508001	-0.9631574363174726	-8.193213701185265	1.912500023841858	21	21	-1	-1
ABprap	62	6.6561202686286105	7.027945976401051	-7.076751723578454	2.0824999809265137	23	23	-1	-1
P4	62	14.677977918584748	-6.794102884640257	6.751582319317677	0.8924999833106995	25	25	-1	-1
MSpp	62	9.466268023952194	-5.662944728070157	-1.3987359570097642	2.252500057220459	26	26	-1	-1
ABarpa	62	-17.2226055334267	5.6328868121616225	-4.443765499322142	2.2100000381469727	30	30	-1	-1
Ep	62	16.447498347913083	1.665706348193913	3.671801267219572	2.805000066757202	32	32	-1	-1
Caa	62	3.2036994946481965	6.267631782234611	0.5119787421631421	2.0399999618530273	33	33	-1	-1
ABaraa	62	-10.06920165607328	-1.7955250176417934	-6.900052072150257	2.2950000762939453	34	34	-1	-1
Ea	62	5.000583784175601	-3.929765046514738	1.0526315963889243	2.507499933242798	35	35	-1	-1
ABalpa	62	-16.786633660735045	-4.9356762066165425	-3.44075168387591	1.5724999904632568	36	36	-1	-1
ABalap	62	-20.229505665538678	4.610623730366834	6.496219196702361	2.0399999618530273	37	37	-1	-1
ABprpp	62	16.525978016315815	1.6345944132885264	-5.857385761961324	1.5299999713897705	40	40	-1	-1
ABalpp	62	-15.953735868716658	-5.166772413549498	5.653994169690794	1.4875000715255737	42	42	-1	-1
ABalaa	62	-21.020012947405434	0.584395690754289	-3.31303125200405	2.1675000190734863	44	44	-1	-1
MSaa	62	-9.653667996687926	-5.977440643525893	-0.9864943800460262	2.380000114440918	45	45	-1	-1
ABplap	62	-7.790860549932818	6.822317206676014	3.2394342436429806	1.4875000715255737	46	46	-1	-1
ABplaa	62	-15.270591518166128	0.7611954650137509	9.470138906418672	2.4225001335144043	47	47	-1	-1
Cpp	62	18.575770289716687	7.812070882139193	0.5721368761207155	2.125	49	49	-1	-1
ABarpp	63	-8.183190572253308	9.323231797630243	-4.720961773269245	1.9550000429153442	0	0	-1	-1
ABplpp	63	5.921189194433377	-1.7727329027936305	12.0101107530092	1.4875000715255737	1	1	-1	-1
Cap	63	3.015663810226137	3.403566790691742	9.00406776147119	1.912500023841858	3	3	-1	-1
MSap	63	-4.492223014963317	-2.9516757734099963	5.164956056101622	2.2950000762939453	4	4	-1	-1
ABarap	63	0.2609907715310177	-0.05921204519433232	-9.603243542833317	2.5924999713897705	6	6	-1	-1
D	63	23.041554384821055	-0.5694438226810519	0.3471715812051068	1.8700000047683716	7	7	-1	-1
Cpa	63	9.84035799958022	6.783425050247427	-0.5882812934498003	1.9975000619888306	12	12	-1	-1
MSpa	63	-1.8211327426017023	-4.60948627912762	-3.3519422853744834	2.380000114440918	14	14	-1	-1
ABpraa	63	-1.337122713679749	7.396242344975447	-3.7280279574186936	1.5299999713897705	17	17	-1	-1
ABplpa	63	-0.9438103468596606	-5.991232620600212	9.544007045405875	2.4649999141693115	20	20	-1	-1
ABprpa	63	8.802111221726733	-0.870566025540827	-8.335351025831192	1.784999966621399	21	21	-1	-1
ABprap	63	6.813335152574452	7.257685753206131	-6.476457529727442	1.5299999713897705	23	23	-1	-1
P4	63	14.876960309440339	-7.034665525222252	6.206572569748509	1.1050000190734863	25	25	-1	-1
MSpp	63	9.721305541654365	-5.60722982298401	-1.4627805932838052	2.2950000762939453	26	26	-1	-1
ABarpa	63	-17.00271335139363	5.562741422039593	-4.306008270672312	2.252500057220459	30	30	-1	-1
Ep	63	16.3793458015289	1.6360450850213546	3.7130376594035663	2.762500047683716	32	32	-1	-1
Caa	63	3.3048592517474566	6.201094013371552	0.6313078227190245	1.9975000619888306	33	33	-1	-1
ABaraa	63	-10.06920165607328	-1.7955250176417934	-6.900052072150257	1.7425000667572021	34	34	-1	-1
Ea	63	5.374353726811584	-3.8776577626875643	1.0070151082088308	2.549999952316284	35	35	-1	-1
ABalpa	63	-16.700908446516312	-4.843084795839897	-3.5828890085218386	1.5724999904632568	36	36	-1	-1
ABalap	63	-20.398817969022122	4.6475002360573345	6.418126508330472	2.0399999618530273	37	37	-1	-1
ABprpp	63	16.389672923547455	1.5752718869434106	-5.774912977593336	1.5724999904632568	40	40	-1	-1
ABalpp	63	-15.478806168981416	-5.181202898585383	5.727706762066584	1.4450000524520874	42	42	-1	-1
ABalaa	63	-20.977046442106783	-4.789510207009462E-4	-3.312299947079549	2.1675000190734863	44	44	-1	-1
MSaa	63	-9.924140057270627	-5.874026368972333	-1.1839161489737968	2.380000114440918	45	45	-1	-1
ABplap	63	-8.101953194481574	6.47032475592173	2.8225137666218933	1.7425000667572021	46	46	-1	-1
ABplaa	63	-15.444387867936195	1.6162940105432924	9.973180958879347	2.4649999141693115	47	47	-1	-1
Cpp	63	18.502142495035553	7.452863188866967	0.19207269528752224	2.0399999618530273	49	49	-1	-1
ABarpp	64	-8.445841463206454	8.715911135200638	-4.715850372348645	1.7425000667572021	0	0	-1	-1
ABplpp	64	6.072928830082267	-1.8725395560882188	12.189104373843023	1.4450000524520874	1	1	-1	-1
Cap	64	3.015663810226137	3.403566790691742	9.00406776147119	1.8700000047683716	3	3	-1	-1
MSap	64	-4.3580560471489775	-3.114412574308672	5.44485060939738	2.252500057220459	4	4	-1	-1
ABarap	64	0.3291433179151987	-0.029550782021774857	-9.64447993501731	2.549999952316284	6	6	-1	-1
D	64	22.97340183843687	-0.5991050858536093	0.38840797338910016	1.784999966621399	7	7	-1	-1
Cpa	64	9.678866865726333	6.109566618954764	-0.4638408119733173	1.9975000619888306	12	12	-1	-1
MSpa	64	-1.9904450460851435	-4.57260977343712	-3.4300349737463716	2.380000114440918	14	14	-1	-1
ABpraa	64	-0.9457801032092145	7.511279776406709	-3.8745453780607226	1.5299999713897705	17	17	-1	-1
ABplpa	64	-0.9108031361445819	-6.087431652635829	9.704572518145751	2.507499933242798	20	20	-1	-1
ABprpa	64	8.880223062694489	-1.3295803721076407	-8.536421585830563	2.0824999809265137	21	21	-1	-1
ABprap	64	6.929721656175664	8.294359499029992	-6.239261978464679	1.3600000143051147	23	23	-1	-1
P4	64	15.394856514474236	-7.633970652033126	6.281016467048797	1.1475000381469727	25	25	-1	-1
MSpp	64	9.94333584864146	-5.455315885862249	-1.6873907022977224	2.2950000762939453	26	26	-1	-1
ABarpa	64	-17.179639028128047	5.048012170386634	-4.443034194397641	2.252500057220459	30	30	-1	-1
Ep	64	16.42445043178158	1.2732297704901574	3.3514016266643196	2.805000066757202	32	32	-1	-1
Caa	64	3.3202937946279847	6.041964833731848	0.8927742279208359	2.0399999618530273	33	33	-1	-1
ABaraa	64	-9.629417292007139	-1.935815797885853	-6.624537614850597	1.6575000286102295	34	34	-1	-1
Ea	64	5.288628512592852	-3.9702491734642096	1.1491524328547595	2.507499933242798	35	35	-1	-1
ABalpa	64	-16.802068203615573	-4.776547026976838	-3.702218089077721	1.5299999713897705	36	36	-1	-1
ABalap	64	-20.33066542263794	4.677161499229893	6.376890116146479	1.9975000619888306	37	37	-1	-1
ABprpp	64	16.50293010018431	1.242117835584771	-6.177785402516577	1.6575000286102295	40	40	-1	-1
ABalpp	64	-15.648118472464857	-5.144326392894882	5.6496140736946945	1.402500033378601	42	42	-1	-1
ABalaa	64	-21.01005365282186	0.09572008101491625	-3.4728654198194255	2.125	44	44	-1	-1
MSaa	64	-9.9087055143901	-6.033155548612037	-0.9224497437719856	2.4649999141693115	45	45	-1	-1
ABplap	64	-8.033800648097394	6.499986019094289	2.781277374437899	1.8700000047683716	46	46	-1	-1
ABplaa	64	-15.580692960704557	1.5569714841981765	10.055653743247335	2.4649999141693115	47	47	-1	-1
Cpp	64	18.3888853183987	7.786017240225606	0.5949451202107627	2.0824999809265137	49	49	-1	-1
ABarpp	65	-8.521607382841612	8.134644114684619	-4.733547215518092	1.784999966621399	0	0	-1	-1
ABplpp	65	6.037783494413165	-1.9983998512963943	12.390906238766892	1.4450000524520874	1	1	-1	-1
Cap	65	3.167403445875027	3.303760137397154	9.183061382305013	1.912500023841858	3	3	-1	-1
MSap	65	-4.408635925698608	-3.0811436898771425	5.385186069119439	2.2950000762939453	4	4	-1	-1
ABarap	65	0.4478757428490091	-0.03315840328074593	-9.626051786923362	2.5924999713897705	6	6	-1	-1
D	65	23.125141474085765	-0.6989117391481976	0.5674015942229238	1.784999966621399	7	7	-1	-1
Cpa	65	9.939379631725458	6.494827954140577	-0.10658487523017124	1.9550000429153442	12	12	-1	-1
MSpa	65	-1.9222924997009625	-4.542948510264562	-3.471271365930366	2.380000114440918	14	14	-1	-1
ABpraa	65	-1.3470820082633241	7.884917954714819	-3.5681937896033182	1.5724999904632568	17	17	-1	-1
ABplpa	65	-0.9514237201106366	-6.5428383779436725	9.485073810052434	2.4649999141693115	20	20	-1	-1
ABprpa	65	8.91323027340957	-1.4257794041432579	-8.375856113090688	2.0824999809265137	21	21	-1	-1
ABprap	65	7.0463159561554525	8.06869255052723	-5.858466492706985	1.402500033378601	23	23	-1	-1
P4	65	15.291558632420953	-7.789492210413859	6.524054724156663	1.0199999809265137	25	25	-1	-1
MSpp	65	10.029061062860192	-5.362724475085603	-1.8295280269436516	2.3375000953674316	26	26	-1	-1
ABarpa	65	-17.197211695962597	4.985082022782546	-4.3421332619357065	2.252500057220459	30	30	-1	-1
Ep	65	16.588287486968067	0.9068068346999882	3.0081937420190212	2.762500047683716	32	32	-1	-1
Caa	65	3.2751891643753077	6.404780148263045	1.2544102606600822	2.0399999618530273	33	33	-1	-1
ABaraa	65	-9.52825753490788	-2.002353566748911	-6.505208534294715	1.5724999904632568	34	34	-1	-1
Ea	65	5.611818576679206	-3.8848730052055065	1.0438714043967252	2.549999952316284	35	35	-1	-1
ABalpa	65	-16.683335778681762	-4.7801546482358095	-3.683789940983774	1.5299999713897705	36	36	-1	-1
ABalap	65	-20.49997772612138	4.7140380049203925	6.2987974277745895	2.0824999809265137	37	37	-1	-1
ABprpp	65	16.76344286618344	1.6273791707705847	-5.82052946577343	1.6575000286102295	40	40	-1	-1
ABalpp	65	-15.92072865800158	-5.262971445585115	5.814559642430671	1.4450000524520874	42	42	-1	-1
ABalaa	65	-20.82316868150387	0.12177372292850264	-3.495673663909472	2.1675000190734863	44	44	-1	-1
MSaa	65	-10.12859769642317	-5.9630101584900075	-1.060206972421815	2.4225001335144043	45	45	-1	-1
ABplap	65	-7.581918864493653	6.093078956354647	2.5345903262584355	1.8274999856948853	46	46	-1	-1
ABplaa	65	-15.461960535770745	1.5533638629392046	10.074081891341283	2.4649999141693115	47	47	-1	-1
Cpp	65	18.74508259320013	7.775194376448693	0.6502295644926037	2.125	49	49	-1	-1
ABarpp	66	-8.188458024171682	7.731344673203951	-4.998662411791502	1.784999966621399	0	0	-1	-1
ABplpp	66	6.002638158744063	-2.124260146504568	12.592708103690764	1.5299999713897705	1	1	-1	-1
Cap	66	3.286135870808838	3.300152516138183	9.20148953039896	1.912500023841858	3	3	-1	-1
MSap	66	-4.494361139917339	-3.173735100653788	5.527323393765368	2.2950000762939453	4	4	-1	-1
ABarap	66	0.39729586429937924	1.1048115078349241E-4	-9.685716327201304	2.549999952316284	6	6	-1	-1
D	66	22.782032820832256	0.19306331207184402	0.9923509583117105	1.784999966621399	7	7	-1	-1
Cpa	66	10.022966720990166	6.365360037673431	0.11364513778764662	1.9550000429153442	12	12	-1	-1
MSpa	66	-1.9398651675355136	-4.605878657868649	-3.3703704334684303	2.4225001335144043	14	14	-1	-1
ABpraa	66	-1.2965021297136943	7.85164907028329	-3.508529249325377	1.4450000524520874	17	17	-1	-1
ABplpa	66	-0.6788135345739126	-6.424193325253439	9.320128241316459	2.4649999141693115	20	20	-1	-1
ABprpa	66	8.756015389463727	-1.6555191809483376	-8.976150306941697	1.784999966621399	21	21	-1	-1
ABprap	66	6.85943098483746	8.042638908613641	-5.835658248616938	1.4875000715255737	23	23	-1	-1
P4	66	15.171835005476812	-8.933653059093597	5.503191262212965	0.6800000071525574	25	25	-1	-1
MSpp	66	10.064206398529294	-5.236864179877428	-2.031329891867522	2.2950000762939453	26	26	-1	-1
ABarpa	66	-17.573119763552604	4.71091541171158	-3.9341494360918663	2.380000114440918	30	30	-1	-1
Ep	66	16.265097422881713	0.8214306664412852	3.113474770477056	2.762500047683716	32	32	-1	-1
Caa	66	3.3181556696739625	5.819905506488056	1.255141565584583	2.0399999618530273	33	33	-1	-1
ABaraa	66	-9.646989959841688	-1.9987459454899401	-6.523636682388662	1.9975000619888306	34	34	-1	-1
Ea	66	5.816276215831749	-3.795889215687832	0.920162227844743	2.5924999713897705	35	35	-1	-1
ABalpa	66	-16.723956362647815	-5.235561373543653	-3.9032886490770906	1.5299999713897705	36	36	-1	-1
ABalap	66	-20.26251287625376	4.706822762402451	6.335653723962485	2.0824999809265137	37	37	-1	-1
ABprpp	66	17.036053051720163	1.7460242234608172	-5.985475034509405	1.7000000476837158	40	40	-1	-1
ABalpp	66	-15.683263808133958	-5.270186688103057	5.851415938618565	1.5724999904632568	42	42	-1	-1
ABalaa	66	-20.67142904585498	0.02196706963391437	-3.3166800430756482	2.1675000190734863	44	44	-1	-1
MSaa	66	-9.97685806077428	-6.062816811784596	-0.8812133515879914	2.507499933242798	45	45	-1	-1
ABplap	66	-7.362026682460582	6.022933566232617	2.6723475549082654	1.8274999856948853	46	46	-1	-1
ABplaa	66	-15.206923018068572	1.6090787680253502	10.01003725506724	2.4225001335144043	47	47	-1	-1
Cpp	66	18.692364589696474	7.586403933636431	0.9529323618784091	2.0824999809265137	49	49	-1	-1
ABarpp	67	-8.046677683106367	8.120213629648735	-4.659834623142302	1.8274999856948853	0	0	-1	-1
ABplpp	67	5.934485612359883	-2.1539214096771264	12.633944495874758	1.5724999904632568	1	1	-1	-1
Cap	67	3.7940727812591613	3.189522999066681	9.435767595514626	1.912500023841858	3	3	-1	-1
MSap	67	-4.408635925698608	-3.0811436898771425	5.385186069119439	2.252500057220459	4	4	-1	-1
ABarap	67	0.10711301092810499	-0.1814647191435368	-9.419869826003394	2.549999952316284	6	6	-1	-1
D	67	22.78417094578628	0.415122639315635	0.6299836206479639	1.784999966621399	7	7	-1	-1
Cpa	67	10.209851692308158	6.391413679587018	0.0908368936975994	1.9550000429153442	12	12	-1	-1
MSpa	67	-1.9013827085234816	-4.372531259804598	-2.788504387711367	2.380000114440918	14	14	-1	-1
ABpraa	67	-0.983271360210916	8.425700848281366	-3.4539761099680364	1.4450000524520874	17	17	-1	-1
ABplpa	67	-0.7569253755416683	-5.965178978686626	9.521198801315828	2.507499933242798	20	20	-1	-1
ABprpa	67	8.789022600178805	-1.7517182129839548	-8.81558483420182	1.6575000286102295	21	21	-1	-1
ABprap	67	6.84185831700291	7.9797087610095545	-5.734757316155003	1.4450000524520874	23	23	-1	-1
P4	67	15.708295080355592	-8.322259568361673	6.4791695409010694	0.9775000214576721	25	25	-1	-1
MSpp	67	10.218084159132205	-5.114611505928225	-2.214703608697445	2.3375000953674316	26	26	-1	-1
ABarpa	67	-17.388372917188637	4.514909726381375	-3.594590342518166	2.3375000953674316	30	30	-1	-1
Ep	67	16.33324996926589	0.8510919296138435	3.072238378293062	2.7200000286102295	32	32	-1	-1
Caa	67	3.409356132189647	6.24204334736437	1.5343048139558406	1.9975000619888306	33	33	-1	-1
ABaraa	67	-9.816302263325131	-1.96186943979944	-6.601729370760551	1.7000000476837158	34	34	-1	-1
Ea	67	5.879944715929308	-2.9480059126762335	1.4600605764933123	2.4649999141693115	35	35	-1	-1
ABalpa	67	-16.521636848449297	-5.36863691126977	-3.6646304879653258	1.4875000715255737	36	36	-1	-1
ABalap	67	-20.24494020841921	4.769752910006538	6.234752791500549	2.0824999809265137	37	37	-1	-1
ABprpp	67	17.308663237256884	1.8646692761510502	-6.150420603245382	1.7000000476837158	40	40	-1	-1
ABalpp	67	-15.665691140299407	-5.207256540498969	5.750515006156629	1.5299999713897705	42	42	-1	-1
ABalaa	67	-20.6384218351399	-0.07423196240170105	-3.1561145703357725	2.1675000190734863	44	44	-1	-1
MSaa	67	-10.123122448126217	-5.63346372839034	-0.6389063994046276	2.4649999141693115	45	45	-1	-1
ABplap	67	-7.634636867997305	5.904288513542385	2.8372931236442414	1.784999966621399	46	46	-1	-1
ABplaa	67	-15.308082775167833	1.675616536888409	9.890708174511358	2.380000114440918	47	47	-1	-1
Cpp	67	18.60877750043177	7.715871850103577	0.7327023488605922	2.0824999809265137	49	49	-1	-1
ABarpp	68	-8.17088535633713	7.794274820808038	-5.099563344253437	1.9550000429153442	0	0	-1	-1
ABplpp	68	5.770648557173395	-1.7874984738869575	12.977152380520057	1.5724999904632568	1	1	-1	-1
Cap	68	3.7940727812591613	3.189522999066681	9.435767595514626	1.8700000047683716	3	3	-1	-1
MSap	68	-4.517409056048843	-3.5662116783575435	5.206923753210115	2.252500057220459	4	4	-1	-1
ABarap	68	0.03447641825730169	0.6070960575229458	-8.797498692986837	2.549999952316284	6	6	-1	-1
D	68	22.76659827795173	0.3521924917115481	0.7308845531098984	1.7425000667572021	7	7	-1	-1
Cpa	68	10.51546908855996	6.413859700241634	0.08645679770149961	1.9550000429153442	12	12	-1	-1
MSpa	68	-1.7320704050400404	-4.409407765495098	-2.710411699339479	2.4225001335144043	14	14	-1	-1
ABpraa	68	-0.8645389352771051	8.422093227022396	-3.4355479618740894	1.5724999904632568	17	17	-1	-1
ABplpa	68	-0.8756578004754796	-5.961571357427654	9.50277065322188	2.4649999141693115	20	20	-1	-1
ABprpa	68	8.993480239331348	-1.6627344234662802	-8.939294010753803	1.5724999904632568	21	21	-1	-1
ABprap	68	7.1750076756728385	7.576409319528885	-5.999872512428415	1.4875000715255737	23	23	-1	-1
P4	68	16.0018150570698	-8.033197265211477	6.996990950384092	0.9350000023841858	25	25	-1	-1
MSpp	68	10.336816584066018	-5.118219127187196	-2.196275460603498	2.3375000953674316	26	26	-1	-1
ABarpa	68	-17.22901990828877	4.966708830430248	-3.356663486330901	1.6150000095367432	30	30	-1	-1
Ep	68	16.101260367695225	1.1878536022314534	3.4566826551223544	2.4649999141693115	32	32	-1	-1
Caa	68	3.800698742660182	6.357080778795631	1.387787393313812	2.0399999618530273	33	33	-1	-1
ABaraa	68	-9.54583020274243	-2.065283714352999	-6.404307601832779	1.6575000286102295	34	34	-1	-1
Ea	68	5.948097262313488	-2.918344649503675	1.4188241843093186	2.507499933242798	35	35	-1	-1
ABalpa	68	-16.584314146536524	-5.068751744342659	-3.202093522764145	1.5299999713897705	36	36	-1	-1
ABalap	68	-20.093200572770318	4.669946256711951	6.413746412334373	2.0399999618530273	37	37	-1	-1
ABprpp	68	17.376815783641067	1.8943305393236085	-6.191656995429375	1.7425000667572021	40	40	-1	-1
ABalpp	68	-15.936163200882108	-5.10384226594541	5.553093237228859	1.5724999904632568	42	42	-1	-1
ABalaa	68	-20.570269288755718	-0.044570699229143584	-3.197350962519766	2.1675000190734863	44	44	-1	-1
MSaa	68	-10.231895578476454	-6.118531716870741	-0.8171687153139509	2.4225001335144043	45	45	-1	-1
ABplap	68	-7.49285652693199	6.29315746998717	3.1761209122934404	1.7000000476837158	46	46	-1	-1
ABplaa	68	-15.07061792530021	1.668401294370466	9.927564470699252	2.507499933242798	47	47	-1	-1
Cpp	68	18.641784711146848	7.61967281806796	0.8932678216004679	2.0824999809265137	49	49	-1	-1
ABarpp	69	-8.087298267072422	7.664806904340892	-4.879333331235618	1.912500023841858	0	0	-1	-1
ABplpp	69	5.788221225007945	-1.7245683262828715	12.876251448058122	1.5724999904632568	1	1	-1	-1
Cap	69	3.6577676884907993	3.130200472721565	9.518240379882613	1.8274999856948853	3	3	-1	-1
MSap	69	-4.375628714983528	-3.1773427219127592	5.545751541859316	2.2100000381469727	4	4	-1	-1
ABarap	69	-0.056724044258383344	0.1849582166466326	-9.076661941358093	2.549999952316284	6	6	-1	-1
D	69	22.95348324926972	0.3782461336251354	0.708076309019853	1.7425000667572021	7	7	-1	-1
Cpa	69	10.530903631440491	6.254730520601929	0.3479232029033117	1.9550000429153442	12	12	-1	-1
MSpa	69	-1.444026448410486	-4.44989138480168	-2.613891773282278	2.4649999141693115	14	14	-1	-1
ABpraa	69	-0.6302034123738356	7.045050187321952	-4.038759641872199	1.784999966621399	17	17	-1	-1
ABplpa	69	-0.6557656184424085	-6.031716747549684	9.64052788187171	2.507499933242798	20	20	-1	-1
ABprpa	69	8.80873339296738	-1.4667287381360756	-9.278853104327503	1.5299999713897705	21	21	-1	-1
ABprap	69	7.231062802519422	7.872686865197025	-5.518907399133285	1.4450000524520874	23	23	-1	-1
P4	69	15.832502753586356	-7.9963207595209775	6.918898262012204	0.8924999833106995	25	25	-1	-1
MSpp	69	10.19055219671408	-4.68886604379294	-1.9539685084201337	2.3375000953674316	26	26	-1	-1
ABarpa	69	-16.41098155530002	4.06030329417432	-3.7079002580438987	1.6150000095367432	30	30	-1	-1
Ep	69	16.81365491729809	1.166207874677627	3.5672515436860364	1.9975000619888306	32	32	-1	-1
Caa	69	4.0151156763963	5.957388958573933	1.1042440489464544	1.9975000619888306	33	33	-1	-1
ABaraa	69	-9.578837413457508	-1.969084682317382	-6.564873074572656	2.0824999809265137	34	34	-1	-1
Ea	69	6.11740956579693	-2.955221155194176	1.4969168726812068	2.507499933242798	35	35	-1	-1
ABalpa	69	-16.516161600152344	-5.039090481170103	-3.243329914948139	1.6150000095367432	36	36	-1	-1
ABalap	69	-20.176787662035025	4.7994141731790965	6.193516399316556	2.0824999809265137	37	37	-1	-1
ABprpp	69	17.126262312225517	1.0203935943984215	-6.708747099987898	1.784999966621399	40	40	-1	-1
ABalpp	69	-15.81956890090232	-5.329509214448174	5.933888722986554	1.5724999904632568	42	42	-1	-1
ABalaa	69	-20.610889872721774	-0.499977424536986	-3.4168496706130833	2.1675000190734863	44	44	-1	-1
MSaa	69	-10.02743793932391	-6.029547927353066	-0.9408778918659326	2.4225001335144043	45	45	-1	-1
ABplap	69	-7.414744685964234	5.834143123420355	2.9750503522940708	1.6150000095367432	46	46	-1	-1
ABplaa	69	-15.060658630716633	1.1797256846310926	9.767730302883876	2.4649999141693115	47	47	-1	-1
Cpp	69	18.60877750043177	7.715871850103577	0.7327023488605922	2.0399999618530273	49	49	-1	-1
ABarpp	70	-8.188458024171682	7.731344673203951	-4.998662411791502	1.8700000047683716	0	0	-1	-1
ABplpp	70	5.815753187426071	-2.1503137884181562	12.615516347780812	1.6150000095367432	1	1	-1	-1
Cap	70	3.599574436690194	2.611863599809634	9.399642604251232	1.8274999856948853	3	3	-1	-1
MSap	70	-4.307476168599348	-3.1476814587402013	5.5045151496753215	2.2100000381469727	4	4	-1	-1
ABarap	70	-0.02919208184025701	-0.2407872454886526	-9.337397041635406	2.549999952316284	6	6	-1	-1
D	70	23.014022422402928	-0.1436983605457668	0.6079066814824178	1.7000000476837158	7	7	-1	-1
Cpa	70	10.260431570857788	6.358144795155488	0.15050143397554017	1.9975000619888306	12	12	-1	-1
MSpa	70	-1.3252940234766748	-4.453499006060651	-2.5954636251883305	2.4649999141693115	14	14	-1	-1
ABpraa	70	-0.26091751602447466	7.915379510988166	-3.503241389219728	1.5299999713897705	17	17	-1	-1
ABplpa	70	-0.6887728291574882	-5.9355177155140675	9.479962409131833	2.507499933242798	20	20	-1	-1
ABprpa	70	8.90989315006664	-1.5332665069991345	-9.15952402377162	1.5724999904632568	21	21	-1	-1
ABprap	70	7.4400044879585865	7.143448614875658	-6.22375131651783	1.4450000524520874	23	23	-1	-1
P4	70	15.330041091432985	-7.556144812349807	7.105920769913725	1.1475000381469727	25	25	-1	-1
MSpp	70	10.235656826966757	-5.051681358324137	-2.3156045411593804	2.3375000953674316	26	26	-1	-1
ABarpa	70	-16.111986330288865	4.678912027424185	-2.7687782755436885	1.6575000286102295	30	30	-1	-1
Ep	70	16.59376273526502	1.236353264799657	3.429494315036207	2.252500057220459	32	32	-1	-1
Caa	70	3.91395591929704	6.023926727436992	0.984914968390572	1.9975000619888306	33	33	-1	-1
ABaraa	70	-9.783295052610052	-2.058068471835057	-6.441163898020673	2.0824999809265137	34	34	-1	-1
Ea	70	6.506614051313441	-3.062243051006706	1.7127667897029248	2.4649999141693115	35	35	-1	-1
ABalpa	70	-16.488629637734217	-5.464835943305387	-3.50406501522545	1.6150000095367432	36	36	-1	-1
ABalap	70	-20.159214994200475	4.862344320783183	6.092615466854621	2.125	37	37	-1	-1
ABprpp	70	17.278001947874408	0.9205869411038337	-6.529753479154074	1.784999966621399	40	40	-1	-1
ABalpp	70	-15.961349241967635	-5.718378170892959	5.595060934337354	1.6575000286102295	42	42	-1	-1
ABalaa	70	-20.532778031754013	-0.9589917711038005	-3.6179202306124534	2.1675000190734863	44	44	-1	-1
MSaa	70	-9.994430728608831	-6.1257469593886835	-0.780312419126056	2.4225001335144043	45	45	-1	-1
ABplap	70	-7.482897232348415	5.804481860247797	3.016286744478065	1.5299999713897705	46	46	-1	-1
ABplaa	70	-15.023167373714932	0.26530461275643624	9.34716103479119	2.4649999141693115	47	47	-1	-1
Cpp	70	18.466997159366453	7.3270028936587925	0.3938745602113931	2.0824999809265137	49	49	-1	-1
ABarpp	71	-8.3532862813685	6.949999139055411	-5.657889840995953	1.8274999856948853	0	0	-1	-1
ABplpp	71	5.805793892842496	-1.6616381786787837	12.775350515596186	1.6150000095367432	1	1	-1	-1
Cap	71	3.5566079313915395	3.1967382415846237	9.39891129932673	1.7425000667572021	3	3	-1	-1
MSap	71	-4.393201382818079	-3.240272869516847	5.64665247432125	2.252500057220459	4	4	-1	-1
ABarap	71	0.10711301092810499	-0.1814647191435368	-9.419869826003394	2.634999990463257	6	6	-1	-1
D	71	22.971055917104273	0.44117628122922226	0.6071753765579166	1.7000000476837158	7	7	-1	-1
Cpa	71	10.39673666362615	6.417467321500605	0.06802864960755262	1.9550000429153442	12	12	-1	-1
MSpa	71	-1.2065615985428644	-4.4571066273196225	-2.5770354770943835	2.4225001335144043	14	14	-1	-1
ABpraa	71	-0.5204390800132699	8.677886645741061	-2.8580620121131246	1.4875000715255737	17	17	-1	-1
ABplpa	71	-0.4688806471244171	-6.0056631056360965	9.617719637781663	2.507499933242798	20	20	-1	-1
ABprpa	71	8.97804569645082	-1.5036052438265761	-9.200760415955614	1.6150000095367432	21	21	-1	-1
ABprap	71	7.554252866605776	7.958063033455728	-5.624188427591321	1.4450000524520874	23	23	-1	-1
P4	71	15.673149744686489	-8.448119863569849	6.6809714058249385	0.9350000023841858	25	25	-1	-1
MSpp	71	10.064206398529294	-5.236864179877428	-2.031329891867522	2.380000114440918	26	26	-1	-1
ABarpa	71	-15.72278184477235	4.571890131611655	-2.5529283585219718	1.6575000286102295	30	30	-1	-1
Ep	71	16.57619006743047	1.17342311719557	3.5303952474981415	1.9550000429153442	32	32	-1	-1
Caa	71	3.717111653395473	6.486548695262777	1.1675573802959949	1.9550000429153442	33	33	-1	-1
ABaraa	71	-9.162100965522871	-2.501852040265198	-6.609758257828249	2.1675000190734863	34	34	-1	-1
Ea	71	6.506614051313441	-3.062243051006706	1.7127667897029248	2.4649999141693115	35	35	-1	-1
ABalpa	71	-16.210544203900543	-5.016644460515486	-3.2477100109442385	1.6575000286102295	36	36	-1	-1
ABalap	71	-20.176787662035025	4.7994141731790965	6.193516399316556	2.125	37	37	-1	-1
ABprpp	71	17.244994737159328	1.0167859731394504	-6.69031895189395	1.784999966621399	40	40	-1	-1
ABalpp	71	-16.10312958303295	-6.107247127337742	5.256233145688154	1.6575000286102295	42	42	-1	-1
ABalaa	71	-20.651510456687824	-0.9553841498448294	-3.6363483787064004	2.1675000190734863	44	44	-1	-1
MSaa	71	-9.840552968005918	-6.00349428543948	-0.963686135955979	2.4649999141693115	45	45	-1	-1
ABplap	71	-7.465324564513864	5.867412007851884	2.9153858120161296	1.4875000715255737	46	46	-1	-1
ABplaa	71	-15.091319920099112	0.2356433495838779	9.388397426975184	2.4225001335144043	47	47	-1	-1
Cpp	71	18.252580225630332	7.726694713880489	0.6774179045787512	2.0824999809265137	49	49	-1	-1
ABarpp	72	-7.915640042256382	6.58764903156756	-5.020008046032547	1.7000000476837158	0	0	-1	-1
ABplpp	72	5.9575335284913855	-1.761444831973371	12.95434413643001	1.7000000476837158	1	1	-1	-1
Cap	72	3.3851575029540752	3.0115554200313324	9.68318594861859	1.784999966621399	3	3	-1	-1
MSap	72	-4.517409056048843	-3.5662116783575435	5.206923753210115	2.2950000762939453	4	4	-1	-1
ABarap	72	0.27642531441154616	-0.2183412248340364	-9.341777137631505	2.634999990463257	6	6	-1	-1
D	72	22.955621374223746	0.6003054608689263	0.3457089713561045	1.7000000476837158	7	7	-1	-1
Cpa	72	10.34615678507652	6.4507362059321345	0.008364109329611846	1.9550000429153442	12	12	-1	-1
MSpa	72	-0.9690967486752423	-4.464321869837565	-2.540179180906489	2.4225001335144043	14	14	-1	-1
ABpraa	72	-0.41380407461705726	8.940895306977673	-2.317432358540055	1.4875000715255737	17	17	-1	-1
ABplpa	72	-0.6557656184424085	-6.031716747549684	9.64052788187171	2.549999952316284	20	20	-1	-1
ABprpa	72	9.046198242835002	-1.4739439806540178	-9.241996808139609	1.6150000095367432	21	21	-1	-1
ABprap	72	7.473011698673667	7.047249582840041	-6.063185843777954	1.4450000524520874	23	23	-1	-1
P4	72	15.493878146619474	-7.922567748139976	6.762712885268428	1.1050000190734863	25	25	-1	-1
MSpp	72	10.081779066363845	-5.1739340322733405	-2.132230824329457	2.380000114440918	26	26	-1	-1
ABarpa	72	-15.755789055487428	4.668089163647272	-2.7134938312618484	1.7000000476837158	30	30	-1	-1
Ep	72	16.389305096112476	1.1473694752819827	3.5532034915881887	2.0824999809265137	32	32	-1	-1
Caa	72	3.7952234943632286	6.027534348695964	0.9664868202966252	2.0399999618530273	33	33	-1	-1
ABaraa	72	-8.9445547048224	-1.5317160633043947	-6.253233626009603	2.2100000381469727	34	34	-1	-1
Ea	72	6.607773808412701	-3.128780819869765	1.8320958702588064	2.4649999141693115	35	35	-1	-1
ABalpa	72	-16.210544203900543	-5.016644460515486	-3.2477100109442385	1.7000000476837158	36	36	-1	-1
ABalap	72	-20.161353119154498	4.640284993539392	6.454982804518368	2.125	37	37	-1	-1
ABprpp	72	16.956950008742076	1.0572701000889229	-6.786839788359785	1.8274999856948853	40	40	-1	-1
ABalpp	72	-16.408746979284754	-6.129693147992358	5.260613241684253	1.7000000476837158	42	42	-1	-1
ABalaa	72	-20.651510456687824	-0.9553841498448294	-3.6363483787064004	2.1675000190734863	44	44	-1	-1
MSaa	72	-9.832939594754942	-5.45188852809602	-0.904752900602539	2.4225001335144043	45	45	-1	-1
ABplap	72	-7.346592139580053	5.863804386592913	2.933813960110077	1.4875000715255737	46	46	-1	-1
ABplaa	72	-15.108892587933665	0.17271320197979012	9.489298359437118	2.4649999141693115	47	47	-1	-1
Cpp	72	18.116275132861972	7.667372187535374	0.7598906889467378	2.0399999618530273	49	49	-1	-1
ABarpp	73	-7.93107458513691	6.746778211207263	-5.2814744512343585	1.5299999713897705	0	0	-1	-1
ABplpp	73	5.871808314272654	-1.8540362427500163	13.096481461075939	1.7000000476837158	1	1	-1	-1
Cap	73	3.367584835119525	2.948625272427245	9.784086881080524	1.784999966621399	3	3	-1	-1
MSap	73	-4.636141480982654	-3.5626040570985724	5.188495605116168	2.2950000762939453	4	4	-1	-1
ABarap	73	0.4281649500604362	-0.31814787812862555	-9.162783516797681	2.634999990463257	6	6	-1	-1
D	73	22.71815652435612	0.6075207033868694	0.3088526751682105	1.6575000286102295	7	7	-1	-1
Cpa	73	10.24499702797726	6.517273974795193	-0.11096497122627058	1.9550000429153442	12	12	-1	-1
MSpa	73	-1.1054018414436042	-4.523644396182681	-2.457706396538501	2.4649999141693115	14	14	-1	-1
ABpraa	73	-0.4083288263201044	9.27044173707734	-1.8961317855228677	1.5724999904632568	17	17	-1	-1
ABplpa	73	-0.7569253755416683	-5.965178978686626	9.521198801315828	2.549999952316284	20	20	-1	-1
ABprpa	73	8.899933855483063	-1.044590897259762	-8.999689855956245	1.7000000476837158	21	21	-1	-1
ABprap	73	7.521245655890696	8.054262065491343	-5.7847539003311965	1.4450000524520874	23	23	-1	-1
P4	73	15.89069600538696	-7.477983886609047	7.037496037643585	0.8500000238418579	25	25	-1	-1
MSpp	73	9.77616167011204	-5.196380052927957	-2.1278507283333568	2.380000114440918	26	26	-1	-1
ABarpa	73	-15.563428835872484	5.023689235660528	-2.315001502334708	1.784999966621399	30	30	-1	-1
Ep	73	16.457457642496657	1.177030738454541	3.5119670994041945	2.125	32	32	-1	-1
Caa	73	3.9645357978466693	5.990657843005463	1.0445795086685132	2.0824999809265137	33	33	-1	-1
ABaraa	73	-9.086335045887713	-1.9205850197491796	-6.592061414658802	2.4649999141693115	34	34	-1	-1
Ea	73	6.653869640675709	-2.3438276644622533	2.4728951513693107	2.507499933242798	35	35	-1	-1
ABalpa	73	-16.107246321847256	-4.861122902134753	-3.4907482680521027	1.7000000476837158	36	36	-1	-1
ABalap	73	-20.211932997704128	4.673553877970921	6.3953182642404265	2.125	37	37	-1	-1
ABprpp	73	17.01514326054268	1.5756069730008533	-6.668242012728404	1.8700000047683716	40	40	-1	-1
ABalpp	73	-16.578059282768194	-6.092816642301858	5.182520553312366	1.7425000667572021	42	42	-1	-1
ABalaa	73	-20.633937788853274	-0.8924540022407417	-3.737249311168336	2.1675000190734863	44	44	-1	-1
MSaa	73	-9.868084930424043	-5.577748823304194	-0.7029510356786681	2.4649999141693115	45	45	-1	-1
ABplap	73	-7.64459616258088	6.392964123281758	2.9971272914596168	1.4450000524520874	46	46	-1	-1
ABplaa	73	-15.126465255768215	0.10978305437570235	9.590199291899054	2.549999952316284	47	47	-1	-1
Cpp	73	18.01511537576271	7.733909956398433	0.6405616083908554	1.9975000619888306	49	49	-1	-1
ABarpp	74	-7.7771968245339975	6.869030885156467	-5.464848168064281	1.4875000715255737	0	0	-1	-1
ABplpp	74	5.684923342954662	-1.8800898846636036	13.119289705165986	1.7425000667572021	1	1	-1	-1
Cap	74	3.3269642511534703	2.4932185471194015	9.564588172987207	1.7425000667572021	3	3	-1	-1
MSap	74	-4.737301238081914	-3.4960662882355136	5.069166524560286	2.3375000953674316	4	4	-1	-1
ABarap	74	0.40063298764230987	0.10759758400665964	-8.902048416520369	2.5924999713897705	6	6	-1	-1
D	74	23.006201252773373	0.5670365764373969	0.4053735116340457	1.6575000286102295	7	7	-1	-1
Cpa	74	10.217465065559134	6.943019436930479	0.14977012905104026	1.9975000619888306	12	12	-1	-1
MSpa	74	-0.8778962861595576	-4.042184028961251	-2.261015932535231	2.4649999141693115	14	14	-1	-1
ABpraa	74	-0.30716906922084425	9.20390396821428	-1.7768027049669861	1.5724999904632568	17	17	-1	-1
ABplpa	74	-0.9086650111905592	-5.865372325392038	9.342205180482004	2.549999952316284	20	20	-1	-1
ABprpa	74	9.086818826801055	-1.0185372553461747	-9.022498100046292	1.7425000667572021	21	21	-1	-1
ABprap	74	7.503672988056146	7.991331917887257	-5.683852967869262	1.4450000524520874	23	23	-1	-1
P4	74	15.587216734089182	-7.27837058001987	6.679508795975938	0.9775000214576721	25	25	-1	-1
MSpp	74	9.793734337946592	-5.133449905323869	-2.2287516607952917	2.380000114440918	26	26	-1	-1
ABarpa	74	-15.869046232124289	5.001243215005912	-2.310621406338608	1.8274999856948853	30	30	-1	-1
Ep	74	16.934525467185924	1.3846595806624478	3.2233123541162367	2.2100000381469727	32	32	-1	-1
Caa	74	3.7952234943632286	6.027534348695964	0.9664868202966252	2.0399999618530273	33	33	-1	-1
ABaraa	74	-9.308365352874809	-2.072498956870941	-6.3674513056448845	2.3375000953674316	34	34	-1	-1
Ea	74	6.891334490543331	-2.351042906980196	2.509751447557205	2.549999952316284	35	35	-1	-1
ABalpa	74	-16.039093775463076	-4.831461638962194	-3.531984660236097	1.784999966621399	36	36	-1	-1
ABalap	74	-20.49997772612138	4.7140380049203925	6.2987974277745895	2.125	37	37	-1	-1
ABprpp	74	17.083295806926863	1.6052682361734116	-6.709478404912399	1.912500023841858	40	40	-1	-1
ABalpp	74	-16.537438698802138	-5.637409916994016	5.402019261405682	1.7425000667572021	42	42	-1	-1
ABalaa	74	-20.600930578138197	-0.9886530342763589	-3.576683838428459	2.1675000190734863	44	44	-1	-1
MSaa	74	-9.986817355357855	-5.574141202045223	-0.721379183772616	2.4225001335144043	45	45	-1	-1
ABplap	74	-7.813908466064321	6.429840628972259	2.9190346030877286	1.4875000715255737	46	46	-1	-1
ABplaa	74	-15.06926320597794	-0.5196485426510753	8.706361753680687	1.5724999904632568	47	47	-1	-1
Cpp	74	17.946962829378528	7.704248693225875	0.6817980005748505	1.9975000619888306	49	49	-1	-1
ABarpp	75	-7.7771968245339975	6.869030885156467	-5.464848168064281	1.4450000524520874	0	0	-1	-1
ABplpp	75	5.611295548273529	-2.2392975779358304	12.739225524332792	1.7425000667572021	1	1	-1	-1
Cap	75	3.3775441297030997	2.459949662687872	9.62425271326515	1.8274999856948853	3	3	-1	-1
MSap	75	-4.64610077556623	-3.0739284473592003	5.348329772931545	2.2950000762939453	4	4	-1	-1
ABarap	75	0.6205251696753804	0.037452193884630613	-8.76429118787054	2.634999990463257	6	6	-1	-1
D	75	22.955621374223746	0.6003054608689263	0.3457089713561045	1.7000000476837158	7	7	-1	-1
Cpa	75	10.500034545679432	6.572988879881338	-0.17500960750031114	1.9975000619888306	12	12	-1	-1
MSpa	75	-0.9460488325437386	-4.071845292133809	-2.219779540351237	2.4225001335144043	14	14	-1	-1
ABpraa	75	-0.5270612512539152	9.274049358336311	-1.9145599336168146	1.5724999904632568	17	17	-1	-1
ABplpa	75	-0.7899325862567488	-5.868979946651009	9.360633328575952	2.549999952316284	20	20	-1	-1
ABprpa	75	8.87688593935156	-1.4370674749635173	-9.320089496511496	1.784999966621399	21	21	-1	-1
ABprap	75	7.61244611840638	8.476399906367657	-5.505590651959938	1.4875000715255737	23	23	-1	-1
P4	75	15.945759930223213	-8.329474810879617	6.516025837088963	0.8500000238418579	25	25	-1	-1
MSpp	75	9.861886884330774	-5.1037886421513114	-2.269988052979286	2.3375000953674316	26	26	-1	-1
ABarpa	75	-15.654629298388167	4.601551394784213	-2.594164750705966	1.7425000667572021	30	30	-1	-1
Ep	75	17.068692435000262	1.2219227797637717	3.503206907411996	1.912500023841858	32	32	-1	-1
Caa	75	4.017253801350322	6.179448285817726	0.7418767112827078	1.9975000619888306	33	33	-1	-1
ABaraa	75	-8.773104276384936	-1.3465332417511036	-6.537508275301461	2.1675000190734863	34	34	-1	-1
Ea	75	6.739594854894441	-2.251236253685608	2.3307578267233815	2.507499933242798	35	35	-1	-1
ABalpa	75	-15.869781471979639	-4.868338144652696	-3.453891971864208	1.8274999856948853	36	36	-1	-1
ABalap	75	-20.38124530118757	4.710430383661421	6.317225575868537	2.125	37	37	-1	-1
ABprpp	75	17.202028231860673	1.6016606149144406	-6.691050256818452	1.912500023841858	40	40	-1	-1
ABalpp	75	-16.56048661493364	-6.029886494697771	5.08161962085043	1.784999966621399	42	42	-1	-1
ABalaa	75	-20.651510456687824	-0.9553841498448294	-3.6363483787064004	2.2100000381469727	44	44	-1	-1
MSaa	75	-9.782359716205312	-5.485157412527549	-0.8450883603245978	2.4225001335144043	45	45	-1	-1
ABplap	75	-7.525863737647069	6.389356502022787	3.015555439553564	1.4875000715255737	46	46	-1	-1
ABplaa	75	-15.051898334521967	0.8056222992796362	8.461860886723821	1.4450000524520874	47	47	-1	-1
Cpp	75	17.828230404444717	7.707856314484845	0.6633698524809026	1.9550000429153442	49	49	-1	-1
ABarpp	76	-8.009186426104666	7.205792557774078	-5.0804038912349885	1.402500033378601	0	0	-1	-1
ABplpp	76	5.550756375140324	-1.7173530837649285	12.839395151870226	1.7425000667572021	1	1	-1	-1
Cap	76	3.3951167975376513	2.5228798102919594	9.523351780803214	1.784999966621399	3	3	-1	-1
MSap	76	-4.724212616533985	-2.6149141007923857	5.549400332930914	2.3375000953674316	4	4	-1	-1
ABarap	76	0.4566881144888926	0.4038751296747991	-8.421083303225242	2.634999990463257	6	6	-1	-1
D	76	22.74334256544165	1.2220566083344166	0.266884978059716	1.6575000286102295	7	7	-1	-1
Cpa	76	10.297715031480912	6.706064417607456	-0.413667768612076	2.125	12	12	-1	-1
MSpa	76	-1.2010863502459113	-4.127560197219954	-2.155734904077196	2.4649999141693115	14	14	-1	-1
ABpraa	76	-0.5776411298035455	9.30731824276784	-1.9742244738947559	1.6150000095367432	17	17	-1	-1
ABplpa	76	-0.9086650111905592	-5.865372325392038	9.342205180482004	2.5924999713897705	20	20	-1	-1
ABprpa	76	8.968086401867245	-1.0149296340872036	-9.040926248140238	1.8274999856948853	21	21	-1	-1
ABprap	76	7.657550748659058	8.11358459183646	-5.867226684699184	1.4875000715255737	23	23	-1	-1
P4	76	15.756529037572623	-7.3152470857103715	6.757601484347827	0.8924999833106995	25	25	-1	-1
MSpp	76	9.778299795066063	-4.974320725684165	-2.4902180659971034	2.380000114440918	26	26	-1	-1
ABarpa	76	-15.614008714422114	5.056958120092057	-2.3746660426126494	1.7425000667572021	30	30	-1	-1
Ep	76	16.94996001006645	1.2255304010227437	3.484778759318049	1.912500023841858	32	32	-1	-1
Caa	76	3.966673922800692	6.212717170249254	0.6822121710047666	1.9975000619888306	33	33	-1	-1
ABaraa	76	-8.942416579868379	-1.309656736060603	-6.61560096367335	2.2100000381469727	34	34	-1	-1
Ea	76	6.734119606597488	-2.580782683785276	1.9094572537061947	2.549999952316284	35	35	-1	-1
ABalpa	76	-15.988513896913446	-4.864730523393725	-3.4723201199581557	1.8274999856948853	36	36	-1	-1
ABalap	76	-20.618710151055193	4.7176456261793644	6.280369279680643	2.0399999618530273	37	37	-1	-1
ABprpp	76	16.99757059270813	1.5126768253967655	-6.56734108026647	1.912500023841858	40	40	-1	-1
ABalpp	76	-16.578059282768194	-6.092816642301858	5.182520553312366	1.784999966621399	42	42	-1	-1
ABalaa	76	-20.651510456687824	-0.9553841498448294	-3.6363483787064004	2.2100000381469727	44	44	-1	-1
MSaa	76	-10.002251898238383	-5.415012022405519	-0.9828455889744272	2.380000114440918	45	45	-1	-1
ABplap	76	-7.5588709483621495	6.485555534058404	2.8549899668136876	1.4875000715255737	46	46	-1	-1
ABplaa	76	-14.670515018635008	1.4093353404502702	8.475177633897168	1.5299999713897705	47	47	-1	-1
Cpp	76	17.6282568115788	6.80065048512813	0.2059442882003224	1.9550000429153442	49	49	-1	-1
ABarpp	77	-8.032234342236169	6.813315980070322	-5.40080353179024	1.3600000143051147	0	0	-1	-1
ABplpp	77	5.54528112684337	-2.046899513864596	12.41809457885304	1.784999966621399	1	1	-1	-1
Cap	77	3.2258044940542097	2.55975631598246	9.445259092431325	1.784999966621399	3	3	-1	-1
MSap	77	-4.5703348559310735	-2.4926614268431817	5.366026616100991	2.3375000953674316	4	4	-1	-1
ABarap	77	0.5424133287076243	0.4964665404514452	-8.563220627871171	2.677500009536743	6	6	-1	-1
D	77	22.702721981475595	0.7666498830265734	0.04738626996639844	1.7000000476837158	7	7	-1	-1
Cpa	77	10.580284511601214	6.336033860558316	-0.7384475051634274	2.0399999618530273	12	12	-1	-1
MSpa	77	-1.1153611360271796	-4.034968786443309	-2.2978722287231252	2.4649999141693115	14	14	-1	-1
ABpraa	77	-0.521586002956962	9.60359578843598	-1.493259360599628	1.5724999904632568	17	17	-1	-1
ABplpa	77	-0.8229397969718275	-5.7727809146153914	9.200067855836075	2.549999952316284	20	20	-1	-1
ABprpa	77	8.87688593935156	-1.4370674749635173	-9.320089496511496	1.8274999856948853	21	21	-1	-1
ABprap	77	7.606970870109428	8.14685347626799	-5.926891224977125	1.4875000715255737	23	23	-1	-1
P4	77	15.799495542871277	-7.90012172748536	6.758332789272327	0.9350000023841858	25	25	-1	-1
MSpp	77	9.677140037966804	-4.907782956821107	-2.609547146552986	2.380000114440918	26	26	-1	-1
ABarpa	77	-15.502889662739278	4.501744741489626	-2.4151711298721423	1.5724999904632568	30	30	-1	-1
Ep	77	16.78064770658301	1.2624069067132442	3.4066860709461597	1.9975000619888306	32	32	-1	-1
Caa	77	4.148083645821731	5.909224382063172	0.2381033538975328	1.9975000619888306	33	33	-1	-1
ABaraa	77	-8.887352655032126	-2.1611476603311734	-7.137071164227972	1.8700000047683716	34	34	-1	-1
Ea	77	6.779224236850165	-2.9435979983164735	1.5478212209669489	2.5924999713897705	35	35	-1	-1
ABalpa	77	-16.056666443297626	-4.894391786566283	-3.4310837277741615	1.912500023841858	36	36	-1	-1
ABalap	77	-20.466970515406302	4.617838972884776	6.459362900514467	2.0824999809265137	37	37	-1	-1
ABprpp	77	17.083295806926863	1.6052682361734116	-6.709478404912399	1.9550000429153442	40	40	-1	-1
ABalpp	77	-16.595631950602744	-6.155746789905945	5.2834214857743005	1.8274999856948853	42	42	-1	-1
ABalaa	77	-20.719663003072007	-0.9850454130173878	-3.595111986522406	2.1675000190734863	44	44	-1	-1
MSaa	77	-10.002251898238383	-5.415012022405519	-0.9828455889744272	2.4225001335144043	45	45	-1	-1
ABplap	77	-7.728183251845589	6.522432039748905	2.7768972784418	1.5299999713897705	46	46	-1	-1
ABplaa	77	-14.489105295613967	1.105842552264189	8.031068816789933	1.5724999904632568	47	47	-1	-1
Cpp	77	17.413839877842683	7.200342305349828	0.4894876325676796	1.9550000429153442	49	49	-1	-1
ABarpp	78	-7.703569029852863	7.228238578428693	-5.08478398723109	1.3600000143051147	0	0	-1	-1
ABplpp	78	5.381444071656882	-1.680476578074428	12.761302463498339	1.784999966621399	1	1	-1	-1
Cap	78	3.362109586822571	2.619078842327576	9.362786308063338	1.784999966621399	3	3	-1	-1
MSap	78	-4.583423477479002	-3.37381361428631	4.885792807730363	2.2950000762939453	4	4	-1	-1
ABarap	78	0.49183345015799446	0.5297354248829746	-8.622885168149113	2.7200000286102295	6	6	-1	-1
D	78	22.68514931364104	0.7037197354224866	0.14828720242833476	1.7425000667572021	7	7	-1	-1
Cpa	78	10.365867577865094	6.735725680780013	-0.4549041607960702	2.0399999618530273	12	12	-1	-1
MSpa	78	-1.1505064716962814	-4.1608290816514835	-2.0960703637992553	2.4649999141693115	14	14	-1	-1
ABpraa	78	-0.49405404053883567	9.177850326300694	-1.7539944608769389	1.5724999904632568	17	17	-1	-1
ABplpa	78	-0.8229397969718275	-5.7727809146153914	9.200067855836075	2.5924999713897705	20	20	-1	-1
ABprpa	78	9.018666280416875	-1.048198518518733	-8.981261707862298	1.8274999856948853	21	21	-1	-1
ABprap	78	7.556390991559798	8.180122360699519	-5.986555765255067	1.5299999713897705	23	23	-1	-1
P4	78	15.579603360838204	-7.8299763373633295	6.620575560622498	0.9775000214576721	25	25	-1	-1
MSpp	78	9.608987491582623	-4.937444219993665	-2.568310754368992	2.380000114440918	26	26	-1	-1
ABarpa	78	-15.581001503707036	4.96075908805644	-2.2141005698727727	1.5299999713897705	30	30	-1	-1
Ep	78	16.815793042252114	1.388267201921418	3.2048842060222915	1.9975000619888306	32	32	-1	-1
Caa	78	4.284388738590093	5.968546908408289	0.1556305695295448	1.9975000619888306	33	33	-1	-1
ABaraa	78	-8.96546449599988	-1.7021333137643588	-6.936000604228602	1.784999966621399	34	34	-1	-1
Ea	78	6.559332054817094	-2.8734526081944436	1.410063992317119	2.5924999713897705	35	35	-1	-1
ABalpa	78	-16.089673654012707	-4.798192754530666	-3.591649200514038	1.912500023841858	36	36	-1	-1
ABalap	78	-20.416390636856672	4.584570088453248	6.519027440792408	2.0824999809265137	37	37	-1	-1
ABprpp	78	17.106343723058362	1.997744813877167	-6.389078764357147	1.9550000429153442	40	40	-1	-1
ABalpp	78	-16.663784496986924	-6.185408053078503	5.324657877958294	1.8274999856948853	42	42	-1	-1
ABalaa	78	-20.651510456687824	-0.9553841498448294	-3.6363483787064004	2.1675000190734863	44	44	-1	-1
MSaa	78	-9.984679230403833	-5.352081874801431	-1.0837465214363626	2.4225001335144043	45	45	-1	-1
ABplap	78	-7.624885369792307	6.677953598129637	2.533859021333935	1.5724999904632568	46	46	-1	-1
ABplaa	78	-14.148342563693063	1.25414886812698	7.8248868558699645	1.6575000286102295	47	47	-1	-1
Cpp	78	17.27753478507432	7.141019779004712	0.5719604169356671	1.9550000429153442	49	49	-1	-1
ABarpp	79	-8.009186426104666	7.205792557774078	-5.0804038912349885	1.3600000143051147	0	0	-1	-1
ABplpp	79	5.340823487690828	-2.135883303382271	12.54180375540502	1.784999966621399	1	1	-1	-1
Cap	79	3.6501543152398233	2.5785947153781046	9.459307144529173	1.784999966621399	3	3	-1	-1
MSap	79	-4.583423477479002	-3.37381361428631	4.885792807730363	2.2950000762939453	4	4	-1	-1
ABarap	79	0.7062503838941125	0.13004360466127585	-8.90642851251647	2.7200000286102295	6	6	-1	-1
D	79	22.46525713160797	0.7738651255445156	0.010529973778504453	1.7425000667572021	7	7	-1	-1
Cpa	79	7.248427673975395	9.197957707127735	-5.76340826609015	1.9550000429153442	12	12	-1	-1
MSpa	79	-1.0823539253121004	-4.131167818478925	-2.137306755983249	2.4649999141693115	14	14	-1	-1
ABpraa	79	-0.6633663440222768	9.214726831991195	-1.832087149248827	1.6150000095367432	17	17	-1	-1
ABplpa	79	-0.7393527077071185	-5.902248831082538	9.420297868853893	2.5924999713897705	20	20	-1	-1
ABprpa	79	8.968086401867245	-1.0149296340872036	-9.040926248140238	1.912500023841858	21	21	-1	-1
ABprap	79	7.664172919899703	7.517421879241211	-6.8107287631954945	1.274999976158142	23	23	-1	-1
P4	79	15.427863725189317	-7.730169684068742	6.441581939788675	0.8924999833106995	25	25	-1	-1
MSpp	79	9.540834945198442	-4.967105483166223	-2.527074362184998	2.380000114440918	26	26	-1	-1
ABarpa	79	-15.649154050091218	4.9310978248838815	-2.1728641776887785	1.4875000715255737	30	30	-1	-1
Ep	79	16.3914432210665	1.3694288025257737	3.190836153924444	2.507499933242798	32	32	-1	-1
Caa	79	4.1426083975247785	5.579677951963505	-0.18319721911965425	1.9975000619888306	33	33	-1	-1
ABaraa	79	-9.01604437454951	-1.6688644293328299	-6.995665144506543	1.784999966621399	34	34	-1	-1
Ea	79	6.508752176267464	-2.840183723762914	1.3503994520391778	2.549999952316284	35	35	-1	-1
ABalpa	79	-16.268945252079725	-4.272640639100793	-3.509907721070551	1.912500023841858	36	36	-1	-1
ABalap	79	-20.55817097792199	4.1957011320084625	6.180199652143208	2.0824999809265137	37	37	-1	-1
ABprpp	79	16.919458751740375	1.9716911719635797	-6.3662705202671	1.9550000429153442	40	40	-1	-1
ABalpp	79	-16.764944254086185	-6.118870284215445	5.205328797402411	1.8700000047683716	42	42	-1	-1
ABalaa	79	-20.702090335237457	-0.9221152654133	-3.6960129189843416	2.1675000190734863	44	44	-1	-1
MSaa	79	-10.019824566072934	-5.477942170009607	-0.8819446565124918	2.4649999141693115	45	45	-1	-1
ABplap	79	-7.455573066308866	6.6410770924391365	2.611951709705824	1.5299999713897705	46	46	-1	-1
ABplaa	79	-13.741565410342	1.2100571199185364	7.939835840429746	1.7425000667572021	47	47	-1	-1
Cpp	79	17.618297516995224	7.289326094867503	0.3657784560156978	1.9550000429153442	49	49	-1	-1
ABarpp	80	-8.104870934906973	7.601876756736804	-4.778432398773684	1.402500033378601	0	0	-1	-1
ABplpp	80	5.272670941306647	-2.1655445665548285	12.583040147589017	1.8274999856948853	1	1	-1	-1
Cap	80	3.8370392865578156	2.6046483572916914	9.436498900439126	1.8274999856948853	3	3	-1	-1
MSap	80	-4.712115196996388	-2.881530383287967	5.027198827451792	2.3375000953674316	4	4	-1	-1
ABarap	80	0.8095482659473949	0.28556516304200885	-9.149466769624333	2.380000114440918	6	6	-1	-1
D	80	22.46525713160797	0.7738651255445156	0.010529973778504453	1.7000000476837158	7	7	-1	-1
Cpa	80	7.377119393492782	8.705674476129392	-5.904814285811579	1.6150000095367432	12	12	-1	-1
MSpa	80	-1.1505064716962814	-4.1608290816514835	-2.0960703637992553	2.507499933242798	14	14	-1	-1
ABpraa	80	-0.7766235206591353	9.547880883349835	-1.4292147243255866	1.6150000095367432	17	17	-1	-1
ABplpa	80	-0.9768175575747402	-5.895033588564596	9.383441572665998	2.5924999713897705	20	20	-1	-1
ABprpa	80	9.018666280416875	-1.048198518518733	-8.981261707862298	1.912500023841858	21	21	-1	-1
ABprap	80	11.092705468338158	5.407182303647774	-1.085304180880326	0.9775000214576721	23	23	-1	-1
P4	80	15.698335785772016	-7.8335839586223015	6.639003708716444	0.8075000047683716	25	25	-1	-1
MSpp	80	9.76834050048249	-4.485645115944793	-2.3303838981817275	2.380000114440918	26	26	-1	-1
ABarpa	80	-15.598574171541587	4.897828940452352	-2.1131996374108373	1.4450000524520874	30	30	-1	-1
Ep	80	16.32329067468232	1.3397675393532162	3.232072546108437	2.507499933242798	32	32	-1	-1
Caa	80	4.07993109943755	5.879563118890615	0.279339746081527	1.9975000619888306	33	33	-1	-1
ABaraa	80	-9.288654560086234	-1.7875094820230624	-6.8307195757705665	1.784999966621399	34	34	-1	-1
Ea	80	6.559332054817094	-2.8734526081944436	1.410063992317119	2.549999952316284	35	35	-1	-1
ABalpa	80	-16.122680864727787	-4.701993722495049	-3.752214673253914	1.912500023841858	36	36	-1	-1
ABalap	80	-20.55817097792199	4.1957011320084625	6.180199652143208	2.0824999809265137	37	37	-1	-1
ABprpp	80	16.75014644825693	2.00856767765408	-6.444363208638987	1.9975000619888306	40	40	-1	-1
ABalpp	80	-16.696791707702005	-6.089209021042887	5.164092405218418	1.8700000047683716	42	42	-1	-1
ABalaa	80	-20.770242881621638	-0.9517765285858584	-3.6547765268003474	2.1675000190734863	44	44	-1	-1
MSaa	80	-10.002251898238383	-5.415012022405519	-0.9828455889744272	2.4225001335144043	45	45	-1	-1
ABplap	80	-7.319267973540504	6.700399618784253	2.529478925337836	1.5724999904632568	46	46	-1	-1
ABplaa	80	-13.756999953222529	1.3691862995582413	7.6783694352279355	1.7425000667572021	47	47	-1	-1
Cpp	80	17.671015520498877	7.478116537679766	0.0630756586298924	1.9550000429153442	49	49	-1	-1
ABarpp	81	-8.122443602741525	7.538946609132717	-4.677531466311749	1.402500033378601	0	0	-1	-1
ABplpp	81	5.239663730591568	-2.069345534519212	12.422474674849138	1.8274999856948853	1	1	-1	-1
Cap	81	3.9909170471607283	2.7269010312408954	9.253125183609203	1.8700000047683716	3	3	-1	-1
MSap	81	-4.560375561347498	-2.9813370365825547	5.2061924482856154	2.3375000953674316	4	4	-1	-1
ABarap	81	0.3533902324356098	0.24835357129406654	-8.178045046117377	2.4649999141693115	6	6	-1	-1
D	81	22.515837010157604	0.7405962411129862	0.07019451405644567	1.7000000476837158	7	7	-1	-1
Cpa	81	7.478279150592042	8.639136707266335	-5.785485205255696	1.6150000095367432	12	12	-1	-1
MSpa	81	-1.2186590180804624	-4.190490344824042	-2.054833971615261	2.4649999141693115	14	14	-1	-1
ABpraa	81	-0.8096307313742145	9.64407991538545	-1.5897801970654633	1.5724999904632568	17	17	-1	-1
ABplpa	81	-0.9086650111905592	-5.865372325392038	9.342205180482004	2.5924999713897705	20	20	-1	-1
ABprpa	81	8.814208641264331	-1.1371823080364072	-8.857552531310315	1.912500023841858	21	21	-1	-1
ABprap	81	10.987269461330852	5.029601418023249	-0.4798985861087144	1.1475000381469727	23	23	-1	-1
P4	81	15.986380514189268	-7.874068085571774	6.735524545182281	0.8075000047683716	25	25	-1	-1
MSpp	81	9.76834050048249	-4.485645115944793	-2.3303838981817275	2.380000114440918	26	26	-1	-1
ABarpa	81	-15.462269078773224	4.957151466797469	-2.1956724217788257	1.402500033378601	30	30	-1	-1
Ep	81	16.44202309961613	1.3361599180942443	3.250500694202385	2.549999952316284	32	32	-1	-1
Caa	81	3.996344010172841	6.0090310353577605	0.05910973306370915	2.0399999618530273	33	33	-1	-1
ABaraa	81	-9.391952442139518	-1.9430310404037952	-6.587681318662702	1.784999966621399	34	34	-1	-1
Ea	81	6.645057269035825	-2.780861197417798	1.2679266676711902	2.634999990463257	35	35	-1	-1
ABalpa	81	-16.150212827145914	-4.276248260359765	-3.491479572976603	1.8700000047683716	36	36	-1	-1
ABalap	81	-20.55817097792199	4.1957011320084625	6.180199652143208	2.125	37	37	-1	-1
ABprpp	81	16.73257378042238	1.9456375300499933	-6.3434622761770525	1.9975000619888306	40	40	-1	-1
ABalpp	81	-16.764944254086185	-6.118870284215445	5.205328797402411	1.912500023841858	42	42	-1	-1
ABalaa	81	-20.67904241910595	-0.5296386877095444	-3.375613278429089	2.1675000190734863	44	44	-1	-1
MSaa	81	-10.115509074875241	-5.08185797104688	-0.5799731640511876	2.4225001335144043	45	45	-1	-1
ABplap	81	-7.081803123672882	6.693184376266311	2.56633522152573	1.5724999904632568	46	46	-1	-1
ABplaa	81	-13.537107771189456	1.2990409094362105	7.816126663877764	1.8274999856948853	47	47	-1	-1
Cpp	81	17.642492356070424	6.756093529876342	-0.678624554942548	1.912500023841858	49	49	-1	-1
ABarpp	82	-8.190596149125705	7.5092853459601585	-4.636295074127755	1.4450000524520874	0	0	-1	-1
ABplpp	82	5.239663730591568	-2.069345534519212	12.422474674849138	1.8700000047683716	1	1	-1	-1
Cap	82	4.013964963292232	3.1193776089446517	9.573524824164455	1.8700000047683716	3	3	-1	-1
MSap	82	-4.696680654115859	-3.040659562927671	5.288665232653604	2.3375000953674316	4	4	-1	-1
ABarap	82	0.3127696484695551	-0.20705315401377655	-8.397543754210695	1.9550000429153442	6	6	-1	-1
D	82	22.56641688870723	0.7073273566814576	0.12985905433438688	1.6575000286102295	7	7	-1	-1
Cpa	82	7.207807090009339	8.742550981819893	-5.982906974183468	1.5724999904632568	12	12	-1	-1
MSpa	82	-1.1680791395308323	-4.223759229255571	-1.9951694313373198	2.507499933242798	14	14	-1	-1
ABpraa	82	-0.9635084919771272	9.521827241436249	-1.4064064802355403	1.5724999904632568	17	17	-1	-1
ABplpa	82	-0.7899325862567488	-5.868979946651009	9.360633328575952	2.5924999713897705	20	20	-1	-1
ABprpa	82	8.71304888416507	-1.0706445391733483	-8.976881611866197	1.9550000429153442	21	21	-1	-1
ABprap	82	10.823432406144363	5.396024353813417	-0.136690701463416	1.0199999809265137	23	23	-1	-1
P4	82	15.801633667825298	-7.678062400241568	6.39596545160858	0.9350000023841858	25	25	-1	-1
MSpp	82	9.649608075548679	-4.482037494685821	-2.3488120462756745	2.380000114440918	26	26	-1	-1
ABarpa	82	-15.242376896740153	4.887006076675439	-2.0579151931289954	1.3600000143051147	30	30	-1	-1
Ep	82	16.426588556735602	1.4952890977339492	2.989034289000572	2.507499933242798	32	32	-1	-1
Caa	82	3.8776115852390305	6.012638656616732	0.04068158496976215	2.0399999618530273	33	33	-1	-1
ABaraa	82	-9.205067470821525	-1.9169773984902083	-6.61048956275275	1.8274999856948853	34	34	-1	-1
Ea	82	6.6956371475854555	-2.8141300818493273	1.3275912079491314	2.677500009536743	35	35	-1	-1
ABalpa	82	-15.986375771959427	-4.642671196149933	-3.8346874576219023	1.8700000047683716	36	36	-1	-1
ABalap	82	-20.55817097792199	4.1957011320084625	6.180199652143208	2.125	37	37	-1	-1
ABprpp	82	16.573220771522518	1.4938384260011204	-6.5813891323643166	2.0399999618530273	40	40	-1	-1
ABalpp	82	-16.866104011185445	-6.052332515352386	5.08599971684653	1.912500023841858	42	42	-1	-1
ABalaa	82	-20.464625485369837	-0.929330507931243	-3.6591566227964467	2.1675000190734863	44	44	-1	-1
MSaa	82	-10.087977112457114	-5.507603433182164	-0.8407082643284984	2.4225001335144043	45	45	-1	-1
ABplap	82	-7.173003586188567	6.2710465353899965	2.2871719731544715	1.5724999904632568	46	46	-1	-1
ABplaa	82	-13.80757983177216	1.4024551839897708	7.618704894949994	1.784999966621399	47	47	-1	-1
Cpp	82	17.591912477520793	6.78936241430787	-0.7382890952204892	1.912500023841858	49	49	-1	-1
